# Supplementary material for: Destabilization of mRNAs enhances competence to initiate meiosis in mouse spermatogenic cells
Source: Development. 2024 Jul 15;151(14):dev202740. doi: 10.1242/dev.202740 (PMC11273298; doi:10.1242/dev.202740)
Supplement: Table S1. [file develop-151-202740-TableS1.xlsx]

## Sheet: Description
Table S1: Supplementary table and stats by figure panel
Each sheet lists the figure panels for a single figure, the associated supplementary table, and the details for any associated statistical comparisons.
Key for P-values in figures
n.s.	not significant
*	P-value <0.05
**	P-value <0.01
***	P-value <0.001
****	P-value <0.0001
n.t.	not tested (did not meet log2FC threshold for statistical testing)
n.d.	not detected as expressed

## Sheet: Figure 1
Panel	Supplemental Data Table	Comparison	Statistical test	Multiple hypothesis testing correction	Tails	P-value
A	n/a	n/a	n/a	n/a	n/a	n/a
B	Table S2: scRNA-seq WT clusters	Cluster-specific differential expression relative to all other germ cells	Wicoxon rank sum (Seurat default)	Bonferroni	two-tailed	see Table S2
C	Table S3: scRNA-seq DEA WT v. KO	n/a	n/a	n/a	n/a	n/a
D	Table S4: scRNA-seq DEA WT v. KO GO analysis	GO term enrichment	Hypergeometric	Benjamini and Hochberg (enrichGO default)	two-tailed	see Table S4
E	Table S3: scRNA-seq DEA WT v. KO	Differential expression by cluster, WT vs. Meioc KO	Wicoxon rank sum test (Seurat default)	Bonferroni	two-tailed	See Table S3
F	Table S5: cell cycle phase of MEIOC-downregulated genes	n/a	n/a	n/a	n/a	n/a

## Sheet: Figure 2
Panel	Supplemental Data Table	Comparison	Statistical test	Multiple hypothesis testing correction	Tails	P-value
A	Table S3: scRNA-seq DEA WT v. KO	MEIOC targets, Undiff, MEIOC-upregulated vs. Expressed	Hypergeometric	Bonferroni	one-tailed (upper)	0.767816
A	Table S3: scRNA-seq DEA WT v. KO	MEIOC targets, Undiff, MEIOC-downregulated vs. Expressed	Hypergeometric	Bonferroni	one-tailed (upper)	1
A	Table S3: scRNA-seq DEA WT v. KO	MEIOC targets, A1-4, MEIOC-upregulated vs. Expressed	Hypergeometric	Bonferroni	one-tailed (upper)	1
A	Table S3: scRNA-seq DEA WT v. KO	MEIOC targets, A1-4, MEIOC-downregulated vs. Expressed	Hypergeometric	Bonferroni	one-tailed (upper)	1
A	Table S3: scRNA-seq DEA WT v. KO	MEIOC targets, In/B, MEIOC-upregulated vs. Expressed	Hypergeometric	Bonferroni	one-tailed (upper)	1
A	Table S3: scRNA-seq DEA WT v. KO	MEIOC targets, In/B, MEIOC-downregulated vs. Expressed	Hypergeometric	Bonferroni	one-tailed (upper)	0.320171
A	Table S3: scRNA-seq DEA WT v. KO	MEIOC targets, B G2/M, MEIOC-upregulated vs. Expressed	Hypergeometric	Bonferroni	one-tailed (upper)	1
A	Table S3: scRNA-seq DEA WT v. KO	MEIOC targets, B G2/M, MEIOC-downregulated vs. Expressed	Hypergeometric	Bonferroni	one-tailed (upper)	7.96391e-10
A	Table S3: scRNA-seq DEA WT v. KO	MEIOC targets, pL G1, MEIOC-upregulated vs. Expressed	Hypergeometric	Bonferroni	one-tailed (upper)	1
A	Table S3: scRNA-seq DEA WT v. KO	MEIOC targets, pL G1, MEIOC-downregulated vs. Expressed	Hypergeometric	Bonferroni	one-tailed (upper)	1.19778e-21
A	Table S3: scRNA-seq DEA WT v. KO	MEIOC targets, pL eS, MEIOC-upregulated vs. Expressed	Hypergeometric	Bonferroni	one-tailed (upper)	1
A	Table S3: scRNA-seq DEA WT v. KO	MEIOC targets, pL eS, MEIOC-downregulated vs. Expressed	Hypergeometric	Bonferroni	one-tailed (upper)	4.00902e-48
A	Table S3: scRNA-seq DEA WT v. KO	MEIOC targets, pL lS, MEIOC-upregulated vs. Expressed	Hypergeometric	Bonferroni	one-tailed (upper)	1
A	Table S3: scRNA-seq DEA WT v. KO	MEIOC targets, pL lS, MEIOC-downregulated vs. Expressed	Hypergeometric	Bonferroni	one-tailed (upper)	5.31483e-35
A	Table S3: scRNA-seq DEA WT v. KO	MEIOC targets, L, MEIOC-upregulated vs. Expressed	Hypergeometric	Bonferroni	one-tailed (upper)	1
A	Table S3: scRNA-seq DEA WT v. KO	MEIOC targets, L, MEIOC-downregulated vs. Expressed	Hypergeometric	Bonferroni	one-tailed (upper)	3.17833e-20
A	Table S3: scRNA-seq DEA WT v. KO	MEIOC targets, Z, MEIOC-upregulated vs. Expressed	Hypergeometric	Bonferroni	one-tailed (upper)	1
A	Table S3: scRNA-seq DEA WT v. KO	MEIOC targets, Z, MEIOC-downregulated vs. Expressed	Hypergeometric	Bonferroni	one-tailed (upper)	4.25251e-11
B	Table S3: scRNA-seq DEA WT v. KO	Log2 fold change, Undiff, MEIOC targets vs. Nontargets	Wilcoxon rank sum test	Bonferroni	two-tailed	0.504822
B	Table S3: scRNA-seq DEA WT v. KO	Log2 fold change, A1-4, MEIOC targets vs. Nontargets	Wilcoxon rank sum test	Bonferroni	two-tailed	5.36219e-11
B	Table S3: scRNA-seq DEA WT v. KO	Log2 fold change, In/B, MEIOC targets vs. Nontargets	Wilcoxon rank sum test	Bonferroni	two-tailed	4.31995e-10
B	Table S3: scRNA-seq DEA WT v. KO	Log2 fold change, B G2/M, MEIOC targets vs. Nontargets	Wilcoxon rank sum test	Bonferroni	two-tailed	3.27214e-38
B	Table S3: scRNA-seq DEA WT v. KO	Log2 fold change, pL G1, MEIOC targets vs. Nontargets	Wilcoxon rank sum test	Bonferroni	two-tailed	3.29339e-51
C	Table S6: MEIOC YTHDC2 RBM46 target analysis	MEIOC targets vs. YTHDC2 targets	Hypergeometric	Bonferroni	one-tailed (upper)	3.35138e-35
C	Table S6: MEIOC YTHDC2 RBM46 target analysis	MEIOC targets vs. RBM46 targets	Hypergeometric	Bonferroni	one-tailed (upper)	2.09897e-256
C	Table S6: MEIOC YTHDC2 RBM46 target analysis	MEIOC-YTHDC2 targets vs. RBM46 targets	Hypergeometric	Bonferroni	one-tailed (upper)	9.69636e-83
D	Table S3: scRNA-seq DEA WT v. KO	MEIOC-YTHDC2-RBM46 targets, Undiff, MEIOC-downregulated vs. Expressed	Hypergeometric	Bonferroni	one-tailed (upper)	1
D	Table S3: scRNA-seq DEA WT v. KO	MEIOC-YTHDC2-RBM46 targets, A1-4, MEIOC-downregulated vs. Expressed	Hypergeometric	Bonferroni	one-tailed (upper)	1
D	Table S3: scRNA-seq DEA WT v. KO	MEIOC-YTHDC2-RBM46 targets, In/B MEIOC-downregulated vs. Expressed	Hypergeometric	Bonferroni	one-tailed (upper)	5.16613e-07
D	Table S3: scRNA-seq DEA WT v. KO	MEIOC-YTHDC2-RBM46 targets, B G2/M, MEIOC-downregulated vs. Expressed	Hypergeometric	Bonferroni	one-tailed (upper)	2.21247e-18
D	Table S3: scRNA-seq DEA WT v. KO	MEIOC-YTHDC2-RBM46 targets, pL G1, MEIOC-downregulated vs. Expressed	Hypergeometric	Bonferroni	one-tailed (upper)	4.81136e-28
D	Table S3: scRNA-seq DEA WT v. KO	MEIOC-YTHDC2-RBM46 targets, pL eS, MEIOC-downregulated vs. Expressed	Hypergeometric	Bonferroni	one-tailed (upper)	2.25536e-52
D	Table S3: scRNA-seq DEA WT v. KO	MEIOC-YTHDC2-RBM46 targets, pL lS, MEIOC-downregulated vs. Expressed	Hypergeometric	Bonferroni	one-tailed (upper)	8.33632e-27
D	Table S3: scRNA-seq DEA WT v. KO	MEIOC-YTHDC2-RBM46 targets, L, MEIOC-downregulated vs. Expressed	Hypergeometric	Bonferroni	one-tailed (upper)	7.03917e-20
D	Table S3: scRNA-seq DEA WT v. KO	MEIOC-YTHDC2-RBM46 targets, Z, MEIOC-downregulated vs. Expressed	Hypergeometric	Bonferroni	one-tailed (upper)	8.06699e-15
D	Table S3: scRNA-seq DEA WT v. KO	MEIOC-YTHDC2 targets, Undiff, MEIOC-downregulated vs. Expressed	Hypergeometric	Bonferroni	one-tailed (upper)	1
D	Table S3: scRNA-seq DEA WT v. KO	MEIOC-YTHDC2 targets, A1-4, MEIOC-downregulated vs. Expressed	Hypergeometric	Bonferroni	one-tailed (upper)	1
D	Table S3: scRNA-seq DEA WT v. KO	MEIOC-YTHDC2 targets, In/B MEIOC-downregulated vs. Expressed	Hypergeometric	Bonferroni	one-tailed (upper)	1
D	Table S3: scRNA-seq DEA WT v. KO	MEIOC-YTHDC2 targets, B G2/M, MEIOC-downregulated vs. Expressed	Hypergeometric	Bonferroni	one-tailed (upper)	0.118504
D	Table S3: scRNA-seq DEA WT v. KO	MEIOC-YTHDC2 targets, pL G1, MEIOC-downregulated vs. Expressed	Hypergeometric	Bonferroni	one-tailed (upper)	0.469263
D	Table S3: scRNA-seq DEA WT v. KO	MEIOC-YTHDC2 targets, pL eS, MEIOC-downregulated vs. Expressed	Hypergeometric	Bonferroni	one-tailed (upper)	0.144656
D	Table S3: scRNA-seq DEA WT v. KO	MEIOC-YTHDC2 targets, pL lS, MEIOC-downregulated vs. Expressed	Hypergeometric	Bonferroni	one-tailed (upper)	0.0520719
D	Table S3: scRNA-seq DEA WT v. KO	MEIOC-YTHDC2 targets, L, MEIOC-downregulated vs. Expressed	Hypergeometric	Bonferroni	one-tailed (upper)	0.0153469
D	Table S3: scRNA-seq DEA WT v. KO	MEIOC-YTHDC2 targets, Z, MEIOC-downregulated vs. Expressed	Hypergeometric	Bonferroni	one-tailed (upper)	0.407836
D	Table S3: scRNA-seq DEA WT v. KO	MEIOC-RBM46 targets, Undiff, MEIOC-downregulated vs. Expressed	Hypergeometric	Bonferroni	one-tailed (upper)	1
D	Table S3: scRNA-seq DEA WT v. KO	MEIOC-RBM46 targets, A1-4, MEIOC-downregulated vs. Expressed	Hypergeometric	Bonferroni	one-tailed (upper)	1
D	Table S3: scRNA-seq DEA WT v. KO	MEIOC-RBM46 targets, In/B MEIOC-downregulated vs. Expressed	Hypergeometric	Bonferroni	one-tailed (upper)	1
D	Table S3: scRNA-seq DEA WT v. KO	MEIOC-RBM46 targets, B G2/M, MEIOC-downregulated vs. Expressed	Hypergeometric	Bonferroni	one-tailed (upper)	1
D	Table S3: scRNA-seq DEA WT v. KO	MEIOC-RBM46 targets, pL G1, MEIOC-downregulated vs. Expressed	Hypergeometric	Bonferroni	one-tailed (upper)	0.000788261
D	Table S3: scRNA-seq DEA WT v. KO	MEIOC-RBM46 targets, pL eS, MEIOC-downregulated vs. Expressed	Hypergeometric	Bonferroni	one-tailed (upper)	9.81827e-12
D	Table S3: scRNA-seq DEA WT v. KO	MEIOC-RBM46 targets, pL lS, MEIOC-downregulated vs. Expressed	Hypergeometric	Bonferroni	one-tailed (upper)	8.57652e-18
D	Table S3: scRNA-seq DEA WT v. KO	MEIOC-RBM46 targets, L, MEIOC-downregulated vs. Expressed	Hypergeometric	Bonferroni	one-tailed (upper)	3.35949e-10
D	Table S3: scRNA-seq DEA WT v. KO	MEIOC-RBM46 targets, Z, MEIOC-downregulated vs. Expressed	Hypergeometric	Bonferroni	one-tailed (upper)	4.61403e-06
D	Table S3: scRNA-seq DEA WT v. KO	MEIOC-only targets, Undiff, MEIOC-downregulated vs. Expressed	Hypergeometric	Bonferroni	one-tailed (upper)	1
D	Table S3: scRNA-seq DEA WT v. KO	MEIOC-only targets, A1-4, MEIOC-downregulated vs. Expressed	Hypergeometric	Bonferroni	one-tailed (upper)	1
D	Table S3: scRNA-seq DEA WT v. KO	MEIOC-only targets, In/B MEIOC-downregulated vs. Expressed	Hypergeometric	Bonferroni	one-tailed (upper)	1
D	Table S3: scRNA-seq DEA WT v. KO	MEIOC-only targets, B G2/M, MEIOC-downregulated vs. Expressed	Hypergeometric	Bonferroni	one-tailed (upper)	1
D	Table S3: scRNA-seq DEA WT v. KO	MEIOC-only targets, pL G1, MEIOC-downregulated vs. Expressed	Hypergeometric	Bonferroni	one-tailed (upper)	1
D	Table S3: scRNA-seq DEA WT v. KO	MEIOC-only targets, pL eS, MEIOC-downregulated vs. Expressed	Hypergeometric	Bonferroni	one-tailed (upper)	1
D	Table S3: scRNA-seq DEA WT v. KO	MEIOC-only targets, pL lS, MEIOC-downregulated vs. Expressed	Hypergeometric	Bonferroni	one-tailed (upper)	1
D	Table S3: scRNA-seq DEA WT v. KO	MEIOC-only targets, L, MEIOC-downregulated vs. Expressed	Hypergeometric	Bonferroni	one-tailed (upper)	1
D	Table S3: scRNA-seq DEA WT v. KO	MEIOC-only targets, Z, MEIOC-downregulated vs. Expressed	Hypergeometric	Bonferroni	one-tailed (upper)	1
E	Table S3: scRNA-seq DEA WT v. KO	Log2 fold change, Undiff, MEIOC-YTHDC2-RBM46 targets vs. MEIOC-only targets	Wilcoxon rank sum test	Bonferroni	two-tailed	2.29619e-07
E	Table S3: scRNA-seq DEA WT v. KO	Log2 fold change, Undiff, MEIOC-YTHDC2 targets vs. MEIOC-only targets	Wilcoxon rank sum test	Bonferroni	two-tailed	1
E	Table S3: scRNA-seq DEA WT v. KO	Log2 fold change, Undiff, MEIOC-RBM46 targets vs. MEIOC-only targets	Wilcoxon rank sum test	Bonferroni	two-tailed	3.46715e-06
E	Table S3: scRNA-seq DEA WT v. KO	Log2 fold change, A1-4, MEIOC-YTHDC2-RBM46 targets vs. MEIOC-only targets	Wilcoxon rank sum test	Bonferroni	two-tailed	5.06871e-12
E	Table S3: scRNA-seq DEA WT v. KO	Log2 fold change, A1-4, MEIOC-YTHDC2 targets vs. MEIOC-only targets	Wilcoxon rank sum test	Bonferroni	two-tailed	1
E	Table S3: scRNA-seq DEA WT v. KO	Log2 fold change, A1-4, MEIOC-RBM46 targets vs. MEIOC-only targets	Wilcoxon rank sum test	Bonferroni	two-tailed	2.79052e-12
E	Table S3: scRNA-seq DEA WT v. KO	Log2 fold change, In/B, MEIOC-YTHDC2-RBM46 targets vs. MEIOC-only targets	Wilcoxon rank sum test	Bonferroni	two-tailed	7.78039e-08
E	Table S3: scRNA-seq DEA WT v. KO	Log2 fold change, In/B, MEIOC-YTHDC2 targets vs. MEIOC-only targets	Wilcoxon rank sum test	Bonferroni	two-tailed	1
E	Table S3: scRNA-seq DEA WT v. KO	Log2 fold change, In/B, MEIOC-RBM46 targets vs. MEIOC-only targets	Wilcoxon rank sum test	Bonferroni	two-tailed	1
E	Table S3: scRNA-seq DEA WT v. KO	Log2 fold change, B G2/M, MEIOC-YTHDC2-RBM46 targets vs. MEIOC-only targets	Wilcoxon rank sum test	Bonferroni	two-tailed	6.21902e-16
E	Table S3: scRNA-seq DEA WT v. KO	Log2 fold change, B G2/M, MEIOC-YTHDC2 targets vs. MEIOC-only targets	Wilcoxon rank sum test	Bonferroni	two-tailed	1
E	Table S3: scRNA-seq DEA WT v. KO	Log2 fold change, B G2/M, MEIOC-RBM46 targets vs. MEIOC-only targets	Wilcoxon rank sum test	Bonferroni	two-tailed	0.00284775
E	Table S3: scRNA-seq DEA WT v. KO	Log2 fold change, pL G1, MEIOC-YTHDC2-RBM46 targets vs. MEIOC-only targets	Wilcoxon rank sum test	Bonferroni	two-tailed	9.27799e-20
E	Table S3: scRNA-seq DEA WT v. KO	Log2 fold change, pL G1, MEIOC-YTHDC2 targets vs. MEIOC-only targets	Wilcoxon rank sum test	Bonferroni	two-tailed	0.673261
E	Table S3: scRNA-seq DEA WT v. KO	Log2 fold change, pL G1, MEIOC-RBM46 targets vs. MEIOC-only targets	Wilcoxon rank sum test	Bonferroni	two-tailed	1.61918e-07
F	Table S3: scRNA-seq DEA WT v. KO	MEIOC-YTHDC2-RBM46 targets vs. "Mitotic cell cycle" genes downregulated by MEIOC	Hypergeometric	Bonferroni	one-tailed (upper)	0.00136529
F	Table S3: scRNA-seq DEA WT v. KO	MEIOC-YTHDC2-RBM46 targets vs. "Meiotic cell cycle" genes uprregulated by MEIOC	Hypergeometric	Bonferroni	one-tailed (upper)	0.263582

## Sheet: Figure 3
Panel	Supplemental Data Table	Comparison	Statistical test	Multiple hypothesis testing correction	Tails	P-value
A	Table S3: scRNA-seq DEA WT v. KO	n/a	n/a	n/a	n/a	n/a
B	Table S7: mRNA stability vs transcriptional rate	Transcript stability, pL-enriched testes, MEIOC-upregulated vs. Expressed but unchanged	Wilcoxon rank sum	Bonferroni	two-tailed	1.18956e-149
B	Table S7: mRNA stability vs transcriptional rate	Transcript stability, pL-enriched testes, MEIOC-downregulated vs. Expressed but unchanged	Wilcoxon rank sum	Bonferroni	two-tailed	2.23798e-141
B	Table S7: mRNA stability vs transcriptional rate	Transcriptional rate, pL-enriched testes, MEIOC-upregulated vs. Expressed but unchanged	Wilcoxon rank sum	Bonferroni	two-tailed	0
B	Table S7: mRNA stability vs transcriptional rate	Transcriptional rate pL-enriched testes, MEIOC-downregulated vs. Expressed but unchanged	Wilcoxon rank sum	Bonferroni	two-tailed	1.36592e-153
C	Table S3: scRNA-seq DEA WT v. KO	n/a	n/a	n/a	n/a	n/a
D	Table S3: scRNA-seq DEA WT v. KO	Differential expression by cluster, WT vs. Meioc KO	Wicoxon rank sum (Seurat default)	Bonferroni	two-tailed	see Table S3
E	Table S3: scRNA-seq DEA WT v. KO	Genes repressed by E2F6 and MGA, Undiff, MEIOC-upregulated vs. Expressed	Hypergeometric	Bonferroni	one-tailed (upper)	1
E	Table S3: scRNA-seq DEA WT v. KO	Genes repressed by E2F6 and MGA, Undiff, MEIOC-downregulated vs. Expressed	Hypergeometric	Bonferroni	one-tailed (upper)	1
E	Table S3: scRNA-seq DEA WT v. KO	Genes repressed by E2F6 and MGA, A1-4, MEIOC-upregulated vs. Expressed	Hypergeometric	Bonferroni	one-tailed (upper)	1
E	Table S3: scRNA-seq DEA WT v. KO	Genes repressed by E2F6 and MGA, A1-4, MEIOC-downregulated vs. Expressed	Hypergeometric	Bonferroni	one-tailed (upper)	1
E	Table S3: scRNA-seq DEA WT v. KO	Genes repressed by E2F6 and MGA, In/B, MEIOC-upregulated vs. Expressed	Hypergeometric	Bonferroni	one-tailed (upper)	0.0361546
E	Table S3: scRNA-seq DEA WT v. KO	Genes repressed by E2F6 and MGA, In/B, MEIOC-downregulated vs. Expressed	Hypergeometric	Bonferroni	one-tailed (upper)	1
E	Table S3: scRNA-seq DEA WT v. KO	Genes repressed by E2F6 and MGA, B G2/M, MEIOC-upregulated vs. Expressed	Hypergeometric	Bonferroni	one-tailed (upper)	1.31077e-08
E	Table S3: scRNA-seq DEA WT v. KO	Genes repressed by E2F6 and MGA, B G2/M, MEIOC-downregulated vs. Expressed	Hypergeometric	Bonferroni	one-tailed (upper)	1
E	Table S3: scRNA-seq DEA WT v. KO	Genes repressed by E2F6 and MGA, pL G1, MEIOC-upregulated vs. Expressed	Hypergeometric	Bonferroni	one-tailed (upper)	1.00717e-05
E	Table S3: scRNA-seq DEA WT v. KO	Genes repressed by E2F6 and MGA, pL G1, MEIOC-downregulated vs. Expressed	Hypergeometric	Bonferroni	one-tailed (upper)	1
E	Table S3: scRNA-seq DEA WT v. KO	Genes repressed by E2F6 and MGA, pL eS, MEIOC-upregulated vs. Expressed	Hypergeometric	Bonferroni	one-tailed (upper)	3.32255e-20
E	Table S3: scRNA-seq DEA WT v. KO	Genes repressed by E2F6 and MGA, pL eS, MEIOC-downregulated vs. Expressed	Hypergeometric	Bonferroni	one-tailed (upper)	1
E	Table S3: scRNA-seq DEA WT v. KO	Genes repressed by E2F6 and MGA, pL lS, MEIOC-upregulated vs. Expressed	Hypergeometric	Bonferroni	one-tailed (upper)	0.000121149
E	Table S3: scRNA-seq DEA WT v. KO	Genes repressed by E2F6 and MGA, pL lS, MEIOC-downregulated vs. Expressed	Hypergeometric	Bonferroni	one-tailed (upper)	1
E	Table S3: scRNA-seq DEA WT v. KO	Genes repressed by E2F6 and MGA, L, MEIOC-upregulated vs. Expressed	Hypergeometric	Bonferroni	one-tailed (upper)	1
E	Table S3: scRNA-seq DEA WT v. KO	Genes repressed by E2F6 and MGA, L, MEIOC-downregulated vs. Expressed	Hypergeometric	Bonferroni	one-tailed (upper)	1
E	Table S3: scRNA-seq DEA WT v. KO	Genes repressed by E2F6 and MGA, Z, MEIOC-upregulated vs. Expressed	Hypergeometric	Bonferroni	one-tailed (upper)	1
E	Table S3: scRNA-seq DEA WT v. KO	Genes repressed by E2F6 and MGA, Z, MEIOC-downregulated vs. Expressed	Hypergeometric	Bonferroni	one-tailed (upper)	0.0145416
E	Table S3: scRNA-seq DEA WT v. KO	Genes repressed by E2F6 only, Undiff, MEIOC-upregulated vs. Expressed	Hypergeometric	Bonferroni	one-tailed (upper)	1
E	Table S3: scRNA-seq DEA WT v. KO	Genes repressed by E2F6 only, Undiff, MEIOC-downregulated vs. Expressed	Hypergeometric	Bonferroni	one-tailed (upper)	1
E	Table S3: scRNA-seq DEA WT v. KO	Genes repressed by E2F6 only, A1-4, MEIOC-upregulated vs. Expressed	Hypergeometric	Bonferroni	one-tailed (upper)	1
E	Table S3: scRNA-seq DEA WT v. KO	Genes repressed by E2F6 only, A1-4, MEIOC-downregulated vs. Expressed	Hypergeometric	Bonferroni	one-tailed (upper)	1
E	Table S3: scRNA-seq DEA WT v. KO	Genes repressed by E2F6 only, In/B, MEIOC-upregulated vs. Expressed	Hypergeometric	Bonferroni	one-tailed (upper)	1
E	Table S3: scRNA-seq DEA WT v. KO	Genes repressed by E2F6 only, In/B, MEIOC-downregulated vs. Expressed	Hypergeometric	Bonferroni	one-tailed (upper)	1
E	Table S3: scRNA-seq DEA WT v. KO	Genes repressed by E2F6 only, B G2/M, MEIOC-upregulated vs. Expressed	Hypergeometric	Bonferroni	one-tailed (upper)	0.24835
E	Table S3: scRNA-seq DEA WT v. KO	Genes repressed by E2F6 only, B G2/M, MEIOC-downregulated vs. Expressed	Hypergeometric	Bonferroni	one-tailed (upper)	1
E	Table S3: scRNA-seq DEA WT v. KO	Genes repressed by E2F6 only, pL G1, MEIOC-upregulated vs. Expressed	Hypergeometric	Bonferroni	one-tailed (upper)	1
E	Table S3: scRNA-seq DEA WT v. KO	Genes repressed by E2F6 only, pL G1, MEIOC-downregulated vs. Expressed	Hypergeometric	Bonferroni	one-tailed (upper)	0.425918
E	Table S3: scRNA-seq DEA WT v. KO	Genes repressed by E2F6 only, pL eS, MEIOC-upregulated vs. Expressed	Hypergeometric	Bonferroni	one-tailed (upper)	1
E	Table S3: scRNA-seq DEA WT v. KO	Genes repressed by E2F6 only, pL eS, MEIOC-downregulated vs. Expressed	Hypergeometric	Bonferroni	one-tailed (upper)	1
E	Table S3: scRNA-seq DEA WT v. KO	Genes repressed by E2F6 only, pL lS, MEIOC-upregulated vs. Expressed	Hypergeometric	Bonferroni	one-tailed (upper)	1
E	Table S3: scRNA-seq DEA WT v. KO	Genes repressed by E2F6 only, pL lS, MEIOC-downregulated vs. Expressed	Hypergeometric	Bonferroni	one-tailed (upper)	1
E	Table S3: scRNA-seq DEA WT v. KO	Genes repressed by E2F6 only, L, MEIOC-upregulated vs. Expressed	Hypergeometric	Bonferroni	one-tailed (upper)	0.620768
E	Table S3: scRNA-seq DEA WT v. KO	Genes repressed by E2F6 only, L, MEIOC-downregulated vs. Expressed	Hypergeometric	Bonferroni	one-tailed (upper)	1
E	Table S3: scRNA-seq DEA WT v. KO	Genes repressed by E2F6 only, Z, MEIOC-upregulated vs. Expressed	Hypergeometric	Bonferroni	one-tailed (upper)	1
E	Table S3: scRNA-seq DEA WT v. KO	Genes repressed by E2F6 only, Z, MEIOC-downregulated vs. Expressed	Hypergeometric	Bonferroni	one-tailed (upper)	0.91738
E	Table S3: scRNA-seq DEA WT v. KO	Genes repressed by MGA only, Undiff, MEIOC-upregulated vs. Expressed	Hypergeometric	Bonferroni	one-tailed (upper)	1
E	Table S3: scRNA-seq DEA WT v. KO	Genes repressed by MGA only, Undiff, MEIOC-downregulated vs. Expressed	Hypergeometric	Bonferroni	one-tailed (upper)	1
E	Table S3: scRNA-seq DEA WT v. KO	Genes repressed by MGA only, A1-4, MEIOC-upregulated vs. Expressed	Hypergeometric	Bonferroni	one-tailed (upper)	1
E	Table S3: scRNA-seq DEA WT v. KO	Genes repressed by MGA only, A1-4, MEIOC-downregulated vs. Expressed	Hypergeometric	Bonferroni	one-tailed (upper)	1
E	Table S3: scRNA-seq DEA WT v. KO	Genes repressed by MGA only, In/B, MEIOC-upregulated vs. Expressed	Hypergeometric	Bonferroni	one-tailed (upper)	1
E	Table S3: scRNA-seq DEA WT v. KO	Genes repressed by MGA only, In/B, MEIOC-downregulated vs. Expressed	Hypergeometric	Bonferroni	one-tailed (upper)	1
E	Table S3: scRNA-seq DEA WT v. KO	Genes repressed by MGA only, B G2/M, MEIOC-upregulated vs. Expressed	Hypergeometric	Bonferroni	one-tailed (upper)	1
E	Table S3: scRNA-seq DEA WT v. KO	Genes repressed by MGA only, B G2/M, MEIOC-downregulated vs. Expressed	Hypergeometric	Bonferroni	one-tailed (upper)	1
E	Table S3: scRNA-seq DEA WT v. KO	Genes repressed by MGA only, pL G1, MEIOC-upregulated vs. Expressed	Hypergeometric	Bonferroni	one-tailed (upper)	1
E	Table S3: scRNA-seq DEA WT v. KO	Genes repressed by MGA only, pL G1, MEIOC-downregulated vs. Expressed	Hypergeometric	Bonferroni	one-tailed (upper)	1
E	Table S3: scRNA-seq DEA WT v. KO	Genes repressed by MGA only, pL eS, MEIOC-upregulated vs. Expressed	Hypergeometric	Bonferroni	one-tailed (upper)	1
E	Table S3: scRNA-seq DEA WT v. KO	Genes repressed by MGA only, pL eS, MEIOC-downregulated vs. Expressed	Hypergeometric	Bonferroni	one-tailed (upper)	1
E	Table S3: scRNA-seq DEA WT v. KO	Genes repressed by MGA only, pL lS, MEIOC-upregulated vs. Expressed	Hypergeometric	Bonferroni	one-tailed (upper)	1
E	Table S3: scRNA-seq DEA WT v. KO	Genes repressed by MGA only, pL lS, MEIOC-downregulated vs. Expressed	Hypergeometric	Bonferroni	one-tailed (upper)	1
E	Table S3: scRNA-seq DEA WT v. KO	Genes repressed by MGA only, L, MEIOC-upregulated vs. Expressed	Hypergeometric	Bonferroni	one-tailed (upper)	1
E	Table S3: scRNA-seq DEA WT v. KO	Genes repressed by MGA only, L, MEIOC-downregulated vs. Expressed	Hypergeometric	Bonferroni	one-tailed (upper)	1
E	Table S3: scRNA-seq DEA WT v. KO	Genes repressed by MGA only, Z, MEIOC-upregulated vs. Expressed	Hypergeometric	Bonferroni	one-tailed (upper)	1
E	Table S3: scRNA-seq DEA WT v. KO	Genes repressed by MGA only, Z, MEIOC-downregulated vs. Expressed	Hypergeometric	Bonferroni	one-tailed (upper)	0.0347057
F	Table S3: scRNA-seq DEA WT v. KO	E2F6- and/or MGA-repressed genes vs "Meiotic cell cycle" genes upregulated by MEIOC in In/B - pL G1 clusters	Hypergeometric	none	one-tailed (upper)	4.86276e-10

## Sheet: Figure 4
Panel	Supplemental Data Table	Comparison	Statistical test	Multiple hypothesis testing correction	Tails	P-value
A	Table S3: scRNA-seq DEA WT v. KO	Differential expression by cluster, , WT vs. Meioc KO	Wicoxon rank sum test (Seurat default)	Bonferroni	two-tailed	see Table S3
B	Table S3: scRNA-seq DEA WT v. KO	No. Stra8-upregulated genes, Undiff, Meioc-upregulated vs. Expressed	Hypergeometric	Bonferroni	one-tailed (upper)	1
B	Table S3: scRNA-seq DEA WT v. KO	No. Stra8-upregulated genes, A1-4, Meioc-upregulated vs. Expressed	Hypergeometric	Bonferroni	one-tailed (upper)	1
B	Table S3: scRNA-seq DEA WT v. KO	No. Stra8-upregulated genes, In/B, Meioc-upregulated vs. Expressed	Hypergeometric	Bonferroni	one-tailed (upper)	1
B	Table S3: scRNA-seq DEA WT v. KO	No. Stra8-upregulated genes, B G2/M, Meioc-upregulated vs. Expressed	Hypergeometric	Bonferroni	one-tailed (upper)	0.00504715
B	Table S3: scRNA-seq DEA WT v. KO	No. Stra8-upregulated genes, pL G1, Meioc-upregulated vs. Expressed	Hypergeometric	Bonferroni	one-tailed (upper)	1
B	Table S3: scRNA-seq DEA WT v. KO	No. Stra8-upregulated genes, pL eS, Meioc-upregulated vs. Expressed	Hypergeometric	Bonferroni	one-tailed (upper)	1.0459e-25
B	Table S3: scRNA-seq DEA WT v. KO	No. Stra8-upregulated genes, pL lS, Meioc-upregulated vs. Expressed	Hypergeometric	Bonferroni	one-tailed (upper)	2.45505e-111
B	Table S3: scRNA-seq DEA WT v. KO	No. Stra8-upregulated genes, L, Meioc-upregulated vs. Expressed	Hypergeometric	Bonferroni	one-tailed (upper)	4.40357e-45
B	Table S3: scRNA-seq DEA WT v. KO	No. Stra8-upregulated genes, Z, Meioc-upregulated vs. Expressed	Hypergeometric	Bonferroni	one-tailed (upper)	1
B	Table S3: scRNA-seq DEA WT v. KO	No. Stra8-dowregulated genes, Undiff, Meioc-downregulated vs. Expressed	Hypergeometric	Bonferroni	one-tailed (upper)	1
B	Table S3: scRNA-seq DEA WT v. KO	No. Stra8-downregulated genes, A1-4, Meioc-downregulated vs. Expressed	Hypergeometric	Bonferroni	one-tailed (upper)	1
B	Table S3: scRNA-seq DEA WT v. KO	No. Stra8-downregulated genes, In/B, Meioc-downregulated vs. Expressed	Hypergeometric	Bonferroni	one-tailed (upper)	1
B	Table S3: scRNA-seq DEA WT v. KO	No. Stra8-downregulated genes, B G2/M, Meioc-downregulated vs. Expressed	Hypergeometric	Bonferroni	one-tailed (upper)	0.163875
B	Table S3: scRNA-seq DEA WT v. KO	No. Stra8-downregulated genes, pL G1, Meioc-downregulated vs. Expressed	Hypergeometric	Bonferroni	one-tailed (upper)	0.00698777
B	Table S3: scRNA-seq DEA WT v. KO	No. Stra8-downregulated genes, pL eS, Meioc-downregulated vs. Expressed	Hypergeometric	Bonferroni	one-tailed (upper)	8.93619e-09
B	Table S3: scRNA-seq DEA WT v. KO	No. Stra8-downregulated genes, pL lS, Meioc-downregulated vs. Expressed	Hypergeometric	Bonferroni	one-tailed (upper)	8.14603e-74
B	Table S3: scRNA-seq DEA WT v. KO	No. Stra8-downregulated genes, L, Meioc-downregulated vs. Expressed	Hypergeometric	Bonferroni	one-tailed (upper)	2.86976e-30
B	Table S3: scRNA-seq DEA WT v. KO	No. Stra8-upregulated genes, Z, Meioc-upregulated vs. Expressed	Hypergeometric	Bonferroni	one-tailed (upper)	1
C	Table S3: scRNA-seq DEA WT v. KO	Spearman's rho for Stra8-dependent genes vs. rho=0, pL lS analysis	Correlation test	none	two-tailed	<2.2E-16
C	Table S3: scRNA-seq DEA WT v. KO	Spearman's rho for Stra8-dependent genes vs rhos for randomly sampled genes, pL lS analysis	Bootstrapping	Bonferroni	one-tailed (upper)	6.18992e-10
D	Table S3: scRNA-seq DEA WT v. KO	No. STRA8-activated genes, Undiff, Meioc-upregulated vs. Expressed	Hypergeometric	Bonferroni	one-tailed (upper)	1
D	Table S3: scRNA-seq DEA WT v. KO	No. STRA8-activated genes, A1-4, Meioc-upregulated vs. Expressed	Hypergeometric	Bonferroni	one-tailed (upper)	1
D	Table S3: scRNA-seq DEA WT v. KO	No. STRA8-activated genes, In/B, Meioc-upregulated vs. Expressed	Hypergeometric	Bonferroni	one-tailed (upper)	0.345244
D	Table S3: scRNA-seq DEA WT v. KO	No. STRA8-activated genes, B G2/M, Meioc-upregulated vs. Expressed	Hypergeometric	Bonferroni	one-tailed (upper)	0.00525988
D	Table S3: scRNA-seq DEA WT v. KO	No. STRA8-activated genes, pL G1, Meioc-upregulated vs. Expressed	Hypergeometric	Bonferroni	one-tailed (upper)	1
D	Table S3: scRNA-seq DEA WT v. KO	No. STRA8-activated genes, pL eS, Meioc-upregulated vs. Expressed	Hypergeometric	Bonferroni	one-tailed (upper)	6.59048e-29
D	Table S3: scRNA-seq DEA WT v. KO	No. STRA8-activated genes, pL lS, Meioc-upregulated vs. Expressed	Hypergeometric	Bonferroni	one-tailed (upper)	1.49721e-93
D	Table S3: scRNA-seq DEA WT v. KO	No. STRA8-activated genes, L, Meioc-upregulated vs. Expressed	Hypergeometric	Bonferroni	one-tailed (upper)	1.62104e-39
D	Table S3: scRNA-seq DEA WT v. KO	No. STRA8-activated genes, Z, Meioc-upregulated vs. Expressed	Hypergeometric	Bonferroni	one-tailed (upper)	1
D	Table S3: scRNA-seq DEA WT v. KO	No. STRA8-activated genes repressed by E2F6 or MGA, Undiff, Meioc-upregulated vs. Expressed	Hypergeometric	Bonferroni	one-tailed (upper)	1
D	Table S3: scRNA-seq DEA WT v. KO	No. STRA8-activated genes repressed by E2F6 or MGA, A1-4, Meioc-upregulated vs. Expressed	Hypergeometric	Bonferroni	one-tailed (upper)	1
D	Table S3: scRNA-seq DEA WT v. KO	No. STRA8-activated genes repressed by E2F6 or MGA, In/B, Meioc-upregulated vs. Expressed	Hypergeometric	Bonferroni	one-tailed (upper)	0.482757
D	Table S3: scRNA-seq DEA WT v. KO	No. STRA8-activated genes repressed by E2F6 or MGA, B G2/M, Meioc-upregulated vs. Expressed	Hypergeometric	Bonferroni	one-tailed (upper)	1.67561e-07
D	Table S3: scRNA-seq DEA WT v. KO	No. STRA8-activated genes repressed by E2F6 or MGA, pL G1, Meioc-upregulated vs. Expressed	Hypergeometric	Bonferroni	one-tailed (upper)	0.0157414
D	Table S3: scRNA-seq DEA WT v. KO	No. STRA8-activated genes repressed by E2F6 or MGA, pL eS, Meioc-upregulated vs. Expressed	Hypergeometric	Bonferroni	one-tailed (upper)	3.0053e-20
D	Table S3: scRNA-seq DEA WT v. KO	No. STRA8-activated genes repressed by E2F6 or MGA, pL lS, Meioc-upregulated vs. Expressed	Hypergeometric	Bonferroni	one-tailed (upper)	1.08628e-16
D	Table S3: scRNA-seq DEA WT v. KO	No. STRA8-activated genes repressed by E2F6 or MGA, L, Meioc-upregulated vs. Expressed	Hypergeometric	Bonferroni	one-tailed (upper)	6.19434e-11
D	Table S3: scRNA-seq DEA WT v. KO	No. STRA8-activated genes repressed by E2F6 or MGA, Z, Meioc-upregulated vs. Expressed	Hypergeometric	Bonferroni	one-tailed (upper)	1
D	Table S3: scRNA-seq DEA WT v. KO	No. STRA8-activated genes NOT repressed by E2F6 or MGA, A1-4, Meioc-upregulated vs. Expressed	Hypergeometric	Bonferroni	one-tailed (upper)	1
D	Table S3: scRNA-seq DEA WT v. KO	No. STRA8-activated genes NOT repressed by E2F6 or MGA, In/B, Meioc-upregulated vs. Expressed	Hypergeometric	Bonferroni	one-tailed (upper)	1
D	Table S3: scRNA-seq DEA WT v. KO	No. STRA8-activated genes NOT repressed by E2F6 or MGA, B G2/M, Meioc-upregulated vs. Expressed	Hypergeometric	Bonferroni	one-tailed (upper)	1
D	Table S3: scRNA-seq DEA WT v. KO	No. STRA8-activated genes NOT repressed by E2F6 or MGA, pL G1, Meioc-upregulated vs. Expressed	Hypergeometric	Bonferroni	one-tailed (upper)	1
D	Table S3: scRNA-seq DEA WT v. KO	No. STRA8-activated genes NOT repressed by E2F6 or MGA, pL eS, Meioc-upregulated vs. Expressed	Hypergeometric	Bonferroni	one-tailed (upper)	2.55056e-06
D	Table S3: scRNA-seq DEA WT v. KO	No. STRA8-activated genes NOT repressed by E2F6 or MGA, pL lS, Meioc-upregulated vs. Expressed	Hypergeometric	Bonferroni	one-tailed (upper)	5.79556e-56
D	Table S3: scRNA-seq DEA WT v. KO	No. STRA8-activated genes NOT repressed by E2F6 or MGA, L, Meioc-upregulated vs. Expressed	Hypergeometric	Bonferroni	one-tailed (upper)	7.97503e-18
D	Table S3: scRNA-seq DEA WT v. KO	No. STRA8-activated genes NOT repressed by E2F6 or MGA, Z, Meioc-upregulated vs. Expressed	Hypergeometric	Bonferroni	one-tailed (upper)	1

## Sheet: Figure S1
Panel	Supplemental Data Table	Comparison	Statistical test	Multiple hypothesis testing correction	Tails	P-value
A	n/a	n/a	n/a	n/a	n/a	n/a
B	n/a	n/a	n/a	n/a	n/a	n/a
C	Table S8 cells per scRNA-seq cluster	Cell cell phase in Undiff cluster, WT vs. Meioc KO	Fisher exact test	Bonferroni	two-tailed	0.123914
C	Table S8 cells per scRNA-seq cluster	Cell cell phase in A1-4 cluster, WT vs. Meioc KO	Fisher exact test	Bonferroni	two-tailed	1
C	Table S8 cells per scRNA-seq cluster	Cell cell phase in In/B cluster, WT vs. Meioc KO	Fisher exact test	Bonferroni	two-tailed	0.611931
C	Table S8 cells per scRNA-seq cluster	Cell cell phase in B G2/M cluster, WT vs. Meioc KO	Fisher exact test	Bonferroni	two-tailed	1
C	Table S8 cells per scRNA-seq cluster	Cell cell phase in pL G1 cluster, WT vs. Meioc KO	Fisher exact test	Bonferroni	two-tailed	0.00518342
C	Table S8 cells per scRNA-seq cluster	Cell cell phase in pL eS cluster, WT vs. Meioc KO	Fisher exact test	Bonferroni	two-tailed	1
C	Table S8 cells per scRNA-seq cluster	Cell cell phase in pL lS cluster, WT vs. Meioc KO	Fisher exact test	Bonferroni	two-tailed	4.52314e-28
C	Table S8 cells per scRNA-seq cluster	Cell cell phase in L cluster, WT vs. Meioc KO	Fisher exact test	Bonferroni	two-tailed	0
C	Table S8 cells per scRNA-seq cluster	Cell cell phase in Z cluster, WT vs. Meioc KO	Fisher exact test	Bonferroni	two-tailed	1.46291e-18
C	Table S8 cells per scRNA-seq cluster	Cell cell phase in P cluster, WT vs. Meioc KO	Fisher exact test	Bonferroni	two-tailed	5.15168e-07
D	Table S8 cells per scRNA-seq cluster	n/a	n/a	n/a	n/a	n/a

## Sheet: Figure S2
Panel	Supplemental Data Table	Comparison	Cluster tested	Statistical test	Multiple hypothesis testing correction	Tails	P value
A	n/a	nFeatures, wild-type vs. Meioc KO cells	Undiff	Wicoxon rank sum test	Bonferroni	two-tailed	0.145643
A	n/a	nFeatures, wild-type vs. Meioc KO cells	A1-4	Wicoxon rank sum test	Bonferroni	two-tailed	4.63927e-05
A	n/a	nFeatures, wild-type vs. Meioc KO cells	In/B	Wicoxon rank sum test	Bonferroni	two-tailed	2.86762e-08
A	n/a	nFeatures, wild-type vs. Meioc KO cells	B G2/M	Wicoxon rank sum test	Bonferroni	two-tailed	1
A	n/a	nFeatures, wild-type vs. Meioc KO cells	pL G1	Wicoxon rank sum test	Bonferroni	two-tailed	0.211343
A	n/a	nFeatures, wild-type vs. Meioc KO cells	pL eS	Wicoxon rank sum test	Bonferroni	two-tailed	0.0014965
A	n/a	nFeatures, wild-type vs. Meioc KO cells	pL lS	Wicoxon rank sum test	Bonferroni	two-tailed	1.72413e-79
A	n/a	nFeatures, wild-type vs. Meioc KO cells	L	Wicoxon rank sum test	Bonferroni	two-tailed	1.77921e-160
A	n/a	nFeatures, wild-type vs. Meioc KO cells	Z	Wicoxon rank sum test	Bonferroni	two-tailed	2.35485e-50
A	n/a	nFeatures, wild-type vs. Meioc KO cells	P	Wicoxon rank sum test	Bonferroni	two-tailed	7.03165e-18
A	n/a	nCounts, wild-type vs. Meioc KO cells	Undiff	Wicoxon rank sum test	Bonferroni	two-tailed	0.169705
A	n/a	nCounts, wild-type vs. Meioc KO cells	A1-4	Wicoxon rank sum test	Bonferroni	two-tailed	0.000488219
A	n/a	nCounts, wild-type vs. Meioc KO cells	In/B	Wicoxon rank sum test	Bonferroni	two-tailed	5.0638e-06
A	n/a	nCounts, wild-type vs. Meioc KO cells	B G2/M	Wicoxon rank sum test	Bonferroni	two-tailed	1
A	n/a	nCounts, wild-type vs. Meioc KO cells	pL G1	Wicoxon rank sum test	Bonferroni	two-tailed	1
A	n/a	nCounts, wild-type vs. Meioc KO cells	pL eS	Wicoxon rank sum test	Bonferroni	two-tailed	1
A	n/a	nCounts, wild-type vs. Meioc KO cells	pL lS	Wicoxon rank sum test	Bonferroni	two-tailed	5.54928e-35
A	n/a	nCounts, wild-type vs. Meioc KO cells	L	Wicoxon rank sum test	Bonferroni	two-tailed	4.63199e-95
A	n/a	nCounts, wild-type vs. Meioc KO cells	Z	Wicoxon rank sum test	Bonferroni	two-tailed	1.09958e-19
A	n/a	nCounts, wild-type vs. Meioc KO cells	P	Wicoxon rank sum test	Bonferroni	two-tailed	8.66454e-33
B	n/a	nFeatures, wild-type vs. Meioc KO cells	Sert	Wicoxon rank sum test	Bonferroni	two-tailed	0.344706
B	n/a	nFeatures, wild-type vs. Meioc KO cells	Ley	Wicoxon rank sum test	Bonferroni	two-tailed	1
B	n/a	nFeatures, wild-type vs. Meioc KO cells	Myoid	Wicoxon rank sum test	Bonferroni	two-tailed	1
B	n/a	nFeatures, wild-type vs. Meioc KO cells	Endoth	Wicoxon rank sum test	Bonferroni	two-tailed	1
B	n/a	nFeatures, wild-type vs. Meioc KO cells	Macro	Wicoxon rank sum test	Bonferroni	two-tailed	0.798003
B	n/a	nCounts, wild-type vs. Meioc KO cells	Sert	Wicoxon rank sum test	Bonferroni	two-tailed	1
B	n/a	nCounts, wild-type vs. Meioc KO cells	Ley	Wicoxon rank sum test	Bonferroni	two-tailed	1
B	n/a	nCounts, wild-type vs. Meioc KO cells	Myoid	Wicoxon rank sum test	Bonferroni	two-tailed	1
B	n/a	nCounts, wild-type vs. Meioc KO cells	Endoth	Wicoxon rank sum test	Bonferroni	two-tailed	1
B	n/a	nCounts, wild-type vs. Meioc KO cells	Macro	Wicoxon rank sum test	Bonferroni	two-tailed	0.715095

## Sheet: Figure S3
Panel	Supplemental Data Table	Comparison	Statistical test	Multiple hypothesis testing correction	Tails	P-value
A	Table S2: scRNA-seq WT clusters	Cluster-specific differential expression relative to all other germ cells	Wicoxon rank sum test (Seurat default)	Bonferroni	two-tailed	see Table S2
B	Table S2: scRNA-seq WT clusters	n/a	n/a	n/a	n/a	n/a
C	Table S2: scRNA-seq WT clusters	GSEA analysis of GO terms	Permutation	Benjamini and Hochberg (gseGO default)	two-tailed	see Table S2

## Sheet: Figure S4
Panel	Supplemental Data Table	Comparison	Statistical test	Multiple hypothesis testing correction	Tails	P-value
A	n/a	n/a	n/a	n/a	n/a	n/a
B	n/a	n/a	n/a	n/a	n/a	n/a
C	Table S9: bulk RNAseq DEA WT v. KO	Differential expression, pL-enriched testes, WT vs. Meioc KO	Wald test (DESeq2 default)	Benjamini and Hochberg (DESeq2 default)	two-tailed	see Table S9
D	Table S10: cell cycle analysis of bulk RNA-seq Meioc and Stra8 datasets	Percentile rank of log2 fold change for WT/Meioc KO, pL-enriched testes, G1/S phase genes s vs. 0.5 (median percentile rank of all expressed genes)	Wilcoxon signed rank	Bonferroni	one-tailed (upper)	0.000777031
D	Table S10: cell cycle analysis of bulk RNA-seq Meioc and Stra8 datasets	Percentile rank of log2 fold change for WT/Meioc KO, pL-enriched testes, S phase genes s vs. 0.5 (median percentile rank of all expressed genes)	Wilcoxon signed rank	Bonferroni	one-tailed (upper)	0.001489
D	Table S10: cell cycle analysis of bulk RNA-seq Meioc and Stra8 datasets	Percentile rank of log2 fold change for WT/Meioc KO, pL-enriched testes, G2 phase genes s vs. 0.5 (median percentile rank of all expressed genes)	Wilcoxon signed rank	Bonferroni	one-tailed (upper)	0.014699
D	Table S10: cell cycle analysis of bulk RNA-seq Meioc and Stra8 datasets	Percentile rank of log2 fold change for WT/Meioc KO, pL-enriched testes, M phase genes s vs. 0.5 (median percentile rank of all expressed genes)	Wilcoxon signed rank	Bonferroni	one-tailed (upper)	0.100498
D	Table S10: cell cycle analysis of bulk RNA-seq Meioc and Stra8 datasets	Percentile rank of log2 fold change for WT/Meioc KO, pL-enriched testes, M/G1 phase genes s vs. 0.5 (median percentile rank of all expressed genes)	Wilcoxon signed rank	Bonferroni	one-tailed (upper)	1
D	Table S10: cell cycle analysis of bulk RNA-seq Meioc and Stra8 datasets	Percentile rank of log2 fold change for WT/Stra8 KO, sorted pL, G1/S phase genes s vs. 0.5 (median percentile rank of all expressed genes)	Wilcoxon signed rank	Bonferroni	one-tailed (upper)	8.46034e-08
D	Table S10: cell cycle analysis of bulk RNA-seq Meioc and Stra8 datasets	Percentile rank of log2 fold change for WT/Stra8 KO, sorted pL, S phase genes s vs. 0.5 (median percentile rank of all expressed genes)	Wilcoxon signed rank	Bonferroni	one-tailed (upper)	1.75417e-07
D	Table S10: cell cycle analysis of bulk RNA-seq Meioc and Stra8 datasets	Percentile rank of log2 fold change for WT/Stra8 KO, sorted pL, G2 phase genes s vs. 0.5 (median percentile rank of all expressed genes)	Wilcoxon signed rank	Bonferroni	one-tailed (upper)	0.00331387
D	Table S10: cell cycle analysis of bulk RNA-seq Meioc and Stra8 datasets	Percentile rank of log2 fold change for WT/Stra8 KO, sorted pL, M phase genes s vs. 0.5 (median percentile rank of all expressed genes)	Wilcoxon signed rank	Bonferroni	one-tailed (upper)	0.428274
D	Table S10: cell cycle analysis of bulk RNA-seq Meioc and Stra8 datasets	Percentile rank of log2 fold change for WT/Stra8 KO, sorted pL, M/G1 phase genes s vs. 0.5 (median percentile rank of all expressed genes)	Wilcoxon signed rank	Bonferroni	one-tailed (upper)	1
E	Table S11: bulk RNAseq GOanalysis	GO term enrichment	Hypergeometric	Benjamini and Hochberg (enrichGO default)	two-tailed	see Table S11

## Sheet: Figure S5
Panel	Supplemental Data Table	Comparison	Statistical test	Multiple hypothesis testing correction	Tails	P-value
A	Table S3: scRNA-seq DEA WT v. KO	Log2 fold change, pL eS, MEIOC targets vs. Nontargets	Wilcoxon rank sum test	Bonferroni	two-tailed	9.53779e-80
A	Table S3: scRNA-seq DEA WT v. KO	Log2 fold change, pL lS, MEIOC targets vs. Nontargets	Wilcoxon rank sum test	Bonferroni	two-tailed	2.70466e-39
A	Table S3: scRNA-seq DEA WT v. KO	Log2 fold change, L, MEIOC targets vs. Nontargets	Wilcoxon rank sum test	Bonferroni	two-tailed	3.54037e-31
A	Table S3: scRNA-seq DEA WT v. KO	Log2 fold change, Z, MEIOC targets vs. Nontargets	Wilcoxon rank sum test	Bonferroni	two-tailed	8.63613e-20
B	Table S3: scRNA-seq DEA WT v. KO	Log2 fold change, pL eS, MEIOC-YTHDC2-RBM46 targets vs. MEIOC-only targets	Wilcoxon rank sum test	Bonferroni	two-tailed	8.72262e-20
B	Table S3: scRNA-seq DEA WT v. KO	Log2 fold change, pL eS, MEIOC-YTHDC2 targets vs. MEIOC-only targets	Wilcoxon rank sum test	Bonferroni	two-tailed	1
B	Table S3: scRNA-seq DEA WT v. KO	Log2 fold change, pL eS, MEIOC-RBM46 targets vs. MEIOC-only targets	Wilcoxon rank sum test	Bonferroni	two-tailed	1.70278e-06
B	Table S3: scRNA-seq DEA WT v. KO	Log2 fold change, pL lS, MEIOC-YTHDC2-RBM46 targets vs. MEIOC-only targets	Wilcoxon rank sum test	Bonferroni	two-tailed	1.93304e-17
B	Table S3: scRNA-seq DEA WT v. KO	Log2 fold change, pL lS, MEIOC-YTHDC2 targets vs. MEIOC-only targets	Wilcoxon rank sum test	Bonferroni	two-tailed	0.186574
B	Table S3: scRNA-seq DEA WT v. KO	Log2 fold change, pL lS, MEIOC-RBM46 targets vs. MEIOC-only targets	Wilcoxon rank sum test	Bonferroni	two-tailed	5.88465e-05
B	Table S3: scRNA-seq DEA WT v. KO	Log2 fold change, L, MEIOC-YTHDC2-RBM46 targets vs. MEIOC-only targets	Wilcoxon rank sum test	Bonferroni	two-tailed	1.60216e-15
B	Table S3: scRNA-seq DEA WT v. KO	Log2 fold change, L, MEIOC-YTHDC2 targets vs. MEIOC-only targets	Wilcoxon rank sum test	Bonferroni	two-tailed	0.00870077
B	Table S3: scRNA-seq DEA WT v. KO	Log2 fold change, L, MEIOC-RBM46 targets vs. MEIOC-only targets	Wilcoxon rank sum test	Bonferroni	two-tailed	0.00188097
B	Table S3: scRNA-seq DEA WT v. KO	Log2 fold change, Z, MEIOC-YTHDC2-RBM46 targets vs. MEIOC-only targets	Wilcoxon rank sum test	Bonferroni	two-tailed	3.84843e-14
B	Table S3: scRNA-seq DEA WT v. KO	Log2 fold change, Z, MEIOC-YTHDC2 targets vs. MEIOC-only targets	Wilcoxon rank sum test	Bonferroni	two-tailed	1
B	Table S3: scRNA-seq DEA WT v. KO	Log2 fold change, Z, MEIOC-RBM46 targets vs. MEIOC-only targets	Wilcoxon rank sum test	Bonferroni	one-tailed (upper)	0.000149206
C	Table S3: scRNA-seq DEA WT v. KO	Log2 fold change, Undiff, MEIOC-only targets vs. Nontargets	Wilcoxon rank sum test	Bonferroni	two-tailed	0.00125759
C	Table S3: scRNA-seq DEA WT v. KO	Log2 fold change, A1-4, MEIOC-only targets vs. Nontargets	Wilcoxon rank sum test	Bonferroni	two-tailed	0.0208498
C	Table S3: scRNA-seq DEA WT v. KO	Log2 fold change, In/B, MEIOC-only targets vs. Nontargets	Wilcoxon rank sum test	Bonferroni	two-tailed	1
C	Table S3: scRNA-seq DEA WT v. KO	Log2 fold change, B G2/M, MEIOC-only targets vs. Nontargets	Wilcoxon rank sum test	Bonferroni	two-tailed	1
C	Table S3: scRNA-seq DEA WT v. KO	Log2 fold change, pL G1, MEIOC-only targets vs. Nontargets	Wilcoxon rank sum test	Bonferroni	two-tailed	1
C	Table S3: scRNA-seq DEA WT v. KO	Log2 fold change, pL eS, MEIOC-only targets vs. Nontargets	Wilcoxon rank sum test	Bonferroni	two-tailed	0.160805
C	Table S3: scRNA-seq DEA WT v. KO	Log2 fold change, pL lS, MEIOC-only targets vs. Nontargets	Wilcoxon rank sum test	Bonferroni	two-tailed	1
C	Table S3: scRNA-seq DEA WT v. KO	Log2 fold change, L, MEIOC-only targets vs. Nontargets	Wilcoxon rank sum test	Bonferroni	two-tailed	1
C	Table S3: scRNA-seq DEA WT v. KO	Log2 fold change, Z, MEIOC-only targets vs. Nontargets	Wilcoxon rank sum test	Bonferroni	two-tailed	1

[truncated: 9 more sheets: Figure S6, Figure S7, Figure S8, Figure S9, Figure S10, Figure S11, Figure S12, Figure S13, Figure S14]
