# Supplementary material for: Destabilization of mRNAs enhances competence to initiate meiosis in mouse spermatogenic cells
Source: Development. 2024 Jul 15;151(14):dev202740. doi: 10.1242/dev.202740 (PMC11273298; doi:10.1242/dev.202740)
Supplement: Table S2. [file develop-151-202740-TableS2.xlsx]

## Sheet: Description
Table S2: scRNA-seq analysis of WT germ cell clusters from P15 testis
Tab Name	Relevant Figure panels	Description
1. Germ cell cluster-specific	Figure 1B, S3A-B	Genes were tested for enriched and depleted expression within each germ cell cluster relative to all other germ cell clusters. Only wild-type cells were used for this analysis.
2. GSEA pL G1	Figure S3C	Gene Set Enrichmnet Analysis (GSEA) of GO terms using the pL G1 cluster data from the "Germ cell cluster-specific" sheet. Genes were ranked by taking the signed log10 of their p-value.
3. GSEA pL eS	Figure S3C	Gene Set Enrichmnet Analysis (GSEA) of GO terms using the pL eS cluster data from the "Germ cell cluster-specific" sheet. Genes were ranked by taking the signed log10 of their p-value.
4. GSEA pL lS	Figure S3C	Gene Set Enrichmnet Analysis (GSEA) of GO terms using the pL lS cluster data from the "Germ cell cluster-specific" sheet. Genes were ranked by taking the signed log10 of their p-value.

## Sheet: 1. Germ cell cluster-specific
p_val	avg_logFC	pct.1	pct.2	p_val_adj	cluster	gene
0	1.84362	0.992	0.147	0	Undiff	Sdc4
0	1.64287	1	0.352	0	Undiff	Tubb5
0	1.32239	0.997	0.895	0	Undiff	Rpl22l1
0	1.29824	0.811	0.093	0	Undiff	Ccnd2
0	1.27286	0.995	0.488	0	Undiff	Dstn
0	1.23106	0.988	0.431	0	Undiff	Rps4x
0	1.13288	0.999	0.798	0	Undiff	Ftl1
0	1.11406	0.973	0.159	0	Undiff	Trim71
0	1.11127	0.875	0.074	0	Undiff	Egr4
0	1.04859	0.978	0.374	0	Undiff	Sox4
0	1.02859	0.996	0.755	0	Undiff	Cox8a
0	0.972485	0.934	0.172	0	Undiff	Zbtb16
0	0.962107	0.981	0.59	0	Undiff	Rest
0	0.949647	0.971	0.459	0	Undiff	Txnip
0	0.892482	0.985	0.491	0	Undiff	Psme2
0	0.886225	1	0.998	0	Undiff	Rpsa
0	0.86585	0.996	0.817	0	Undiff	Parp1
0	0.861338	0.901	0.049	0	Undiff	Zfp462
0	0.845788	1	0.999	0	Undiff	Eef1a1
0	0.796012	0.91	0.121	0	Undiff	Afp
0	0.79092	0.93	0.339	0	Undiff	Msi2
0	0.784736	0.933	0.183	0	Undiff	Gpx1
0	0.784337	0.749	0.18	0	Undiff	Hmgn5
0	0.784202	0.877	0.053	0	Undiff	Rragd
0	0.765147	0.993	0.807	0	Undiff	Eif3f
0	0.76244	0.914	0.212	0	Undiff	Map4k4
0	0.762023	0.393	0.007	0	Undiff	Nefm
0	0.760175	0.981	0.45	0	Undiff	Rbfa
0	0.756217	0.945	0.366	0	Undiff	Aldoa
0	0.748015	1	0.999	0	Undiff	Rpl34
0	0.747296	0.926	0.182	0	Undiff	Sgk3
0	0.729191	0.868	0.298	0	Undiff	Psmb10
0	0.728629	0.901	0.202	0	Undiff	Sall4
0	0.726015	0.948	0.317	0	Undiff	Ptov1
0	0.72132	0.899	0.299	0	Undiff	Eno1
0	0.719826	0.96	0.301	0	Undiff	Ypel3
0	0.711811	0.797	0.072	0	Undiff	Tagln2
0	0.703764	0.897	0.237	0	Undiff	Klf7
0	0.690428	0.875	0.209	0	Undiff	Egr1
0	0.688646	0.996	0.989	0	Undiff	Eef1b2
0	0.682684	0.945	0.323	0	Undiff	Gm45716
0	0.680935	1	0.994	0	Undiff	Rpl4
0	0.675843	1	0.996	0	Undiff	Rpl29
0	0.675375	0.999	0.999	0	Undiff	Rps16
0	0.66874	0.763	0.017	0	Undiff	Foxf1
0	0.666787	1	0.998	0	Undiff	Rps3a1
0	0.666144	0.767	0.104	0	Undiff	Lin28a
0	0.662225	0.937	0.241	0	Undiff	Acot13
0	0.653688	0.919	0.291	0	Undiff	Foxp1
0	0.651763	0.808	0.026	0	Undiff	Large2
0	0.631993	0.864	0.121	0	Undiff	Rbpms
0	0.605714	0.716	0.028	0	Undiff	Nanos3
0	0.601536	0.863	0.189	0	Undiff	Abca1
0	0.595368	0.907	0.284	0	Undiff	Ski
0	0.582041	0.83	0.118	0	Undiff	Bnc2
0	0.57688	0.855	0.177	0	Undiff	Anxa7
0	0.574571	1	0.999	0	Undiff	Rpl19
0	0.573832	0.589	0.026	0	Undiff	Upp1
0	0.568836	0.871	0.274	0	Undiff	Spg21
0	0.566979	0.782	0.094	0	Undiff	Pdk1
0	0.566702	0.719	0.01	0	Undiff	Ret
0	0.549274	0.486	0.008	0	Undiff	Gfra1
0	0.544764	0.741	0.045	0	Undiff	Mbnl2
0	0.534288	0.673	0.057	0	Undiff	Fbxo32
0	0.533957	0.626	0.029	0	Undiff	Fst
0	0.531799	1	0.997	0	Undiff	Rpl5
0	0.530384	0.695	0.068	0	Undiff	Ddah2
0	0.526596	0.749	0.019	0	Undiff	Glis3
0	0.514971	0.778	0.116	0	Undiff	Pramef12
0	0.50765	1	0.999	0	Undiff	Rps27a
0	0.49634	0.855	0.19	0	Undiff	Stk24
0	0.481152	0.734	0.053	0	Undiff	H2afy2
0	0.475497	0.808	0.126	0	Undiff	Morc1
0	0.47543	0.684	0.065	0	Undiff	Lamb1
0	0.473384	0.807	0.203	0	Undiff	Slc25a4
0	0.472787	0.701	0.043	0	Undiff	Nab2
0	0.472413	0.766	0.101	0	Undiff	F11r
0	0.470433	0.778	0.137	0	Undiff	Usf1
0	0.468581	0.796	0.175	0	Undiff	Cnn3
0	0.46606	0.789	0.163	0	Undiff	Slc25a5
0	0.461083	0.844	0.227	0	Undiff	Ccnd3
0	0.460628	0.718	0.088	0	Undiff	Chd7
0	0.454137	0.685	0.018	0	Undiff	Pygl
0	0.45348	0.488	0.011	0	Undiff	Tcl1
0	0.452802	0.725	0.125	0	Undiff	Brwd3
0	0.452277	0.704	0.093	0	Undiff	Ddah1
0	0.451575	0.712	0.059	0	Undiff	Dtna
0	0.449533	0.659	0.019	0	Undiff	Ccdc141
0	0.448819	0.659	0.02	0	Undiff	Enc1
0	0.447756	0.727	0.103	0	Undiff	Sipa1
0	0.446601	0.723	0.138	0	Undiff	Mgmt
0	0.446548	0.69	0.056	0	Undiff	Gpsm3
0	0.446446	0.723	0.078	0	Undiff	Irf1
0	0.442521	0.708	0.04	0	Undiff	Asphd2
0	0.437723	0.808	0.189	0	Undiff	Stx7
0	0.4377	0.716	0.107	0	Undiff	Fam241b
0	0.436454	0.638	0.093	0	Undiff	Ifi27
0	0.433978	0.558	0.044	0	Undiff	Igfbp6
0	0.433706	0.659	0.055	0	Undiff	Wipi1
0	0.433601	0.688	0.037	0	Undiff	Peli2
0	0.421931	0.775	0.188	0	Undiff	Xpot
0	0.418913	0.625	0.063	0	Undiff	Rhox10
0	0.413983	0.614	0.031	0	Undiff	Ptch1
0	0.412541	0.753	0.158	0	Undiff	Ddx3x
0	0.411975	0.627	0.058	0	Undiff	Cmip
0	0.409226	0.615	0.033	0	Undiff	Aff3
0	0.408666	0.675	0.086	0	Undiff	Acaa2
0	0.405703	0.466	0.025	0	Undiff	Etv5
0	0.401552	0.586	0.021	0	Undiff	Smoc2
0	0.398632	0.57	0.015	0	Undiff	Rin2
0	0.3944	0.677	0.04	0	Undiff	Rhebl1
0	0.39198	0.69	0.141	0	Undiff	Cers6
0	0.38519	0.697	0.147	0	Undiff	Igsf3
0	0.384883	0.688	0.105	0	Undiff	Lima1
0	0.382216	0.716	0.146	0	Undiff	Rsu1
0	0.38106	0.703	0.12	0	Undiff	Rbms1
0	0.374481	0.715	0.124	0	Undiff	Glrx2
0	0.373529	0.512	0.041	0	Undiff	Pdzd2
0	0.37165	0.599	0.032	0	Undiff	Bicc1
0	0.370268	0.684	0.136	0	Undiff	Gsto1
0	0.359874	0.668	0.083	0	Undiff	Ica1
0	0.358862	0.623	0.029	0	Undiff	Pla2g7
0	0.356405	0.677	0.129	0	Undiff	Got2
0	0.348947	0.636	0.05	0	Undiff	Bcr
0	0.34377	0.655	0.105	0	Undiff	Dctd
0	0.336392	0.582	0.029	0	Undiff	Slc16a11
0	0.334386	0.636	0.111	0	Undiff	Itga6
0	0.332292	0.623	0.108	0	Undiff	Mxra7
0	0.330446	0.607	0.046	0	Undiff	Rbms2
0	0.328136	0.61	0.104	0	Undiff	Rab3a
0	0.326833	0.616	0.039	0	Undiff	Susd4
0	0.323506	0.547	0.015	0	Undiff	Trim12c
0	0.32248	0.534	0.063	0	Undiff	Slc9a3r1
0	0.322348	0.632	0.096	0	Undiff	Nucb2
0	0.322294	0.619	0.104	0	Undiff	Tcf15
0	0.316481	0.519	0.022	0	Undiff	Pbx1
0	0.315137	0.61	0.066	0	Undiff	Tns3
0	0.311131	0.559	0.077	0	Undiff	Prtg
0	0.306114	0.575	0.075	0	Undiff	Nfib
0	0.305913	0.401	0.012	0	Undiff	Dusp6
0	0.301363	0.6	0.106	0	Undiff	Rapsn
0	0.297609	0.467	0.022	0	Undiff	Oasl2
0	0.296183	0.607	0.082	0	Undiff	Parp8
0	0.295755	0.486	0.04	0	Undiff	2900026A02Rik
0	0.295141	0.615	0.1	0	Undiff	Zfp710
0	0.294508	0.533	0.027	0	Undiff	Twist1
0	0.291467	0.542	0.046	0	Undiff	Fbxo41
0	0.289772	0.511	0.053	0	Undiff	Hivep2
0	0.289031	0.504	0.017	0	Undiff	Cdkn1b
0	0.286442	0.475	0.013	0	Undiff	Amot
0	0.281618	0.578	0.089	0	Undiff	Utrn
0	0.281489	0.511	0.04	0	Undiff	Jsrp1
0	0.280857	0.371	0.004	0	Undiff	Foxc2
0	0.280386	0.571	0.072	0	Undiff	Erap1
0	0.279279	0.552	0.064	0	Undiff	Tjp2
0	0.278004	0.296	0.012	0	Undiff	Gm36028
0	0.276027	0.556	0.047	0	Undiff	Serp2
0	0.274587	0.338	0.023	0	Undiff	Onecut2
0	0.271663	0.467	0.014	0	Undiff	Fgd5
0	0.267964	0.505	0.038	0	Undiff	Prkcq
0	0.266915	0.473	0.022	0	Undiff	Elovl6
0	0.263367	0.512	0.049	0	Undiff	Mypop
0	0.261739	0.493	0.014	0	Undiff	Sox13
0	0.259182	0.466	0.038	0	Undiff	Apba2
0	0.256477	0.516	0.039	0	Undiff	Stx3
0	0.255783	0.448	0.027	0	Undiff	Pacsin1
0	0.254517	0.432	0.024	0	Undiff	Stox2
0	0.253733	0.464	0.054	0	Undiff	Klk8
0	0.252543	0.505	0.07	0	Undiff	Gmpr
0	0.25246	0.379	0.018	0	Undiff	Sphk1
0	0.248238	0.511	0.044	0	Undiff	Il17rd
0	0.237058	0.486	0.063	0	Undiff	Plcg2
0	0.236291	0.453	0.015	0	Undiff	Arhgef15
0	0.236229	0.471	0.036	0	Undiff	Atoh8
0	0.234781	0.453	0.021	0	Undiff	Gm12216
0	0.234609	0.482	0.053	0	Undiff	Kazn
0	0.233829	0.522	0.058	0	Undiff	Mmgt2
0	0.232712	0.449	0.017	0	Undiff	Smim22
0	0.228548	0.419	0.032	0	Undiff	Ptgr1
0	0.225685	0.49	0.036	0	Undiff	Mgl2
0	0.225485	0.416	0.028	0	Undiff	Mical2
0	0.22548	0.434	0.031	0	Undiff	Sfrp1
0	0.225161	0.378	0.018	0	Undiff	Tmem132c
0	0.224911	0.46	0.052	0	Undiff	Rasgef1b
0	0.224611	0.336	0.023	0	Undiff	Rasl11a
0	0.224309	0.488	0.027	0	Undiff	Sh3bp4
0	0.219979	0.464	0.033	0	Undiff	Lpcat1
0	0.214811	0.41	0.009	0	Undiff	Tspan8
0	0.214502	0.412	0.01	0	Undiff	2010300C02Rik
0	0.213797	0.451	0.044	0	Undiff	Bend7
0	0.213695	0.421	0.022	0	Undiff	Pip4k2a
0	0.213097	0.358	0.02	0	Undiff	Etv4
0	0.210177	0.425	0.017	0	Undiff	Igf2bp2
0	0.20998	0.355	0.016	0	Undiff	Pitpnc1
0	0.209156	0.41	0.012	0	Undiff	Matn4
0	0.209095	0.44	0.038	0	Undiff	Ssh1
0	0.209004	0.397	0.012	0	Undiff	Pcp4l1
0	0.208362	0.405	0.032	0	Undiff	Sfrp2
0	0.207979	0.425	0.031	0	Undiff	Aff1
0	0.206124	0.433	0.031	0	Undiff	Lasp1
0	0.202509	0.414	0.025	0	Undiff	Piwil4
0	0.202504	0.415	0.029	0	Undiff	Sall1
0	0.197907	0.453	0.045	0	Undiff	Prxl2b
0	0.197731	0.371	0.019	0	Undiff	Zdhhc14
0	0.196257	0.262	0.011	0	Undiff	Egr2
0	0.195983	0.345	0.009	0	Undiff	Pqlc1
0	0.195078	0.341	0.007	0	Undiff	Trf
0	0.191582	0.386	0.019	0	Undiff	Rrad
0	0.191165	0.327	0.008	0	Undiff	Rspo2
0	0.188421	0.351	0.018	0	Undiff	Ccnjl
0	0.186083	0.288	0.011	0	Undiff	Zfp773
0	0.183852	0.364	0.01	0	Undiff	Osbpl3
0	0.179136	0.325	0.006	0	Undiff	Six4
0	0.173412	0.392	0.036	0	Undiff	Cd274
0	0.170955	0.364	0.011	0	Undiff	Lhfpl2
0	0.167767	0.377	0.022	0	Undiff	Fut10
0	0.164478	0.329	0.01	0	Undiff	Nmi
0	0.163102	0.326	0.02	0	Undiff	Fzd2
0	0.15798	0.34	0.02	0	Undiff	Vsig10
0	0.157727	0.344	0.026	0	Undiff	Klf3
0	0.157466	0.292	0.011	0	Undiff	Ifnar2
0	0.156983	0.353	0.026	0	Undiff	Zfp988
0	0.156496	0.262	0.009	0	Undiff	Chrna4
0	0.15323	0.347	0.011	0	Undiff	Cd276
0	0.148604	0.262	0.006	0	Undiff	Crygs
0	0.143223	0.285	0.006	0	Undiff	Parp14
0	0.142367	0.33	0.018	0	Undiff	H2-M3
0	0.142129	0.304	0.012	0	Undiff	Slc38a1
0	0.141085	0.307	0.016	0	Undiff	Nr5a2
0	0.140792	0.289	0.013	0	Undiff	Ocln
0	0.140241	0.295	0.016	0	Undiff	Acy3
0	0.138315	0.326	0.022	0	Undiff	Lpar3
0	0.131167	0.305	0.018	0	Undiff	Chst10
0	0.130467	0.289	0.008	0	Undiff	Trim12a
0	0.129593	0.275	0.008	0	Undiff	Dkk3
0	0.129582	0.311	0.018	0	Undiff	Psmb9
0	0.127431	0.271	0.011	0	Undiff	Ifi27l2a
0	0.121321	0.293	0.016	0	Undiff	Slc43a3
0	0.118248	0.258	0.01	0	Undiff	Spocd1
0	0.113213	0.258	0.011	0	Undiff	Parp9
0	-0.951928	0.977	0.994	0	Undiff	Bsg
0	-1.00152	0.97	0.995	0	Undiff	Atp5f1
0	-1.07951	1	1	0	Undiff	H3f3b
0	-1.09016	0.996	0.999	0	Undiff	Hmgb2
0	-1.11628	0.986	0.997	0	Undiff	Rps27l
0	-1.39866	0.741	0.983	0	Undiff	Ndufa1
0	-1.47702	0.27	0.884	0	Undiff	Meioc
0	-1.662	0.981	0.996	0	Undiff	Sycp1
7.05722e-308	0.558055	1	0.999	1.28632e-303	Undiff	Rpl14
7.92144e-308	0.172589	0.36	0.031	1.44384e-303	Undiff	Slc38a4
3.00541e-307	0.753775	1	0.971	5.47797e-303	Undiff	Hspe1
5.35987e-307	0.61267	1	0.997	9.76943e-303	Undiff	Rpl6
5.55907e-307	0.160287	0.315	0.021	1.01325e-302	Undiff	Adgrl3
6.99064e-307	0.343449	0.681	0.135	1.27418e-302	Undiff	Clic1
1.02565e-305	0.145761	0.308	0.02	1.86946e-301	Undiff	Ryr1
2.77868e-305	0.181299	0.384	0.035	5.06469e-301	Undiff	Pou5f1
7.06106e-305	0.652911	0.999	0.999	1.28702e-300	Undiff	Rpl18
9.01863e-304	0.136254	0.268	0.013	1.64383e-299	Undiff	Mapk12
1.41819e-303	0.607376	1	0.999	2.58493e-299	Undiff	Rps18
4.93712e-303	-1.3626	0.953	0.995	8.99889e-299	Undiff	Calr
5.23906e-302	0.530195	1	0.999	9.54923e-298	Undiff	Rpl15
6.91905e-302	0.145177	0.31	0.021	1.26114e-297	Undiff	Runx1
1.361e-301	0.168481	0.359	0.031	2.4807e-297	Undiff	Pik3cd
2.28417e-300	0.210609	0.468	0.058	4.16336e-296	Undiff	Nab1
1.09592e-299	0.783046	0.977	0.632	1.99754e-295	Undiff	Sys1
2.27337e-299	0.203954	0.43	0.05	4.14366e-295	Undiff	Maml3
2.77836e-298	0.294521	0.644	0.121	5.06412e-294	Undiff	Tead2
1.6864e-296	-1.28612	0.936	0.991	3.07379e-292	Undiff	Smc1b
3.48422e-295	0.315813	0.582	0.1	6.35068e-291	Undiff	Scd2
3.14601e-294	0.249961	0.551	0.086	5.73422e-290	Undiff	Ina
4.18265e-293	0.165951	0.374	0.036	7.62371e-289	Undiff	Cmtm7
9.85454e-293	0.307071	0.678	0.135	1.79619e-288	Undiff	Pdha1
1.41065e-292	0.14048	0.322	0.024	2.5712e-288	Undiff	Dlgap1
1.77017e-292	0.170141	0.299	0.02	3.22648e-288	Undiff	Tm4sf5
2.68238e-292	0.216734	0.482	0.066	4.88917e-288	Undiff	Scamp5
1.62404e-291	0.178985	0.318	0.024	2.96013e-287	Undiff	Hoxb7
1.23365e-290	0.114168	0.264	0.014	2.24858e-286	Undiff	Dscaml1
3.62964e-290	0.166331	0.373	0.036	6.61575e-286	Undiff	Plcl1
3.94137e-290	0.274574	0.575	0.1	7.18394e-286	Undiff	Tanc1
4.41238e-290	0.859127	0.995	0.793	8.04245e-286	Undiff	D10Wsu102e
5.75605e-290	-0.832787	0.905	0.972	1.04915e-285	Undiff	Cbx1
1.30249e-289	0.495538	0.849	0.258	2.37405e-285	Undiff	Foxr1
3.21142e-289	0.264938	0.533	0.085	5.85346e-285	Undiff	Orai1
4.61564e-289	-0.921944	0.951	0.985	8.41292e-285	Undiff	Pdia6
8.41243e-289	0.550538	1	0.997	1.53333e-284	Undiff	Rps6
1.02098e-288	-0.8551	0.895	0.98	1.86094e-284	Undiff	Ndufv2
1.62599e-288	0.159146	0.382	0.038	2.96369e-284	Undiff	Metrnl
8.74252e-288	0.761566	0.97	0.454	1.5935e-283	Undiff	H2afy
1.03461e-287	0.653967	0.963	0.483	1.88579e-283	Undiff	9130401M01Rik
7.90384e-287	0.199978	0.421	0.049	1.44063e-282	Undiff	Prmt2
8.04469e-287	0.235459	0.504	0.076	1.46631e-282	Undiff	Ttc34
7.22296e-286	0.430248	0.726	0.169	1.31653e-281	Undiff	Dst
1.39831e-285	0.137599	0.252	0.012	2.54869e-281	Undiff	Cmtm8
1.90178e-285	0.392421	0.725	0.173	3.46638e-281	Undiff	Tmtc4
8.50101e-285	0.131995	0.268	0.015	1.54948e-280	Undiff	Lrriq4
2.35808e-284	0.295236	0.611	0.115	4.29807e-280	Undiff	Aldoc
3.06725e-284	0.961858	0.997	0.752	5.59068e-280	Undiff	Map1lc3b
1.30299e-283	0.14692	0.275	0.017	2.37496e-279	Undiff	Hoxb4
1.75448e-283	0.558825	1	0.999	3.19789e-279	Undiff	Rpl37
2.42521e-283	0.658727	0.952	0.423	4.42042e-279	Undiff	Cox7b
6.39223e-283	0.183024	0.415	0.047	1.16511e-278	Undiff	Gstp1
2.34167e-282	0.252316	0.547	0.093	4.26817e-278	Undiff	Dgkh
2.87717e-282	0.812549	0.978	0.544	5.24423e-278	Undiff	Psme1
1.20233e-281	0.755132	0.968	0.539	2.19149e-277	Undiff	Pkm
2.14701e-281	0.234265	0.456	0.06	3.91336e-277	Undiff	Sh3d19
1.03065e-280	0.235374	0.485	0.071	1.87857e-276	Undiff	Pxt1
1.11893e-280	0.730164	0.986	0.584	2.03947e-276	Undiff	Ndufb11
2.41782e-280	0.507544	0.999	0.999	4.40697e-276	Undiff	Rpl10a
3.82495e-280	-1.03104	0.693	0.944	6.97174e-276	Undiff	Ssr2
4.33084e-280	0.152197	0.31	0.024	7.89383e-276	Undiff	Lbhd2
3.62039e-278	0.366206	0.703	0.164	6.59888e-274	Undiff	Arrdc3
4.40408e-278	0.162897	0.315	0.025	8.02731e-274	Undiff	Nlrp4f
5.59954e-278	-1.28388	0.908	0.982	1.02063e-273	Undiff	Smc4
1.32458e-277	0.228584	0.473	0.067	2.41431e-273	Undiff	Erg
1.70312e-277	0.400838	0.642	0.137	3.10428e-273	Undiff	Hes1
9.69912e-277	0.168457	0.347	0.032	1.76786e-272	Undiff	Sgk1
9.76515e-277	0.492889	0.871	0.265	1.77989e-272	Undiff	Eva1b
6.35078e-276	0.655381	0.999	0.898	1.15756e-271	Undiff	Eif3k
7.82548e-276	0.171871	0.318	0.027	1.42635e-271	Undiff	Sult5a1
1.06431e-275	0.389153	0.748	0.187	1.93993e-271	Undiff	Atp1a1
8.11001e-275	0.551699	1	0.999	1.47821e-270	Undiff	Rpl8
1.40756e-274	0.227813	0.499	0.077	2.56556e-270	Undiff	Shb
1.1814e-272	0.655074	1	0.988	2.15333e-268	Undiff	Rps3
1.13319e-271	0.248067	0.551	0.096	2.06547e-267	Undiff	Gm9732
5.48505e-271	0.482853	0.999	0.999	9.99761e-267	Undiff	Rpl30
5.57987e-271	-1.04982	0.438	0.892	1.01704e-266	Undiff	Ergic3
7.63738e-271	0.20412	0.395	0.045	1.39207e-266	Undiff	Ldlr
1.02509e-270	0.658004	0.901	0.378	1.86843e-266	Undiff	Dbndd2
1.70315e-270	0.678196	0.908	0.361	3.10433e-266	Undiff	Phgdh
1.74518e-270	0.669896	0.985	0.616	3.18094e-266	Undiff	Polr1c
6.63247e-270	0.389739	0.766	0.2	1.2089e-265	Undiff	Rcan3
1.2948e-269	0.16942	0.385	0.044	2.36004e-265	Undiff	Ubxn10
2.8617e-269	0.127143	0.282	0.019	5.21602e-265	Undiff	Myo1e
4.38011e-269	0.312087	0.61	0.127	7.98362e-265	Undiff	Fscn1
1.33294e-268	-1.46143	0.173	0.824	2.42956e-264	Undiff	Prss50
1.456e-268	0.627204	0.929	0.363	2.65384e-264	Undiff	Rras
2.67838e-268	0.249458	0.548	0.095	4.88189e-264	Undiff	Sptssa
5.21833e-268	0.155723	0.273	0.018	9.51145e-264	Undiff	Mtus1
1.67463e-267	-1.83513	0.271	0.851	3.05236e-263	Undiff	Ly6k
4.06635e-267	0.550841	0.871	0.303	7.41174e-263	Undiff	Ncor2
5.38872e-267	0.329685	0.716	0.168	9.82203e-263	Undiff	Epb41l3
5.41958e-267	0.333048	0.69	0.163	9.87827e-263	Undiff	Atp9a
7.44723e-267	0.587448	0.897	0.334	1.35741e-262	Undiff	Ccdc6
8.70016e-267	0.677785	0.979	0.55	1.58578e-262	Undiff	Rexo2
1.57641e-265	0.300511	0.538	0.099	2.87332e-261	Undiff	Lgals2
2.23203e-265	0.36595	0.49	0.079	4.06832e-261	Undiff	Ddit4
1.01265e-264	0.639104	0.941	0.491	1.84575e-260	Undiff	Cdk4
1.42642e-264	0.180225	0.403	0.049	2.59994e-260	Undiff	Dennd2a
4.27631e-264	0.366691	0.625	0.132	7.79444e-260	Undiff	Cited2
5.5528e-264	0.232312	0.542	0.096	1.01211e-259	Undiff	Mapk10
8.31012e-263	0.224352	0.474	0.072	1.51469e-258	Undiff	Lrrfip1
9.58301e-263	-0.82758	0.825	0.953	1.7467e-258	Undiff	Rdx
2.60267e-262	0.326439	0.575	0.113	4.74389e-258	Undiff	1500009L16Rik
1.60612e-261	0.738435	0.986	0.596	2.92748e-257	Undiff	Gpi1
1.68249e-261	0.175485	0.322	0.029	3.06667e-257	Undiff	Utf1
2.08452e-261	0.133637	0.303	0.025	3.79945e-257	Undiff	Mbl2
2.63541e-261	-0.771869	0.866	0.965	4.80357e-257	Undiff	Uchl3
1.16941e-260	0.365089	0.726	0.185	2.13149e-256	Undiff	Midn
8.08899e-260	0.579659	0.905	0.367	1.47438e-255	Undiff	Dnd1
1.84748e-259	0.288557	0.558	0.104	3.3674e-255	Undiff	Lzts2
1.26257e-257	0.661458	0.999	0.996	2.30128e-253	Undiff	Rps26
1.30011e-257	0.511863	1	0.999	2.36971e-253	Undiff	Rps10
1.71464e-257	0.242839	0.396	0.049	3.12528e-253	Undiff	Hspa1a
1.01809e-256	0.402053	1	0.999	1.85568e-252	Undiff	Rpl35a
5.95883e-256	0.168269	0.378	0.043	1.08612e-251	Undiff	Crybg1
7.3479e-256	0.138794	0.305	0.026	1.3393e-251	Undiff	Fam13c
2.9062e-255	-1.59662	0.97	0.991	5.29712e-251	Undiff	Tex101
7.3818e-255	0.108606	0.268	0.019	1.34548e-250	Undiff	Nos1ap
1.8928e-253	0.469954	0.837	0.287	3.45002e-249	Undiff	Ssbp4
2.38065e-253	0.33123	0.699	0.168	4.33922e-249	Undiff	Mov10
6.24559e-253	0.596416	0.999	0.917	1.13838e-248	Undiff	Eif3h
1.05288e-252	0.289724	0.578	0.117	1.91909e-248	Undiff	Tpd52
3.9054e-252	0.218683	0.432	0.061	7.11836e-248	Undiff	Rora
5.02955e-252	-1.45666	0.975	0.992	9.16736e-248	Undiff	Hspa5
5.95805e-252	0.187538	0.434	0.061	1.08597e-247	Undiff	Ppp1r18
1.48819e-251	0.413315	0.756	0.21	2.71252e-247	Undiff	Irf2bpl
1.61721e-251	0.303061	0.595	0.123	2.94768e-247	Undiff	Syne2
4.82714e-251	0.61261	0.937	0.461	8.79843e-247	Undiff	Trrap
6.87984e-251	0.661672	0.997	0.873	1.25399e-246	Undiff	Hnrnpa1
2.65059e-250	0.122316	0.29	0.023	4.83123e-246	Undiff	Serpinh1
3.68681e-250	0.279153	0.541	0.104	6.71995e-246	Undiff	Pcbp4
9.35965e-250	0.131214	0.316	0.029	1.70598e-245	Undiff	Renbp
2.13269e-249	0.327606	0.622	0.123	3.88725e-245	Undiff	Id4
4.9208e-249	0.127813	0.268	0.019	8.96914e-245	Undiff	Cthrc1
4.98586e-249	0.130317	0.297	0.025	9.08773e-245	Undiff	Ppic
6.21486e-249	0.51334	1	0.999	1.13278e-244	Undiff	Rps8
7.40795e-249	0.54815	0.997	0.994	1.35025e-244	Undiff	Rpl24
7.43537e-249	0.134446	0.307	0.028	1.35525e-244	Undiff	Irf8
2.54491e-248	0.106238	0.267	0.019	4.63862e-244	Undiff	Ddr1
3.72417e-248	0.145048	0.344	0.037	6.78804e-244	Undiff	Sdk2
1.15408e-247	0.496013	1	0.998	2.10354e-243	Undiff	Fau
1.41745e-247	0.130976	0.314	0.029	2.58358e-243	Undiff	Pald1
1.65264e-247	0.284665	0.599	0.129	3.01228e-243	Undiff	Gabarapl1
2.17086e-247	-0.869786	0.492	0.885	3.95682e-243	Undiff	Lrpap1
4.80922e-247	0.118382	0.256	0.017	8.76576e-243	Undiff	Lgals7
5.00917e-247	0.619866	0.981	0.505	9.13021e-243	Undiff	Pgam1
6.09639e-247	0.539155	0.91	0.381	1.11119e-242	Undiff	Ubald2
1.37803e-246	0.14291	0.336	0.034	2.51174e-242	Undiff	Fbxo16
8.09038e-246	-1.72917	0.968	0.992	1.47463e-241	Undiff	Sycp3
3.81502e-245	0.162651	0.353	0.04	6.95364e-241	Undiff	Snx33
9.5152e-245	0.123813	0.27	0.02	1.73434e-240	Undiff	Arl4c
4.48875e-244	0.266474	0.547	0.105	8.18164e-240	Undiff	Tapbp
2.27015e-243	0.219854	0.525	0.095	4.1378e-239	Undiff	Acads
2.31486e-243	0.378989	1	1	4.2193e-239	Undiff	Rps14
2.37034e-243	0.46302	0.997	0.995	4.32042e-239	Undiff	Rack1
4.97269e-243	0.224588	0.497	0.086	9.06373e-239	Undiff	Man2a1
1.03419e-242	0.613771	0.903	0.413	1.88501e-238	Undiff	Foxo1
1.63999e-242	0.189016	0.404	0.056	2.98921e-238	Undiff	Syce1l
2.29918e-242	-0.589613	0.999	0.996	4.19072e-238	Undiff	Pdcd5
2.43126e-242	0.281447	0.482	0.082	4.43146e-238	Undiff	Epb41l4a
4.80795e-242	0.473275	0.901	0.328	8.76345e-238	Undiff	Reep5
5.38794e-242	0.117773	0.297	0.026	9.8206e-238	Undiff	Scd3
7.13464e-242	-0.799062	0.979	0.99	1.30043e-237	Undiff	Nasp
1.18464e-241	0.66428	1	0.997	2.15925e-237	Undiff	Rps2
1.33928e-241	0.497889	0.916	0.349	2.44111e-237	Undiff	Ift43
2.25782e-241	0.301363	0.656	0.15	4.11532e-237	Undiff	Dppa4
6.40891e-241	0.175385	0.421	0.06	1.16815e-236	Undiff	Tbc1d2b
1.52117e-240	-0.893079	0.93	0.97	2.77264e-236	Undiff	Wnk1
2.18214e-240	0.377428	0.755	0.215	3.97738e-236	Undiff	2310039H08Rik
2.53734e-240	-0.869902	0.71	0.927	4.6248e-236	Undiff	Gtf2a2
6.73681e-240	0.393754	0.83	0.253	1.22792e-235	Undiff	Prr5
2.00666e-239	0.201111	0.456	0.071	3.65754e-235	Undiff	Emb
7.00973e-239	0.139368	0.314	0.031	1.27766e-234	Undiff	Rcn1
9.13323e-239	-1.34999	0.332	0.833	1.66471e-234	Undiff	Emc7
1.28873e-238	0.14159	0.315	0.031	2.34896e-234	Undiff	Myadm
1.59361e-238	0.111328	0.253	0.018	2.90467e-234	Undiff	Tbx3
2.29383e-238	0.17812	0.414	0.059	4.18097e-234	Undiff	Slc35f2
1.41292e-237	0.260433	0.586	0.12	2.57533e-233	Undiff	Map3k5
1.74171e-235	0.160381	0.399	0.056	3.17462e-231	Undiff	Dyrk3
2.54838e-235	0.675116	0.984	0.621	4.64494e-231	Undiff	Tpm3
4.28635e-235	0.501856	1	0.999	7.81272e-231	Undiff	Rpl13a
4.97167e-235	0.281623	0.566	0.119	9.06186e-231	Undiff	Vasp
1.11201e-234	-1.91545	0.21	0.795	2.02687e-230	Undiff	Hist1h2aa
1.7823e-234	0.722	0.975	0.714	3.2486e-230	Undiff	Psmd7
4.21246e-234	-0.538097	0.999	0.996	7.67806e-230	Undiff	Dazl
4.23311e-234	0.466918	0.833	0.297	7.71568e-230	Undiff	Gnb4
6.44084e-234	-0.816818	0.892	0.96	1.17397e-229	Undiff	Atp6v0c
7.38007e-234	0.293834	0.512	0.099	1.34516e-229	Undiff	Capg
3.12065e-233	0.434034	0.997	0.996	5.68802e-229	Undiff	Rpl7
1.23351e-232	0.12194	0.284	0.025	2.24831e-228	Undiff	Gpd1l
1.5006e-232	0.635414	0.978	0.512	2.73514e-228	Undiff	Isyna1
1.52387e-232	0.11343	0.285	0.025	2.77755e-228	Undiff	Slc4a5
4.48602e-231	0.498811	0.926	0.38	8.17667e-227	Undiff	Mageb4
1.37863e-230	0.497479	0.892	0.311	2.51283e-226	Undiff	Smagp
2.03982e-230	-0.601837	0.995	0.993	3.71798e-226	Undiff	Eif5
1.00569e-229	0.571685	0.979	0.629	1.83307e-225	Undiff	Higd2a
2.74287e-229	-0.823958	0.958	0.98	4.99943e-225	Undiff	Strbp
1.55222e-228	0.561982	0.999	0.982	2.82923e-224	Undiff	Pfdn5
6.40816e-228	0.135253	0.351	0.042	1.16802e-223	Undiff	Epas1
1.34184e-226	0.446698	0.999	0.998	2.44576e-222	Undiff	Rpl17
3.79218e-226	0.213439	0.462	0.077	6.912e-222	Undiff	Cebpb
8.10519e-226	0.168753	0.408	0.059	1.47733e-221	Undiff	Ctdsp1
1.39954e-225	0.111413	0.256	0.02	2.55094e-221	Undiff	Ank3
3.04413e-225	0.57322	0.997	0.918	5.54854e-221	Undiff	Nsa2
3.76484e-225	0.618106	0.981	0.689	6.86218e-221	Undiff	Snx6
4.91404e-225	0.169734	0.392	0.055	8.95682e-221	Undiff	Ifngr2
2.81271e-224	0.389876	1	1	5.12672e-220	Undiff	Rps7
8.28527e-224	-1.16089	0.822	0.961	1.51016e-219	Undiff	Top2a
8.38059e-224	-0.82705	0.792	0.935	1.52753e-219	Undiff	Hnrnph1
8.99363e-224	0.280418	0.642	0.159	1.63927e-219	Undiff	Nsmaf
3.7157e-223	0.154659	0.368	0.049	6.77261e-219	Undiff	Igfbpl1
2.67311e-222	0.16836	0.407	0.062	4.87227e-218	Undiff	Rnf180
1.07559e-221	-0.846473	0.434	0.851	1.96049e-217	Undiff	Cd63
1.42414e-221	0.493144	1	0.996	2.59579e-217	Undiff	Rpl3
1.87051e-221	0.476844	0.995	0.707	3.40938e-217	Undiff	Serf1
6.26905e-221	0.127567	0.304	0.032	1.14266e-216	Undiff	Slc6a6
1.86136e-220	0.242254	0.596	0.134	3.3927e-216	Undiff	Plin3
3.44075e-220	-0.736517	0.732	0.925	6.27146e-216	Undiff	Ndufa12
4.50791e-220	0.11126	0.258	0.021	8.21657e-216	Undiff	Zfp874b
7.83793e-220	0.600339	1	0.972	1.42862e-215	Undiff	Eef2
2.95933e-219	0.480849	0.873	0.355	5.39397e-215	Undiff	Xpc
3.32322e-219	0.448619	0.842	0.312	6.05724e-215	Undiff	Cdca7l
5.24746e-219	0.446502	1	0.977	9.56455e-215	Undiff	Cct2
1.52397e-218	0.174512	0.253	0.02	2.77774e-214	Undiff	Nid1
2.4384e-218	0.350432	0.745	0.221	4.44447e-214	Undiff	Fsd1
2.44941e-218	0.536237	0.912	0.403	4.46455e-214	Undiff	Igf1r
1.00372e-217	0.525128	0.999	0.997	1.82947e-213	Undiff	Rpl35
1.46598e-217	0.401359	0.797	0.27	2.67204e-213	Undiff	Klf13
7.03326e-217	-0.736184	0.959	0.985	1.28195e-212	Undiff	Manf
7.7547e-217	0.129706	0.293	0.029	1.41345e-212	Undiff	Gsta3
9.78733e-217	-0.83813	0.493	0.858	1.78394e-212	Undiff	Ythdc2
1.21832e-216	0.663946	0.975	0.605	2.22064e-212	Undiff	Fdps
1.23264e-216	0.163466	0.408	0.062	2.24673e-212	Undiff	Helb
7.10649e-216	0.495269	0.925	0.409	1.2953e-211	Undiff	Zfp428
8.16492e-216	0.445504	0.885	0.364	1.48822e-211	Undiff	Fam76a
1.25596e-215	0.141089	0.311	0.034	2.28924e-211	Undiff	Batf3
2.20574e-215	-0.849513	0.251	0.786	4.02041e-211	Undiff	Baz1a
8.077e-215	0.687577	0.993	0.654	1.4722e-210	Undiff	Rcc2
8.17983e-215	0.395584	0.74	0.218	1.49094e-210	Undiff	Gng13
9.94047e-215	0.12373	0.275	0.026	1.81185e-210	Undiff	Prickle1
1.21934e-214	0.217115	0.46	0.084	2.22249e-210	Undiff	Dbn1
1.33552e-214	0.188254	0.329	0.039	2.43426e-210	Undiff	Col18a1
1.40176e-214	-0.943685	0.485	0.834	2.55498e-210	Undiff	Rhox13
3.60623e-214	0.130262	0.308	0.034	6.57307e-210	Undiff	Galnt2
1.46548e-213	0.144455	0.336	0.042	2.67113e-209	Undiff	Tmcc3
2.40737e-213	0.185719	0.456	0.081	4.38791e-209	Undiff	Lifr
1.14399e-212	0.129901	0.31	0.036	2.08515e-208	Undiff	Capsl
4.12019e-212	0.156222	0.36	0.049	7.50987e-208	Undiff	Pdgfb
4.19358e-212	0.532854	0.936	0.488	7.64364e-208	Undiff	Mrpl14
5.35619e-212	0.469973	0.94	0.43	9.76272e-208	Undiff	Mphosph6
3.10468e-211	0.553733	0.997	0.929	5.65891e-207	Undiff	Rpl39l
7.3168e-211	0.282401	0.648	0.175	1.33363e-206	Undiff	Sbk1
9.80138e-211	0.11068	0.255	0.021	1.7865e-206	Undiff	Kat2b
7.84039e-210	0.286303	0.573	0.136	1.42907e-205	Undiff	Kif5c
8.19996e-210	0.272866	0.621	0.16	1.49461e-205	Undiff	Stx2
1.53454e-209	0.708905	0.988	0.638	2.797e-205	Undiff	Jund
2.48389e-209	0.195192	0.456	0.083	4.52739e-205	Undiff	Dlg4
3.28781e-209	0.123106	0.273	0.026	5.99269e-205	Undiff	Lrp1
5.95596e-209	0.276736	0.641	0.168	1.08559e-204	Undiff	Mfsd1
2.3951e-208	0.191363	0.464	0.087	4.36555e-204	Undiff	Slit3
6.88167e-208	-1.12295	0.251	0.756	1.25432e-203	Undiff	Cited1
1.14097e-207	0.272515	0.544	0.125	2.07964e-203	Undiff	Hk1
2.6733e-207	0.153359	0.288	0.031	4.87262e-203	Undiff	Mobp
4.7961e-207	0.241883	0.549	0.123	8.74185e-203	Undiff	Nr1d1
5.45582e-207	0.399774	1	0.998	9.94431e-203	Undiff	Rpl9
6.50186e-207	-0.648795	0.963	0.985	1.18509e-202	Undiff	Ndufb1-ps
5.53724e-206	-0.795477	0.449	0.822	1.00927e-201	Undiff	Spag9
7.46213e-206	0.44885	0.795	0.284	1.36012e-201	Undiff	Txnrd1
1.08011e-205	0.449578	1	0.996	1.96871e-201	Undiff	Rps15
1.37962e-205	-1.27678	0.26	0.768	2.51464e-201	Undiff	H2-K1
3.99788e-205	0.371067	0.744	0.233	7.28693e-201	Undiff	Tpm1
6.42884e-204	0.611552	0.995	0.737	1.17178e-199	Undiff	Mdh2
9.98456e-204	0.184103	0.463	0.087	1.81989e-199	Undiff	Tspo
2.1377e-203	0.435164	0.885	0.388	3.89638e-199	Undiff	Ctdsp2
2.34356e-203	-0.68043	0.864	0.952	4.2716e-199	Undiff	Srp19
2.89785e-203	-0.779969	0.579	0.88	5.28191e-199	Undiff	Vps35
3.40113e-203	-0.699714	0.904	0.955	6.19924e-199	Undiff	Tbca
4.07117e-203	0.370924	0.653	0.182	7.42052e-199	Undiff	Cdkn1c
7.217e-203	0.413175	0.784	0.267	1.31544e-198	Undiff	Tmem160
8.13342e-203	0.136	0.326	0.04	1.48248e-198	Undiff	Jph4
1.93779e-202	0.244679	0.611	0.151	3.53201e-198	Undiff	Gas8
2.12651e-202	-1.02833	0.34	0.784	3.87599e-198	Undiff	1700013H16Rik
3.62486e-202	-0.703573	0.778	0.932	6.60703e-198	Undiff	Tmem59
4.56259e-202	0.204066	0.49	0.101	8.31623e-198	Undiff	Tspan5
5.13549e-202	0.596047	0.988	0.69	9.36046e-198	Undiff	Ralbp1
5.74276e-202	0.128224	0.363	0.051	1.04673e-197	Undiff	Abhd6
7.87017e-202	0.132483	0.316	0.039	1.4345e-197	Undiff	Heg1
1.34257e-201	0.262187	0.611	0.155	2.4471e-197	Undiff	Cyb5a
2.35273e-201	0.254153	0.644	0.169	4.28832e-197	Undiff	Fam217b
6.07055e-201	-0.498873	0.99	0.99	1.10648e-196	Undiff	Srp14
1.11727e-200	0.140338	0.282	0.03	2.03645e-196	Undiff	Cd24a
2.0185e-200	0.306632	0.611	0.161	3.67912e-196	Undiff	Nav2
3.43524e-200	-0.714484	0.895	0.957	6.2614e-196	Undiff	Dnajc21
3.98719e-200	0.38534	1	0.998	7.26744e-196	Undiff	Rps5
4.51433e-200	0.788135	0.999	0.73	8.22828e-196	Undiff	Uchl1
5.43568e-200	0.190825	0.458	0.086	9.90761e-196	Undiff	Impdh1
4.94988e-199	0.362195	0.725	0.222	9.02215e-195	Undiff	Hmox1
1.37619e-198	-0.708073	0.664	0.883	2.50838e-194	Undiff	Atp2a2
1.42309e-198	0.202401	0.485	0.098	2.59386e-194	Undiff	D1Ertd622e
2.38922e-198	0.200104	0.47	0.093	4.35483e-194	Undiff	Zfp979
5.45166e-198	0.368633	0.762	0.233	9.93674e-194	Undiff	Pou3f1
7.87036e-198	0.563212	0.999	0.787	1.43453e-193	Undiff	Fkbp4
1.3441e-197	-0.712471	0.86	0.945	2.44989e-193	Undiff	Canx
1.62218e-197	-0.789176	0.634	0.884	2.95675e-193	Undiff	Ddx17
2.91721e-197	0.147907	0.373	0.056	5.3172e-193	Undiff	Clybl
3.14944e-197	0.356785	0.818	0.287	5.74049e-193	Undiff	Ppp3r1
4.13829e-197	-0.718184	0.651	0.885	7.54287e-193	Undiff	Kmt2e
4.73429e-197	-0.818387	0.305	0.78	8.62919e-193	Undiff	Ccne2
1.44911e-196	0.833234	0.999	0.787	2.64129e-192	Undiff	Mt1
2.19031e-196	0.280109	0.563	0.137	3.99228e-192	Undiff	Bik
2.2215e-196	0.309401	0.437	0.085	4.04912e-192	Undiff	Phlda2
4.54069e-196	0.363755	1	0.999	8.27632e-192	Undiff	Rps15a
5.42971e-196	0.3941	1	0.999	9.89673e-192	Undiff	Rpl27
6.19327e-196	0.133727	0.348	0.05	1.12885e-191	Undiff	Slc44a2
3.39889e-195	0.211249	0.5	0.105	6.19515e-191	Undiff	Efcab10
6.74359e-195	0.221537	0.53	0.118	1.22915e-190	Undiff	Tkt
7.86193e-195	0.22463	0.574	0.138	1.43299e-190	Undiff	Grtp1
2.3397e-194	0.158651	0.415	0.073	4.26457e-190	Undiff	Ugcg
1.05371e-193	0.135008	0.327	0.044	1.92059e-189	Undiff	Ramp3
2.07973e-193	0.356148	0.819	0.289	3.79072e-189	Undiff	Arrb2
3.4549e-193	-0.894941	0.668	0.895	6.29725e-189	Undiff	Rbm27
5.61152e-193	0.460086	0.896	0.383	1.02281e-188	Undiff	Cd9
9.53845e-193	-0.795239	0.564	0.852	1.73857e-188	Undiff	Ccp110
1.59761e-192	0.189269	0.405	0.07	2.91197e-188	Undiff	C1qtnf12
2.73771e-192	0.153241	0.414	0.068	4.99003e-188	Undiff	Armcx2
4.03911e-192	0.161334	0.401	0.068	7.36209e-188	Undiff	Pus7l
4.59476e-192	0.300941	0.751	0.246	8.37488e-188	Undiff	Riok2
7.40668e-192	0.189413	0.489	0.1	1.35001e-187	Undiff	Gm6880
1.13105e-191	0.516183	0.988	0.867	2.06157e-187	Undiff	Xrn2
1.83069e-190	0.21267	0.489	0.106	3.3368e-186	Undiff	Robo1
1.97044e-190	-0.638088	0.932	0.974	3.59152e-186	Undiff	Sumo1
4.72744e-190	0.54256	0.971	0.678	8.61671e-186	Undiff	Apex1
5.16425e-190	-1.12331	0.823	0.935	9.41288e-186	Undiff	4930447C04Rik
6.90929e-190	0.17329	0.411	0.07	1.25936e-185	Undiff	Fkbp11
1.54766e-189	-0.881503	0.964	0.981	2.82092e-185	Undiff	Pcbp2
1.56663e-189	0.190324	0.478	0.097	2.85549e-185	Undiff	Atp1b1
1.63006e-189	0.304222	1	1	2.9711e-185	Undiff	Rps24
2.44171e-189	0.196875	0.462	0.093	4.4505e-185	Undiff	Siae
1.39464e-188	0.358718	0.707	0.216	2.54201e-184	Undiff	Hhex
1.54441e-188	0.212588	0.537	0.121	2.81499e-184	Undiff	Aebp1
2.02014e-188	0.641146	0.996	0.727	3.68211e-184	Undiff	Selenoh
1.19118e-187	0.463081	0.997	0.974	2.17116e-183	Undiff	Naca
1.31507e-187	0.405689	1	0.999	2.39698e-183	Undiff	Rps12
4.77055e-187	0.115972	0.284	0.033	8.69528e-183	Undiff	Armcx4
5.09298e-187	0.256289	0.564	0.147	9.28297e-183	Undiff	Rtn1
7.61578e-187	-1.44803	0.618	0.87	1.38813e-182	Undiff	Hormad1
9.60917e-187	-0.560498	0.993	0.991	1.75146e-182	Undiff	Micos10
3.20862e-186	-0.891004	0.49	0.821	5.84836e-182	Undiff	Dpep3
1.24191e-185	-0.991596	0.663	0.887	2.26362e-181	Undiff	Larp1b
1.88195e-185	0.37101	0.841	0.338	3.43024e-181	Undiff	Aldh7a1
2.01693e-185	0.253701	0.526	0.122	3.67626e-181	Undiff	Pou2f2
2.60845e-185	0.267174	0.541	0.132	4.75442e-181	Undiff	Idnk
5.55371e-185	-1.01957	0.579	0.845	1.01227e-180	Undiff	H1fx
1.25773e-184	0.47396	0.995	0.871	2.29246e-180	Undiff	Supt4a
1.7376e-184	0.317441	0.781	0.257	3.16712e-180	Undiff	Dock7
2.16675e-184	0.369016	1	0.999	3.94933e-180	Undiff	Rpl21
2.41346e-184	0.186589	0.468	0.096	4.39901e-180	Undiff	Rasa3
3.80621e-184	0.312645	0.77	0.264	6.93758e-180	Undiff	Rab3ip
4.39876e-184	0.355666	0.859	0.341	8.01762e-180	Undiff	Gm16286
1.15729e-183	0.115703	0.315	0.043	2.1094e-179	Undiff	Zfp940
4.30813e-183	0.149597	0.37	0.061	7.85242e-179	Undiff	Cdh15
7.0709e-183	-0.70563	0.595	0.857	1.28881e-178	Undiff	Asf1b
9.4273e-183	-0.765874	0.714	0.9	1.71831e-178	Undiff	Stag3
1.59771e-182	0.304333	0.715	0.226	2.91215e-178	Undiff	Foxo3
1.91125e-182	0.111779	0.285	0.034	3.48363e-178	Undiff	Coro1a
2.19788e-182	0.521607	0.964	0.627	4.00608e-178	Undiff	Tbrg1
2.78426e-182	0.266059	0.618	0.167	5.07487e-178	Undiff	Cxxc5
4.24649e-182	0.169747	0.442	0.086	7.74008e-178	Undiff	Actn1
8.09947e-182	-0.587181	0.875	0.934	1.47629e-177	Undiff	Rbm46
9.1102e-182	0.250128	0.586	0.155	1.66052e-177	Undiff	Aldh2
1.99812e-181	0.136747	0.332	0.048	3.64198e-177	Undiff	Mgat4a
2.19122e-181	0.117006	0.252	0.027	3.99393e-177	Undiff	Lat
2.44475e-181	-0.593809	0.866	0.923	4.45605e-177	Undiff	Cfl2
2.87737e-181	0.476595	0.945	0.51	5.24459e-177	Undiff	Ndufv3
2.99398e-181	0.453843	0.953	0.524	5.45713e-177	Undiff	Ufc1
3.12609e-181	-1.17756	0.086	0.655	5.69792e-177	Undiff	Hist1h2ba
5.83426e-181	0.456442	0.938	0.447	1.06341e-176	Undiff	Tmem50a
6.23306e-181	0.21123	0.385	0.068	1.1361e-176	Undiff	Ttn
8.33909e-181	0.179766	0.458	0.094	1.51997e-176	Undiff	Neil2
8.40025e-181	0.372554	0.659	0.2	1.53111e-176	Undiff	Gsta4
9.68804e-181	0.236982	0.418	0.08	1.76584e-176	Undiff	Adgrl2
1.77933e-180	0.163578	0.41	0.077	3.24319e-176	Undiff	Cbx7
3.10725e-180	0.505474	0.94	0.53	5.66359e-176	Undiff	Pnrc1
4.61621e-180	-0.783254	0.607	0.856	8.41396e-176	Undiff	Senp2
5.51145e-180	0.199286	0.353	0.056	1.00457e-175	Undiff	Hist1h3e
6.87603e-180	0.280684	0.674	0.203	1.25329e-175	Undiff	Prkcz
1.86814e-179	-0.586287	0.959	0.973	3.40507e-175	Undiff	Ier3ip1
2.11815e-179	0.115655	0.293	0.037	3.86074e-175	Undiff	Actn3
2.45131e-179	0.26541	0.677	0.207	4.46801e-175	Undiff	Nthl1
2.49255e-179	-0.636279	0.719	0.891	4.54317e-175	Undiff	Copb1
7.08837e-179	0.408197	0.978	0.568	1.292e-174	Undiff	Gstm5
3.07829e-178	0.147989	0.336	0.05	5.61079e-174	Undiff	Itgb5
3.40872e-178	0.151989	0.268	0.031	6.21308e-174	Undiff	Arhgap31
4.64665e-178	0.460466	0.916	0.449	8.46946e-174	Undiff	Inpp5f
5.76288e-178	-0.492291	0.993	0.993	1.0504e-173	Undiff	Cox5a
2.9104e-177	0.209742	0.536	0.13	5.30478e-173	Undiff	Pygb
4.50613e-177	0.586399	0.99	0.757	8.21333e-173	Undiff	Arpc3
7.28456e-177	0.598515	0.933	0.6	1.32776e-172	Undiff	Anp32e
7.37125e-177	0.393265	1	0.999	1.34356e-172	Undiff	Rpl38
8.33324e-177	0.368586	0.742	0.252	1.5189e-172	Undiff	Camk2n1
1.18944e-176	0.133346	0.325	0.048	2.16799e-172	Undiff	Clip4
1.55115e-176	0.226289	0.532	0.128	2.82727e-172	Undiff	Fgd1
2.76269e-176	0.338076	0.742	0.262	5.03555e-172	Undiff	Ninl
4.4786e-176	-0.619538	0.941	0.962	8.16314e-172	Undiff	Rsrc2
8.86795e-176	0.227882	0.584	0.147	1.61636e-171	Undiff	Nradd
1.69392e-175	0.174226	0.441	0.087	3.0875e-171	Undiff	Gripap1
2.10273e-175	0.473466	0.996	0.856	3.83264e-171	Undiff	Ssbp1
3.66566e-175	0.156712	0.467	0.094	6.68141e-171	Undiff	Map3k15
4.71102e-175	-0.546834	0.981	0.983	8.58678e-171	Undiff	Eif4g2
2.76387e-174	0.182697	0.392	0.071	5.03771e-170	Undiff	Msn
3.20243e-174	0.487078	0.996	0.921	5.83706e-170	Undiff	Ndufa7
4.55188e-174	0.196907	0.579	0.142	8.29671e-170	Undiff	Rbm10
5.47214e-174	0.464618	0.923	0.435	9.97406e-170	Undiff	Zfp106
8.11741e-174	0.425588	1	0.999	1.47956e-169	Undiff	Rplp0
9.93925e-174	0.204217	0.522	0.126	1.81163e-169	Undiff	Vgll4
1.14885e-173	0.252462	0.637	0.189	2.09402e-169	Undiff	Amdhd2
2.61152e-173	0.359022	0.815	0.323	4.76001e-169	Undiff	Zbed5
3.01764e-173	0.106976	0.266	0.032	5.50025e-169	Undiff	Pfkp
3.9384e-173	0.435596	0.997	0.946	7.17851e-169	Undiff	Paip2
4.63531e-173	0.134877	0.326	0.049	8.44878e-169	Undiff	B4galt1
6.65669e-173	0.17628	0.442	0.092	1.21331e-168	Undiff	Fahd1
7.81304e-173	0.437514	0.997	0.942	1.42408e-168	Undiff	Nudc
2.88022e-172	-0.645958	0.97	0.977	5.24978e-168	Undiff	Luc7l2
3.46973e-172	0.494116	0.955	0.62	6.32427e-168	Undiff	Nub1
3.6907e-172	-0.502398	0.982	0.983	6.72703e-168	Undiff	Snrpd1
7.04815e-172	0.155503	0.414	0.08	1.28467e-167	Undiff	Fam160b1
2.08633e-171	-1.53282	0.627	0.854	3.80274e-167	Undiff	Sycp2
1.05667e-170	-0.72017	0.445	0.8	1.92598e-166	Undiff	Krcc1
2.7866e-170	0.209981	0.482	0.109	5.07913e-166	Undiff	Csrp2
3.45233e-170	0.177766	0.46	0.1	6.29256e-166	Undiff	Pip4k2b
7.89424e-170	0.505908	0.979	0.721	1.43888e-165	Undiff	Hnrnpa0
1.29072e-169	0.58983	0.988	0.847	2.3526e-165	Undiff	Set
1.45266e-169	0.365521	1	0.999	2.64777e-165	Undiff	Rpl32
1.68603e-169	0.153551	0.395	0.074	3.07313e-165	Undiff	Txndc5
2.26199e-169	0.138705	0.364	0.064	4.12293e-165	Undiff	Setd1b
2.43997e-169	0.147088	0.379	0.069	4.44734e-165	Undiff	Nfkbil1
2.5138e-169	0.458551	0.827	0.342	4.5819e-165	Undiff	Fyn
3.43124e-169	0.239711	0.616	0.175	6.25412e-165	Undiff	Zfp260
4.61821e-169	0.298358	0.708	0.234	8.41761e-165	Undiff	Zmynd8
4.68602e-169	-0.572194	0.997	0.994	8.5412e-165	Undiff	Hsp90b1
5.1556e-169	0.172306	0.422	0.084	9.39711e-165	Undiff	Sept11
5.78992e-169	0.354225	0.822	0.319	1.05533e-164	Undiff	Hddc2
1.58418e-168	0.482315	0.955	0.564	2.88748e-164	Undiff	Mybbp1a
1.74175e-168	0.440194	0.937	0.47	3.17468e-164	Undiff	Phb
5.14636e-168	-0.586401	0.548	0.825	9.38026e-164	Undiff	Rcn2
6.20291e-168	-0.391639	0.999	0.998	1.1306e-163	Undiff	Atp5e
1.56546e-167	0.262276	0.653	0.205	2.85337e-163	Undiff	Nudt1
1.94659e-167	-0.999124	0.773	0.909	3.54806e-163	Undiff	Atr
2.68835e-167	0.222732	0.514	0.125	4.90005e-163	Undiff	Asb9
2.98336e-167	0.573258	0.978	0.76	5.43777e-163	Undiff	Nhp2
3.28336e-167	0.479376	0.989	0.757	5.98457e-163	Undiff	Nop14
3.31274e-167	0.169281	0.452	0.098	6.03813e-163	Undiff	Mast4
3.48558e-167	0.269735	0.811	0.294	6.35316e-163	Undiff	Ppp3ca
4.78911e-167	0.281379	0.658	0.205	8.7291e-163	Undiff	Lpp
8.60619e-167	-0.690474	0.516	0.813	1.56865e-162	Undiff	Knl1
1.78853e-166	0.45814	0.919	0.525	3.25996e-162	Undiff	Klhdc3
2.06778e-166	0.331625	0.764	0.294	3.76894e-162	Undiff	Hip1
3.74349e-166	0.234667	0.548	0.144	6.82326e-162	Undiff	Cltb
8.93734e-166	0.260663	0.623	0.187	1.62901e-161	Undiff	Prr7
1.06953e-165	0.582518	0.879	0.454	1.94943e-161	Undiff	Sohlh1
1.53696e-165	0.298569	0.69	0.235	2.80143e-161	Undiff	Cln3
1.74944e-165	0.302614	0.737	0.261	3.18871e-161	Undiff	E2f6
2.03544e-165	0.507583	0.986	0.728	3.70999e-161	Undiff	Phf13
2.04167e-165	0.194462	0.468	0.107	3.72135e-161	Undiff	Sema6d
2.83355e-165	-0.807899	0.729	0.88	5.16471e-161	Undiff	Mllt10
8.38392e-165	-0.722118	0.81	0.925	1.52814e-160	Undiff	Hnrnph3
9.9676e-165	0.139635	0.371	0.068	1.81679e-160	Undiff	Ptpn14
1.25907e-164	0.11459	0.278	0.037	2.2949e-160	Undiff	Rdm1
1.56377e-164	0.109773	0.282	0.038	2.85028e-160	Undiff	Ptgfrn
2.09482e-164	0.157746	0.404	0.08	3.81823e-160	Undiff	Zfp981
5.57e-164	0.220137	0.538	0.142	1.01524e-159	Undiff	Arhgef18
8.38385e-164	0.193096	0.453	0.102	1.52812e-159	Undiff	Ndn
2.07674e-163	0.314346	0.768	0.288	3.78528e-159	Undiff	Mapk3
2.52143e-163	-0.621473	0.855	0.921	4.59581e-159	Undiff	Vdac2
2.53079e-163	0.485215	0.975	0.714	4.61288e-159	Undiff	Coprs
2.66178e-163	-0.584182	0.837	0.907	4.85163e-159	Undiff	Uqcrc2
3.85939e-163	0.432942	0.944	0.539	7.03452e-159	Undiff	Sars
6.86797e-163	0.468689	1	0.999	1.25182e-158	Undiff	Rps11
1.30448e-162	0.107106	0.288	0.04	2.37768e-158	Undiff	Osbpl10
1.58653e-162	0.421219	0.955	0.504	2.89177e-158	Undiff	C1qtnf4
1.76389e-162	0.0988308	0.256	0.031	3.21505e-158	Undiff	Plin2
1.9609e-162	0.135868	0.31	0.047	3.57414e-158	Undiff	Fgl1
2.94041e-162	-0.600029	0.886	0.94	5.35948e-158	Undiff	Mtdh
3.01666e-162	0.327393	0.456	0.102	5.49847e-158	Undiff	Ptpn13
1.17851e-161	-0.739385	0.858	0.932	2.14807e-157	Undiff	Cep83
1.358e-161	0.38144	0.414	0.094	2.47522e-157	Undiff	Ppfibp2
1.84185e-161	-0.536438	0.907	0.936	3.35714e-157	Undiff	Uba2
2.01823e-161	-0.621708	0.963	0.965	3.67862e-157	Undiff	Sh3glb1
4.85154e-161	0.215691	0.5	0.114	8.8429e-157	Undiff	Med14
9.02035e-161	0.263884	0.627	0.19	1.64414e-156	Undiff	Rassf3
9.35033e-161	-0.514431	0.981	0.988	1.70429e-156	Undiff	Srsf2
1.02649e-160	0.43942	0.774	0.333	1.87099e-156	Undiff	Tuba1b
1.09755e-160	0.127866	0.316	0.051	2.0005e-156	Undiff	Ptprg
1.13487e-160	0.229808	0.6	0.172	2.06852e-156	Undiff	Zfp553
1.33417e-160	-0.89986	0.433	0.766	2.43179e-156	Undiff	Top2b
2.18995e-160	0.440204	0.944	0.441	3.99162e-156	Undiff	Srpk2
3.82855e-160	0.134265	0.351	0.061	6.9783e-156	Undiff	Gm6890
5.24158e-160	0.371051	0.827	0.346	9.55382e-156	Undiff	Gskip
5.50739e-160	0.199213	0.481	0.115	1.00383e-155	Undiff	Dock5
6.74683e-160	0.126401	0.323	0.053	1.22974e-155	Undiff	Abcg1
7.87042e-160	0.436501	0.856	0.416	1.43454e-155	Undiff	Zmym3
8.80264e-160	0.528569	0.997	0.922	1.60446e-155	Undiff	Atp5g1
1.03211e-159	0.421813	1	0.999	1.88122e-155	Undiff	Rplp2
5.14799e-159	0.368598	0.999	0.996	9.38324e-155	Undiff	Rpl23a
9.39763e-159	0.450338	0.959	0.583	1.71291e-154	Undiff	Imp3
1.10296e-158	0.151492	0.356	0.065	2.01037e-154	Undiff	Sh3bp1
1.33788e-158	-0.627965	0.584	0.834	2.43855e-154	Undiff	Tmem30a
1.36289e-158	0.354809	0.836	0.358	2.48414e-154	Undiff	Prxl2c
1.47759e-158	0.129155	0.292	0.044	2.6932e-154	Undiff	Efhb
1.65337e-158	0.190777	0.511	0.13	3.01359e-154	Undiff	Ahdc1
2.05391e-158	0.222298	0.542	0.145	3.74367e-154	Undiff	Smad7
2.25056e-158	0.43099	0.996	0.878	4.1021e-154	Undiff	Psmd4
4.1265e-158	0.127482	0.344	0.058	7.52137e-154	Undiff	Igbp1
9.00145e-158	0.287877	0.699	0.243	1.64069e-153	Undiff	Ccdc91
1.43165e-157	-0.596514	0.227	0.683	2.60946e-153	Undiff	Pcsk1n
1.65467e-157	0.447733	1	0.99	3.01596e-153	Undiff	Prdx1
3.0304e-157	0.150818	0.381	0.074	5.52351e-153	Undiff	St6galnac3
3.13629e-157	-0.658197	0.899	0.947	5.71651e-153	Undiff	Dnajb11
3.79708e-157	-0.53257	0.985	0.973	6.92094e-153	Undiff	Rab14
4.42955e-157	0.173931	0.474	0.112	8.07373e-153	Undiff	Aopep
1.20724e-156	0.429864	0.999	0.95	2.20045e-152	Undiff	Psmb6
1.37328e-156	0.18428	0.496	0.122	2.50308e-152	Undiff	Sort1
1.69833e-156	0.505837	0.918	0.515	3.09554e-152	Undiff	Ptbp3
2.09748e-156	0.474337	0.981	0.64	3.82307e-152	Undiff	C1qbp
3.41378e-156	-0.518856	0.945	0.957	6.2223e-152	Undiff	Mrfap1
3.65507e-156	-0.632039	0.674	0.865	6.6621e-152	Undiff	Rspry1
4.18969e-156	0.441475	0.933	0.516	7.63655e-152	Undiff	Sumo3
2.62139e-155	0.198688	0.519	0.136	4.778e-151	Undiff	Slc12a7
4.30254e-155	0.203218	0.473	0.117	7.84223e-151	Undiff	Sik1
5.76106e-155	0.453542	0.964	0.667	1.05007e-150	Undiff	Cdc37
5.78588e-155	0.309956	0.764	0.297	1.05459e-150	Undiff	Wsb2
7.43055e-155	-0.699932	0.493	0.79	1.35437e-150	Undiff	Immp1l
7.95598e-155	0.224768	0.636	0.186	1.45014e-150	Undiff	Gm973
1.05662e-154	0.200139	0.518	0.133	1.9259e-150	Undiff	Pycard
1.16237e-154	0.481392	0.986	0.645	2.11865e-150	Undiff	Map1lc3a
1.29918e-154	0.190479	0.579	0.155	2.36802e-150	Undiff	Twf2
1.39797e-154	0.335909	1	0.999	2.54809e-150	Undiff	Rpl11
1.85664e-154	0.432103	0.933	0.557	3.38409e-150	Undiff	Ube2h
2.28065e-154	-0.643458	0.532	0.809	4.15694e-150	Undiff	Pdpk1
2.36818e-154	0.415897	0.997	0.987	4.31648e-150	Undiff	Mpc2
3.07829e-154	0.209342	0.553	0.153	5.6108e-150	Undiff	Ctsa
5.36498e-154	-0.598171	0.966	0.978	9.77875e-150	Undiff	Gkap1
1.106e-153	0.208723	0.549	0.153	2.0159e-149	Undiff	Proser2
1.35535e-153	0.478109	0.966	0.514	2.47039e-149	Undiff	Gsr
2.26512e-153	0.158352	0.436	0.098	4.12863e-149	Undiff	Cnp
3.1977e-153	0.458898	0.997	0.839	5.82845e-149	Undiff	Pfdn1
5.10641e-153	0.362817	1	0.999	9.30745e-149	Undiff	Rpl26
6.52176e-153	-0.962538	0.658	0.865	1.18872e-148	Undiff	Pigp
8.83729e-153	0.162216	0.427	0.094	1.61077e-148	Undiff	Tmem223
1.09224e-152	0.144056	0.355	0.067	1.99082e-148	Undiff	Gm13212
1.22495e-152	0.39208	0.997	0.956	2.23272e-148	Undiff	Cct5
1.57754e-152	0.240593	0.616	0.185	2.87538e-148	Undiff	Tnrc18
1.7392e-152	-0.605652	0.27	0.7	3.17005e-148	Undiff	Sdf2l1
2.44653e-152	-0.768915	0.466	0.789	4.4593e-148	Undiff	Gm364
5.91951e-152	-0.626825	0.385	0.756	1.07895e-147	Undiff	Lnpk
6.80573e-152	0.296864	0.751	0.289	1.24048e-147	Undiff	Smim11
7.42417e-152	-0.887079	0.992	0.991	1.3532e-147	Undiff	Ube2s
9.84527e-152	0.12936	0.334	0.059	1.7945e-147	Undiff	Sult4a1
5.8465e-151	0.186421	0.444	0.1	1.06564e-146	Undiff	Tcf7l2
8.66507e-151	0.157912	0.452	0.105	1.57938e-146	Undiff	Lrrc8d
1.1102e-150	0.101113	0.259	0.035	2.02356e-146	Undiff	Synm
1.4863e-150	-0.560379	0.842	0.925	2.70908e-146	Undiff	Suz12
3.28139e-150	-0.606887	0.971	0.984	5.98098e-146	Undiff	Ndufc1
3.6073e-150	0.130118	0.364	0.07	6.57502e-146	Undiff	Dnase2a
5.3903e-150	0.313085	1	0.999	9.8249e-146	Undiff	Rps19
5.73093e-150	0.190692	0.54	0.147	1.04458e-145	Undiff	Siah2
7.39558e-150	0.141616	0.378	0.076	1.34799e-145	Undiff	Kank2
7.72029e-150	0.297468	0.773	0.285	1.40718e-145	Undiff	Nlrp4c
7.7935e-150	0.500807	0.96	0.656	1.42052e-145	Undiff	Tex19.1
8.36236e-150	0.256008	0.652	0.216	1.52421e-145	Undiff	D16Ertd472e
9.06717e-150	-0.689567	0.736	0.874	1.65267e-145	Undiff	Syce1
1.01391e-149	0.328236	0.792	0.327	1.84805e-145	Undiff	Zbtb43
1.71342e-149	-0.645615	0.893	0.944	3.12306e-145	Undiff	Cdk11b
2.70715e-149	-0.57889	0.907	0.944	4.93432e-145	Undiff	Arhgap5
3.63911e-149	0.13071	0.337	0.061	6.633e-145	Undiff	Aco1
4.76028e-149	0.559978	1	0.928	8.67656e-145	Undiff	Actb
7.63637e-149	-0.711875	0.284	0.696	1.39188e-144	Undiff	Fnip1
7.93805e-149	0.489409	0.519	0.136	1.44687e-144	Undiff	Hist1h2ae
1.8717e-148	0.257252	0.66	0.214	3.41154e-144	Undiff	Frmd6
2.35826e-148	0.210644	0.584	0.169	4.2984e-144	Undiff	Camkk2
2.96914e-148	0.113017	0.325	0.057	5.41186e-144	Undiff	Pecr
4.38069e-148	-0.655495	0.581	0.824	7.98469e-144	Undiff	Suco
4.84394e-148	0.465574	0.979	0.704	8.82905e-144	Undiff	Pafah1b3
5.33298e-148	0.213822	0.422	0.097	9.72043e-144	Undiff	Aplp1
5.36191e-148	0.182113	0.477	0.117	9.77316e-144	Undiff	Dlk1
8.66794e-148	0.353253	0.784	0.327	1.57991e-143	Undiff	Nr2f6
9.13791e-148	0.185909	0.459	0.115	1.66557e-143	Undiff	Shroom3
9.37459e-148	0.248942	0.615	0.188	1.70871e-143	Undiff	Myh6
1.31285e-147	0.405486	0.947	0.579	2.39294e-143	Undiff	Leprotl1
1.66335e-147	-0.580828	0.91	0.952	3.03179e-143	Undiff	Tra2a
2.00786e-147	0.124402	0.258	0.036	3.65973e-143	Undiff	Neb
2.7698e-147	0.421474	0.873	0.438	5.04852e-143	Undiff	Fdft1
1.5805e-146	0.126591	0.322	0.057	2.88077e-142	Undiff	Gnat2
1.94242e-146	0.399454	0.919	0.484	3.54044e-142	Undiff	Mrpl34
2.80025e-146	0.270716	1	0.999	5.10401e-142	Undiff	Rplp1
3.44346e-146	-0.62371	0.811	0.9	6.2764e-142	Undiff	Atp6v1d
6.29583e-146	0.446477	0.97	0.788	1.14754e-141	Undiff	Mtf2
1.3593e-145	0.413619	0.893	0.452	2.4776e-141	Undiff	Acly
1.50869e-145	0.381842	0.892	0.395	2.74989e-141	Undiff	Ccdc85b
1.67959e-145	0.122378	0.363	0.07	3.06139e-141	Undiff	Lamc1
1.838e-145	0.185628	0.512	0.137	3.35012e-141	Undiff	1110012L19Rik
2.32981e-145	-0.513576	0.999	0.995	4.24654e-141	Undiff	Hnrnpa2b1
2.53662e-145	0.407022	0.982	0.637	4.62349e-141	Undiff	Gtsf1
3.52107e-145	0.40799	0.995	0.941	6.41785e-141	Undiff	Ppib
3.57715e-145	-0.649582	0.67	0.855	6.52007e-141	Undiff	Ezh2
4.1206e-145	-0.637119	0.771	0.886	7.51061e-141	Undiff	Rbbp8
6.26627e-145	0.176997	0.558	0.157	1.14215e-140	Undiff	Asah1
1.56896e-144	0.385998	0.864	0.42	2.85975e-140	Undiff	Fbxo31
1.97255e-144	-0.571806	0.915	0.944	3.59537e-140	Undiff	Dpm1
2.0971e-144	-0.585692	0.933	0.957	3.82238e-140	Undiff	Tut4
2.40624e-144	0.349704	0.733	0.271	4.38586e-140	Undiff	Mpped2
5.13502e-144	0.237866	0.571	0.173	9.35961e-140	Undiff	Reln
7.95854e-144	0.146201	0.436	0.1	1.4506e-139	Undiff	Mbnl1
1.09085e-143	0.211753	0.541	0.157	1.98829e-139	Undiff	Sri
1.20332e-143	0.473946	0.932	0.577	2.1933e-139	Undiff	Mtr
2.16079e-143	0.389769	0.908	0.516	3.93848e-139	Undiff	Ube4b
2.4813e-143	0.262711	0.705	0.242	4.52266e-139	Undiff	Tcf4
3.28698e-143	0.235078	0.668	0.231	5.99117e-139	Undiff	Hyal2
4.50745e-143	-0.70773	0.536	0.783	8.21574e-139	Undiff	Ube2m
5.81538e-143	-0.583479	0.37	0.736	1.05997e-138	Undiff	Carnmt1
7.15065e-143	0.369824	0.874	0.385	1.30335e-138	Undiff	Ube2r2
8.04431e-143	0.167603	0.458	0.114	1.46624e-138	Undiff	Fxyd5
1.3049e-142	0.468717	0.997	0.906	2.37845e-138	Undiff	Cox6b1
1.52833e-142	-0.594932	0.97	0.967	2.78569e-138	Undiff	Rock1
1.7707e-142	0.423353	0.996	0.905	3.22745e-138	Undiff	Taf7
2.16643e-142	-0.579366	0.671	0.854	3.94875e-138	Undiff	Etfa
3.11275e-142	0.122364	0.312	0.055	5.67362e-138	Undiff	Cacng4
5.58292e-142	0.445567	0.966	0.693	1.0176e-137	Undiff	Knop1
8.36017e-142	0.381924	0.958	0.636	1.52381e-137	Undiff	1810058I24Rik
1.18197e-141	0.240656	0.693	0.232	2.15438e-137	Undiff	Bahcc1
1.57641e-141	-0.43798	0.99	0.979	2.87332e-137	Undiff	Srp9
1.87304e-141	-0.455816	0.99	0.979	3.41399e-137	Undiff	Ppig
2.62986e-141	0.395739	0.995	0.973	4.79344e-137	Undiff	Hnrnpf
4.66687e-141	0.250816	0.618	0.205	8.5063e-137	Undiff	Bambi
5.32261e-141	0.175392	0.533	0.146	9.70153e-137	Undiff	Lgalsl
7.0164e-141	0.346909	0.852	0.382	1.27888e-136	Undiff	Ldb1
1.20615e-140	0.438829	0.986	0.702	2.19845e-136	Undiff	Arf5
2.90579e-140	0.194276	0.518	0.142	5.29638e-136	Undiff	Crtc3
2.18172e-139	-0.756898	0.414	0.74	3.97662e-135	Undiff	Fmr1nb
2.74416e-139	0.209194	0.515	0.145	5.00179e-135	Undiff	Enho
2.9436e-139	0.0941918	0.267	0.039	5.3653e-135	Undiff	Zfp449
2.99003e-139	-0.694484	0.284	0.688	5.44992e-135	Undiff	Acer3
4.52801e-139	-0.557357	0.458	0.759	8.2532e-135	Undiff	Ccdc115
5.0242e-139	0.394993	0.895	0.463	9.15761e-135	Undiff	Sinhcaf
2.14421e-138	-0.535655	0.981	0.98	3.90825e-134	Undiff	Tex30
2.45729e-138	-0.571194	0.542	0.786	4.4789e-134	Undiff	Zfp326
3.83863e-138	0.211756	0.27	0.044	6.99667e-134	Undiff	Prrx2
3.87918e-138	0.222954	0.601	0.192	7.07059e-134	Undiff	Zfp846
5.72375e-138	-0.587187	0.584	0.823	1.04327e-133	Undiff	Dmxl1
6.0435e-138	0.340186	0.849	0.406	1.10155e-133	Undiff	Hspbap1
6.84583e-138	-0.703217	0.759	0.875	1.24779e-133	Undiff	Hspa4l
1.0675e-137	-0.430384	0.984	0.983	1.94573e-133	Undiff	Ube2d3
1.27254e-137	0.408954	0.933	0.59	2.31946e-133	Undiff	Hbp1
1.28825e-137	-0.543836	0.955	0.952	2.3481e-133	Undiff	Ndufb5
1.57391e-137	-0.719082	0.838	0.9	2.86876e-133	Undiff	Ube2t
1.97189e-137	-0.494622	0.937	0.935	3.59416e-133	Undiff	Taf10
2.06283e-137	0.472132	0.8	0.382	3.75992e-133	Undiff	Pim1
2.06522e-137	0.163981	0.427	0.107	3.76428e-133	Undiff	Rhpn1
2.72453e-137	-0.516997	0.897	0.926	4.966e-133	Undiff	Ppp1r2
6.90151e-137	0.178343	0.455	0.116	1.25794e-132	Undiff	C1ql1
7.9981e-137	-0.564062	0.811	0.866	1.45781e-132	Undiff	Rp9
8.28768e-137	0.276814	0.715	0.267	1.51059e-132	Undiff	Snx18
9.55917e-137	-0.554109	0.111	0.586	1.74235e-132	Undiff	Gnptg
1.00945e-136	0.0288195	0.444	0.102	1.83992e-132	Undiff	Ldha
1.51691e-136	0.46836	0.993	0.777	2.76487e-132	Undiff	Polr2e
1.83473e-136	0.272065	1	1	3.34416e-132	Undiff	Rpl23
2.29638e-136	0.210869	0.525	0.156	4.18561e-132	Undiff	Golph3l
2.84081e-136	0.461185	0.992	0.81	5.17794e-132	Undiff	0610010K14Rik
4.11075e-136	-0.919934	0.63	0.82	7.49267e-132	Undiff	Cep290
4.40497e-136	0.355373	0.825	0.379	8.02894e-132	Undiff	Prdx2
6.38896e-136	0.31368	1	0.999	1.16452e-131	Undiff	Rps21
1.16515e-135	0.148226	0.34	0.068	2.12372e-131	Undiff	Akr1b8
1.30446e-135	0.23623	0.658	0.222	2.37765e-131	Undiff	Fthl17e
1.96871e-135	0.296731	0.808	0.34	3.58837e-131	Undiff	Tcf7
2.02006e-135	0.467135	0.955	0.528	3.68197e-131	Undiff	Cdca7
3.87207e-135	0.178285	0.438	0.111	7.05762e-131	Undiff	Lrp10
1.92138e-134	-0.550603	0.7	0.852	3.50209e-130	Undiff	Clptm1l
2.0738e-134	0.0931457	0.255	0.038	3.77991e-130	Undiff	Slc9a3r2
2.70927e-134	-0.773377	0.321	0.697	4.93818e-130	Undiff	Dmc1
3.05877e-134	-0.597786	0.582	0.797	5.57521e-130	Undiff	Tmf1
3.55382e-134	0.183043	0.5	0.137	6.47755e-130	Undiff	Tead1
6.43748e-134	0.117093	0.31	0.057	1.17336e-129	Undiff	Igsf9
1.10495e-133	0.123575	0.337	0.067	2.01399e-129	Undiff	Pard3
1.27253e-133	-0.563882	0.686	0.819	2.31944e-129	Undiff	Myef2
2.65835e-133	0.261727	0.71	0.266	4.84538e-129	Undiff	Llgl1
7.54941e-133	0.458288	0.999	0.857	1.37603e-128	Undiff	Atpif1
2.24334e-132	0.220256	0.57	0.186	4.08893e-128	Undiff	Henmt1
2.36921e-132	0.365362	0.884	0.467	4.31836e-128	Undiff	Srebf2
2.79218e-132	-0.508262	0.921	0.929	5.0893e-128	Undiff	Dhx36
4.89183e-132	0.117836	0.319	0.061	8.91634e-128	Undiff	Col1a1
5.90082e-132	0.353892	0.83	0.368	1.07554e-127	Undiff	Zfp36l1
6.16399e-132	0.180657	0.532	0.157	1.12351e-127	Undiff	Irf2bp2
8.37139e-132	0.163058	0.503	0.14	1.52585e-127	Undiff	Zfand2b
1.01789e-131	0.118386	0.29	0.052	1.85532e-127	Undiff	Lrrc20
1.19314e-131	0.200008	0.503	0.145	2.17473e-127	Undiff	Rspo4
1.54792e-131	0.384471	0.934	0.575	2.82139e-127	Undiff	Eif1a
1.56039e-131	0.225985	0.622	0.213	2.84413e-127	Undiff	Cbr1
3.63225e-131	-0.565733	0.545	0.777	6.62049e-127	Undiff	Rbp4
4.07303e-131	0.208419	0.4	0.098	7.4239e-127	Undiff	Bhlhe41
4.24547e-131	0.224157	0.638	0.212	7.73822e-127	Undiff	Dapk2
4.56643e-131	-0.542457	0.626	0.806	8.32323e-127	Undiff	Vma21
6.91055e-131	0.441939	0.988	0.745	1.25959e-126	Undiff	Ywhab
7.25294e-131	0.412327	0.941	0.61	1.32199e-126	Undiff	Mat2b
9.04261e-131	-0.479507	0.962	0.959	1.6482e-126	Undiff	Ubxn4
1.12706e-130	0.305425	0.818	0.348	2.0543e-126	Undiff	Ppp1r15a
1.22516e-130	-0.564885	0.703	0.854	2.23309e-126	Undiff	Taok1
1.81909e-130	0.342195	0.805	0.385	3.31566e-126	Undiff	Usp28
1.33706e-129	0.227086	0.662	0.238	2.43706e-125	Undiff	Mbd2
2.28013e-129	-0.545956	0.958	0.965	4.156e-125	Undiff	Prdx4
2.30379e-129	0.363648	0.908	0.485	4.19912e-125	Undiff	Prpsap1
3.64422e-129	0.442388	0.96	0.57	6.64232e-125	Undiff	Rad21
3.9901e-129	0.0977897	0.263	0.043	7.27276e-125	Undiff	B4galt3
4.44364e-129	-0.603597	0.508	0.768	8.09943e-125	Undiff	Usp32
5.93357e-129	0.38173	0.959	0.653	1.08151e-124	Undiff	Phax
8.04769e-129	0.362661	0.937	0.527	1.46685e-124	Undiff	Pdcd6
1.14516e-128	0.24199	0.792	0.305	2.08728e-124	Undiff	Brd1
1.53494e-128	-0.588719	0.129	0.584	2.79773e-124	Undiff	Trank1
1.98721e-128	0.109924	0.297	0.053	3.62209e-124	Undiff	Bach2
2.24796e-128	0.136338	0.364	0.079	4.09736e-124	Undiff	Slc2a1
2.34074e-128	0.098643	0.255	0.041	4.26647e-124	Undiff	Klhl31
3.22346e-128	0.282039	0.768	0.315	5.87541e-124	Undiff	Pgm1
3.42353e-128	0.398283	0.971	0.72	6.24006e-124	Undiff	Ruvbl1
3.54107e-128	0.294647	0.782	0.356	6.4543e-124	Undiff	Rrp9
8.17165e-128	0.192016	0.578	0.183	1.48945e-123	Undiff	Xlr3a
1.11466e-127	0.368189	0.997	0.943	2.0317e-123	Undiff	Timm8b
1.9267e-127	0.194151	0.568	0.183	3.5118e-123	Undiff	Cisd3
2.32328e-127	-0.600474	0.584	0.799	4.23465e-123	Undiff	Gbf1
3.03409e-127	0.490381	0.889	0.506	5.53024e-123	Undiff	Ehmt2
4.2935e-127	-0.526637	0.304	0.67	7.82576e-123	Undiff	Tmx1
4.79153e-127	-0.642031	0.549	0.777	8.73352e-123	Undiff	Rnaset2a
8.58756e-127	0.169672	0.481	0.135	1.56525e-122	Undiff	Tmod2
1.50326e-126	0.136846	0.37	0.085	2.73999e-122	Undiff	Camk1d
1.73229e-126	0.108807	0.277	0.047	3.15744e-122	Undiff	Ccdc28b
1.79227e-126	-0.515061	0.781	0.862	3.26677e-122	Undiff	Cul5
3.08579e-126	0.416578	1	0.941	5.62446e-122	Undiff	Rpl36a
3.17256e-126	0.177417	0.475	0.134	5.78263e-122	Undiff	Pnpo
3.27425e-126	-0.743639	0.467	0.838	5.96798e-122	Undiff	Mki67
4.36459e-126	0.31563	1	0.999	7.95534e-122	Undiff	Rpl13
4.46853e-126	-0.496121	0.968	0.968	8.14479e-122	Undiff	Nktr
5.17894e-126	0.277254	0.537	0.178	9.43966e-122	Undiff	Akap12
7.75665e-126	-0.469749	0.977	0.977	1.4138e-121	Undiff	Fus
7.97007e-126	-0.515552	0.996	0.996	1.45271e-121	Undiff	H2afz
9.07098e-126	-0.487664	0.867	0.92	1.65337e-121	Undiff	Strap
1.0317e-125	-0.582436	0.558	0.778	1.88047e-121	Undiff	Zfp800
1.45304e-125	0.451397	0.701	0.327	2.64846e-121	Undiff	Sox3
1.47647e-125	0.392812	0.984	0.777	2.69117e-121	Undiff	Sf3b5
1.50078e-125	0.299625	0.999	0.998	2.73547e-121	Undiff	Rps9
1.97654e-125	-0.477497	0.985	0.98	3.60263e-121	Undiff	Sec62
2.44741e-125	0.126732	0.373	0.081	4.4609e-121	Undiff	Sat1
2.92792e-125	-0.480577	0.941	0.947	5.33673e-121	Undiff	Slbp
3.09949e-125	0.203566	0.608	0.204	5.64945e-121	Undiff	Dcaf12
3.86224e-125	-0.541949	0.773	0.871	7.0397e-121	Undiff	Kif5b
3.95838e-125	-0.56707	0.877	0.931	7.21494e-121	Undiff	Topbp1
4.19918e-125	0.274805	1	0.997	7.65385e-121	Undiff	Rps25
4.23696e-125	0.247939	0.7	0.273	7.7227e-121	Undiff	Shmt2
6.53625e-125	0.265095	0.747	0.288	1.19136e-120	Undiff	Tle3
9.71551e-125	-0.505321	0.522	0.771	1.77085e-120	Undiff	Taf12
1.46973e-124	0.253568	0.725	0.29	2.67887e-120	Undiff	Nadk2
1.73889e-124	0.273312	0.804	0.33	3.16947e-120	Undiff	Plekha1
2.10306e-124	0.434171	0.986	0.847	3.83325e-120	Undiff	Rbbp6
2.6323e-124	0.166287	0.471	0.133	4.79788e-120	Undiff	Tnks1bp1
2.64313e-124	0.35295	0.989	0.92	4.81764e-120	Undiff	Aimp1
3.26237e-124	0.251387	0.677	0.258	5.94633e-120	Undiff	Gse1
3.95695e-124	-0.530616	0.325	0.672	7.21233e-120	Undiff	Rnf19b
4.35329e-124	-0.528442	0.501	0.758	7.93475e-120	Undiff	Itch
5.11247e-124	0.411998	0.999	0.924	9.31849e-120	Undiff	Nme1
5.95029e-124	0.404309	1	0.9	1.08456e-119	Undiff	Polr2f
1.73252e-123	-0.536073	0.358	0.696	3.15786e-119	Undiff	Arf2
3.48712e-123	-0.449387	0.942	0.946	6.35597e-119	Undiff	Mrpl51
5.44747e-123	0.193015	0.533	0.165	9.92911e-119	Undiff	Ext1
1.90395e-122	0.251156	0.732	0.298	3.47034e-118	Undiff	Mpzl1
2.13073e-122	0.350587	0.926	0.544	3.88369e-118	Undiff	Tmem11
2.55751e-122	0.242016	0.674	0.264	4.66157e-118	Undiff	Pycr2
8.52301e-122	0.382267	0.989	0.893	1.55349e-117	Undiff	Gtpbp4
8.66926e-122	-0.588202	0.897	0.94	1.58015e-117	Undiff	Arid4b
1.11813e-121	-0.468333	0.945	0.946	2.03801e-117	Undiff	U2surp
1.2933e-121	0.106988	0.31	0.062	2.35729e-117	Undiff	Ppm1m
1.31267e-121	-0.543098	0.466	0.75	2.3926e-117	Undiff	Kif15
1.53445e-121	0.373757	0.899	0.508	2.79684e-117	Undiff	Noc2l
1.87022e-121	0.4617	0.868	0.488	3.40886e-117	Undiff	Eif4ebp1
1.90265e-121	0.149281	0.432	0.111	3.46795e-117	Undiff	Cdk14
2.80606e-121	0.335566	0.86	0.437	5.11461e-117	Undiff	Acadm
3.22304e-121	0.432484	0.981	0.673	5.87463e-117	Undiff	Rbm3
4.10493e-121	-0.607955	0.47	0.744	7.48205e-117	Undiff	Hdgfl2
4.27575e-121	-0.553717	0.774	0.911	7.79341e-117	Undiff	Dnajc19
4.70388e-121	0.422915	1	0.954	8.57375e-117	Undiff	Eif4a1
5.53387e-121	0.162044	0.447	0.123	1.00866e-116	Undiff	Serinc5
1.15983e-120	0.390226	0.992	0.808	2.11403e-116	Undiff	Esd
1.30909e-120	-0.764442	0.59	0.785	2.38607e-116	Undiff	Ssr4
1.66041e-120	0.156722	0.492	0.145	3.02643e-116	Undiff	Casp9
1.78946e-120	0.123888	0.314	0.064	3.26166e-116	Undiff	Tspan31
2.05281e-120	0.24921	0.678	0.266	3.74165e-116	Undiff	Fam214a
2.41716e-120	0.164921	0.468	0.133	4.40575e-116	Undiff	Plekhg5
2.86895e-120	0.094658	0.258	0.044	5.22924e-116	Undiff	Gm9
2.88849e-120	0.222367	0.733	0.283	5.26484e-116	Undiff	Tdrd5
4.26271e-120	0.092457	0.259	0.044	7.76965e-116	Undiff	B3gnt2
4.43626e-120	0.304513	1	0.996	8.08597e-116	Undiff	Rpl31
5.25238e-120	0.281099	0.788	0.353	9.57352e-116	Undiff	Zfp266
5.64824e-120	0.219944	0.685	0.258	1.02951e-115	Undiff	Taf5l
6.30437e-120	-0.892265	0.748	0.852	1.1491e-115	Undiff	Iqcb1
1.25323e-119	-0.586771	0.977	0.945	2.28426e-115	Undiff	Dek
1.36903e-119	-0.409162	0.984	0.974	2.49533e-115	Undiff	Tomm20
2.25183e-119	0.119962	0.336	0.073	4.10441e-115	Undiff	Sh3yl1
3.97327e-119	-0.512051	0.982	0.979	7.24208e-115	Undiff	Calm1
4.51495e-119	0.428289	0.93	0.577	8.22941e-115	Undiff	Pmm1
5.05841e-119	-0.450827	0.944	0.954	9.21997e-115	Undiff	Polr2a
7.2812e-119	0.190126	0.527	0.172	1.32714e-114	Undiff	Ldlrad3
1.13525e-118	-0.7363	0.21	0.602	2.06921e-114	Undiff	Efcab2
3.23452e-118	0.322363	0.907	0.477	5.89555e-114	Undiff	Pin4
3.6292e-118	0.302194	0.726	0.296	6.61494e-114	Undiff	Marc2
4.15829e-118	0.271484	0.722	0.293	7.57931e-114	Undiff	Cpxm1
5.48062e-118	-0.499196	0.952	0.963	9.98952e-114	Undiff	Snrnp70
7.49853e-118	-0.70588	0.227	0.606	1.36676e-113	Undiff	Esx1
8.44837e-118	-0.495208	0.959	0.968	1.53988e-113	Undiff	Top1
8.52023e-118	0.291762	0.999	0.998	1.55298e-113	Undiff	Rps13
9.3762e-118	0.185116	0.547	0.175	1.709e-113	Undiff	Skp2
1.11989e-117	-0.473308	0.703	0.813	2.04123e-113	Undiff	Rfxap
1.23513e-117	-0.447314	0.181	0.591	2.25127e-113	Undiff	Vamp2
1.39887e-117	0.290934	1	0.999	2.54971e-113	Undiff	Rps23
2.23973e-117	0.17666	0.507	0.158	4.08236e-113	Undiff	Tmem218
2.27261e-117	0.243589	0.766	0.323	4.14229e-113	Undiff	Lsm10
4.52143e-117	0.173309	0.511	0.153	8.24121e-113	Undiff	Fam3c
1.01636e-116	0.341121	0.901	0.511	1.85251e-112	Undiff	Gadd45gip1
1.03499e-116	-0.611835	0.719	0.816	1.88648e-112	Undiff	Mlf1
1.49566e-116	0.108436	0.325	0.07	2.72613e-112	Undiff	Src
1.63188e-116	0.296194	0.814	0.375	2.97442e-112	Undiff	Samhd1
1.72209e-116	-0.506997	0.934	0.941	3.13886e-112	Undiff	Zfp91
1.7391e-116	0.156359	0.36	0.087	3.16986e-112	Undiff	Phf11d
2.35896e-116	0.138172	0.422	0.108	4.29968e-112	Undiff	Tgif1
2.41924e-116	0.170608	0.445	0.123	4.40954e-112	Undiff	Kif26a
2.72922e-116	0.281778	0.811	0.381	4.97455e-112	Undiff	Atp6v1b2
2.77047e-116	-0.426596	0.979	0.972	5.04973e-112	Undiff	Polr2j
3.32667e-116	-0.478147	0.812	0.898	6.06351e-112	Undiff	Pspc1
3.4944e-116	0.218709	0.642	0.235	6.36925e-112	Undiff	Ets1
7.84788e-116	-0.480058	0.625	0.794	1.43043e-111	Undiff	Pfdn4
9.36925e-116	0.110436	0.299	0.061	1.70773e-111	Undiff	Arl8a
1.17978e-115	0.136826	0.319	0.069	2.15038e-111	Undiff	Nr4a1
1.62177e-115	0.306611	0.832	0.403	2.956e-111	Undiff	Prdx6
1.71037e-115	-0.576156	0.225	0.613	3.1175e-111	Undiff	Cux1
2.9726e-115	0.359046	0.911	0.541	5.41815e-111	Undiff	Me2
3.10227e-115	-0.504216	0.548	0.779	5.65451e-111	Undiff	Fndc3a
3.6967e-115	-0.469731	0.5	0.739	6.73797e-111	Undiff	Med30
3.71823e-115	0.295498	0.821	0.366	6.77721e-111	Undiff	Nit2
6.26515e-115	0.383809	0.964	0.555	1.14195e-110	Undiff	1110008P14Rik
8.54794e-115	-0.712822	0.693	0.839	1.55803e-110	Undiff	Bub1
1.01689e-114	-0.572877	0.753	0.855	1.85349e-110	Undiff	Cntrl
2.01515e-114	0.168321	0.516	0.162	3.67301e-110	Undiff	D630045J12Rik
2.56688e-114	0.300434	0.832	0.391	4.67866e-110	Undiff	Rnaseh2a
2.79465e-114	0.405738	0.992	0.938	5.09382e-110	Undiff	Eef1g
3.10814e-114	0.393646	0.93	0.659	5.66521e-110	Undiff	Heatr1
3.26646e-114	-0.607341	0.486	0.748	5.95377e-110	Undiff	Pik3c2a
4.36992e-114	-1.28642	0.6	0.801	7.96506e-110	Undiff	Hist1h1a
5.22088e-114	0.325933	1	0.977	9.5161e-110	Undiff	Nap1l1
5.83156e-114	-0.521968	0.923	0.949	1.06292e-109	Undiff	Zranb2
7.21247e-114	-0.491286	0.971	0.98	1.31462e-109	Undiff	Polr2k
7.50194e-114	-0.619939	0.663	0.801	1.36738e-109	Undiff	Rbm26
1.24738e-113	-0.534254	0.878	0.913	2.27361e-109	Undiff	Rtn3
2.25736e-113	0.192508	0.581	0.2	4.1145e-109	Undiff	Lrrc1
2.68363e-113	0.17389	0.547	0.177	4.89146e-109	Undiff	Mageb16
2.77066e-113	0.117589	0.333	0.077	5.05008e-109	Undiff	Prelid3a
3.57541e-113	0.249623	0.715	0.299	6.51691e-109	Undiff	Trp53rkb
5.42479e-113	0.251985	0.721	0.294	9.88777e-109	Undiff	Patz1
9.07173e-113	0.149609	0.475	0.141	1.6535e-108	Undiff	Zdhhc8
9.27604e-113	-0.564625	0.804	0.882	1.69074e-108	Undiff	Dnajc15
9.82913e-113	0.166032	0.496	0.154	1.79155e-108	Undiff	Rpusd1
1.0694e-112	0.230333	0.601	0.225	1.9492e-108	Undiff	AI413582
1.12441e-112	0.314746	0.859	0.429	2.04945e-108	Undiff	Resf1
1.71947e-112	0.41969	0.997	0.87	3.13407e-108	Undiff	Eef1d
1.77644e-112	-0.828229	0.792	0.857	3.23792e-108	Undiff	Dnajc3
1.96288e-112	0.371933	0.977	0.758	3.57775e-108	Undiff	Txnl4a
2.00897e-112	0.372739	0.549	0.195	3.66175e-108	Undiff	Fos
2.67517e-112	0.111567	0.332	0.076	4.87604e-108	Undiff	Dgka
4.10381e-112	0.287176	0.775	0.364	7.48001e-108	Undiff	Dhx38
4.75683e-112	0.235571	0.685	0.276	8.67028e-108	Undiff	Bola1
5.75821e-112	0.0970078	0.253	0.046	1.04955e-107	Undiff	Gas2l3
6.05471e-112	0.170597	0.478	0.144	1.10359e-107	Undiff	Rapgef2
6.36897e-112	0.339121	0.688	0.295	1.16087e-107	Undiff	Msmo1
7.13562e-112	0.140667	0.477	0.141	1.30061e-107	Undiff	Polg2
7.26452e-112	0.442454	0.701	0.317	1.3241e-107	Undiff	Mcam
8.36301e-112	-0.581702	0.338	0.666	1.52433e-107	Undiff	App
1.66741e-111	0.224024	0.686	0.277	3.03918e-107	Undiff	Stx5a
2.00439e-111	0.148045	0.411	0.114	3.6534e-107	Undiff	Rab36
2.1294e-111	0.351534	0.868	0.456	3.88127e-107	Undiff	Igf2bp1
2.45841e-111	-0.526694	0.912	0.937	4.48095e-107	Undiff	Kras
2.68299e-111	0.137619	0.31	0.07	4.89029e-107	Undiff	Rprml
5.38225e-111	0.12017	0.374	0.093	9.81022e-107	Undiff	Sergef
6.28741e-111	-0.553804	0.784	0.874	1.14601e-106	Undiff	Pole4
1.28923e-110	-0.556687	0.63	0.792	2.34988e-106	Undiff	Rnf20
1.61813e-110	0.241431	0.752	0.323	2.94937e-106	Undiff	Smyd2
1.90596e-110	0.0888675	0.252	0.045	3.47399e-106	Undiff	Nckap5l
2.48815e-110	0.366389	0.968	0.743	4.53515e-106	Undiff	Mrps5
2.49157e-110	0.0978689	0.292	0.059	4.54139e-106	Undiff	Grhl2
2.55377e-110	0.153712	0.441	0.127	4.65475e-106	Undiff	Rhobtb3
2.56234e-110	0.167365	0.518	0.167	4.67037e-106	Undiff	Capn10
2.71446e-110	-0.524236	0.667	0.779	4.94764e-106	Undiff	Ppp4r3b
6.77667e-110	0.267654	0.729	0.317	1.23518e-105	Undiff	Atp23
7.01103e-110	0.194381	0.59	0.211	1.2779e-105	Undiff	Zfyve1
1.16169e-109	0.102826	0.255	0.048	2.11741e-105	Undiff	Clmp
1.46978e-109	0.12863	0.362	0.089	2.67897e-105	Undiff	Ripk4
1.61968e-109	0.33042	0.866	0.459	2.95219e-105	Undiff	Etaa1
3.1028e-109	-0.613222	0.86	0.897	5.65547e-105	Undiff	Ccar1
3.96705e-109	0.144643	0.404	0.11	7.23075e-105	Undiff	Ttll7
3.99246e-109	0.270937	0.779	0.339	7.27706e-105	Undiff	Snhg11
4.56966e-109	0.181668	0.551	0.191	8.32913e-105	Undiff	Cblb
6.11716e-109	0.101473	0.284	0.059	1.11497e-104	Undiff	Dedd2
8.32971e-109	-0.796471	0.77	0.843	1.51826e-104	Undiff	Esco2
1.32304e-108	0.195553	0.588	0.213	2.41151e-104	Undiff	Zfp992
1.45796e-108	-0.749601	0.975	0.954	2.65741e-104	Undiff	Rpl39
1.72515e-108	0.127835	0.341	0.082	3.14444e-104	Undiff	Tmed1
1.75089e-108	0.127887	0.408	0.109	3.19134e-104	Undiff	Flnb
2.11774e-108	0.159627	0.478	0.149	3.86001e-104	Undiff	Vdac1
2.18636e-108	0.202194	0.496	0.162	3.98508e-104	Undiff	Smarca2
2.71107e-108	0.287411	0.848	0.406	4.94146e-104	Undiff	Timm10
3.015e-108	0.190395	0.447	0.132	5.49543e-104	Undiff	Dusp1
3.34199e-108	0.171421	0.515	0.17	6.09144e-104	Undiff	Zfp955b
3.71641e-108	-0.5501	0.636	0.8	6.7739e-104	Undiff	Btaf1
3.93223e-108	-0.590055	0.923	0.922	7.16728e-104	Undiff	Diablo
4.16558e-108	-0.470133	0.953	0.949	7.5926e-104	Undiff	Npm3
5.65339e-108	0.35497	0.955	0.669	1.03044e-103	Undiff	Ube2v1
6.80826e-108	-0.630884	0.356	0.67	1.24094e-103	Undiff	Cyld
7.51306e-108	0.115363	0.344	0.083	1.3694e-103	Undiff	Gpr137b
1.03091e-107	-0.692377	0.668	0.819	1.87904e-103	Undiff	Mpc1
1.53064e-107	0.153964	0.466	0.142	2.7899e-103	Undiff	Vav2
1.66004e-107	0.37614	0.956	0.626	3.02576e-103	Undiff	Asap1
2.01562e-107	-0.618784	0.914	0.926	3.67387e-103	Undiff	Atp6v0b
2.20327e-107	-0.524002	0.512	0.736	4.0159e-103	Undiff	Chuk
2.96811e-107	0.190906	0.574	0.197	5.40997e-103	Undiff	Bcorl1
3.41669e-107	-0.482625	0.953	0.962	6.2276e-103	Undiff	Mycbp2
4.47152e-107	0.0901337	0.282	0.057	8.15023e-103	Undiff	Mgarp
4.66621e-107	0.326418	0.797	0.393	8.50511e-103	Undiff	Mtch1
6.40883e-107	-0.437373	0.916	0.914	1.16814e-102	Undiff	Rheb
1.12753e-106	0.319913	0.997	0.941	2.05515e-102	Undiff	Ube2b
1.13668e-106	0.283849	0.889	0.49	2.07182e-102	Undiff	Tdrd1
1.49973e-106	0.117972	0.304	0.067	2.73356e-102	Undiff	Mb21d2
1.76585e-106	0.169059	0.533	0.179	3.21862e-102	Undiff	Vps26b
1.97687e-106	0.112164	0.338	0.08	3.60325e-102	Undiff	Tpmt
2.66294e-106	0.187719	0.715	0.273	4.85374e-102	Undiff	Usp4
2.95451e-106	0.232356	0.693	0.296	5.38518e-102	Undiff	Kat2a
3.15321e-106	0.0973426	0.264	0.052	5.74735e-102	Undiff	Gm14139
3.45112e-106	-0.427386	0.984	0.973	6.29036e-102	Undiff	Srsf5
3.5801e-106	-0.54935	0.693	0.821	6.52546e-102	Undiff	Eea1
4.97366e-106	0.141822	0.423	0.121	9.06549e-102	Undiff	Atg10
5.19305e-106	0.233515	0.704	0.299	9.46537e-102	Undiff	Wdr55
5.69304e-106	0.3061	0.864	0.448	1.03767e-101	Undiff	Fam32a
7.6154e-106	-0.443289	0.256	0.605	1.38806e-101	Undiff	Rab28
7.66809e-106	0.354869	0.975	0.745	1.39766e-101	Undiff	Txndc17
8.12474e-106	0.31889	1	0.967	1.4809e-101	Undiff	Psmb1
9.60566e-106	-0.3902	0.986	0.982	1.75082e-101	Undiff	Smc6
1.17634e-105	0.301713	0.853	0.402	2.14412e-101	Undiff	Tle5
1.34462e-105	-0.758201	0.966	0.954	2.45083e-101	Undiff	Arl6ip1
1.8827e-105	-0.482757	0.808	0.878	3.4316e-101	Undiff	Nmd3
2.63579e-105	0.363868	0.967	0.757	4.80426e-101	Undiff	Pdcd11
2.85097e-105	0.129059	0.342	0.084	5.19646e-101	Undiff	Fxyd6
4.14777e-105	0.109493	0.308	0.069	7.56013e-101	Undiff	Sh2d3c
4.22165e-105	0.36062	0.922	0.573	7.69479e-101	Undiff	Ddx41
4.23128e-105	-0.455469	0.312	0.648	7.71236e-101	Undiff	Vezf1
5.06399e-105	0.165237	0.523	0.176	9.23013e-101	Undiff	Ttc39c
9.06984e-105	0.0942994	0.263	0.051	1.65316e-100	Undiff	Shtn1
1.09383e-104	0.369547	0.992	0.799	1.99372e-100	Undiff	Bnip3l
1.20926e-104	-0.530554	0.886	0.918	2.20412e-100	Undiff	Mat2a
1.31688e-104	0.289462	0.842	0.419	2.40027e-100	Undiff	Wdr1
2.35611e-104	-0.516224	0.185	0.569	4.29448e-100	Undiff	Zfp672
2.46994e-104	-0.449187	0.701	0.819	4.50196e-100	Undiff	Gpbp1l1
2.94315e-104	0.123483	0.41	0.115	5.36448e-100	Undiff	Prorp
3.24415e-104	-0.426341	0.985	0.968	5.91312e-100	Undiff	Uqcrq
3.26772e-104	-0.471785	0.853	0.888	5.95607e-100	Undiff	Rtn4
5.30285e-104	0.330755	0.905	0.543	9.66551e-100	Undiff	Mrps18b
5.60986e-104	-0.551907	0.764	0.843	1.02251e-99	Undiff	Dazap2
6.8024e-104	-0.508418	0.478	0.711	1.23987e-99	Undiff	Sms
7.48006e-104	0.348122	0.997	0.885	1.36339e-99	Undiff	Psmb5
8.16422e-104	0.291834	0.83	0.436	1.48809e-99	Undiff	Surf6
8.18192e-104	0.298234	0.875	0.458	1.49132e-99	Undiff	Pprc1
8.26908e-104	0.30935	0.844	0.45	1.5072e-99	Undiff	Wasf2
9.73897e-104	0.177395	0.444	0.137	1.77512e-99	Undiff	Ctxn1
1.07998e-103	-0.459559	0.747	0.842	1.96848e-99	Undiff	Uimc1
1.2428e-103	0.139642	0.441	0.132	2.26526e-99	Undiff	Tmco6
1.24664e-103	-0.346674	0.988	0.983	2.27226e-99	Undiff	Pafah1b1
1.41795e-103	0.320753	0.927	0.51	2.58449e-99	Undiff	Bub3
1.46227e-103	0.176112	0.522	0.173	2.66528e-99	Undiff	Jade2
2.06809e-103	0.199233	0.61	0.228	3.76951e-99	Undiff	Dhcr24
2.15426e-103	-0.442434	0.675	0.814	3.92657e-99	Undiff	Rnf11
2.669e-103	0.17278	0.568	0.196	4.86479e-99	Undiff	Acap2
3.9215e-103	0.317693	0.892	0.489	7.14771e-99	Undiff	Dpm3
4.16707e-103	0.160193	0.54	0.18	7.59531e-99	Undiff	Kdm1b
4.27539e-103	0.323543	0.895	0.503	7.79275e-99	Undiff	Pigx
4.46432e-103	-0.548562	0.581	0.762	8.13711e-99	Undiff	Pde6d
4.48815e-103	0.181936	0.559	0.196	8.18056e-99	Undiff	Fbn2
4.52652e-103	0.154634	0.526	0.172	8.2505e-99	Undiff	Klc3
4.53177e-103	0.133257	0.349	0.087	8.26006e-99	Undiff	Zfp36
5.52528e-103	0.123037	0.382	0.104	1.00709e-98	Undiff	Ftl1-ps1
7.0616e-103	-0.458974	0.978	0.969	1.28712e-98	Undiff	Atp6v1g1
9.37896e-103	0.469481	0.933	0.575	1.7095e-98	Undiff	Sptbn1
1.25381e-102	0.143821	0.407	0.112	2.28532e-98	Undiff	Setd7
1.47822e-102	0.178149	0.567	0.201	2.69435e-98	Undiff	Akap1
1.67473e-102	-0.50194	0.463	0.713	3.05253e-98	Undiff	Pank3
2.02073e-102	0.145303	0.421	0.123	3.68318e-98	Undiff	Tmc7
2.31847e-102	0.170495	0.5	0.166	4.22588e-98	Undiff	Zfp566
4.27969e-102	0.164819	0.512	0.172	7.80059e-98	Undiff	Ppp1r9a
5.23387e-102	-0.563616	0.326	0.638	9.53977e-98	Undiff	Bola3
5.68202e-102	0.182348	0.584	0.215	1.03566e-97	Undiff	Smpd2
5.68818e-102	0.437836	0.997	0.728	1.03679e-97	Undiff	Psma7
7.2747e-102	0.288925	0.77	0.378	1.32596e-97	Undiff	Kctd18
8.70584e-102	-0.467156	0.911	0.935	1.58681e-97	Undiff	Ccdc88a
9.15326e-102	0.111311	0.323	0.079	1.66837e-97	Undiff	Tbcd
1.01566e-101	0.207431	0.516	0.181	1.85125e-97	Undiff	Mvd
1.12077e-101	0.22641	0.733	0.317	2.04283e-97	Undiff	Alkbh2
1.76935e-101	-0.500253	0.534	0.753	3.225e-97	Undiff	Erp44
2.04843e-101	0.320369	0.919	0.562	3.73367e-97	Undiff	Asz1
2.50579e-101	-0.541725	0.673	0.812	4.5673e-97	Undiff	Kif1b
2.60141e-101	0.370166	0.937	0.705	4.7416e-97	Undiff	Eif4b
2.61605e-101	0.362004	1	0.991	4.76827e-97	Undiff	Hsp90ab1
5.1147e-101	0.18243	0.442	0.138	9.32256e-97	Undiff	Rhoc
5.38426e-101	0.397912	0.982	0.752	9.81389e-97	Undiff	Tsc22d3
9.85689e-101	0.164336	0.542	0.184	1.79662e-96	Undiff	Flna
1.08004e-100	-0.348964	0.996	0.984	1.96859e-96	Undiff	Atp5j
1.0939e-100	0.112158	0.34	0.088	1.99386e-96	Undiff	Mapk8ip1
1.35529e-100	0.306587	0.885	0.486	2.47029e-96	Undiff	Klhl24
1.69976e-100	0.363933	0.97	0.669	3.09816e-96	Undiff	Brd3
1.73655e-100	0.319855	0.997	0.928	3.16521e-96	Undiff	Eif3i
2.3444e-100	0.343156	0.942	0.657	4.27314e-96	Undiff	Cabin1
2.75732e-100	0.205321	0.612	0.236	5.02576e-96	Undiff	Dhcr7
3.48206e-100	0.112751	0.304	0.07	6.34674e-96	Undiff	Zfp984
3.63546e-100	-0.549116	0.668	0.818	6.62636e-96	Undiff	Tpx2
3.81238e-100	0.221469	0.704	0.31	6.94883e-96	Undiff	Kctd10
4.21258e-100	-0.574159	0.884	0.915	7.67826e-96	Undiff	Rb1cc1
4.37362e-100	0.273941	0.793	0.382	7.9718e-96	Undiff	Acot9
4.48228e-100	0.148582	0.49	0.158	8.16985e-96	Undiff	Depdc7
5.37145e-100	0.420009	0.995	0.819	9.79055e-96	Undiff	Pfn1
6.14757e-100	-0.42047	0.988	0.986	1.12052e-95	Undiff	Smdt1
9.00627e-100	0.150683	0.495	0.161	1.64157e-95	Undiff	Cr1l
1.15109e-99	0.0907914	0.26	0.052	2.0981e-95	Undiff	Alpl
1.15577e-99	0.113687	0.293	0.067	2.10662e-95	Undiff	Pdlim4
1.24067e-99	0.320935	0.999	0.977	2.26137e-95	Undiff	Ndufb9
1.33348e-99	0.36671	0.988	0.693	2.43053e-95	Undiff	Taldo1
1.49978e-99	0.226171	0.722	0.308	2.73365e-95	Undiff	Krtcap3
1.87038e-99	0.156392	0.429	0.13	3.40914e-95	Undiff	Itpr3
2.58815e-99	-0.52945	0.56	0.746	4.71743e-95	Undiff	Paip2b
2.59517e-99	-0.759443	0.127	0.508	4.73022e-95	Undiff	Spdya
3.23706e-99	-0.614591	0.959	0.96	5.90019e-95	Undiff	Syce2
3.79619e-99	0.362384	0.988	0.86	6.91932e-95	Undiff	Bri3
4.48179e-99	0.160222	0.563	0.197	8.16896e-95	Undiff	B2m
5.14483e-99	-0.640843	0.63	0.798	9.37749e-95	Undiff	Tmx4
5.80906e-99	0.129199	0.327	0.079	1.05882e-94	Undiff	Bcor
6.20485e-99	-0.443562	0.642	0.784	1.13096e-94	Undiff	Kdelr2
7.13873e-99	0.186389	0.553	0.198	1.30118e-94	Undiff	Arid3a
8.90961e-99	-0.396243	0.968	0.95	1.62396e-94	Undiff	Ddost
1.01899e-98	-0.459979	0.895	0.914	1.85732e-94	Undiff	Nucks1
1.06151e-98	-0.398542	0.047	0.451	1.93482e-94	Undiff	Sgcb
1.3303e-98	0.182451	0.533	0.19	2.42473e-94	Undiff	Mri1
1.38279e-98	0.306718	0.999	0.967	2.52041e-94	Undiff	Sfr1
1.53765e-98	0.171774	0.568	0.213	2.80268e-94	Undiff	Rcan1
2.78991e-98	0.124317	0.396	0.113	5.08517e-94	Undiff	Tmem108
3.43294e-98	-0.474673	0.819	0.861	6.25722e-94	Undiff	Rpn2
4.32504e-98	0.339993	0.993	0.833	7.88324e-94	Undiff	Csnk2a1
4.66661e-98	0.361941	0.959	0.779	8.50582e-94	Undiff	Phf20
5.27876e-98	-0.568798	0.992	0.951	9.62159e-94	Undiff	Hells
8.12981e-98	0.255901	1	0.998	1.48182e-93	Undiff	Rpl12
9.00175e-98	0.20262	0.64	0.245	1.64075e-93	Undiff	Zbtb33
1.00127e-97	0.086629	0.251	0.05	1.82502e-93	Undiff	Ttc38
1.16194e-97	0.357178	0.963	0.729	2.11787e-93	Undiff	Ssrp1
1.44297e-97	0.305769	0.868	0.5	2.63009e-93	Undiff	Atg14
2.13153e-97	0.272153	0.736	0.352	3.88515e-93	Undiff	Snx9
2.62354e-97	-0.376155	0.942	0.927	4.78193e-93	Undiff	Rbbp4
2.62938e-97	-0.438522	0.642	0.778	4.79257e-93	Undiff	Tmem128
3.09784e-97	0.0811743	0.263	0.054	5.64643e-93	Undiff	Tpbg
3.37092e-97	0.0834363	0.264	0.053	6.14418e-93	Undiff	Actn2
3.39729e-97	0.241894	0.779	0.359	6.19224e-93	Undiff	Cep164
4.02854e-97	0.148474	0.459	0.147	7.34283e-93	Undiff	Arhgap44
5.91659e-97	0.162067	0.551	0.196	1.07842e-92	Undiff	Stk39
6.74574e-97	0.0965608	0.342	0.086	1.22955e-92	Undiff	Zfp7
7.05883e-97	-0.39177	0.938	0.935	1.28661e-92	Undiff	Zc3h14
7.59514e-97	0.337663	0.968	0.765	1.38437e-92	Undiff	Eif3l
7.93676e-97	-0.465737	0.759	0.818	1.44663e-92	Undiff	Efr3a
9.40915e-97	0.145484	0.447	0.145	1.71501e-92	Undiff	4930452B06Rik
9.90949e-97	-0.440096	0.729	0.824	1.8062e-92	Undiff	Gnai3
1.18607e-96	0.0939531	0.284	0.064	2.16185e-92	Undiff	Nedd4l
1.46399e-96	-0.422473	0.914	0.932	2.66842e-92	Undiff	Eif2s1
1.77999e-96	0.340493	0.995	0.935	3.2444e-92	Undiff	Cox7a2l
2.12044e-96	0.363572	0.959	0.637	3.86493e-92	Undiff	Ssbp3
2.32314e-96	0.208915	0.722	0.315	4.23438e-92	Undiff	Dym
2.96427e-96	0.099411	0.314	0.075	5.40298e-92	Undiff	Etfbkmt
3.86776e-96	0.330938	0.801	0.429	7.04977e-92	Undiff	G2e3
4.29749e-96	0.0944931	0.304	0.071	7.83303e-92	Undiff	Zfp395
5.50262e-96	0.192207	0.619	0.239	1.00296e-91	Undiff	Epb41l4b
6.08387e-96	0.33684	0.936	0.625	1.10891e-91	Undiff	1500011B03Rik
8.78267e-96	0.175331	0.612	0.235	1.60082e-91	Undiff	Pot1a
9.57397e-96	0.0772496	0.256	0.051	1.74505e-91	Undiff	Armcx1
1.15198e-95	-0.510692	0.605	0.771	2.09971e-91	Undiff	Dtl
1.34376e-95	0.309394	0.89	0.512	2.44926e-91	Undiff	Ehd1
1.44325e-95	0.152745	0.449	0.145	2.63061e-91	Undiff	Myo7a
2.09839e-95	0.28784	0.993	0.941	3.82474e-91	Undiff	Lsm8
2.35023e-95	-0.504929	0.993	0.987	4.28376e-91	Undiff	Mphosph8
2.39402e-95	-0.437366	0.3	0.616	4.36357e-91	Undiff	Mgat2
2.95484e-95	-0.413723	0.871	0.905	5.3858e-91	Undiff	Celf1
2.96183e-95	0.101284	0.325	0.081	5.39854e-91	Undiff	Map4k1
3.48026e-95	0.294973	0.923	0.549	6.34347e-91	Undiff	Rabep1
3.49562e-95	0.187317	0.54	0.201	6.37146e-91	Undiff	Cdc42bpb
3.74982e-95	-0.463796	0.799	0.866	6.8348e-91	Undiff	Usp47
4.15699e-95	0.132644	0.432	0.134	7.57694e-91	Undiff	Rxra
4.45456e-95	0.253563	1	0.998	8.11933e-91	Undiff	Npm1
4.59834e-95	0.141134	0.51	0.168	8.38139e-91	Undiff	Impa2
6.19124e-95	-0.482899	0.689	0.822	1.12848e-90	Undiff	Etnk1
6.7952e-95	0.14771	0.486	0.162	1.23856e-90	Undiff	Enkur
7.35227e-95	0.241017	0.759	0.356	1.3401e-90	Undiff	Tamm41
7.54391e-95	0.13082	0.459	0.145	1.37503e-90	Undiff	Apbb2
9.42489e-95	0.108202	0.271	0.061	1.71788e-90	Undiff	Cfap53
1.42148e-94	0.181077	0.579	0.225	2.59093e-90	Undiff	Abtb1
2.31804e-94	-0.552239	0.773	0.818	4.2251e-90	Undiff	Tex11
2.84428e-94	0.140949	0.385	0.112	5.18427e-90	Undiff	Bin1
3.72862e-94	-0.462072	0.741	0.827	6.79616e-90	Undiff	R3hdm2
3.78886e-94	0.132444	0.423	0.131	6.90596e-90	Undiff	Prex1
3.86248e-94	0.316207	0.938	0.595	7.04014e-90	Undiff	Gcsh
4.18866e-94	0.319013	0.99	0.865	7.63467e-90	Undiff	Atp5g3
4.82621e-94	-0.613138	0.347	0.629	8.79674e-90	Undiff	M1ap
5.36236e-94	0.295339	0.953	0.662	9.77398e-90	Undiff	Rap1b
5.95949e-94	-0.601606	0.064	0.451	1.08624e-89	Undiff	Prdm9
6.28814e-94	0.116032	0.367	0.103	1.14614e-89	Undiff	Sapcd2
8.22535e-94	0.296187	0.907	0.568	1.49923e-89	Undiff	Gins4
8.34401e-94	0.196126	0.647	0.273	1.52086e-89	Undiff	Pnldc1
8.76043e-94	-0.430561	0.273	0.598	1.59676e-89	Undiff	Ext2
1.02567e-93	-0.389984	0.93	0.924	1.86949e-89	Undiff	Brd7
1.44858e-93	-0.657628	0.481	0.698	2.64032e-89	Undiff	Mdc1
1.46879e-93	-0.460567	0.653	0.792	2.67717e-89	Undiff	Emc2
1.72052e-93	0.250374	0.784	0.385	3.136e-89	Undiff	Isy1
1.72102e-93	0.0939141	0.271	0.06	3.13691e-89	Undiff	Ttc29
2.03533e-93	0.251776	0.808	0.405	3.70979e-89	Undiff	Mdh1
2.11994e-93	-0.461599	0.785	0.846	3.86401e-89	Undiff	Atxn10
2.92757e-93	-0.520087	0.663	0.783	5.33607e-89	Undiff	Unc50
3.6567e-93	-0.540307	0.763	0.886	6.66506e-89	Undiff	Epcam
3.70039e-93	-0.484598	0.885	0.904	6.7447e-89	Undiff	Zfp518a
3.87403e-93	0.133254	0.433	0.138	7.06119e-89	Undiff	Akr1e1
4.88364e-93	0.280809	0.801	0.421	8.90141e-89	Undiff	Polr3h
4.99516e-93	0.258969	1	0.998	9.10468e-89	Undiff	Rpl28
6.3008e-93	-0.48029	0.766	0.822	1.14845e-88	Undiff	Pmpcb
6.86105e-93	0.31802	0.988	0.84	1.25056e-88	Undiff	Micos13
7.03214e-93	0.191483	0.645	0.27	1.28175e-88	Undiff	Lgmn
7.82727e-93	-0.444899	0.612	0.773	1.42668e-88	Undiff	Nucb1
8.56363e-93	-0.395236	0.242	0.574	1.56089e-88	Undiff	Sec23a
1.25017e-92	0.295905	0.879	0.456	2.27868e-88	Undiff	Timm8a1
1.31034e-92	0.169061	0.504	0.181	2.38835e-88	Undiff	Gnaz
1.34204e-92	0.208634	0.586	0.239	2.44614e-88	Undiff	Faap20
1.77401e-92	0.151676	0.525	0.187	3.23348e-88	Undiff	Tigar
2.33609e-92	0.204499	0.644	0.262	4.25799e-88	Undiff	Myh9
2.55969e-92	-0.491635	0.715	0.818	4.66554e-88	Undiff	S100pbp
2.90534e-92	-0.608664	0.215	0.549	5.29556e-88	Undiff	Kit
2.97614e-92	0.428144	1	0.817	5.42461e-88	Undiff	Gapdh
3.04284e-92	0.247526	0.804	0.398	5.54618e-88	Undiff	Coa7
3.58749e-92	-0.45298	0.36	0.647	6.53892e-88	Undiff	Osbpl8
3.73178e-92	0.134445	0.434	0.138	6.80192e-88	Undiff	Sema4d
4.97127e-92	-0.4041	0.11	0.486	9.06114e-88	Undiff	Nrip3
6.38395e-92	0.250296	0.803	0.401	1.1636e-87	Undiff	Mpg
7.59822e-92	0.331591	0.956	0.651	1.38493e-87	Undiff	Akr1b3
8.27304e-92	0.0767047	0.295	0.067	1.50793e-87	Undiff	Gnl3l
8.4955e-92	0.176098	0.612	0.243	1.54847e-87	Undiff	Ppp4r1
9.07061e-92	0.106579	0.303	0.075	1.6533e-87	Undiff	Hap1
9.78588e-92	0.129198	0.436	0.138	1.78367e-87	Undiff	Elovl5
1.06293e-91	-0.536182	0.586	0.75	1.9374e-87	Undiff	Psmc3ip
1.06731e-91	-0.374476	0.968	0.957	1.94539e-87	Undiff	Papola
1.08401e-91	0.17827	0.562	0.209	1.97583e-87	Undiff	Cyba
1.10156e-91	0.251812	0.792	0.383	2.00782e-87	Undiff	Tmem29
1.25041e-91	-0.435506	0.252	0.583	2.27913e-87	Undiff	Creg1
1.26675e-91	0.12559	0.395	0.119	2.30891e-87	Undiff	Pctp
1.46498e-91	0.266621	0.784	0.399	2.67022e-87	Undiff	Ado
1.71306e-91	0.114225	0.381	0.109	3.12239e-87	Undiff	Dclk2
2.56461e-91	-0.479436	0.31	0.61	4.67452e-87	Undiff	Bex2
3.50675e-91	0.323645	0.895	0.583	6.39176e-87	Undiff	Tomm40
4.57251e-91	0.125013	0.437	0.14	8.33431e-87	Undiff	Mgrn1
5.02296e-91	-0.404234	0.94	0.936	9.15535e-87	Undiff	Hnrnpm
5.0464e-91	-0.558973	0.518	0.73	9.19807e-87	Undiff	Atad5
5.80619e-91	-0.63024	0.992	0.976	1.05829e-86	Undiff	Tubb4b
8.53e-91	0.171926	0.659	0.252	1.55476e-86	Undiff	Ube2a
1.26437e-90	0.329195	0.952	0.783	2.30457e-86	Undiff	Hadha
1.28032e-90	-0.463577	0.451	0.688	2.33364e-86	Undiff	Pdrg1
2.02236e-90	-0.514005	0.734	0.819	3.68615e-86	Undiff	Stk38
2.10453e-90	0.0968607	0.296	0.072	3.83593e-86	Undiff	Pik3c2b
2.31637e-90	0.285363	0.999	0.955	4.22205e-86	Undiff	Dnaja2
2.33292e-90	0.284242	0.918	0.552	4.25221e-86	Undiff	Clpp
3.87813e-90	0.243872	0.752	0.345	7.06867e-86	Undiff	Rab6b
4.00144e-90	-0.468599	0.959	0.962	7.29342e-86	Undiff	Kdm5a
4.44068e-90	-0.70193	0.663	0.768	8.09404e-86	Undiff	H2afx
4.6565e-90	0.0919989	0.279	0.063	8.4874e-86	Undiff	Rsph9
6.60195e-90	0.14031	0.477	0.161	1.20334e-85	Undiff	Tacc2
6.64507e-90	-0.519937	0.062	0.437	1.2112e-85	Undiff	BC051142
7.09168e-90	0.183136	0.684	0.287	1.2926e-85	Undiff	Nrde2
8.09235e-90	0.241957	0.793	0.382	1.47499e-85	Undiff	Dpp3
8.49365e-90	0.291665	0.904	0.554	1.54814e-85	Undiff	Stoml2
8.69316e-90	0.151216	0.493	0.172	1.5845e-85	Undiff	Pnpla7
1.0581e-89	-0.520269	0.533	0.731	1.9286e-85	Undiff	Rnaset2b
1.09037e-89	-0.416732	0.625	0.776	1.98743e-85	Undiff	Ublcp1
1.73035e-89	-0.431028	0.389	0.66	3.15391e-85	Undiff	Tgfbr1
1.91302e-89	0.122952	0.459	0.15	3.48687e-85	Undiff	Rgmb
1.91609e-89	0.105975	0.332	0.088	3.49246e-85	Undiff	Rap2b
1.99883e-89	-0.565719	0.788	0.855	3.64327e-85	Undiff	Lamtor5
2.25751e-89	-0.404677	0.747	0.823	4.11477e-85	Undiff	Mlec
2.63486e-89	-0.444731	0.923	0.943	4.80256e-85	Undiff	Cul1
3.87723e-89	-0.441437	0.644	0.792	7.06703e-85	Undiff	Birc5
7.60538e-89	0.105245	0.326	0.087	1.38623e-84	Undiff	Nipsnap1
9.13311e-89	-0.636006	0.993	0.988	1.66469e-84	Undiff	Calm2
1.00186e-88	0.160345	0.503	0.178	1.8261e-84	Undiff	Zfp704
1.03865e-88	0.139953	0.477	0.159	1.89315e-84	Undiff	Gemin8
1.06188e-88	0.318467	0.992	0.904	1.93549e-84	Undiff	Sf3b2
1.4257e-88	0.110497	0.293	0.074	2.59863e-84	Undiff	Lef1
1.69691e-88	-0.432215	0.526	0.71	3.09296e-84	Undiff	Fam135a
1.7913e-88	-0.380784	0.912	0.91	3.265e-84	Undiff	Srsf1
1.91808e-88	0.0911756	0.275	0.064	3.49609e-84	Undiff	Fryl
1.91857e-88	-0.461489	0.719	0.81	3.49698e-84	Undiff	Phf20l1
1.98985e-88	0.097327	0.664	0.255	3.62689e-84	Undiff	Abhd14a
3.03216e-88	-0.381288	0.955	0.937	5.52672e-84	Undiff	Eloc
3.1009e-88	0.189813	0.685	0.291	5.65201e-84	Undiff	Ctsz
3.18557e-88	-0.410221	0.293	0.609	5.80634e-84	Undiff	Ddx55
3.2006e-88	-0.405301	0.826	0.857	5.83374e-84	Undiff	Snrpb2
3.32622e-88	0.391298	0.999	0.888	6.0627e-84	Undiff	Nme2
4.01055e-88	-0.502859	0.903	0.906	7.31003e-84	Undiff	Tipin
6.46816e-88	0.15528	0.486	0.174	1.17895e-83	Undiff	Sash1
6.537e-88	0.240074	0.79	0.394	1.1915e-83	Undiff	Xrcc5
8.89619e-88	0.260679	0.999	0.989	1.62151e-83	Undiff	Dnaja1
1.11543e-87	0.225128	0.73	0.346	2.0331e-83	Undiff	Nol9
1.1433e-87	0.115875	0.316	0.085	2.0839e-83	Undiff	Tcp11l1
1.26943e-87	-0.504215	0.532	0.708	2.31379e-83	Undiff	Pja2
1.30048e-87	0.314151	0.948	0.673	2.37039e-83	Undiff	Ubfd1
1.89877e-87	-0.416906	0.993	0.984	3.46089e-83	Undiff	Snu13
2.47227e-87	-0.509912	0.905	0.928	4.5062e-83	Undiff	Casp8ap2
2.85243e-87	-0.415745	0.925	0.927	5.19913e-83	Undiff	Pbrm1
3.29666e-87	-0.440062	0.733	0.828	6.00882e-83	Undiff	Samd4b
3.30266e-87	0.150138	0.66	0.256	6.01975e-83	Undiff	Rwdd4a
5.40227e-87	-0.425287	0.695	0.761	9.84672e-83	Undiff	Mlf2
5.57923e-87	-0.442273	0.749	0.806	1.01693e-82	Undiff	Yy1
6.14688e-87	-0.484591	0.185	0.521	1.12039e-82	Undiff	Ccdc122
7.17495e-87	0.24206	0.742	0.353	1.30778e-82	Undiff	Gltp
7.21673e-87	0.289449	0.941	0.654	1.31539e-82	Undiff	Suclg1
7.51661e-87	0.235291	0.764	0.375	1.37005e-82	Undiff	Mvb12a
8.18419e-87	-0.424499	0.804	0.872	1.49173e-82	Undiff	Arcn1
8.78402e-87	-0.443948	0.748	0.833	1.60106e-82	Undiff	Sypl
1.07172e-86	-0.485224	0.5	0.695	1.95342e-82	Undiff	Phtf1
1.17897e-86	0.224765	0.737	0.344	2.14891e-82	Undiff	Bst2
1.55115e-86	0.200648	0.571	0.231	2.82728e-82	Undiff	Dusp18
1.81369e-86	0.371125	0.996	0.885	3.30581e-82	Undiff	Pomp
2.21471e-86	-0.402178	0.848	0.866	4.03676e-82	Undiff	Vps13a
3.64845e-86	0.310163	0.984	0.8	6.65003e-82	Undiff	Cfdp1
3.97702e-86	0.126098	0.445	0.15	7.24892e-82	Undiff	Zfp87
4.25485e-86	-0.457227	0.348	0.632	7.75532e-82	Undiff	H1f0
4.96982e-86	-0.415617	0.992	0.968	9.05849e-82	Undiff	Atp5k
6.08905e-86	-0.412969	0.086	0.447	1.10985e-81	Undiff	Dmrtb1
7.49034e-86	0.119158	0.345	0.098	1.36527e-81	Undiff	Pla2g1b
8.52506e-86	0.122116	0.474	0.163	1.55386e-81	Undiff	Lmbr1l
1.00003e-85	0.265502	0.833	0.454	1.82276e-81	Undiff	Rbfox2
1.72565e-85	0.199324	0.675	0.303	3.14534e-81	Undiff	Nr2c2ap
1.77143e-85	0.202568	0.686	0.305	3.22878e-81	Undiff	Rpp40
2.13485e-85	0.0927032	0.286	0.071	3.8912e-81	Undiff	Rimkla
3.78409e-85	0.178017	0.621	0.256	6.89725e-81	Undiff	Prr14l
3.86969e-85	-0.435204	0.938	0.904	7.05329e-81	Undiff	Cyc1
6.168e-85	-0.525614	0.345	0.621	1.12424e-80	Undiff	Srgap2
6.35542e-85	-0.348242	0.985	0.965	1.1584e-80	Undiff	Ndufb7
6.9871e-85	-0.417194	0.837	0.856	1.27354e-80	Undiff	Rnf10
7.04392e-85	0.206086	0.703	0.325	1.2839e-80	Undiff	Plekhg2
7.38469e-85	0.320168	0.988	0.871	1.34601e-80	Undiff	Zrsr2
7.46568e-85	0.169648	0.607	0.251	1.36077e-80	Undiff	Ifrd2
7.69971e-85	-0.464064	0.69	0.793	1.40343e-80	Undiff	Rnf34
8.32697e-85	0.262177	0.867	0.47	1.51776e-80	Undiff	Atic
8.68237e-85	0.173262	0.596	0.248	1.58254e-80	Undiff	Ppif
1.09518e-84	-0.432745	0.855	0.889	1.99619e-80	Undiff	Zfr
1.54786e-84	0.103987	0.271	0.065	2.82128e-80	Undiff	Ptprd
1.86646e-84	-0.689807	0.877	0.871	3.40199e-80	Undiff	Fmr1
2.1233e-84	0.319771	0.97	0.706	3.87014e-80	Undiff	Pop5
2.91844e-84	0.31326	0.956	0.586	5.31943e-80	Undiff	Rnf227
3.07435e-84	-0.420668	0.245	0.548	5.60361e-80	Undiff	Rps6ka6
3.73082e-84	0.142019	0.449	0.157	6.80017e-80	Undiff	Smarcal1
4.07341e-84	-0.52108	0.63	0.75	7.4246e-80	Undiff	Spc24
4.28695e-84	0.397772	0.944	0.703	7.81382e-80	Undiff	Tjp1
6.4514e-84	-0.515024	0.132	0.477	1.1759e-79	Undiff	Ugt8a
7.13712e-84	-0.477024	0.642	0.787	1.30088e-79	Undiff	Eif4g3
7.30164e-84	0.305709	0.955	0.638	1.33087e-79	Undiff	Sipa1l1
7.32423e-84	-0.467595	0.473	0.679	1.33499e-79	Undiff	Paip1
7.43955e-84	-0.399939	0.879	0.897	1.35601e-79	Undiff	Pcna
9.60062e-84	0.0883189	0.304	0.079	1.7499e-79	Undiff	Inafm1
1.34335e-83	-0.396484	0.863	0.871	2.44853e-79	Undiff	Csnk2b
1.38813e-83	0.227159	0.782	0.362	2.53014e-79	Undiff	Ktn1
1.86153e-83	-0.523743	0.682	0.801	3.39301e-79	Undiff	Ncapg2
1.94241e-83	-0.384314	0.771	0.83	3.54043e-79	Undiff	Yrdc
2.03704e-83	0.259145	0.852	0.494	3.71291e-79	Undiff	Tma16
2.57221e-83	0.333595	0.951	0.694	4.68836e-79	Undiff	Cecr2
2.66992e-83	0.307157	0.938	0.652	4.86646e-79	Undiff	Gng12
3.25559e-83	-0.389132	0.77	0.818	5.93397e-79	Undiff	Ube2e1
3.36077e-83	0.145201	0.466	0.157	6.12568e-79	Undiff	Syn2
3.5194e-83	0.162049	0.563	0.22	6.41482e-79	Undiff	Ampd2
4.65459e-83	-0.357345	0.934	0.933	8.48392e-79	Undiff	Psmd6
4.9325e-83	0.190717	0.71	0.321	8.99047e-79	Undiff	Mink1
5.52941e-83	0.26357	0.9	0.529	1.00785e-78	Undiff	Stard3nl
6.06774e-83	-0.532136	0.701	0.782	1.10597e-78	Undiff	Eif4a2
1.21841e-82	-0.411777	0.799	0.844	2.22079e-78	Undiff	Abce1
1.25762e-82	-0.420835	0.375	0.626	2.29227e-78	Undiff	Ndfip2
1.8739e-82	0.119125	0.304	0.083	3.41556e-78	Undiff	Ccdc114
4.90652e-82	-0.459911	0.415	0.645	8.94312e-78	Undiff	Pgrmc1
5.85319e-82	-0.755277	0.966	0.947	1.06686e-77	Undiff	Tex15
5.88743e-82	0.167147	0.54	0.21	1.0731e-77	Undiff	Msi1
6.99263e-82	-0.510498	0.722	0.775	1.27455e-77	Undiff	Rbmx2
7.07048e-82	-0.415961	0.556	0.73	1.28874e-77	Undiff	Chka
9.08336e-82	0.312878	0.945	0.713	1.65562e-77	Undiff	Oga
1.15949e-81	0.393248	0.992	0.805	2.1134e-77	Undiff	Ppp1ca
1.29482e-81	-0.416945	0.367	0.632	2.36006e-77	Undiff	Itsn2
1.52323e-81	0.165886	0.56	0.228	2.77639e-77	Undiff	Acp6
1.60623e-81	0.109499	0.412	0.132	2.92767e-77	Undiff	Gab3
1.76179e-81	0.179628	0.69	0.309	3.21122e-77	Undiff	Smyd3
1.90378e-81	0.167349	0.611	0.257	3.47001e-77	Undiff	Yap1
2.20173e-81	-0.367135	0.864	0.882	4.01309e-77	Undiff	Pias2
2.99268e-81	0.128511	0.434	0.147	5.45475e-77	Undiff	Slc35b4
3.70245e-81	0.358625	0.611	0.285	6.74846e-77	Undiff	Jun
3.86995e-81	0.0866444	0.273	0.067	7.05375e-77	Undiff	Asxl3
3.89184e-81	0.105045	0.277	0.07	7.09366e-77	Undiff	Cgnl1
4.29543e-81	0.210637	0.747	0.362	7.82927e-77	Undiff	Ywhag
4.94601e-81	-0.43396	0.336	0.61	9.01509e-77	Undiff	Ckap2l
5.17633e-81	-0.447158	0.647	0.775	9.43489e-77	Undiff	Strn3
6.59417e-81	-1.34223	0.389	0.658	1.20192e-76	Undiff	Stra8
1.01638e-80	0.155239	0.568	0.231	1.85256e-76	Undiff	Rhot2
1.02983e-80	0.283473	0.988	0.882	1.87707e-76	Undiff	Dnttip2
1.18164e-80	-0.371635	0.697	0.787	2.15378e-76	Undiff	Smu1
1.22736e-80	0.176698	0.636	0.277	2.23711e-76	Undiff	Pex16
1.35636e-80	-0.385894	0.479	0.68	2.47224e-76	Undiff	Stard7
1.79201e-80	0.144576	0.429	0.144	3.2663e-76	Undiff	Spred2
1.85124e-80	0.200835	0.715	0.316	3.37425e-76	Undiff	Mex3a
2.29363e-80	-0.468699	0.525	0.723	4.18061e-76	Undiff	Ap3d1
2.6565e-80	0.297549	0.988	0.86	4.84201e-76	Undiff	Psma5
3.25477e-80	-0.557266	0.218	0.522	5.93246e-76	Undiff	Tsga10
3.89613e-80	0.0839649	0.273	0.067	7.10148e-76	Undiff	Nos1
4.14531e-80	0.304621	0.973	0.808	7.55566e-76	Undiff	Abcf1
4.35187e-80	0.0825696	0.259	0.061	7.93216e-76	Undiff	Gusb
1.00943e-79	0.094554	0.374	0.114	1.83989e-75	Undiff	Clip3
1.47055e-79	0.138738	0.426	0.144	2.68038e-75	Undiff	Hk2
1.57157e-79	0.166472	0.625	0.259	2.86451e-75	Undiff	Ppp2r5a
1.83964e-79	0.167096	0.608	0.251	3.35312e-75	Undiff	Dlgap4
2.56802e-79	-0.390373	0.514	0.697	4.68073e-75	Undiff	Oat
2.93634e-79	0.100261	0.318	0.091	5.35207e-75	Undiff	Extl2
4.25935e-79	-0.454849	0.94	0.932	7.76351e-75	Undiff	Rock2
4.29168e-79	0.324046	0.967	0.618	7.82244e-75	Undiff	Ubtf
8.28449e-79	-0.386041	0.721	0.813	1.51001e-74	Undiff	Plk4
1.12655e-78	0.537286	0.773	0.447	2.05336e-74	Undiff	Rasgrp2
1.13126e-78	0.118025	0.364	0.115	2.06194e-74	Undiff	Ndrg1
1.32749e-78	-0.483677	0.908	0.933	2.41962e-74	Undiff	Med21
1.65694e-78	0.294811	0.956	0.688	3.0201e-74	Undiff	Ppan
2.00925e-78	0.12674	0.374	0.117	3.66226e-74	Undiff	Phldb1
2.1101e-78	-0.37087	0.275	0.557	3.84607e-74	Undiff	Amfr
2.13342e-78	0.127539	0.4	0.132	3.88858e-74	Undiff	Zfp219
2.20153e-78	-0.542703	0.841	0.874	4.01273e-74	Undiff	Chchd6
2.70667e-78	0.181444	0.625	0.271	4.93345e-74	Undiff	Anxa11
2.73229e-78	0.117796	0.388	0.128	4.98014e-74	Undiff	Zfp738
2.85364e-78	0.275207	0.968	0.709	5.20133e-74	Undiff	Nol12
4.58995e-78	0.29897	0.982	0.782	8.3661e-74	Undiff	Myl12a
5.2056e-78	-0.554876	0.662	0.76	9.48825e-74	Undiff	Spata33
5.4404e-78	0.245892	0.796	0.444	9.91621e-74	Undiff	Pdlim7
6.44177e-78	-0.392318	0.868	0.896	1.17414e-73	Undiff	Cadm1
6.4815e-78	-0.397482	0.274	0.577	1.18138e-73	Undiff	Cutc
7.96701e-78	0.106609	0.349	0.108	1.45215e-73	Undiff	Fnbp1
8.40102e-78	0.145509	0.527	0.205	1.53125e-73	Undiff	Ccdc84
8.42215e-78	-0.17091	0.73	0.323	1.53511e-73	Undiff	Ropn1l
1.0367e-77	0.466711	0.996	0.961	1.88959e-73	Undiff	Chd4
1.12812e-77	-0.644782	0.264	0.551	2.05623e-73	Undiff	Inca1
1.15586e-77	0.0991546	0.278	0.073	2.10679e-73	Undiff	Slc41a2
1.21168e-77	-0.436906	0.638	0.756	2.20853e-73	Undiff	Sirt1
1.31996e-77	0.217607	0.971	0.676	2.4059e-73	Undiff	Pam16
1.3672e-77	0.263759	0.868	0.518	2.492e-73	Undiff	Hscb
1.4582e-77	0.0669485	0.873	0.44	2.65787e-73	Undiff	Rangrf
1.63854e-77	-0.509915	0.622	0.743	2.98656e-73	Undiff	Tasor
2.56918e-77	0.124875	0.437	0.153	4.68285e-73	Undiff	Cacna1h
2.73034e-77	0.20575	0.688	0.318	4.97658e-73	Undiff	Stard4
3.38422e-77	0.125801	0.423	0.15	6.16841e-73	Undiff	Fbxl14
3.44528e-77	0.236442	0.808	0.449	6.27971e-73	Undiff	Bcl10
3.71242e-77	0.286685	0.993	0.89	6.76662e-73	Undiff	Psma2
4.32968e-77	-0.452972	0.895	0.906	7.89171e-73	Undiff	Trim37
4.8448e-77	-0.392424	0.921	0.929	8.83061e-73	Undiff	Anapc5
5.09355e-77	0.0919649	0.316	0.089	9.28402e-73	Undiff	Klf16
5.09478e-77	0.197838	0.773	0.368	9.28625e-73	Undiff	Fasn
7.60132e-77	0.288206	0.923	0.68	1.38549e-72	Undiff	Rtcb
8.51499e-77	0.125995	0.403	0.133	1.55203e-72	Undiff	Dock1
8.6949e-77	0.0952939	0.321	0.093	1.58482e-72	Undiff	Tmem189
8.80613e-77	-0.456184	0.297	0.566	1.60509e-72	Undiff	Syngr1
8.82801e-77	0.236284	0.844	0.489	1.60908e-72	Undiff	Zmym1
9.34079e-77	0.147889	0.823	0.365	1.70255e-72	Undiff	Pcgf6
1.02204e-76	0.0733289	0.251	0.06	1.86288e-72	Undiff	Zfp870
1.17377e-76	-0.406094	0.46	0.689	2.13944e-72	Undiff	Rad51ap1
1.19347e-76	0.220801	0.788	0.407	2.17533e-72	Undiff	Hmgxb4
1.31452e-76	0.116165	0.441	0.153	2.39597e-72	Undiff	Cdk17
1.44526e-76	-0.424273	0.219	0.525	2.63428e-72	Undiff	Abca5
1.6633e-76	0.120804	0.479	0.18	3.03169e-72	Undiff	Tmem219
1.72819e-76	-0.351426	0.986	0.95	3.14998e-72	Undiff	Cfl1
1.74509e-76	0.297591	0.9	0.594	3.18078e-72	Undiff	Ube2q2
2.03536e-76	0.15016	0.568	0.238	3.70984e-72	Undiff	Otud3
2.54928e-76	-0.430946	0.749	0.802	4.64658e-72	Undiff	Eif2s3y
2.75068e-76	-0.407755	0.875	0.884	5.01366e-72	Undiff	Vamp3
2.83729e-76	0.16669	0.564	0.233	5.17153e-72	Undiff	Abcb6
2.95346e-76	-0.384912	0.605	0.745	5.38327e-72	Undiff	Mob1a
3.00103e-76	0.0996793	0.296	0.081	5.46997e-72	Undiff	Rac3
3.20984e-76	-0.334241	0.852	0.87	5.85057e-72	Undiff	Fam49b
3.26609e-76	-0.860232	0.192	0.493	5.9531e-72	Undiff	Tesmin
3.27177e-76	-0.426949	0.622	0.75	5.96345e-72	Undiff	Ptbp2
3.49358e-76	0.2377	0.834	0.469	6.36775e-72	Undiff	Nufip1
5.04644e-76	0.153956	0.432	0.151	9.19815e-72	Undiff	Klf6
5.32317e-76	0.260854	0.847	0.505	9.70255e-72	Undiff	Ntan1
5.81673e-76	0.0816909	0.278	0.073	1.06022e-71	Undiff	Negr1
6.14946e-76	0.152571	0.559	0.23	1.12086e-71	Undiff	Ubald1
7.10803e-76	-0.404945	0.355	0.603	1.29558e-71	Undiff	Pigk
7.87855e-76	0.330562	0.955	0.752	1.43602e-71	Undiff	Jak1
8.11483e-76	-0.373476	0.933	0.914	1.47909e-71	Undiff	Srsf6
9.45378e-76	-0.403372	0.629	0.761	1.72314e-71	Undiff	Rabgap1
9.59998e-76	-0.602016	0.103	0.434	1.74979e-71	Undiff	Terb1
9.69293e-76	0.227035	0.845	0.42	1.76673e-71	Undiff	Nans
1.08729e-75	-0.353088	0.934	0.931	1.98181e-71	Undiff	Ssr1
1.13666e-75	0.0898611	0.323	0.092	2.0718e-71	Undiff	Kdm5d
1.23345e-75	0.174396	0.63	0.283	2.24821e-71	Undiff	Fiz1
1.4339e-75	0.0877702	0.275	0.072	2.61357e-71	Undiff	Satb1
1.58849e-75	-0.614922	0.905	0.912	2.89535e-71	Undiff	Tex12
1.65358e-75	0.157827	0.618	0.264	3.01398e-71	Undiff	Fbxl19
1.93524e-75	0.188061	0.677	0.31	3.52736e-71	Undiff	Eci2
3.06446e-75	0.161313	0.615	0.268	5.58559e-71	Undiff	Tpst2
3.22563e-75	0.147097	0.612	0.261	5.87936e-71	Undiff	Fbxw11
4.12987e-75	-0.466617	0.466	0.652	7.52752e-71	Undiff	Odf2
4.96352e-75	0.288311	0.964	0.657	9.047e-71	Undiff	Tecr
5.27973e-75	-0.386387	0.747	0.808	9.62336e-71	Undiff	Ap1g1
5.76116e-75	-0.40085	0.471	0.662	1.05009e-70	Undiff	Gmcl1
6.05559e-75	0.102706	0.352	0.107	1.10375e-70	Undiff	Slc44a1
6.29114e-75	-0.3133	0.966	0.947	1.14669e-70	Undiff	Tmed2
7.49644e-75	0.165334	0.662	0.299	1.36638e-70	Undiff	1110059E24Rik
1.76311e-74	-0.386366	0.436	0.658	3.21362e-70	Undiff	Yes1
1.78321e-74	0.0862155	0.297	0.081	3.25025e-70	Undiff	Hes5
1.83014e-74	-0.420567	0.555	0.706	3.33579e-70	Undiff	Parp12
2.22608e-74	0.158318	0.632	0.277	4.05748e-70	Undiff	Wdtc1
2.8732e-74	-0.444698	0.223	0.522	5.23699e-70	Undiff	Zfp398
3.15728e-74	0.25173	0.875	0.468	5.75477e-70	Undiff	Csnk1e
3.26434e-74	-0.36714	0.942	0.933	5.94992e-70	Undiff	Tra2b
3.52184e-74	0.169994	0.652	0.299	6.41926e-70	Undiff	Pik3c3
4.02503e-74	-0.383779	0.349	0.591	7.33643e-70	Undiff	Chmp2b
4.21027e-74	0.244688	0.997	0.972	7.67407e-70	Undiff	Cct8
4.31985e-74	0.213407	0.686	0.318	7.87379e-70	Undiff	Btg2
4.58907e-74	0.268344	0.975	0.728	8.3645e-70	Undiff	Mrpl24
4.80724e-74	0.13182	0.474	0.179	8.76216e-70	Undiff	Rara
4.9527e-74	0.233545	0.708	0.355	9.02728e-70	Undiff	Dapk3
5.31609e-74	0.339475	0.949	0.822	9.68964e-70	Undiff	Ddx27
5.50314e-74	0.274571	0.978	0.802	1.00306e-69	Undiff	Nae1
1.10867e-73	-0.786621	0.278	0.565	2.02077e-69	Undiff	Hist1h1e
1.27686e-73	0.284177	0.877	0.528	2.32733e-69	Undiff	Tmem256
1.40873e-73	0.249383	0.856	0.512	2.56769e-69	Undiff	Nudt4
1.63515e-73	-0.397638	0.155	0.467	2.98039e-69	Undiff	Sept10
1.89668e-73	0.168347	0.656	0.296	3.45707e-69	Undiff	Rab35
1.93844e-73	0.16554	0.616	0.279	3.53319e-69	Undiff	Kti12
1.95495e-73	0.199819	1	0.999	3.56328e-69	Undiff	Rps20
2.33061e-73	0.0948467	0.378	0.122	4.24801e-69	Undiff	Slc16a6
2.53252e-73	-0.391389	0.804	0.807	4.61603e-69	Undiff	Ctcf
2.55206e-73	0.135371	0.475	0.177	4.65163e-69	Undiff	Sertad4
3.44003e-73	0.213683	0.768	0.39	6.27014e-69	Undiff	Unc119
3.61257e-73	0.144569	0.551	0.225	6.58464e-69	Undiff	Ptcd2
3.69735e-73	-0.365904	0.768	0.802	6.73915e-69	Undiff	Pak2
4.63536e-73	0.209349	0.782	0.418	8.44888e-69	Undiff	Ppp2r1a
5.0975e-73	0.301751	0.933	0.611	9.2912e-69	Undiff	Iah1
5.44755e-73	0.273587	0.893	0.571	9.92926e-69	Undiff	Aggf1
6.84489e-73	0.142339	0.489	0.191	1.24762e-68	Undiff	Tiam1
7.22124e-73	0.130143	0.49	0.19	1.31622e-68	Undiff	Srf
7.94436e-73	-0.37854	0.5	0.68	1.44802e-68	Undiff	Tubgcp2
8.30791e-73	0.240526	0.875	0.522	1.51428e-68	Undiff	Hsd17b12
1.11233e-72	0.0875563	0.311	0.09	2.02744e-68	Undiff	Mgst3
1.13843e-72	0.195643	1	0.999	2.07502e-68	Undiff	Rpl18a
1.24699e-72	0.26779	0.956	0.735	2.27289e-68	Undiff	Akr1a1
1.41137e-72	0.28264	0.963	0.687	2.57251e-68	Undiff	Mrpl23
2.15298e-72	0.159063	0.64	0.28	3.92424e-68	Undiff	Arhgap10
3.03761e-72	-0.46869	0.59	0.713	5.53665e-68	Undiff	Pkig
3.05129e-72	-0.558068	0.521	0.641	5.56158e-68	Undiff	Nt5dc2
3.74022e-72	0.15113	0.63	0.275	6.81731e-68	Undiff	Bin2
4.15209e-72	0.111007	0.377	0.124	7.56801e-68	Undiff	Cacna1a
4.45668e-72	0.139042	0.468	0.183	8.12319e-68	Undiff	Ciao3
5.26113e-72	-0.375168	0.634	0.761	9.58946e-68	Undiff	Ankib1
5.50622e-72	-0.318701	0.974	0.967	1.00362e-67	Undiff	Gpbp1
6.27525e-72	0.218802	0.801	0.447	1.14379e-67	Undiff	Rnf44
7.12981e-72	0.285866	0.977	0.835	1.29955e-67	Undiff	Wdr43
7.16284e-72	-0.370935	0.674	0.749	1.30557e-67	Undiff	Pla2g12a
1.11989e-71	-0.42621	0.679	0.775	2.04122e-67	Undiff	Trip11
1.12676e-71	0.27605	0.907	0.553	2.05375e-67	Undiff	Nono
1.1592e-71	0.204256	0.744	0.383	2.11288e-67	Undiff	2210016L21Rik
1.19455e-71	0.150234	0.621	0.268	2.1773e-67	Undiff	Dock11
1.32344e-71	0.126979	0.54	0.215	2.41224e-67	Undiff	Cela2a
1.47082e-71	0.149606	0.555	0.233	2.68087e-67	Undiff	Poglut1
1.49698e-71	0.264086	0.989	0.863	2.72854e-67	Undiff	Rhoa
1.9569e-71	-0.350999	0.362	0.61	3.56684e-67	Undiff	Gpcpd1
2.40075e-71	0.119144	0.392	0.135	4.37585e-67	Undiff	Marveld2
2.60694e-71	0.213774	0.714	0.368	4.75168e-67	Undiff	Sbds
2.6614e-71	-0.438139	0.256	0.543	4.85094e-67	Undiff	Rrm2
2.74575e-71	-0.378128	0.601	0.731	5.00467e-67	Undiff	Gps2
3.04325e-71	0.0813405	0.295	0.082	5.54694e-67	Undiff	Tmem63b
3.45506e-71	-0.363855	0.356	0.612	6.29754e-67	Undiff	Tinf2
6.63422e-71	-0.370774	0.132	0.442	1.20922e-66	Undiff	Mdp1
6.6414e-71	0.142858	0.526	0.217	1.21053e-66	Undiff	Frmd8
6.88353e-71	0.0726033	0.288	0.08	1.25466e-66	Undiff	Sgpp1
6.89043e-71	-0.306074	0.974	0.956	1.25592e-66	Undiff	Vapa
7.59187e-71	-0.363369	0.199	0.5	1.38377e-66	Undiff	Trpc1
7.6059e-71	0.116954	0.462	0.171	1.38633e-66	Undiff	Asl
8.47284e-71	0.152459	0.563	0.237	1.54434e-66	Undiff	Mtmr7
9.01696e-71	0.147004	0.579	0.25	1.64352e-66	Undiff	Zdhhc16
9.3347e-71	0.162224	0.658	0.295	1.70144e-66	Undiff	Prr12
9.62662e-71	-0.410855	0.826	0.857	1.75464e-66	Undiff	Pura
1.12515e-70	-0.508131	0.788	0.828	2.0508e-66	Undiff	Qk
1.16762e-70	-0.396808	0.638	0.732	2.12822e-66	Undiff	Man1a2
1.27177e-70	0.152138	0.642	0.282	2.31806e-66	Undiff	Arhgap1
1.28935e-70	-0.491476	0.886	0.914	2.3501e-66	Undiff	Taf15
1.54732e-70	-0.342895	0.714	0.786	2.8203e-66	Undiff	Becn1
1.91026e-70	0.0916051	0.255	0.067	3.48182e-66	Undiff	Pag1
2.00906e-70	-0.380239	0.559	0.702	3.66192e-66	Undiff	Stt3b
2.01082e-70	0.306624	0.992	0.929	3.66511e-66	Undiff	Trip12
2.10749e-70	0.0785865	0.253	0.065	3.84132e-66	Undiff	Piezo1
2.13322e-70	0.249876	0.873	0.529	3.88821e-66	Undiff	Snap47
2.16204e-70	-0.36007	0.112	0.427	3.94075e-66	Undiff	Qsox2
2.24873e-70	-0.342172	0.912	0.898	4.09877e-66	Undiff	Mrpl54
2.54064e-70	0.211406	0.79	0.397	4.63082e-66	Undiff	Glul
2.59412e-70	0.233601	0.821	0.444	4.7283e-66	Undiff	Ubl4a
2.66053e-70	-0.334467	0.997	0.99	4.84935e-66	Undiff	Smarca5
3.09135e-70	0.154332	0.507	0.204	5.6346e-66	Undiff	Gm18336
3.47896e-70	0.106013	0.396	0.138	6.3411e-66	Undiff	Sumf2
3.51716e-70	-0.38182	0.822	0.82	6.41073e-66	Undiff	Acp1
3.65307e-70	-0.385844	0.608	0.744	6.65846e-66	Undiff	Dnm1l
4.23276e-70	0.0952933	0.325	0.101	7.71506e-66	Undiff	Sbsn
4.29152e-70	-0.410385	0.662	0.756	7.82215e-66	Undiff	Ufl1
4.73482e-70	-0.326387	0.916	0.899	8.63015e-66	Undiff	Dap3
4.80748e-70	0.292308	0.886	0.589	8.76259e-66	Undiff	Tomm34
5.70651e-70	0.424658	0.966	0.778	1.04013e-65	Undiff	Grcc10
6.00256e-70	-0.464469	0.455	0.641	1.09409e-65	Undiff	Slf1
6.1075e-70	-0.353354	0.345	0.594	1.11321e-65	Undiff	8030462N17Rik
6.27995e-70	0.168754	0.626	0.293	1.14465e-65	Undiff	Clp1
6.51625e-70	0.232061	0.841	0.467	1.18772e-65	Undiff	Hnrnph2
6.7021e-70	-0.519611	0.39	0.603	1.22159e-65	Undiff	Rel
7.48525e-70	-0.415637	0.184	0.487	1.36434e-65	Undiff	Mdk
8.83416e-70	-0.735333	0.899	0.913	1.6102e-65	Undiff	Syce3
9.93402e-70	-0.408874	0.612	0.735	1.81067e-65	Undiff	Cdc73
1.55743e-69	-0.586775	0.56	0.694	2.83874e-65	Undiff	Cbwd1
1.69182e-69	-0.331928	0.956	0.929	3.08368e-65	Undiff	Sec11a
1.89364e-69	-0.366901	0.919	0.892	3.45154e-65	Undiff	Pole3
2.08312e-69	0.254839	0.56	0.255	3.79691e-65	Undiff	Esrp1
2.11523e-69	-0.375939	0.286	0.559	3.85542e-65	Undiff	Haus2
2.14297e-69	0.150072	0.536	0.223	3.90598e-65	Undiff	Wdsub1
2.29856e-69	0.137271	0.545	0.232	4.18958e-65	Undiff	Tbc1d32
2.31471e-69	0.0521843	0.886	0.488	4.21902e-65	Undiff	Cyct
2.40006e-69	-0.289863	0.979	0.97	4.3746e-65	Undiff	Copb2
2.44624e-69	0.301434	0.966	0.749	4.45876e-65	Undiff	Crebbp
2.46131e-69	0.273675	0.947	0.636	4.48624e-65	Undiff	Map3k4
2.71566e-69	-0.38679	0.956	0.937	4.94983e-65	Undiff	Tmed10
2.93161e-69	-0.343184	0.912	0.896	5.34345e-65	Undiff	Zmynd19
3.22753e-69	-0.398046	0.421	0.63	5.88283e-65	Undiff	Trappc10
3.58427e-69	0.252093	0.916	0.567	6.53304e-65	Undiff	Aifm1
3.62892e-69	-0.308477	0.993	0.976	6.61443e-65	Undiff	Srsf7
3.70621e-69	-0.562129	0.526	0.685	6.75531e-65	Undiff	Spryd7
4.42377e-69	0.273604	0.967	0.728	8.0632e-65	Undiff	Polr2h
4.63768e-69	-0.51122	0.629	0.737	8.45311e-65	Undiff	BC004004
5.41653e-69	-0.357007	0.937	0.918	9.87271e-65	Undiff	Ndufaf8
5.53931e-69	-0.502941	0.66	0.746	1.00965e-64	Undiff	Gm15262
6.19091e-69	-0.422536	0.61	0.731	1.12842e-64	Undiff	Mms22l
6.25137e-69	-0.406012	0.537	0.703	1.13944e-64	Undiff	Serinc1
6.48009e-69	0.0879978	0.321	0.098	1.18113e-64	Undiff	Prdx3
6.7842e-69	-0.407302	0.885	0.89	1.23656e-64	Undiff	Creld2
7.20882e-69	0.0812011	0.268	0.072	1.31395e-64	Undiff	Arntl
7.46296e-69	-0.445388	0.06	0.377	1.36027e-64	Undiff	Elavl3
7.79978e-69	-0.393714	0.79	0.86	1.42167e-64	Undiff	Mtpn
9.01726e-69	0.121655	0.456	0.177	1.64358e-64	Undiff	Sco2
9.29507e-69	0.175255	0.689	0.322	1.69421e-64	Undiff	Slc38a2
9.98164e-69	-0.425433	0.358	0.593	1.81935e-64	Undiff	B230118H07Rik
1.03302e-68	0.0912962	0.307	0.093	1.88288e-64	Undiff	Paox
1.08236e-68	0.145006	0.548	0.231	1.97282e-64	Undiff	Zc3h7b
1.25077e-68	0.135848	0.455	0.172	2.27977e-64	Undiff	Mycn
1.27848e-68	-0.377179	0.86	0.86	2.33029e-64	Undiff	Ube3a
1.40005e-68	-0.500006	0.138	0.443	2.55188e-64	Undiff	Ndufaf3
1.63367e-68	-0.380777	0.326	0.568	2.9777e-64	Undiff	Taf1b
1.8576e-68	-0.393108	0.821	0.835	3.38585e-64	Undiff	Hook1
2.00941e-68	0.178875	0.697	0.337	3.66255e-64	Undiff	Cul7
2.0191e-68	0.159188	0.481	0.193	3.68021e-64	Undiff	Nes
2.08273e-68	0.121851	0.5	0.201	3.79619e-64	Undiff	Rnh1
2.19466e-68	0.222967	0.868	0.522	4.00021e-64	Undiff	Sdcbp
2.2815e-68	0.278248	0.934	0.672	4.15849e-64	Undiff	Supt6
3.24018e-68	-0.343325	0.873	0.878	5.90587e-64	Undiff	Snrnp40
3.45906e-68	0.242378	0.925	0.595	6.30483e-64	Undiff	Scp2
3.73518e-68	-0.390206	0.358	0.598	6.80811e-64	Undiff	Gins2
4.26601e-68	0.159844	0.603	0.267	7.77566e-64	Undiff	Tgif2
4.66229e-68	-0.525148	0.655	0.753	8.49796e-64	Undiff	Dnpep
5.4668e-68	-0.416505	0.558	0.689	9.96434e-64	Undiff	Gfpt1
6.45379e-68	-0.29748	0.056	0.368	1.17633e-63	Undiff	Tbx1
7.19772e-68	0.130451	0.575	0.251	1.31193e-63	Undiff	Tyw1
8.26154e-68	-0.977119	0.103	0.406	1.50583e-63	Undiff	Rad51ap2
9.49271e-68	-0.308224	0.048	0.36	1.73024e-63	Undiff	Cpeb2
1.05486e-67	-0.341303	0.855	0.859	1.92269e-63	Undiff	Hdac1
1.07083e-67	0.104433	0.377	0.131	1.95179e-63	Undiff	Cib2
1.31023e-67	0.075765	0.29	0.085	2.38816e-63	Undiff	Efhd2
1.3197e-67	0.200026	0.792	0.405	2.40542e-63	Undiff	Mettl9
1.32116e-67	0.074614	0.285	0.081	2.40807e-63	Undiff	Hdac11
1.41637e-67	-0.37007	0.618	0.728	2.58162e-63	Undiff	Dld
1.45725e-67	0.0987395	0.366	0.122	2.65612e-63	Undiff	Efna4
1.7761e-67	0.279116	0.853	0.505	3.2373e-63	Undiff	Helz
1.93287e-67	0.0869533	0.337	0.106	3.52305e-63	Undiff	Dpy19l3
1.95523e-67	-0.398512	0.693	0.782	3.5638e-63	Undiff	Rc3h2
2.86517e-67	0.125077	0.453	0.176	5.22234e-63	Undiff	Dusp22
3.07104e-67	0.0913109	0.314	0.1	5.59758e-63	Undiff	Ndst2
3.08308e-67	0.221531	0.833	0.481	5.61953e-63	Undiff	Coq10b
3.27854e-67	0.140821	0.452	0.176	5.97579e-63	Undiff	Chaf1b
3.28403e-67	0.151345	0.544	0.231	5.98581e-63	Undiff	Lpin1
4.11849e-67	0.223788	0.392	0.147	7.50677e-63	Undiff	Pmaip1
4.36256e-67	-0.570695	0.564	0.711	7.95165e-63	Undiff	Kif23
4.40169e-67	0.0821167	0.258	0.07	8.02295e-63	Undiff	Ccdc30
4.44285e-67	-0.347451	0.392	0.601	8.09798e-63	Undiff	Uhrf1bp1l
4.98647e-67	0.106765	0.432	0.162	9.08885e-63	Undiff	Thg1l
5.04847e-67	0.27887	0.985	0.827	9.20185e-63	Undiff	Prmt1
6.21943e-67	0.131609	0.466	0.187	1.13362e-62	Undiff	Dhx35
6.81305e-67	-0.375777	0.758	0.796	1.24182e-62	Undiff	Spast
6.82494e-67	0.171844	0.603	0.285	1.24398e-62	Undiff	Klhdc4
7.06072e-67	-0.367428	0.578	0.691	1.28696e-62	Undiff	Ccdc124
7.14751e-67	0.0695448	0.275	0.077	1.30278e-62	Undiff	Il13ra1
7.31445e-67	-0.388324	0.816	0.856	1.3332e-62	Undiff	Gmnn
7.38927e-67	-0.359895	0.834	0.838	1.34684e-62	Undiff	Angel2
9.0601e-67	-0.590851	0.97	0.925	1.65138e-62	Undiff	Calm3
9.21967e-67	-0.340609	0.859	0.871	1.68047e-62	Undiff	Hnrnpul1
9.6814e-67	0.136892	0.529	0.219	1.76463e-62	Undiff	Zfp729b
9.87161e-67	-0.33608	0.978	0.951	1.7993e-62	Undiff	Matr3
1.15234e-66	-0.675511	0.248	0.502	2.10037e-62	Undiff	Hfm1
1.15741e-66	0.158978	0.63	0.295	2.10961e-62	Undiff	Stk35
1.18364e-66	0.123775	0.503	0.205	2.15743e-62	Undiff	Spag1
1.41451e-66	-0.461314	0.999	1	2.57822e-62	Undiff	Hsp90aa1
1.73855e-66	0.204989	0.816	0.431	3.16886e-62	Undiff	Cad
1.91003e-66	-0.350007	0.393	0.615	3.4814e-62	Undiff	Stt3a
1.98788e-66	0.213232	0.796	0.436	3.6233e-62	Undiff	Zpr1
2.05962e-66	-0.375247	0.574	0.716	3.75407e-62	Undiff	Scoc
2.09694e-66	0.159809	0.582	0.261	3.8221e-62	Undiff	Abhd11
2.10562e-66	-0.450896	0.495	0.662	3.83791e-62	Undiff	Atraid
2.14398e-66	-0.412523	0.944	0.937	3.90783e-62	Undiff	Fgfr1op2
2.29034e-66	-0.299928	0.015	0.321	4.1746e-62	Undiff	H2bfm
2.35995e-66	0.2916	0.988	0.836	4.30148e-62	Undiff	Ywhaz
2.92719e-66	0.217951	0.833	0.476	5.33539e-62	Undiff	Pwp1
3.02492e-66	-0.61841	0.221	0.498	5.51352e-62	Undiff	Ybx2
3.12401e-66	0.270389	0.982	0.825	5.69414e-62	Undiff	Yeats4
3.39197e-66	0.259893	0.937	0.672	6.18255e-62	Undiff	Tnks2
4.16461e-66	0.123602	0.297	0.093	7.59084e-62	Undiff	Fam49a
4.78773e-66	-0.3759	0.626	0.74	8.7266e-62	Undiff	Ufm1
5.59298e-66	0.269737	0.999	0.96	1.01943e-61	Undiff	H2afv
5.6005e-66	-0.370528	0.084	0.388	1.0208e-61	Undiff	Alcam
5.60371e-66	-0.377876	0.53	0.683	1.02139e-61	Undiff	Mydgf
5.77875e-66	-0.497093	0.69	0.782	1.05329e-61	Undiff	Prc1
6.20666e-66	0.124917	0.392	0.141	1.13129e-61	Undiff	Dusp7
6.45027e-66	-0.389554	0.404	0.611	1.17569e-61	Undiff	Cog6
6.65564e-66	-0.425511	0.667	0.755	1.21312e-61	Undiff	Hint3
6.67358e-66	0.10256	0.371	0.13	1.21639e-61	Undiff	Slc41a1
7.62157e-66	0.0786608	0.258	0.069	1.38918e-61	Undiff	Praf2
8.81674e-66	0.261509	0.96	0.705	1.60703e-61	Undiff	Rab5if
9.28013e-66	0.183588	0.688	0.347	1.69149e-61	Undiff	Znfx1
1.05098e-65	-0.35445	0.842	0.844	1.91561e-61	Undiff	Tsg101
1.14939e-65	-0.389878	0.679	0.775	2.095e-61	Undiff	Serinc3
1.2108e-65	-0.342708	0.949	0.938	2.20693e-61	Undiff	Ddx1
1.26561e-65	0.0977311	0.386	0.133	2.30683e-61	Undiff	Klf8
1.36119e-65	0.183881	0.755	0.397	2.48105e-61	Undiff	Tor1aip2
1.63302e-65	0.112066	0.377	0.136	2.9765e-61	Undiff	Rnf145
1.68035e-65	-0.318328	0.268	0.53	3.06278e-61	Undiff	Tvp23b
1.68526e-65	0.103812	0.385	0.137	3.07172e-61	Undiff	1700025G04Rik
1.74039e-65	-0.377518	0.411	0.613	3.17221e-61	Undiff	Slmap
1.78187e-65	0.164879	0.636	0.295	3.24781e-61	Undiff	Gas2l1
1.87799e-65	-0.511514	0.184	0.467	3.423e-61	Undiff	Syngr4
2.48052e-65	0.21242	0.741	0.402	4.52124e-61	Undiff	Xpo5
2.5729e-65	0.197404	0.816	0.464	4.68963e-61	Undiff	Arf3
2.62936e-65	-0.328629	0.086	0.391	4.79253e-61	Undiff	Ncoa1
2.85289e-65	-0.348632	0.666	0.752	5.19997e-61	Undiff	Wdr70
2.90967e-65	0.15454	0.374	0.134	5.30345e-61	Undiff	Abr
4.0976e-65	-0.494828	0.545	0.683	7.4687e-61	Undiff	Smim8
4.22559e-65	-0.380889	0.932	0.921	7.70198e-61	Undiff	Prpf40a
4.70715e-65	-0.346743	0.938	0.898	8.57973e-61	Undiff	Aurkaip1
5.02751e-65	0.156802	0.656	0.299	9.16364e-61	Undiff	4930550L24Rik
5.53981e-65	-0.475931	0.968	0.937	1.00974e-60	Undiff	St13
5.67998e-65	0.118862	0.455	0.176	1.03529e-60	Undiff	Fgfr1
5.93228e-65	0.114959	0.412	0.156	1.08128e-60	Undiff	Fam89b
6.20778e-65	-0.375177	0.444	0.619	1.13149e-60	Undiff	Selenot
6.92415e-65	-0.359185	0.492	0.659	1.26206e-60	Undiff	Spcs3
7.34135e-65	-0.332857	0.958	0.939	1.33811e-60	Undiff	Dcun1d5
8.029e-65	0.126758	0.453	0.179	1.46345e-60	Undiff	Zfp90
8.83335e-65	0.230784	0.855	0.512	1.61006e-60	Undiff	Gtf3a
9.00729e-65	-0.332819	0.779	0.806	1.64176e-60	Undiff	Rab1a
9.46533e-65	-0.362783	0.518	0.675	1.72525e-60	Undiff	Hnrnpll
9.50766e-65	0.0938938	0.355	0.119	1.73296e-60	Undiff	Zfp420
9.97573e-65	-0.367492	0.488	0.666	1.81828e-60	Undiff	Sun1
1.06615e-64	0.0819347	0.297	0.091	1.94327e-60	Undiff	Kcnmb4
1.1488e-64	-0.358945	0.647	0.729	2.09392e-60	Undiff	Nkapd1
1.23722e-64	-0.340492	0.833	0.859	2.25507e-60	Undiff	Mrps18c
1.24437e-64	0.239976	0.882	0.561	2.26812e-60	Undiff	Cdc40
1.26212e-64	-0.375913	0.855	0.863	2.30046e-60	Undiff	Btbd10
1.97619e-64	0.111123	0.475	0.187	3.602e-60	Undiff	Zc3h10
2.47885e-64	-0.362264	0.711	0.768	4.5182e-60	Undiff	Atp13a3
2.58087e-64	-0.437122	0.556	0.698	4.70414e-60	Undiff	Pttg1ip
2.68461e-64	0.198568	0.741	0.385	4.89325e-60	Undiff	Arpc4
2.72851e-64	0.138153	0.573	0.248	4.97325e-60	Undiff	Cbx2
3.04857e-64	0.120962	0.426	0.164	5.55663e-60	Undiff	Rilpl2
3.65101e-64	0.0991113	0.351	0.118	6.6547e-60	Undiff	Cotl1
3.72616e-64	0.251506	0.921	0.59	6.79168e-60	Undiff	Prelid1
4.37444e-64	0.22385	0.663	0.355	7.97329e-60	Undiff	Stx6
5.28473e-64	0.114748	0.405	0.151	9.63248e-60	Undiff	Svs5
5.99042e-64	-0.364758	0.771	0.803	1.09187e-59	Undiff	Bbip1
6.38687e-64	0.114839	0.426	0.162	1.16414e-59	Undiff	Itpk1
6.56669e-64	0.262435	0.986	0.878	1.19691e-59	Undiff	Aamp
7.74211e-64	0.15239	0.633	0.29	1.41115e-59	Undiff	Msrb1
8.27381e-64	-0.443281	0.156	0.444	1.50807e-59	Undiff	Phyhipl
9.03763e-64	-0.494842	0.504	0.644	1.64729e-59	Undiff	Gapvd1
1.0832e-63	-0.71678	0.093	0.385	1.97435e-59	Undiff	Meiob
1.19444e-63	-0.432862	0.642	0.74	2.17711e-59	Undiff	Dzip3
1.2404e-63	-0.491115	0.756	0.81	2.26088e-59	Undiff	Ankhd1
1.44684e-63	-0.37499	0.349	0.579	2.63715e-59	Undiff	Snx16
1.76474e-63	-0.355963	0.581	0.711	3.2166e-59	Undiff	Aftph
1.85526e-63	-0.352897	0.832	0.844	3.38159e-59	Undiff	Dbf4
1.93992e-63	0.267086	0.905	0.653	3.53589e-59	Undiff	Mak16
2.53302e-63	0.127619	0.507	0.214	4.61693e-59	Undiff	Abcc1
2.64312e-63	0.229147	0.916	0.566	4.81761e-59	Undiff	Glo1
3.08053e-63	0.204552	0.737	0.391	5.61488e-59	Undiff	Usp22
3.38057e-63	-0.4766	0.579	0.709	6.16177e-59	Undiff	Zdbf2
3.98476e-63	0.235086	0.84	0.506	7.26302e-59	Undiff	Gnpnat1
4.18033e-63	0.173402	0.742	0.39	7.61948e-59	Undiff	Tsr1
4.74985e-63	0.1713	0.651	0.322	8.65756e-59	Undiff	Tigd2
5.14211e-63	-0.323529	0.916	0.885	9.37252e-59	Undiff	Med28
6.87419e-63	0.250646	0.936	0.644	1.25296e-58	Undiff	Arpc5
8.0208e-63	0.223553	0.864	0.48	1.46195e-58	Undiff	Polr3g
8.18268e-63	0.131788	0.529	0.229	1.49146e-58	Undiff	Zswim1
9.76144e-63	0.0842373	0.345	0.115	1.77922e-58	Undiff	Plgrkt
1.00251e-62	-0.396365	0.518	0.659	1.82728e-58	Undiff	Stim1
1.07168e-62	-0.397929	0.315	0.548	1.95334e-58	Undiff	Cdkn2d
1.112e-62	0.073779	0.258	0.073	2.02684e-58	Undiff	Anxa2
1.33237e-62	0.074228	0.262	0.075	2.4285e-58	Undiff	Gfra4
1.34316e-62	-0.757166	0.348	0.56	2.44817e-58	Undiff	Rexo5
1.43053e-62	0.123092	0.471	0.187	2.60743e-58	Undiff	Klf2
1.43729e-62	0.12121	0.497	0.201	2.61975e-58	Undiff	Fkbp9
1.64795e-62	-0.337349	0.338	0.568	3.00372e-58	Undiff	Vps4a
2.11437e-62	0.100632	0.448	0.17	3.85386e-58	Undiff	Nudt6
2.3911e-62	0.142709	0.485	0.2	4.35826e-58	Undiff	Rap2a
2.60864e-62	-0.401878	0.475	0.672	4.75477e-58	Undiff	Dhfr
2.62934e-62	-0.291272	0.984	0.977	4.7925e-58	Undiff	Atp5h
2.73552e-62	-0.345057	0.916	0.89	4.98604e-58	Undiff	Mrpl18
3.03778e-62	0.250843	0.927	0.673	5.53696e-58	Undiff	Tnrc6b
3.35018e-62	0.218797	0.768	0.422	6.10638e-58	Undiff	Rpap3
3.39916e-62	0.16461	0.704	0.344	6.19565e-58	Undiff	Vat1
3.5673e-62	0.244188	0.911	0.642	6.50212e-58	Undiff	Prpf6
3.71539e-62	-0.399905	0.448	0.623	6.77205e-58	Undiff	Stk17b
3.94787e-62	-0.567887	0.214	0.486	7.19578e-58	Undiff	Hist1h2bm
4.09179e-62	0.109549	0.359	0.128	7.4581e-58	Undiff	Zfp729a
4.09285e-62	0.132348	0.545	0.243	7.46004e-58	Undiff	Ccdc71
4.41912e-62	-0.825387	0.256	0.507	8.05473e-58	Undiff	Hspa2
4.61914e-62	0.108067	0.426	0.161	8.4193e-58	Undiff	Reep3
5.37483e-62	0.271041	0.952	0.633	9.7967e-58	Undiff	Aprt
6.2461e-62	-0.369918	0.901	0.905	1.13848e-57	Undiff	Cd164
6.51347e-62	0.257804	0.989	0.856	1.18721e-57	Undiff	Lsm7
9.10602e-62	0.0428462	0.777	0.381	1.65975e-57	Undiff	Gnas
1.19108e-61	-0.294368	0.999	0.998	2.17098e-57	Undiff	Cox6c
1.21267e-61	-0.266784	0.996	0.988	2.21033e-57	Undiff	Ndufab1
1.28611e-61	0.264252	0.99	0.853	2.34419e-57	Undiff	Atp6v1f
1.40376e-61	-0.358452	0.747	0.806	2.55863e-57	Undiff	Rab22a
1.41697e-61	0.106877	0.448	0.18	2.58272e-57	Undiff	Sidt2
1.48811e-61	-0.264157	0.996	0.993	2.71238e-57	Undiff	Cox7a2
1.54321e-61	-0.371727	0.944	0.946	2.8128e-57	Undiff	Lars2
[truncated: 57,344 more rows]

## Sheet: 2. GSEA pL G1
ONTOLOGY	ID	Description	setSize	enrichmentScore	NES	pvalue	p.adjust	qvalues	rank	leading_edge	core_enrichment
MF	GO:0003735	structural constituent of ribosome	118	0.803162	2.92284	0.00214592	0.00952507	0.00580882	316	tags=41%, list=6%, signal=40%	Rpl41/Rpl27a/Rpl39/Rpl13a/Rpl26/Rps15/Rpl11/Rpl12/Rps28/Rps13/Rpl22/Rpl21/Rps8/Rpl28/Fau/Rpl17/Rps17/Rpl36/Rps27/Rps18/Rps6/Rpl5/Rps19/Rps15a/Rps14/Rpl24/Rps10/Rpl37a/Rpl10a/Rpl32/Rps25/Rpl4/Rps3a1/Rpl30/Mrps21/Mrps34/Rpl8/Rpl18/Rpl13/Rpl37/Rpl37rt/Rps26/Rpl7/Rpl10/Rpl35a/Rpl35/Mrpl23/Rps7/Rpl18a/Rpl23a
CC	GO:0005840	ribosome	155	0.754897	2.84526	0.00210526	0.00952507	0.00580882	316	tags=35%, list=6%, signal=34%	Rpl41/Rpl27a/Rpl39/Rpl13a/Rpl26/Rps15/Rpl11/Rpl12/Rps28/Rps13/Rpl22/Rpl21/Rps8/Rpl28/Fau/Rpl17/Rps17/Rpl36/Rps27/Rps18/Rps6/Rpl5/Rps19/Rps15a/Rps14/Rpl24/Rps10/Rpl37a/Rpl10a/Rpl32/Rps25/Rpl4/Rps3a1/Rpl30/Mrps21/Mrps34/Btf3/Rpl8/Mrps26/Mrpl42/Rpl18/Rpl13/Rpl36a/Rpl37/Rpl37rt/Rps26/Rpl7/Rpl7a/Rpl10/Rpl35a/Rpl35/Mrpl23/Rps7/Rpl18a/Zfp622/Rpl23a
CC	GO:0044391	ribosomal subunit	139	0.759583	2.82721	0.00218818	0.00952507	0.00580882	316	tags=37%, list=6%, signal=36%	Rpl27a/Rpl39/Rpl13a/Rpl26/Rps15/Rpl11/Rpl12/Rps28/Rps13/Rpl22/Rpl21/Rps8/Rpl28/Fau/Rpl17/Rps17/Rpl36/Rps27/Rps18/Rps6/Rpl5/Rps19/Rps15a/Rps14/Rpl24/Rps10/Rpl37a/Rpl10a/Rpl32/Rps25/Rpl4/Rps3a1/Rpl30/Mrps21/Mrps34/Rpl8/Mrps26/Mrpl42/Rpl18/Rpl13/Rpl36a/Rpl37/Rps26/Rpl7/Rpl7a/Rpl10/Rpl35a/Rpl35/Mrpl23/Rps7/Rpl18a/Zfp622/Rpl23a
CC	GO:0044445	cytosolic part	137	0.728738	2.71404	0.00212766	0.00952507	0.00580882	316	tags=36%, list=6%, signal=34%	Rpl27a/Rpl39/Rpl13a/Rpl26/Rps15/Rpl11/Rpl12/Rps28/Rps13/Rpl22/Rpl21/Rps8/Rpl28/Fau/Rpl17/Rps17/Rpl36/Rps27/Rps18/Rps6/Rpl5/Rps19/Bloc1s2/Rps15a/Rps14/Rpl24/Rps10/Rpl37a/Rpl10a/Rpl32/Rps25/Rpl4/Rps3a1/Rpl30/Chuk/Rpl8/Rpl18/Rpl13/Rpl36a/Rpl37/Rps26/Rpl7/Rpl7a/Rpl10/Rpl35a/Rpl35/Rps7/Rpl18a/Zfp622/Rpl23a
CC	GO:0044455	mitochondrial membrane part	109	0.709909	2.58052	0.00213675	0.00952507	0.00580882	648	tags=46%, list=13%, signal=41%	Micos10/Atp5k/Atp5pb/Atp5c1/Atp5b/Atp5a1/Ndufa3/Uqcrh/Cyc1/Ndufb5/Atp5g2/Timm17a/Atp5e/Atp5h/Slc25a3/Atp5j/Cox4i1/Tomm6/Ndufb4/Ndufa13/Uqcrq/Atp5g1/Ndufb8/Atp5d/Coa3/Cox7b/Atp5j2/Ndufs8/Uqcrb/Ndufs5/Ndufa6/Ndufb2/Timm17b/Tomm5/Ndufc1/Ndufb9/Ndufs2/Tomm20/Ndufv3/Sdhb/Hspd1/Cisd1/Cox7a2/Sdhd/Mpc1/Cox6a1/Ndufs7/Ndufb7/Uqcrc2/Ndufa12
MF	GO:0005198	structural molecule activity	178	0.648571	2.49381	0.00212314	0.00952507	0.00580882	316	tags=28%, list=6%, signal=28%	Rpl41/Rpl27a/Rpl39/Rpl13a/Rpl26/Rps15/Rpl11/Rpl12/Rps28/Rps13/Rpl22/Rpl21/Rps8/Rpl28/Fau/Rpl17/Rps17/Rpl36/Myl6/Rps27/Rps18/Rps6/Rpl5/Rps19/Rps15a/Rps14/Rpl24/Rps10/Rpl37a/Rpl10a/Rpl32/Rps25/Rpl4/Rps3a1/Rpl30/Mrps21/Mrps34/Rpl8/Rpl18/Rpl13/Rpl37/Rpl37rt/Rps26/Rpl7/Rpl10/Rpl35a/Rpl35/Mrpl23/Rps7/Rpl18a/Rpl23a
CC	GO:0098798	mitochondrial protein complex	158	0.651963	2.4621	0.00215517	0.00952507	0.00580882	687	tags=36%, list=14%, signal=32%	Micos10/Atp5k/Atp5pb/Atp5c1/Atp5b/Atp5a1/Ndufa3/Uqcrh/Hsd17b10/Cyc1/Ndufb5/Atp5g2/Timm17a/Atp5e/Atp5h/Atp5j/Cox4i1/Tomm6/Ndufb4/Ndufa13/Mrps21/Uqcrq/Mrps34/Atp5g1/Etfb/Ndufb8/Mrps26/Mrpl42/Atp5d/Etfa/Atp5j2/Ndufs8/Uqcrb/Mrpl23/Ndufs5/Ndufa6/Ndufb2/Timm17b/Tomm5/Ndufc1/Ndufb9/Ndufs2/Mrps35/Tomm20/Ndufv3/Sdhb/Mrpl52/Mrps15/Sdhd/Cox6a1/Ndufs7/Ndufb7/Uqcrc2/Ndufa12/Mrps24/Timm13/Atp5o
CC	GO:0005743	mitochondrial inner membrane	179	0.611183	2.3511	0.00212766	0.00952507	0.00580882	648	tags=34%, list=13%, signal=30%	Micos10/Atp5k/Atp5pb/Atp5c1/Atp5b/Atp5a1/Ndufa3/Uqcrh/Uqcr11/Tmem14c/Hsd17b10/Cyc1/Ndufb5/Atp5g2/Timm17a/Atp5e/Atp5h/Cox5b/Abcd3/Eci1/Slc25a3/Atp5j/Cox4i1/Ndufb4/Tmem256/Ndufa13/Mrps21/Uqcrq/Atp5g1/Ndufb8/Atp5d/Cox6b1/Coa3/Cox7b/Atp5j2/Ndufs8/Uqcrb/Ndufs5/Ndufa6/Surf1/Ndufb2/Timm17b/Ndufc1/Ndufb9/Cpox/Ndufs2/Tmem126a/Ndufv3/Sdhb/Hspd1/Cox7a2/Sdhd/Mpc1/Cox6a1/Rps3/Ndufs7/Ndufb7/Glud1/Uqcrc2/Ndufa12
BP	GO:0006412	translation	311	0.569389	2.34239	0.00236407	0.00952507	0.00580882	316	tags=18%, list=6%, signal=19%	Rpl41/Rpl27a/Rpl39/Rpl13a/Rpl26/Rps15/Rpl11/Rpl12/Rps28/Rps13/Rpl22/Rpl21/Rps8/Rpl28/Fau/Rpl17/Rps17/Rpl36/Denr/Rps18/Rpl5/Rps19/Rps14/Rpl24/Rpl37a/Rpl10a/Rpl32/Ireb2/Eif3c/Rpl4/Rps3a1/Eif1ax/Rpl30/Mrps21/Mrps34/Rpl8/Rpl18/Rpl13/Polr2d/Abce1/Rpl37/Rpl37rt/Rps26/Coa3/Dhx36/Rpl7/Rpl10/Trnau1ap/Polr2g/Rpl35a/Rpl35/App/Mrpl23/Rps7/Ddx39b/Eif3k/Rpl18a/Rpl23a
BP	GO:0043043	peptide biosynthetic process	316	0.565455	2.33352	0.00235849	0.00952507	0.00580882	316	tags=18%, list=6%, signal=18%	Rpl41/Rpl27a/Rpl39/Rpl13a/Rpl26/Rps15/Rpl11/Rpl12/Rps28/Rps13/Rpl22/Rpl21/Rps8/Rpl28/Fau/Rpl17/Rps17/Rpl36/Denr/Rps18/Rpl5/Rps19/Rps14/Rpl24/Rpl37a/Rpl10a/Rpl32/Ireb2/Eif3c/Rpl4/Rps3a1/Eif1ax/Rpl30/Mrps21/Mrps34/Rpl8/Rpl18/Rpl13/Polr2d/Abce1/Rpl37/Rpl37rt/Rps26/Coa3/Dhx36/Rpl7/Rpl10/Trnau1ap/Polr2g/Rpl35a/Rpl35/App/Mrpl23/Rps7/Ddx39b/Eif3k/Rpl18a/Rpl23a
BP	GO:0043604	amide biosynthetic process	336	0.551391	2.27781	0.00239808	0.00952507	0.00580882	316	tags=17%, list=6%, signal=17%	Rpl41/Rpl27a/Rpl39/Rpl13a/Rpl26/Rps15/Rpl11/Rpl12/Rps28/Rps13/Rpl22/Rpl21/Rps8/Rpl28/Fau/Rpl17/Rps17/Rpl36/Denr/Rps18/Rpl5/Rps19/Rps14/Rpl24/Rpl37a/Rpl10a/Rpl32/Ireb2/Eif3c/Rpl4/Rps3a1/Eif1ax/Rpl30/Mrps21/Mrps34/Rpl8/Rpl18/Rpl13/Polr2d/Abce1/Rpl37/Rpl37rt/Rps26/Coa3/Dhx36/Rpl7/Rpl10/Trnau1ap/Polr2g/Rpl35a/Rpl35/App/Mrpl23/Rps7/Ddx39b/Eif3k/Rpl18a/Rpl23a
CC	GO:0019866	organelle inner membrane	189	0.590126	2.27379	0.00222222	0.00952507	0.00580882	648	tags=32%, list=13%, signal=29%	Micos10/Atp5k/Atp5pb/Atp5c1/Atp5b/Atp5a1/Ndufa3/Uqcrh/Uqcr11/Tmem14c/Hsd17b10/Cyc1/Ndufb5/Atp5g2/Timm17a/Atp5e/Atp5h/Cox5b/Abcd3/Eci1/Slc25a3/Atp5j/Cox4i1/Ndufb4/Tmem256/Ndufa13/Mrps21/Uqcrq/Atp5g1/Ndufb8/Atp5d/Cox6b1/Coa3/Cox7b/Atp5j2/Ndufs8/Uqcrb/Ndufs5/Ndufa6/Surf1/Ndufb2/Timm17b/Ndufc1/Ndufb9/Cpox/Ndufs2/Tmem126a/Ndufv3/Sdhb/Hspd1/Cox7a2/Sdhd/Mpc1/Cox6a1/Rps3/Ndufs7/Ndufb7/Glud1/Uqcrc2/Ndufa12
BP	GO:0006518	peptide metabolic process	351	0.541713	2.2593	0.00236407	0.00952507	0.00580882	316	tags=18%, list=6%, signal=18%	Rpl41/Rpl27a/Rpl39/Rpl13a/Rpl26/Rps15/Rpl11/Rpl12/Rps28/Rps13/Rpl22/Rpl21/Rps8/Rpl28/Fau/Rpl17/Rps17/Rpl36/Denr/Rps18/Rpl5/Rps19/Sorl1/Rps14/Rpl24/Rpl37a/Rpl10a/Rpl32/Ireb2/Eif3c/Rpl4/Rps3a1/Eif1ax/Tmed10/Rpl30/Mrps21/Mrps34/Rpl8/Sec11a/Rpl18/Rpl13/Polr2d/Abce1/Rpl37/Rpl37rt/Rps26/Coa3/Dhx36/Rpl7/Rpl10/Trnau1ap/Adam10/Polr2g/Rpl35a/Rpl35/App/Mrpl23/Rps7/Ddx39b/Eif3k/Rpl18a/Rpl23a
CC	GO:0031966	mitochondrial membrane	229	0.564655	2.22694	0.0022779	0.00952507	0.00580882	632	tags=29%, list=13%, signal=27%	Micos10/Atp5k/Atp5pb/Atp5c1/Atp5b/Atp5a1/Ndufa3/Uqcrh/Uqcr11/Tmem14c/Hsd17b10/Cyc1/Ndufb5/Atp5g2/Timm17a/Atp5e/Atp5h/Cox5b/Abcd3/Eci1/Slc25a3/Atp5j/Cox4i1/Tomm6/Ndufb4/Tmem256/Ndufa13/Mrps21/Uqcrq/Atp5g1/Ndufb8/Atp5d/Cox6b1/Coa3/Cox7b/Atp5j2/Ndufs8/Uqcrb/Ndufs5/Pebp1/Cisd2/Ndufa6/Surf1/Acadm/Ndufb2/Timm17b/Tomm5/Ndufc1/Ndufb9/Cpox/Ndufs2/Tmem126a/Tomm20/Ndufv3/Sdhb/Hspd1/Cisd1/Calm1/Cox7a2/Sdhd/M…
BP	GO:0043603	cellular amide metabolic process	394	0.510577	2.14137	0.00229358	0.00952507	0.00580882	316	tags=16%, list=6%, signal=16%	Rpl41/Rpl27a/Rpl39/Rpl13a/Rpl26/Rps15/Rpl11/Rpl12/Rps28/Rps13/Rpl22/Rpl21/Rps8/Rpl28/Fau/Rpl17/Rps17/Rpl36/Denr/Rps18/Rpl5/Rps19/Sorl1/Rps14/Rpl24/Rpl37a/Rpl10a/Rpl32/Ireb2/Eif3c/Rpl4/Rps3a1/Eif1ax/Tmed10/Rpl30/Mrps21/Mrps34/Rpl8/Sec11a/Rpl18/Rpl13/Polr2d/Abce1/Rpl37/Rpl37rt/Rps26/Coa3/Dhx36/Rpl7/Rpl10/Trnau1ap/Adam10/Polr2g/Rpl35a/Rpl35/App/Mrpl23/Rps7/Ddx39b/Eif3k/Rpl18a/Rpl23a
CC	GO:0005740	mitochondrial envelope	250	0.529567	2.11816	0.00224719	0.00952507	0.00580882	632	tags=27%, list=13%, signal=25%	Micos10/Atp5k/Atp5pb/Atp5c1/Atp5b/Atp5a1/Ndufa3/Uqcrh/Uqcr11/Tmem14c/Hsd17b10/Cyc1/Ndufb5/Atp5g2/Timm17a/Atp5e/Atp5h/Cox5b/Abcd3/Eci1/Slc25a3/Atp5j/Cox4i1/Tomm6/Ndufb4/Tmem256/Ndufa13/Mrps21/Uqcrq/Atp5g1/Ndufb8/Atp5d/Cox6b1/Coa3/Cox7b/Atp5j2/Ndufs8/Uqcrb/Ndufs5/Pebp1/Cisd2/Ndufa6/Surf1/Acadm/Ndufb2/Timm17b/Tomm5/Ndufc1/Arl2/Ndufb9/Cpox/Ndufs2/Tmem126a/Tomm20/Ndufv3/Sdhb/Hspd1/Cisd1/Calm1/Cox7a2/S…
CC	GO:0098796	membrane protein complex	315	0.506755	2.08997	0.00236407	0.00952507	0.00580882	702	tags=29%, list=14%, signal=26%	Micos10/Atp5k/Atp5pb/Atp5c1/Atp5b/Atp5a1/Ndufa3/Uqcrh/Cyc1/Ndufb5/Sgcb/Atp5g2/Timm17a/Atp5e/Atp5h/Lin7c/Atp5j/Cox4i1/Tomm6/Ndufb4/Ndufa13/Tmed10/Pigyl/Uqcrq/Atp5g1/Chuk/Ext2/Ndufb8/Sec11a/Plekha7/Atp5d/Cox6b1/Cox7b/Atp5j2/Vps36/Itgb1/Grb2/Adam10/Ndufs8/Lamtor4/Uqcrb/Ndufs5/Cdh2/Ap3d1/Ssr4/Ndufa6/Rnf5/Clta/Ap2m1/Ndufb2/Timm17b/Tomm5/Necap1/Ndufc1/Ccdc115/Ormdl1/Ddost/Ndufb9/Atp6v0c/Magt1/Gnai2/Ndu…
BP	GO:0009205	purine ribonucleoside triphosphate metabolic process	109	0.569968	2.07183	0.00213675	0.00952507	0.00580882	586	tags=33%, list=12%, signal=30%	Atp5k/Atp5pb/Atp5c1/Atp5b/Atp5a1/Uqcrh/Cyc1/Atp5g2/Atpif1/Atp5e/Itpa/Atp5h/Cox5b/Atp5j/Cox4i1/Ncor1/Uqcrq/Atp5g1/Ndufb8/Ogt/Atp5d/Atp5j2/Ndufs8/Uqcrb/App/Hif1a/Surf1/Ndufb9/Ndufs2/Gapdh/Gnai3/Ndufv3/Cox7a2/Sdhd/Cox6a1
BP	GO:0009199	ribonucleoside triphosphate metabolic process	110	0.569498	2.06873	0.0021322	0.00952507	0.00580882	586	tags=32%, list=12%, signal=29%	Atp5k/Atp5pb/Atp5c1/Atp5b/Atp5a1/Uqcrh/Cyc1/Atp5g2/Atpif1/Atp5e/Itpa/Atp5h/Cox5b/Atp5j/Cox4i1/Ncor1/Uqcrq/Atp5g1/Ndufb8/Ogt/Atp5d/Atp5j2/Ndufs8/Uqcrb/App/Hif1a/Surf1/Ndufb9/Ndufs2/Gapdh/Gnai3/Ndufv3/Cox7a2/Sdhd/Cox6a1
BP	GO:0098660	inorganic ion transmembrane transport	103	0.577176	2.06447	0.00222222	0.00952507	0.00580882	739	tags=32%, list=15%, signal=28%	Atp5k/Atp5pb/Atp5c1/Atp5b/Atp5a1/Cyc1/Atp5g2/Cd63/Atp5e/Atp5h/Cox5b/Slc25a3/Atp5j/Atp5g1/Ppp2ca/Akap7/Atp5d/Mtnr1b/Ero1l/Atp2b1/Commd1/Asph/Micu3/Atox1/Vamp2/Nedd4/Ndufs7/Atp6v1e1/Atp2c1/Atp5o/Ywhae/Park7/Akap9
BP	GO:0009144	purine nucleoside triphosphate metabolic process	112	0.56758	2.05406	0.00215983	0.00952507	0.00580882	586	tags=32%, list=12%, signal=29%	Atp5k/Atp5pb/Atp5c1/Atp5b/Atp5a1/Uqcrh/Cyc1/Atp5g2/Atpif1/Atp5e/Itpa/Atp5h/Cox5b/Atp5j/Cox4i1/Ncor1/Uqcrq/Atp5g1/Ndufb8/Ogt/Atp5d/Atp5j2/Ndufs8/Uqcrb/App/Hif1a/Surf1/Ndufb9/Ndufs2/Gapdh/Gnai3/Ndufv3/Cox7a2/Sdhd/Cox6a1
BP	GO:0009141	nucleoside triphosphate metabolic process	118	0.563766	2.05164	0.00214592	0.00952507	0.00580882	586	tags=31%, list=12%, signal=28%	Atp5k/Atp5pb/Atp5c1/Atp5b/Atp5a1/Uqcrh/Cyc1/Atp5g2/Atpif1/Atp5e/Itpa/Atp5h/Cox5b/Atp5j/Cox4i1/Ncor1/Uqcrq/Atp5g1/Ndufb8/Ogt/Atp5d/Atp5j2/Ndufs8/Uqcrb/App/Hif1a/Surf1/Ndufb9/Ndufs2/Gapdh/Gnai3/Dut/Ndufv3/Cox7a2/Sdhd/Cox6a1
BP	GO:0098655	cation transmembrane transport	109	0.555	2.01742	0.00213675	0.00952507	0.00580882	739	tags=30%, list=15%, signal=26%	Atp5k/Atp5pb/Atp5c1/Atp5b/Atp5a1/Cyc1/Atp5g2/Cd63/Atp5e/Atp5h/Cox5b/Atp5j/Atp5g1/Ppp2ca/Akap7/Atp5d/Mtnr1b/Ero1l/Atp2b1/Commd1/Asph/Micu3/Atox1/Vamp2/Nedd4/Ndufs7/Atp6v1e1/Atp2c1/Atp5o/Ywhae/Ikbkb/Park7/Akap9
BP	GO:1901137	carbohydrate derivative biosynthetic process	170	0.524183	2.00486	0.00213675	0.00952507	0.00580882	628	tags=22%, list=13%, signal=20%	Atp5k/Atp5pb/Atp5c1/Atp5b/Atp5a1/Itm2b/Cyc1/Atp5g2/Dpm1/Atp5e/Atp5h/Cox5b/Atp5j/Ncor1/Pigyl/Atp5g1/Ext2/Ogt/Atp5d/Aprt/Atp5j2/Tmem59/Vegfb/App/Hif1a/Prpsap2/Ddost/Magt1/Gapdh/Sdf2/Dut/B4galnt2/Krtcap2/Mpc1/Plod3/Npc1/Rpn2
BP	GO:0090407	organophosphate biosynthetic process	155	0.5302	1.99836	0.00210526	0.00952507	0.00580882	331	tags=15%, list=7%, signal=14%	Atp5k/Atp5pb/Atp5c1/Atp5b/Atp5a1/Cyc1/Atp5g2/Dpm1/Atp5e/Atp5h/Cox5b/Atp5j/Ncor1/Pigyl/Atp5g1/Ogt/Atp5d/Aprt/Atp5j2/Serinc1/App/Hif1a/Prpsap2
BP	GO:0009126	purine nucleoside monophosphate metabolic process	111	0.547544	1.98518	0.00214592	0.00952507	0.00580882	294	tags=24%, list=6%, signal=23%	Atp5k/Atp5pb/Atp5c1/Atp5b/Atp5a1/Uqcrh/Cyc1/Atp5g2/Atpif1/Atp5e/Atp5h/Cox5b/Atp5j/Cox4i1/Ncor1/Uqcrq/Atp5g1/Ndufb8/Ogt/Atp5d/Aprt/Atp5j2/Ndufs8/Uqcrb/App/Hif1a
BP	GO:0009167	purine ribonucleoside monophosphate metabolic process	111	0.547544	1.98518	0.00214592	0.00952507	0.00580882	294	tags=24%, list=6%, signal=23%	Atp5k/Atp5pb/Atp5c1/Atp5b/Atp5a1/Uqcrh/Cyc1/Atp5g2/Atpif1/Atp5e/Atp5h/Cox5b/Atp5j/Cox4i1/Ncor1/Uqcrq/Atp5g1/Ndufb8/Ogt/Atp5d/Aprt/Atp5j2/Ndufs8/Uqcrb/App/Hif1a
BP	GO:0009161	ribonucleoside monophosphate metabolic process	112	0.547127	1.98004	0.00215983	0.00952507	0.00580882	294	tags=24%, list=6%, signal=23%	Atp5k/Atp5pb/Atp5c1/Atp5b/Atp5a1/Uqcrh/Cyc1/Atp5g2/Atpif1/Atp5e/Atp5h/Cox5b/Atp5j/Cox4i1/Ncor1/Uqcrq/Atp5g1/Ndufb8/Ogt/Atp5d/Aprt/Atp5j2/Ndufs8/Uqcrb/App/Hif1a
BP	GO:0009123	nucleoside monophosphate metabolic process	116	0.539146	1.9578	0.0021645	0.00952507	0.00580882	294	tags=23%, list=6%, signal=22%	Atp5k/Atp5pb/Atp5c1/Atp5b/Atp5a1/Uqcrh/Cyc1/Atp5g2/Atpif1/Atp5e/Atp5h/Cox5b/Atp5j/Cox4i1/Ncor1/Uqcrq/Atp5g1/Ndufb8/Ogt/Atp5d/Aprt/Atp5j2/Ndufs8/Uqcrb/App/Hif1a
CC	GO:0044429	mitochondrial part	353	0.459519	1.91764	0.00236407	0.00952507	0.00580882	632	tags=23%, list=13%, signal=22%	Micos10/Atp5k/Atp5pb/Atp5c1/Atp5b/Atp5a1/Ndufa3/Uqcrh/Uqcr11/Tmem14c/Hsd17b10/Cyc1/Ndufb5/Atp5g2/Timm17a/Atp5e/Atp5h/Cox5b/Abcd3/Eci1/Slc25a3/Atp5j/Cox4i1/Tomm6/Ndufb4/Tmem256/Ndufa13/Mrps21/Uqcrq/Mrps34/Atp5g1/Etfb/Ndufb8/Mrps26/Mrpl42/Atp5d/Etfa/Cox6b1/Coa3/Cox7b/Atp5j2/Lactb2/Ndufs8/Uqcrb/Mrpl23/Ndufs5/Pebp1/Cisd2/Ndufa6/Surf1/Acadm/Ndufb2/Timm17b/Tomm5/Ndufc1/Arl2/Ndufb9/Cpox/Ndufs2/Mrps35/Tm…
MF	GO:0022857	transmembrane transporter activity	125	0.522441	1.90953	0.00218818	0.00952507	0.00580882	586	tags=26%, list=12%, signal=24%	Atp5k/Atp5pb/Atp5c1/Atp5b/Atp5a1/Slc50a1/Atp5g2/Timm17a/Atp5e/Atp5h/Cox5b/Abcd3/Slc25a3/Atp5j/Cox4i1/Atp5g1/Atp5d/Cox7b/Rbp4/Slc35a1/Atp2b1/Surf1/Timm17b/Slc22a17/Cpox/Atp6v0c/Magt1/Tomm20/Sec61b/Abca2/Cox7a2/Mpc1/Cox6a1
CC	GO:0005783	endoplasmic reticulum	498	0.444832	1.90376	0.00243309	0.00952507	0.00580882	607	tags=22%, list=12%, signal=22%	Rpl27a/Lman1/Rps28/Rpl21/Rps8/Selenom/Hsd17b10/Anp32a/Ssr2/Clstn1/Rps6/Rpl5/Sorl1/Srp72/Tex261/Rpl24/Erp29/Prss50/Dpm1/Cst3/Prdx4/Ireb2/Rpl4/Pomp/Vkorc1/Tmed10/Ebpl/Lrpap1/Cnih1/Selenof/Pigyl/Ssr1/Ext2/Ndufb8/Sec11a/Akap7/Ergic2/Rpl18/Mtdh/Rpl13/Smim14/Tmed9/Uba1/Rps26/Serinc1/Trappc2/Fads1/Rpl10/Adam10/Mydgf/Tmed4/App/Ero1l/Retreg1/Ganab/Nucb1/Pebp1/Cisd2/Ssr4/Ergic3/Rnf5/Trappc6b/Npc2/Asph/B3gl…
MF	GO:0005215	transporter activity	141	0.507993	1.89423	0.00219298	0.00952507	0.00580882	619	tags=25%, list=13%, signal=23%	Atp5k/Atp5pb/Atp5c1/Atp5b/Atp5a1/Slc50a1/Atp5g2/Timm17a/Atp5e/Atp5h/Cox5b/Abcd3/Slc25a3/Atp5j/Cox4i1/Atp5g1/Atp5d/Cox7b/Rbp4/Slc35a1/Atp2b1/Surf1/Npc2/Timm17b/Slc22a17/Cpox/Atp6v0c/Magt1/Tomm20/Sec61b/Abca2/Cox7a2/Mpc1/Cox6a1/Npc1/Atp6v1e1
BP	GO:0006163	purine nucleotide metabolic process	154	0.495651	1.86549	0.00209644	0.00952507	0.00580882	586	tags=25%, list=12%, signal=23%	Atp5k/Atp5pb/Atp5c1/Atp5b/Atp5a1/Uqcrh/Cyc1/Atp5g2/Atpif1/Atp5e/Itpa/Atp5h/Cox5b/Atp5j/Cox4i1/Ncor1/Uqcrq/Atp5g1/Ndufb8/Ogt/Atp5d/Aprt/Atp5j2/Ndufs8/Uqcrb/App/Hif1a/Prpsap2/Surf1/Ndufb9/Ndufs2/Gapdh/Gnai3/Ndufv3/Cox7a2/Sdhd/Mpc1/Cox6a1
BP	GO:0009259	ribonucleotide metabolic process	153	0.494349	1.86145	0.00209644	0.00952507	0.00580882	294	tags=18%, list=6%, signal=18%	Atp5k/Atp5pb/Atp5c1/Atp5b/Atp5a1/Uqcrh/Cyc1/Atp5g2/Atpif1/Atp5e/Itpa/Atp5h/Cox5b/Atp5j/Cox4i1/Ncor1/Uqcrq/Atp5g1/Ndufb8/Ogt/Atp5d/Aprt/Atp5j2/Ndufs8/Uqcrb/App/Hif1a
BP	GO:0009150	purine ribonucleotide metabolic process	150	0.495506	1.85307	0.00214592	0.00952507	0.00580882	294	tags=19%, list=6%, signal=18%	Atp5k/Atp5pb/Atp5c1/Atp5b/Atp5a1/Uqcrh/Cyc1/Atp5g2/Atpif1/Atp5e/Itpa/Atp5h/Cox5b/Atp5j/Cox4i1/Ncor1/Uqcrq/Atp5g1/Ndufb8/Ogt/Atp5d/Aprt/Atp5j2/Ndufs8/Uqcrb/App/Hif1a
BP	GO:0019693	ribose phosphate metabolic process	160	0.48985	1.85244	0.00218818	0.00952507	0.00580882	586	tags=24%, list=12%, signal=22%	Atp5k/Atp5pb/Atp5c1/Atp5b/Atp5a1/Uqcrh/Cyc1/Atp5g2/Atpif1/Atp5e/Itpa/Atp5h/Cox5b/Atp5j/Cox4i1/Ncor1/Uqcrq/Atp5g1/Ndufb8/Ogt/Atp5d/Aprt/Atp5j2/Ndufs8/Uqcrb/App/Hif1a/Prpsap2/Surf1/Ndufb9/Ndufs2/Gapdh/Gnai3/Ndufv3/Cox7a2/Sdhd/Mpc1/Cox6a1
CC	GO:0098984	neuron to neuron synapse	111	0.506049	1.83474	0.00214592	0.00952507	0.00580882	482	tags=23%, list=10%, signal=21%	Rpl12/Rps13/Rps18/Clstn1/Rpl5/Rps19/Rps14/Rpl10a/Rps25/Rpl4/Rpl30/Rpl8/Map1b/Ppp2ca/Akap7/Nr3c1/Rpl7/Cadm1/Adam10/Cdh2/Rpl18a/Gsk3b/Rheb/Gapdh/Ptprf/Nsf
CC	GO:0032279	asymmetric synapse	109	0.501504	1.82297	0.00213675	0.00952507	0.00580882	482	tags=23%, list=10%, signal=21%	Rpl12/Rps13/Rps18/Clstn1/Rpl5/Rps19/Rps14/Rpl10a/Rps25/Rpl4/Rpl30/Rpl8/Map1b/Ppp2ca/Nr3c1/Rpl7/Cadm1/Adam10/Cdh2/Rpl18a/Gsk3b/Rheb/Gapdh/Ptprf/Nsf
CC	GO:0014069	postsynaptic density	108	0.502751	1.82246	0.00214592	0.00952507	0.00580882	482	tags=23%, list=10%, signal=21%	Rpl12/Rps13/Rps18/Clstn1/Rpl5/Rps19/Rps14/Rpl10a/Rps25/Rpl4/Rpl30/Rpl8/Map1b/Ppp2ca/Nr3c1/Rpl7/Cadm1/Adam10/Cdh2/Rpl18a/Gsk3b/Rheb/Gapdh/Ptprf/Nsf
BP	GO:0072521	purine-containing compound metabolic process	165	0.477748	1.81337	0.0021645	0.00952507	0.00580882	586	tags=23%, list=12%, signal=21%	Atp5k/Atp5pb/Atp5c1/Atp5b/Atp5a1/Uqcrh/Cyc1/Atp5g2/Atpif1/Atp5e/Itpa/Atp5h/Cox5b/Atp5j/Cox4i1/Ncor1/Uqcrq/Atp5g1/Ndufb8/Ogt/Atp5d/Aprt/Atp5j2/Ndufs8/Uqcrb/App/Hif1a/Prpsap2/Surf1/Ndufb9/Ndufs2/Gapdh/Gnai3/Ndufv3/Cox7a2/Sdhd/Mpc1/Cox6a1
BP	GO:0006753	nucleoside phosphate metabolic process	190	0.467808	1.81152	0.00218818	0.00952507	0.00580882	586	tags=23%, list=12%, signal=21%	Atp5k/Atp5pb/Atp5c1/Atp5b/Atp5a1/Uqcrh/Cyc1/Atp5g2/Atpif1/Atp5e/Itpa/Atp5h/Cox5b/Atp5j/Cox4i1/Prdx5/Ncor1/Uqcrq/Atp5g1/Ndufb8/Nudt17/Ogt/Atp5d/Aprt/Atp5j2/Ndufs8/Uqcrb/App/Hif1a/Prpsap2/Idh3g/Idh3b/Surf1/Ndufb9/Ndufs2/Gapdh/Gnai3/Dut/Ndufv3/Cox7a2/Sdhd/Mpc1/Cox6a1
BP	GO:1901135	carbohydrate derivative metabolic process	287	0.443839	1.80942	0.00232019	0.00952507	0.00580882	648	tags=22%, list=13%, signal=20%	Atp5k/Atp5pb/Atp5c1/Atp5b/Atp5a1/Uqcrh/Itm2b/Cyc1/Atp5g2/Dpm1/Atpif1/Atp5e/Itpa/Mdp1/Atp5h/Cox5b/Cst3/Atp5j/Cox4i1/Ncor1/Pigyl/Uqcrq/Atp5g1/Ext2/Ndufb8/Ogt/Atp5d/Aprt/Atp5j2/Tmem59/Ndufs8/Vegfb/Uqcrb/App/Hif1a/Ganab/Prpsap2/Psap/Surf1/Ddost/Ndufb9/Magt1/Ndufs2/Gapdh/Sdf2/Gnai3/Dut/Ndufv3/B4galnt2/Ctbs/Cox7a2/Sdhd/Krtcap2/Mpc1/Cox6a1/Plod3/Pycrl/Npc1/Hmgcs1/Rpn2/Nt5c/Ndufa12
BP	GO:0009117	nucleotide metabolic process	188	0.468879	1.80428	0.00223714	0.00952507	0.00580882	586	tags=23%, list=12%, signal=21%	Atp5k/Atp5pb/Atp5c1/Atp5b/Atp5a1/Uqcrh/Cyc1/Atp5g2/Atpif1/Atp5e/Itpa/Atp5h/Cox5b/Atp5j/Cox4i1/Prdx5/Ncor1/Uqcrq/Atp5g1/Ndufb8/Nudt17/Ogt/Atp5d/Aprt/Atp5j2/Ndufs8/Uqcrb/App/Hif1a/Prpsap2/Idh3g/Idh3b/Surf1/Ndufb9/Ndufs2/Gapdh/Gnai3/Dut/Ndufv3/Cox7a2/Sdhd/Mpc1/Cox6a1
BP	GO:0055086	nucleobase-containing small molecule metabolic process	210	0.458979	1.80122	0.0021978	0.00952507	0.00580882	648	tags=24%, list=13%, signal=22%	Atp5k/Atp5pb/Atp5c1/Atp5b/Atp5a1/Uqcrh/Cyc1/Atp5g2/Dpm1/Atpif1/Atp5e/Itpa/Atp5h/Cox5b/Atp5j/Cox4i1/Prdx5/Ncor1/Uqcrq/Atp5g1/Ndufb8/Nudt17/Ogt/Atp5d/Aprt/Atp5j2/Ndufs8/Uqcrb/App/Hif1a/Prpsap2/Idh3g/Idh3b/Surf1/Ndufb9/Ndufs2/Gapdh/Gnai3/Dut/Ndufv3/B4galnt2/Cox7a2/Sdhd/Mpc1/Cox6a1/Pycrl/Hmgcs1/Nt5c/Ndufa12
CC	GO:0045202	synapse	346	0.432127	1.79896	0.00238095	0.00952507	0.00580882	621	tags=22%, list=13%, signal=21%	Rpl26/Rps15/Rpl11/Rpl12/Rps13/Rpl22/Rpl17/Rps17/Rpl36/Rps18/Clstn1/Rpl5/Rps19/Rps14/Rpl24/Syngr1/Rpl10a/Lin7c/Rps25/Gdi2/Rpl4/Rps3a1/Rasgrp2/Ppt1/Rpl30/Elavl2/Rpl8/Map1b/Ppp2ca/Akap7/Rpl18/Sept7/Nr3c1/Psma7/Tmed9/Rpl37/Rpl7/Rpl7a/Rpl10/Itgb1/Cadm1/Adam10/Lamp1/App/Rps7/Cdh2/Rpl18a/Ap3d1/Pebp1/Atp2b1/Mapk14/Rap1a/Clta/Ap2m1/Gsk3b/Rheb/Uba52/Gapdh/Actr3/Ptprf/Nsf/Arpc5l/Epn1/Vamp2/Grk2/Camk2g/Calm1…
BP	GO:0042254	ribosome biogenesis	189	0.463542	1.78605	0.00222222	0.00952507	0.00580882	336	tags=15%, list=7%, signal=14%	Rpl26/Rps15/Rpl11/Rpl12/Rps28/Rps8/Rps17/Rps27/Rps6/Rpl5/Rps19/Rps14/Rpl24/Rps10/Rpl10a/Rps25/Abce1/Rpl7/Rpl7a/Rpl10/Trmt112/Rpl35a/Rpl35/Rps7/Zfp622/Rpl23a/Dkc1/C1d
BP	GO:0034220	ion transmembrane transport	136	0.480131	1.78276	0.00214592	0.00952507	0.00580882	382	tags=18%, list=8%, signal=17%	Atp5k/Atp5pb/Atp5c1/Atp5b/Atp5a1/Cyc1/Atp5g2/Cd63/Atp5e/Atp5h/Cox5b/Slc25a3/Atp5j/Atp5g1/Ppp2ca/Akap7/Atp5d/Rbp4/Mtnr1b/Slc35a1/Ero1l/Atp2b1/Commd1/Asph
MF	GO:0015075	ion transmembrane transporter activity	100	0.491666	1.76776	0.00215983	0.00952507	0.00580882	450	tags=20%, list=9%, signal=18%	Atp5k/Atp5pb/Atp5c1/Atp5b/Atp5a1/Atp5g2/Atp5e/Atp5h/Cox5b/Atp5j/Cox4i1/Atp5g1/Atp5d/Cox7b/Slc35a1/Atp2b1/Surf1/Cpox/Atp6v0c/Magt1
BP	GO:0017144	drug metabolic process	189	0.456277	1.75806	0.00222222	0.00952507	0.00580882	586	tags=25%, list=12%, signal=23%	Atp5k/Atp5pb/Atp5c1/Atp5b/Atp5a1/Uqcrh/Cyc1/Atp5g2/Atpif1/Atp5e/Atp5h/Cox5b/Prdx4/Atp5j/Ireb2/Cox4i1/Prdx6/Prdx5/Vkorc1/Ncor1/Uqcrq/Atp5g1/Ndufb8/Ogt/Atp5d/Aprt/Atp5j2/Cd47/Ndufs8/Uqcrb/App/Hif1a/Pebp1/Idh3g/Idh3b/Oxct1/Surf1/Ndufb9/Ndufs2/Gapdh/Ndufv3/Sdhb/Ctbs/Cox7a2/Gcsh/Sdhd/Cox6a1
BP	GO:0055085	transmembrane transport	212	0.444931	1.7442	0.00221729	0.00952507	0.00580882	719	tags=25%, list=15%, signal=22%	Atp5k/Atp5pb/Atp5c1/Atp5b/Atp5a1/Cyc1/Atp5g2/Timm17a/Cd63/Atp5e/Atp5h/Cox5b/Abcd3/Slc25a3/Atp5j/Ndufa13/Atp5g1/Ppp2ca/Akap7/Atp5d/Rbp4/Mtnr1b/Slc35a1/Ero1l/Atp2b1/Commd1/Mapk14/Rap1a/Braf/Asph/Timm17b/Slc22a17/Micu3/Atox1/Ostn/Tomm20/Vamp2/Oaz1/Grk2/Sec61b/Hspd1/Abca2/Nedd4/Mpc1/Ndufs7/Atp6v1e1/Atp2c1/Timm13/Atp5o/Ywhae/Ikbkb/C2cd5/Park7
BP	GO:0006812	cation transport	177	0.45406	1.74222	0.00213675	0.00952507	0.00580882	719	tags=24%, list=15%, signal=21%	Atp5k/Atp5pb/Atp5c1/Atp5b/Atp5a1/Cyc1/Atp5g2/Cd63/Atp5e/Atp5h/Cox5b/Atp5j/Atp5g1/Ppp2ca/Akap7/Atp5d/Mtnr1b/Ero1l/Ap3d1/Atp2b1/Commd1/Asph/Arl2/Cpox/Magt1/Gnai2/Micu3/Atox1/Nsf/Ndfip2/Vamp2/Camk2g/Syt7/Nedd4/Ndufs7/Atp6v1e1/Atp2c1/Rtn4/Atp5o/Ywhae/Ikbkb/Park7
CC	GO:0005615	extracellular space	137	0.459516	1.71138	0.00212766	0.00952507	0.00580882	621	tags=26%, list=13%, signal=23%	Rpl39/Fau/Itm2b/Clstn1/Sorl1/Cd63/Cst3/Prdx4/Atp5j/Ppt1/Rbp4/Cd47/Adam10/Creg1/Mydgf/Vegfb/Cd81/App/Cd9/Nucb1/Pebp1/E130311K13Rik/Ctsd/Psap/Npc2/Atp6ap2/Hspa4/Creld2/Adprh/Ostn/Hspd1/C1qbp/Entpd6/Plod3/Chga/Cxadr
CC	GO:0099572	postsynaptic specialization	114	0.471876	1.71133	0.00217391	0.00952507	0.00580882	482	tags=22%, list=10%, signal=20%	Rpl12/Rps13/Rps18/Clstn1/Rpl5/Rps19/Rps14/Rpl10a/Rps25/Rpl4/Rpl30/Rpl8/Map1b/Ppp2ca/Nr3c1/Rpl7/Cadm1/Adam10/Cdh2/Rpl18a/Gsk3b/Rheb/Gapdh/Ptprf/Nsf
BP	GO:0022618	ribonucleoprotein complex assembly	127	0.464073	1.70929	0.00215983	0.00952507	0.00580882	328	tags=15%, list=7%, signal=14%	Rpl13a/Rps15/Rpl11/Rpl12/Rps28/Denr/Rps27/Rpl5/Rps19/Snrpg/Rps14/Rpl24/Rps10/Rps25/Polr2d/Rpl10/Ddx39b/Rpl23a/Lsm3
BP	GO:0006364	rRNA processing	130	0.461882	1.70832	0.00214133	0.00952507	0.00580882	411	tags=16%, list=8%, signal=15%	Rpl26/Rps15/Rpl11/Rps28/Rps8/Rps17/Rps6/Rpl5/Rps19/Rps14/Rpl10a/Rpl7/Rpl7a/Trmt112/Rpl35a/Rpl35/Rps7/Dkc1/C1d/Nop14/Npm3
BP	GO:0019637	organophosphate metabolic process	285	0.417375	1.69953	0.002331	0.00952507	0.00580882	586	tags=18%, list=12%, signal=17%	Atp5k/Atp5pb/Atp5c1/Atp5b/Atp5a1/Uqcrh/Cyc1/Atp5g2/Dpm1/Atpif1/Atp5e/Itpa/Atp5h/Cox5b/Atp5j/Cox4i1/Prdx6/Prdx5/Ncor1/Pigyl/Uqcrq/Atp5g1/Ndufb8/Nudt17/Ogt/Atp5d/Aprt/Atp5j2/Serinc1/Ndufs8/Cd81/Uqcrb/App/Hif1a/Prpsap2/Idh3g/Idh3b/Surf1/Ndufb9/Ndufs2/Gapdh/Gnai3/Gde1/Dut/Pth1r/Ndufv3/Impa1/Cox7a2/Sdhd/Mpc1/Cox6a1
MF	GO:0016491	oxidoreductase activity	198	0.436123	1.69322	0.00224719	0.00952507	0.00580882	648	tags=28%, list=13%, signal=25%	Uqcrh/Uqcr11/Hsd17b10/Cyc1/Sh3bgrl3/Cox5b/Prdx4/Cox4i1/Prdx6/Prdx5/Vkorc1/Ndufa13/Selenof/Uqcrq/Etfb/Ndufb8/Etfa/Cox7b/Fads1/Ndufs8/Uqcrb/Ero1l/4833439L19Rik/Idh3g/Idh3b/Selenow/Surf1/Steap1/Asph/P4hb/Acadm/Tmx1/Plod2/Cpox/Ndufs2/Grhpr/Kdm7a/Gapdh/P3h1/Plod1/Sdhb/Tecr/Selenot/Cox7a2/Sdhd/Jmjd7/Cox6a1/Plod3/Txn2/Pycrl/Ndufs7/Ndufb7/Glud1/Adi1/Ndufa12
BP	GO:0071826	ribonucleoprotein complex subunit organization	135	0.446519	1.66252	0.00212314	0.00952507	0.00580882	328	tags=14%, list=7%, signal=14%	Rpl13a/Rps15/Rpl11/Rpl12/Rps28/Denr/Rps27/Rpl5/Rps19/Snrpg/Rps14/Rpl24/Rps10/Rps25/Polr2d/Rpl10/Ddx39b/Rpl23a/Lsm3
BP	GO:0006811	ion transport	233	0.419258	1.66067	0.00226244	0.00952507	0.00580882	743	tags=24%, list=15%, signal=21%	Atp5k/Atp5pb/Atp5c1/Atp5b/Atp5a1/Cyc1/Atp5g2/Cd63/Atp5e/Atp5h/Cox5b/Abcd3/Slc25a3/Atp5j/Atp5g1/Ppp2ca/Akap7/Nr3c1/Atp5d/Atp5j2/Rbp4/Mtnr1b/Slc35a1/Ero1l/Ap3d1/Atp2b1/Commd1/Psap/Steap1/Asph/Slc22a17/Arl2/Cpox/Atp6v0c/Magt1/Gnai2/Micu3/Atox1/Nsf/Ndfip2/Vamp2/Camk2g/Syt7/Nedd4/Mpc1/Ndufs7/Atp6v1e1/Atp2c1/Rtn4/Atp5o/Ywhae/Ikbkb/Park7/Akap9/Ip6k2
CC	GO:0044456	synapse part	245	0.416209	1.65967	0.00226244	0.00952507	0.00580882	610	tags=22%, list=12%, signal=20%	Rpl26/Rpl12/Rps13/Rpl22/Rps18/Clstn1/Rpl5/Rps19/Rps14/Syngr1/Rpl10a/Lin7c/Rps25/Rpl4/Ppt1/Rpl30/Rpl8/Map1b/Ppp2ca/Sept7/Nr3c1/Psma7/Tmed9/Rpl7/Itgb1/Cadm1/Adam10/Lamp1/App/Cdh2/Rpl18a/Ap3d1/Pebp1/Atp2b1/Clta/Gsk3b/Rheb/Gapdh/Actr3/Ptprf/Nsf/Epn1/Vamp2/Grk2/Camk2g/Calm1/Syt7/C1qbp/Nedd4/Ppp1ca/Pfn2/Rab14/Rps3/Ndufs7
BP	GO:0022610	biological adhesion	183	0.42428	1.63735	0.00213675	0.00952507	0.00580882	914	tags=33%, list=18%, signal=28%	Atp5b/Epcam/Clstn1/Bsg/Cd63/Rdx/Jag2/March7/Fermt2/Plekha7/Cd47/Itgb1/Cadm1/Adam10/Nptn/Rc3h2/Cd2ap/Cd81/App/Cdh2/Cd9/Rhob/Ap3d1/Mapk14/Rock1/Braf/Itch/Gsk3b/Vmp1/Fndc3b/Hsp90ab1/Ptprf/Fndc3a/B4galnt2/Hspd1/C1qbp/Rps3/Cxadr/Podxl2/Atp2c1/Rtn4/Rpsa/Flot1/Rbpj/Mfge8/Lgals1/Nkap/Rc3h1/Kit/Mkln1/Jam3/Tln2/Trpm7/Epb41l4b/Rab1a/Twsg1/Ap1ar/Maea/Igfbp2/Cdkn2a/Bmi1
BP	GO:0044281	small molecule metabolic process	458	0.383905	1.6319	0.00242131	0.00952507	0.00580882	727	tags=22%, list=15%, signal=20%	Atp5k/Atp5pb/Atp5c1/Atp5b/Atp5a1/Uqcrh/Aig1/Cyc1/Sorl1/Atp5g2/Dpm1/Atpif1/Atp5e/Itpa/Atp5h/Cox5b/Abcd3/Eci1/Prdx4/Atp5j/Ireb2/Cox4i1/Prdx5/Vkorc1/Ncor1/Uqcrq/Atp5g1/Etfb/Ndufb8/Nudt17/Ogt/Nr3c1/Atp5d/Etfa/Aprt/Atp5j2/Echs1/Rbp4/Fads1/Ndufs8/Ppp4r3b/Uqcrb/App/Ero1l/Hif1a/Prpsap2/Idh3g/Idh3b/Mapk14/Oxct1/Surf1/Npc2/B3glct/P4hb/Acadm/Plod2/Ndufb9/Ndufs2/Grhpr/Gapdh/Lypla2/Gnai3/Plod1/Gde1/Dut/Coq10a…
BP	GO:0016072	rRNA metabolic process	144	0.43445	1.62092	0.0043573	0.0163462	0.00996863	336	tags=13%, list=7%, signal=12%	Rpl26/Rps15/Rpl11/Rps28/Rps8/Rps17/Rps6/Rpl5/Rps19/Rps14/Rpl10a/Rpl7/Rpl7a/Trmt112/Rpl35a/Rpl35/Rps7/Dkc1/C1d
BP	GO:0007155	cell adhesion	182	0.42101	1.61999	0.0021692	0.00952507	0.00580882	914	tags=32%, list=18%, signal=27%	Atp5b/Epcam/Clstn1/Bsg/Cd63/Rdx/Jag2/March7/Fermt2/Plekha7/Cd47/Itgb1/Cadm1/Adam10/Nptn/Rc3h2/Cd2ap/Cd81/App/Cdh2/Cd9/Rhob/Ap3d1/Mapk14/Rock1/Braf/Itch/Gsk3b/Vmp1/Fndc3b/Ptprf/Fndc3a/B4galnt2/Hspd1/C1qbp/Rps3/Cxadr/Podxl2/Atp2c1/Rtn4/Rpsa/Flot1/Rbpj/Mfge8/Lgals1/Nkap/Rc3h1/Kit/Mkln1/Jam3/Tln2/Trpm7/Epb41l4b/Rab1a/Twsg1/Ap1ar/Maea/Igfbp2/Cdkn2a/Bmi1
CC	GO:0098794	postsynapse	179	0.417486	1.60599	0.00212766	0.00952507	0.00580882	601	tags=21%, list=12%, signal=20%	Rpl12/Rps13/Rps18/Clstn1/Rpl5/Rps19/Rps14/Rpl10a/Lin7c/Rps25/Rpl4/Rpl30/Rpl8/Map1b/Ppp2ca/Nr3c1/Psma7/Rpl7/Itgb1/Cadm1/Adam10/Cdh2/Rpl18a/Ap3d1/Atp2b1/Clta/Gsk3b/Rheb/Gapdh/Actr3/Ptprf/Nsf/Epn1/Grk2/Camk2g/Nedd4/Ppp1ca/Pfn2/Rps3
BP	GO:0022613	ribonucleoprotein complex biogenesis	270	0.393872	1.59054	0.00230415	0.00952507	0.00580882	336	tags=12%, list=7%, signal=12%	Rpl13a/Rpl26/Rps15/Rpl11/Rpl12/Rps28/Rps8/Rps17/Denr/Rps27/Rps6/Rpl5/Rps19/Snrpg/Rps14/Rpl24/Rps10/Rpl10a/Rps25/Polr2d/Abce1/Rpl7/Rpl7a/Rpl10/Trmt112/Rpl35a/Rpl35/Rps7/Ddx39b/Zfp622/Rpl23a/Dkc1/Lsm3/C1d
BP	GO:0098609	cell-cell adhesion	108	0.437556	1.58613	0.00643777	0.0228312	0.0139235	914	tags=35%, list=18%, signal=30%	Epcam/Clstn1/Bsg/Rdx/March7/Plekha7/Cd47/Itgb1/Cadm1/Nptn/Rc3h2/Cd2ap/Cd81/Cdh2/Cd9/Ap3d1/Mapk14/Rock1/Itch/Vmp1/Ptprf/Fndc3a/B4galnt2/Hspd1/Rps3/Cxadr/Podxl2/Atp2c1/Rpsa/Flot1/Lgals1/Nkap/Rc3h1/Kit/Jam3/Twsg1/Igfbp2/Cdkn2a/Bmi1
BP	GO:0055114	oxidation-reduction process	255	0.390983	1.57522	0.00223214	0.00952507	0.00580882	648	tags=26%, list=13%, signal=24%	Ndufa3/Uqcrh/Uqcr11/Hsd17b10/Cyc1/Ndufb5/Cox5b/Abcd3/Eci1/Prdx4/Ireb2/Cox4i1/Prdx6/Prdx5/Uqcrq/Etfb/Ndufb8/Atp5d/Etfa/Echs1/Fads1/Gaa/Ndufs8/Uqcrb/Ero1l/Hif1a/Ndufs5/4833439L19Rik/Idh3g/Idh3b/Ndufa6/Mapk14/Steap1/Asph/Agl/Gsk3b/Acadm/Tmx1/Ndufb2/Ndufc1/Plod2/Ndufb9/Cpox/Ndufs2/Grhpr/Kdm7a/P3h1/Coq10a/Ndufv3/Sdhb/Tecr/Cisd1/Selenot/Sdhd/Cox6a1/Plod3/Txn2/Ppp1ca/Pycrl/Ndufs7/Ndufb7/Glud1/Uqcrc2/Adi…
BP	GO:0034470	ncRNA processing	198	0.396141	1.53799	0.00449438	0.0167635	0.0102232	336	tags=11%, list=7%, signal=11%	Rpl26/Rps15/Rpl11/Rps28/Rps8/Rps17/Hsd17b10/Rps6/Rpl5/Rps19/Rps14/Rpl10a/Lage3/Trmt6/Rpl7/Rpl7a/Trmt112/Rpl35a/Rpl35/Rps7/Dkc1/C1d
BP	GO:0016192	vesicle-mediated transport	397	0.365272	1.53395	0.00229885	0.00952507	0.00580882	816	tags=23%, list=16%, signal=21%	Lman1/Atp5b/Ddhd2/Clstn1/Sorl1/Bloc1s2/Tex261/Cd63/Erp29/Rdx/Syngr1/Lin7c/Gdi2/Tmed10/Lrpap1/Ppt1/Cnih1/Snx17/Chmp5/Ergic2/Tmed9/Vps36/Cd47/Arf2/Itgb1/Laptm4b/Grb2/Lamp1/Tmed4/Cd2ap/Cd81/App/Smap1/Cd9/Rhob/Ap3d1/Ergic3/Commd1/Rap1a/Rock1/Braf/Trappc6b/Clta/Ap2m1/Gsk3b/Gcc2/Yif1a/Necap1/Rack1/Mia2/Gnai2/Csnk1e/Nsf/Gnai3/Epn1/Vamp2/Grk2/Ergic1/Synrg/Rer1/Syt7/Kif5a/Nedd4/Pfn2/Rab14/Chga/Ube3a/Npc1/…
BP	GO:0048193	Golgi vesicle transport	128	0.416715	1.53161	0.00875274	0.0298975	0.0182328	704	tags=20%, list=14%, signal=18%	Lman1/Ddhd2/Sorl1/Tex261/Erp29/Tmed10/Ergic2/Tmed9/Arf2/Lamp1/Tmed4/Ap3d1/Ergic3/Commd1/Trappc6b/Gcc2/Rack1/Mia2/Nsf/Vamp2/Ergic1/Rer1/Rab14/Lypla1/Sar1b/Vamp5
CC	GO:0005768	endosome	254	0.377317	1.51905	0.00223214	0.00952507	0.00580882	783	tags=22%, list=16%, signal=20%	Itm2b/Clstn1/Sorl1/Bloc1s2/Cd63/Cst3/Lrpap1/Nisch/Snx17/Chmp5/Tmem9/Uba1/Vps36/Itgb1/Laptm4b/Tmem59/Grb2/Lamp1/Lamtor4/App/Rhob/Nucb1/Ap3d1/Ctsd/Commd1/Rap1a/Zfyve21/Psap/Steap1/Itch/Ccdc115/Ociad1/Dync1li2/Ptprf/Ndfip2/Rab24/Tgoln1/Hspd1/Abca2/Tm9sf2/Rab14/Npc1/Vps28/Atp6v1e1/March2/Yipf1/Grn/Scamp3/Vamp5/Flot1/Vps50/Lamtor2/Rab9/Tmem230/Uhrf1bp1l/2610002M06Rik
CC	GO:0031967	organelle envelope	409	0.361267	1.51694	0.0023753	0.00952507	0.00580882	611	tags=18%, list=12%, signal=17%	Micos10/Atp5k/Atp5pb/Atp5c1/Atp5b/Atp5a1/Ndufa3/Uqcrh/Uqcr11/Tmem14c/Hsd17b10/Cyc1/Ndufb5/Sorl1/Atp5g2/Timm17a/Cacybp/Atp5e/Atp5h/Cox5b/Abcd3/Eci1/Slc25a3/Cst3/Atp5j/Cox4i1/Tomm6/Ndufb4/Tmem256/Ndufa13/Mrps21/Uqcrq/Atp5g1/Ndufb8/Atp5d/Cox6b1/Coa3/Cox7b/Atp5j2/Cuedc2/Ndufs8/Uqcrb/App/Ndufs5/Pebp1/Cisd2/Ndufa6/Surf1/Acadm/Ndufb2/Timm17b/Tomm5/Ndufc1/Arl2/Ndufb9/Cpox/Ndufs2/Gapdh/Tmem126a/Tomm20/Ndu…
CC	GO:0031975	envelope	409	0.361267	1.51694	0.0023753	0.00952507	0.00580882	611	tags=18%, list=12%, signal=17%	Micos10/Atp5k/Atp5pb/Atp5c1/Atp5b/Atp5a1/Ndufa3/Uqcrh/Uqcr11/Tmem14c/Hsd17b10/Cyc1/Ndufb5/Sorl1/Atp5g2/Timm17a/Cacybp/Atp5e/Atp5h/Cox5b/Abcd3/Eci1/Slc25a3/Cst3/Atp5j/Cox4i1/Tomm6/Ndufb4/Tmem256/Ndufa13/Mrps21/Uqcrq/Atp5g1/Ndufb8/Atp5d/Cox6b1/Coa3/Cox7b/Atp5j2/Cuedc2/Ndufs8/Uqcrb/App/Ndufs5/Pebp1/Cisd2/Ndufa6/Surf1/Acadm/Ndufb2/Timm17b/Tomm5/Ndufc1/Arl2/Ndufb9/Cpox/Ndufs2/Gapdh/Tmem126a/Tomm20/Ndu…
BP	GO:0030003	cellular cation homeostasis	113	0.412833	1.49516	0.0108933	0.036255	0.0221099	688	tags=23%, list=14%, signal=20%	Atp5b/Clstn1/Ireb2/Ppt1/Mt2/Mtnr1b/Mt1/Nptn/App/Ero1l/Hif1a/Ap3d1/Atp2b1/Commd1/Cul5/Asph/Ccdc115/Ric3/Atp6v0c/Atox1/Pth1r/Selenot/Chga/Atp2c1/Grn/Ywhae
CC	GO:0098588	bounding membrane of organelle	298	0.36403	1.49328	0.00232019	0.00952507	0.00580882	806	tags=22%, list=16%, signal=20%	Lman1/Itm2b/Clstn1/Tex261/Bsg/Cd63/Syngr1/Abcd3/Tomm6/Tmed10/Snx17/Ext2/Ergic2/Uba1/Vps36/Laptm4b/Lamp1/Slc35a1/Lamtor4/Glg1/Rhob/Nucb1/Ap3d1/Pebp1/Cisd2/Ssr4/Gnptg/Ergic3/Ctsd/Clta/Ap2m1/Vmp1/Yif1a/Tomm5/Necap1/Ccdc115/Hsp90ab1/Atp6v0c/Actr3/Tomm20/Gnai3/Vamp2/Gabarap/Sec61b/B4galnt2/Abca2/Cisd1/Synrg/Calm1/Rer1/Rab14/Npc1/Vps28/Rpn2/Atp2c1/Pxmp2/Grn/Scamp3/Sar1b/Man2a2/Vps13c/Arfip2/Lamtor2/Sam…
BP	GO:0045087	innate immune response	123	0.407324	1.49082	0.0149254	0.0457521	0.0279017	570	tags=17%, list=12%, signal=15%	Rpl39/Rpl13a/Fau/Cited1/Rps19/Hmgb3/Dhx36/Cd47/Cadm1/Med1/Lamp1/Trim35/Sfpq/Itch/Gapdh/Actr3/Trim26/Ppp1r14b/Fbxo9/Hspd1/C1qbp
CC	GO:0044431	Golgi apparatus part	172	0.387189	1.48682	0.00635593	0.0226648	0.013822	884	tags=27%, list=18%, signal=23%	Lman1/Sorl1/Tex261/Tmed10/Lrpap1/Ext2/Ergic2/Tmem59/Adam10/Slc35a1/Retreg1/Glg1/Nucb1/Ap3d1/Gnptg/Ergic3/Trappc6b/Clta/Gcc2/Yif1a/Actr3/Nsf/Lypla2/Gnai3/Vamp2/Tgoln1/B4galnt2/Synrg/Rer1/Plod3/Rab14/Ift20/Yipf1/Atp2c1/Hook3/Grn/Scamp3/Vamp5/Man2a2/Akap9/Arfip2/Tmem230/Arcn1/Cpd/Sdf4/Rab1a/Slc35b2/Trappc4
BP	GO:0006873	cellular ion homeostasis	114	0.40993	1.48667	0.0108696	0.036255	0.0221099	688	tags=23%, list=14%, signal=20%	Atp5b/Clstn1/Ireb2/Ppt1/Mt2/Mtnr1b/Mt1/Nptn/App/Ero1l/Hif1a/Ap3d1/Atp2b1/Commd1/Cul5/Asph/Ccdc115/Ric3/Atp6v0c/Atox1/Pth1r/Selenot/Chga/Atp2c1/Grn/Ywhae
BP	GO:0006629	lipid metabolic process	265	0.363504	1.46816	0.00226757	0.00952507	0.00580882	551	tags=14%, list=11%, signal=13%	Atp5b/Ddhd2/Hint2/Atp5a1/Aig1/Sorl1/Dpm1/Abcd3/Eci1/Prdx6/Ebpl/Ppt1/Pigyl/Etfb/Fmc1/Nr3c1/Etfa/Serinc1/Echs1/Rbp4/Fads1/Med1/Ppp4r3b/Cd81/App/Mapk14/Psap/Npc2/Acadm/Ormdl1/Nceh1/Lypla2/Gde1/B4galnt2/Abca2/Tecr/Impa1
BP	GO:0055080	cation homeostasis	129	0.397557	1.46534	0.0152174	0.0459223	0.0280055	688	tags=24%, list=14%, signal=21%	Atp5b/Clstn1/Ireb2/Ppt1/Mt2/Mtnr1b/Mt1/Nptn/App/Ero1l/Hif1a/Ap3d1/Atp2b1/Commd1/Cul5/Steap1/Asph/Ccdc115/Ccdc47/Ric3/Slc22a17/Mtss1/Atp6v0c/Gnai2/Atox1/Pth1r/Selenot/Chga/Atp2c1/Grn/Ywhae
CC	GO:0031982	vesicle	488	0.340245	1.45487	0.00239234	0.00952507	0.00580882	704	tags=20%, list=14%, signal=19%	Lman1/Ddhd2/Itm2b/Clstn1/Sorl1/Bloc1s2/Tex261/Bsg/Cd63/Erp29/Syngr1/Cst3/Prdx5/Tmed10/Lrpap1/Ppt1/Nisch/Snx17/Chmp5/Akap7/Ogt/Ergic2/Tmed9/Tmem9/Uba1/Vps36/Cd47/Itgb1/Laptm4b/Cadm1/Tmem59/Grb2/Adam10/Lamp1/Tmed4/Cd2ap/Cd81/Lamtor4/App/Cd9/Rhob/Nucb1/Ap3d1/Pebp1/Dctn2/Ergic3/Ctsd/Commd1/Rap1a/Zfyve21/Psap/Clta/Steap1/Sh3bp5/Itch/Ap2m1/Yif1a/Necap1/Ccdc115/Hspa4/Vma21/Cct6a/Ociad1/Dync1li2/Ptprf/Fn…
BP	GO:0072657	protein localization to membrane	162	0.383897	1.45388	0.00873362	0.0298975	0.0182328	721	tags=27%, list=15%, signal=24%	Clstn1/Srp72/Bsg/Rdx/Csnk2a1/Lin7c/Ndufa13/Fermt2/Ogt/Itgb1/Tmem59/Adam10/Cd81/Cdh2/Ap3d1/Commd1/Rap1a/Rock1/Braf/Tm9sf3/Ap2m1/Gsk3b/Hspa4/Rack1/Actr3/Nsf/Vamp2/Camk2g/Sec61b/Ssr3/Srp19/Rer1/Tm9sf2/Gm364/Npc1/Tspan33/Myl12a/Ift20/Lypla1/Timm13/Ikbkb/C2cd5/Vamp5/Flot1
CC	GO:0031410	cytoplasmic vesicle	466	0.340007	1.44389	0.00245098	0.00952507	0.00580882	704	tags=20%, list=14%, signal=19%	Lman1/Ddhd2/Itm2b/Clstn1/Sorl1/Bloc1s2/Tex261/Bsg/Cd63/Erp29/Syngr1/Cst3/Prdx5/Tmed10/Lrpap1/Ppt1/Nisch/Snx17/Chmp5/Akap7/Ogt/Ergic2/Tmed9/Tmem9/Uba1/Vps36/Itgb1/Laptm4b/Cadm1/Tmem59/Grb2/Adam10/Lamp1/Tmed4/Cd2ap/Lamtor4/App/Rhob/Nucb1/Ap3d1/Pebp1/Ergic3/Ctsd/Commd1/Rap1a/Zfyve21/Psap/Clta/Steap1/Sh3bp5/Itch/Ap2m1/Yif1a/Necap1/Ccdc115/Vma21/Cct6a/Ociad1/Dync1li2/Ptprf/Fndc3a/Ndfip2/Gnai3/Vamp2/Gd…
CC	GO:0097708	intracellular vesicle	466	0.340007	1.44389	0.00245098	0.00952507	0.00580882	704	tags=20%, list=14%, signal=19%	Lman1/Ddhd2/Itm2b/Clstn1/Sorl1/Bloc1s2/Tex261/Bsg/Cd63/Erp29/Syngr1/Cst3/Prdx5/Tmed10/Lrpap1/Ppt1/Nisch/Snx17/Chmp5/Akap7/Ogt/Ergic2/Tmed9/Tmem9/Uba1/Vps36/Itgb1/Laptm4b/Cadm1/Tmem59/Grb2/Adam10/Lamp1/Tmed4/Cd2ap/Lamtor4/App/Rhob/Nucb1/Ap3d1/Pebp1/Ergic3/Ctsd/Commd1/Rap1a/Zfyve21/Psap/Clta/Steap1/Sh3bp5/Itch/Ap2m1/Yif1a/Necap1/Ccdc115/Vma21/Cct6a/Ociad1/Dync1li2/Ptprf/Fndc3a/Ndfip2/Gnai3/Vamp2/Gd…
CC	GO:0098805	whole membrane	297	0.347931	1.42665	0.00464037	0.0172091	0.0104949	988	tags=28%, list=20%, signal=24%	Atp5b/Atp5a1/Itm2b/Clstn1/Bsg/Cd63/Syngr1/Abcd3/Tomm6/Tmed10/Ppt1/Snx17/Ppp2ca/Uba1/Vps36/Itgb1/Laptm4b/Lamp1/Lamtor4/App/Cdh2/Rhob/Ap3d1/Pebp1/Cisd2/Atp2b1/Ctsd/Clta/Ap2m1/Gsk3b/Vmp1/Tomm5/Necap1/Ccdc115/Hsp90ab1/Atp6v0c/Gnai2/Tomm20/Gnai3/Vamp2/Grk2/Gabarap/Hspd1/Abca2/Cisd1/Synrg/Calm1/Nedd4/Rab14/Npc1/Vps28/Cxadr/Rpn2/Pxmp2/Grn/Scamp3/Sar1b/Park7/Flot1/Hdac6/Vps13c/Lamtor2/Samm50/Ctsb/2610002…
BP	GO:0006091	generation of precursor metabolites and energy	147	0.379602	1.41854	0.0152838	0.0459223	0.0280055	610	tags=24%, list=12%, signal=22%	Atp5b/Uqcrh/Cyc1/Cox5b/Ireb2/Cox4i1/Ncor1/Uqcrq/Ndufb8/Ogt/Atp5d/Gaa/Ndufs8/Uqcrb/App/Hif1a/Idh3g/Idh3b/Oxct1/Surf1/Agl/Gsk3b/Acadm/Ndufb9/Ndufs2/Gapdh/Coq10a/Ndufv3/Sdhb/Cisd1/Cox7a2/Sdhd/Cox6a1/Ppp1ca/Ndufs7
BP	GO:0009607	response to biotic stimulus	158	0.373053	1.40881	0.0150862	0.0457521	0.0279017	645	tags=19%, list=13%, signal=17%	Rpl39/Rpl13a/Fau/Cited1/Rps19/Rps15a/Rpl30/Chmp5/Chuk/Ogt/Mtdh/Dhx36/Cd47/Mt2/Smc1a/Mapk14/Rnf5/Itch/Gsk3b/Ccdc47/Gapdh/Hspd1/Tut4/Crebzf/C1qbp/Lsm5/Rab14/Chga/Lrsam1/Cxadr/Lsm14a
CC	GO:0044432	endoplasmic reticulum part	226	0.357492	1.40751	0.011236	0.036829	0.02246	701	tags=21%, list=14%, signal=19%	Lman1/Tex261/Erp29/Dpm1/Lrpap1/Selenof/Pigyl/Ssr1/Ext2/Sec11a/Ergic2/Mtdh/Uba1/Serinc1/Adam10/Ero1l/Retreg1/Ganab/Cisd2/Ssr4/Ergic3/Rnf5/Asph/P4hb/Colgalt1/Yif1a/Tmx1/Ccdc115/Ormdl1/Vma21/Vma21-ps/Ddost/Mia2/Magt1/Ostc/Sdf2/Gnai3/Sec61b/Tecr/Selenot/Hsp90b1/Krtcap2/Rpn2/Spcs2/Rtn4/Calu/Sar1b/Pigh
BP	GO:0006897	endocytosis	150	0.371301	1.38857	0.0150215	0.0457521	0.0279017	738	tags=25%, list=15%, signal=22%	Atp5b/Sorl1/Cd63/Lrpap1/Ppt1/Snx17/Cd47/Itgb1/Grb2/Cd2ap/Cd81/App/Smap1/Cd9/Rap1a/Rock1/Clta/Ap2m1/Necap1/Rack1/Csnk1e/Nsf/Epn1/Grk2/Synrg/Syt7/Nedd4/Rab14/Ube3a/Npc1/Lrsam1/Vps28/March2/Grn/Ppp3r1/Flot1/Mfge8
BP	GO:0034660	ncRNA metabolic process	257	0.343256	1.38565	0.0133038	0.0419133	0.0255606	336	tags=10%, list=7%, signal=9%	Rpl26/Rps15/Rpl11/Rps28/Rps8/Rps17/Hsd17b10/Rps6/Rpl5/Rps19/Rps14/Rpl10a/Dtd1/Lage3/Trmt6/Rpl7/Rpl7a/Trmt112/Rpl35a/Rpl35/Rc3h2/Dtd2/Rps7/Dkc1/C1d
CC	GO:0031984	organelle subcompartment	303	0.334435	1.37591	0.0116279	0.0379222	0.0231266	984	tags=28%, list=20%, signal=24%	Lman1/Sorl1/Tex261/Dpm1/Pigyl/Ssr1/Ext2/Sec11a/Ergic2/Mtdh/Uba1/Serinc1/Tmem59/Adam10/Slc35a1/Ero1l/Retreg1/Glg1/Nucb1/Ap3d1/Cisd2/Ssr4/Gnptg/Ergic3/Rnf5/Trappc6b/Asph/Gcc2/Yif1a/Tmx1/Ccdc115/Ormdl1/Vma21/Vma21-ps/Ddost/Mia2/Magt1/Actr3/Nsf/Ostc/Lypla2/Sdf2/Gnai3/Vamp2/Tgoln1/Sec61b/B4galnt2/Tecr/Selenot/Rer1/Hsp90b1/Krtcap2/Plod3/Rab14/Rpn2/Yipf1/Atp2c1/Spcs2/Grn/Rtn4/Scamp3/Pigh/Vamp5/Man2a2/Ak…
BP	GO:0007005	mitochondrion organization	193	0.352657	1.36868	0.0155211	0.0464201	0.0283091	632	tags=19%, list=13%, signal=17%	Ddhd2/Ndufa3/Hsd17b10/Ndufb5/Bloc1s2/Timm17a/Atpif1/Ndufa13/Ndufb8/Ogt/Fmc1/Atp5d/Coa3/Ndufs8/Uqcrb/Hif1a/Ndufs5/Cisd2/Ndufa6/Map3k1/Surf1/Gsk3b/Ndufb2/Timm17b/Tomm5/Ndufc1/Hspa4/Ndufb9/Tomm20/Gabarap/Hspd1/Cox7a2/Ssbp1/Ndufs7/Ndufb7/Cxadr/Uqcrc2
CC	GO:0097458	neuron part	446	0.319865	1.35502	0.00240964	0.00952507	0.00580882	739	tags=22%, list=15%, signal=21%	Rpl26/Rpl12/Rps13/Rpl22/Rpl28/Rps18/Clstn1/Rps6/Rpl5/Rps19/Sorl1/Rps14/Bsg/Rdx/Cacybp/Syngr1/Rpl10a/Lin7c/Cst3/Ireb2/Rps25/Rpl4/Rasgrp2/Ppt1/Rpl30/Atp5g1/Rpl8/Map1b/Ppp2ca/Ogt/Sept7/Nr3c1/Tmed9/Dhx36/Rpl7/Itgb1/Cadm1/Adam10/Lamp1/Nptn/App/Ero1l/Cdh2/Rpl18a/Atxn10/Ap3d1/Pebp1/Atp2b1/Dctn2/Rap1a/Braf/Clta/Gsk3b/Acadm/Rheb/Atp6ap2/Hsp90ab1/Rack1/Ric3/Ubb/Gnai2/Csnk1e/Gapdh/Ptprf/Nsf/Epn1/Vamp2/Grk2/…
CC	GO:0005794	Golgi apparatus	417	0.317857	1.34178	0.00714286	0.0251941	0.0153645	766	tags=22%, list=15%, signal=20%	Lman1/Ddhd2/Selenom/Itm2b/Clstn1/Slc50a1/Sorl1/Tex261/Cst3/Ireb2/Gdi2/Tmed10/Lrpap1/Ppt1/Cnih1/Snx17/Casc4/Ext2/Ergic2/Tmed9/Arf2/Tmem167/Tmem59/Grb2/Adam10/Mydgf/Tmed4/Wdr77/Slc35a1/App/Retreg1/Glg1/Ganab/Zfp622/Nucb1/Ap3d1/Pebp1/Gnptg/Ergic3/Rock1/Trappc6b/Clta/Gcc2/Yif1a/Rheb/Prrc1/Creld2/Arl2/Atp6v0c/Actr3/Nsf/Lypla2/Fndc3a/Ndfip2/Gnai3/Vamp2/Tgoln1/Gabarap/B4galnt2/Hspd1/Ergic1/Synrg/Rer1/En…
BP	GO:0044093	positive regulation of molecular function	404	-0.3125	-1.28069	0.0157618	0.0467097	0.0284857	767	tags=18%, list=16%, signal=17%	Tcf3/Arhgap35/Klf4/Vcp/Cacul1/Dnajb1/Ect2/Ptges3/Pibf1/Zfp91/Ifrd1/Mapkbp1/Ube2i/Ift57/Atg13/Egr1/Por/Myo9b/Stk25/Dazap2/Hnrnpl/Ppp2cb/Nbn/Map4k4/Akirin2/Map2k3/Tsacc/Ccnd3/Map2k2/Adnp/Mtch2/Msh6/Gnas/H1f0/Kdm1a/Gadd45b/Ezh2/Pih1d1/Pim1/Rfc4/Rangap1/Ski/Pak1/Clspn/Tbc1d1/Cycs/Iscu/Dock7/Cops5/Cdca5/Hspa8/Plk1/Higd1a/Aurkb/Nek2/Gtf2b/Hspa2/Dph3/Tcp1/Smarca4/Trim28/Cenpe/Fdx1/Spdya/Pcna/Cdc20/Dynll…
CC	GO:1990234	transferase complex	407	-0.314533	-1.29229	0.0155979	0.046436	0.0283188	667	tags=15%, list=13%, signal=14%	Zfp91/N6amt1/Prdm4/Cdk13/Glmn/Rmnd5a/Ube2i/Atg13/Rbx1/Paf1/Ing5/Brd1/Tex10/Cdk4/Kmt2b/Kmt2c/Ccnd3/Fbxo15/Leo1/Dcaf1/Setd1a/Rb1cc1/Jarid2/Babam2/Kansl1l/Zfp646/Zswim4/Rnf19b/Chml/Pold3/Erc1/Ezh2/Cul1/Klhl24/Ube2a/Phf20/Ccnb3/Ccnf/Polr2a/Rad18/Gtf2f1/Brca1/Pcgf5/Gtf2b/Dtl/Mat2a/Pole3/Pcgf6/Ube2c/Skp1a/Kdm5b/Ccnb1/Ccna2/Pcna/Cdc20/Naa20/Ccnb2/Pole4/Anapc15/Cdk1/Cks2/Ube2s
CC	GO:0016604	nuclear body	343	-0.326108	-1.32689	0.0120275	0.0390292	0.0238018	818	tags=34%, list=17%, signal=31%	Sqstm1/Api5/Rab8b/Ep400/Rnf34/Phc1/Baz2a/Cdk2/Fancl/Pias2/Sumo2/Smc5/Sumo3/Topbp1/S100pbp/Ints7/Dvl2/Ppwd1/Banp/Rnf6/Poli/Virma/Srsf9/Fnbp4/Haus6/Hinfp/Erbin/Gemin7/Sbf1/Kctd13/Lrch4/Exo1/Trim41/Snrpd3/Mtor/Tonsl/Rexo1/Ice2/Cenpi/Brd2/Trip12/Tatdn2/Cactin/Scaf11/Mapk7/Safb2/Nup98/Taf5l/Mdm2/Ythdc1/Bard1/Tcf3/Gcat/Cdc34/Zc3h8/Ncor2/Rbbp6/Suds3/Srek1/Fancd2/Uspl1/Cdk13/Ak6/Stk35/Ube2i/Tcf20/Ddx46/R…
BP	GO:0010558	negative regulation of macromolecule biosynthetic process	493	-0.317898	-1.33045	0.00170068	0.00952507	0.00580882	1176	tags=28%, list=24%, signal=24%	Hira/Tle5/Shmt1/Nsd3/Nr1h2/Kat6b/Mga/Bap1/Scmh1/Kdm2b/Fxr2/Tcfl5/Pphln1/Hinfp/Trim37/Pinx1/Paip2/Sox11/Foxo1/N4bp2l2/Lrch4/Lancl2/Map3k10/Usp2/Mbd3/Kat7/Aatf/Brms1/Smarce1/Xrcc5/Epc1/Tcf4/Tcf7l2/Rbfox2/Pot1b/Wapl/Cnot8/Tnrc6c/Ccne1/Zfp318/Uhrf1/Btg2/Cbfa2t2/Pcbp3/Rps6ka5/Setdb1/Mdm2/Rybp/Tob1/Usp3/Wwp2/Tcf3/Cdc45/Arhgap35/Klf4/Tnrc6b/Gatad2a/Nrde2/Zc3h8/Dnajb1/Ncor2/Suds3/Crem/Zfp438/Ddx5/Ybx2/Ub…
BP	GO:2000113	negative regulation of cellular macromolecule biosynthetic process	485	-0.320232	-1.3373	0.0017094	0.00952507	0.00580882	1176	tags=29%, list=24%, signal=24%	Hira/Tle5/Shmt1/Nsd3/Nr1h2/Kat6b/Mga/Bap1/Scmh1/Kdm2b/Fxr2/Tcfl5/Pphln1/Hinfp/Trim37/Pinx1/Paip2/Sox11/Foxo1/N4bp2l2/Lrch4/Lancl2/Map3k10/Usp2/Mbd3/Kat7/Aatf/Brms1/Smarce1/Xrcc5/Epc1/Tcf4/Tcf7l2/Rbfox2/Pot1b/Wapl/Cnot8/Tnrc6c/Ccne1/Zfp318/Uhrf1/Btg2/Cbfa2t2/Pcbp3/Rps6ka5/Setdb1/Mdm2/Rybp/Tob1/Usp3/Wwp2/Tcf3/Cdc45/Arhgap35/Klf4/Tnrc6b/Gatad2a/Nrde2/Zc3h8/Dnajb1/Ncor2/Suds3/Crem/Zfp438/Ddx5/Ybx2/Ub…
BP	GO:1902679	negative regulation of RNA biosynthetic process	397	-0.332969	-1.36324	0.00529101	0.0194004	0.0118312	1233	tags=30%, list=25%, signal=25%	Jund/Eif4a2/Ctr9/Thap1/Zhx3/Zfp653/Hira/Tle5/Nsd3/Nr1h2/Kat6b/Mga/Bap1/Scmh1/Kdm2b/Tcfl5/Pphln1/Hinfp/Trim37/Sox11/Foxo1/N4bp2l2/Lrch4/Lancl2/Map3k10/Usp2/Mbd3/Kat7/Brms1/Smarce1/Xrcc5/Epc1/Tcf4/Tcf7l2/Rbfox2/Ccne1/Zfp318/Uhrf1/Btg2/Cbfa2t2/Pcbp3/Rps6ka5/Setdb1/Mdm2/Rybp/Usp3/Wwp2/Tcf3/Cdc45/Arhgap35/Klf4/Gatad2a/Nrde2/Zc3h8/Dnajb1/Ncor2/Suds3/Crem/Zfp438/Ddx5/Ube2i/Paf1/Egr1/Traf3ip1/Pou2f1/Hat1…
BP	GO:1903507	negative regulation of nucleic acid-templated transcription	397	-0.332969	-1.36324	0.00529101	0.0194004	0.0118312	1233	tags=30%, list=25%, signal=25%	Jund/Eif4a2/Ctr9/Thap1/Zhx3/Zfp653/Hira/Tle5/Nsd3/Nr1h2/Kat6b/Mga/Bap1/Scmh1/Kdm2b/Tcfl5/Pphln1/Hinfp/Trim37/Sox11/Foxo1/N4bp2l2/Lrch4/Lancl2/Map3k10/Usp2/Mbd3/Kat7/Brms1/Smarce1/Xrcc5/Epc1/Tcf4/Tcf7l2/Rbfox2/Ccne1/Zfp318/Uhrf1/Btg2/Cbfa2t2/Pcbp3/Rps6ka5/Setdb1/Mdm2/Rybp/Usp3/Wwp2/Tcf3/Cdc45/Arhgap35/Klf4/Gatad2a/Nrde2/Zc3h8/Dnajb1/Ncor2/Suds3/Crem/Zfp438/Ddx5/Ube2i/Paf1/Egr1/Traf3ip1/Pou2f1/Hat1…
MF	GO:0043565	sequence-specific DNA binding	331	-0.336647	-1.36338	0.010453	0.0351501	0.0214361	1157	tags=29%, list=23%, signal=24%	Nr1h2/Mga/Kdm2b/Tcfl5/Ddx11/Top1/Hinfp/Zfp142/Sox3/Sox11/Eno1/Eno1b/Foxo1/Mtor/Prdm2/Klf13/Mcm3/Ercc6/Mbd3/Jmjd1c/Kat7/Xrcc5/Hsf5/Tcf4/Tcf7l2/Pot1b/Hltf/Safb2/Uhrf1/Rptor/Orc1/Safb/Usp3/Tcf3/Cdc45/Arhgap35/Klf4/Csrnp2/Plagl2/Zc3h8/Ncor2/Crem/Mef2b/Zfp91/Prdm4/Mybl2/Tcf20/H2afz/Eaf2/Egr1/Pou2f1/Dmrtc2/Wbp2/Sox4/Sub1/Irf2bpl/Tsn/Sox30/Smyd3/Nsd2/Jarid2/Lmnb1/H1f0/Kdm1a/Zfp646/Chchd2/Ezh2/Pih1d1/Zfp…
BP	GO:0006468	protein phosphorylation	484	-0.327039	-1.36655	0.00170648	0.00952507	0.00580882	640	tags=16%, list=13%, signal=16%	Mapkbp1/Stk35/Atg13/Dtnbp1/Pim3/Mast2/Errfi1/Egr1/Rras/Traf3ip1/Stk25/Cdk4/Dazap2/Nbn/Map4k4/Map2k3/Tsacc/Ccnd3/Hmgb1/Dnaja1/Map2k2/Adnp/Smyd3/Dcaf1/Inca1/Eif3a/Tesk1/Rb1cc1/Fam83d/Gnas/Lmnb1/Grk4/Prr5/Gadd45b/Zmynd11/Erc1/Stk33/Atr/Ezh2/Fgfr1op/Stk17b/Cdk11b/Pih1d1/Pim1/Dusp9/Hexim1/Ttk/Pak1/Clspn/Foxm1/Ccnb3/Ropn1l/Dock7/Cops5/Pask/Ccnf/Cit/Hspa8/Plk1/Higd1a/Srpk1/Aurkb/Nek2/Hspa2/Aurka/Setx/Tr…
BP	GO:0045892	negative regulation of transcription, DNA-templated	394	-0.335655	-1.37449	0.00353357	0.013411	0.00817865	1176	tags=29%, list=24%, signal=24%	Hira/Tle5/Nsd3/Nr1h2/Kat6b/Mga/Bap1/Scmh1/Kdm2b/Tcfl5/Pphln1/Hinfp/Trim37/Sox11/Foxo1/N4bp2l2/Lrch4/Lancl2/Map3k10/Usp2/Mbd3/Kat7/Brms1/Smarce1/Xrcc5/Epc1/Tcf4/Tcf7l2/Rbfox2/Ccne1/Zfp318/Uhrf1/Btg2/Cbfa2t2/Pcbp3/Rps6ka5/Setdb1/Mdm2/Rybp/Usp3/Wwp2/Tcf3/Cdc45/Arhgap35/Klf4/Gatad2a/Nrde2/Zc3h8/Dnajb1/Ncor2/Suds3/Crem/Zfp438/Ddx5/Ube2i/Paf1/Egr1/Traf3ip1/Pou2f1/Hat1/Smchd1/Akirin2/Ccnd3/Irf2bpl/Naa40…
BP	GO:0043085	positive regulation of catalytic activity	304	-0.34183	-1.37695	0.00862069	0.0298111	0.0181802	843	tags=21%, list=17%, signal=19%	Stil/Tbc1d20/Uaca/Arhgef7/Rptor/Tcf3/Arhgap35/Klf4/Vcp/Cacul1/Dnajb1/Ect2/Ptges3/Pibf1/Zfp91/Mapkbp1/Ube2i/Ift57/Atg13/Egr1/Por/Myo9b/Stk25/Dazap2/Nbn/Map4k4/Akirin2/Map2k3/Tsacc/Ccnd3/Map2k2/Adnp/Mtch2/Msh6/Gnas/Gadd45b/Ezh2/Pih1d1/Pim1/Rfc4/Rangap1/Pak1/Clspn/Tbc1d1/Cycs/Iscu/Dock7/Hspa8/Plk1/Higd1a/Aurkb/Nek2/Hspa2/Tcp1/Cenpe/Fdx1/Spdya/Pcna/Cdc20/Dynll1/Hmgb2/Npm1/Tpx2/Hsp90aa1/Ube2s
MF	GO:0003690	double-stranded DNA binding	311	-0.341669	-1.38183	0.00863558	0.0298111	0.0181802	1157	tags=29%, list=23%, signal=24%	Nr1h2/Mga/Kdm2b/Tcfl5/Ddx11/Top1/Hinfp/Zfp142/Sox3/Sox11/Eno1/Eno1b/Mtor/Prdm2/Klf13/Mcm3/Jmjd1c/Kat7/Xrcc5/Hsf5/Tcf4/Tcf7l2/Hltf/Uhrf1/Pcbp3/Rptor/Orc1/Safb/Usp3/Tcf3/Cdc45/Arhgap35/Klf4/Zc3h8/Crem/Mef2b/Zfp91/Prdm4/Mybl2/Tcf20/H2afz/Eaf2/Egr1/Pou2f1/Wbp2/Sox4/Sub1/Irf2bpl/Hmgb1/Smyd3/Jarid2/Msh6/Lmnb1/Msh5/H1f0/Kdm1a/Dmc1/Zfp646/Zmynd11/Ezh2/Pih1d1/Zfp217/E2f1/Crebrf/Kdm3a/Rad51ap1/Pbx3/Foxm1/M…
BP	GO:0016569	covalent chromatin modification	233	-0.356388	-1.39534	0.0125	0.0403607	0.0246138	1363	tags=36%, list=28%, signal=27%	Ep400/H1f2/Phc1/Baz2a/Morc2a/Cdk2/Mbd2/Eed/Scml2/Tasor/Pink1/Ctr9/Lmna/Brpf3/Nsd3/Kat6b/Bap1/Kdm2b/Pphln1/Trim37/Trrap/Mbd3/Yeats4/Jmjd1c/Kat7/Wdr5/Brms1/Epc1/Trip12/Iws1/Ing2/Uhrf1/Kmt5b/Rps6ka5/Taf5l/Setdb1/Rybp/Usp3/Tcf3/Suds3/Pim3/Paf1/Ing5/Brd1/Dmrtc2/Wbp2/Hat1/Kmt2b/Kmt2c/Asxl1/Naa40/Dnmt3b/Leo1/Smyd3/Dcaf1/Nsd2/Setd1a/Jarid2/Kdm1a/Brca2/Ezh2/Atf7ip/Pih1d1/Usp21/Usp16/Mphosph8/Ube2a/Kdm3a/P…
MF	GO:0016462	pyrophosphatase activity	335	-0.344656	-1.40117	0.00341297	0.0130295	0.00794598	763	tags=23%, list=15%, signal=21%	Cdc45/Arhgap35/Mov10l1/Gspt1/Vcp/Twnk/Wdr60/Dhx16/Ddx41/Gins1/Ddx5/Ddx46/Ddx21/Kif27/Gmps/Rras/Myo9b/Ddx10/Bms1/Nbn/Rabl2/Smchd1/Ddx42/Rad54b/Kif2a/Adssl1/Kif18a/Ddx18/D1Pas1/Msh6/Tubg1/Gnas/Dync2h1/Hspa1l/Msh5/Kifc1/Dmc1/Ddx54/Atf7ip/Gna12/Rad17/Tubb5/Rab11b/Rfc4/Kif22/Brip1/Kif4/Atp5g3/Mcm7/Macf1/Tuba1b/Smarcad1/Kif23/Atad5/Ddx43/Rad18/Hspa8/Srcap/Kif15/Arl4a/Kif20a/Dhx40/Hfm1/Hspa2/Smarca5/Set…
MF	GO:0016817	hydrolase activity, acting on acid anhydrides	335	-0.344656	-1.40117	0.00341297	0.0130295	0.00794598	763	tags=23%, list=15%, signal=21%	Cdc45/Arhgap35/Mov10l1/Gspt1/Vcp/Twnk/Wdr60/Dhx16/Ddx41/Gins1/Ddx5/Ddx46/Ddx21/Kif27/Gmps/Rras/Myo9b/Ddx10/Bms1/Nbn/Rabl2/Smchd1/Ddx42/Rad54b/Kif2a/Adssl1/Kif18a/Ddx18/D1Pas1/Msh6/Tubg1/Gnas/Dync2h1/Hspa1l/Msh5/Kifc1/Dmc1/Ddx54/Atf7ip/Gna12/Rad17/Tubb5/Rab11b/Rfc4/Kif22/Brip1/Kif4/Atp5g3/Mcm7/Macf1/Tuba1b/Smarcad1/Kif23/Atad5/Ddx43/Rad18/Hspa8/Srcap/Kif15/Arl4a/Kif20a/Dhx40/Hfm1/Hspa2/Smarca5/Set…
MF	GO:0016818	hydrolase activity, acting on acid anhydrides, in phosphorus-containing anhydrides	335	-0.344656	-1.40117	0.00341297	0.0130295	0.00794598	763	tags=23%, list=15%, signal=21%	Cdc45/Arhgap35/Mov10l1/Gspt1/Vcp/Twnk/Wdr60/Dhx16/Ddx41/Gins1/Ddx5/Ddx46/Ddx21/Kif27/Gmps/Rras/Myo9b/Ddx10/Bms1/Nbn/Rabl2/Smchd1/Ddx42/Rad54b/Kif2a/Adssl1/Kif18a/Ddx18/D1Pas1/Msh6/Tubg1/Gnas/Dync2h1/Hspa1l/Msh5/Kifc1/Dmc1/Ddx54/Atf7ip/Gna12/Rad17/Tubb5/Rab11b/Rfc4/Kif22/Brip1/Kif4/Atp5g3/Mcm7/Macf1/Tuba1b/Smarcad1/Kif23/Atad5/Ddx43/Rad18/Hspa8/Srcap/Kif15/Arl4a/Kif20a/Dhx40/Hfm1/Hspa2/Smarca5/Set…
BP	GO:0051253	negative regulation of RNA metabolic process	446	-0.33883	-1.40727	0.00170358	0.00952507	0.00580882	1178	tags=30%, list=24%, signal=25%	Rbmxl1/Hira/Tle5/Srsf9/Nsd3/Nr1h2/Kat6b/Mga/Bap1/Scmh1/Kdm2b/Tcfl5/Pphln1/Hinfp/Trim37/Sox11/Foxo1/N4bp2l2/Lrch4/Mtor/Sfswap/Lancl2/Map3k10/Usp2/Mbd3/Kat7/Elavl1/Brms1/Smarce1/Xrcc5/Epc1/Tcf4/Tcf7l2/Rbm38/Rbfox2/Rnps1/Ccne1/Zfp318/Uhrf1/Btg2/Ppp3ca/Cbfa2t2/Pcbp3/Rps6ka5/Setdb1/Mdm2/Rybp/Tob1/Usp3/Wwp2/Tcf3/Cdc45/Arhgap35/Klf4/Gatad2a/Nrde2/Zc3h8/Dnajb1/Ncor2/Suds3/Crem/Hnrnpa0/Zfp438/Ddx5/Ybx2/Ub…
BP	GO:0043549	regulation of kinase activity	208	-0.370165	-1.42707	0.0110092	0.0362688	0.0221183	1054	tags=29%, list=21%, signal=24%	Mtor/Map3k10/Ercc6/Cops8/Ppp2r5a/Xrcc5/Ankrd54/Socs1/Cdkn2c/Nup62/Mapk7/Kif14/Ccne1/Stil/Rptor/Tcf3/Cacul1/Ect2/Pibf1/Zfp91/Mapkbp1/Atg13/Dtnbp1/Errfi1/Egr1/Stk25/Dazap2/Nbn/Map4k4/Map2k3/Tsacc/Ccnd3/Dnaja1/Map2k2/Adnp/Smyd3/Inca1/Tesk1/Gadd45b/Mcph1/Ezh2/Fgfr1op/Pih1d1/Pim1/Dusp9/Hexim1/Pak1/Clspn/Ccnb3/Ccnf/Plk1/Higd1a/Cenpe/Ccnb1/Spdya/Ccna2/Cep85/Ccnb2/Npm1/Tpx2/Hsp90aa1
CC	GO:0000151	ubiquitin ligase complex	148	-0.386787	-1.43756	0.0127971	0.0409128	0.0249505	799	tags=18%, list=16%, signal=16%	Abtb1/Ypel5/Bard1/Fbxl15/Glmn/Rmnd5a/Rbx1/Fbxo15/Dcaf1/Babam2/Zswim4/Rnf19b/Cul1/Klhl24/Ube2a/Ccnf/Rad18/Brca1/Pcgf5/Dtl/Pcgf6/Ube2c/Skp1a/Cdc20/Anapc15/Cks2/Ube2s
BP	GO:0051338	regulation of transferase activity	262	-0.3635	-1.4392	0.00720721	0.0252837	0.0154191	1036	tags=28%, list=21%, signal=24%	Map3k10/Ercc6/Cops8/Pabpn1/Ppp2r5a/Dscc1/Xrcc5/Ankrd54/Pot1b/Socs1/Cdkn2c/Nup62/Mapk7/Kif14/Ccne1/Stil/Rptor/Tcf3/Klf4/Cacul1/Mad2l1/Ect2/Ptges3/Pibf1/Zfp91/Mapkbp1/Ube2i/Atg13/Dtnbp1/Errfi1/Egr1/Stk25/Dazap2/Nbn/Map4k4/Map2k3/Tsacc/Ccnd3/Dnaja1/Map2k2/Adnp/Smyd3/Inca1/Tesk1/Gadd45b/Mcph1/Ezh2/Fgfr1op/Pih1d1/Pim1/Dusp9/Rfc4/Hexim1/Pak1/Clspn/Ccnb3/Ccnf/Plk1/Higd1a/Terf1/Aurkb/Nek2/Tcp1/Cenpe/Ccnb…
MF	GO:0046982	protein heterodimerization activity	173	-0.382875	-1.43977	0.00560748	0.0202198	0.0123309	243	tags=12%, list=5%, signal=12%	Pknox1/H2bc3/Sycp2/Gabpb1/H2afv/Terf1/H2bc14/H2afx/Aurka/Cenpw/H2-D1/H2-K1/H2-Q1/H2-Q2/H2-Q4/Pole3/Dynll1/Pole4/Npm1/H2bc1/Birc5/Top2a
BP	GO:0045859	regulation of protein kinase activity	190	-0.38189	-1.45821	0.00917431	0.0311734	0.019011	941	tags=27%, list=19%, signal=23%	Ankrd54/Socs1/Cdkn2c/Nup62/Mapk7/Kif14/Ccne1/Stil/Rptor/Tcf3/Cacul1/Ect2/Pibf1/Zfp91/Mapkbp1/Atg13/Dtnbp1/Errfi1/Egr1/Stk25/Dazap2/Map4k4/Map2k3/Tsacc/Ccnd3/Dnaja1/Map2k2/Adnp/Smyd3/Inca1/Tesk1/Gadd45b/Ezh2/Fgfr1op/Pih1d1/Pim1/Dusp9/Hexim1/Pak1/Clspn/Ccnb3/Ccnf/Plk1/Higd1a/Cenpe/Ccnb1/Spdya/Ccna2/Cep85/Ccnb2/Npm1/Tpx2/Hsp90aa1
MF	GO:0032549	ribonucleoside binding	110	-0.417288	-1.47033	0.0150094	0.0457521	0.0279017	588	tags=19%, list=12%, signal=17%	Rab35/Gnl2/Arhgap35/Gspt1/Rras/Bms1/Rabl2/Arf5/Adssl1/Adss/Tubg1/Gnas/Gna12/Tubb5/Rab11b/Tuba1b/Arl4a/H1f4/Tuba3a/Hsp90aa1/Tubb4b
MF	GO:0008047	enzyme activator activity	129	-0.407804	-1.47649	0.0129151	0.0410878	0.0250572	852	tags=26%, list=17%, signal=22%	Nup50/1700123L14Rik/Tbc1d20/Rabep1/Rptor/Arhgap35/Vcp/Dnajb1/Ect2/Ncaph/Tagap1/Myo9b/Dazap2/Hmgb1/Dnaja1/Map2k2/Rgs12/Gnas/Garnl3/Prr5/Arhgap11a/Chml/Rangap1/Dnaja2/Tbc1d1/Arhgap33/Racgap1/Arhgap29/Gtf2f1/Ranbp1/Ccnb1/Spdya/Dbf4/Cks2
MF	GO:0017111	nucleoside-triphosphatase activity	315	-0.365437	-1.47733	0.00172712	0.00952507	0.00580882	763	tags=24%, list=15%, signal=22%	Cdc45/Arhgap35/Mov10l1/Gspt1/Vcp/Twnk/Wdr60/Dhx16/Ddx41/Gins1/Ddx5/Ddx46/Ddx21/Kif27/Rras/Myo9b/Ddx10/Bms1/Nbn/Rabl2/Smchd1/Ddx42/Rad54b/Kif2a/Adssl1/Kif18a/Ddx18/D1Pas1/Msh6/Tubg1/Gnas/Dync2h1/Hspa1l/Msh5/Kifc1/Dmc1/Ddx54/Atf7ip/Gna12/Rad17/Tubb5/Rab11b/Rfc4/Kif22/Brip1/Kif4/Atp5g3/Mcm7/Macf1/Tuba1b/Smarcad1/Kif23/Atad5/Ddx43/Rad18/Hspa8/Srcap/Kif15/Arl4a/Kif20a/Dhx40/Hfm1/Hspa2/Smarca5/Setx/Ddx…
MF	GO:0001883	purine nucleoside binding	108	-0.419687	-1.47779	0.0149254	0.0457521	0.0279017	588	tags=19%, list=12%, signal=18%	Rab35/Gnl2/Arhgap35/Gspt1/Rras/Bms1/Rabl2/Arf5/Adssl1/Adss/Tubg1/Gnas/Gna12/Tubb5/Rab11b/Tuba1b/Arl4a/H1f4/Tuba3a/Hsp90aa1/Tubb4b
BP	GO:0051493	regulation of cytoskeleton organization	175	-0.394555	-1.48323	0.0056391	0.0202198	0.0123309	486	tags=16%, list=10%, signal=15%	Ckap2/Cep192/Kif18a/Tesk1/Cep295/Gen1/Kifc1/Mcph1/Gpsm2/Pak1/Ska1/Camsap1/Baiap2/Ccnf/Tpr/Cit/Cep70/Plk1/Spag5/Terf1/Nek2/Rangrf/Tacc3/Ranbp1/Cep85/Npm1/Kif11/Tpx2/Stmn1
MF	GO:0019001	guanyl nucleotide binding	107	-0.421791	-1.48832	0.0146252	0.0454152	0.0276962	588	tags=20%, list=12%, signal=18%	Rab35/Gnl2/Arhgap35/Gspt1/Rras/Bms1/Rabl2/Arf5/Adssl1/Adss/Tubg1/Gnas/Gna12/Tubb5/Rab11b/Tuba1b/Arl4a/H1f4/Tuba3a/Hsp90aa1/Tubb4b
MF	GO:0032550	purine ribonucleoside binding	107	-0.421791	-1.48832	0.0146252	0.0454152	0.0276962	588	tags=20%, list=12%, signal=18%	Rab35/Gnl2/Arhgap35/Gspt1/Rras/Bms1/Rabl2/Arf5/Adssl1/Adss/Tubg1/Gnas/Gna12/Tubb5/Rab11b/Tuba1b/Arl4a/H1f4/Tuba3a/Hsp90aa1/Tubb4b
MF	GO:0032561	guanyl ribonucleotide binding	107	-0.421791	-1.48832	0.0146252	0.0454152	0.0276962	588	tags=20%, list=12%, signal=18%	Rab35/Gnl2/Arhgap35/Gspt1/Rras/Bms1/Rabl2/Arf5/Adssl1/Adss/Tubg1/Gnas/Gna12/Tubb5/Rab11b/Tuba1b/Arl4a/H1f4/Tuba3a/Hsp90aa1/Tubb4b
BP	GO:0006974	cellular response to DNA damage stimulus	384	-0.366906	-1.49772	0.00175131	0.00952507	0.00580882	1081	tags=29%, list=22%, signal=24%	Foxo1/Bcl2l11/Ccnk/Bag6/Exo1/Rev1/Trrap/Mcm3/Ercc6/Tonsl/Htra2/Rhno1/Ccdc155/Xrcc5/Inip/Xrcc4/Ino80b/Trip12/Nhej1/Xab2/Sod2/Radx/Rbm38/Pot1b/Cep63/Rnf138/Chchd6/Ercc1/Uhrf1/Btg2/Fignl1/Uaca/Mdm2/Hpf1/Rad21/Usp3/Bard1/Pwwp3a/Cdc45/Vcp/Rbbp6/Fancd2/Ddx5/Rpain/Rbx1/Nbn/Slf1/Smchd1/Sprtn/Sox4/Smc4/Rad54b/Lig3/Hmgb1/Dnaja1/Sycp3/Swi5/Aunip/Mtch2/Nsd2/Msh6/Babam2/Msh5/Gen1/Kdm1a/Dmc1/Brca2/Pclaf/Pold3/…
BP	GO:0045934	negative regulation of nucleobase-containing compound metabolic process	499	-0.358315	-1.50242	0.00170358	0.00952507	0.00580882	1178	tags=31%, list=24%, signal=26%	Rbmxl1/Hira/Tle5/Srsf9/Nsd3/Nr1h2/Kat6b/Mga/Bap1/Scmh1/Kdm2b/Tcfl5/Pphln1/Hinfp/Trim37/Pinx1/Sox11/Foxo1/N4bp2l2/Lrch4/Mtor/Sfswap/Lancl2/Map3k10/Usp2/Mbd3/Kat7/Elavl1/Brms1/Smarce1/Xrcc5/Epc1/Xrcc4/Trip12/Tcf4/Tcf7l2/Radx/Rbm38/Rbfox2/Pot1b/Rnps1/Wapl/Ccne1/Zfp318/Ercc1/Uhrf1/Btg2/Ppp3ca/Cbfa2t2/Pcbp3/Rps6ka5/Setdb1/Mdm2/Rybp/Tob1/Usp3/Wwp2/Tcf3/Cdc45/Arhgap35/Klf4/Gatad2a/Nrde2/Zc3h8/Pam16/Dnaj…
BP	GO:0051640	organelle localization	211	-0.389407	-1.50418	0.00183486	0.00952507	0.00580882	462	tags=16%, list=9%, signal=15%	Ubb/Kif18a/Fam83d/Kifc1/Brca2/Mcph1/Erc1/Cenpq/Gpsm2/Spo11/Rab11b/Kif22/Map4/Cenpc1/Terb1/Kif23/Dock7/Cdca5/Plk1/Spag5/Terf1/Aurka/Tacc3/Aspm/Kif2c/Cenpe/Ccnb1/Ndc80/Nuf2/Npm1/Nusap1/Birc5/Cdca8/Cenpf
MF	GO:0042393	histone binding	107	-0.426754	-1.50583	0.0127971	0.0409128	0.0249505	579	tags=21%, list=12%, signal=19%	Ing5/Brd1/Hat1/Kmt2c/Msh6/Zmynd11/Pih1d1/Usp16/Mbtd1/Mphosph8/Ssrp1/Srcap/Nasp/H2afx/Smarca5/Smarca4/Ncapd2/Kdm5b/Dnajc2/Ncl/Npm1/H2bc1/Cks2
MF	GO:0005525	GTP binding	102	-0.432028	-1.51203	0.010989	0.0362688	0.0221183	788	tags=21%, list=16%, signal=18%	Rab35/Gnl2/Arhgap35/Gspt1/Rras/Bms1/Rabl2/Arf5/Adssl1/Adss/Tubg1/Gnas/Gna12/Tubb5/Rab11b/Tuba1b/Arl4a/H1f4/Tuba3a/Hsp90aa1/Tubb4b
BP	GO:0006302	double-strand break repair	121	-0.422381	-1.51747	0.0131579	0.041656	0.0254037	1041	tags=35%, list=21%, signal=28%	Mcm3/Tonsl/Ccdc155/Xrcc5/Xrcc4/Trip12/Nhej1/Radx/Rnf138/Ercc1/Fignl1/Rad21/Cdc45/Vcp/Nbn/Slf1/Smchd1/Rad54b/Lig3/Swi5/Aunip/Nsd2/Babam2/Gen1/Kdm1a/Dmc1/Brca2/Spo11/Rmi1/Wdr48/Brip1/Rad51ap1/Foxm1/Mcm7/Smarcad1/Nabp1/Cdca5/Brca1/H2afx/Setx/Meiob/Esco2
BP	GO:0051347	positive regulation of transferase activity	164	-0.406514	-1.52542	0.00367647	0.0138723	0.00845993	767	tags=23%, list=16%, signal=21%	Tcf3/Klf4/Cacul1/Ect2/Ptges3/Pibf1/Zfp91/Mapkbp1/Ube2i/Atg13/Egr1/Stk25/Dazap2/Nbn/Map4k4/Map2k3/Tsacc/Ccnd3/Map2k2/Adnp/Gadd45b/Ezh2/Pih1d1/Pim1/Rfc4/Pak1/Clspn/Plk1/Higd1a/Aurkb/Nek2/Tcp1/Cenpe/Spdya/Cdc20/Npm1/Tpx2/Hsp90aa1/Ube2s
BP	GO:0016032	viral process	108	-0.43324	-1.52551	0.00932836	0.0315318	0.0192295	636	tags=20%, list=13%, signal=18%	Ddx5/Ube2i/Stau1/Nbn/Dcaf1/Eif3a/Larp1/Kpna2/Eif3b/Ssb/Cul1/Tarbp2/Mphosph8/Hspa8/Pcbp2/Srpk1/Gtf2b/Smarca4/Trim28/Srpk2/Pabpc1/Top2a
MF	GO:0016772	transferase activity, transferring phosphorus-containing groups	298	-0.380847	-1.52791	0.00175131	0.00952507	0.00580882	656	tags=17%, list=13%, signal=15%	Cdk13/Tbrg4/Ak6/Stk35/Pim3/Mast2/Stk25/Cdk4/Map4k4/Map2k3/Ccnd3/Map2k2/Dcaf1/Nrbp1/Tesk1/Grk4/Tent4a/Pold3/Stk33/Atr/Stk17b/Cdk11b/Pim1/Ttk/Pak1/Mpp5/Ccnb3/Pask/Ccnf/Polr2a/Cit/Plk1/Srpk1/Terf1/Aurkb/Nek2/Aurka/Pole3/Trim28/Ccnb1/Ccna2/Ccnb2/Srpk2/Stk31/Pole4/Dbf4/Pbk/Bub1b/Cdk1/Bub1
BP	GO:0006281	DNA repair	259	-0.388512	-1.53434	0.00181818	0.00952507	0.00580882	1065	tags=30%, list=22%, signal=25%	Exo1/Rev1/Trrap/Mcm3/Ercc6/Tonsl/Ccdc155/Xrcc5/Inip/Xrcc4/Ino80b/Trip12/Nhej1/Xab2/Radx/Rnf138/Ercc1/Uhrf1/Fignl1/Rad21/Usp3/Bard1/Pwwp3a/Cdc45/Vcp/Fancd2/Rpain/Rbx1/Nbn/Slf1/Smchd1/Sprtn/Smc4/Rad54b/Lig3/Hmgb1/Sycp3/Swi5/Aunip/Nsd2/Msh6/Babam2/Msh5/Gen1/Kdm1a/Dmc1/Brca2/Pclaf/Pold3/Atr/Spo11/Rmi1/Wdr48/Rad17/Kif22/Brip1/Chchd4/Ube2a/Rad51ap1/Clspn/Foxm1/Ssrp1/Mcm7/Smarcad1/Nabp1/Rad18/Cdca5/Brca…
BP	GO:0043900	regulation of multi-organism process	114	-0.43447	-1.55332	0.00738007	0.0257509	0.0157041	1074	tags=29%, list=22%, signal=23%	Bcl2l11/Ccnk/Ercc6/Taf11/Tpst2/Rrp1b/Cactin/Tbc1d20/Setdb1/Trim59/Sec14l1/Syt11/Mapkbp1/Ddx5/Traf3ip1/Stau1/Nbn/Ythdf2/Larp1/Kpna2/Rnf216/Tarbp2/Mphosph8/Hspa8/Pcbp2/Srpk1/Gtf2b/Aurka/Smarca4/Trim28/Srpk2/Pabpc1/Top2a
BP	GO:0040029	regulation of gene expression, epigenetic	123	-0.435084	-1.56488	0.00562852	0.0202198	0.0123309	816	tags=28%, list=16%, signal=24%	Setdb1/Ythdc1/Cdc45/Mov10l1/Tnrc6b/Nrde2/Ncor2/Glmn/Ddx5/Wbp2/Hat1/Smchd1/Naa40/Map2k2/Dnmt3b/Setd1a/H1f0/Kdm1a/Ezh2/Atf7ip/Tarbp2/Mphosph8/H1f6/Brca1/Mael/Pcgf5/H1f4/Smarca5/H1f10/H1f1/Pole3/Smarca4/Pcgf6/Trim28/Hells
MF	GO:0019900	kinase binding	274	-0.396641	-1.57868	0.00177305	0.00952507	0.00580882	620	tags=18%, list=13%, signal=17%	Atg13/Sgo1/Errfi1/Zpr1/Dazap2/Add3/Pgam1/Map2k3/Tsacc/Ccnd3/Kif2a/Eif3a/Tesk1/Rb1cc1/Fam83d/Lmnb1/Srsf2/Cir1/Fgfr1op/Pih1d1/E2f1/Tax1bp1/Ski/Pak1/Foxm1/Nap1l1/Ccnb3/Arhgap33/Ccnf/Tpr/Racgap1/Plk1/Kif20a/Aurkb/Aurka/Cenpe/Ccnb1/Spdya/Ccna2/Pcna/Ccnb2/Fbxo5/Lsm2/Gja1/Npm1/Kif11/Tpx2/Cks2/Prc1/Hsp90aa1/Top2a
MF	GO:0019901	protein kinase binding	251	-0.404948	-1.5935	0.00180832	0.00952507	0.00580882	597	tags=18%, list=12%, signal=17%	Errfi1/Zpr1/Dazap2/Add3/Pgam1/Map2k3/Tsacc/Ccnd3/Kif2a/Eif3a/Tesk1/Rb1cc1/Fam83d/Lmnb1/Srsf2/Cir1/Fgfr1op/Pih1d1/E2f1/Ski/Pak1/Foxm1/Ccnb3/Arhgap33/Ccnf/Tpr/Racgap1/Plk1/Kif20a/Aurka/Cenpe/Ccnb1/Spdya/Ccna2/Pcna/Ccnb2/Fbxo5/Lsm2/Gja1/Npm1/Kif11/Tpx2/Cks2/Prc1/Hsp90aa1/Top2a
BP	GO:0051656	establishment of organelle localization	165	-0.42766	-1.60599	0.00185185	0.00952507	0.00580882	462	tags=19%, list=9%, signal=18%	Ubb/Kif18a/Fam83d/Kifc1/Brca2/Mcph1/Erc1/Cenpq/Gpsm2/Spo11/Rab11b/Kif22/Map4/Cenpc1/Terb1/Kif23/Dock7/Cdca5/Plk1/Spag5/Terf1/Tacc3/Kif2c/Cenpe/Ccnb1/Ndc80/Nuf2/Npm1/Nusap1/Birc5/Cdca8/Cenpf
MF	GO:0016301	kinase activity	238	-0.415161	-1.62849	0.0018018	0.00952507	0.00580882	656	tags=18%, list=13%, signal=17%	Cdk13/Tbrg4/Ak6/Stk35/Pim3/Mast2/Stk25/Cdk4/Map4k4/Map2k3/Ccnd3/Map2k2/Dcaf1/Nrbp1/Tesk1/Grk4/Stk33/Atr/Stk17b/Cdk11b/Pim1/Ttk/Pak1/Mpp5/Ccnb3/Pask/Ccnf/Cit/Plk1/Srpk1/Aurkb/Nek2/Aurka/Trim28/Ccnb1/Ccna2/Ccnb2/Srpk2/Stk31/Dbf4/Pbk/Bub1b/Cdk1/Bub1
MF	GO:0008092	cytoskeletal protein binding	267	-0.410709	-1.63258	0.00179856	0.00952507	0.00580882	609	tags=20%, list=12%, signal=19%	Mast2/Kif27/Myo9b/Traf3ip1/Add3/Map4k4/Kif2a/Pdlim7/Adssl1/Adnp/Kif18a/Rcan3/Fam83d/Gnas/Cep295/Ift88/Kifc1/Krt10/Brca2/Vcl/Rab11b/Kif22/Fus/Maco1/Kif4/Ccdc181/Ska1/Camsap1/Diaph3/Macf1/Cript/Map4/Kif23/Baiap2/Tpr/Cep70/Kif15/Racgap1/Plk1/Spag5/Terf1/Kif20a/Hspa2/Ckap5/Anln/Kif2c/Cenpe/Kif20b/Gja1/Nusap1/Kif11/Birc5/Prc1/Hsp90aa1/Stmn1
BP	GO:0007281	germ cell development	113	-0.45944	-1.63958	0.00552486	0.020144	0.0122847	563	tags=27%, list=11%, signal=25%	Dmrtc2/Rnf17/Kmt2b/3830403N18Rik/Rsph1/Asz1/Sycp3/Ythdf2/Ift88/Dmc1/Brca2/Spo11/Tarbp2/Tdrd5/Brip1/Kdm3a/Adad1/Ropn1l/Aff4/Hfm1/Hormad1/Hspa2/Aurka/Stra8/Aspm/Ccnb1/H3f3b/Fbxo5/Hmgb2/H2bc1/Dazl
MF	GO:0003682	chromatin binding	268	-0.415382	-1.65302	0.00178571	0.00952507	0.00580882	816	tags=25%, list=16%, signal=22%	Setdb1/Rad21/Orc1/Safb/Usp3/Polr1a/Pwwp3a/Tcf3/Cdc45/Klf4/Klhdc3/Ncor2/Prdm4/Ncaph/Ddx5/Ybx2/Bahcc1/Ncoa5/H2afz/Paf1/Egr1/Ing5/Pou2f1/Wbp2/Asxl1/Adnp/Dnmt3b/Nsd2/Setd1a/Jarid2/Msh6/Phf13/H1f0/Kdm1a/Pclaf/Ezh2/Rad17/Brip1/Mphosph8/Ski/Kdm3a/Ssrp1/Smarcad1/Ybx1/Nup153/Tpr/Polr2a/H1f6/Gtf2f1/Brca1/Gtf2b/H1f4/Smarca5/H1f10/H1f1/Smarca4/Ncapd2/Trim28/Hells/Meiob/Pcna/Dnajc2/H3f3b/Ube2t/Npm1/Cdk1/Cks2/…
MF	GO:0016773	phosphotransferase activity, alcohol group as acceptor	217	-0.429433	-1.66029	0.00183486	0.00952507	0.00580882	656	tags=19%, list=13%, signal=18%	Cdk13/Tbrg4/Stk35/Pim3/Mast2/Stk25/Cdk4/Map4k4/Map2k3/Ccnd3/Map2k2/Dcaf1/Nrbp1/Tesk1/Grk4/Stk33/Atr/Stk17b/Cdk11b/Pim1/Ttk/Pak1/Ccnb3/Pask/Ccnf/Cit/Plk1/Srpk1/Aurkb/Nek2/Aurka/Trim28/Ccnb1/Ccna2/Ccnb2/Srpk2/Stk31/Dbf4/Pbk/Bub1b/Cdk1/Bub1
BP	GO:1903311	regulation of mRNA metabolic process	143	-0.450093	-1.66222	0.00184162	0.00952507	0.00580882	1054	tags=33%, list=21%, signal=27%	Mtor/Sfswap/Elavl1/Carhsp1/Rbm38/Rbfox2/Rnps1/Papola/Cnot8/Magoh/Iws1/Tnrc6c/Safb2/Nup98/Btg2/Ythdc1/Safb/Tob1/Tnrc6b/Rnf219/Srek1/Hnrnpa0/Tbrg4/Ddx5/Ybx2/Paf1/Hnrnpl/Celf4/Leo1/BC005624/Ythdf2/Srsf2/Larp1/Tent4a/Cdk11b/Rbm25/E2f1/Nelfe/Srsf3/Ybx1/Hspa8/Srpk1/Srsf7/Ccnb1/Srpk2/Npm1/Pabpc1/Dazl
MF	GO:0004674	protein serine/threonine kinase activity	162	-0.450355	-1.68722	0.00183824	0.00952507	0.00580882	656	tags=22%, list=13%, signal=19%	Cdk13/Stk35/Pim3/Mast2/Stk25/Cdk4/Map4k4/Map2k3/Ccnd3/Map2k2/Dcaf1/Nrbp1/Tesk1/Grk4/Stk33/Atr/Stk17b/Cdk11b/Pim1/Ttk/Pak1/Pask/Cit/Plk1/Srpk1/Aurkb/Nek2/Aurka/Srpk2/Stk31/Dbf4/Pbk/Bub1b/Cdk1/Bub1
BP	GO:0006260	DNA replication	140	-0.461393	-1.69307	0.00182815	0.00952507	0.00580882	639	tags=23%, list=13%, signal=20%	Gins1/Rpain/Ing5/Zpr1/Lig3/Msh6/Gen1/Rrm1/Brca2/Pclaf/Pold3/Atr/Rmi1/Rad17/Gmnn/Rfc4/Ssrp1/Mcm7/Atad5/Terf1/Nasp/Dtl/Stra8/Ccna2/Pcna/Dnajc2/Slbp/Fbxo5/Dbf4/Npm1/Cdk1/Esco2
CC	GO:0000785	chromatin	290	-0.424335	-1.69986	0.0017452	0.00952507	0.00580882	1032	tags=30%, list=21%, signal=26%	Mbd3/Jmjd1c/Kat7/Htra2/Brms1/Ice2/Smarce1/Dscc1/Rrp1b/Ino80b/Tcf4/Tcf7l2/Wapl/Ing2/Uhrf1/Ankrd31/Setdb1/Rad21/Usp3/Tcf3/Klf4/Gatad2a/Klhdc3/Zc3h8/Ncor2/Suds3/Mef2b/Asf1b/Cdk13/H2afz/Paf1/H4c9/Cdk4/Wbp2/Hat1/Slf1/Asxl1/Hmgb1/Dnmt3b/Swi5/Nsd2/Setd1a/Msh6/Sall4/H1f0/Kdm1a/Ezh2/Rad17/E2f1/Kif22/Mphosph8/Ube2a/Kdm3a/Rad51ap1/Ssrp1/Smarcad1/H2bc3/Cenpc1/Cops5/Polr2a/Rad18/H1f6/Cdca5/Srcap/H2afv/Plk1/Af…
BP	GO:0045930	negative regulation of mitotic cell cycle	114	-0.483018	-1.72689	0.00184502	0.00952507	0.00580882	415	tags=21%, list=8%, signal=20%	Gen1/Kntc1/Psmg2/Mcph1/Stk33/Ezh2/Rad17/Ttk/Clspn/Nabp1/Tpr/Plk1/Brca1/Terf1/Aurkb/Cenpe/Ccnb1/Ndc80/Fbxo5/Anapc15/Bub1b/Cdk1/Birc5/Bub1/Top2a
BP	GO:0007283	spermatogenesis	205	-0.448773	-1.72817	0.00184843	0.00952507	0.00580882	803	tags=33%, list=16%, signal=29%	Ythdc1/Morn2/Gtsf1/Ccdc36/Hspb11/Mov10l1/Zfp541/Strbp/Crem/4932438A13Rik/Brdt/Cntd1/Ybx2/Mast2/Utp14b/Usp42/Shcbp1l/Tdrkh/Dmrtc2/Tsga10/Rnf17/Cip2a/Dnaja1/3830403N18Rik/Sox30/Rsph1/Asz1/Sycp3/D1Pas1/Hspa1l/Ift88/Dmc1/Brca2/Meig1/Spo11/Wdr48/Mns1/Tarbp2/Tdrd5/Brip1/Snrpa1/Kdm3a/Adad1/Ropn1l/Nphp1/Rad18/H1f6/Cit/Racgap1/Aff4/Syce3/Mael/Hfm1/H2afx/Mybl1/Hormad1/Hspa2/Txnrd3/Stra8/Setx/H1f1/Aspm/Tesm…
BP	GO:0045786	negative regulation of cell cycle	209	-0.449209	-1.73134	0.00184162	0.00952507	0.00580882	479	tags=21%, list=10%, signal=20%	Cep192/Inca1/Msh6/Babam2/Gen1/Kifc1/Kntc1/Psmg2/Mcph1/Stk33/Atr/Ezh2/Rad17/E2f1/Gmnn/Ppp1r13b/Hexim1/Ttk/Clspn/Foxm1/Nabp1/Ccnf/Tpr/Cdkn3/Slc25a33/Plk1/Brca1/Terf1/Aurkb/Nek2/Hormad1/Aurka/Dtl/Cenpe/Ccnb1/Ndc80/Fbxo5/Mlf1/Anapc15/Bub1b/Npm1/Cdk1/Birc5/Bub1/Top2a
MF	GO:0004672	protein kinase activity	193	-0.457618	-1.75012	0.00181488	0.00952507	0.00580882	656	tags=22%, list=13%, signal=20%	Cdk13/Tbrg4/Stk35/Pim3/Mast2/Stk25/Cdk4/Map4k4/Map2k3/Ccnd3/Map2k2/Dcaf1/Nrbp1/Tesk1/Grk4/Stk33/Atr/Stk17b/Cdk11b/Pim1/Ttk/Pak1/Ccnb3/Pask/Ccnf/Cit/Plk1/Srpk1/Aurkb/Nek2/Aurka/Trim28/Ccnb1/Ccna2/Ccnb2/Srpk2/Stk31/Dbf4/Pbk/Bub1b/Cdk1/Bub1
BP	GO:0032504	multicellular organism reproduction	286	-0.43822	-1.75311	0.00174825	0.00952507	0.00580882	787	tags=31%, list=16%, signal=28%	Morn2/Gtsf1/Ccdc36/Hspb11/Mov10l1/Zfp541/Strbp/Crem/4932438A13Rik/Fancd2/Ncaph/Brdt/Cntd1/Ybx2/Mast2/Utp14b/Serpine2/Usp42/Egr1/Shcbp1l/Tdrkh/Dmrtc2/Tsga10/Rnf17/Kmt2b/Cip2a/Dnaja1/3830403N18Rik/Sox30/Rsph1/Asz1/Sycp3/Ubb/Kif18a/D1Pas1/Ythdf2/Hspa1l/Msh5/Ift88/Dmc1/Brca2/Meig1/Spo11/Wdr48/Mns1/Tarbp2/Tdrd5/Brip1/Crebrf/Ttk/Snrpa1/Ube2a/Kdm3a/Adad1/Ropn1l/Nphp1/Sycp2/Rad18/H1f6/Cit/Racgap1/Plk1/Af…
BP	GO:0006259	DNA metabolic process	467	-0.421161	-1.75734	0.00167504	0.00952507	0.00580882	978	tags=29%, list=20%, signal=26%	Ccdc155/Dscc1/Xrcc5/Inip/Xrcc4/Ino80b/Trip12/Nhej1/Xab2/Tcf7l2/Radx/Pot1b/Cep63/Wapl/Rnf138/Ccne1/Nup98/Ercc1/Uhrf1/Fignl1/Ankrd31/Setdb1/Rad21/Orc1/Usp3/Bard1/Ccdc36/Pwwp3a/Tcf3/Cdc45/Mov10l1/Rnf212/Klf4/Vcp/Twnk/Pam16/Rbbp6/Ptges3/Fancd2/N6amt1/Gins1/Cntd1/Rpain/Rbx1/Ing5/Zpr1/Tdrkh/Nbn/Slf1/Smchd1/Psmc3ip/Sprtn/Smc4/Rad54b/Lig3/Hmgb1/Asz1/Sycp3/Dnmt3b/Swi5/Dcaf1/Aunip/Nsd2/Msh6/Gnas/Babam2/Msh…
CC	GO:0005929	cilium	158	-0.471001	-1.75744	0.00185874	0.00952507	0.00580882	1212	tags=37%, list=24%, signal=29%	Cep290/Pcnt/Arl6/Pkd1/Spata6/Efcab7/Sclt1/Wdr35/Cep104/Ift74/Ift22/Tmem237/Poc1a/Ccp110/Ofd1/Wdr34/Efcab2/Arl2bp/Cetn4/Hspb11/Fsip1/Arhgap35/Wdr60/Mdm1/Cep89/Rpgrip1l/Cep83/Ift57/Bbof1/Kif27/Traf3ip1/Bbs7/Tsga10/Rabl2/Kif2a/Rsph1/Tchp/Tubg1/Dync2h1/Ift88/Erc1/Ift122/Odf2l/Mns1/Lyar/Ccdc181/Ropn1l/Map4/Nphp1/Hyls1/Cfap20/Iqcb1/Gstm5/Aurka/Spa17/Mlf1/Tuba3a/Hsp90aa1/Cenpf
BP	GO:0033043	regulation of organelle organization	461	-0.425368	-1.7688	0.00170648	0.00952507	0.00580882	596	tags=20%, list=12%, signal=20%	Specc1l/Paf1/Shcbp1l/Traf3ip1/Dmrtc2/Wbp2/Add3/Nbn/Kmt2b/Slf1/Naa40/Lig3/Map2k2/Ckap2/Dnmt3b/Cep192/Tchp/Kif18a/Setd1a/Tesk1/Jarid2/Tubg1/Cep295/Hspa1l/Gen1/Ift88/Kifc1/H1f0/Kdm1a/Psmg2/Mcph1/Atr/Gpsm2/Cdk11b/Atf7ip/Pih1d1/Odf2l/Mns1/Mphosph8/Ttk/Atxn2l/Pak1/Kdm3a/Ska1/Camsap1/Cript/Map4/Baiap2/Ccnf/Tpr/H1f6/Cdca5/Cit/Cep70/Plk1/Brca1/Spag5/Higd1a/Terf1/Aurkb/Nek2/Hormad1/H1f4/Rangrf/Tacc3/H1f10/…
BP	GO:0006310	DNA recombination	156	-0.474941	-1.77052	0.00187617	0.00952507	0.00580882	1068	tags=39%, list=22%, signal=31%	Gm960/Exo1/Mcm3/Tonsl/Ccdc155/Xrcc5/Xrcc4/Ino80b/Radx/Pot1b/Cep63/Rnf138/Ercc1/Fignl1/Ankrd31/Ccdc36/Tcf3/Cdc45/Rnf212/Cntd1/Rpain/Nbn/Smchd1/Psmc3ip/Rad54b/Lig3/Hmgb1/Sycp3/Swi5/Dcaf1/Aunip/Nsd2/Msh6/Msh5/Gen1/H1f0/Kdm1a/Dmc1/Brca2/Spo11/Rmi1/Wdr48/Brip1/Rad51ap1/Mcm7/Smarcad1/Nabp1/Atad5/Rad18/H1f6/Brca1/Syce3/Hfm1/H2afx/H1f4/H1f10/Setx/H1f1/Meiob/Hmgb2/Top2a
BP	GO:0048609	multicellular organismal reproductive process	284	-0.442492	-1.77156	0.0017331	0.00952507	0.00580882	787	tags=31%, list=16%, signal=28%	Morn2/Gtsf1/Ccdc36/Hspb11/Mov10l1/Zfp541/Strbp/Crem/4932438A13Rik/Fancd2/Ncaph/Brdt/Cntd1/Ybx2/Mast2/Utp14b/Serpine2/Usp42/Egr1/Shcbp1l/Tdrkh/Dmrtc2/Tsga10/Rnf17/Kmt2b/Cip2a/Dnaja1/3830403N18Rik/Sox30/Rsph1/Asz1/Sycp3/Ubb/Kif18a/D1Pas1/Ythdf2/Hspa1l/Msh5/Ift88/Dmc1/Brca2/Meig1/Spo11/Wdr48/Mns1/Tarbp2/Tdrd5/Brip1/Crebrf/Ttk/Snrpa1/Ube2a/Kdm3a/Adad1/Ropn1l/Nphp1/Sycp2/Rad18/H1f6/Cit/Racgap1/Plk1/Af…
CC	GO:0000790	nuclear chromatin	194	-0.464631	-1.77877	0.00180832	0.00952507	0.00580882	786	tags=26%, list=16%, signal=23%	Usp3/Tcf3/Klf4/Gatad2a/Klhdc3/Ncor2/Suds3/Mef2b/Asf1b/Cdk13/H2afz/H4c9/Wbp2/Hat1/Asxl1/Hmgb1/Dnmt3b/Swi5/Setd1a/Msh6/H1f0/Kdm1a/Ezh2/Rad17/E2f1/Mphosph8/Ube2a/Rad51ap1/Ssrp1/Cenpc1/Polr2a/H1f6/Cdca5/Srcap/H2afv/Nasp/H2afx/H1f4/Smarca5/H1f1/H4c3/Tcp1/Smarca4/Trim28/H3f3b/H4c8/Hmgb2/H4c4/H2ac1/Esco2/H2bc1
BP	GO:0051129	negative regulation of cellular component organization	244	-0.452882	-1.77922	0.00180505	0.00952507	0.00580882	740	tags=26%, list=15%, signal=24%	Mad2l1/Sptan1/Mdm1/Pam16/Dnajb1/H2-D1/H2-K1/Syt11/Ifrd1/Zw10/Dtnbp1/Specc1l/Traf3ip1/Add3/Nbn/Map4k4/Lig3/Ckap2/Dnmt3b/Cep192/Tchp/Sh3gl3/Jarid2/Gen1/Kifc1/H1f0/Kdm1a/Psmg2/Pih1d1/Odf2l/Ttk/Kdm3a/Camsap1/Map4/Ccnf/Tpr/H1f6/Cit/Hspa8/Plk1/Brca1/Higd1a/Terf1/Aurkb/Nek2/Cyth2/Hormad1/Hspa2/H1f4/H1f10/H1f1/Cenpe/Ccnb1/Ndc80/H3f3b/Fbxo5/Anapc15/Bub1b/Npm1/Birc5/Bub1/Stmn1/Top2a
BP	GO:0048232	male gamete generation	218	-0.460606	-1.78091	0.00184162	0.00952507	0.00580882	803	tags=36%, list=16%, signal=31%	Ing2/Tdrd7/Ercc1/Fignl1/Tbc1d20/Ythdc1/Morn2/Gtsf1/Ccdc36/Hspb11/Mov10l1/Zfp541/Strbp/Crem/4932438A13Rik/Brdt/Cntd1/Ybx2/Mast2/Utp14b/Usp42/Shcbp1l/Tdrkh/Dmrtc2/Tsga10/Rnf17/Cip2a/Dnaja1/3830403N18Rik/Sox30/Rsph1/Asz1/Sycp3/Ubb/Kif18a/D1Pas1/Hspa1l/Ift88/Dmc1/Brca2/Meig1/Spo11/Wdr48/Mns1/Tarbp2/Tdrd5/Brip1/Snrpa1/Kdm3a/Adad1/Ropn1l/Nphp1/Sycp2/Rad18/H1f6/Cit/Racgap1/Aff4/Syce3/Mael/Hfm1/H2afx/Myb…
BP	GO:0022412	cellular process involved in reproduction in multicellular organism	163	-0.476155	-1.78363	0.00185185	0.00952507	0.00580882	651	tags=30%, list=13%, signal=27%	Ncaph/Brdt/Ybx2/Mast2/Shcbp1l/Tdrkh/Dmrtc2/Rnf17/Kmt2b/3830403N18Rik/Rsph1/Asz1/Sycp3/Ubb/Kif18a/Ythdf2/Ift88/Dmc1/Brca2/Spo11/Tarbp2/Tdrd5/Brip1/Ttk/Kdm3a/Adad1/Ropn1l/Nphp1/Sycp2/Plk1/Aff4/Mael/Hfm1/Mybl1/Hormad1/Hspa2/Aurka/Stra8/Aspm/Meiob/Ccnb1/Spdya/H3f3b/Fbxo5/Hmgb2/H2bc1/Sgo2a/Dazl/Top2a
BP	GO:0016458	gene silencing	111	-0.507986	-1.79848	0.00186567	0.00952507	0.00580882	900	tags=45%, list=18%, signal=38%	H1f2/Cnot9/Baz2a/Morc2a/Cdk2/Mbd2/Eed/Tasor/Hira/Xpo5/Pphln1/Mbd3/Elavl1/Cnot11/Cnot8/Tnrc6c/Ppp3ca/Setdb1/Cdc45/Mov10l1/Tnrc6b/Nrde2/Ncor2/Ddx5/Tdrkh/Hat1/Kmt2b/Smchd1/Naa40/Map2k2/Asz1/Dnmt3b/H1f0/Kdm1a/Ezh2/Atf7ip/Tarbp2/Mphosph8/H1f6/Srcap/Mael/H1f4/Smarca5/H1f10/H1f1/Pole3/Smarca4/Trim28/Hells/Pabpc1
BP	GO:0000003	reproduction	439	-0.435522	-1.80216	0.00171527	0.00952507	0.00580882	915	tags=33%, list=18%, signal=29%	Cep63/Spata5/Wapl/Magoh/Asb1/Ing2/Ccne1/Safb2/Tdrd7/Zfp318/Ercc1/Fignl1/Tbc1d20/Smc1b/Birc2/Bub3/Ankrd31/Rad21/Ythdc1/Morn2/Gtsf1/Ccdc36/Hspb11/Mov10l1/Rnf212/Klhdc3/Zfp541/Strbp/Crem/H2-Q2/4932438A13Rik/Fancd2/Ncaph/Brdt/Cntd1/Stk35/Ybx2/Mast2/Sgo1/Utp14b/Eaf2/Serpine2/Usp42/Egr1/Shcbp1l/Tdrkh/Dmrtc2/Tsga10/Nbn/Rnf17/Kmt2b/Rabl2/Psmc3ip/Kmt2c/Smc4/Rad54b/Irf2bpl/Cip2a/Dnaja1/3830403N18Rik/Sox30/…
BP	GO:0045787	positive regulation of cell cycle	173	-0.479317	-1.80244	0.00186916	0.00952507	0.00580882	537	tags=26%, list=11%, signal=24%	Cdk4/Slf1/Sox4/Ccnd3/Hmgb1/Fam83d/Lmnb1/Cep295/Gen1/Brca2/Gpsm2/Ezh2/Pim1/Mepce/Kif23/Atad5/Tpr/Cdca5/Cit/Racgap1/Cspp1/Brca1/Spag5/Terf1/Aurkb/Hspa2/Aurka/Larp7/Dtl/Ube2c/Ranbp1/Cenpe/Ccnb1/Spdya/Ndc80/Srpk2/Kif20b/Fbxo5/Dbf4/Npm1/Cdk1/Nusap1/Sgo2a/Dazl/Birc5
BP	GO:0022414	reproductive process	438	-0.436331	-1.80253	0.00173913	0.00952507	0.00580882	915	tags=33%, list=18%, signal=30%	Cep63/Spata5/Wapl/Magoh/Asb1/Ing2/Ccne1/Safb2/Tdrd7/Zfp318/Ercc1/Fignl1/Tbc1d20/Smc1b/Birc2/Bub3/Ankrd31/Rad21/Ythdc1/Morn2/Gtsf1/Ccdc36/Hspb11/Mov10l1/Rnf212/Klhdc3/Zfp541/Strbp/Crem/H2-Q2/4932438A13Rik/Fancd2/Ncaph/Brdt/Cntd1/Stk35/Ybx2/Mast2/Sgo1/Utp14b/Eaf2/Serpine2/Usp42/Egr1/Shcbp1l/Tdrkh/Dmrtc2/Tsga10/Nbn/Rnf17/Kmt2b/Rabl2/Psmc3ip/Kmt2c/Smc4/Rad54b/Irf2bpl/Cip2a/Dnaja1/3830403N18Rik/Sox30/…
CC	GO:0044441	ciliary part	119	-0.505024	-1.81309	0.0018622	0.00952507	0.00580882	775	tags=28%, list=16%, signal=24%	Cetn4/Arhgap35/Wdr60/Cep89/Rpgrip1l/Cep83/Ift57/Bbof1/Traf3ip1/Bbs7/Tsga10/Rabl2/Kif2a/Rsph1/Tchp/Tubg1/Dync2h1/Ift88/Erc1/Ift122/Odf2l/Mns1/Lyar/Map4/Nphp1/Cfap20/Iqcb1/Gstm5/Spa17/Mlf1/Tuba3a/Hsp90aa1/Cenpf
BP	GO:0044703	multi-organism reproductive process	309	-0.449902	-1.81585	0.00173611	0.00952507	0.00580882	718	tags=29%, list=15%, signal=27%	Zfp541/Strbp/Crem/H2-Q2/4932438A13Rik/Fancd2/Ncaph/Brdt/Cntd1/Ybx2/Mast2/Utp14b/Serpine2/Usp42/Shcbp1l/Tdrkh/Dmrtc2/Tsga10/Rnf17/Kmt2b/Rabl2/Kmt2c/Cip2a/Dnaja1/3830403N18Rik/Sox30/Rsph1/Asz1/Sycp3/Ubb/Kif18a/D1Pas1/Ythdf2/Hspa1l/Msh5/Ift88/Dmc1/Brca2/Meig1/Atr/Spo11/Wdr48/Mns1/Tarbp2/Tdrd5/Brip1/Ttk/Snrpa1/Ube2a/Kdm3a/Adad1/Ropn1l/Nphp1/Sycp2/Rad18/H1f6/Cit/Racgap1/Plk1/Aff4/Syce3/Mael/Hfm1/H2afx…
BP	GO:0019953	sexual reproduction	290	-0.453742	-1.81766	0.0017452	0.00952507	0.00580882	787	tags=32%, list=16%, signal=28%	Morn2/Gtsf1/Ccdc36/Hspb11/Mov10l1/Zfp541/Strbp/Crem/4932438A13Rik/Fancd2/Ncaph/Brdt/Cntd1/Ybx2/Mast2/Utp14b/Serpine2/Usp42/Shcbp1l/Tdrkh/Dmrtc2/Tsga10/Rnf17/Kmt2b/Rabl2/Kmt2c/Cip2a/Dnaja1/3830403N18Rik/Sox30/Rsph1/Asz1/Sycp3/Ubb/Kif18a/D1Pas1/Ythdf2/Hspa1l/Msh5/Ift88/Dmc1/Brca2/Meig1/Spo11/Wdr48/Mns1/Tarbp2/Tdrd5/Brip1/Ttk/Snrpa1/Kdm3a/Adad1/Ropn1l/Nphp1/Sycp2/Rad18/H1f6/Cit/Racgap1/Plk1/Aff4/Syc…
BP	GO:0007276	gamete generation	257	-0.461686	-1.82253	0.00181488	0.00952507	0.00580882	787	tags=33%, list=16%, signal=29%	Morn2/Gtsf1/Ccdc36/Hspb11/Mov10l1/Zfp541/Strbp/Crem/4932438A13Rik/Fancd2/Ncaph/Brdt/Cntd1/Ybx2/Mast2/Utp14b/Usp42/Shcbp1l/Tdrkh/Dmrtc2/Tsga10/Rnf17/Kmt2b/Cip2a/Dnaja1/3830403N18Rik/Sox30/Rsph1/Asz1/Sycp3/Ubb/Kif18a/D1Pas1/Ythdf2/Hspa1l/Msh5/Ift88/Dmc1/Brca2/Meig1/Spo11/Wdr48/Mns1/Tarbp2/Tdrd5/Brip1/Ttk/Snrpa1/Kdm3a/Adad1/Ropn1l/Nphp1/Sycp2/Rad18/H1f6/Cit/Racgap1/Plk1/Aff4/Syce3/Mael/Hfm1/H2afx/My…
BP	GO:0010948	negative regulation of cell cycle process	112	-0.513159	-1.82337	0.00185529	0.00952507	0.00580882	843	tags=35%, list=17%, signal=30%	Stil/Bub3/Mdm2/Rad21/Orc1/Klf4/Mad2l1/Mdm1/Zw10/Cdk4/Nbn/Sox4/Cep192/Msh6/Babam2/Gen1/Kifc1/Psmg2/Ezh2/Rad17/Ttk/Clspn/Ccnf/Tpr/Plk1/Brca1/Terf1/Aurkb/Nek2/Hormad1/Dtl/Cenpe/Ccnb1/Ndc80/Fbxo5/Anapc15/Bub1b/Npm1/Cdk1/Birc5/Bub1
BP	GO:0006325	chromatin organization	356	-0.4494	-1.8246	0.00175131	0.00952507	0.00580882	614	tags=22%, list=12%, signal=21%	Pim3/H2afz/Paf1/Ing5/Brd1/H4c9/Dmrtc2/Wbp2/Hat1/Kmt2b/Smchd1/Kmt2c/Asxl1/Naa40/Hmgb1/Sycp3/Dnmt3b/Leo1/Smyd3/Dcaf1/Nsd2/Setd1a/Jarid2/Babam2/Ubn1/Phf13/H1f0/Kdm1a/Brca2/Supt4a/Zmynd11/Ezh2/Atf7ip/Pih1d1/Usp21/Usp16/Mbtd1/Mphosph8/Pak1/Ube2a/Kdm3a/Phf20/Nap1l1/Smarcad1/H2bc3/Tpr/H1f6/Srcap/H2afv/Brca1/Nasp/Aurkb/H2bc14/Pcgf5/H3c3/H2afx/H1f4/Smarca5/H1f10/Cenpp/H1f1/Pole3/H4c3/Smarca4/Pcgf6/Trim28/…
BP	GO:0051052	regulation of DNA metabolic process	201	-0.476068	-1.83358	0.00182149	0.00952507	0.00580882	548	tags=21%, list=11%, signal=20%	Nbn/Slf1/Smchd1/Lig3/Hmgb1/Aunip/Nsd2/Msh6/Babam2/H1f0/Kdm1a/Brca2/Atr/Atf7ip/Rad17/Gmnn/Rfc4/Mphosph8/Rad51ap1/Foxm1/Smarcad1/Atad5/Rad18/H1f6/Brca1/Terf1/Aurkb/Nek2/H1f4/H1f10/H1f1/Tcp1/Trim28/Ccna2/Pcna/Dnajc2/Fbxo5/Dbf4/Gja1/Npm1/Cdk1/Esco2/Hsp90aa1
BP	GO:0090068	positive regulation of cell cycle process	128	-0.513871	-1.85771	0.00183486	0.00952507	0.00580882	594	tags=31%, list=12%, signal=28%	Paf1/Cdk4/Slf1/Sox4/Ccnd3/Fam83d/Lmnb1/Cep295/Gen1/Gpsm2/Ezh2/Mepce/Kif23/Atad5/Tpr/Cdca5/Cit/Racgap1/Cspp1/Brca1/Spag5/Terf1/Aurkb/Hspa2/Larp7/Dtl/Ube2c/Ranbp1/Cenpe/Ccnb1/Ndc80/Kif20b/Fbxo5/Dbf4/Npm1/Cdk1/Nusap1/Sgo2a/Dazl/Birc5
BP	GO:0007010	cytoskeleton organization	399	-0.454561	-1.86184	0.00176056	0.00952507	0.00580882	655	tags=22%, list=13%, signal=21%	Larp4/Specc1/Mybl2/Zw10/Ninl/Dtnbp1/Mast2/Sgo1/Specc1l/Zpr1/Traf3ip1/Add3/Kif2a/Pdlim7/Rsph1/Ckap2/Cep192/Aunip/Kif18a/Tesk1/Tubg1/Cep295/Gen1/Ift88/Kifc1/Krt10/Actg1/Brca2/Pclaf/Prr5/Mcph1/Wdr62/Gpsm2/Fgfr1op/Tubb5/Klhl24/Pak1/Kif4/Ska1/Camsap1/Diaph3/Macf1/Tuba1b/Cript/Map4/Kif23/Dock7/Baiap2/Ccnf/Tpr/Cit/Cep70/Racgap1/Espl1/Plk1/Brca1/Spag5/Terf1/Zranb1/Kif20a/Aurkb/Nek2/Aurka/Rangrf/Cenpw/Tac…
BP	GO:0000075	cell cycle checkpoint	104	-0.531256	-1.87214	0.00181159	0.00952507	0.00580882	420	tags=30%, list=8%, signal=28%	Nbn/Sox4/Cep192/Babam2/Gen1/Kntc1/Psmg2/Stk33/Atr/Rad17/E2f1/Ttk/Clspn/Nabp1/Tpr/Plk1/Brca1/Terf1/Aurkb/Hormad1/Aurka/Dtl/Cenpe/Ccnb1/Ndc80/Anapc15/Bub1b/Cdk1/Birc5/Bub1/Top2a
BP	GO:1901990	regulation of mitotic cell cycle phase transition	129	-0.518904	-1.87873	0.00184502	0.00952507	0.00580882	906	tags=38%, list=18%, signal=32%	Spdl1/Kif14/Ccne1/Stil/Rptor/Bub3/Mdm2/Rad21/Orc1/Tcf3/Cdc45/Klf4/Mad2l1/Zw10/Cdk4/Nbn/Sox4/Ccnd3/Cep192/Lmnb1/Gen1/Psmg2/Ezh2/Rad17/E2f1/Mepce/Ttk/Clspn/Ccnb3/Atad5/Tpr/Cdca5/Plk1/Brca1/Terf1/Aurkb/Hspa2/Larp7/Dtl/Ube2c/Cenpe/Ccnb1/Ndc80/Fbxo5/Dbf4/Anapc15/Bub1b/Cdk1/Birc5/Bub1/Cenpf
BP	GO:1901987	regulation of cell cycle phase transition	139	-0.524281	-1.92184	0.00183486	0.00952507	0.00580882	906	tags=38%, list=18%, signal=32%	Spdl1/Kif14/Ccne1/Stil/Rptor/Bub3/Mdm2/Rad21/Orc1/Tcf3/Cdc45/Klf4/Mad2l1/Zw10/Paf1/Cdk4/Nbn/Sox4/Ccnd3/Cep192/Fam83d/Lmnb1/Babam2/Gen1/Psmg2/Ezh2/Rad17/E2f1/Mepce/Ttk/Clspn/Ccnb3/Atad5/Tpr/Cdca5/Plk1/Brca1/Terf1/Aurkb/Hspa2/Larp7/Dtl/Ube2c/Cenpe/Ccnb1/Ndc80/Fbxo5/Dbf4/Anapc15/Bub1b/Npm1/Cdk1/Birc5/Bub1/Cenpf
BP	GO:0044772	mitotic cell cycle phase transition	176	-0.524106	-1.97221	0.0018797	0.00952507	0.00580882	425	tags=24%, list=9%, signal=23%	Lmnb1/Gen1/Psmg2/Ezh2/Rad17/E2f1/Mepce/Ttk/Calm3/Clspn/Calm2/Foxm1/Ccnb3/Atad5/Ccnf/Tpr/Cdca5/Cit/Plk1/Brca1/Terf1/Nasp/Aurkb/Hspa2/Larp7/Dtl/Tacc3/Ube2c/Cenpe/Ccnb1/Spdya/Ccna2/Ndc80/Ccnb2/Fbxo5/Dbf4/Anapc15/Bub1b/Cdk1/Birc5/Cks2/Ube2s/Bub1/Cenpf
BP	GO:0032886	regulation of microtubule-based process	102	-0.568929	-1.99116	0.0018315	0.00952507	0.00580882	486	tags=27%, list=10%, signal=25%	Ckap2/Cep192/Kif18a/Cep295/Gen1/Kifc1/Mcph1/Gpsm2/Pak1/Ska1/Camsap1/Macf1/Cfap20/Ccnf/Tpr/Cep70/Plk1/Spag5/Terf1/Nek2/Rangrf/Tacc3/Ranbp1/Cep85/Npm1/Kif11/Tpx2/Stmn1
BP	GO:0033044	regulation of chromosome organization	193	-0.522429	-1.99798	0.00181488	0.00952507	0.00580882	594	tags=26%, list=12%, signal=24%	Paf1/Shcbp1l/Dmrtc2/Wbp2/Nbn/Kmt2b/Slf1/Naa40/Dnmt3b/Cep192/Setd1a/Jarid2/Gen1/H1f0/Kdm1a/Psmg2/Mcph1/Atr/Atf7ip/Pih1d1/Mphosph8/Ttk/Kdm3a/Tpr/H1f6/Cdca5/Cit/Plk1/Brca1/Terf1/Aurkb/Nek2/H1f4/Tacc3/H1f10/H1f1/Tcp1/Trim28/Cenpe/Ccnb1/Ndc80/H3f3b/Fbxo5/Anapc15/Bub1b/Sgo2a/Birc5/Mki67/Bub1/Top2a
MF	GO:0015631	tubulin binding	135	-0.551132	-1.99822	0.00188324	0.00952507	0.00580882	609	tags=29%, list=12%, signal=27%	Mast2/Kif27/Traf3ip1/Map4k4/Kif2a/Adnp/Kif18a/Fam83d/Gnas/Cep295/Kifc1/Brca2/Kif22/Maco1/Kif4/Ccdc181/Ska1/Camsap1/Macf1/Cript/Map4/Kif23/Tpr/Cep70/Kif15/Racgap1/Plk1/Spag5/Terf1/Kif20a/Ckap5/Kif2c/Cenpe/Kif20b/Gja1/Nusap1/Kif11/Birc5/Prc1/Stmn1
CC	GO:0044454	nuclear chromosome part	306	-0.501416	-2.01773	0.00175131	0.00952507	0.00580882	978	tags=35%, list=20%, signal=30%	Ccdc155/Smarce1/Xrcc5/Xrcc4/Ino80b/Tcf4/Tcf7l2/Hormad2/Pot1b/Mis12/Wapl/Ing2/Ercc1/Uhrf1/Kmt5b/Smc1b/Setdb1/Orc1/Usp3/Tcf3/Cdc45/Rnf212/Klf4/Gatad2a/Klhdc3/Ncor2/Suds3/Mef2b/Asf1b/Cdk13/Ncaph/Gins1/Sgo1/H2afz/H4c9/Wbp2/Hat1/Nbn/Smchd1/Asxl1/Lig3/Hmgb1/3830403N18Rik/Sycp3/Dnmt3b/Swi5/Setd1a/Msh6/Msh5/H1f0/Kdm1a/Brca2/Dsn1/Pold3/Ezh2/Rad17/E2f1/Mphosph8/Syce2/Ube2a/Rad51ap1/Ssrp1/Smarcad1/Sycp2/Cen…
BP	GO:0044770	cell cycle phase transition	192	-0.53047	-2.02969	0.00181488	0.00952507	0.00580882	434	tags=28%, list=9%, signal=27%	Paf1/Zpr1/Cdk4/Nbn/Sox4/Ccnd3/Cep192/Fam83d/Lmnb1/Babam2/Gen1/Psmg2/Ezh2/Rad17/E2f1/Mepce/Ttk/Calm3/Clspn/Calm2/Foxm1/Ccnb3/Atad5/Ccnf/Tpr/Cdca5/Cit/Plk1/Brca1/Terf1/Nasp/Aurkb/Hspa2/Larp7/Dtl/Tacc3/Ube2c/Cenpe/Ccnb1/Spdya/Ccna2/Ndc80/Slbp/Ccnb2/Fbxo5/Dbf4/Anapc15/Bub1b/Npm1/Cdk1/Birc5/Cks2/Ube2s/Bub1/Cenpf
CC	GO:0099080	supramolecular complex	245	-0.51727	-2.03715	0.00178571	0.00952507	0.00580882	685	tags=28%, list=14%, signal=25%	Ptges3/Rpgrip1l/Specc1/Zw10/Radil/Ninl/Reep4/Kif27/Specc1l/Myo9b/Kif2a/Pdlim7/Map2k2/Rsph1/Ckap2/Tchp/Kif18a/Eif3a/Tubg1/Lmnb1/Cep295/Dync2h1/Kifc1/Kntc1/Krt10/Actg1/Gtse1/Vcl/Tubb5/Mns1/Kif22/Pak1/Kif4/Ccdc181/Ska1/Camsap1/Macf1/Tuba1b/Map4/Kif23/Baiap2/Cfap20/Hspa8/Kif15/Plk1/Cspp1/Spag5/Kif20a/Aurkb/Nek2/Aurka/Ckap5/Aspm/Tcp1/Kif2c/Cenpe/Incenp/Dynll1/Kif20b/Gja1/Cdk1/Nusap1/Kif11/Tpx2/Tuba3a/…
CC	GO:0099081	supramolecular polymer	245	-0.51727	-2.03715	0.00178571	0.00952507	0.00580882	685	tags=28%, list=14%, signal=25%	Ptges3/Rpgrip1l/Specc1/Zw10/Radil/Ninl/Reep4/Kif27/Specc1l/Myo9b/Kif2a/Pdlim7/Map2k2/Rsph1/Ckap2/Tchp/Kif18a/Eif3a/Tubg1/Lmnb1/Cep295/Dync2h1/Kifc1/Kntc1/Krt10/Actg1/Gtse1/Vcl/Tubb5/Mns1/Kif22/Pak1/Kif4/Ccdc181/Ska1/Camsap1/Macf1/Tuba1b/Map4/Kif23/Baiap2/Cfap20/Hspa8/Kif15/Plk1/Cspp1/Spag5/Kif20a/Aurkb/Nek2/Aurka/Ckap5/Aspm/Tcp1/Kif2c/Cenpe/Incenp/Dynll1/Kif20b/Gja1/Cdk1/Nusap1/Kif11/Tpx2/Tuba3a/…
CC	GO:0099512	supramolecular fiber	245	-0.51727	-2.03715	0.00178571	0.00952507	0.00580882	685	tags=28%, list=14%, signal=25%	Ptges3/Rpgrip1l/Specc1/Zw10/Radil/Ninl/Reep4/Kif27/Specc1l/Myo9b/Kif2a/Pdlim7/Map2k2/Rsph1/Ckap2/Tchp/Kif18a/Eif3a/Tubg1/Lmnb1/Cep295/Dync2h1/Kifc1/Kntc1/Krt10/Actg1/Gtse1/Vcl/Tubb5/Mns1/Kif22/Pak1/Kif4/Ccdc181/Ska1/Camsap1/Macf1/Tuba1b/Map4/Kif23/Baiap2/Cfap20/Hspa8/Kif15/Plk1/Cspp1/Spag5/Kif20a/Aurkb/Nek2/Aurka/Ckap5/Aspm/Tcp1/Kif2c/Cenpe/Incenp/Dynll1/Kif20b/Gja1/Cdk1/Nusap1/Kif11/Tpx2/Tuba3a/…
BP	GO:0007346	regulation of mitotic cell cycle	230	-0.524336	-2.04646	0.00179211	0.00952507	0.00580882	427	tags=26%, list=9%, signal=25%	Cdk4/Nbn/Slf1/Sox4/Ccnd3/Hmgb1/Cep192/Tubg1/Lmnb1/Gen1/Kntc1/Brca2/Psmg2/Mcph1/Stk33/Gpsm2/Ezh2/Cdk11b/Rad17/E2f1/Mepce/Ttk/Clspn/Ccnb3/Nabp1/Atad5/Tpr/Cdca5/Cit/Plk1/Brca1/Terf1/Aurkb/Nek2/Hspa2/Larp7/Dtl/Tacc3/Ube2c/Ranbp1/Cenpe/Ccnb1/Incenp/Cep85/Ndc80/Kif20b/Fbxo5/Dbf4/Anapc15/Bub1b/Cdk1/Nusap1/Kif11/Tpx2/Birc5/Cks2/Mki67/Bub1/Top2a/Cenpf
BP	GO:0051726	regulation of cell cycle	425	-0.503889	-2.07182	0.0017452	0.00952507	0.00580882	434	tags=21%, list=9%, signal=21%	Fam83d/Msh6/Ythdf2/Tubg1/Lmnb1/Cep295/Babam2/Gen1/Kifc1/Kntc1/Brca2/Pclaf/Gadd45b/Psmg2/Mcph1/Stk33/Atr/Gpsm2/Ezh2/Cdk11b/Pim1/Rad17/Usp16/E2f1/Gmnn/Ppp1r13b/Hexim1/Mepce/Ttk/Clspn/Foxm1/Ccnb3/Kif23/Nabp1/Atad5/Cops5/Ccnf/Tpr/Cdkn3/Slc25a33/Cdca5/Cit/Hspa8/Racgap1/Plk1/Cspp1/Brca1/Spag5/Terf1/Kif20a/Aurkb/Nek2/Hormad1/Hspa2/Aurka/Larp7/Dtl/Tacc3/Aspm/Ube2c/Ranbp1/Cenpe/Ccnb1/Spdya/Incenp/Ccna2/Ce…
CC	GO:0005813	centrosome	270	-0.528957	-2.1117	0.00176056	0.00952507	0.00580882	775	tags=30%, list=16%, signal=27%	Cetn4/Cdc45/Hspb11/Wdr60/Mdm1/Rbbp6/Cep89/Pibf1/Rpgrip1l/Ift57/1700029J07Rik/Ninl/Sgo1/Traf3ip1/Bbs7/Tbc1d31/Slf1/Kif2a/Ccdc15/Ckap2/Leo1/Cep192/Aunip/Ccdc92/Tchp/Tubg1/Cep295/Gen1/Ift88/Kifc1/Brca2/Pclaf/Cir1/Wdr62/Erc1/Gpsm2/Fgfr1op/Odf2l/E2f1/Ski/Mplkip/Ccnb3/Hyls1/Kif23/Ccnf/Rad18/Cep70/Espl1/Iqcb1/Plk1/Cspp1/Brca1/Spag5/Ckap2l/Aurkb/Pcgf5/Nek2/H2afx/Aurka/Dtl/Tacc3/Ckap5/Aspm/Tcp1/Skp1a/Kif2…
CC	GO:0000228	nuclear chromosome	326	-0.523109	-2.114	0.0017301	0.00952507	0.00580882	978	tags=36%, list=20%, signal=31%	Ccdc155/Smarce1/Xrcc5/Xrcc4/Ino80b/Tcf4/Tcf7l2/Hormad2/Pot1b/Mis12/Wapl/Ing2/Ercc1/Uhrf1/Kmt5b/Fignl1/Smc1b/Setdb1/Rad21/Orc1/Usp3/Ccdc36/Tcf3/Cdc45/Rnf212/Klf4/Gatad2a/Klhdc3/Ncor2/Suds3/Mef2b/Asf1b/Cdk13/Ncaph/Gins1/Sgo1/H2afz/H4c9/Wbp2/Hat1/Add3/Nbn/Smchd1/Asxl1/Lig3/Hmgb1/3830403N18Rik/Rsph1/Sycp3/Dnmt3b/Swi5/Setd1a/Msh6/Tubg1/Msh5/H1f0/Kdm1a/Dmc1/Brca2/Dsn1/Pold3/Ezh2/Rad17/E2f1/Mphosph8/Syc…
BP	GO:0007017	microtubule-based process	314	-0.525284	-2.12198	0.00173611	0.00952507	0.00580882	645	tags=27%, list=13%, signal=25%	Mybl2/Zw10/Ift57/Ninl/Dtnbp1/Sgo1/Kif27/Specc1l/Zpr1/Traf3ip1/Stau1/Kif2a/Rsph1/Ckap2/Cep192/Aunip/Ubb/Kif18a/Tubg1/Cep295/Dync2h1/Gen1/Ift88/Kifc1/Brca2/Pclaf/Mcph1/Wdr62/Gpsm2/Ift122/Fgfr1op/Tubb5/Kif22/Pak1/Kif4/Ska1/Camsap1/Macf1/Tuba1b/Cript/Ropn1l/Map4/Kif23/Dock7/Cfap20/Ccnf/Tpr/Hspa8/Cep70/Kif15/Racgap1/Espl1/Plk1/Brca1/Spag5/Terf1/Kif20a/Aurkb/Nek2/Aurka/Rangrf/Cenpw/Tacc3/Ckap5/Aspm/Kif…
CC	GO:0005815	microtubule organizing center	320	-0.533752	-2.15826	0.00173913	0.00952507	0.00580882	775	tags=30%, list=16%, signal=27%	Cetn4/Cdc45/Hspb11/Arhgap35/Wdr60/Mdm1/Rbbp6/Cep89/Pibf1/Rpgrip1l/Specc1/Cep83/Ift57/1700029J07Rik/Ninl/Bbof1/Sgo1/Specc1l/Traf3ip1/Bbs7/Mphosph9/Tbc1d31/Slf1/Kif2a/Ccdc15/Ckap2/Leo1/Cep192/Aunip/Ccdc92/Tchp/Ythdf2/Tubg1/Cep295/Gen1/Ift88/Kifc1/Brca2/Pclaf/Cir1/Wdr62/Erc1/Gpsm2/Ift122/Fgfr1op/Odf2l/E2f1/Ski/Mplkip/Ccnb3/Hyls1/Kif23/Cfap20/Ccnf/Rad18/Cep70/Espl1/Iqcb1/Plk1/Cspp1/Brca1/Spag5/Ckap2l…
BP	GO:0051321	meiotic cell cycle	174	-0.57662	-2.16806	0.0018797	0.00952507	0.00580882	915	tags=45%, list=18%, signal=38%	Cep63/Wapl/Ing2/Ccne1/Zfp318/Ercc1/Fignl1/Smc1b/Bub3/Ankrd31/Rad21/Ccdc36/Mov10l1/Rnf212/Klhdc3/Fancd2/Ncaph/Brdt/Cntd1/Stk35/Sgo1/Utp14b/Shcbp1l/Tdrkh/Dmrtc2/Nbn/Psmc3ip/Smc4/Rad54b/3830403N18Rik/Rsph1/Asz1/Sycp3/Ubb/Kif18a/Msh6/Ythdf2/Tubg1/Msh5/Dmc1/Brca2/Meig1/Spo11/Rmi1/Mns1/Brip1/Ttk/Syce2/Ccnb3/Sycp2/Cenpc1/Terb1/Espl1/Plk1/Terf1/Syce3/Mael/Hfm1/Nek2/H2afx/Mybl1/Hormad1/Hspa2/Aurka/Stra8/A…
BP	GO:0010639	negative regulation of organelle organization	154	-0.584826	-2.17105	0.00190476	0.00952507	0.00580882	551	tags=28%, list=11%, signal=26%	Add3/Nbn/Lig3/Ckap2/Dnmt3b/Cep192/Tchp/Jarid2/Gen1/Kifc1/H1f0/Kdm1a/Psmg2/Pih1d1/Odf2l/Ttk/Kdm3a/Camsap1/Map4/Ccnf/Tpr/H1f6/Plk1/Brca1/Higd1a/Terf1/Aurkb/Nek2/Hormad1/H1f4/H1f10/H1f1/Cenpe/Ccnb1/Ndc80/H3f3b/Fbxo5/Anapc15/Bub1b/Npm1/Birc5/Bub1/Stmn1/Top2a
BP	GO:0010564	regulation of cell cycle process	269	-0.557496	-2.22453	0.00176367	0.00952507	0.00580882	434	tags=25%, list=9%, signal=24%	Fam83d/Msh6/Ythdf2/Tubg1/Lmnb1/Cep295/Babam2/Gen1/Kifc1/Brca2/Psmg2/Mcph1/Gpsm2/Ezh2/Cdk11b/Rad17/E2f1/Mepce/Ttk/Clspn/Foxm1/Ccnb3/Kif23/Atad5/Ccnf/Tpr/Slc25a33/Cdca5/Cit/Racgap1/Plk1/Cspp1/Brca1/Spag5/Terf1/Kif20a/Aurkb/Nek2/Hormad1/Hspa2/Aurka/Larp7/Dtl/Tacc3/Ube2c/Ranbp1/Cenpe/Ccnb1/Incenp/Cep85/Cdc20/Ndc80/Kif20b/Fbxo5/Dbf4/Anapc15/Bub1b/Npm1/Cdk1/Nusap1/Kif11/Sgo2a/Dazl/Tpx2/Birc5/Mki67/Prc1…
BP	GO:0071824	protein-DNA complex subunit organization	110	-0.633762	-2.23309	0.00187617	0.00952507	0.00580882	594	tags=36%, list=12%, signal=33%	Asf1b/Brdt/Paf1/H4c9/Hat1/Sycp3/Swi5/Smyd3/Ubn1/H1f0/Dmc1/Atf7ip/Cenpn/Mcm7/Nap1l1/H2bc3/Cenpc1/H1f6/Srcap/Terf1/Nasp/H2bc14/H3c3/Gtf2b/H1f4/Smarca5/Cenpw/H1f10/Cenpp/H1f1/Pole3/H4c3/Smarca4/Cenpe/Hells/H3f3b/H4c8/H4c4/Npm1/H2bc1
BP	GO:0000226	microtubule cytoskeleton organization	243	-0.571758	-2.24368	0.00181159	0.00952507	0.00580882	488	tags=26%, list=10%, signal=24%	Rsph1/Ckap2/Cep192/Aunip/Kif18a/Tubg1/Cep295/Gen1/Ift88/Kifc1/Brca2/Pclaf/Mcph1/Wdr62/Gpsm2/Fgfr1op/Tubb5/Pak1/Kif4/Ska1/Camsap1/Tuba1b/Cript/Map4/Kif23/Dock7/Ccnf/Tpr/Cep70/Racgap1/Espl1/Plk1/Brca1/Spag5/Terf1/Kif20a/Aurkb/Nek2/Aurka/Rangrf/Cenpw/Tacc3/Ckap5/Aspm/Kif2c/Ranbp1/Cenpe/Spc25/Ccnb1/Cep85/Cdc20/Ndc80/Fbxo5/Nuf2/Npm1/Nusap1/Kif11/Tpx2/Tuba3a/Birc5/Prc1/Stmn1/Tubb4b
BP	GO:1903046	meiotic cell cycle process	126	-0.625438	-2.25724	0.00184502	0.00952507	0.00580882	663	tags=41%, list=13%, signal=36%	Fancd2/Ncaph/Brdt/Cntd1/Sgo1/Shcbp1l/Tdrkh/Dmrtc2/Psmc3ip/Smc4/Rad54b/Asz1/Sycp3/Ubb/Kif18a/Msh6/Ythdf2/Tubg1/Msh5/Dmc1/Brca2/Spo11/Rmi1/Brip1/Ttk/Syce2/Sycp2/Cenpc1/Terb1/Espl1/Plk1/Terf1/Syce3/Mael/Hfm1/Mybl1/Hormad1/Hspa2/Aurka/Aspm/Ncapd2/Meiob/Spdya/Cdc20/Fbxo5/Bub1b/Nuf2/Sgo2a/Dazl/Cks2/Bub1/Top2a
BP	GO:0140013	meiotic nuclear division	113	-0.640619	-2.28614	0.00184162	0.00952507	0.00580882	663	tags=42%, list=13%, signal=37%	Fancd2/Ncaph/Brdt/Cntd1/Sgo1/Shcbp1l/Tdrkh/Dmrtc2/Psmc3ip/Smc4/Rad54b/Asz1/Sycp3/Ubb/Kif18a/Msh5/Dmc1/Brca2/Spo11/Rmi1/Brip1/Ttk/Syce2/Sycp2/Cenpc1/Terb1/Espl1/Plk1/Terf1/Syce3/Mael/Hfm1/Mybl1/Hormad1/Hspa2/Aurka/Aspm/Meiob/Spdya/Cdc20/Fbxo5/Bub1b/Nuf2/Sgo2a/Dazl/Cks2/Bub1/Top2a
CC	GO:0015630	microtubule cytoskeleton	490	-0.548093	-2.28942	0.00172712	0.00952507	0.00580882	775	tags=31%, list=16%, signal=29%	Cetn4/Wdr47/Cdc45/Hspb11/Arhgap35/Lrrc49/Mad2l1/Wdr60/Sptan1/Mdm1/Strbp/Rbbp6/Ect2/Cep89/Pibf1/Rpgrip1l/Specc1/Zw10/Mapkbp1/Cep83/Ift57/1700029J07Rik/Radil/Ninl/Dtnbp1/Bbof1/Reep4/Mast2/Sgo1/Kif27/Specc1l/Shcbp1l/Traf3ip1/Bbs7/Mphosph9/Tbc1d31/Slf1/Kif2a/Ccdc15/Dnaja1/Map2k2/Rsph1/Ckap2/Leo1/Cep192/Aunip/Ccdc92/Tchp/Kif18a/Eif3a/Fam83d/Ythdf2/Tubg1/Cep295/Dync2h1/Gen1/Ift88/Kifc1/Kntc1/Brca2/Pcla…
CC	GO:0098687	chromosomal region	179	-0.608031	-2.29313	0.0018797	0.00952507	0.00580882	552	tags=33%, list=11%, signal=30%	Ppp2cb/Nbn/Nup133/Smchd1/Sycp3/Dnmt3b/Kif18a/Kntc1/Kdm1a/Dmc1/Brca2/Dsn1/Cenpq/Ezh2/Spo11/Cenpm/Rad17/Cenpl/Rangap1/Ttk/Cenpn/Ska1/Cenpc1/Terb1/Nabp1/Tpr/Plk1/Spag5/Terf1/Aurkb/Nek2/H2afx/Aurka/Cenpw/Setx/Ckap5/Cenpp/Ncapd2/Ncapg/Kif2c/Cenpe/Hells/Spc25/Ccnb1/Incenp/Ndc80/Dynll1/H3f3b/Knl1/Bub1b/Nuf2/Esco2/Sgo2a/Birc5/Mis18bp1/Mki67/Cdca8/Bub1/Cenpf
CC	GO:0000793	condensed chromosome	112	-0.651872	-2.31625	0.00185529	0.00952507	0.00580882	551	tags=41%, list=11%, signal=37%	Add3/Nup133/Smc4/Lig3/3830403N18Rik/Rsph1/Sycp3/Tubg1/Msh5/Dmc1/Brca2/Dsn1/Syce2/Ska1/Sycp2/Cenpc1/H1f6/Cdca5/Plk1/Brca1/Syce3/Aurkb/Nek2/H2afx/Hormad1/Hspa2/Aurka/Smarca5/Ncapd2/Ncapg/Cenpe/Spc25/Ccnb1/Incenp/Ndc80/Hmgb2/Knl1/Bub1b/Nuf2/Sgo2a/Birc5/Mis18bp1/Mki67/Bub1/Top2a/Cenpf
BP	GO:1903047	mitotic cell cycle process	325	-0.575116	-2.32345	0.00173611	0.00952507	0.00580882	548	tags=29%, list=11%, signal=28%	Nbn/Slf1/Sox4/Ccnd3/Smc4/Kif2a/Ckap2/Cep192/Kif18a/Tubg1/Lmnb1/Gen1/Phf13/Kifc1/Kntc1/Brca2/Dsn1/Psmg2/Mcph1/Wdr62/Stk33/Gpsm2/Ezh2/Cdk11b/Rad17/E2f1/Kif22/Mepce/Ttk/Calm3/Clspn/Calm2/Foxm1/Kif4/Ccnb3/Map4/Cenpc1/Kif23/Nabp1/Atad5/Ccnf/Tpr/Cdca5/Cit/Racgap1/Espl1/Plk1/Brca1/Spag5/Terf1/Nasp/Kif20a/Aurkb/Nek2/Hspa2/Aurka/Larp7/Dtl/Tacc3/Ncapd2/Ube2c/Ncapg/Anln/Kif2c/Ranbp1/Cenpe/Spc25/Ccnb1/Spdya/…
CC	GO:0000775	chromosome, centromeric region	121	-0.648267	-2.329	0.0018797	0.00952507	0.00580882	482	tags=36%, list=10%, signal=33%	Sycp3/Dnmt3b/Kif18a/Kntc1/Dsn1/Cenpq/Cenpm/Cenpl/Rangap1/Ttk/Cenpn/Ska1/Cenpc1/Tpr/Plk1/Spag5/Aurkb/Nek2/Aurka/Cenpw/Ckap5/Cenpp/Ncapd2/Ncapg/Kif2c/Cenpe/Hells/Spc25/Ccnb1/Incenp/Ndc80/Dynll1/Knl1/Bub1b/Nuf2/Esco2/Sgo2a/Birc5/Mis18bp1/Mki67/Cdca8/Bub1/Cenpf
BP	GO:0000278	mitotic cell cycle	385	-0.571662	-2.33296	0.00175131	0.00952507	0.00580882	524	tags=27%, list=11%, signal=26%	Sox4/Ccnd3/Smc4/Kif2a/Hmgb1/Ckap2/Sycp3/Cep192/Kif18a/Tubg1/Lmnb1/Gen1/Phf13/Kifc1/Kntc1/Brca2/Dsn1/Psmg2/Mcph1/Wdr62/Stk33/Gpsm2/Ezh2/Cdk11b/Rad17/Usp16/E2f1/Tubb5/Kif22/Mepce/Ttk/Calm3/Clspn/Calm2/Foxm1/Kif4/Ska1/Tuba1b/Ccnb3/Map4/Cenpc1/Kif23/Nabp1/Atad5/Ccnf/Nup153/Tpr/Cdca5/Cit/Racgap1/Espl1/Plk1/Brca1/Spag5/Terf1/Nasp/Kif20a/Aurkb/Nek2/Mybl1/Hspa2/Aurka/Larp7/Dtl/Cenpw/Tacc3/Ncapd2/Ube2c/Nc…
BP	GO:0000819	sister chromatid segregation	121	-0.652573	-2.34447	0.0018797	0.00952507	0.00580882	537	tags=38%, list=11%, signal=34%	Slf1/Smc4/Sycp3/Cep192/Kif18a/Tubg1/Gen1/Phf13/Dsn1/Psmg2/Kif22/Ttk/Kif4/Cenpc1/Kif23/Tpr/Cdca5/Cit/Racgap1/Espl1/Plk1/Spag5/Terf1/Aurkb/Nek2/Hormad1/Tacc3/Ncapd2/Ncapg/Kif2c/Cenpe/Ccnb1/Incenp/Cdc20/Ndc80/Fbxo5/Anapc15/Bub1b/Nuf2/Nusap1/Esco2/Sgo2a/Birc5/Cdca8/Bub1/Top2a
CC	GO:0099513	polymeric cytoskeletal fiber	212	-0.611117	-2.36566	0.00181488	0.00952507	0.00580882	685	tags=32%, list=14%, signal=29%	Ptges3/Rpgrip1l/Specc1/Zw10/Radil/Ninl/Reep4/Kif27/Specc1l/Myo9b/Kif2a/Pdlim7/Map2k2/Rsph1/Ckap2/Tchp/Kif18a/Eif3a/Tubg1/Lmnb1/Cep295/Dync2h1/Kifc1/Kntc1/Krt10/Actg1/Gtse1/Vcl/Tubb5/Mns1/Kif22/Pak1/Kif4/Ccdc181/Ska1/Camsap1/Macf1/Tuba1b/Map4/Kif23/Baiap2/Cfap20/Hspa8/Kif15/Plk1/Cspp1/Spag5/Kif20a/Aurkb/Nek2/Aurka/Ckap5/Aspm/Tcp1/Kif2c/Cenpe/Incenp/Dynll1/Kif20b/Gja1/Cdk1/Nusap1/Kif11/Tpx2/Tuba3a/…
CC	GO:0005874	microtubule	166	-0.636067	-2.38199	0.00187266	0.00952507	0.00580882	511	tags=32%, list=10%, signal=30%	Zw10/Radil/Ninl/Reep4/Kif27/Kif2a/Map2k2/Ckap2/Kif18a/Eif3a/Tubg1/Cep295/Dync2h1/Kifc1/Kntc1/Gtse1/Tubb5/Kif22/Kif4/Ccdc181/Ska1/Camsap1/Macf1/Tuba1b/Map4/Kif23/Baiap2/Cfap20/Hspa8/Kif15/Plk1/Cspp1/Spag5/Kif20a/Aurkb/Nek2/Aurka/Ckap5/Aspm/Tcp1/Kif2c/Cenpe/Incenp/Dynll1/Kif20b/Cdk1/Nusap1/Kif11/Tpx2/Tuba3a/Birc5/Prc1/Stmn1/Tubb4b
BP	GO:0071103	DNA conformation change	104	-0.676893	-2.38537	0.00181159	0.00952507	0.00580882	594	tags=40%, list=12%, signal=36%	Paf1/H4c9/Hat1/Nbn/Smchd1/Smc4/Hmgb1/Sycp3/Smyd3/Ubn1/Phf13/H1f0/Mcph1/Mcm7/Nap1l1/H2bc3/Tpr/H1f6/Cdca5/Nasp/H2bc14/H3c3/H1f4/Smarca5/H1f10/Cenpp/H1f1/Pole3/H4c3/Smarca4/Ncapd2/Ncapg/Hells/Ccnb1/H3f3b/H4c8/H4c4/Npm1/Cdk1/Nusap1/H2bc1/Top2a
BP	GO:0098813	nuclear chromosome segregation	169	-0.649584	-2.43826	0.00187266	0.00952507	0.00580882	482	tags=35%, list=10%, signal=33%	Sycp3/Cep192/Kif18a/Fam83d/Tubg1/Msh5/Gen1/Phf13/Dmc1/Brca2/Dsn1/Psmg2/Cenpq/Spo11/Rmi1/Kif22/Brip1/Ttk/Syce2/Kif4/Cenpc1/Terb1/Kif23/Tpr/Cdca5/Cit/Racgap1/Espl1/Plk1/Spag5/Terf1/Syce3/Mael/Aurkb/Hfm1/Nek2/Hormad1/Tacc3/Ncapd2/Ncapg/Kif2c/Cenpe/Meiob/Ccnb1/Incenp/Cdc20/Ndc80/Fbxo5/Knl1/Anapc15/Bub1b/Nuf2/Nusap1/Esco2/Sgo2a/Birc5/Cdca8/Bub1/Top2a/Cenpf
BP	GO:0048285	organelle fission	237	-0.626104	-2.45281	0.00180505	0.00952507	0.00580882	663	tags=38%, list=13%, signal=35%	Fancd2/Ncaph/Mybl2/Zw10/Brdt/Cntd1/Sgo1/Shcbp1l/Tdrkh/Dmrtc2/Slf1/Psmc3ip/Smc4/Rad54b/Kif2a/Asz1/Sycp3/Cep192/Ubb/Kif18a/Mtch2/Tubg1/Msh5/Gen1/Phf13/Kifc1/Dmc1/Brca2/Dsn1/Psmg2/Spo11/Rmi1/Cdk11b/Kif22/Brip1/Ttk/Syce2/Kif4/Sycp2/Cenpc1/Terb1/Kif23/Tpr/Cdca5/Cit/Racgap1/Espl1/Plk1/Spag5/Terf1/Syce3/Mael/Aurkb/Hfm1/Nek2/Mybl1/Hormad1/Hspa2/Aurka/Tacc3/Aspm/Ncapd2/Ube2c/Ncapg/Kif2c/Ranbp1/Cenpe/Meiob…
BP	GO:0140014	mitotic nuclear division	132	-0.686801	-2.47709	0.0018797	0.00952507	0.00580882	537	tags=40%, list=11%, signal=37%	Slf1/Smc4/Kif2a/Cep192/Kif18a/Tubg1/Gen1/Phf13/Kifc1/Dsn1/Psmg2/Cdk11b/Kif22/Ttk/Kif4/Cenpc1/Kif23/Tpr/Cdca5/Cit/Racgap1/Espl1/Plk1/Spag5/Terf1/Aurkb/Nek2/Aurka/Tacc3/Ncapd2/Ube2c/Ncapg/Kif2c/Ranbp1/Cenpe/Ccnb1/Incenp/Cep85/Cdc20/Ndc80/Kif20b/Fbxo5/Anapc15/Bub1b/Nuf2/Nusap1/Kif11/Tpx2/Birc5/Mki67/Cdca8/Ube2s/Bub1
CC	GO:0005819	spindle	150	-0.668275	-2.48632	0.00186567	0.00952507	0.00580882	511	tags=35%, list=10%, signal=32%	Kif2a/Rsph1/Aunip/Kif18a/Fam83d/Tubg1/Cep295/Kifc1/Kntc1/Dsn1/Wdr62/Gpsm2/Kif22/Rangap1/Ttk/Ska1/Map4/Kif23/Tpr/Racgap1/Espl1/Iqcb1/Plk1/Cspp1/Spag5/Terf1/Ckap2l/Kif20a/Aurkb/Nek2/Hspa2/Aurka/Tacc3/Ckap5/Aspm/Cenpe/Ccnb1/Incenp/Cep85/Dynll1/Kif20b/Fbxo5/Bub1b/Npm1/Cdk1/Nusap1/Kif11/Tpx2/Birc5/Prc1/Cdca8/Cenpf
BP	GO:0007059	chromosome segregation	203	-0.647837	-2.49556	0.0018315	0.00952507	0.00580882	482	tags=35%, list=10%, signal=33%	Sycp3/Cep192/Kif18a/Fam83d/Tubg1/Msh5/Gen1/Phf13/Dmc1/Brca2/Dsn1/Psmg2/Cenpq/Spo11/Rmi1/Kif22/Brip1/Ttk/Syce2/Cenpn/Kif4/Ska1/Smarcad1/Cenpc1/Terb1/Kif23/Tpr/Rad18/Cdca5/Cit/Racgap1/Espl1/Plk1/Brca1/Spag5/Srpk1/Terf1/Syce3/Mael/Aurkb/Hfm1/Nek2/Hormad1/Cenpw/Tacc3/Ncapd2/Ncapg/Kif2c/Cenpe/Meiob/Spc25/Ccnb1/Incenp/Cep85/Cdc20/Cdca2/Ndc80/Fbxo5/Knl1/Anapc15/Bub1b/Nuf2/Nusap1/Esco2/Sgo2a/Birc5/Mki67/…
BP	GO:0000280	nuclear division	225	-0.647141	-2.52076	0.00179533	0.00952507	0.00580882	663	tags=40%, list=13%, signal=36%	Fancd2/Ncaph/Mybl2/Zw10/Brdt/Cntd1/Sgo1/Shcbp1l/Tdrkh/Dmrtc2/Slf1/Psmc3ip/Smc4/Rad54b/Kif2a/Asz1/Sycp3/Cep192/Ubb/Kif18a/Tubg1/Msh5/Gen1/Phf13/Kifc1/Dmc1/Brca2/Dsn1/Psmg2/Spo11/Rmi1/Cdk11b/Kif22/Brip1/Ttk/Syce2/Kif4/Sycp2/Cenpc1/Terb1/Kif23/Tpr/Cdca5/Cit/Racgap1/Espl1/Plk1/Spag5/Terf1/Syce3/Mael/Aurkb/Hfm1/Nek2/Mybl1/Hormad1/Hspa2/Aurka/Tacc3/Aspm/Ncapd2/Ube2c/Ncapg/Kif2c/Ranbp1/Cenpe/Meiob/Ccnb1…
BP	GO:0051301	cell division	294	-0.630096	-2.52901	0.00175439	0.00952507	0.00580882	519	tags=28%, list=10%, signal=26%	Ccnd3/Smc4/Kif2a/Lig3/Ckap2/Sycp3/Fam83d/Babam2/Phf13/Kntc1/Brca2/Dsn1/Gpsm2/Usp16/Brip1/Syce2/Kif4/Ska1/Mplkip/Ccnb3/Map4/Sycp2/Cenpc1/Ybx1/Kif23/Dock7/Ccnf/Tpr/Cdca5/Cit/Racgap1/Plk1/Cspp1/Fubp1/Spag5/Terf1/Syce3/Kif20a/Aurkb/Nek2/Aurka/Cenpw/Tacc3/Stra8/Ckap5/Aspm/Ncapd2/Ube2c/Anln/Kif2c/Cenpe/Hells/Cdca3/Spc25/Ccnb1/Incenp/Ccna2/Cdc20/Cdca2/Ndc80/Ccnb2/Kif20b/Fbxo5/Cep55/Knl1/Anapc15/Bub1b/Nu…

## Sheet: 3. GSEA pL eS
ONTOLOGY	ID	Description	setSize	enrichmentScore	NES	pvalue	p.adjust	qvalues	rank	leading_edge	core_enrichment
BP	GO:0006310	DNA recombination	135	0.554487	2.00504	0.00116144	0.0367397	0.0284287	734	tags=35%, list=17%, signal=30%	H1f1/Rec8/H1f2/H1f4/Rad51/Gins2/Lig1/Tex15/Cenpx/Chek1/Mcm5/Rec114/Smc6/Atm/Rad51ap1/Mcm3/Atad5/Sfr1/Rpa3/Cdc45/Aunip/Prdm9/Top2b/4930447C04Rik/Rnf138/Tgfb1/Mms22l/Timeless/Prkdc/Tex11/Ccnb1ip1/Mcm6/Shoc1/Hus1b/Brca2/Brip1/Rev3l/Rbbp8/Chtf18/Hspd1/Cdc7/Swap70/Rad51b/Dmc1/Blm/Rad21l/Rpa2
BP	GO:0006260	DNA replication	135	0.523813	1.89412	0.00116144	0.0367397	0.0284287	827	tags=36%, list=19%, signal=30%	Stra8/Ccne2/Rad51/Gins2/Rrm2/Lig1/Esco2/Pole/Cst3/Cenpx/Mcm5/Dtd1/Mcm3/Prim1/Atad5/Tipin/Rpa3/Cdc45/Pura/Atrx/Bod1l/Gmnn/Mms22l/Timeless/Ticrr/Cdc6/Tspyl2/Mcm6/Pold1/Brca2/Rev3l/Smc3/Gins3/Chtf18/Pds5a/Smc1a/Rrm2b/Cdc7/Usp37/Blm/Primpol/Rpa2/Dscc1/Ccdc88a/Mcm4/Mcm10/Ilkap/Wdhd1/Slbp
BP	GO:0006302	double-strand break repair	108	0.532759	1.87431	0.00121359	0.0367397	0.0284287	734	tags=35%, list=17%, signal=30%	Rec8/Rad51/Gins2/Lig1/Esco2/Tex15/Meioc/Chek1/Mcm5/Atm/Rad51ap1/Mcm3/Sfr1/Rpa3/Cdc45/Aunip/Top2b/4930447C04Rik/Rnf138/Mms22l/Timeless/Prkdc/Dek/Mcm6/Hus1b/Brca2/Brip1/Rev3l/Rbbp8/Tdp2/Cdc7/Parp2/Rad51b/Dmc1/Blm/Kdm2a/Rad21l/Rpa2
BP	GO:0022412	cellular process involved in reproduction in multicellular organism	141	0.498154	1.80951	0.00115741	0.0367397	0.0284287	732	tags=32%, list=17%, signal=27%	Stra8/1700013H16Rik/M1ap/Rec8/H2bc1/Gm773/Tex15/Ctcfl/Meioc/Taf7l/Kit/Zglp1/Atm/Stag3/Fkbp6/Xlr4a/Xlr3c/Xlr4b/Dpep3/Xlr4c/4930447C04Rik/Tut4/Tgfb1/Xlr5c/Taf4b/Tex11/Ccnb1ip1/H3f3b/Figla/Mei1/Xlr3b/Tgfbr1/Mdk/Brca2/Brip1/Chtf18/Dazl/Diaph2/Tex14/Xlr5a/Ing2/Dmc1/Jam3/Boll/Xlr
MF	GO:0003735	structural constituent of ribosome	103	0.51416	1.8012	0.00121507	0.0367397	0.0284287	583	tags=30%, list=13%, signal=27%	Rpl39/Rpl13a/Rps28/Rps27/Rpl12/Rpl22/Rpl41/Rpl27a/Rpl21/Rps15/Rps13/Mrpl17/Rpl36/Rpl11/Rpl10a/Rpl17/Rpl26/Mrps34/Srbd1/Rpl35a/Rpl35/Rpl37a/Rps25/Fau/Rps17/Rps15a/Rps7/Rpl28/Rpl5/Rpl10/Mrpl18/Rps14
BP	GO:0051321	meiotic cell cycle	152	0.485505	1.76583	0.00115741	0.0367397	0.0284287	732	tags=33%, list=17%, signal=28%	Stra8/Ccne2/1700013H16Rik/M1ap/Rec8/Rad51/Gm773/Tex15/Meioc/Cenpx/Rec114/Atm/Tex12/Stag3/Syce1/Fkbp6/Xlr4a/Cpeb1/Xlr3c/Xlr4b/Dpep3/Prdm9/Top2b/Xlr4c/Atrx/4930447C04Rik/Smc1b/Xlr5c/Tex11/Ccnb1ip1/Shoc1/Hus1b/Mei1/Syce2/Xlr3b/Brca2/Brip1/Smc3/Rbbp8/Chtf18/Smc1a/Dazl/Tex14/Xlr5a/Ing2/Dmc1/Pdik1l/Boll/Rad21l/Xlr
CC	GO:0044445	cytosolic part	113	0.49916	1.76106	0.00120919	0.0367397	0.0284287	486	tags=27%, list=11%, signal=25%	Rpl39/Rpl13a/Rps28/Rps27/Rrm2/Rpl12/Rpl22/Rpl27a/Rpl21/Rps15/Stx12/Bloc1s2/Rps13/Rpl36/Rpl11/Chuk/Rpl10a/Rpl17/Rpl26/Rpl35a/Rpl35/Rack1/Rpl37a/Snapin/Zfp622/Rps25/Fau/Rps17/Rps15a/Rps7/Rpl28/Rpl5
BP	GO:0007281	germ cell development	103	0.499668	1.75043	0.00121507	0.0367397	0.0284287	732	tags=33%, list=17%, signal=28%	Stra8/1700013H16Rik/Rec8/H2bc1/Gm773/Meioc/Taf7l/Kit/Zglp1/Atm/Xlr4a/Xlr3c/Xlr4b/Xlr4c/4930447C04Rik/Tut4/Xlr5c/Taf4b/Ccnb1ip1/H3f3b/Figla/Mei1/Xlr3b/Mdk/Brca2/Brip1/Dazl/Diaph2/Xlr5a/Ing2/Dmc1/Jam3/Boll/Xlr
BP	GO:0048232	male gamete generation	193	0.468929	1.73404	0.00112994	0.0367397	0.0284287	732	tags=27%, list=17%, signal=24%	Stra8/H1f1/1700013H16Rik/M1ap/Rec8/H2bc1/Gm773/Tex15/Meioc/Jag2/Taf7l/Kit/Zglp1/Sgpl1/Prdx4/Atm/Stag3/Fkbp6/Xlr4a/Xlr3c/Xlr4b/Dpep3/Prdm9/Xlr4c/Rbp4/Atrx/4930447C04Rik/Spata5/Xlr5c/Taf4b/Pgm3/Tex11/Ccnb1ip1/H3f3b/Mei1/Rnf114/Xlr3b/Cadm1/Brca2/Brip1/Chtf18/Bcap31/Dazl/Tex14/Gal3st1/Xlr5a/Ing2/Dmc1/Jam3/Boll/Sfmbt1/Rad21l/Xlr
BP	GO:0003006	developmental process involved in reproduction	185	0.466883	1.72267	0.00113507	0.0367397	0.0284287	849	tags=33%, list=19%, signal=28%	Stra8/1700013H16Rik/Cited1/Rec8/H2bc1/Gm773/Tex15/Meioc/Taf7l/Kit/Zglp1/Sgpl1/Prdx4/Atm/Esx1/Xlr4a/Il11ra1/Hif1a/Xlr3c/Xlr4b/Xlr4c/Rbp4/Atrx/4930447C04Rik/Pparg/Tut4/Tgfb1/Xlr5c/Taf4b/Prkdc/Tex11/Ccnb1ip1/H3f3b/Tiparp/Figla/Bmpr2/Mei1/Ncoa1/Xlr3b/Tgfbr1/Mdk/Brca2/Brip1/Spint1/Eaf2/Dazl/Diaph2/Xlr5a/Ing2/Dmc1/Jam3/Boll/Rad21l/Xlr/Plk4/Insl3/Eif2s2/Nipbl/Fndc3a/Alms1/Selenof/Rarg
BP	GO:0007283	spermatogenesis	181	0.466404	1.72223	0.00113122	0.0367397	0.0284287	732	tags=27%, list=17%, signal=23%	Stra8/H1f1/1700013H16Rik/M1ap/Rec8/H2bc1/Gm773/Tex15/Meioc/Jag2/Taf7l/Kit/Zglp1/Sgpl1/Prdx4/Fkbp6/Xlr4a/Xlr3c/Xlr4b/Prdm9/Xlr4c/Rbp4/Atrx/4930447C04Rik/Spata5/Xlr5c/Taf4b/Pgm3/Ccnb1ip1/H3f3b/Mei1/Rnf114/Xlr3b/Cadm1/Brca2/Brip1/Chtf18/Bcap31/Dazl/Gal3st1/Xlr5a/Ing2/Dmc1/Jam3/Boll/Sfmbt1/Rad21l/Xlr
CC	GO:0044391	ribosomal subunit	124	0.476296	1.70399	0.00118203	0.0367397	0.0284287	584	tags=26%, list=13%, signal=24%	Rpl39/Rpl13a/Rps28/Rps27/Rpl12/Rpl22/Rpl27a/Rpl21/Rps15/Rps13/Mrpl17/Rpl36/Rpl11/Rpl10a/Rpl17/Rpl26/Mrps34/Rpl35a/Rpl35/Rack1/Rpl37a/Zfp622/Rps25/Fau/Rps17/Rps15a/Rps7/Rpl28/Rpl5/Mrpl42/Rpl10/Mrpl18/Rps14/Mrpl50
CC	GO:0005615	extracellular space	111	0.48301	1.70086	0.00121655	0.0367397	0.0284287	628	tags=29%, list=14%, signal=25%	Rpl39/Itm2b/Sorl1/Cst3/Kit/Dnajc9/Cd63/Prdx4/Vegfb/Cd47/Creg1/Cd81/Rnaset2a/Slmap/Nucb1/Rbp4/Ppt1/Mydgf/App/Tgfb1/Crlf1/Npnt/Ctsd/Fau/Rnaset2b/E130311K13Rik/Pdia4/Clstn1/Ctsf/Tsg101/Hspd1/Pgk1
CC	GO:0005840	ribosome	139	0.458818	1.66301	0.00115875	0.0367397	0.0284287	584	tags=25%, list=13%, signal=22%	Rpl39/Rpl13a/Rps28/Rps27/Rpl12/Rpl22/Rpl41/Rpl27a/Rpl21/Rps15/Rps13/Mrpl17/Rpl36/Rpl11/Rpl10a/Rpl17/Rpl26/Mrps34/Rpl35a/Rpl35/Rack1/Rpl37a/Zfp622/Rps25/Fau/Rps17/Rps15a/Rps7/Rpl28/Rpl5/Mrpl42/Rpl10/Mrpl18/Chchd1/Rps14/Mrpl50
BP	GO:1901137	carbohydrate derivative biosynthetic process	148	0.449581	1.64055	0.0011534	0.0367397	0.0284287	995	tags=37%, list=23%, signal=29%	Rrm2/Atp5pb/Itm2b/Tmem59/Atp5g2/Ugt8a/Cyc1/Vegfb/Pank3/Atp5k/Dtymk/Hif1a/Ext2/Pigp/Atp5d/Ogt/App/Tgfb1/Pkm/Atp5e/Gnpda2/Ncor1/Pgm3/Acss2/Mpc1/Pigk/Stt3a/Hprt/Dut/Gpaa1/Rrm2b/Atp5b/Pgk1/Mogs/Gal3st1/Rpn2/Atp5c1/Atp5j/Pigh/Dpm1/Adk/Ddost/Adssl1/Adss/Paics/Atp5j2/Tnip1/Krtcap2/Gpi1/Pigq/Coasy/Gapdh/B3galnt2/Alg1/Hs6st2
BP	GO:0007276	gamete generation	227	0.43665	1.6359	0.00111607	0.0367397	0.0284287	732	tags=27%, list=17%, signal=24%	Stra8/H1f1/1700013H16Rik/M1ap/Rec8/H2bc1/Gm773/Tex15/Ctcfl/Meioc/Jag2/Taf7l/Kit/Zglp1/Sgpl1/Prdx4/Atm/Stag3/Fkbp6/Xlr4a/Xlr3c/Xlr4b/Dpep3/Prdm9/Ddx3y/Xlr4c/Rbp4/Atrx/4930447C04Rik/Tut4/Tgfb1/Spata5/Xlr5c/Taf4b/Pgm3/Tex11/Ccnb1ip1/H3f3b/Figla/Mei1/Rnf114/Xlr3b/Cadm1/Tgfbr1/Mdk/Brca2/Brip1/Chtf18/Bcap31/Dazl/Diaph2/Tex14/Gal3st1/Xlr5a/Ing2/Dmc1/Jam3/Boll/Sfmbt1/Rad21l/Xlr
BP	GO:0048609	multicellular organismal reproductive process	254	0.42943	1.62322	0.00109529	0.0367397	0.0284287	528	tags=21%, list=12%, signal=19%	Stra8/H1f1/1700013H16Rik/M1ap/Rec8/H2bc1/Gm773/Tex15/Ctcfl/Meioc/Jag2/Taf7l/Kit/Zglp1/Sgpl1/Prdx4/Atm/Stag3/Nr3c1/Fkbp6/Xlr4a/Il11ra1/Xlr3c/Xlr4b/Dpep3/Prdm9/Ddx3y/Xlr4c/Rbp4/Atrx/4930447C04Rik/App/Tut4/Tgfb1/Spata5/Xlr5c/Taf4b/Pgm3/Tex11/Ccnb1ip1/H3f3b/Figla/Bmpr2/Mei1/Ncoa1/Rnf114/Xlr3b/Cadm1/Tgfbr1/Mdk/Brca2/Brip1
BP	GO:0032504	multicellular organism reproduction	255	0.427597	1.61537	0.0010989	0.0367397	0.0284287	528	tags=20%, list=12%, signal=19%	Stra8/H1f1/1700013H16Rik/M1ap/Rec8/H2bc1/Gm773/Tex15/Ctcfl/Meioc/Jag2/Taf7l/Kit/Zglp1/Sgpl1/Prdx4/Atm/Stag3/Nr3c1/Fkbp6/Xlr4a/Il11ra1/Xlr3c/Xlr4b/Dpep3/Prdm9/Ddx3y/Xlr4c/Rbp4/Atrx/4930447C04Rik/App/Tut4/Tgfb1/Spata5/Xlr5c/Taf4b/Pgm3/Tex11/Ccnb1ip1/H3f3b/Figla/Bmpr2/Mei1/Ncoa1/Rnf114/Xlr3b/Cadm1/Tgfbr1/Mdk/Brca2/Brip1
BP	GO:0006281	DNA repair	223	0.4271	1.60201	0.00111359	0.0367397	0.0284287	734	tags=27%, list=17%, signal=23%	Rec8/Rad51/Gins2/Lig1/Esco2/Tex15/Pole/Meioc/Cenpx/Chek1/Mcm5/Ddb2/Smc6/Atm/Tex12/Rad51ap1/Mcm3/Sfr1/Rpa3/Cdc45/Aunip/Top2b/Nsmce4a/Atrx/Bod1l/4930447C04Rik/Rnf138/Mbd4/Mms22l/Timeless/Prkdc/Ticrr/Usp1/Dek/Mcm6/Hus1b/Pold1/Brca2/Brip1/Rev3l/Smc3/Rbbp8/Cdkn2d/Pds5a/Clspn/Smc1a/Huwe1/Rrm2b/Tdp2/Asf1a/Cdc7/Parp2/Rad51b/Dmc1/Blm/Tmem161a/Primpol/Kdm2a/Rad21l/Rpa2
BP	GO:0019953	sexual reproduction	259	0.408392	1.54536	0.0010929	0.0367397	0.0284287	528	tags=20%, list=12%, signal=19%	Stra8/H1f1/1700013H16Rik/M1ap/Rec8/Snu13/H2bc1/Gm773/Tex15/Ctcfl/Meioc/Jag2/Taf7l/Kit/Zglp1/Sgpl1/Prdx4/Atm/Stag3/Fkbp6/Xlr4a/Xlr3c/Xlr4b/Dpep3/Prdm9/Ddx3y/Xlr4c/Rbp4/Atrx/4930447C04Rik/App/Tut4/Tgfb1/Spata5/Xlr5c/Taf4b/Tex101/Pgm3/Tex11/Ccnb1ip1/H3f3b/Figla/Mei1/Ncoa1/Rnf114/Xlr3b/Cadm1/Tgfbr1/Mdk/Brca2/Brip1

## Sheet: 4. GSEA pL lS
ONTOLOGY	ID	Description	setSize	enrichmentScore	NES	pvalue	p.adjust	qvalues	rank	leading_edge	core_enrichment
BP	GO:0006310	DNA recombination	171	0.50941	1.84569	0.00138696	0.0357534	0.0256835	667	tags=22%, list=11%, signal=20%	H1f1/H1f4/Prdm9/Tex15/Rad21l/H1f2/Sfr1/H1f10/Atm/Rnf138/Swap70/Dmc1/Top2a/Brca2/Nipbl/Lig1/Cenpx/Rad51/Rpain/Mcm5/H2afx/4930447C04Rik/Smc6/Rad51ap1/Atad5/Rbbp8/Ccdc36/Rfwd3/Cenps/Top2b/Aunip/Brip1/Nsd2/Dcaf1/Sycp3/Ubr2/Pms2/Msh5
BP	GO:0140013	meiotic nuclear division	121	0.524493	1.83092	0.00146199	0.0357534	0.0256835	667	tags=28%, list=11%, signal=25%	M1ap/Prdm9/Ccne2/Tex15/Rad21l/Syce2/Syce1/Tex12/Meioc/Atm/Dmc1/Top2a/Brca2/Mei1/Dpep3/Cenpx/Stag3/Rad51/Spdya/Cpeb1/4930447C04Rik/Terb1/Dazl/Ccdc36/Bub1/Ubb/Hormad1/Cenps/Top2b/Tdrkh/Brip1/Sycp3/Ubr2/Msh5
BP	GO:0071103	DNA conformation change	116	0.526936	1.82746	0.00147493	0.0357534	0.0256835	745	tags=34%, list=13%, signal=31%	H1f1/H1f4/H2bc1/H2bc14/M1ap/Prdm9/H1f2/H1f10/Asf1b/H2bc3/Top2a/Pura/H4c3/Nipbl/Rad51/Smarca5/H2bu2/H3f3b/Hist1h2bp/Paf1/Ncapg2/H4c8/Baz2a/Top2b/Cdkn2a/Smyd3/Banf1/Hells/Nasp/Tpr/Sycp3/Tspyl2/Suv39h1/Gtf2h2/Brd2/Npm1/Hat1/H1f0/H4c4/Hmgb1
BP	GO:1903046	meiotic cell cycle process	132	0.506178	1.77959	0.00143678	0.0357534	0.0256835	667	tags=26%, list=11%, signal=23%	M1ap/Prdm9/Ccne2/Tex15/Rad21l/Syce2/Syce1/Tex12/Meioc/Atm/Dmc1/Top2a/Brca2/Mei1/Dpep3/Cenpx/Stag3/Rad51/Spdya/Cpeb1/4930447C04Rik/Terb1/Dazl/Ccdc36/Bub1/Ubb/Hormad1/Cenps/Top2b/Tdrkh/Brip1/Sycp3/Ubr2/Msh5
CC	GO:0031226	intrinsic component of plasma membrane	113	0.513998	1.77411	0.00150376	0.0357534	0.0256835	1058	tags=37%, list=18%, signal=31%	Prss50/Atp2b1/Rhd/Ptpra/Bmpr2/Bsg/Aph1c/Aph1b/Tex101/Ifnar1/Alcam/Trpc1/Cd63/Synj2bp/Cd47/Tgfbr1/Abhd12/Slc6a4/Htra2/Gpaa1/Xpr1/Npnt/Neo1/Atp1b2/Chuk/Pkd1/Tspan33/Esyt2/Cd320/Nrcam/Pi4k2a/Ykt6/Rtn4/Tmem8/Flot2/Clcn5/Slc29a1/Jag2/Slc16a1/Tyro3/Ryk/Sumo1
BP	GO:0051321	meiotic cell cycle	182	0.476662	1.74726	0.0013587	0.0357534	0.0256835	667	tags=24%, list=11%, signal=22%	M1ap/Prdm9/Stra8/Ccne2/Smc1b/Tex15/Rad21l/Syce2/Smc3/Syce1/Tex12/Meioc/1700013H16Rik/Atm/Dmc1/Top2a/Brca2/Mei1/Dpep3/Gm773/Cenpx/Stag3/Rad51/Spdya/H2afx/Cpeb1/4930447C04Rik/Terb1/Rbbp8/Dazl/Ccdc36/Bub1/Ubb/Hormad1/Cenps/Top2b/Tdrkh/Nr2c2/Brip1/Sycp3/Ubr2/Pms2/Msh5
CC	GO:0005887	integral component of plasma membrane	101	0.495122	1.68871	0.0015083	0.0357534	0.0256835	1058	tags=36%, list=18%, signal=30%	Atp2b1/Rhd/Ptpra/Bmpr2/Bsg/Aph1c/Aph1b/Ifnar1/Trpc1/Cd63/Synj2bp/Cd47/Tgfbr1/Abhd12/Slc6a4/Htra2/Gpaa1/Npnt/Neo1/Atp1b2/Chuk/Pkd1/Tspan33/Esyt2/Cd320/Nrcam/Pi4k2a/Ykt6/Rtn4/Tmem8/Clcn5/Slc29a1/Jag2/Slc16a1/Tyro3/Ryk/Sumo1
BP	GO:0048608	reproductive structure development	145	0.466167	1.66017	0.00283688	0.0357534	0.0256835	790	tags=25%, list=13%, signal=22%	Cited1/Eif2s2/Tex15/Rad21l/Eaf2/Pparg/Tiparp/Atm/Greb1l/Bmpr2/Dmc1/Brca2/Sgpl1/Nipbl/Hif1a/Arid4b/Il11ra1/H3f3b/Prdx4/Ubb/Tgfbr1/Ncoa3/Rbp4/Dnajc19/Pkd1/Tmf1/Igf2/Brip1/Nefh/Ncoa1/Gja1/Zfx/Plekha1/Ago4/Rec8/Arid1a
BP	GO:0061458	reproductive system development	147	0.462122	1.65353	0.00280899	0.0357534	0.0256835	790	tags=24%, list=13%, signal=22%	Cited1/Eif2s2/Tex15/Rad21l/Eaf2/Pparg/Tiparp/Atm/Greb1l/Bmpr2/Dmc1/Brca2/Sgpl1/Nipbl/Hif1a/Arid4b/Il11ra1/H3f3b/Prdx4/Ubb/Tgfbr1/Ncoa3/Rbp4/Dnajc19/Pkd1/Tmf1/Igf2/Brip1/Nefh/Ncoa1/Gja1/Zfx/Plekha1/Ago4/Rec8/Arid1a
BP	GO:0006302	double-strand break repair	131	0.46603	1.63521	0.00289017	0.0357534	0.0256835	607	tags=19%, list=10%, signal=18%	Esco2/Tex15/Rad21l/Sfr1/Meioc/Atm/Rnf138/Dmc1/Brca2/Nipbl/Lig1/Rad51/Mcm5/H2afx/4930447C04Rik/Rad51ap1/Tdp2/Rbbp8/Rfwd3/Kdm2a/Top2b/Prpf19/Aunip/Brip1/Nsd2
BP	GO:0065004	protein-DNA complex assembly	104	0.47691	1.63127	0.0015083	0.0357534	0.0256835	730	tags=30%, list=12%, signal=27%	H1f1/H1f4/H2bc1/H2bc14/H1f2/Taf7l/Asf1b/Dmc1/H2bc3/H4c3/Cenpx/Rad51/Mcm5/Smarca5/H2bu2/H3f3b/Hist1h2bp/Rnf4/H4c8/Cenps/Smyd3/Psmc3/Taf11/Hells/Nasp/Tspyl2/Brd2/Npm1/Hat1/H1f0/H4c4
BP	GO:0071824	protein-DNA complex subunit organization	130	0.463903	1.62842	0.00287356	0.0357534	0.0256835	847	tags=31%, list=14%, signal=27%	H1f1/H1f4/H2bc1/H2bc14/Prdm9/H1f2/Taf7l/H1f10/Asf1b/Dmc1/H2bc3/H4c3/Ptma/Cenpx/Rad51/Mcm5/Smarca5/H2bu2/H3f3b/Hist1h2bp/Rnf4/Paf1/H4c8/Cenps/Smyd3/Psmc3/Taf11/Hells/Nasp/Sycp3/Tspyl2/Brd2/Npm1/Hat1/H1f0/H4c4/Arid1a/Cenph/Taf12/Shprh
BP	GO:0048232	male gamete generation	247	0.431342	1.62065	0.00130548	0.0357534	0.0256835	772	tags=23%, list=13%, signal=21%	H1f1/H2bc1/M1ap/Prdm9/Stra8/Tex15/Rad21l/Taf7l/Meioc/1700013H16Rik/Gal3st1/Hspb11/Spata5/Atm/Dmc1/Brca2/Mei1/Sgpl1/Dpep3/Taf4b/Gm773/Stag3/Spdya/H2afx/Arid4b/H3f3b/4930447C04Rik/Prdx4/Dazl/Ccdc36/Ubb/Hormad1/Alkbh5/Alms1/Zglp1/Htt/Nek1/Tdrkh/Nr2c2/Sfmbt1/Rbp4/Strbp/Scmh1/Tmf1/Brip1/Aff4/Sycp3/Kdm2b/Mea1/Ubr2/Hspa1l/Gja1/Zfx/Plekha1/Ago4/Txnrd3/Rec8
BP	GO:0048609	multicellular organismal reproductive process	325	0.415248	1.61221	0.00125313	0.0357534	0.0256835	682	tags=20%, list=12%, signal=19%	H1f1/H2bc1/M1ap/Prdm9/Stra8/Eif2s2/Tex15/Rad21l/Taf7l/Meioc/1700013H16Rik/Gal3st1/App/Hspb11/Spata5/Atm/Bmpr2/Dmc1/Top2a/Brca2/Mei1/Sgpl1/Dpep3/Taf4b/Gm773/Mdk/Stag3/Tut4/Spdya/H2afx/Arid4b/Il11ra1/H3f3b/4930447C04Rik/Prdx4/Dazl/Ccdc36/Ubb/Hormad1/Figla/Alkbh5/Alms1/Zglp1/Tgfbr1/Htt/Slc6a4/Nek1/Tdrkh/Nr2c2/Sfmbt1/Rbp4/Strbp/Scmh1/Tmf1/Brip1/Ctcfl/Aff4/Sycp3/Kdm2b/Ncoa1/Mea1/Ubr2/Hspa1l/Msh5/Gja1
BP	GO:0003006	developmental process involved in reproduction	248	0.4289	1.61207	0.00130719	0.0357534	0.0256835	623	tags=20%, list=11%, signal=18%	Cited1/H2bc1/Stra8/Eif2s2/Tex15/Rad21l/Eaf2/Pparg/Taf7l/Meioc/Tiparp/1700013H16Rik/Atm/Greb1l/Bmpr2/Dmc1/Brca2/Mei1/Sgpl1/Taf4b/Nipbl/Gm773/Mdk/Tut4/Hif1a/Arid4b/Il11ra1/H3f3b/4930447C04Rik/Prdx4/Dazl/Ccdc36/Ubb/Hormad1/Figla/Alms1/Zglp1/Tgfbr1/Ncoa3/Rbp4/Dnajc19/Strbp/Pkd1/Tmf1/Igf2/Brip1/Aff4/Nefh/Sycp3/Ncoa1
BP	GO:0007276	gamete generation	293	0.419008	1.60766	0.00126904	0.0357534	0.0256835	772	tags=22%, list=13%, signal=20%	H1f1/H2bc1/M1ap/Prdm9/Stra8/Eif2s2/Tex15/Rad21l/Taf7l/Meioc/1700013H16Rik/Gal3st1/Hspb11/Spata5/Atm/Dmc1/Top2a/Brca2/Mei1/Sgpl1/Dpep3/Taf4b/Gm773/Mdk/Stag3/Tut4/Spdya/H2afx/Arid4b/H3f3b/4930447C04Rik/Prdx4/Dazl/Ccdc36/Ubb/Hormad1/Figla/Alkbh5/Alms1/Zglp1/Tgfbr1/Htt/Nek1/Tdrkh/Nr2c2/Sfmbt1/Rbp4/Strbp/Scmh1/Tmf1/Brip1/Ctcfl/Aff4/Sycp3/Kdm2b/Mea1/Ubr2/Hspa1l/Msh5/Gja1/Zfx/Plekha1/Ago4/Txnrd3/Rec8
BP	GO:0032504	multicellular organism reproduction	327	0.411946	1.60069	0.00125156	0.0357534	0.0256835	682	tags=20%, list=12%, signal=19%	H1f1/H2bc1/M1ap/Prdm9/Stra8/Eif2s2/Tex15/Rad21l/Taf7l/Meioc/1700013H16Rik/Gal3st1/App/Hspb11/Spata5/Atm/Bmpr2/Dmc1/Top2a/Brca2/Mei1/Sgpl1/Dpep3/Taf4b/Gm773/Mdk/Stag3/Tut4/Spdya/H2afx/Arid4b/Il11ra1/H3f3b/4930447C04Rik/Prdx4/Dazl/Ccdc36/Ubb/Hormad1/Figla/Alkbh5/Alms1/Zglp1/Tgfbr1/Htt/Slc6a4/Nek1/Tdrkh/Nr2c2/Sfmbt1/Rbp4/Strbp/Scmh1/Tmf1/Brip1/Ctcfl/Aff4/Sycp3/Kdm2b/Ncoa1/Mea1/Ubr2/Hspa1l/Msh5/Gja1
BP	GO:0044703	multi-organism reproductive process	358	0.404014	1.57872	0.0012285	0.0357534	0.0256835	682	tags=21%, list=12%, signal=19%	H1f1/H2bc1/M1ap/Prdm9/Stra8/Eif2s2/Snu13/Tex15/Rad21l/Taf7l/Meioc/1700013H16Rik/Gal3st1/App/Hspb11/Spata5/Atm/Kmt2c/Bmpr2/Dmc1/Top2a/Brca2/Unc13b/Mei1/H2-Q2/Sgpl1/Dpep3/Taf4b/Gm773/Mdk/Ly6k/Stag3/Tut4/Tex101/Spdya/H2afx/Arid4b/Il11ra1/H3f3b/4930447C04Rik/Prdx4/Dazl/Ccdc36/Ubb/Hormad1/Figla/Smurf2/Alkbh5/Alms1/Zglp1/Tgfbr1/Htt/Slc6a4/Nek1/Atr/Tdrkh/Nr2c2/Sfmbt1/Rbp4/Strbp/Scmh1/Tmf1/Brip1/Ctcfl/Af…
CC	GO:0098791	Golgi subcompartment	184	0.430165	1.57672	0.00135685	0.0357534	0.0256835	913	tags=24%, list=15%, signal=21%	Acer3/Rab6a/Cux1/Gal3st1/Arfrp1/Rab14/Tmem59/Stk25/H2-D1/H2-K1/H2-Q10/H2-Q2/Fut8/Sec22b/Trappc3/Ergic3/Slc35b2/Ext2/Gnptg/Smpd3/Ap3d1/H2-Q1/H2-Q4/M6pr/Gnai3/Yipf2/Relch/Rab11a/Pcsk1n/Gpr89/Gbf1/Arfgef2/Nsf/Pi4k2a/Numa1/Stx16/Mapk8ip3/Vrk1/Nucb1/Rnf121/Vps54/Glg1/Atp11c
BP	GO:0006479	protein methylation	106	0.458914	1.5765	0.003003	0.0357534	0.0256835	716	tags=23%, list=12%, signal=20%	H1f4/Prdm9/Rab6a/H1f2/Lmna/Auts2/Setdb1/Kmt2c/Camkmt/Setdb2/Arid4b/Nsd3/Kmt5c/Paf1/Rnf20/Baz2a/Smyd3/Setd1a/Ctcfl/Nsd2/Suv39h1/Etf1/Iws1/Ezh2
BP	GO:0008213	protein alkylation	106	0.458914	1.5765	0.003003	0.0357534	0.0256835	716	tags=23%, list=12%, signal=20%	H1f4/Prdm9/Rab6a/H1f2/Lmna/Auts2/Setdb1/Kmt2c/Camkmt/Setdb2/Arid4b/Nsd3/Kmt5c/Paf1/Rnf20/Baz2a/Smyd3/Setd1a/Ctcfl/Nsd2/Suv39h1/Etf1/Iws1/Ezh2
CC	GO:0009986	cell surface	109	0.457577	1.57416	0.00302572	0.0357534	0.0256835	577	tags=28%, list=10%, signal=26%	H1f1/App/Vamp3/H2-Ab1/Bmpr2/H2-Bl/H2-D1/H2-K1/H2-Q10/H2-Q2/H2-T23/Gm11127/Flot1/Ly6k/Il11ra1/Iqgap2/Alcam/Cd63/Synj2bp/Cd47/Erp44/Tgfbr1/Ncl/Pdia4/Neo1/Pkd1/H2-Q1/H2-Q4
BP	GO:0006260	DNA replication	155	0.43417	1.56631	0.00275862	0.0357534	0.0256835	813	tags=23%, list=14%, signal=20%	Esco2/Stra8/Ccne2/Smc3/Prim1/Baz1a/Rrm2/Tipin/Cst3/Pura/Brca2/Cinp/Lig1/Cenpx/Rad51/Rpain/Mcm5/Pole/Bod1l/Atad5/Rfwd3/Slbp/Cenps/Ticrr/Kctd13/Atr/Nasp/Faf1/Tspyl2/Npm1/Esco1/Gins3/Pold1/Fbxw7/Cdc7/Wdhd1
BP	GO:0007283	spermatogenesis	232	0.417784	1.55933	0.00132802	0.0357534	0.0256835	721	tags=21%, list=12%, signal=19%	H1f1/H2bc1/M1ap/Prdm9/Stra8/Tex15/Rad21l/Taf7l/Meioc/1700013H16Rik/Gal3st1/Hspb11/Spata5/Dmc1/Brca2/Mei1/Sgpl1/Taf4b/Gm773/H2afx/Arid4b/H3f3b/4930447C04Rik/Prdx4/Dazl/Ccdc36/Hormad1/Alkbh5/Alms1/Zglp1/Htt/Nek1/Tdrkh/Nr2c2/Sfmbt1/Rbp4/Strbp/Scmh1/Tmf1/Brip1/Aff4/Sycp3/Kdm2b/Mea1/Ubr2/Hspa1l/Gja1/Zfx/Plekha1
BP	GO:1902275	regulation of chromatin organization	114	0.450998	1.55857	0.00298507	0.0357534	0.0256835	969	tags=32%, list=16%, signal=28%	H1f1/H1f4/Mphosph8/Atad2/H1f2/Lmna/H1f10/Auts2/Kdm5a/Setdb1/Atm/Nipbl/Nsd3/Kdm2a/Fmr1/Paf1/Rnf20/Phf8/Rps6ka5/Slk/Morc2a/Setd1a/Igf2/Ctcfl/Tpr/Suv39h1/Iws1/H1f0/Kmt2e/Pphln1/Atad2b/Paxbp1/Jarid2/Ing2/Zfp451/Cdc45/Setd5
BP	GO:0098609	cell-cell adhesion	138	0.441489	1.55814	0.00286533	0.0357534	0.0256835	1079	tags=30%, list=18%, signal=25%	Selenok/Cyld/Nfat5/Wnk1/Swap70/H2-Ab1/H2-T23/Adk/Flot1/Bsg/Mdk/Alcam/Synj2bp/Cd47/Vcl/Dhps/Cdkn2a/Ap3d1/Malt1/Npnt/Tmem131l/Pkd1/Peli1/Igf2/Mink1/Sdk1/Ptk2/Casp3/Nrcam/Tnip1/Vezt/Cd3e/Ptpn2/Nf2/Jak2/Flot2/Rdx/Stxbp1/Itch/Tyro3/Ctnna1/Lrp6
BP	GO:0019953	sexual reproduction	333	0.399758	1.55116	0.00126263	0.0357534	0.0256835	682	tags=20%, list=12%, signal=19%	H1f1/H2bc1/M1ap/Prdm9/Stra8/Eif2s2/Snu13/Tex15/Rad21l/Taf7l/Meioc/1700013H16Rik/Gal3st1/App/Hspb11/Spata5/Atm/Kmt2c/Dmc1/Top2a/Brca2/Unc13b/Mei1/Sgpl1/Dpep3/Taf4b/Gm773/Mdk/Ly6k/Stag3/Tut4/Tex101/Spdya/H2afx/Arid4b/H3f3b/4930447C04Rik/Prdx4/Dazl/Ccdc36/Ubb/Hormad1/Figla/Alkbh5/Alms1/Zglp1/Tgfbr1/Htt/Slc6a4/Nek1/Tdrkh/Nr2c2/Sfmbt1/Rbp4/Strbp/Scmh1/Tmf1/Brip1/Ctcfl/Aff4/Sycp3/Kdm2b/Ncoa1/Mea1/Ubr2/…
MF	GO:0060589	nucleoside-triphosphatase regulator activity	118	0.44443	1.54165	0.00299401	0.0357534	0.0256835	1122	tags=32%, list=19%, signal=26%	Rab6a/Lars/Pde6d/Sgsm3/Stxbp5l/Myo9a/Srgap2/Smap2/Evi5l/Tbc1d10a/Ralgapa2/Arhgap26/Arhgap5/Gpsm2/Fnip1/Grpel1/Gapvd1/Arhgap12/Atp1b2/Dnajc19/Tbc1d14/Arhgap29/Myo9b/Garnl3/Arhgap20/Gdi2/Rabep1/Rabgap1/Ralgapb/Depdc5/Tsc1/Eif5/Rabgap1l/Tbc1d10b/Tbc1d9b/Sipa1l3/Arhgap35/Tbc1d8b
BP	GO:0006954	inflammatory response	105	0.449806	1.5373	0.00453172	0.0368514	0.0264722	885	tags=21%, list=15%, signal=18%	H2bc1/Rel/Cyld/Acer3/Pparg/App/Atm/H2-T23/Mdk/Hif1a/Cd47/Psmb4/Rps6ka5/Abhd12/Tnip2/Vps35/Gja1/Hmgb1/Tnip1/Rtn4/Ptpn2/Jak2
CC	GO:0044432	endoplasmic reticulum part	262	0.406156	1.53418	0.0025974	0.0357534	0.0256835	920	tags=24%, list=16%, signal=22%	Selenok/Acer3/Pigp/Rtn3/Sec11c/Dnajb11/H2-D1/H2-K1/H2-Q10/H2-Q2/Rnaset2b/Dnajc18/Rnaset2a/Lrpap1/Sec22b/Ssr4/Emc7/Myrf/Tmed5/Ergic3/Agpat5/Sec62/Dnajc3/Sdf2l1/Slc35b2/Hsp90b1/Erp44/Ext2/Vti1b/March5/Abhd12/Gpaa1/Dgat1/Pdia4/March6/Txndc16/Emc2/H2-Q1/H2-Q4/Atf6b/Mogs/Pigu/Gnai3/Faf1/Hspa5/Emd/Esyt2/Pomt2/Gbf1/Sptlc2/Spast/Pigf/Erp29/Rtn4/Ubxn7/Rnf121/Fyn/Nup210/Lnpk/Cyb5r3/Aup1/Manf
BP	GO:0007610	behavior	150	0.426609	1.53197	0.00414938	0.0357534	0.0256835	1113	tags=33%, list=19%, signal=27%	Pbx3/Adarb1/Kras/Auts2/Sod2/Uba6/App/Mdk/Hprt/Vdac3/Hif1a/Phf21a/Synj1/Per3/Pak1/Espn/Abhd12/Htt/Slc6a4/Htra2/Trpm7/Nr2c2/Dgat1/Strbp/Pgrmc1/Igf2/Vps35/Ncoa1/Uchl3/Gja1/Sdk1/Casp3/Zfx/Strn/Myo5a/Nr3c1/Hipk2/Braf/Tsc1/Ppp3cb/Crebrf/Prkar2b/Gaa/Slc16a1/Gigyf2/Dynlrb1/Ddhd2/Ube2q1/Chd8
BP	GO:0022412	cellular process involved in reproduction in multicellular organism	177	0.417894	1.52658	0.00137552	0.0357534	0.0256835	654	tags=21%, list=11%, signal=19%	H2bc1/M1ap/Stra8/Tex15/Taf7l/Meioc/1700013H16Rik/Atm/Dmc1/Top2a/Brca2/Mei1/Dpep3/Taf4b/Gm773/Mdk/Stag3/Tut4/Spdya/H3f3b/4930447C04Rik/Dazl/Ccdc36/Ubb/Hormad1/Figla/Alms1/Zglp1/Tgfbr1/Tdrkh/Strbp/Tmf1/Brip1/Ctcfl/Aff4/Sycp3/Ubr2
CC	GO:0000793	condensed chromosome	120	0.437296	1.52313	0.00294985	0.0357534	0.0256835	406	tags=20%, list=7%, signal=19%	Smc1b/Rad21l/Syce2/Smc3/Syce1/Tex12/1700013H16Rik/Dmc1/Top2a/Brca2/Gm773/Stag3/Rad51/Nsmce4a/H2afx/Smarca5/4930447C04Rik/Smc6/Kmt5c/Bod1l/Ccdc36/Bub1/Ncapg2/Hormad1
BP	GO:0040012	regulation of locomotion	252	0.401704	1.51107	0.00262123	0.0357534	0.0256835	918	tags=23%, list=16%, signal=20%	Selenok/Pparg/Adarb1/Smc3/Iqsec1/Lmna/Sod2/App/Atm/Wnk1/Swap70/Bmpr2/Nipbl/Mdk/Srgap2/Tex101/Hif1a/Rock2/Cpeb1/Pdpk1/Pik3c2a/Cd63/Synj2bp/Igsf8/Vcl/Rnf20/Pak1/Smurf2/Arhgap5/Pkn2/Tgfbr1/Smpd3/Slk/Pcx/Neo1/Igf2/Capn7/Vps35/Actn4/Mink1/Spred1/Hspa5/Rab11a/Zswim4/Ptk2/Mycbp2/Hmgb1/Kif2a/Myo5a/Clic4/Fbxw7/Rtn4/Mapk8ip3/Ptpn2/Rab5a/Jak2/Vegfb/Braf/Gsk3b
BP	GO:0001667	ameboidal-type cell migration	113	0.437471	1.50997	0.00451128	0.0368514	0.0264722	898	tags=24%, list=15%, signal=21%	Pparg/Iqsec1/Bmpr2/Sgpl1/Zfand5/Srgap2/Hif1a/Rock2/Pdpk1/Pik3c2a/Cd63/Synj2bp/Pak1/Smurf2/Pkn2/Tgfbr1/Igf2/Pip5k1a/Capn7/Spred1/Rab11a/Ptk2/Hmgb1/Pik3r3/Fbxw7/Rtn4/Nrtn/Braf
CC	GO:0031300	intrinsic component of organelle membrane	104	0.441019	1.50851	0.00754148	0.0485278	0.0348599	871	tags=21%, list=15%, signal=18%	Acer3/Stx12/Cux1/Mpc1/Rab14/Vamp3/Chchd6/Syngr1/Itm2b/Slc25a17/Ergic3/Slc22a21/Synj2bp/Slc35b2/Timm17b/Far1/Chchd10/Majin/Stx16/Rab5b/Sypl/Rab5a
CC	GO:0044431	Golgi apparatus part	214	0.405687	1.50724	0.00133511	0.0357534	0.0256835	913	tags=23%, list=15%, signal=20%	Acer3/Rab6a/Cux1/Gal3st1/Arfrp1/Rab14/Tmem59/Stk25/H2-D1/H2-K1/H2-Q10/H2-Q2/Fut8/Lrpap1/Sec22b/Trappc3/Ubxn2a/Tmed5/Ergic3/Tmed3/Slc35b2/Ext2/Gnptg/Smpd3/Ap3d1/H2-Q1/H2-Q4/Phtf1/M6pr/Gnai3/Yipf2/Relch/Rab11a/Pcsk1n/Gpr89/Gbf1/Arfgef2/Nsf/Pi4k2a/Numa1/Stx16/Mapk8ip3/Vrk1/Nucb1/Rnf121/Vps54/Glg1/Atp11c
BP	GO:0007268	chemical synaptic transmission	141	0.424498	1.50269	0.00286944	0.0357534	0.0256835	1003	tags=26%, list=17%, signal=22%	Adarb1/Kras/Syt7/Ptpra/App/Fchsd2/Stxbp5l/Kif1b/Unc13b/Flot1/Syngr1/Vdac3/Cpeb1/Synj1/Synj2bp/Fmr1/Pak1/Htt/Slc6a4/Kctd13/Baiap2/Rpl22/Mink1/Rnf216/Rab11a/Ptk2/Myo5a/Nr3c1/Rab5a/Fyn/Jak2/Braf/Gsk3b/Snapin/Prkar2b/Stxbp1/Slc29a1
BP	GO:0098916	anterograde trans-synaptic signaling	141	0.424498	1.50269	0.00286944	0.0357534	0.0256835	1003	tags=26%, list=17%, signal=22%	Adarb1/Kras/Syt7/Ptpra/App/Fchsd2/Stxbp5l/Kif1b/Unc13b/Flot1/Syngr1/Vdac3/Cpeb1/Synj1/Synj2bp/Fmr1/Pak1/Htt/Slc6a4/Kctd13/Baiap2/Rpl22/Mink1/Rnf216/Rab11a/Ptk2/Myo5a/Nr3c1/Rab5a/Fyn/Jak2/Braf/Gsk3b/Snapin/Prkar2b/Stxbp1/Slc29a1
CC	GO:0042175	nuclear outer membrane-endoplasmic reticulum membrane network	218	0.402726	1.5022	0.00131406	0.0357534	0.0256835	916	tags=24%, list=15%, signal=21%	Selenok/Acer3/Pigp/Rtn3/Sec11c/Rab14/H2-D1/H2-K1/H2-Q10/H2-Q2/Dnajc18/Sec22b/Ssr4/Emc7/Myrf/Ergic3/Agpat5/Sec62/Sdf2l1/Slc35b2/Hsp90b1/Erp44/Ext2/Vti1b/March5/Abhd12/Gpaa1/Dgat1/March6/Emc2/H2-Q1/H2-Q4/Atf6b/Mogs/Pigu/Gnai3/Faf1/Hspa5/Emd/Esyt2/Pomt2/Sptlc2/Pigf/Rtn4/Ubxn7/Rnf121/Nup210/Lnpk/Cyb5r3/Aup1
BP	GO:2000145	regulation of cell motility	227	0.399716	1.49612	0.00263505	0.0357534	0.0256835	918	tags=23%, list=16%, signal=20%	Selenok/Pparg/Adarb1/Iqsec1/Lmna/Sod2/App/Atm/Wnk1/Swap70/Bmpr2/Nipbl/Mdk/Srgap2/Tex101/Hif1a/Rock2/Cpeb1/Pdpk1/Pik3c2a/Cd63/Synj2bp/Igsf8/Vcl/Rnf20/Pak1/Smurf2/Arhgap5/Pkn2/Tgfbr1/Smpd3/Slk/Neo1/Igf2/Capn7/Actn4/Mink1/Spred1/Hspa5/Rab11a/Ptk2/Hmgb1/Kif2a/Myo5a/Clic4/Fbxw7/Rtn4/Mapk8ip3/Rab5a/Jak2/Vegfb/Braf/Gsk3b
BP	GO:0099537	trans-synaptic signaling	143	0.419434	1.49349	0.00282087	0.0357534	0.0256835	1003	tags=26%, list=17%, signal=22%	Adarb1/Kras/Syt7/Ptpra/App/Fchsd2/Stxbp5l/Kif1b/Unc13b/Flot1/Syngr1/Vdac3/Cpeb1/Synj1/Synj2bp/Fmr1/Pak1/Htt/Slc6a4/Kctd13/Baiap2/Rpl22/Mink1/Rnf216/Rab11a/Ptk2/Myo5a/Nr3c1/Rab5a/Fyn/Jak2/Braf/Gsk3b/Snapin/Prkar2b/Stxbp1/Slc29a1
BP	GO:0040017	positive regulation of locomotion	151	0.415457	1.49241	0.00415512	0.0357534	0.0256835	897	tags=23%, list=15%, signal=20%	Selenok/Smc3/Iqsec1/Sod2/App/Atm/Wnk1/Swap70/Bmpr2/Nipbl/Mdk/Hif1a/Rock2/Cpeb1/Pdpk1/Pik3c2a/Pak1/Smurf2/Arhgap5/Tgfbr1/Pcx/Igf2/Capn7/Vps35/Actn4/Hspa5/Rab11a/Ptk2/Hmgb1/Myo5a/Rtn4/Mapk8ip3/Rab5a/Jak2/Vegfb
BP	GO:0050778	positive regulation of immune response	132	0.423664	1.48949	0.00431034	0.0362461	0.0260374	898	tags=28%, list=15%, signal=25%	Cyld/Wnk1/H2-Ab1/H2-Bl/H2-D1/H2-K1/H2-Q10/H2-Q2/H2-T23/Gm11127/Flot1/Eif2b3/Pdpk1/Atad5/Usp9x/Matr3/Cd47/Tnip2/Malt1/H2-Q1/H2-Q4/Peli1/Nsd2/Ube2k/Pms2/Lrrfip2/Ddx21/Plekha1/Hmgb1/Tnip1/Rtn4/Cd3e/Ptpn2/Fyn/Braf
CC	GO:0031984	organelle subcompartment	373	0.380074	1.48915	0.002457	0.0357534	0.0256835	916	tags=22%, list=15%, signal=20%	Selenok/Acer3/Rab6a/Pigp/Rtn3/Cux1/Sec11c/Gal3st1/Arfrp1/Rab14/Tmem59/Stk25/H2-D1/H2-K1/H2-Q10/H2-Q2/Dnajc18/Fut8/Sec22b/Trappc3/Ssr4/Emc7/Myrf/Ergic3/Agpat5/Sec62/Sdf2l1/Slc35b2/Hsp90b1/Erp44/Ext2/Gnptg/Smpd3/Vti1b/March5/Ap3d1/Abhd12/Gpaa1/Dgat1/March6/Emc2/H2-Q1/H2-Q4/Atf6b/Mogs/Pigu/M6pr/Gnai3/Yipf2/Faf1/Hspa5/Relch/Rab11a/Pcsk1n/Gpr89/Emd/Esyt2/Pomt2/Gbf1/Arfgef2/Sptlc2/Spast/Pigf/Nsf/Pi4k2a…
BP	GO:0002684	positive regulation of immune system process	204	0.401762	1.48903	0.0013459	0.0357534	0.0256835	918	tags=25%, list=16%, signal=22%	Selenok/Cyld/App/Wnk1/Swap70/H2-Ab1/H2-Bl/H2-D1/H2-K1/H2-Q10/H2-Q2/H2-T23/Gm11127/Adk/Flot1/Mdk/Eif2b3/Tex101/Hif1a/Pdpk1/Atad5/Usp9x/Matr3/Cd47/Dhps/Ap3d1/Tnip2/Malt1/Rbp4/H2-Q1/H2-Q4/Peli1/Igf2/Nsd2/Ube2k/Pms2/Lrrfip2/Ddx21/Plekha1/Hmgb1/Cd320/Tnip1/Rtn4/Cd3e/Ptpn2/Fyn/Vegfb/Braf/Atp11c/Gsk3b
BP	GO:0098813	nuclear chromosome segregation	183	0.403655	1.4781	0.0013624	0.0357534	0.0256835	440	tags=15%, list=7%, signal=14%	Esco2/M1ap/Ccne2/Smc1b/Tex15/Rad21l/Syce2/Kif23/Smc3/Syce1/Tex12/Meioc/Atm/Dmc1/Top2a/Brca2/Mei1/Nipbl/Cenpx/Stag3/Cpeb1/4930447C04Rik/Terb1/Ccdc36/Bub1/Hormad1/Cenps/Top2b
BP	GO:0030334	regulation of cell migration	214	0.397502	1.47683	0.00133511	0.0357534	0.0256835	918	tags=23%, list=16%, signal=20%	Selenok/Pparg/Adarb1/Iqsec1/Lmna/Sod2/App/Atm/Wnk1/Swap70/Bmpr2/Nipbl/Mdk/Srgap2/Hif1a/Rock2/Cpeb1/Pdpk1/Pik3c2a/Cd63/Synj2bp/Vcl/Rnf20/Pak1/Smurf2/Arhgap5/Tgfbr1/Smpd3/Slk/Neo1/Igf2/Capn7/Actn4/Mink1/Spred1/Hspa5/Rab11a/Ptk2/Hmgb1/Kif2a/Myo5a/Clic4/Fbxw7/Rtn4/Mapk8ip3/Rab5a/Jak2/Vegfb/Braf/Gsk3b
CC	GO:0005789	endoplasmic reticulum membrane	212	0.395562	1.47063	0.00132275	0.0357534	0.0256835	916	tags=24%, list=15%, signal=21%	Selenok/Acer3/Pigp/Rtn3/Sec11c/H2-D1/H2-K1/H2-Q10/H2-Q2/Dnajc18/Sec22b/Ssr4/Emc7/Myrf/Ergic3/Agpat5/Sec62/Sdf2l1/Slc35b2/Hsp90b1/Erp44/Ext2/Vti1b/March5/Abhd12/Gpaa1/Dgat1/March6/Emc2/H2-Q1/H2-Q4/Atf6b/Mogs/Pigu/Gnai3/Faf1/Hspa5/Esyt2/Pomt2/Sptlc2/Pigf/Rtn4/Ubxn7/Rnf121/Nup210/Lnpk/Cyb5r3/Aup1
BP	GO:0099536	synaptic signaling	146	0.410543	1.46374	0.00283688	0.0357534	0.0256835	1003	tags=25%, list=17%, signal=21%	Adarb1/Kras/Syt7/Ptpra/App/Fchsd2/Stxbp5l/Kif1b/Unc13b/Flot1/Syngr1/Vdac3/Cpeb1/Synj1/Synj2bp/Fmr1/Pak1/Htt/Slc6a4/Kctd13/Baiap2/Rpl22/Mink1/Rnf216/Rab11a/Ptk2/Myo5a/Nr3c1/Rab5a/Fyn/Jak2/Braf/Gsk3b/Snapin/Prkar2b/Stxbp1/Slc29a1
BP	GO:0007155	cell adhesion	238	0.391123	1.46127	0.00400534	0.0357534	0.0256835	918	tags=24%, list=16%, signal=21%	Selenok/Cyld/Nfat5/App/Vamp3/Atm/Wnk1/Swap70/H2-Ab1/H2-T23/Adk/Flot1/Bsg/Mdk/Srgap2/Pdpk1/Alcam/Cd63/Synj2bp/Cd47/Vcl/Dhps/Pkn2/Cdkn2a/Ap3d1/Slk/Malt1/Trpm7/Npnt/Neo1/Atp1b2/Tmem131l/Pkd1/Lamb2/Lamc1/Peli1/Igf2/Pip5k1a/Actn4/Mink1/Faf1/Sdk1/Ptk2/Casp3/Peak1/Nrcam/Tnip1/Rtn4/Vezt/Cd3e/Ptpn2/Pde3b/Nf2/Jak2/Braf/Tsc1/Gsk3b
CC	GO:0098827	endoplasmic reticulum subcompartment	221	0.390887	1.45788	0.00396825	0.0357534	0.0256835	916	tags=24%, list=15%, signal=21%	Selenok/Acer3/Pigp/Rtn3/Sec11c/H2-D1/H2-K1/H2-Q10/H2-Q2/Dnajc18/Sec22b/Ssr4/Emc7/Myrf/Ergic3/Agpat5/Sec62/Sdf2l1/Slc35b2/Hsp90b1/Erp44/Ext2/Vti1b/March5/Abhd12/Gpaa1/Dgat1/March6/Emc2/H2-Q1/H2-Q4/Atf6b/Mogs/Pigu/Gnai3/Faf1/Hspa5/Emd/Esyt2/Pomt2/Sptlc2/Spast/Pigf/Rtn4/Ubxn7/Rnf121/Nup210/Lnpk/Cyb5r3/Aup1
CC	GO:0044454	nuclear chromosome part	340	0.374317	1.45737	0.00372671	0.0357534	0.0256835	824	tags=20%, list=14%, signal=19%	Esco2/H1f1/H1f4/H2ac1/H2bc1/Mphosph8/Smc1b/Rad21l/Syce2/H1f2/Smc3/Usp3/Sfr1/Syce1/Sirt7/Tex12/Asf1b/Prim1/1700013H16Rik/Setdb1/Baz1a/Tipin/Pura/Brca2/H4c3/Nipbl/Gm773/Stag3/Rad51/Hif1a/H2afx/Smarca5/H3f3b/4930447C04Rik/Pole/Rad51ap1/Kmt5c/Terb1/Tcf12/Cbx1/Kdm2a/Bub1/H4c8/Dpf2/Hormad1/Prpf19/Gatad2a/Ncoa3/Setd1a/Nasp/Sycp3/Ncoa1/P3h4/H2ac15/Suv39h1/Msh5/Hat1/Ezh2/H1f0/Cdk12/H4c4/Hmgb1/Pold1/Rec8/A…
BP	GO:0030335	positive regulation of cell migration	134	0.412353	1.45123	0.00431034	0.0362461	0.0260374	897	tags=23%, list=15%, signal=20%	Selenok/Iqsec1/Sod2/App/Atm/Wnk1/Swap70/Bmpr2/Nipbl/Mdk/Hif1a/Rock2/Cpeb1/Pdpk1/Pik3c2a/Pak1/Smurf2/Arhgap5/Tgfbr1/Igf2/Capn7/Actn4/Hspa5/Rab11a/Ptk2/Hmgb1/Myo5a/Rtn4/Mapk8ip3/Rab5a/Jak2/Vegfb
CC	GO:0044459	plasma membrane part	393	0.370351	1.45004	0.00248139	0.0357534	0.0256835	1083	tags=27%, list=18%, signal=23%	H2bc1/Prss50/Cyld/Kras/Syt7/Atp2b1/Rhd/Ptpra/Rab14/Vamp3/Zfyve19/Arpc1a/H2-Ab1/Bmpr2/Unc13b/H2-Bl/H2-D1/H2-K1/H2-Q10/H2-Q2/H2-T23/Gm11127/Flot1/Bsg/Aph1c/Aph1b/Pdlim5/Srgap2/Tex101/Ifnar1/Il11ra1/Cpeb1/Synj1/Alcam/Trpc1/Cd63/Synj2bp/Cd47/Fmr1/Ap2m1/Eps15/Pkn2/Tgfbr1/Atp6v0d1/Abhd12/Htt/Slc6a4/Htra2/Gpaa1/Xpr1/Arhgap12/Npnt/Neo1/Atp1b2/Epb41/Chuk/Pkd1/Baiap2/H2-Q1/H2-Q4/Pip5k1a/Gnai3/Mink1/Rapgef6…
BP	GO:0016477	cell migration	344	0.371161	1.44607	0.00249066	0.0357534	0.0256835	898	tags=22%, list=15%, signal=20%	H2bc1/Selenok/Pparg/Adarb1/Iqsec1/Lmna/Auts2/Sod2/App/Atm/Wnk1/Swap70/Bmpr2/Sgpl1/Fmnl3/Nipbl/Mdk/Zfand5/Fut8/Srgap2/Hif1a/Rock2/Cpeb1/Pdpk1/Pik3c2a/Cd63/Synj2bp/Usp9x/Cd47/Vcl/Rnf20/Cdc42bpa/Pak1/Avl9/Smurf2/Arhgap5/Strip2/Top2b/Pkn2/Tgfbr1/Smpd3/Slk/Kctd13/Neo1/Lamb2/Lamc1/Igf2/Pip5k1a/Capn7/Actn4/Mink1/Spred1/Hspa5/Rab11a/Gja1/Myo9b/Ptk2/Gbf1/Hmgb1/Fzd3/Kif2a/Pik3r3/Myo5a/Peak1/Clic4/Fbxw7/Rtn…
BP	GO:0040011	locomotion	428	0.36394	1.43437	0.00244499	0.0357534	0.0256835	918	tags=22%, list=16%, signal=20%	H2bc1/Selenok/Pparg/Taf7l/Adarb1/Smc3/Iqsec1/Lmna/Auts2/Sod2/App/Atm/Wnk1/Swap70/Bmpr2/Sgpl1/Flot1/Fmnl3/Nipbl/Bsg/Mdk/Ly6k/Zfand5/Fut8/Srgap2/Tex101/Hif1a/Rock2/Cpeb1/Pdpk1/Alcam/Pik3c2a/Cd63/Synj2bp/Usp9x/Igsf8/Cd47/Vcl/Rnf20/Cdc42bpa/Pak1/Avl9/Smurf2/Arhgap5/Strip2/Top2b/Pkn2/Tgfbr1/Smpd3/Slk/Pcx/Kctd13/Neo1/Lamb2/Lamc1/Tmf1/Igf2/Pip5k1a/Capn7/Vps35/Actn4/Mink1/Spred1/Hspa5/Rab11a/Zswim4/Gja1/…
BP	GO:0006952	defense response	263	0.380277	1.43419	0.0052356	0.0392594	0.028202	704	tags=17%, list=12%, signal=16%	Cited1/H2bc1/Selenok/Rel/Cyld/Acer3/Pparg/Rpl39/Ecsit/Rab14/App/Vamp3/Atm/Ankhd1/H2-Ab1/Cst3/Unc13b/H2-K1/H2-T23/Flot1/Mdk/Vdac3/Hif1a/Ifnar1/Pdpk1/Matr3/Cd47/Serinc3/Psmb4/Rnf19b/Rps6ka5/Abhd12/Tnip2/Malt1/Chuk/Tmf1/Peli1/Igf2/Vps35/Rnf216/Ube2k/Lrrfip2/Gja1/Ddx21
BP	GO:2000147	positive regulation of cell motility	137	0.407111	1.42985	0.00723589	0.0474541	0.0340887	897	tags=23%, list=15%, signal=20%	Selenok/Iqsec1/Sod2/App/Atm/Wnk1/Swap70/Bmpr2/Nipbl/Mdk/Hif1a/Rock2/Cpeb1/Pdpk1/Pik3c2a/Pak1/Smurf2/Arhgap5/Tgfbr1/Igf2/Capn7/Actn4/Hspa5/Rab11a/Ptk2/Hmgb1/Myo5a/Rtn4/Mapk8ip3/Rab5a/Jak2/Vegfb
BP	GO:0006325	chromatin organization	405	0.363319	1.42833	0.00368098	0.0357534	0.0256835	885	tags=23%, list=15%, signal=21%	H1f1/H1f4/H2ac1/H2bc1/H2bc14/M1ap/Mphosph8/Prdm9/Atad2/H1f2/Ddb2/Usp3/Sirt7/Lmna/H1f10/Asf1b/Auts2/Kdm5a/Setdb1/Baz1a/Atm/Kmt2c/H2bc3/Brca2/H4c3/Ptma/Nipbl/Setdb2/Emsy/H2afx/Arid4b/Smarca5/Phf21a/H2bu2/H3f3b/Nsd3/Kmt5c/Hist1h2bp/Jade3/Kdm2a/Fmr1/Paf1/Rnf20/H4c8/Pak1/Dpf2/Baz2a/Phf8/Cdkn2a/Smyd3/Sgf29/Rps6ka5/Slk/Morc2a/Sfmbt1/Hells/Setd1a/Scmh1/Igf2/Ctcfl/Nsd2/Dcaf1/Nasp/Tpr/Sycp3/Kdm2b/Ncoa1/H2a…
CC	GO:0000228	nuclear chromosome	364	0.365188	1.42731	0.00246609	0.0357534	0.0256835	406	tags=13%, list=7%, signal=13%	Esco2/H1f1/H1f4/H2ac1/H2bc1/Mphosph8/Smc1b/Rad21l/Syce2/H1f2/Smc3/Usp3/Sfr1/Syce1/Sirt7/Tex12/Asf1b/Prim1/1700013H16Rik/Setdb1/Baz1a/Dmc1/Tipin/Top2a/Pura/Brca2/H4c3/Nipbl/Gm773/Stag3/Rad51/Hif1a/H2afx/Smarca5/H3f3b/4930447C04Rik/Pole/Rad51ap1/Kmt5c/Terb1/Tcf12/Cbx1/Ccdc36/Kdm2a/Bub1/H4c8/Dpf2/Hormad1
BP	GO:0030155	regulation of cell adhesion	151	0.395582	1.42102	0.00415512	0.0357534	0.0256835	941	tags=25%, list=16%, signal=22%	Selenok/Cyld/Nfat5/Atm/Wnk1/Swap70/H2-Ab1/H2-T23/Adk/Flot1/Mdk/Cd63/Cd47/Dhps/Cdkn2a/Ap3d1/Slk/Malt1/Npnt/Tmem131l/Pkd1/Peli1/Igf2/Actn4/Mink1/Faf1/Ptk2/Casp3/Peak1/Cd3e/Ptpn2/Pde3b/Nf2/Jak2/Braf/Tsc1/Gsk3b/Flot2
BP	GO:0051270	regulation of cellular component movement	244	0.378242	1.4207	0.00522193	0.0392594	0.028202	918	tags=22%, list=16%, signal=20%	Selenok/Pparg/Adarb1/Iqsec1/Lmna/Sod2/App/Atm/Wnk1/Swap70/Bmpr2/Nipbl/Mdk/Srgap2/Tex101/Hif1a/Rock2/Cpeb1/Pdpk1/Pik3c2a/Cd63/Synj2bp/Igsf8/Vcl/Rnf20/Pak1/Smurf2/Arhgap5/Pkn2/Tgfbr1/Smpd3/Slk/Neo1/Igf2/Capn7/Actn4/Nefh/Mink1/Spred1/Hspa5/Rab11a/Zswim4/Ptk2/Mycbp2/Hmgb1/Kif2a/Myo5a/Clic4/Fbxw7/Rtn4/Mapk8ip3/Rab5a/Jak2/Vegfb/Braf/Gsk3b
CC	GO:0005615	extracellular space	136	0.403634	1.41801	0.00724638	0.0474541	0.0340887	678	tags=25%, list=11%, signal=22%	Rpl39/App/Dnajb11/Cst3/H2-Bl/H2-D1/H2-K1/H2-Q10/H2-Q2/H2-T23/Gm11127/Rnaset2b/Rnaset2a/Dnajc9/Prdx4/Itm2b/Slmap/Cd63/Cd47/Npnt/Pdia4/Rbp4/Pkd1/Lamb2/Lamc1/H2-Q1/H2-Q4/Atf6b/Igf2/Rab11a/Pcsk1n
BP	GO:0048870	cell motility	379	0.361802	1.418	0.00367197	0.0357534	0.0256835	898	tags=22%, list=15%, signal=20%	H2bc1/Selenok/Pparg/Taf7l/Adarb1/Iqsec1/Lmna/Auts2/Sod2/App/Atm/Wnk1/Swap70/Bmpr2/Sgpl1/Fmnl3/Nipbl/Mdk/Ly6k/Zfand5/Fut8/Srgap2/Tex101/Hif1a/Rock2/Cpeb1/Pdpk1/Pik3c2a/Cd63/Synj2bp/Usp9x/Igsf8/Cd47/Vcl/Rnf20/Cdc42bpa/Pak1/Avl9/Smurf2/Arhgap5/Strip2/Top2b/Pkn2/Tgfbr1/Smpd3/Slk/Kctd13/Neo1/Lamb2/Lamc1/Tmf1/Igf2/Pip5k1a/Capn7/Actn4/Mink1/Spred1/Hspa5/Rab11a/Gja1/Myo9b/Ptk2/Gbf1/Hmgb1/Fzd3/Kif2a/Pik3r…
BP	GO:0051674	localization of cell	379	0.361802	1.418	0.00367197	0.0357534	0.0256835	898	tags=22%, list=15%, signal=20%	H2bc1/Selenok/Pparg/Taf7l/Adarb1/Iqsec1/Lmna/Auts2/Sod2/App/Atm/Wnk1/Swap70/Bmpr2/Sgpl1/Fmnl3/Nipbl/Mdk/Ly6k/Zfand5/Fut8/Srgap2/Tex101/Hif1a/Rock2/Cpeb1/Pdpk1/Pik3c2a/Cd63/Synj2bp/Usp9x/Igsf8/Cd47/Vcl/Rnf20/Cdc42bpa/Pak1/Avl9/Smurf2/Arhgap5/Strip2/Top2b/Pkn2/Tgfbr1/Smpd3/Slk/Kctd13/Neo1/Lamb2/Lamc1/Tmf1/Igf2/Pip5k1a/Capn7/Actn4/Mink1/Spred1/Hspa5/Rab11a/Gja1/Myo9b/Ptk2/Gbf1/Hmgb1/Fzd3/Kif2a/Pik3r…
BP	GO:0007059	chromosome segregation	227	0.378618	1.41715	0.00658762	0.0446698	0.0320886	469	tags=14%, list=8%, signal=14%	Esco2/M1ap/Ccne2/Smc1b/Tex15/Rad21l/Syce2/Kif23/Smc3/Syce1/Tex12/Meioc/Atm/Dmc1/Top2a/Brca2/Mei1/Nipbl/Cenpx/Stag3/Setdb2/Cpeb1/4930447C04Rik/Smc6/Ciao1/Terb1/Usp9x/Ccdc36/Bub1/Hormad1/Cenps/Top2b/Banf1
BP	GO:0045321	leukocyte activation	206	0.380384	1.41213	0.00534045	0.0392594	0.028202	1067	tags=27%, list=18%, signal=23%	Selenok/Cyld/Pparg/App/Atm/Swap70/H2-Ab1/Pura/H2-T23/Adk/Mdk/Hprt/Tex101/Ifnar1/Il11ra1/Pdpk1/Atad5/Cd47/Dhps/Nfatc3/Cdkn2a/Fnip1/Ap3d1/Wwp1/Tnip2/Malt1/Hells/Tmem131l/Peli1/Igf2/Rpl22/Nsd2/Dcaf1/Mink1/Pms2/Gja1/Casp3/Hmgb1/Cd320/Kmt2e/Pi4k2a/Cd3e/Ptpn2/Fyn/Jak2/Braf/Tsc1/Ppp3cb/Atp11c/Flot2/Stxbp1/Jag2/Gab2/Itch/Tyro3/Itfg2/Snap23
BP	GO:0051093	negative regulation of developmental process	281	0.371772	1.41198	0.00388601	0.0357534	0.0256835	751	tags=19%, list=13%, signal=17%	Cited1/Rbpms2/Ttc3/Cyld/Eaf2/Pparg/Kras/Lmna/Sod2/App/Dnajb11/Bmpr2/Brca2/H2-D1/H2-K1/H4c3/Mdk/Srgap2/Hif1a/Rock2/Iqcb1/Synj2bp/Zfp706/Fmr1/Paf1/Ncapg2/H4c8/Pak1/Dpf2/Alms1/Nfatc3/Cdkn2a/Tgfbr1/March5/Prpf19/Slc6a4/Sfmbt1/Ncoa3/Neo1/Rbp4/Tmem131l/Actn4/Eif4enif1/Spred1/Tsc22d3/Gja1/Ptk2/Ezh2/Cdk12/H4c4/Fzd3/Atf5
BP	GO:0022610	biological adhesion	240	0.377392	1.41097	0.00664011	0.0446698	0.0320886	918	tags=24%, list=16%, signal=21%	Selenok/Cyld/Nfat5/App/Vamp3/Atm/Wnk1/Swap70/H2-Ab1/H2-T23/Adk/Flot1/Bsg/Mdk/Srgap2/Pdpk1/Alcam/Cd63/Synj2bp/Cd47/Vcl/Dhps/Pkn2/Cdkn2a/Ap3d1/Slk/Malt1/Trpm7/Npnt/Neo1/Atp1b2/Tmem131l/Pkd1/Lamb2/Lamc1/Peli1/Igf2/Pip5k1a/Actn4/Mink1/Faf1/Sdk1/Ptk2/Casp3/Peak1/Nrcam/Tnip1/Rtn4/Vezt/Cd3e/Ptpn2/Pde3b/Nf2/Jak2/Braf/Tsc1/Gsk3b
BP	GO:0006281	DNA repair	292	0.362033	1.39046	0.00505051	0.0392594	0.028202	772	tags=19%, list=13%, signal=18%	Esco2/Tex15/Rad21l/Smc3/Ddb2/Usp3/Sfr1/Tex12/Meioc/Atm/Rnf138/Dmc1/Brca2/Cinp/Nipbl/Lig1/Cenpx/Rad51/Nsmce4a/Rpain/Emsy/Mcm5/H2afx/Chchd4/4930447C04Rik/Smc6/Pole/Rad51ap1/Bod1l/Tdp2/Ube2t/Rbbp8/Rfwd3/Kdm2a/Rnf111/Cenps/Top2b/Ticrr/Clspn/Prpf19/Mdc1/Atr/Aunip/Cdkn2d/Brip1/Nsd2/Sycp3/Suv39h1/Gtf2h2/Pms2/Msh5/Npm1/Fam168a/Hmgb1/Pold1/Uvssa/Rec8
BP	GO:0003008	system process	300	0.360374	1.38943	0.005	0.0392594	0.028202	1058	tags=26%, list=18%, signal=23%	Pbx3/Pparg/Adarb1/Kras/Atp2b1/Lmna/Sod2/Uba6/Pde6d/App/Wnk1/Bmpr2/Unc13b/Adk/Nipbl/Mdk/Pdlim5/Zfand5/Vdac3/Hif1a/Rock2/Synj1/Myrf/Madd/Slmap/Trpc1/Fmr1/Pak1/Alms1/Akap13/Espn/Nfatc3/Smpd3/Htt/Slc6a4/Trpm7/Npnt/Dgat1/Mtpn/Rbp4/Dnajc19/Epb41/Cdkn2d/Lamb2/Baiap2/Tmf1/Pgrmc1/Igf2/Acat2/Gja1/Ptk2/Casp3/Mycbp2/Ezh2/Myo5a/Nrcam/Nr3c1/Rtn4/E2f4/Rdh10/Kdm6a/Fyn/Jarid2/Jak2/Rrm2b/Vegfb/Braf/Gsk3b/Manf/Rpgr…
BP	GO:0002682	regulation of immune system process	303	0.359688	1.38798	0.00500626	0.0392594	0.028202	918	tags=23%, list=16%, signal=21%	Selenok/Cyld/Pparg/App/Atm/Wnk1/Swap70/H2-Ab1/H2-Bl/H2-D1/H2-K1/H2-Q10/H2-Q2/H2-T23/Gm11127/Adk/H4c3/Flot1/Mdk/Eif2b3/Tex101/Hif1a/Pdpk1/Atad5/Usp9x/Matr3/Cd47/Paf1/Ncapg2/H4c8/Dhps/Dpf2/Psmb4/Cdkn2a/Fnip1/Smpd3/Ap3d1/Tnip2/Malt1/Rbp4/Setd1a/Tmem131l/H2-Q1/H2-Q4/Peli1/Igf2/Nsd2/Rnf216/Ube2k/Pms2/Tsc22d3/Lrrfip2/Casp3/Ddx21/Plekha1/H4c4/Hmgb1/Cd320/Fbxw7/Tnip1/Rtn4/Cd3e/Ptpn2/Fyn/Vegfb/Braf/Ppp3cb…
BP	GO:0009605	response to external stimulus	433	0.335265	1.32038	0.00736196	0.0477882	0.0343286	901	tags=21%, list=15%, signal=19%	Cited1/Selenok/Cyld/Pparg/Rpl39/Auts2/Sod2/Lars/Pde6d/Rab14/App/Atm/Wnk1/Swap70/Bmpr2/Unc13b/H2-K1/H2-T23/Flot1/Bsg/Mdk/Tut4/Macrod2/Eif2s1/Ifnar1/Alcam/Pik3c2a/Per3/Cd63/Cd47/Fmr1/Paf1/Serinc3/Hsp90b1/Snx3/Top2b/Psmb4/Fnip1/Vkorc1/Slc25a25/Ap3d1/Abhd12/Htt/Ncl/Tnip2/Malt1/Xpr1/Npnt/Neo1/Rbp4/Strbp/Rrp1b/Cdkn2d/Chuk/Pkd1/Lamb2/Baiap2/Tmf1/Peli1/Pip5k1a/Vps35/Rnf216/Ncoa1/Ago3/Hspa5/Zswim4/Pcsk1n/…
CC	GO:1990234	transferase complex	477	-0.287707	-1.29166	0.00558659	0.0397508	0.0285549	1281	tags=26%, list=22%, signal=23%	Polr2l/Ube2v1/Dmac2/Tada1/Cbx4/Dpm2/Klhl21/Rsf1/Mad2l2/Pik3cb/Pdcd6/Polr2b/Snrpf/Ing4/Rabggtb/Kctd5/Skp1a/Cbll1/Plrg1/Pggt1b/Msl1/Anapc13/Klhl9/Cul4a/Cd3eap/Med24/Pik3r4/Kansl1l/Trmt6/Bccip/Acvr2b/Polr2g/Fbxo31/Rnf40/Morf4l2/Fbxo33/Keap1/Senp3/Trrap/Cop1/Fbxl6/Cdk9/Ube2b/E2f6/Cbx2/Ccny/Actl6a/Ube2s/Epc1/Magt1/Kctd10/Fbxw5/Taf6l/Ube2j2/Ormdl3/Yeats4/Pold2/Wdr77/Ccna2/Cdk7/Ube2i/Rtf1/Dpm3/Prpsap1/D…
BP	GO:0033365	protein localization to organelle	432	-0.317701	-1.41536	0.00529101	0.0392594	0.028202	1113	tags=26%, list=19%, signal=23%	Spag5/Tardbp/Plrg1/Dag1/Nxt1/Terf2/Tor1aip2/Ppp2ca/Nup54/Cox18/Syt11/Stil/Hyal2/Ehd1/Pik3r4/Trim28/Spcs1/Srp9/Tbrg1/Csnk1d/Efcab7/Fam83d/Dnlz/Pmpca/Ankrd13a/Arl5b/Cdca5/Spo11/Ccdc66/Ranbp2/Kpnb1/Ap4m1/Lamp1/Timm44/Abhd17a/Rpf2/Kpna2/Tcp1/Spata7/Ei24/Timm13/Timm9/Timm17a/Snx10/Arl6/Ywhae/Zbtb16/Nup155/Insig1/Lamtor4/Cdt1/Tor1a/Pkig/Rangap1/Pih1d1/Phb2/Med1/Akt1/Parp1/Tomm40/Tmem107/Ncoa4/Rab3ip/To…
CC	GO:0031967	organelle envelope	486	-0.317647	-1.42019	0.00617284	0.0422954	0.0303829	898	tags=23%, list=15%, signal=21%	Sdcbp/Cyb5b/Akr7a5/Ccar1/Ranbp2/Kpnb1/Nme2/Ndufs8/Epc1/Ndufaf4/Timm44/Mcm3ap/Fpgs/Hax1/Sdha/Ndufa5/Timm13/Timm9/Yeats4/Micu2/Timm17a/Eif5a/Ube2i/Uqcrq/Uqcrb/Nudt1/Atp5g3/Acadm/Ndufb8/Phb/Nup155/Pnpt1/Txnl4a/Tor1a/Cox11/Rangap1/Sod1/Phb2/Tmem170/Ndufb2/Sec13/Atp5a1/Parp1/Tomm40/Cox8c/Ndufb9/Clpx/Dhcr7/Slc25a3/Cox6c/Fzr1/Acsl3/Acat1/Ndufs4/Ndufa9/Tomm34/Nme1/Cyhr1/Cdk4/Shmt2/Bax/Csde1/Tomm20/Bad/Lm…
CC	GO:0031975	envelope	486	-0.317647	-1.42019	0.00617284	0.0422954	0.0303829	898	tags=23%, list=15%, signal=21%	Sdcbp/Cyb5b/Akr7a5/Ccar1/Ranbp2/Kpnb1/Nme2/Ndufs8/Epc1/Ndufaf4/Timm44/Mcm3ap/Fpgs/Hax1/Sdha/Ndufa5/Timm13/Timm9/Yeats4/Micu2/Timm17a/Eif5a/Ube2i/Uqcrq/Uqcrb/Nudt1/Atp5g3/Acadm/Ndufb8/Phb/Nup155/Pnpt1/Txnl4a/Tor1a/Cox11/Rangap1/Sod1/Phb2/Tmem170/Ndufb2/Sec13/Atp5a1/Parp1/Tomm40/Cox8c/Ndufb9/Clpx/Dhcr7/Slc25a3/Cox6c/Fzr1/Acsl3/Acat1/Ndufs4/Ndufa9/Tomm34/Nme1/Cyhr1/Cdk4/Shmt2/Bax/Csde1/Tomm20/Bad/Lm…
BP	GO:0022618	ribonucleoprotein complex assembly	147	-0.363771	-1.42492	0.00344828	0.0357534	0.0256835	802	tags=24%, list=14%, signal=21%	Rpf2/Rps10/Snrpg/Znhit3/Eif3a/Eif4b/Eif2s1/Eif2a/Pih1d1/Ppan/Snrpc/G3bp2/Srsf6/Rpl10l/Mdn1/Snrpb/Denr/Eif3d/Ruvbl1/Isy1/G3bp1/Snrpd3/Rpl6/Hsp90aa1/Lsm4/Luc7l3/Srpk2/Mrpl22/Psip1/Snrpd2/Nudt21/Rpl38/Hsp90ab1/Rplp0/Rps2
CC	GO:0099568	cytoplasmic region	144	-0.367938	-1.43863	0.00677966	0.0451977	0.0324678	671	tags=19%, list=11%, signal=17%	Actr1b/Agtrap/Spata7/Arl6/Tchp/Rangap1/Sod1/Actr3/Akr1b3/Tpm3/Cttn/Arl3/Wdr1/Triobp/Prkar1a/Dvl2/Tctex1d2/Dstn/Mapre1/Pfn1/Mns1/Clta/Gmfb/Map1lc3b/Eef1a1/Actb/Dynll1
BP	GO:0022613	ribonucleoprotein complex biogenesis	312	-0.342531	-1.47091	0.00487805	0.0392365	0.0281855	1516	tags=37%, list=26%, signal=29%	Ogfod1/Riox1/Fastkd2/Nsun3/Riok1/Rpl24/Usp4/Fbl/Exosc10/Nip7/Fdxacb1/Clp1/Cnot2/Wdr18/Rbis/Tsr1/Npm3/Rpl7/Rpl7a/Mrto4/Wbp11/Mettl16/Gtpbp4/Srpk1/Sbds/Ddx56/Rsl24d1/Snrpf/Rps16/Surf6/Rps23/Usp39/Pak1ip1/Mrpl36/Nsa2/Cul4a/Prpf6/Wdr43/Rpl7l1/Sdad1/Dis3/Rps8/C1d/Krr1/Nol6/Brix1/Rps6/Rpf2/Rps10/Snrpg/Srfbp1/Utp4/Gtf3a/Znhit3/Riok2/Exosc4/Ngdn/Ddx52/Cebpz/Eif3a/Eif4b/Nop14/Eif2s1/Eif2a/Pop7/Pih1d1/Ppan…
CC	GO:0044463	cell projection part	427	-0.332649	-1.4771	0.00546448	0.0392594	0.028202	1100	tags=26%, list=19%, signal=22%	Fxr1/Dag1/Aldoa/Sqstm1/Twf1/Ppp2ca/Fkbp4/Slc39a6/Syt11/Ehd1/Pik3r4/Ift27/Clip2/Rnf40/Zmynd8/Rsph1/Efcab7/Dynlt1a/Eno1/Eno1b/Cep89/B9d2/Ssx2ip/Map1s/Akt2/Ccdc66/Mosmo/Rps6/Cep19/2700049A03Rik/Rheb/Arrb2/Lamp1/Kctd10/Slc9b1/Spata7/Nme7/B9d1/Rbm3/Eif5a/Ube2i/Cyfip1/Arl6/Tchp/Snx18/Eif4b/Ywhae/Mgll/Tubg1/Tor1a/Armc9/Rangap1/Sod1/Actr3/Sipa1l1/Akt1/Csnk1e/Tmem107/Ppfia1/Tprgl/Akr1b3/Dynlt1f/Rab3ip/Tpm…
CC	GO:0120038	plasma membrane bounded cell projection part	427	-0.332649	-1.4771	0.00546448	0.0392594	0.028202	1100	tags=26%, list=19%, signal=22%	Fxr1/Dag1/Aldoa/Sqstm1/Twf1/Ppp2ca/Fkbp4/Slc39a6/Syt11/Ehd1/Pik3r4/Ift27/Clip2/Rnf40/Zmynd8/Rsph1/Efcab7/Dynlt1a/Eno1/Eno1b/Cep89/B9d2/Ssx2ip/Map1s/Akt2/Ccdc66/Mosmo/Rps6/Cep19/2700049A03Rik/Rheb/Arrb2/Lamp1/Kctd10/Slc9b1/Spata7/Nme7/B9d1/Rbm3/Eif5a/Ube2i/Cyfip1/Arl6/Tchp/Snx18/Eif4b/Ywhae/Mgll/Tubg1/Tor1a/Armc9/Rangap1/Sod1/Actr3/Sipa1l1/Akt1/Csnk1e/Tmem107/Ppfia1/Tprgl/Akr1b3/Dynlt1f/Rab3ip/Tpm…
BP	GO:0062012	regulation of small molecule metabolic process	109	-0.393785	-1.48715	0.0058651	0.041335	0.029693	639	tags=23%, list=11%, signal=21%	Acadm/Tcf7l2/Insig1/Cox11/Sod1/Pgam1/Akt1/Parp1/Kat2a/Dhcr7/Fdps/Shmt2/Gadd45gip1/Bad/Ncor2/Pibf1/Park7/Trp53/Ppp4r3b/Supt20/Cdk1/Cox7a2/Rest/Ccnb1/Pgp
BP	GO:0017144	drug metabolic process	224	-0.361226	-1.49337	0.00403226	0.0357534	0.0256835	956	tags=27%, list=16%, signal=23%	Eno1b/Mtap/Ola1/Foxk2/Bpgm/Akr7a5/Akt2/Ndufs8/Ireb2/Rfk/Sdha/Phgdh/Uqcrq/Uqcrb/Atp5g3/Prdx2/Ndufb8/Sod1/Pgam1/Prdx6/Prdx5/Akt1/Atp5a1/Parp1/Txnrd1/Ndufb9/Clpx/Akr1b3/Cbr1/Acat1/Guk1/Shmt2/Gadd45gip1/Pycr2/Acly/Bad/Atp5g1/Cox7c/Atp5c1/Cyct/Atp5l/Galk1/Shmt1/Park7/Trp53/Cox6a1/Hsp90aa1/Gcsh/Atp5o/Cdk1/Coq7/Aprt/Cox7a2/Prdx1/Rest/Ccnb1/Mdh2/Ndufa7/Cox4i1/Pebp1/Dynll1
BP	GO:0009150	purine ribonucleotide metabolic process	164	-0.379002	-1.50139	0.00353357	0.0357534	0.0256835	1005	tags=31%, list=17%, signal=26%	Mocs2/Uqcc3/Eno1b/Ola1/Foxk2/Bpgm/Nme2/Ndufs8/Nudt3/Nme7/Sdha/Uqcrq/Uqcrb/Atp5g3/Ndufb8/Pgam1/Atp5a1/Parp1/Ndufb9/Hmgcs1/Clpx/Acat1/Nme1/Guk1/Shmt2/Gadd45gip1/Fasn/Acly/Bad/Atic/Atp5g1/Cox7c/Hmgcr/Atp5c1/Cyct/Atp5l/Nudt4/Galk1/Park7/Trp53/Cox6a1/Impdh2/Atp5o/Cdk1/Coq7/Ran/Aprt/Cox7a2/Ccnb1/Ndufa7/Cox4i1
CC	GO:0005681	spliceosomal complex	145	-0.382605	-1.50267	0.003367	0.0357534	0.0256835	1223	tags=31%, list=21%, signal=25%	U2af1l4/Cdc40/Cdc5l/Snrnp25/Snrpf/Usp39/Plrg1/Prpf6/Sf3b3/Myef2/Rbmxl2/Rheb/Cwc22/Snrpg/Rbm3/Ppil1/Txnl4a/Sf3b5/Dhx38/Pdcd7/Prpf38b/Srrm1/Magoh/Magohb/Sf3b2/Snrpb/Aqr/Alyref/Bcas2/Snrpa/Isy1/Snrpd3/Cwf19l2/Ddx41/Pnn/Lsm4/Luc7l3/Eif4a3/Hnrnpa1/Lsm6/Hnrnpu/Hnrnpa3/Hnrnpc/Snrpd2/Pabpc1/Ybx1
BP	GO:0042254	ribosome biogenesis	216	-0.366098	-1.50717	0.00408163	0.0357534	0.0256835	1509	tags=39%, list=25%, signal=30%	Riox1/Fastkd2/Nsun3/Riok1/Rpl24/Fbl/Exosc10/Nip7/Fdxacb1/Wdr18/Rbis/Tsr1/Npm3/Rpl7/Rpl7a/Mrto4/Wbp11/Mettl16/Gtpbp4/Sbds/Ddx56/Rsl24d1/Rps16/Surf6/Pak1ip1/Mrpl36/Nsa2/Cul4a/Wdr43/Rpl7l1/Sdad1/Dis3/Rps8/C1d/Krr1/Nol6/Brix1/Rps6/Rpf2/Rps10/Srfbp1/Utp4/Gtf3a/Znhit3/Riok2/Exosc4/Ngdn/Ddx52/Cebpz/Nop14/Eif2a/Pop7/Pih1d1/Ppan/Nop10/Emg1/Wdr55/Wdr75/Pdcd11/Rrp9/Nol9/Ftsj3/Pwp1/Rpl10l/Imp3/Mdn1/Pop5/Mybb…
BP	GO:0019693	ribose phosphate metabolic process	176	-0.376967	-1.51259	0.00367647	0.0357534	0.0256835	1005	tags=30%, list=17%, signal=26%	Mocs2/Uqcc3/Eno1b/Ola1/Foxk2/Bpgm/Nme2/Ndufs8/Nudt3/Nme7/Rfk/Sdha/Uqcrq/Uqcrb/Atp5g3/Ndufb8/Rnaseh2b/Prpsap1/Pgam1/Atp5a1/Parp1/Ndufb9/Hmgcs1/Clpx/Acat1/Nme1/Guk1/Shmt2/Gadd45gip1/Fasn/Acly/Bad/Atic/Atp5g1/Cox7c/Hmgcr/Atp5c1/Cyct/Atp5l/Nudt4/Galk1/Park7/Trp53/Cox6a1/Impdh2/Atp5o/Cdk1/Coq7/Ran/Aprt/Cox7a2/Ccnb1/Ndufa7/Cox4i1
BP	GO:0000375	RNA splicing, via transesterification reactions	171	-0.380075	-1.51551	0.00355872	0.0357534	0.0256835	1228	tags=31%, list=21%, signal=26%	Srpk1/U2af1l4/Cdc40/Cdc5l/Khdrbs3/Snrnp25/Snrpf/Usp39/Plrg1/Prpf6/Sf3b3/Dbr1/Rbmxl2/Acin1/Ubl5/Cwc22/Snrpg/Rbm3/Ppil1/Txnl4a/Sf3b5/Snrpc/Srsf5/Prdx6/Dhx38/Srsf6/Srrm1/Magoh/Magohb/Sf3b2/Snrpb/Aqr/Sfpq/Bcas2/Snrpa/Ddx46/Isy1/Snrpd3/Cwf19l2/Ncbp2/Ddx41/Dazap1/Ptbp1/Ddx39/Lsm4/Luc7l3/Srpk2/Eif4a3/Hnrnpa1/Lsm6/Hnrnpu/Hnrnpc/Psip1/Snrpd2/Rest
BP	GO:0000377	RNA splicing, via transesterification reactions with bulged adenosine as nucleophile	171	-0.380075	-1.51551	0.00355872	0.0357534	0.0256835	1228	tags=31%, list=21%, signal=26%	Srpk1/U2af1l4/Cdc40/Cdc5l/Khdrbs3/Snrnp25/Snrpf/Usp39/Plrg1/Prpf6/Sf3b3/Dbr1/Rbmxl2/Acin1/Ubl5/Cwc22/Snrpg/Rbm3/Ppil1/Txnl4a/Sf3b5/Snrpc/Srsf5/Prdx6/Dhx38/Srsf6/Srrm1/Magoh/Magohb/Sf3b2/Snrpb/Aqr/Sfpq/Bcas2/Snrpa/Ddx46/Isy1/Snrpd3/Cwf19l2/Ncbp2/Ddx41/Dazap1/Ptbp1/Ddx39/Lsm4/Luc7l3/Srpk2/Eif4a3/Hnrnpa1/Lsm6/Hnrnpu/Hnrnpc/Psip1/Snrpd2/Rest
BP	GO:0000398	mRNA splicing, via spliceosome	171	-0.380075	-1.51551	0.00355872	0.0357534	0.0256835	1228	tags=31%, list=21%, signal=26%	Srpk1/U2af1l4/Cdc40/Cdc5l/Khdrbs3/Snrnp25/Snrpf/Usp39/Plrg1/Prpf6/Sf3b3/Dbr1/Rbmxl2/Acin1/Ubl5/Cwc22/Snrpg/Rbm3/Ppil1/Txnl4a/Sf3b5/Snrpc/Srsf5/Prdx6/Dhx38/Srsf6/Srrm1/Magoh/Magohb/Sf3b2/Snrpb/Aqr/Sfpq/Bcas2/Snrpa/Ddx46/Isy1/Snrpd3/Cwf19l2/Ncbp2/Ddx41/Dazap1/Ptbp1/Ddx39/Lsm4/Luc7l3/Srpk2/Eif4a3/Hnrnpa1/Lsm6/Hnrnpu/Hnrnpc/Psip1/Snrpd2/Rest
BP	GO:0015980	energy derivation by oxidation of organic compounds	110	-0.401687	-1.51582	0.00597015	0.0416784	0.0299397	874	tags=28%, list=15%, signal=24%	Akt2/Ndufs8/Ireb2/Sdha/Ndufa5/Pgm2/Uqcrq/Uqcrb/Acadm/Tcf7l2/Ndufb8/Pnpt1/Akt1/Ndufb9/Ndufs4/Shmt2/Bax/Mybbp1a/Cox7c/Sdhaf4/Prelid1/Cyct/Park7/Trp53/Cox6a1/Cdk1/Coq7/Ccnb1/Mdh2/Ndufa7/Cox4i1
BP	GO:0006163	purine nucleotide metabolic process	170	-0.380192	-1.5169	0.00352113	0.0357534	0.0256835	1005	tags=32%, list=17%, signal=27%	Mocs2/Uqcc3/Dguok/Eno1b/Ola1/Foxk2/Bpgm/Nme2/Ndufs8/Nudt3/Nme7/Sdha/Uqcrq/Uqcrb/Nudt1/Atp5g3/Ndufb8/Prpsap1/Pgam1/Atp5a1/Parp1/Ndufb9/Hmgcs1/Clpx/Oga/Acat1/Nme1/Guk1/Shmt2/Gadd45gip1/Fasn/Acly/Bad/Atic/Atp5g1/Cox7c/Hmgcr/Atp5c1/Cyct/Atp5l/Nudt4/Galk1/Park7/Trp53/Cox6a1/Impdh2/Atp5o/Cdk1/Coq7/Ran/Aprt/Cox7a2/Ccnb1/Ndufa7/Cox4i1
BP	GO:0009259	ribonucleotide metabolic process	168	-0.382833	-1.52024	0.00359712	0.0357534	0.0256835	1005	tags=31%, list=17%, signal=26%	Mocs2/Uqcc3/Eno1b/Ola1/Foxk2/Bpgm/Nme2/Ndufs8/Nudt3/Nme7/Rfk/Sdha/Uqcrq/Uqcrb/Atp5g3/Ndufb8/Rnaseh2b/Pgam1/Atp5a1/Parp1/Ndufb9/Hmgcs1/Clpx/Acat1/Nme1/Guk1/Shmt2/Gadd45gip1/Fasn/Acly/Bad/Atic/Atp5g1/Cox7c/Hmgcr/Atp5c1/Cyct/Atp5l/Nudt4/Galk1/Park7/Trp53/Cox6a1/Impdh2/Atp5o/Cdk1/Coq7/Ran/Aprt/Cox7a2/Ccnb1/Ndufa7/Cox4i1
CC	GO:0044455	mitochondrial membrane part	134	-0.398136	-1.55328	0.00326797	0.0357534	0.0256835	743	tags=25%, list=13%, signal=23%	Sdha/Ndufa5/Micu2/Timm17a/Uqcrq/Uqcrb/Atp5g3/Ndufb8/Phb/Cox11/Ndufb2/Atp5a1/Tomm40/Ndufb9/Slc25a3/Ndufs4/Ndufa9/Tomm20/Atp5md/Atp5g1/Cox6b2/Atp5c1/Cox7b/Atp5l/Ndufb10/Tomm7/Cox6a1/Ndufa13/Atp5o/Tomm22/Cox7a2/Ndufa11/Ndufa7/Cox4i1
CC	GO:0031966	mitochondrial membrane	283	-0.365548	-1.57569	0.0044843	0.0368514	0.0264722	858	tags=24%, list=14%, signal=22%	Nme2/Ndufs8/Ndufaf4/Timm44/Fpgs/Hax1/Sdha/Ndufa5/Timm13/Timm9/Micu2/Timm17a/Uqcrq/Uqcrb/Atp5g3/Acadm/Ndufb8/Phb/Cox11/Phb2/Ndufb2/Atp5a1/Tomm40/Cox8c/Ndufb9/Clpx/Slc25a3/Cox6c/Acsl3/Acat1/Ndufs4/Ndufa9/Tomm34/Nme1/Shmt2/Bax/Csde1/Tomm20/Bad/Atp5md/Atp5g1/Cox7c/Cox6b2/Higd2a/Atp5c1/Cox7b/Atp5l/Bri3bp/Rps3/Bnip3l/Ndufb10/Tomm7/Cox6b1/Ppp1cc/Cox6a1/Ndufa13/Cox8a/Atp5o/Tomm22/Coq7/Cox7a2/Ndufa11/Gpx4…
CC	GO:0005840	ribosome	175	-0.396769	-1.59273	0.00363636	0.0357534	0.0256835	1172	tags=32%, list=20%, signal=26%	Rsl24d1/Rps16/Surf6/Mrpl44/Rps23/Mrpl36/Mrpl21/Rpl7l1/Rps8/Rpl37/Rpl37rt/Mrps24/Mrps33/Mrpl57/Rpl15/Rps6/Rpl7/Rpl30/Rps10/Rbm3/Mrpl34/Rplp1/Mrps5/Hspa14/Mrps18b/Mrpl32/Eif2a/Pnpt1/Mrpl53/Rpl34/Rpl4/Rpl39l/Rpl10l/Gadd45gip1/Rps26/Abcf1/Rpl18/Eef2/Rps12/Rpl14/Rps3/Rpl6/Larp1/Rps9/Mrps14/Rpl27/Mrpl22/Rpl29/Uba52/Rps27a/Rpl13/Rpl38/Ndufa7/Rpl22l1/Rps3a1/Rpl8/Rplp0/Rps2
MF	GO:0043021	ribonucleoprotein complex binding	104	-0.426979	-1.59952	0.00294985	0.0357534	0.0256835	819	tags=26%, list=14%, signal=23%	Ybx3/Snrpg/Rbm3/Rplp1/Eif5a/Eif4b/Eif2s1/Eif2a/Snrpc/Eif1b/Nme1/Gadd45gip1/Snrpb/Bag6/Eif5a2/Abcf1/Snrpd3/Eef2/Prmt1/Larp1/Pttg1/Eif4a3/Sec61b/Hnrnpu/Hnrnpc/Snrpd2/Eif1
CC	GO:0005740	mitochondrial envelope	307	-0.379262	-1.61389	0.00510204	0.0392594	0.028202	815	tags=24%, list=14%, signal=22%	Ndufaf4/Timm44/Fpgs/Hax1/Sdha/Ndufa5/Timm13/Timm9/Micu2/Timm17a/Uqcrq/Uqcrb/Atp5g3/Acadm/Ndufb8/Phb/Pnpt1/Cox11/Sod1/Phb2/Ndufb2/Atp5a1/Tomm40/Cox8c/Ndufb9/Clpx/Slc25a3/Cox6c/Acsl3/Acat1/Ndufs4/Ndufa9/Tomm34/Nme1/Shmt2/Bax/Csde1/Tomm20/Bad/Atp5md/Atp5g1/Cox7c/Prelid1/Cox6b2/Higd2a/Cox19/Atp5c1/Cox7b/Cyct/Atp5l/Bri3bp/Rps3/Bnip3l/Ndufb10/Tomm7/Cox6b1/Park7/Ppp1cc/Cox6a1/Ndufa13/Arl2bp/Cox8a/Atp5o/…
CC	GO:0044429	mitochondrial part	419	-0.36824	-1.63116	0.00543478	0.0392594	0.028202	775	tags=21%, list=13%, signal=20%	Fpgs/Hax1/Mrpl34/Sdha/Ndufa5/Timm13/Timm9/Micu2/Timm17a/Mrps5/Trmt10c/Uqcrq/Uqcrb/Nudt1/Atp5g3/Clpp/Mrps18b/Mrpl32/Acadm/Ndufb8/Phb/Pnpt1/Cox11/Sod1/Phb2/Ndufb2/Atp5a1/Tomm40/Mrpl53/Cox8c/Ndufb9/Clpx/Slc25a3/Cox6c/Mpg/Fdps/Acsl3/Acat1/Ndufs4/Ndufa9/Tomm34/Nme1/Shmt2/Bax/Csde1/Tomm20/Bad/Atp5md/Atp5g1/Cox7c/Prelid1/Cox6b2/Ssbp1/Higd2a/Cox19/Atp5c1/Cox7b/Cyct/Atp5l/Bri3bp/Rps3/Bnip3l/Ndufb10/Tomm7/…
CC	GO:0044445	cytosolic part	147	-0.41715	-1.63401	0.00344828	0.0357534	0.0256835	981	tags=31%, list=17%, signal=27%	Rps8/Rpl37/Eif4ebp1/Eno1/Eno1b/Rpl15/Rps6/Rpl7/Rpl30/Rps10/Tcp1/Ciao2a/Rplp1/Marcksl1/Sra1/Eif2a/Rpl34/Rpl4/Rpl39l/Rpl10l/Rps26/Cct7/Bag6/Rpl18/Rps12/Rpl14/Hnrnpab/Rps3/Rpl6/Nedd4/Rps9/Rpl27/Eif4a3/Cct2/Rpl29/Uba52/Rps27a/Rpl13/Cct5/Rpl38/Rpl22l1/Psmd2/Rps3a1/Cct6a/Cct8/Rpl8/Rplp0/Rps2
MF	GO:0003735	structural constituent of ribosome	127	-0.427348	-1.64693	0.00322581	0.0357534	0.0256835	1172	tags=33%, list=20%, signal=27%	Rsl24d1/Rps16/Rps23/Mrpl36/Mrpl21/Rpl7l1/Rps8/Rpl37/Rpl37rt/Mrps24/Mrpl57/Rpl15/Rps6/Rpl7/Rpl30/Rps10/Mrpl34/Rplp1/Mrps5/Mrps18b/Mrpl32/Rpl4/Rpl10l/Rps26/Rpl18/Rps12/Rpl14/Rps3/Rpl6/Rps9/Mrps14/Rpl27/Mrpl22/Rpl29/Rps27a/Rpl13/Rpl38/Ndufa7/Rpl22l1/Rps3a1/Rpl8/Rplp0/Rps2
MF	GO:0003729	mRNA binding	164	-0.415859	-1.6474	0.00353357	0.0357534	0.0256835	934	tags=31%, list=16%, signal=27%	Myef2/Rbm38/Serbp1/Rps6/Rpl7/Ybx3/Rpl30/Ireb2/Rbm3/Exosc4/Eif3a/Dppa5a/Zfp36l1/Pabpc4/Cluh/G3bp2/Hnrnpa0/Mex3d/Cstf3/Tsn/Rps26/Aqr/Denr/Hnrnpd/Eif3d/Dnd1/G3bp1/Ncbp2/Eif4g1/Rps3/Dazap1/Rpl6/Ptbp1/Shmt1/Larp1/Park7/Fyttd1/Trp53/Hsp90aa1/Luc7l3/Eif4a3/Hnrnpa1/Hnrnpu/Hnrnpa3/Hnrnpc/Nudt21/Cct5/Pabpc1/Ybx1/Rps3a1/Eef1a1/Rps2
BP	GO:0009126	purine nucleoside monophosphate metabolic process	122	-0.445372	-1.70059	0.00323625	0.0357534	0.0256835	990	tags=33%, list=17%, signal=28%	Uqcc3/Eno1b/Ola1/Foxk2/Bpgm/Ndufs8/Nudt3/Sdha/Uqcrq/Uqcrb/Atp5g3/Ndufb8/Pgam1/Atp5a1/Parp1/Ndufb9/Clpx/Guk1/Shmt2/Gadd45gip1/Bad/Atic/Atp5g1/Cox7c/Atp5c1/Cyct/Atp5l/Nudt4/Galk1/Park7/Trp53/Cox6a1/Impdh2/Atp5o/Cdk1/Coq7/Aprt/Cox7a2/Ccnb1/Ndufa7/Cox4i1
BP	GO:0009167	purine ribonucleoside monophosphate metabolic process	122	-0.445372	-1.70059	0.00323625	0.0357534	0.0256835	990	tags=33%, list=17%, signal=28%	Uqcc3/Eno1b/Ola1/Foxk2/Bpgm/Ndufs8/Nudt3/Sdha/Uqcrq/Uqcrb/Atp5g3/Ndufb8/Pgam1/Atp5a1/Parp1/Ndufb9/Clpx/Guk1/Shmt2/Gadd45gip1/Bad/Atic/Atp5g1/Cox7c/Atp5c1/Cyct/Atp5l/Nudt4/Galk1/Park7/Trp53/Cox6a1/Impdh2/Atp5o/Cdk1/Coq7/Aprt/Cox7a2/Ccnb1/Ndufa7/Cox4i1
MF	GO:0005198	structural molecule activity	202	-0.418557	-1.71336	0.00381679	0.0357534	0.0256835	1172	tags=30%, list=20%, signal=25%	Rsl24d1/Rps16/Jph1/Rps23/Mrpl36/Dag1/Mip/Mrpl21/Rpl7l1/Nup54/Rps8/Rpl37/Rpl37rt/Mrps24/Mrpl57/Rpl15/Rps6/Rpl7/Rpl30/Rps10/Myl6/Mrpl34/Rplp1/Tuba1b/Copg1/Mrps5/Mrps18b/Mrpl32/Nup155/Tubg1/Krt10/Actr3/Sec13/Rpl4/Arpc5/Rpl10l/Rps26/Rpl18/Rps12/Rpl14/Rps3/Rpl6/Rps9/Mrps14/Odf2/Rpl27/Mrpl22/Rpl29/Rps27a/Rpl13/Arpc3/Rpl38/Ndufa7/Clta/Rpl22l1/Rps3a1/Tubb4b/Rpl8/Actb/Actg1/Rplp0/Rps2
BP	GO:0009161	ribonucleoside monophosphate metabolic process	124	-0.445397	-1.71595	0.00314465	0.0357534	0.0256835	990	tags=33%, list=17%, signal=28%	Uqcc3/Eno1b/Ola1/Foxk2/Bpgm/Ndufs8/Nudt3/Rfk/Sdha/Uqcrq/Uqcrb/Atp5g3/Ndufb8/Pgam1/Atp5a1/Parp1/Ndufb9/Clpx/Guk1/Shmt2/Gadd45gip1/Bad/Atic/Atp5g1/Cox7c/Atp5c1/Cyct/Atp5l/Nudt4/Galk1/Park7/Trp53/Cox6a1/Impdh2/Atp5o/Cdk1/Coq7/Aprt/Cox7a2/Ccnb1/Ndufa7/Cox4i1
BP	GO:0046034	ATP metabolic process	107	-0.463496	-1.73621	0.003003	0.0357534	0.0256835	990	tags=33%, list=17%, signal=28%	Uqcc3/Eno1b/Ola1/Foxk2/Bpgm/Ndufs8/Sdha/Uqcrq/Uqcrb/Atp5g3/Ndufb8/Pgam1/Atp5a1/Parp1/Ndufb9/Clpx/Guk1/Shmt2/Gadd45gip1/Bad/Atp5g1/Cox7c/Atp5c1/Cyct/Atp5l/Galk1/Park7/Trp53/Cox6a1/Atp5o/Cdk1/Coq7/Cox7a2/Ccnb1/Ndufa7/Cox4i1
BP	GO:0009123	nucleoside monophosphate metabolic process	129	-0.454398	-1.75055	0.00330033	0.0357534	0.0256835	990	tags=34%, list=17%, signal=29%	Uqcc3/Eno1b/Ola1/Foxk2/Bpgm/Ndufs8/Nudt3/Rfk/Sdha/Uqcrq/Uqcrb/Atp5g3/Ndufb8/Pgam1/Atp5a1/Parp1/Ndufb9/Clpx/Guk1/Shmt2/Gadd45gip1/Bad/Atic/Atp5g1/Cox7c/Atp5c1/Cyct/Atp5l/Nudt4/Galk1/Shmt1/Park7/Trp53/Cox6a1/Dnph1/Impdh2/Atp5o/Cdk1/Coq7/Aprt/Cox7a2/Ccnb1/Ndufa7/Cox4i1
BP	GO:0009141	nucleoside triphosphate metabolic process	133	-0.456273	-1.77719	0.00325733	0.0357534	0.0256835	1005	tags=34%, list=17%, signal=29%	Mocs2/Uqcc3/Dguok/Eno1b/Ola1/Foxk2/Bpgm/Nme2/Ndufs8/Nme7/Sdha/Uqcrq/Uqcrb/Nudt1/Atp5g3/Ndufb8/Pgam1/Atp5a1/Parp1/Ndufb9/Clpx/Oga/Nme1/Guk1/Shmt2/Gadd45gip1/Bad/Atp5g1/Cox7c/Atp5c1/Cyct/Atp5l/Tbpl1/Galk1/Park7/Trp53/Cox6a1/Impdh2/Atp5o/Cdk1/Coq7/Ran/Cox7a2/Ccnb1/Ndufa7/Cox4i1
BP	GO:0009144	purine nucleoside triphosphate metabolic process	126	-0.462834	-1.78515	0.00318471	0.0357534	0.0256835	1005	tags=35%, list=17%, signal=30%	Mocs2/Uqcc3/Dguok/Eno1b/Ola1/Foxk2/Bpgm/Nme2/Ndufs8/Nme7/Sdha/Uqcrq/Uqcrb/Nudt1/Atp5g3/Ndufb8/Pgam1/Atp5a1/Parp1/Ndufb9/Clpx/Oga/Nme1/Guk1/Shmt2/Gadd45gip1/Bad/Atp5g1/Cox7c/Atp5c1/Cyct/Atp5l/Galk1/Park7/Trp53/Cox6a1/Impdh2/Atp5o/Cdk1/Coq7/Ran/Cox7a2/Ccnb1/Ndufa7/Cox4i1
BP	GO:0009205	purine ribonucleoside triphosphate metabolic process	122	-0.467581	-1.78539	0.00323625	0.0357534	0.0256835	1005	tags=34%, list=17%, signal=29%	Mocs2/Uqcc3/Eno1b/Ola1/Foxk2/Bpgm/Nme2/Ndufs8/Nme7/Sdha/Uqcrq/Uqcrb/Atp5g3/Ndufb8/Pgam1/Atp5a1/Parp1/Ndufb9/Clpx/Nme1/Guk1/Shmt2/Gadd45gip1/Bad/Atp5g1/Cox7c/Atp5c1/Cyct/Atp5l/Galk1/Park7/Trp53/Cox6a1/Impdh2/Atp5o/Cdk1/Coq7/Ran/Cox7a2/Ccnb1/Ndufa7/Cox4i1
CC	GO:0043209	myelin sheath	104	-0.478678	-1.79319	0.00294985	0.0357534	0.0256835	743	tags=29%, list=13%, signal=26%	Tcp1/Sdha/Tuba1b/Phgdh/Prdx2/Phb/Sod1/Pgam1/Atp5a1/Slc25a3/Akr1b3/Gnb2/Nme1/Uchl1/Rala/Wdr1/Atp5c1/Cox6a1/Hsp90aa1/Atp5o/Cct2/Uba52/Ubb/Ubc/Rps27a/Prdx1/Cct5/Mdh2/Pebp1/Tubb4b/Calm2/Eef1a1/Actb/Actg1
BP	GO:0009199	ribonucleoside triphosphate metabolic process	123	-0.467006	-1.79443	0.0031746	0.0357534	0.0256835	1005	tags=34%, list=17%, signal=28%	Mocs2/Uqcc3/Eno1b/Ola1/Foxk2/Bpgm/Nme2/Ndufs8/Nme7/Sdha/Uqcrq/Uqcrb/Atp5g3/Ndufb8/Pgam1/Atp5a1/Parp1/Ndufb9/Clpx/Nme1/Guk1/Shmt2/Gadd45gip1/Bad/Atp5g1/Cox7c/Atp5c1/Cyct/Atp5l/Galk1/Park7/Trp53/Cox6a1/Impdh2/Atp5o/Cdk1/Coq7/Ran/Cox7a2/Ccnb1/Ndufa7/Cox4i1
