# Supplementary material for: Destabilization of mRNAs enhances competence to initiate meiosis in mouse spermatogenic cells
Source: Development. 2024 Jul 15;151(14):dev202740. doi: 10.1242/dev.202740 (PMC11273298; doi:10.1242/dev.202740)
Supplement: Table S3. [file develop-151-202740-TableS3.xlsx]

## Sheet: Description
Table S3: scRNA-seq differential expression analysis (DEA)
Tab Name	Relevant Figure panels	Description
1. scRNAseq DEA	Fig. 1C, 1E, 3D, 4A, S7A, S10B, S10D, S11A, S11D	Differential expression analysis (DEA) for all germ cells clusters WT vs. Meioc-null P15 testes. p_val_adj_per_cluster accounts for multiple hypothesis testing within a cluster. p_val_adj_all_clusters accounts for multiple hypothesis testing within each cluster AND across all germ cell clusters tested. nt, not tested (i.e., comparison was excluded from statistical testing because log2 fold change…
2. DEA w MEIOC target status	Fig. 2A-B, 2D-F, 3A, 3C, S5A-C	DEA with MEIOC target status and MEIOC-YTHDC2-RBM46 target status.
3. DEA w E2F6 and MGA status	Fig. 3E-F, S8D	DEA with E2F6 and MGA status. E2F6 and MGA status was based on reanalysis of RNA-seq and ChIP-seq from mouse embryonic stem cells (ESCs): NCBI GEO GSE149025 from Dahlet et al. 2021; ArrayExpress E-MTAB-6007 from Stielow et al. 2018; and NCBI GEO GSE144141 from Qin et al. 2021. This reanalysis is located in Table S12.
4. DEA w STRA8 status	Fig. 4B-D, S13A, S14A	DEA with reanalysis of bulk RNA-seq data of wild-type and Stra8-null preleptotene spermatocytes originally published in Kojima et al., 2019. This reanalysis is located in Table S10. STRA8-upregulated genes were defined as log2FoldChange_highStra8WT.v.KO>0 and padj_highStra8WT.v.KO<0.05; STRA8-downregulated genes were defined as log2FoldChange_highStra8WT.v.KO<0 and padj_highStra8WT.v.KO<0.05. "ST…
5. DEA w STRA8, E2F6-MGA status	Fig. 4E	DEA with combined STRA8 and E2F6-MGA status.

## Sheet: 1. scRNAseq DEA
p_val	avg_logFC	pct.1	pct.2	p_val_adj_per_cluster	celltype	gene	p_val_adj_all_clusters
2.18227e-76	0.399793	0.979	0.925	3.97762e-72	Undiff	Hnrnpa0	2.28331e-72
1.02918e-24	-0.234311	0.934	0.967	1.87589e-20	Undiff	Dut	1.07683e-20
1.06707e-19	0.143924	0.697	0.531	1.94495e-15	Undiff	Wtip	1.11648e-15
5.78988e-18	0.108547	0.342	0.161	1.05532e-13	Undiff	Meig1	6.05795e-14
1.76439e-16	0.107136	0.279	0.118	3.21595e-12	Undiff	Ldhc	1.84608e-12
2.21106e-16	0.186164	0.999	1	4.03009e-12	Undiff	Uba52	2.31343e-12
2.55042e-14	0.103879	0.388	0.219	4.64865e-10	Undiff	Rsph1	2.6685e-10
3.93435e-14	0.130648	0.662	0.539	7.17114e-10	Undiff	Mbd2	4.11651e-10
4.95469e-14	0.139164	0.992	0.99	9.03092e-10	Undiff	mt-Atp8	5.1841e-10
4.83719e-13	0.116292	0.586	0.437	8.81675e-09	Undiff	Gm884	5.06115e-09
9.73704e-12	0.111321	0.645	0.524	1.77477e-07	Undiff	Ppp2cb	1.01879e-07
1.31932e-11	0.124219	0.993	0.99	2.40472e-07	Undiff	Rcc2	1.3804e-07
4.17933e-11	-0.17656	0.389	0.559	7.61766e-07	Undiff	Stra8	4.37283e-07
2.49829e-10	-0.109003	0.993	0.995	4.55362e-06	Undiff	mt-Nd3	2.61396e-06
2.40408e-09	0.11987	0.862	0.807	4.38192e-05	Undiff	Cyhr1	2.51539e-05
2.7952e-08	-0.131534	0.966	0.977	0.000509481	Undiff	Sptan1	0.000292462
9.13341e-08	0.10088	0.852	0.815	0.00166475	Undiff	Ryk	0.000955629
1.27036e-07	0.130515	0.99	0.992	0.00231549	Undiff	mt-Nd4l	0.00132918
1.56251e-06	0.126691	1	0.999	0.0284798	Undiff	Tmsb10	0.0163485
4.07363e-06	-0.103997	0.688	0.766	0.07425	Undiff	Lima1	0.0426224
2.3642e-05	-0.102215	0.956	0.962	0.430922	Undiff	Baz1b	0.247366
6.19489e-05	-0.10066	0.977	0.981	1	Undiff	Dek	0.648171
0.0004115	-0.103473	0.925	0.955	1	Undiff	Dnmt1	1
0.000566835	-0.105332	0.886	0.911	1	Undiff	Mcm3	1
0.0396881	-0.127104	0.822	0.828	1	Undiff	Top2a	1
0.108046	-0.10167	0.703	0.727	1	Undiff	Dennd5b	1
0.330829	0.176265	0.707	0.709	1	Undiff	Wdcp	1
0.570695	-0.107949	0.563	0.558	1	Undiff	Terf2ip	1
1.21752e-85	0.316315	0.978	0.935	2.21917e-81	A1-4	Hnrnpa0	1.27389e-81
2.76777e-76	-0.261299	0.984	0.997	5.04481e-72	A1-4	Dut	2.89591e-72
1.89683e-36	0.21705	1	1	3.45735e-32	A1-4	Uba52	1.98465e-32
1.05409e-33	0.106997	0.4	0.181	1.92129e-29	A1-4	Gm884	1.10289e-29
9.84998e-29	0.123601	0.999	0.998	1.79536e-24	A1-4	Rcc2	1.0306e-24
2.08512e-25	0.148067	0.767	0.659	3.80055e-21	A1-4	Ppp2cb	2.18166e-21
7.39907e-24	0.104773	1	1	1.34863e-19	A1-4	Rps26	7.74165e-20
1.0648e-23	-0.227733	0.973	0.993	1.9408e-19	A1-4	Stra8	1.1141e-19
2.84186e-20	0.121991	1	1	5.17986e-16	A1-4	Mt1	2.97344e-16
2.88905e-20	0.122109	1	1	5.26588e-16	A1-4	Mt2	3.02282e-16
3.50233e-20	0.126799	0.8	0.709	6.3837e-16	A1-4	Wtip	3.66449e-16
3.17939e-19	0.119511	1	0.999	5.79508e-15	A1-4	Tmsb10	3.3266e-15
8.76808e-16	0.100427	1	0.999	1.59816e-11	A1-4	Cox7c	9.17404e-12
1.04217e-13	0.103069	0.856	0.797	1.89956e-09	A1-4	Tcfl5	1.09042e-09
1.9951e-10	0.112798	0.987	0.986	3.63647e-06	A1-4	Polr2l	2.08747e-06
6.32399e-10	-0.113711	0.984	0.993	1.15267e-05	A1-4	Sptan1	6.61679e-06
6.86211e-10	-0.102021	0.986	0.989	1.25076e-05	A1-4	Eif4g1	7.17982e-06
9.5579e-10	0.107811	0.996	0.996	1.74212e-05	A1-4	mt-Nd4l	1.00004e-05
9.9673e-10	-0.103237	0.984	0.98	1.81674e-05	A1-4	Ranbp2	1.04288e-05
1.25263e-09	0.100621	0.994	0.992	2.28316e-05	A1-4	Romo1	1.31062e-05
9.6612e-08	-0.188473	0.97	0.988	0.00176095	A1-4	Enah	0.00101085
8.98918e-07	0.110802	0.991	0.985	0.0163846	A1-4	Rpl22l1	0.00940538
5.07045e-05	0.207829	0.948	0.917	0.924192	A1-4	Hist1h2ap	0.530522
0.00019244	0.100107	0.938	0.934	1	A1-4	Epcam	1
0.00336822	-0.136796	0.879	0.918	1	A1-4	Wdcp	1
0.00890072	0.130938	0.326	0.387	1	A1-4	Arhgef40	1
0.0182281	-0.141329	0.245	0.293	1	A1-4	Pbld1	1
0.0693092	-0.129723	0.605	0.65	1	A1-4	Dennd5b	1
0.10041	-0.107302	0.288	0.323	1	A1-4	Taok3	1
0.313855	0.123036	0.714	0.761	1	A1-4	Exoc1	1
0.339399	-0.120451	0.48	0.51	1	A1-4	Sag	1
0.531773	0.114881	0.373	0.377	1	A1-4	Gfod2	1
4.66506e-215	-0.499777	0.984	0.995	8.50301e-211	In/B	Cox8a	4.88106e-211
3.21574e-78	-0.269717	0.975	0.987	5.86133e-74	In/B	Dut	3.36463e-74
6.63274e-78	-0.249102	0.982	0.991	1.20895e-73	In/B	Mdh2	6.93983e-74
9.36544e-51	0.214454	0.816	0.661	1.70704e-46	In/B	Hnrnpa0	9.79906e-47
3.23495e-45	0.1234	0.261	0.072	5.89635e-41	In/B	Meig1	3.38473e-41
4.60384e-43	-0.297244	0.549	0.714	8.39141e-39	In/B	Stra8	4.81699e-39
2.05461e-33	0.115805	1	1	3.74494e-29	In/B	Ppia	2.14974e-29
3.047e-29	0.178188	0.999	1	5.55377e-25	In/B	Uba52	3.18808e-25
1.04631e-28	-0.126715	0.998	0.996	1.90712e-24	In/B	Ndufa4	1.09476e-24
4.24675e-27	-0.152375	0.771	0.869	7.74055e-23	In/B	Pgam1	4.44337e-23
1.33456e-26	0.137911	0.527	0.386	2.4325e-22	In/B	Ppp2cb	1.39635e-22
1.35335e-25	0.19076	0.977	0.95	2.46676e-21	In/B	Epcam	1.41601e-21
1.67587e-25	0.143576	0.665	0.534	3.05461e-21	In/B	Wtip	1.75347e-21
7.43838e-25	-0.136157	0.638	0.778	1.35579e-20	In/B	Cox7b	7.78278e-21
1.25397e-24	-0.160354	0.89	0.942	2.28561e-20	In/B	Rad21	1.31203e-20
7.53769e-23	-0.10235	1	1	1.37389e-18	In/B	mt-Nd2	7.88668e-19
1.30009e-22	-0.152302	0.936	0.955	2.36968e-18	In/B	Eif4g1	1.36029e-18
2.69283e-22	0.154677	0.997	0.994	4.90822e-18	In/B	Rpl39	2.81751e-18
4.34878e-22	0.19683	0.909	0.852	7.92653e-18	In/B	Meioc	4.55013e-18
1.15209e-19	0.137406	0.995	0.997	2.09992e-15	In/B	Sycp1	1.20544e-15
1.27217e-18	0.128711	0.996	0.993	2.31879e-14	In/B	H2afz	1.33107e-14
3.01086e-18	0.108179	0.997	0.998	5.48789e-14	In/B	Cirbp	3.15026e-14
6.20012e-18	0.109562	0.723	0.625	1.1301e-13	In/B	Tcfl5	6.48718e-14
7.75872e-18	-0.118446	0.995	0.996	1.41418e-13	In/B	mt-Nd3	8.11795e-14
1.19822e-16	-0.113725	0.962	0.967	2.184e-12	In/B	Ctcf	1.2537e-12
1.2918e-16	-0.111938	0.913	0.961	2.35457e-12	In/B	Snx5	1.35161e-12
1.62294e-16	-0.117674	0.637	0.758	2.95813e-12	In/B	Mettl9	1.69808e-12
1.78356e-15	-0.107581	0.854	0.908	3.2509e-11	In/B	Adh5	1.86614e-11
2.78111e-15	0.115934	0.991	0.975	5.06914e-11	In/B	Ranbp1	2.90988e-11
6.23407e-15	0.102638	0.981	0.963	1.13628e-10	In/B	Ost4	6.52271e-11
1.39868e-14	0.120763	0.725	0.644	2.54937e-10	In/B	Ybx3	1.46344e-10
3.74771e-13	-0.115831	0.934	0.949	6.83096e-09	In/B	Hjurp	3.92123e-09
1.88355e-11	-0.119866	0.787	0.841	3.43314e-07	In/B	Mga	1.97075e-07
4.00505e-11	0.123941	0.982	0.974	7.30001e-07	In/B	Tex101	4.19049e-07
4.2524e-11	-0.10118	0.683	0.778	7.75084e-07	In/B	Cmas	4.44928e-07
7.70085e-11	-0.120664	0.676	0.758	1.40363e-06	In/B	Map1b	8.0574e-07
9.59343e-11	-0.121908	0.659	0.725	1.74859e-06	In/B	Crybg3	1.00376e-06
1.21741e-10	0.114414	0.741	0.699	2.21898e-06	In/B	Hormad1	1.27378e-06
1.26253e-10	0.108496	0.936	0.906	2.3012e-06	In/B	Esx1	1.32098e-06
3.4342e-10	-0.106835	0.903	0.939	6.25952e-06	In/B	Crebbp	3.5932e-06
6.0795e-10	0.102194	0.907	0.879	1.10811e-05	In/B	Asf1b	6.36098e-06
6.49082e-10	0.102772	0.965	0.956	1.18308e-05	In/B	Ssr2	6.79135e-06
1.11263e-09	0.102908	0.922	0.89	2.02799e-05	In/B	Ezh2	1.16415e-05
1.40902e-09	-0.116853	0.929	0.948	2.56821e-05	In/B	Baz1b	1.47425e-05
1.5366e-09	0.101088	0.909	0.888	2.80077e-05	In/B	Stag3	1.60775e-05
6.56259e-09	-0.105301	0.93	0.946	0.000119616	In/B	Ranbp2	6.86644e-05
7.91512e-09	0.188623	0.986	0.976	0.000144269	In/B	Hist1h2ap	8.28159e-05
1.81619e-08	0.116101	0.764	0.708	0.000331037	In/B	H1f0	0.000190028
3.91073e-07	0.194943	0.8	0.76	0.00712809	In/B	Hist1h2aa	0.0040918
3.131e-05	-0.120196	0.617	0.687	0.570688	In/B	Wdcp	0.327597
0.000821039	-0.105296	0.71	0.748	1	In/B	Bdp1	1
0.00841977	-0.119685	0.308	0.357	1	In/B	Tmem80	1
0.386429	0.133236	0.281	0.303	1	In/B	Loxl2	1
5.09438e-129	-0.753144	0.942	0.998	9.28552e-125	B G2/M	Cox8a	5.33025e-125
1.99504e-72	-0.458189	0.965	0.988	3.63636e-68	B G2/M	Mdh2	2.08741e-68
3.93709e-48	-0.305237	0.997	0.994	7.17614e-44	B G2/M	Ndufa4	4.11938e-44
1.59341e-32	0.319324	0.95	0.885	2.9043e-28	B G2/M	Stag3	1.66718e-28
2.56855e-32	0.250922	0.998	0.996	4.6817e-28	B G2/M	Sycp1	2.68747e-28
2.97977e-32	-0.281703	0.973	0.992	5.43122e-28	B G2/M	Dut	3.11773e-28
1.01124e-27	0.144435	1	1	1.84319e-23	B G2/M	Ppia	1.05806e-23
1.37686e-27	-0.150266	1	1	2.50961e-23	B G2/M	Rps29	1.44061e-23
4.39034e-27	-0.28753	0.507	0.763	8.00228e-23	B G2/M	Pgam1	4.59361e-23
5.86185e-26	0.258668	0.99	0.938	1.06844e-21	B G2/M	Zcwpw1	6.13325e-22
7.28102e-25	-0.300705	0.849	0.926	1.32711e-20	B G2/M	Rad21	7.61813e-21
7.80819e-24	-0.291239	0.653	0.823	1.4232e-19	B G2/M	Cox7b	8.16971e-20
5.26855e-22	0.224543	0.997	1	9.60299e-18	B G2/M	Tex101	5.51248e-18
1.93302e-21	-0.241719	0.971	0.986	3.52332e-17	B G2/M	Dynlrb1	2.02252e-17
8.4681e-21	-0.232215	0.917	0.959	1.54348e-16	B G2/M	Ctcf	8.86017e-17
4.16777e-20	-0.256181	0.605	0.783	7.5966e-16	B G2/M	Cmas	4.36074e-16
1.3628e-19	-0.191531	0.987	0.99	2.48398e-15	B G2/M	Hnrnpa1	1.4259e-15
3.22955e-19	-0.306961	0.778	0.893	5.8865e-15	B G2/M	Stra8	3.37908e-15
4.06539e-19	0.197251	0.992	0.994	7.40999e-15	B G2/M	Smc1b	4.25362e-15
5.33199e-19	-0.231963	0.82	0.901	9.71862e-15	B G2/M	Snx5	5.57886e-15
1.42194e-18	0.234841	0.934	0.837	2.59178e-14	B G2/M	Hormad1	1.48778e-14
5.65799e-18	0.178953	1	1	1.03128e-13	B G2/M	Hspa8	5.91995e-14
9.17143e-18	-0.204127	0.249	0.468	1.67168e-13	B G2/M	Smagp	9.59607e-14
3.17489e-17	-0.242102	0.729	0.837	5.78687e-13	B G2/M	Tmem50a	3.32189e-13
7.49201e-17	0.188748	0.995	0.977	1.36557e-12	B G2/M	Fkbp6	7.83889e-13
3.69722e-16	0.142887	1	1	6.73893e-12	B G2/M	Ran	3.86841e-12
4.17213e-16	-0.189668	0.939	0.971	7.60453e-12	B G2/M	Ssbp1	4.3653e-12
8.76747e-16	0.166511	0.998	0.994	1.59805e-11	B G2/M	Tuba3b	9.1734e-12
9.70197e-16	-0.21339	0.594	0.751	1.76838e-11	B G2/M	Tfam	1.01512e-11
3.34536e-15	-0.214015	0.9	0.922	6.09758e-11	B G2/M	Itgb1	3.50025e-11
3.36464e-15	-0.196896	0.958	0.981	6.13274e-11	B G2/M	Ptms	3.52043e-11
4.85607e-15	0.214366	0.796	0.656	8.85117e-11	B G2/M	Hnrnpa0	5.08091e-11
5.39e-15	-0.195462	0.433	0.623	9.82435e-11	B G2/M	Pdcl3	5.63955e-11
1.37669e-14	-0.189433	0.817	0.899	2.50929e-10	B G2/M	Adh5	1.44043e-10
2.79495e-14	-0.208229	0.628	0.786	5.09435e-10	B G2/M	Ccng1	2.92435e-10
4.04955e-14	-0.199619	0.49	0.66	7.38112e-10	B G2/M	Stxbp3	4.23705e-10
4.33055e-14	-0.174346	0.976	0.99	7.8933e-10	B G2/M	Syncrip	4.53106e-10
7.38271e-14	-0.153596	0.987	0.992	1.34565e-09	B G2/M	Cycs	7.72453e-10
1.33395e-13	-0.206754	0.655	0.808	2.43139e-09	B G2/M	Psme2	1.39571e-09
3.93378e-13	0.138583	0.992	0.975	7.17011e-09	B G2/M	U2af1	4.11592e-09
6.84868e-13	-0.135628	0.998	0.996	1.24831e-08	B G2/M	Mif	7.16578e-09
7.31893e-13	-0.187489	0.899	0.936	1.33402e-08	B G2/M	Txn1	7.6578e-09
7.83696e-13	-0.169457	0.486	0.66	1.42844e-08	B G2/M	Mettl9	8.19981e-09
1.65273e-12	0.174164	0.884	0.784	3.01242e-08	B G2/M	Tex12	1.72925e-08
2.29558e-12	-0.184807	0.77	0.841	4.18416e-08	B G2/M	Srpr	2.40187e-08
2.58558e-12	0.146852	0.997	0.988	4.71273e-08	B G2/M	Atp6v0c	2.70529e-08
3.07389e-12	0.130324	0.997	0.994	5.60279e-08	B G2/M	Denr	3.21622e-08
3.70273e-12	-0.139745	0.255	0.452	6.74896e-08	B G2/M	Ro60	3.87416e-08
5.03461e-12	-0.175796	0.722	0.821	9.17658e-08	B G2/M	Ppdpf	5.26771e-08
5.81954e-12	-0.198781	0.848	0.895	1.06073e-07	B G2/M	Crebbp	6.08898e-08
6.39905e-12	0.12402	1	0.99	1.16635e-07	B G2/M	Psmb1	6.69532e-08
9.02949e-12	0.123499	1	0.998	1.64581e-07	B G2/M	Eif4a1	9.44756e-08
1.13393e-11	-0.17319	0.599	0.734	2.06681e-07	B G2/M	Pdcd6	1.18643e-07
1.63558e-11	0.186378	0.9	0.856	2.98118e-07	B G2/M	Sycp2	1.71131e-07
1.75023e-11	0.148691	0.459	0.282	3.19014e-07	B G2/M	Hsf2bp	1.83127e-07
1.84074e-11	0.158779	0.982	0.944	3.35511e-07	B G2/M	Ranbp1	1.92596e-07
2.02874e-11	-0.176178	0.579	0.717	3.69778e-07	B G2/M	Stoml2	2.12267e-07
3.23635e-11	0.144404	0.984	0.967	5.89889e-07	B G2/M	Slc25a31	3.38619e-07
5.19552e-11	0.102978	1	1	9.46987e-07	B G2/M	Ptma	5.43607e-07
5.21674e-11	-0.160478	0.377	0.542	9.50856e-07	B G2/M	Ndc1	5.45828e-07
1.07224e-10	-0.158486	0.865	0.926	1.95437e-06	B G2/M	Ralbp1	1.12189e-06
1.08171e-10	0.134019	0.974	0.959	1.97163e-06	B G2/M	Mrpl51	1.13179e-06
1.23013e-10	-0.128273	0.997	0.994	2.24216e-06	B G2/M	Dek	1.28708e-06
1.57383e-10	-0.112934	0.151	0.303	2.86861e-06	B G2/M	Fez2	1.64669e-06
1.89399e-10	0.132992	1	0.981	3.45217e-06	B G2/M	Psmb4	1.98168e-06
2.1178e-10	-0.185485	0.738	0.827	3.86012e-06	B G2/M	Sys1	2.21586e-06
2.18534e-10	0.141265	0.965	0.932	3.98321e-06	B G2/M	Ddx39	2.28652e-06
2.7918e-10	-0.17372	0.838	0.864	5.08861e-06	B G2/M	Nptn	2.92106e-06
3.17784e-10	0.119999	0.461	0.293	5.79224e-06	B G2/M	Brsk2	3.32497e-06
3.89991e-10	0.108302	1	0.998	7.10837e-06	B G2/M	Snu13	4.08048e-06
5.41387e-10	-0.179904	0.721	0.804	9.86787e-06	B G2/M	Ywhah	5.66454e-06
5.78636e-10	0.168479	0.57	0.425	1.05468e-05	B G2/M	Serf1	6.05427e-06
6.63205e-10	-0.102436	0.998	0.998	1.20882e-05	B G2/M	Rps27l	6.93911e-06
6.94896e-10	-0.149752	0.949	0.969	1.26659e-05	B G2/M	Ccna2	7.2707e-06
8.11645e-10	-0.151381	0.963	0.979	1.47939e-05	B G2/M	Suz12	8.49224e-06
1.024e-09	-0.156728	0.443	0.588	1.86644e-05	B G2/M	Fancm	1.07141e-05
1.07923e-09	0.13092	0.449	0.291	1.96711e-05	B G2/M	Ppp2cb	1.1292e-05
1.12142e-09	-0.15265	0.709	0.798	2.044e-05	B G2/M	Rnf130	1.17334e-05
1.21185e-09	-0.174668	0.73	0.812	2.20884e-05	B G2/M	Sp3	1.26796e-05
1.36155e-09	0.141223	0.949	0.899	2.4817e-05	B G2/M	Rbmxl2	1.42459e-05
1.3812e-09	0.120631	0.998	0.996	2.51752e-05	B G2/M	Sin3b	1.44515e-05
1.42542e-09	-0.13566	0.986	0.998	2.59811e-05	B G2/M	Hnrnpab	1.49141e-05
1.70769e-09	-0.128434	0.984	0.983	3.11262e-05	B G2/M	Sept7	1.78676e-05
1.75926e-09	0.113632	0.998	0.986	3.20661e-05	B G2/M	Srsf7	1.84072e-05
2.03736e-09	-0.113952	0.172	0.322	3.71349e-05	B G2/M	Bahcc1	2.13169e-05
2.11097e-09	-0.15474	0.413	0.551	3.84767e-05	B G2/M	Nipsnap2	2.20871e-05
2.18218e-09	0.100063	0.998	0.998	3.97746e-05	B G2/M	Btf3	2.28321e-05
2.34445e-09	0.129479	0.998	0.994	4.27323e-05	B G2/M	Cirbp	2.453e-05
2.51596e-09	0.15236	0.894	0.825	4.58585e-05	B G2/M	Stk31	2.63245e-05
2.67061e-09	-0.15976	0.929	0.959	4.86773e-05	B G2/M	Rbm3	2.79426e-05
2.90499e-09	0.116074	0.995	0.994	5.29492e-05	B G2/M	Hnrnpdl	3.03949e-05
3.26029e-09	-0.138743	0.939	0.95	5.94253e-05	B G2/M	Dpy30	3.41124e-05
3.62895e-09	0.130948	0.997	0.986	6.61448e-05	B G2/M	Ndufa11	3.79697e-05
3.96819e-09	0.130677	0.992	0.979	7.23282e-05	B G2/M	Alyref	4.15192e-05
4.11217e-09	0.12533	0.97	0.95	7.49526e-05	B G2/M	Lsm2	4.30257e-05
4.19236e-09	-0.148298	0.379	0.518	7.64141e-05	B G2/M	Lonp1	4.38647e-05
4.83917e-09	-0.185985	0.526	0.647	8.82036e-05	B G2/M	Phip	5.06323e-05
5.24729e-09	-0.146447	0.957	0.979	9.56423e-05	B G2/M	Ccnd1	5.49024e-05
6.28336e-09	0.13892	0.997	0.99	0.000114527	B G2/M	Tuba3a	6.57428e-05
6.87686e-09	0.111503	0.998	0.996	0.000125345	B G2/M	Cacybp	7.19526e-05
7.26643e-09	0.142123	0.913	0.819	0.000132445	B G2/M	Ssr4	7.60287e-05
7.43075e-09	0.193871	0.982	0.973	0.00013544	B G2/M	Epcam	7.77479e-05
7.44836e-09	-0.14346	0.931	0.957	0.000135761	B G2/M	Hp1bp3	7.79322e-05
8.47498e-09	-0.147765	0.868	0.883	0.000154473	B G2/M	Pum2	8.86737e-05
9.72576e-09	-0.143624	0.937	0.967	0.000177271	B G2/M	G3bp2	0.000101761
1.19706e-08	-0.134568	0.438	0.588	0.000218188	B G2/M	Flii	0.000125248
1.82839e-08	0.117436	0.976	0.977	0.000333261	B G2/M	Emg1	0.000191305
1.83607e-08	-0.147586	0.496	0.623	0.000334661	B G2/M	Mdh1	0.000192108
1.86282e-08	-0.180631	0.596	0.72	0.000339537	B G2/M	Map1b	0.000194907
2.09337e-08	-0.122913	0.368	0.518	0.000381558	B G2/M	Ddx19a	0.000219029
2.14152e-08	0.112014	0.453	0.291	0.000390335	B G2/M	Ccnb3	0.000224068
2.23729e-08	0.132128	0.777	0.674	0.00040779	B G2/M	Mrgbp	0.000234087
2.33395e-08	-0.131816	0.467	0.598	0.000425409	B G2/M	Dmwd	0.000244201
3.83563e-08	-0.156062	0.86	0.903	0.000699121	B G2/M	Tpm3	0.000401322
4.30791e-08	0.12897	0.978	0.946	0.000785203	B G2/M	Mrps16	0.000450737
4.46129e-08	0.107412	0.982	0.984	0.000813159	B G2/M	Sf3b1	0.000466785
4.54635e-08	-0.150026	0.509	0.649	0.000828663	B G2/M	9130401M01Rik	0.000475685
5.5887e-08	-0.115442	0.998	0.998	0.00101865	B G2/M	Atp5md	0.000584746
5.64182e-08	0.116128	0.648	0.493	0.00102833	B G2/M	Efcab2	0.000590304
5.99312e-08	-0.160204	0.738	0.806	0.00109237	B G2/M	B230219D22Rik	0.000627061
7.50717e-08	0.121817	0.968	0.963	0.00136833	B G2/M	Vdac2	0.000785475
8.63614e-08	-0.139721	0.841	0.889	0.00157411	B G2/M	Nolc1	0.0009036
1.03589e-07	0.100547	1	0.996	0.00188811	B G2/M	Rbm39	0.00108385
1.15351e-07	-0.110451	0.231	0.365	0.0021025	B G2/M	Aph1a	0.00120692
1.28138e-07	0.124814	0.912	0.85	0.00233558	B G2/M	Spint2	0.00134071
1.40293e-07	0.101788	0.995	0.99	0.00255713	B G2/M	Eef1d	0.00146789
1.65908e-07	-0.109817	0.279	0.423	0.003024	B G2/M	Mtap	0.00173589
1.73543e-07	0.11463	0.958	0.934	0.00316317	B G2/M	4930447C04Rik	0.00181578
1.84517e-07	0.129632	0.875	0.8	0.00336319	B G2/M	Asf1b	0.0019306
2.02387e-07	-0.122436	0.44	0.581	0.00368891	B G2/M	Fam199x	0.00211758
2.1225e-07	-0.12605	0.461	0.592	0.00386868	B G2/M	Ino80d	0.00222077
2.14716e-07	-0.179114	0.795	0.872	0.00391363	B G2/M	Aspm	0.00224658
2.21731e-07	-0.14965	0.716	0.802	0.00404149	B G2/M	Tmed5	0.00231997
2.48435e-07	0.11034	0.767	0.649	0.00452823	B G2/M	Nfyc	0.00259938
2.66522e-07	-0.127877	0.91	0.944	0.00485789	B G2/M	Ccar1	0.00278862
2.93947e-07	-0.125103	0.668	0.765	0.00535777	B G2/M	Mbtps1	0.00307556
2.94234e-07	0.134582	0.97	0.926	0.00536301	B G2/M	0610010K14Rik	0.00307857
3.3745e-07	-0.136456	0.607	0.722	0.00615071	B G2/M	Acadm	0.00353074
3.73194e-07	-0.148959	0.748	0.816	0.00680222	B G2/M	Scoc	0.00390473
3.89855e-07	-0.140089	0.872	0.903	0.00710589	B G2/M	Vps13a	0.00407906
4.0266e-07	-0.129391	0.876	0.903	0.00733928	B G2/M	Eif4g1	0.00421303
4.07253e-07	-0.10502	0.989	0.988	0.00742299	B G2/M	Cbx1	0.00426108
4.08908e-07	0.118094	0.981	0.965	0.00745317	B G2/M	Ssr1	0.00427841
4.57273e-07	-0.105151	0.997	0.998	0.00833471	B G2/M	Slc25a3	0.00478444
4.87727e-07	-0.117519	0.738	0.798	0.0088898	B G2/M	Acsl3	0.00510309
4.87824e-07	-0.147712	0.762	0.819	0.00889157	B G2/M	Msh2	0.00510411
5.36913e-07	0.108598	0.531	0.412	0.00978631	B G2/M	Ocel1	0.00561772
5.60961e-07	0.103847	0.994	0.988	0.0102246	B G2/M	Psmb6	0.00586933
6.3527e-07	-0.12697	0.915	0.946	0.0115791	B G2/M	Marcksl1	0.00664683
6.75806e-07	-0.135257	0.596	0.718	0.0123179	B G2/M	Timm9	0.00707096
6.8622e-07	-0.105472	0.404	0.538	0.0125077	B G2/M	Eci2	0.00717991
7.09932e-07	0.120555	0.941	0.899	0.0129399	B G2/M	Rex1bd	0.00742802
7.17664e-07	-0.130474	0.873	0.903	0.0130809	B G2/M	Zfand6	0.00750892
7.3903e-07	-0.105918	0.254	0.381	0.0134703	B G2/M	Rflnb	0.00773247
7.64066e-07	-0.145052	0.66	0.746	0.0139266	B G2/M	Tnrc6b	0.00799442
8.58458e-07	-0.119995	0.96	0.969	0.0156471	B G2/M	Ddx50	0.00898205
1.0709e-06	-0.143069	0.66	0.744	0.0195194	B G2/M	Pnpla8	0.0112049
1.08909e-06	0.112816	0.64	0.54	0.0198508	B G2/M	Nptx2	0.0113951
1.12134e-06	-0.125228	0.868	0.915	0.0204386	B G2/M	Hectd1	0.0117325
1.23581e-06	-0.124755	0.933	0.94	0.0225251	B G2/M	Actr3	0.0129303
1.23875e-06	0.103077	0.966	0.936	0.0225787	B G2/M	Diablo	0.0129611
1.36586e-06	0.113021	0.857	0.761	0.0248955	B G2/M	Cenpv	0.0142909
1.52174e-06	0.118801	0.801	0.711	0.0277367	B G2/M	Tex19.1	0.0159219
1.6489e-06	0.119227	0.868	0.781	0.0300544	B G2/M	Prim1	0.0172524
1.75862e-06	-0.134871	0.713	0.765	0.0320545	B G2/M	Galnt1	0.0184005
1.84947e-06	0.127197	0.774	0.674	0.0337103	B G2/M	Slirp	0.019351
1.87648e-06	-0.110746	0.323	0.441	0.0342026	B G2/M	Arhgap1	0.0196336
1.96815e-06	0.109399	0.99	0.981	0.0358735	B G2/M	Ssr2	0.0205928
2.10216e-06	0.103833	0.971	0.959	0.0383161	B G2/M	Tipin	0.0219949
2.43739e-06	0.115916	0.576	0.456	0.0444263	B G2/M	Mrps28	0.0255024
2.63052e-06	-0.12334	0.478	0.596	0.0479465	B G2/M	Cmc1	0.0275232
2.86894e-06	-0.14678	0.396	0.511	0.0522922	B G2/M	mt-Nd6	0.0300177
3.04946e-06	0.107753	0.767	0.693	0.0555826	B G2/M	Mmadhc	0.0319065
3.2235e-06	0.104277	0.97	0.936	0.0587547	B G2/M	Creld2	0.0337275
3.27668e-06	-0.115442	0.937	0.946	0.059724	B G2/M	Lsm5	0.0342839
3.28403e-06	0.107442	0.987	0.977	0.059858	B G2/M	Taf10	0.0343608
3.31851e-06	-0.129856	0.673	0.753	0.0604865	B G2/M	Tab2	0.0347216
3.74943e-06	-0.131583	0.817	0.862	0.0683409	B G2/M	Ppfia1	0.0392303
3.83003e-06	-0.118283	0.775	0.843	0.06981	B G2/M	Txndc17	0.0400736
3.95681e-06	0.106931	0.971	0.95	0.0721207	B G2/M	Tra2b	0.0414001
4.17351e-06	-0.142437	0.616	0.701	0.0760706	B G2/M	Crk	0.0436674
4.61571e-06	-0.140697	0.525	0.619	0.0841306	B G2/M	Mindy2	0.0482942
4.67867e-06	-0.117426	0.669	0.751	0.0852781	B G2/M	Phf23	0.0489529
4.76269e-06	-0.125487	0.807	0.866	0.0868095	B G2/M	Oga	0.049832
4.99702e-06	-0.140069	0.844	0.887	0.0910807	B G2/M	Hjurp	0.0522838
5.13503e-06	0.10818	0.884	0.816	0.0935962	B G2/M	Tmem128	0.0537278
6.21563e-06	-0.124344	0.929	0.948	0.113292	B G2/M	Yy1	0.0650341
6.33471e-06	-0.125208	0.822	0.841	0.115463	B G2/M	Clip1	0.0662801
6.61682e-06	0.316863	0.663	0.563	0.120605	B G2/M	Hist1h2aa	0.0692318
6.85354e-06	0.105022	0.759	0.647	0.124919	B G2/M	Mbnl3	0.0717085
6.96163e-06	0.104384	0.982	0.961	0.12689	B G2/M	Snrnp40	0.0728396
7.36657e-06	-0.10706	0.668	0.726	0.134271	B G2/M	Phb	0.0770765
7.67742e-06	-0.12025	0.958	0.971	0.139936	B G2/M	Abce1	0.0803288
7.98128e-06	0.110305	0.82	0.742	0.145475	B G2/M	Emc3	0.0835081
8.27543e-06	-0.107587	0.449	0.573	0.150836	B G2/M	Pop1	0.0865859
8.51179e-06	0.118091	0.989	0.965	0.155144	B G2/M	Hnrnph3	0.0890589
8.80937e-06	-0.127316	0.934	0.961	0.160568	B G2/M	Ppp1r14b	0.0921724
9.4782e-06	-0.126012	0.547	0.608	0.172759	B G2/M	Lnpep	0.0991704
9.52116e-06	0.10812	0.968	0.942	0.173542	B G2/M	Ddx39b	0.0996199
9.74083e-06	-0.116896	0.897	0.918	0.177546	B G2/M	Nedd4	0.101918
9.74409e-06	0.133907	0.801	0.75	0.177606	B G2/M	Hirip3	0.101952
1.07598e-05	-0.107678	0.913	0.917	0.196119	B G2/M	Yme1l1	0.11258
1.09357e-05	0.107317	0.544	0.437	0.199326	B G2/M	Ccdc136	0.114421
1.2971e-05	-0.113063	0.724	0.775	0.236422	B G2/M	Adipor1	0.135715
1.33356e-05	0.113407	0.811	0.74	0.243068	B G2/M	Smg6	0.139531
1.345e-05	-0.108641	0.915	0.944	0.245153	B G2/M	Srp72	0.140728
1.43205e-05	0.110271	0.798	0.717	0.261021	B G2/M	Arhgdig	0.149836
1.43666e-05	0.112388	0.963	0.944	0.261859	B G2/M	Ddx4	0.150317
1.57708e-05	-0.114049	0.968	0.977	0.287454	B G2/M	Smc2	0.16501
1.59489e-05	0.120679	0.917	0.907	0.2907	B G2/M	Spc24	0.166873
1.61862e-05	-0.122386	0.828	0.862	0.295025	B G2/M	Vezf1	0.169356
1.7413e-05	0.113654	0.91	0.909	0.317388	B G2/M	Dpep3	0.182193
1.97925e-05	0.100757	0.767	0.691	0.360757	B G2/M	Vamp2	0.207088
2.11458e-05	-0.1001	0.454	0.548	0.385424	B G2/M	Vta1	0.221248
2.14078e-05	-0.12453	0.576	0.652	0.390201	B G2/M	Pnrc1	0.22399
2.37816e-05	-0.124754	0.658	0.711	0.433468	B G2/M	Cox6b2	0.248827
2.84518e-05	-0.107611	0.909	0.942	0.51859	B G2/M	Rb1cc1	0.297691
2.85639e-05	-0.118832	0.433	0.55	0.520635	B G2/M	Crybg3	0.298865
2.88059e-05	0.100684	0.97	0.911	0.525045	B G2/M	Emc6	0.301396
3.24438e-05	-0.106998	0.472	0.561	0.591353	B G2/M	Gnb4	0.33946
3.35267e-05	-0.115079	0.695	0.763	0.611091	B G2/M	Slc12a2	0.35079
3.43186e-05	-0.115617	0.902	0.93	0.625524	B G2/M	Wac	0.359075
3.65114e-05	0.102265	0.64	0.561	0.665494	B G2/M	Ide	0.382019
3.86224e-05	-0.102008	0.795	0.858	0.703971	B G2/M	Stk38	0.404107
3.95132e-05	-0.113863	0.445	0.544	0.720208	B G2/M	Gcat	0.413427
4.04558e-05	0.116938	0.787	0.674	0.737388	B G2/M	H2afx	0.423289
4.18665e-05	-0.110758	0.326	0.425	0.763101	B G2/M	Bad	0.438049
4.24032e-05	-0.10101	0.616	0.691	0.772883	B G2/M	Dnmt3a	0.443665
4.33804e-05	0.108852	0.709	0.623	0.790695	B G2/M	Setx	0.453889
4.58965e-05	0.113637	0.708	0.647	0.836556	B G2/M	Fmr1nb	0.480215
4.74452e-05	0.10586	0.836	0.761	0.864784	B G2/M	Snx6	0.496419
4.88469e-05	-0.104791	0.833	0.878	0.890333	B G2/M	Rnasek	0.511086
4.989e-05	-0.102314	0.637	0.718	0.909345	B G2/M	Wwc2	0.521999
5.63158e-05	-0.111711	0.624	0.734	1	B G2/M	Maf1	0.589232
5.65565e-05	-0.102181	0.788	0.85	1	B G2/M	Tspan3	0.59175
5.81623e-05	0.101796	0.889	0.858	1	B G2/M	Prpf38a	0.608552
6.69746e-05	-0.104114	0.905	0.92	1	B G2/M	Ube3a	0.700755
7.0397e-05	0.117045	0.743	0.682	1	B G2/M	Pbk	0.736564
7.31135e-05	-0.109719	0.496	0.594	1	B G2/M	Arhgap11a	0.764987
7.86222e-05	-0.114311	0.571	0.652	1	B G2/M	Trp53inp1	0.822624
8.70632e-05	-0.111179	0.543	0.629	1	B G2/M	Usp22	0.910943
9.22762e-05	-0.101455	0.474	0.59	1	B G2/M	Efna2	0.965486
0.000104651	-0.109029	0.806	0.864	1	B G2/M	Eea1	1
0.00010569	-0.118567	0.48	0.557	1	B G2/M	Cpne5	1
0.000111499	-0.111384	0.51	0.586	1	B G2/M	Myo1b	1
0.000114682	0.110912	0.917	0.878	1	B G2/M	H1fx	1
0.00011676	-0.102989	0.374	0.466	1	B G2/M	Echs1	1
0.000123686	-0.111127	0.526	0.602	1	B G2/M	Cdc27	1
0.000126563	-0.106663	0.507	0.592	1	B G2/M	Myh10	1
0.000135159	0.105008	0.902	0.835	1	B G2/M	Gar1	1
0.000135652	-0.109148	0.881	0.905	1	B G2/M	Gsk3b	1
0.000151751	0.105898	1	0.996	1	B G2/M	Uba52	1
0.00016453	-0.107669	0.876	0.895	1	B G2/M	Aprt	1
0.000167375	-0.158319	0.578	0.627	1	B G2/M	Btg2	1
0.00016965	-0.111646	0.668	0.734	1	B G2/M	Dync1li1	1
0.000174546	-0.115134	0.491	0.571	1	B G2/M	Cyfip1	1
0.000185814	-0.111584	0.644	0.722	1	B G2/M	Kdm6b	1
0.000186033	0.145951	0.44	0.344	1	B G2/M	Hist1h2bm	1
0.000194877	-0.102218	0.406	0.503	1	B G2/M	Mex3a	1
0.000199111	0.102975	0.748	0.67	1	B G2/M	2210016F16Rik	1
0.000214132	-0.114802	0.549	0.625	1	B G2/M	Foxn3	1
0.000216584	-0.127078	0.602	0.652	1	B G2/M	Actr2	1
0.000242208	-0.107073	0.705	0.759	1	B G2/M	N4bp2	1
0.000245855	-0.110467	0.839	0.856	1	B G2/M	Mxd4	1
0.000247192	-0.100412	0.738	0.798	1	B G2/M	Nsun2	1
0.00029171	-0.103086	0.756	0.796	1	B G2/M	Fbxo22	1
0.000296165	-0.115356	0.754	0.79	1	B G2/M	Ccdc47	1
0.000298103	-0.104744	0.815	0.854	1	B G2/M	Tbc1d15	1
0.000334535	-0.110491	0.817	0.841	1	B G2/M	Psme1	1
0.000375121	-0.106557	0.517	0.592	1	B G2/M	Kif14	1
0.000393456	-0.103922	0.811	0.843	1	B G2/M	Gdpd1	1
0.000427087	-0.111042	0.462	0.54	1	B G2/M	Ppip5k2	1
0.000432199	-0.101393	0.536	0.604	1	B G2/M	Acadl	1
0.000485757	0.116828	0.515	0.406	1	B G2/M	Hist1h2ba	1
0.000508074	-0.106209	0.669	0.742	1	B G2/M	Gle1	1
0.000522727	-0.101569	0.788	0.839	1	B G2/M	Fam76b	1
0.000566954	-0.116836	0.677	0.738	1	B G2/M	Cep57	1
0.000608633	-0.101921	0.379	0.454	1	B G2/M	Ing2	1
0.000609696	-0.107272	0.929	0.959	1	B G2/M	Auts2	1
0.000612662	-0.106458	0.533	0.61	1	B G2/M	Gtf2i	1
0.000728686	-0.103682	0.767	0.781	1	B G2/M	Tmem256	1
0.000876566	-0.100902	0.596	0.652	1	B G2/M	Rab11fip2	1
0.000906868	-0.10142	0.795	0.872	1	B G2/M	Pdcd7	1
0.000981753	0.223549	0.748	0.718	1	B G2/M	Hist1h1a	1
0.00210392	-0.103052	0.544	0.586	1	B G2/M	Rras2	1
0.00213261	-0.11765	0.754	0.792	1	B G2/M	Mga	1
0.00261069	0.100752	0.9	0.88	1	B G2/M	Orc6	1
0.00312165	-0.115737	0.942	0.924	1	B G2/M	Akap9	1
0.00795324	0.327027	0.804	0.792	1	B G2/M	Hist1h2ap	1
0.00804293	-0.105514	0.787	0.806	1	B G2/M	Golgb1	1
0.430882	-0.193294	0.446	0.445	1	B G2/M	Wdcp	1
1.78336e-152	-0.805527	0.849	0.982	3.25053e-148	pL G1	Cox8a	1.86593e-148
4.33393e-86	-0.514477	0.828	0.967	7.89945e-82	pL G1	Mdh2	4.53459e-82
8.04276e-67	-0.378105	0.978	0.992	1.46595e-62	pL G1	Ndufa4	8.41513e-63
5.5894e-56	0.321171	0.999	1	1.01878e-51	pL G1	Sycp1	5.84819e-52
2.64621e-53	0.35543	0.991	0.965	4.82324e-49	pL G1	Smc1b	2.76873e-49
7.62766e-50	0.411085	0.896	0.72	1.39029e-45	pL G1	Stag3	7.98082e-46
3.44932e-42	-0.277736	0.991	0.993	6.28708e-38	pL G1	Dek	3.60903e-38
6.5909e-41	0.255563	0.997	0.999	1.20132e-36	pL G1	Tex101	6.89606e-37
2.10554e-37	-0.349067	0.576	0.793	3.83776e-33	pL G1	Tmem50a	2.20302e-33
4.66349e-35	0.200019	1	0.998	8.50014e-31	pL G1	Ppia	4.87941e-31
1.11831e-33	-0.133526	1	1	2.03834e-29	pL G1	Rps29	1.17009e-29
2.79135e-33	-0.363258	0.641	0.822	5.0878e-29	pL G1	Cox7b	2.92059e-29
1.79929e-31	-0.309012	0.366	0.635	3.27956e-27	pL G1	Tfam	1.8826e-27
7.81436e-31	-0.305149	0.878	0.941	1.42432e-26	pL G1	Dynlrb1	8.17616e-27
8.85051e-30	0.11596	1	1	1.61318e-25	pL G1	Rps28	9.26029e-26
4.25628e-27	-0.2925	0.766	0.9	7.75792e-23	pL G1	Rbm3	4.45334e-23
7.11258e-27	-0.307375	0.479	0.692	1.29641e-22	pL G1	Rad21	7.44189e-23
1.09508e-25	-0.296015	0.496	0.709	1.99601e-21	pL G1	Cmas	1.14578e-21
1.73663e-25	0.28357	0.834	0.694	3.16536e-21	pL G1	Tex12	1.81704e-21
2.23794e-25	-0.304649	0.702	0.828	4.07909e-21	pL G1	Crebbp	2.34155e-21
1.22799e-24	0.279667	0.973	0.928	2.23825e-20	pL G1	Epcam	1.28484e-20
1.38006e-24	-0.33007	0.268	0.499	2.51544e-20	pL G1	Klf2	1.44396e-20
2.12238e-23	-0.245674	0.249	0.489	3.86846e-19	pL G1	Mettl9	2.22064e-19
2.18154e-22	-0.277366	0.456	0.664	3.97629e-18	pL G1	Fbxo22	2.28255e-18
7.51004e-22	-0.244316	0.877	0.945	1.36886e-17	pL G1	Dut	7.85776e-18
1.4331e-21	-0.269018	0.893	0.943	2.6121e-17	pL G1	Pbrm1	1.49945e-17
8.25553e-21	-0.279225	0.427	0.625	1.50473e-16	pL G1	Mindy2	8.63776e-17
8.38675e-21	-0.317097	0.935	0.97	1.52865e-16	pL G1	Stra8	8.77505e-17
1.7056e-20	-0.266114	0.81	0.897	3.1088e-16	pL G1	Atrx	1.78457e-16
2.06259e-20	0.149939	0.999	1	3.75949e-16	pL G1	Atp5e	2.15809e-16
2.34911e-20	-0.237793	0.362	0.578	4.28172e-16	pL G1	Pgam1	2.45787e-16
3.24019e-18	-0.217509	0.889	0.922	5.90589e-14	pL G1	Itgb1	3.39021e-14
4.3211e-18	-0.237109	0.789	0.859	7.87607e-14	pL G1	Actr3	4.52117e-14
4.57126e-18	-0.210548	0.955	0.969	8.33204e-14	pL G1	Atp5md	4.78291e-14
6.9492e-18	0.230318	0.787	0.648	1.26663e-13	pL G1	Stk31	7.27095e-14
9.97864e-18	0.18025	0.996	0.99	1.81881e-13	pL G1	Uqcc2	1.04406e-13
1.02691e-17	-0.236623	0.67	0.814	1.87175e-13	pL G1	Nptn	1.07446e-13
1.55854e-17	0.17903	0.996	0.978	2.84075e-13	pL G1	Eif1b	1.6307e-13
2.65943e-17	-0.228409	0.886	0.945	4.84735e-13	pL G1	Syncrip	2.78257e-13
5.95358e-17	0.204334	0.957	0.915	1.08516e-12	pL G1	Ly6k	6.22923e-13
1.13978e-16	-0.202646	0.298	0.495	2.07747e-12	pL G1	Stxbp3	1.19255e-12
1.2981e-16	-0.221549	0.637	0.769	2.36605e-12	pL G1	Adh5	1.3582e-12
4.27115e-16	0.160822	0.999	0.982	7.78502e-12	pL G1	Atp5h	4.4689e-12
4.76555e-16	0.327876	0.721	0.543	8.68617e-12	pL G1	Tuba3b	4.9862e-12
4.82364e-16	-0.206794	0.211	0.398	8.79204e-12	pL G1	Ro60	5.04697e-12
6.71161e-16	0.117128	1	1	1.22333e-11	pL G1	Rplp0	7.02236e-12
6.94062e-16	-0.19761	0.21	0.401	1.26507e-11	pL G1	Rrm2b	7.26197e-12
9.64042e-16	0.178389	0.411	0.226	1.75716e-11	pL G1	Adad2	1.00868e-11
1.30429e-15	-0.221695	0.738	0.849	2.37732e-11	pL G1	Ctcf	1.36468e-11
1.45205e-15	-0.199061	0.889	0.926	2.64664e-11	pL G1	Hnrnpa1	1.51927e-11
1.45311e-15	0.120408	1	0.998	2.64858e-11	pL G1	Cox4i1	1.52039e-11
1.99308e-15	-0.202484	0.318	0.502	3.63279e-11	pL G1	Nipsnap2	2.08536e-11
2.01865e-15	0.132929	1	1	3.6794e-11	pL G1	Gng5	2.11212e-11
2.96097e-15	-0.216261	0.59	0.734	5.39697e-11	pL G1	Sys1	3.09807e-11
4.02328e-15	0.182619	0.999	0.999	7.33324e-11	pL G1	Uba52	4.20956e-11
7.97222e-15	-0.223028	0.64	0.783	1.4531e-10	pL G1	Ralbp1	8.34133e-11
1.13332e-14	0.199809	0.686	0.525	2.06571e-10	pL G1	Spata33	1.1858e-10
1.4331e-14	0.204617	0.909	0.833	2.61211e-10	pL G1	4930447C04Rik	1.49945e-10
1.82902e-14	-0.212683	0.496	0.665	3.33376e-10	pL G1	B230219D22Rik	1.91371e-10
4.22693e-14	0.146762	0.997	1	7.70442e-10	pL G1	Hmgb2	4.42263e-10
4.52466e-14	0.164631	0.981	0.975	8.24709e-10	pL G1	Ndufc1	4.73415e-10
5.36213e-14	-0.2402	0.566	0.709	9.77356e-10	pL G1	Galnt1	5.6104e-10
7.28773e-14	-0.200745	0.562	0.677	1.32833e-09	pL G1	Gdpd1	7.62515e-10
7.28773e-14	-0.200973	0.881	0.941	1.32834e-09	pL G1	Nop58	7.62516e-10
1.07808e-13	0.178933	0.987	0.965	1.96502e-09	pL G1	Ndufa11	1.128e-09
1.1502e-13	0.155268	0.996	0.981	2.09648e-09	pL G1	Ran	1.20346e-09
1.20454e-13	0.129859	1	0.995	2.19552e-09	pL G1	Cox6c	1.26031e-09
1.42244e-13	-0.227545	0.475	0.634	2.59268e-09	pL G1	Tmed5	1.4883e-09
1.65573e-13	-0.197214	0.857	0.917	3.0179e-09	pL G1	Ube3a	1.73239e-09
1.66508e-13	0.135406	0.999	0.992	3.03494e-09	pL G1	Prdx1	1.74217e-09
1.86356e-13	-0.209825	0.734	0.826	3.39672e-09	pL G1	Txn1	1.94985e-09
4.95363e-13	0.155697	0.984	0.977	9.02899e-09	pL G1	Eif5a	5.18299e-09
5.9423e-13	0.152534	0.327	0.173	1.0831e-08	pL G1	Ocel1	6.21743e-09
9.0964e-13	-0.173247	0.919	0.94	1.658e-08	pL G1	Suz12	9.51756e-09
2.1956e-12	-0.193222	0.543	0.69	4.00191e-08	pL G1	Pdcd6	2.29725e-08
2.40439e-12	0.172978	0.887	0.794	4.38247e-08	pL G1	Rbmxl2	2.51571e-08
2.42064e-12	0.156256	0.984	0.958	4.4121e-08	pL G1	Fkbp6	2.53272e-08
2.83992e-12	0.140596	0.996	0.983	5.17632e-08	pL G1	Ubl5	2.97141e-08
3.37633e-12	0.184231	0.508	0.352	6.15404e-08	pL G1	Hsf2bp	3.53265e-08
4.01589e-12	-0.145027	0.159	0.309	7.31977e-08	pL G1	Fez2	4.20183e-08
4.17638e-12	-0.137239	0.999	0.994	7.61229e-08	pL G1	Mt1	4.36975e-08
7.08287e-12	0.194383	0.713	0.592	1.291e-07	pL G1	Hormad1	7.41081e-08
7.21204e-12	0.141012	0.993	0.98	1.31454e-07	pL G1	Cirbp	7.54596e-08
8.14276e-12	0.137554	0.996	0.992	1.48418e-07	pL G1	Cox5a	8.51977e-08
1.1397e-11	0.153744	0.968	0.943	2.07733e-07	pL G1	Cited1	1.19247e-07
1.261e-11	0.196919	0.815	0.716	2.29842e-07	pL G1	Tuba3a	1.31938e-07
1.65508e-11	-0.166564	0.854	0.907	3.01672e-07	pL G1	Hnrnpab	1.73171e-07
1.8028e-11	-0.176066	0.501	0.633	3.28596e-07	pL G1	Ywhah	1.88627e-07
1.85003e-11	0.166466	0.726	0.585	3.37205e-07	pL G1	Tex19.1	1.93569e-07
2.0613e-11	0.141582	0.292	0.153	3.75713e-07	pL G1	4930524B15Rik	2.15674e-07
2.18971e-11	0.167238	0.929	0.905	3.99119e-07	pL G1	Timm8b	2.2911e-07
2.53881e-11	0.180971	0.737	0.633	4.62749e-07	pL G1	Sycp2	2.65636e-07
2.65027e-11	0.177117	0.615	0.465	4.83064e-07	pL G1	Hnrnpa0	2.77298e-07
2.67646e-11	-0.137618	0.132	0.268	4.87839e-07	pL G1	Ddit4	2.80038e-07
2.85701e-11	-0.18654	0.44	0.592	5.20747e-07	pL G1	Mbtps1	2.98929e-07
3.30278e-11	0.177908	0.939	0.893	6.01998e-07	pL G1	Zcwpw1	3.4557e-07
3.32286e-11	-0.210811	0.632	0.749	6.05658e-07	pL G1	Map1b	3.47671e-07
7.03696e-11	-0.13901	0.139	0.274	1.28263e-06	pL G1	Ppp2r5a	7.36277e-07
7.92767e-11	0.134845	0.987	0.984	1.44498e-06	pL G1	Atp5j	8.29472e-07
7.95907e-11	0.151604	0.973	0.951	1.4507e-06	pL G1	Sin3b	8.32758e-07
8.02357e-11	-0.17467	0.734	0.828	1.46246e-06	pL G1	Dpy30	8.39506e-07
9.81985e-11	-0.20288	0.457	0.577	1.78986e-06	pL G1	Phip	1.02745e-06
1.19595e-10	-0.161002	0.795	0.874	2.17985e-06	pL G1	Yme1l1	1.25132e-06
1.22273e-10	-0.170461	0.773	0.857	2.22866e-06	pL G1	Vps13a	1.27934e-06
1.24884e-10	0.114384	1	0.998	2.27626e-06	pL G1	Sub1	1.30666e-06
1.26453e-10	-0.177097	0.802	0.852	2.30486e-06	pL G1	Wac	1.32308e-06
1.29198e-10	-0.159899	0.903	0.938	2.35489e-06	pL G1	Lsm5	1.3518e-06
1.32126e-10	0.133012	0.994	0.99	2.40826e-06	pL G1	Dynll1	1.38243e-06
1.60462e-10	-0.177827	0.686	0.772	2.92475e-06	pL G1	Snx5	1.67892e-06
1.60993e-10	0.154882	0.903	0.858	2.93442e-06	pL G1	Creld2	1.68447e-06
1.63742e-10	0.12706	0.994	0.989	2.98452e-06	pL G1	Cox7a2	1.71323e-06
1.85517e-10	-0.177773	0.653	0.753	3.38141e-06	pL G1	Ppp3cb	1.94106e-06
1.92639e-10	-0.164555	0.282	0.425	3.51123e-06	pL G1	Alg6	2.01558e-06
1.97286e-10	-0.167142	0.614	0.73	3.59594e-06	pL G1	Glud1	2.06421e-06
2.49556e-10	0.151487	0.384	0.244	4.54866e-06	pL G1	Rnf212b	2.61111e-06
2.54099e-10	-0.140155	0.185	0.319	4.63146e-06	pL G1	Smagp	2.65863e-06
3.09084e-10	-0.140211	0.944	0.961	5.63367e-06	pL G1	Sept7	3.23394e-06
3.10762e-10	-0.180115	0.79	0.876	5.66425e-06	pL G1	Gsk3b	3.2515e-06
3.73722e-10	0.13478	0.984	0.974	6.81184e-06	pL G1	Cct3	3.91026e-06
4.00202e-10	-0.135908	0.221	0.368	7.29448e-06	pL G1	Tmem184c	4.18731e-06
6.56607e-10	-0.157497	0.868	0.914	1.1968e-05	pL G1	Cycs	6.87008e-06
6.93705e-10	-0.147291	0.216	0.347	1.26442e-05	pL G1	E2f6	7.25823e-06
7.46304e-10	-0.185203	0.457	0.573	1.36029e-05	pL G1	Atxn3	7.80858e-06
7.55165e-10	0.148	0.994	0.976	1.37644e-05	pL G1	Smdt1	7.90129e-06
9.16524e-10	0.123587	0.999	0.995	1.67055e-05	pL G1	Snrpf	9.58959e-06
9.20724e-10	0.105584	0.997	0.995	1.6782e-05	pL G1	Oaz1	9.63353e-06
9.30438e-10	-0.165257	0.342	0.48	1.69591e-05	pL G1	Pdcl3	9.73517e-06
9.31472e-10	0.123013	0.999	0.997	1.69779e-05	pL G1	Hspa8	9.74599e-06
9.44266e-10	0.131819	0.99	0.981	1.72111e-05	pL G1	Btf3	9.87986e-06
9.7309e-10	-0.148392	0.528	0.648	1.77365e-05	pL G1	Dlg1	1.01814e-05
1.11541e-09	-0.191084	0.563	0.676	2.03306e-05	pL G1	Slc12a2	1.16705e-05
1.21058e-09	0.135483	0.968	0.956	2.20652e-05	pL G1	Atp6v0c	1.26663e-05
1.21749e-09	-0.173738	0.761	0.832	2.21912e-05	pL G1	Pkn2	1.27386e-05
1.41723e-09	-0.168335	0.7	0.783	2.58318e-05	pL G1	Fam76b	1.48284e-05
1.45682e-09	-0.146914	0.883	0.915	2.65535e-05	pL G1	Ddx50	1.52427e-05
1.45826e-09	0.121109	0.978	0.969	2.65798e-05	pL G1	Cct8	1.52578e-05
1.6031e-09	-0.155013	0.365	0.505	2.92198e-05	pL G1	Dmwd	1.67733e-05
1.62902e-09	-0.176294	0.725	0.798	2.96921e-05	pL G1	Pum2	1.70444e-05
1.68243e-09	0.117896	0.997	0.994	3.06657e-05	pL G1	Elob	1.76033e-05
1.70716e-09	0.173421	0.725	0.631	3.11165e-05	pL G1	Arhgdig	1.78621e-05
1.8301e-09	-0.170898	0.614	0.741	3.33572e-05	pL G1	Mga	1.91483e-05
2.28633e-09	-0.19668	0.603	0.744	4.16729e-05	pL G1	Jund	2.39218e-05
2.31542e-09	0.134347	0.918	0.893	4.22031e-05	pL G1	Emg1	2.42262e-05
2.71051e-09	-0.165667	0.336	0.475	4.94044e-05	pL G1	Otud6b	2.836e-05
2.78368e-09	-0.154337	0.3	0.448	5.07381e-05	pL G1	Crybg3	2.91256e-05
2.97192e-09	-0.125096	0.172	0.297	5.41692e-05	pL G1	Mtap	3.10952e-05
4.08601e-09	-0.17062	0.728	0.8	7.44757e-05	pL G1	Spag9	4.27519e-05
4.13114e-09	-0.143715	0.563	0.684	7.52983e-05	pL G1	Tmem165	4.32241e-05
4.26235e-09	0.104921	1	0.997	7.76899e-05	pL G1	Micos10	4.4597e-05
5.32798e-09	0.107878	0.997	0.994	9.71132e-05	pL G1	Denr	5.57467e-05
5.52714e-09	-0.15568	0.805	0.877	0.000100743	pL G1	Ptms	5.78305e-05
5.57711e-09	-0.153136	0.79	0.878	0.000101654	pL G1	Bnip3l	5.83534e-05
6.60495e-09	-0.152494	0.323	0.449	0.000120388	pL G1	Nfic	6.91076e-05
7.70589e-09	-0.153569	0.463	0.593	0.000140455	pL G1	Tmx3	8.06267e-05
8.29141e-09	-0.173567	0.572	0.66	0.000151127	pL G1	Psme2	8.6753e-05
8.5212e-09	-0.165018	0.499	0.616	0.000155316	pL G1	Tnrc6b	8.91573e-05
1.1287e-08	0.107835	0.288	0.168	0.000205729	pL G1	Mnd1	0.000118096
1.31318e-08	-0.148391	0.158	0.273	0.000239353	pL G1	Camk2n1	0.000137398
1.40108e-08	-0.160632	0.682	0.782	0.000255375	pL G1	Rab5a	0.000146595
1.41974e-08	0.102992	0.999	0.995	0.000258776	pL G1	Eif1	0.000148547
1.45798e-08	0.145098	0.896	0.827	0.000265745	pL G1	Timm17a	0.000152548
1.48557e-08	0.113659	0.988	0.976	0.000270775	pL G1	Ndufs5	0.000155435
1.50345e-08	-0.122957	0.949	0.973	0.000274034	pL G1	Mtdh	0.000157306
1.54547e-08	0.144812	0.931	0.886	0.000281693	pL G1	Psmb7	0.000161703
1.63198e-08	0.130116	0.388	0.261	0.000297461	pL G1	Phf7	0.000170754
1.70699e-08	-0.13747	0.187	0.305	0.000311133	pL G1	Tcea3	0.000178603
1.74797e-08	-0.160024	0.47	0.594	0.000318603	pL G1	Pnpla8	0.00018289
2.00595e-08	0.146833	0.886	0.809	0.000365625	pL G1	Rex1bd	0.000209883
2.17442e-08	-0.158878	0.355	0.48	0.000396331	pL G1	Bcl10	0.000227509
2.2025e-08	0.128767	0.991	0.962	0.000401449	pL G1	Ssr2	0.000230447
2.40319e-08	-0.136294	0.931	0.952	0.000438029	pL G1	Trap1a	0.000251446
2.42596e-08	0.126454	0.444	0.315	0.00044218	pL G1	Tdrd12	0.000253829
2.68425e-08	-0.139957	0.912	0.951	0.000489258	pL G1	Nol7	0.000280853
2.73639e-08	-0.153467	0.414	0.538	0.000498762	pL G1	Pcmtd1	0.000286308
3.39978e-08	-0.153562	0.538	0.651	0.000619678	pL G1	Scoc	0.000355719
3.50804e-08	-0.161265	0.601	0.705	0.00063941	pL G1	Adam10	0.000367046
3.53683e-08	0.152596	0.764	0.669	0.000644659	pL G1	Mael	0.000370059
3.74013e-08	0.137189	0.839	0.782	0.000681714	pL G1	Ndufa9	0.00039133
3.84943e-08	-0.128239	0.942	0.96	0.000701636	pL G1	Cbx1	0.000402766
3.94869e-08	0.125298	0.981	0.964	0.000719727	pL G1	Dpm1	0.000413151
4.20856e-08	-0.190619	0.26	0.376	0.000767095	pL G1	Klhl24	0.000440342
4.76403e-08	-0.167937	0.357	0.486	0.000868339	pL G1	Fam199x	0.00049846
4.84443e-08	-0.164534	0.634	0.733	0.000882994	pL G1	Apc	0.000506873
4.95089e-08	0.119189	0.964	0.94	0.000902399	pL G1	Selenok	0.000518012
6.42051e-08	-0.148044	0.686	0.795	0.00117027	pL G1	Vezf1	0.000671778
6.56306e-08	0.122458	0.984	0.97	0.00119625	pL G1	Psmb4	0.000686693
6.72648e-08	-0.170652	0.732	0.78	0.00122603	pL G1	Eif4g1	0.000703791
6.79162e-08	-0.157191	0.404	0.524	0.00123791	pL G1	Lpgat1	0.000710608
7.05442e-08	-0.149808	0.397	0.516	0.00128581	pL G1	Ankrd13c	0.000738104
7.293e-08	-0.154546	0.472	0.581	0.00132929	pL G1	Magt1	0.000763066
9.09384e-08	0.11313	0.981	0.98	0.00165753	pL G1	Prss50	0.000951489
9.12179e-08	0.105257	0.983	0.976	0.00166263	pL G1	Ndufb5	0.000954413
9.57866e-08	-0.163332	0.725	0.788	0.0017459	pL G1	Taf1	0.00100222
9.95395e-08	0.126023	0.473	0.352	0.00181431	pL G1	Gm15107	0.00104148
1.07593e-07	0.112326	0.971	0.973	0.0019611	pL G1	Cct4	0.00112575
1.1511e-07	-0.11877	0.195	0.312	0.00209811	pL G1	Eno1	0.00120439
1.18639e-07	-0.126719	0.321	0.449	0.00216243	pL G1	Pex11a	0.00124132
1.2076e-07	0.104074	1	0.998	0.00220109	pL G1	Atp5k	0.00126351
1.23699e-07	0.122343	0.986	0.973	0.00225467	pL G1	Ndufb8	0.00129427
1.3383e-07	0.136724	0.954	0.917	0.00243932	pL G1	Ppib	0.00140026
1.40572e-07	0.101242	0.997	0.997	0.0025622	pL G1	Atp5b	0.0014708
1.46542e-07	-0.150537	0.592	0.686	0.00267102	pL G1	Cdca7	0.00153327
1.51581e-07	-0.138776	0.307	0.428	0.00276287	pL G1	Ccng1	0.001586
1.58947e-07	0.12501	0.64	0.508	0.00289713	pL G1	Ankrd31	0.00166306
1.62276e-07	-0.147112	0.916	0.925	0.0029578	pL G1	Ncor1	0.00169789
1.63505e-07	-0.13678	0.379	0.497	0.0029802	pL G1	9130401M01Rik	0.00171075
1.64975e-07	0.146817	0.628	0.518	0.003007	pL G1	Setx	0.00172613
1.65121e-07	-0.128593	0.415	0.527	0.00300966	pL G1	Actr2	0.00172766
1.71377e-07	0.100966	0.994	0.99	0.00312368	pL G1	Cacybp	0.00179311
1.76381e-07	0.135871	0.871	0.823	0.0032149	pL G1	Mrpl33	0.00184547
1.77016e-07	0.122333	0.418	0.3	0.00322646	pL G1	Nudt17	0.00185212
1.78264e-07	-0.137868	0.954	0.966	0.00324922	pL G1	Mycbp2	0.00186518
1.86357e-07	0.10874	0.958	0.919	0.00339673	pL G1	Uchl1	0.00194985
1.93056e-07	-0.129643	0.476	0.598	0.00351883	pL G1	Prkacb	0.00201995
1.95061e-07	-0.136996	0.333	0.457	0.00355538	pL G1	Opa1	0.00204092
2.12598e-07	-0.149243	0.889	0.92	0.00387502	pL G1	Kmt2a	0.00222441
2.15025e-07	-0.124292	0.573	0.691	0.00391927	pL G1	Slc30a9	0.00224981
2.15872e-07	0.118608	0.959	0.941	0.0039347	pL G1	Taf10	0.00225867
2.31134e-07	-0.144553	0.424	0.532	0.00421288	pL G1	Zyg11b	0.00241836
2.34839e-07	0.13135	0.946	0.908	0.00428041	pL G1	Slc25a31	0.00245712
2.63968e-07	-0.145871	0.848	0.883	0.00481134	pL G1	Ctsd	0.00276189
2.99336e-07	0.135521	0.939	0.876	0.005456	pL G1	Alyref	0.00313196
3.16981e-07	0.136297	0.407	0.293	0.00577762	pL G1	C1qtnf4	0.00331657
3.24032e-07	-0.15246	0.395	0.497	0.00590613	pL G1	Myh10	0.00339035
3.31673e-07	0.115352	0.391	0.276	0.00604541	pL G1	Steap1	0.0034703
3.35089e-07	-0.12181	0.867	0.89	0.00610767	pL G1	Ywhab	0.00350604
3.48145e-07	0.103845	0.984	0.985	0.00634564	pL G1	Mpc2	0.00364264
3.51666e-07	-0.1427	0.848	0.889	0.00640981	pL G1	Scaf11	0.00367948
3.59507e-07	0.137388	0.485	0.375	0.00655274	pL G1	Bloc1s1	0.00376153
3.67382e-07	0.113905	0.991	0.982	0.00669627	pL G1	Srp14	0.00384392
3.75051e-07	0.113835	0.263	0.162	0.00683605	pL G1	E130311K13Rik	0.00392415
4.0852e-07	-0.123598	0.265	0.381	0.00744609	pL G1	Cdc27	0.00427434
4.1705e-07	-0.117913	0.781	0.836	0.00760157	pL G1	Mark3	0.00436359
4.22436e-07	-0.14267	0.483	0.594	0.00769974	pL G1	Sp3	0.00441995
4.25066e-07	0.135312	0.619	0.506	0.00774767	pL G1	Polr1c	0.00444746
4.30544e-07	-0.104716	0.955	0.97	0.00784752	pL G1	Ppig	0.00450478
4.35395e-07	-0.127428	0.635	0.732	0.00793595	pL G1	Rab5if	0.00455554
4.48007e-07	-0.11554	0.213	0.324	0.00816583	pL G1	Nek7	0.0046875
4.84694e-07	-0.131716	0.424	0.542	0.00883451	pL G1	Vta1	0.00507135
4.92233e-07	0.138003	0.789	0.718	0.00897193	pL G1	Dtd1	0.00515023
5.24731e-07	0.121346	0.904	0.885	0.00956427	pL G1	Emc6	0.00549026
5.29173e-07	-0.150444	0.567	0.66	0.00964523	pL G1	Calu	0.00553673
5.68494e-07	-0.115252	0.288	0.407	0.0103619	pL G1	Gnb4	0.00594815
5.74291e-07	-0.137658	0.425	0.534	0.0104676	pL G1	Akap7	0.00600881
6.03586e-07	0.130507	0.896	0.875	0.0110016	pL G1	Ddx39b	0.00631532
6.05126e-07	-0.149123	0.58	0.692	0.0110296	pL G1	Acsl3	0.00633144
6.19406e-07	0.10147	0.993	0.991	0.0112899	pL G1	Atp5a1	0.00648084
6.35551e-07	0.128804	0.918	0.847	0.0115842	pL G1	Zrsr2	0.00664977
6.61805e-07	0.129335	0.887	0.845	0.0120627	pL G1	Camta1	0.00692446
6.67902e-07	0.129442	0.871	0.841	0.0121739	pL G1	Hnrnph3	0.00698826
6.84362e-07	-0.133481	0.683	0.744	0.0124739	pL G1	Ccdc47	0.00716048
6.93589e-07	0.122813	0.893	0.838	0.012642	pL G1	Ube2e3	0.00725702
7.02521e-07	-0.123953	0.247	0.35	0.0128048	pL G1	Cmtm4	0.00735047
7.30823e-07	0.128757	0.877	0.795	0.0133207	pL G1	Spint2	0.0076466
7.67537e-07	-0.129415	0.365	0.476	0.0139899	pL G1	Pnrc1	0.00803074
8.10543e-07	-0.115254	0.245	0.347	0.0147738	pL G1	Ngly1	0.00848071
8.8449e-07	-0.131572	0.912	0.943	0.0161216	pL G1	Auts2	0.00925442
8.84598e-07	0.11271	0.352	0.241	0.0161236	pL G1	Rasip1	0.00925555
8.907e-07	0.10246	0.996	0.992	0.0162348	pL G1	Atp5j2	0.0093194
9.42399e-07	-0.125115	0.773	0.824	0.0171771	pL G1	Pak2	0.00986032
9.72407e-07	0.107972	0.359	0.249	0.0177241	pL G1	Smim4	0.0101743
1.04594e-06	-0.14283	0.573	0.673	0.0190643	pL G1	Srpr	0.0109436
1.06034e-06	-0.131964	0.302	0.417	0.0193268	pL G1	Plcb4	0.0110943
1.099e-06	0.131592	0.904	0.847	0.0200314	pL G1	Erh	0.0114988
1.13119e-06	-0.117789	0.343	0.45	0.0206182	pL G1	Rfk	0.0118357
1.14016e-06	-0.155528	0.685	0.762	0.0207817	pL G1	Rev3l	0.0119295
1.15344e-06	-0.123694	0.537	0.644	0.0210238	pL G1	Tmpo	0.0120685
1.21179e-06	0.100651	0.557	0.426	0.0220874	pL G1	Serf1	0.012679
1.23734e-06	-0.108718	0.188	0.289	0.022553	pL G1	Appl2	0.0129463
1.23923e-06	0.118194	0.906	0.876	0.0225875	pL G1	Trmt112	0.0129661
1.24495e-06	-0.123486	0.734	0.807	0.0226918	pL G1	Txndc17	0.013026
1.25582e-06	-0.118902	0.425	0.538	0.0228898	pL G1	Galnt11	0.0131396
1.40538e-06	0.123812	0.896	0.82	0.0256159	pL G1	Commd1	0.0147045
1.44115e-06	-0.124979	0.686	0.766	0.0262678	pL G1	4833439L19Rik	0.0150787
1.47194e-06	-0.131154	0.488	0.597	0.026829	pL G1	Adipor1	0.0154009
1.58733e-06	-0.115215	0.24	0.345	0.0289323	pL G1	Lonp1	0.0166083
1.62607e-06	0.127245	0.799	0.731	0.0296385	pL G1	Tmem128	0.0170136
1.66996e-06	-0.1207	0.781	0.835	0.0304384	pL G1	Lin7c	0.0174728
1.83882e-06	-0.112518	0.174	0.269	0.0335161	pL G1	Tcn2	0.0192395
1.87651e-06	-0.126433	0.894	0.919	0.0342031	pL G1	Arhgap5	0.0196339
1.87773e-06	-0.105998	0.185	0.286	0.0342254	pL G1	Stam	0.0196467
2.01145e-06	-0.112516	0.26	0.362	0.0366627	pL G1	Apaf1	0.0210458
2.02638e-06	-0.127036	0.685	0.76	0.0369348	pL G1	Gabarapl2	0.021202
2.04101e-06	0.118601	0.781	0.716	0.0372015	pL G1	Dnajc15	0.0213551
2.07882e-06	-0.119443	0.569	0.666	0.0378907	pL G1	Rnf187	0.0217507
2.13972e-06	-0.120564	0.46	0.552	0.0390007	pL G1	Stoml2	0.0223879
2.15261e-06	-0.122756	0.648	0.741	0.0392357	pL G1	Arpc5	0.0225228
2.19313e-06	-0.128417	0.88	0.915	0.0399742	pL G1	Ccnd1	0.0229467
2.20772e-06	-0.124303	0.878	0.916	0.0402402	pL G1	Rfc1	0.0230994
2.23951e-06	-0.144888	0.48	0.582	0.0408195	pL G1	Vps41	0.023432
2.30306e-06	-0.107503	0.168	0.267	0.0419779	pL G1	Ccdc91	0.0240969
2.43455e-06	-0.10333	0.242	0.348	0.0443745	pL G1	Ddx19a	0.0254727
2.49887e-06	0.107327	0.935	0.905	0.0455469	pL G1	Atp6v1g1	0.0261457
2.52512e-06	0.130399	0.795	0.735	0.0460254	pL G1	Chtop	0.0264204
2.52876e-06	-0.128049	0.392	0.511	0.0460917	pL G1	Sgpl1	0.0264584
2.61327e-06	-0.442614	0.198	0.289	0.0476322	pL G1	Tmem80	0.0273427
2.90305e-06	-0.108385	0.384	0.495	0.0529138	pL G1	Hmgxb4	0.0303746
2.9862e-06	0.126124	0.915	0.893	0.0544295	pL G1	Vdac2	0.0312447
3.21892e-06	0.139359	0.53	0.427	0.0586713	pL G1	H2afx	0.0336796
3.37122e-06	0.116597	0.795	0.717	0.0614473	pL G1	Nae1	0.0352731
3.41729e-06	-0.108394	0.19	0.291	0.062287	pL G1	Ccna2	0.0357551
3.43507e-06	-0.12645	0.802	0.845	0.062611	pL G1	Hectd1	0.0359411
3.59993e-06	-0.122441	0.709	0.759	0.0656158	pL G1	Ppdpf	0.037666
3.60377e-06	0.112068	0.964	0.948	0.0656859	pL G1	Manf	0.0377062
3.66192e-06	0.1193	0.9	0.812	0.0667459	pL G1	Ndufb2	0.0383147
4.20336e-06	0.120425	0.473	0.36	0.0766146	pL G1	Pet2	0.0439797
4.5818e-06	-0.109541	0.685	0.767	0.0835125	pL G1	Creg1	0.0479394
4.67802e-06	-0.110454	0.224	0.327	0.0852662	pL G1	Klf7	0.0489461
4.74853e-06	0.107165	0.816	0.748	0.0865514	pL G1	Rbbp7	0.0496838
4.97796e-06	-0.128697	0.722	0.8	0.0907333	pL G1	Wasl	0.0520844
5.1137e-06	-0.115413	0.223	0.32	0.0932073	pL G1	Ndc80	0.0535046
5.47253e-06	-0.133543	0.331	0.438	0.0997477	pL G1	Slc4a7	0.057259
5.53026e-06	-0.118069	0.861	0.894	0.1008	pL G1	Cdv3	0.0578631
5.81613e-06	0.10964	0.929	0.894	0.106011	pL G1	Anapc13	0.0608542
5.90476e-06	-0.11029	0.951	0.965	0.107626	pL G1	Rbm25	0.0617815
6.14007e-06	-0.121648	0.899	0.923	0.111915	pL G1	Smarcc1	0.0642436
6.42729e-06	0.11124	0.543	0.444	0.11715	pL G1	Gpat2	0.0672488
6.529e-06	0.115232	0.999	0.986	0.119004	pL G1	mt-Nd5	0.068313
6.68056e-06	-0.118915	0.915	0.955	0.121767	pL G1	Rock2	0.0698987
6.92043e-06	-0.11737	0.881	0.91	0.126139	pL G1	Ssbp1	0.0724084
7.16726e-06	0.105757	0.918	0.891	0.130638	pL G1	Syce2	0.0749911
7.37319e-06	0.123847	0.893	0.882	0.134391	pL G1	Ddx4	0.0771456
7.45592e-06	-0.131591	0.792	0.845	0.135899	pL G1	Smc2	0.0780113
7.49554e-06	-0.108163	0.339	0.44	0.136621	pL G1	Slc35a1	0.0784259
7.59245e-06	-0.133131	0.524	0.591	0.138387	pL G1	N4bp2	0.0794398
7.63343e-06	-0.136472	0.505	0.59	0.139135	pL G1	Hbp1	0.0798686
7.86563e-06	-0.125853	0.314	0.412	0.143367	pL G1	Iqgap1	0.0822981
7.94271e-06	-0.128178	0.389	0.493	0.144772	pL G1	Usp33	0.0831045
7.94615e-06	-0.122322	0.269	0.368	0.144834	pL G1	Ralb	0.0831405
8.85728e-06	-0.151027	0.663	0.722	0.161442	pL G1	Sptbn1	0.0926738
8.9246e-06	0.118707	0.63	0.536	0.162669	pL G1	Ube2q2	0.093378
9.01202e-06	-0.127606	0.389	0.491	0.164262	pL G1	Leprot	0.0942928
9.11546e-06	-0.110447	0.438	0.54	0.166148	pL G1	Agtpbp1	0.0953751
9.28619e-06	0.118811	0.673	0.584	0.169259	pL G1	Fcf1	0.0971614
9.37751e-06	-0.129074	0.376	0.465	0.170924	pL G1	Mtch1	0.0981169
9.45933e-06	-0.136881	0.712	0.772	0.172415	pL G1	Hjurp	0.098973
9.82371e-06	-0.100703	0.467	0.57	0.179057	pL G1	Tet3	0.102785
1.02336e-05	0.113927	0.881	0.822	0.186528	pL G1	Med21	0.107074
1.0346e-05	0.113674	0.923	0.891	0.188576	pL G1	Ost4	0.10825
1.04715e-05	-0.110844	0.198	0.293	0.190864	pL G1	Ndc1	0.109563
1.08094e-05	0.115828	0.615	0.523	0.197023	pL G1	Piwil2	0.113099
1.08735e-05	-0.114215	0.951	0.955	0.198192	pL G1	Herc1	0.11377
1.10782e-05	-0.116958	0.313	0.412	0.201923	pL G1	Tmtc3	0.115911
1.12312e-05	0.132565	0.606	0.527	0.204712	pL G1	Mrgbp	0.117512
1.21429e-05	0.114252	0.734	0.644	0.221328	pL G1	1500011B03Rik	0.127051
1.25262e-05	-0.131098	0.465	0.568	0.228314	pL G1	Acbd5	0.131061
1.26222e-05	-0.119403	0.326	0.42	0.230064	pL G1	Klhl12	0.132066
1.26456e-05	-0.125563	0.473	0.562	0.230491	pL G1	Ctsf	0.132311
1.29713e-05	0.100929	0.446	0.347	0.236428	pL G1	Rad9b	0.135719
1.30159e-05	0.104144	0.974	0.949	0.23724	pL G1	Ndufv2	0.136185
1.33028e-05	0.111305	0.495	0.395	0.242471	pL G1	Ndufaf3	0.139188
1.33487e-05	0.110196	0.78	0.715	0.243307	pL G1	Polr2d	0.139667
1.36971e-05	-0.124762	0.685	0.759	0.249657	pL G1	Stk38	0.143313
1.38462e-05	-0.114399	0.216	0.309	0.252375	pL G1	Npnt	0.144873
1.43607e-05	-0.116242	0.41	0.501	0.261753	pL G1	Ppp3r1	0.150256
1.47577e-05	-0.129681	0.586	0.652	0.268989	pL G1	Rnf115	0.15441
1.52194e-05	-0.117761	0.735	0.802	0.277403	pL G1	Kif1b	0.15924
1.55949e-05	0.103382	0.819	0.757	0.284249	pL G1	Syce1	0.16317
1.5983e-05	-0.132899	0.64	0.711	0.291322	pL G1	Clspn	0.16723
1.6291e-05	-0.146133	0.58	0.658	0.296936	pL G1	Nbea	0.170453
1.64656e-05	-0.118475	0.404	0.494	0.300118	pL G1	Rufy3	0.17228
1.71866e-05	-0.131936	0.249	0.334	0.313259	pL G1	Diaph3	0.179823
1.82806e-05	-0.119512	0.376	0.466	0.333201	pL G1	Cep57	0.19127
1.87867e-05	-0.117844	0.333	0.434	0.342426	pL G1	Prc1	0.196566
1.89427e-05	-0.105247	0.278	0.372	0.345269	pL G1	Wdr1	0.198197
1.90651e-05	-0.131454	0.47	0.551	0.347499	pL G1	Lcor	0.199478
1.93193e-05	-0.112915	0.658	0.715	0.352133	pL G1	Mob4	0.202138
2.04085e-05	-0.125246	0.525	0.615	0.371985	pL G1	Azi2	0.213534
2.07917e-05	0.102028	0.949	0.926	0.37897	pL G1	Zranb2	0.217543
2.0948e-05	-0.101623	0.508	0.593	0.381819	pL G1	Rps4x	0.219179
2.09997e-05	-0.12083	0.511	0.6	0.382762	pL G1	Usp24	0.21972
2.22881e-05	-0.11419	0.346	0.451	0.406245	pL G1	Cpxm1	0.2332
2.40803e-05	-0.111549	0.894	0.938	0.438911	pL G1	Nucks1	0.251952
2.41803e-05	-0.104479	0.538	0.653	0.440734	pL G1	Clptm1	0.252998
2.56419e-05	-0.119284	0.56	0.644	0.467375	pL G1	Atad2b	0.268291
2.59589e-05	-0.131614	0.466	0.55	0.473153	pL G1	Ptprs	0.271608
2.62235e-05	-0.109358	0.541	0.628	0.477976	pL G1	Dnmt3a	0.274377
2.76271e-05	0.115126	0.77	0.7	0.50356	pL G1	Mydgf	0.289063
2.79997e-05	-0.114411	0.528	0.615	0.510351	pL G1	Tbc1d15	0.292961
3.01236e-05	-0.107835	0.658	0.73	0.549063	pL G1	Rnf130	0.315183
3.05037e-05	-0.112655	0.375	0.467	0.555991	pL G1	Zeb1	0.31916
3.07086e-05	-0.111713	0.806	0.88	0.559726	pL G1	Kif5b	0.321304
3.10107e-05	-0.115396	0.389	0.484	0.565232	pL G1	2410004B18Rik	0.324465
3.10299e-05	-0.116966	0.336	0.427	0.565582	pL G1	Erlin2	0.324666
3.21679e-05	0.1169	0.521	0.419	0.586323	pL G1	Boll	0.336572
3.29991e-05	-0.113688	0.305	0.393	0.601474	pL G1	Ino80d	0.345269
3.34393e-05	-0.192814	0.627	0.693	0.609499	pL G1	Hist1h1a	0.349876
3.39315e-05	-0.102888	0.302	0.397	0.61847	pL G1	Pgap1	0.355025
3.71721e-05	-0.132899	0.713	0.761	0.677536	pL G1	Oga	0.388932
4.46106e-05	-0.127617	0.603	0.672	0.813117	pL G1	Agfg1	0.46676
4.55905e-05	0.100645	0.449	0.349	0.830978	pL G1	Wtip	0.477013
4.83659e-05	-0.116052	0.575	0.647	0.881566	pL G1	Trim33	0.506053
4.97531e-05	-0.108072	0.692	0.756	0.90685	pL G1	Prkcsh	0.520567
5.02537e-05	-0.111076	0.922	0.941	0.915975	pL G1	Nsa2	0.525805
5.23468e-05	0.103053	0.783	0.741	0.954126	pL G1	Fkbp2	0.547705
5.2518e-05	-0.118556	0.446	0.548	0.957245	pL G1	Usp22	0.549496
5.34632e-05	-0.131667	0.449	0.541	0.974474	pL G1	Knl1	0.559385
5.38759e-05	0.109328	0.88	0.841	0.981995	pL G1	Rae1	0.563703
5.46881e-05	0.110394	0.935	0.914	0.996801	pL G1	Pabpc1	0.572202
5.56473e-05	-0.10874	0.407	0.491	1	pL G1	Tdg	0.582237
5.56637e-05	-0.117115	0.531	0.617	1	pL G1	Ubxn7	0.582409
5.58737e-05	-0.12294	0.502	0.58	1	pL G1	Nsun2	0.584607
5.77633e-05	-0.101852	0.418	0.507	1	pL G1	Hmbs	0.604377
5.88137e-05	-0.113126	0.349	0.441	1	pL G1	Mdh1	0.615368
5.92945e-05	-0.100535	0.297	0.392	1	pL G1	Ptpn11	0.620398
6.07615e-05	-0.123859	0.886	0.908	1	pL G1	Dync1h1	0.635747
6.22623e-05	-0.110441	0.381	0.465	1	pL G1	Gnpda2	0.651451
6.24975e-05	-0.108202	0.479	0.575	1	pL G1	Cmc1	0.653911
6.2781e-05	-0.108026	0.291	0.376	1	pL G1	Rras2	0.656878
6.34126e-05	-0.11033	0.352	0.443	1	pL G1	Decr1	0.663486
7.46277e-05	-0.107657	0.469	0.557	1	pL G1	Cpd	0.78083
8.0614e-05	-0.121441	0.648	0.711	1	pL G1	Clip1	0.843464
8.13623e-05	-0.1127	0.352	0.439	1	pL G1	Acadl	0.851293
8.35631e-05	-0.116153	0.499	0.568	1	pL G1	Hs2st1	0.87432
8.5127e-05	-0.111523	0.236	0.317	1	pL G1	Pms1	0.890683
8.56565e-05	-0.10063	0.845	0.882	1	pL G1	Ppp1cc	0.896224
8.5988e-05	-0.1002	0.214	0.295	1	pL G1	Lpp	0.899692
8.71364e-05	-0.118108	0.473	0.548	1	pL G1	Diaph1	0.911708
8.92029e-05	-0.108703	0.424	0.51	1	pL G1	Crk	0.93333
9.22323e-05	-0.117124	0.709	0.749	1	pL G1	Akap11	0.965026
9.61728e-05	-0.134415	0.849	0.888	1	pL G1	Akap9	1
9.65049e-05	0.126844	0.734	0.674	1	pL G1	Znrd1	1
0.000102878	-0.107665	0.58	0.657	1	pL G1	Trip13	1
0.000103447	-0.104563	0.415	0.49	1	pL G1	Vps13b	1
0.000105465	-0.114002	0.395	0.469	1	pL G1	Homer1	1
0.000105916	-0.116172	0.331	0.4	1	pL G1	Zfp467	1
0.000108975	0.107147	0.699	0.62	1	pL G1	Idi1	1
0.000112402	-0.104373	0.74	0.769	1	pL G1	Zfand6	1
0.000114033	0.102334	0.974	0.938	1	pL G1	Psma7	1
0.000117424	-0.104564	0.355	0.438	1	pL G1	Nlk	1
0.000118331	0.105551	0.889	0.873	1	pL G1	Ssr4	1
0.000123063	0.107412	0.712	0.659	1	pL G1	Snx6	1
0.000143093	-0.107954	0.434	0.516	1	pL G1	Ctbp1	1
0.000145355	-0.106164	0.493	0.594	1	pL G1	Dmxl2	1
0.000146368	-0.133838	0.825	0.849	1	pL G1	Zfp622	1
0.000148416	-0.101289	0.405	0.484	1	pL G1	Rngtt	1
0.000154982	-0.103701	0.7	0.752	1	pL G1	Pten	1
0.000156005	0.105476	0.689	0.63	1	pL G1	Pfn2	1
0.000156465	-0.130207	0.709	0.75	1	pL G1	Mcm3	1
0.000161299	-0.113178	0.813	0.848	1	pL G1	Rb1cc1	1
0.000170337	-0.122926	0.431	0.51	1	pL G1	Twf1	1
0.000174066	0.10092	0.658	0.578	1	pL G1	Rexo2	1
0.000179486	-0.125936	0.453	0.544	1	pL G1	Atad5	1
0.000193435	0.103942	0.428	0.343	1	pL G1	Psmg4	1
0.000199146	-0.108753	0.276	0.351	1	pL G1	Poglut1	1
0.000204941	-0.101997	0.43	0.507	1	pL G1	Slf1	1
0.000207543	-0.1061	0.686	0.75	1	pL G1	Brd3	1
0.000220775	-0.106494	0.845	0.849	1	pL G1	Dnmt1	1
0.000227535	0.102096	0.575	0.494	1	pL G1	Ptpn2	1
0.000229916	-0.119191	0.609	0.683	1	pL G1	Atp2c1	1
0.000230597	-0.110156	0.501	0.577	1	pL G1	Plod1	1
0.000232805	-0.121709	0.579	0.635	1	pL G1	Acadm	1
0.000242907	-0.106225	0.602	0.656	1	pL G1	Mcm7	1
0.000244065	-0.121971	0.543	0.603	1	pL G1	Clcn3	1
0.000245298	-0.116822	0.637	0.716	1	pL G1	Cnih1	1
0.000248521	0.103836	0.873	0.825	1	pL G1	Pin1	1
0.00025206	-0.103621	0.589	0.651	1	pL G1	Zzz3	1
0.000254081	-0.104703	0.926	0.949	1	pL G1	Ankrd12	1
0.000259832	-0.105436	0.667	0.738	1	pL G1	Ppfia1	1
0.000272299	-0.100257	0.803	0.857	1	pL G1	G3bp2	1
0.000288554	-0.155982	0.687	0.728	1	pL G1	Cenpf	1
0.000299922	-0.110547	0.661	0.727	1	pL G1	Rasgrp2	1
0.000306066	-0.118779	0.499	0.576	1	pL G1	Dnajc5	1
0.0003309	-0.105191	0.318	0.405	1	pL G1	Fancm	1
0.000341673	-0.110767	0.8	0.84	1	pL G1	D10Wsu102e	1
0.000354352	-0.116455	0.583	0.652	1	pL G1	Mcm4	1
0.000377466	-0.10102	0.696	0.761	1	pL G1	Cdc37l1	1
0.00038626	0.104644	0.836	0.793	1	pL G1	Vma21	1
0.000387599	-0.109226	0.496	0.577	1	pL G1	Tab2	1
0.000390348	-0.103433	0.79	0.825	1	pL G1	Yy1	1
0.000419919	-0.110898	0.434	0.506	1	pL G1	Zfp942	1
0.000427075	-0.101472	0.498	0.582	1	pL G1	Tmem9	1
0.000436562	-0.110799	0.767	0.816	1	pL G1	Strn3	1
0.000441478	-0.105589	0.602	0.658	1	pL G1	Exosc1	1
0.000452657	-0.100386	0.68	0.73	1	pL G1	Colgalt1	1
0.000589709	-0.119164	0.488	0.55	1	pL G1	Washc4	1
0.000607036	0.115909	0.865	0.857	1	pL G1	Tubb4b	1
0.00062817	-0.126246	0.706	0.753	1	pL G1	Top2a	1
0.000683821	-0.12075	0.485	0.545	1	pL G1	Togaram1	1
0.000687407	-0.110043	0.654	0.712	1	pL G1	Ncbp3	1
0.000792116	-0.106289	0.356	0.431	1	pL G1	Jun	1
0.000900744	-0.103604	0.517	0.591	1	pL G1	Uggt1	1
0.000926659	-0.115807	0.716	0.75	1	pL G1	Hook3	1
0.000988677	-0.129075	0.836	0.868	1	pL G1	Golgb1	1
0.00102131	-0.105976	0.789	0.803	1	pL G1	Eea1	1
0.00126352	-0.100875	0.803	0.835	1	pL G1	Pdcd4	1
0.00126354	-0.125518	0.706	0.744	1	pL G1	Plk4	1
0.00144042	0.105132	0.792	0.747	1	pL G1	Usp15	1
0.00150071	-0.10586	0.667	0.72	1	pL G1	Myo9a	1
0.0015455	-0.1035	0.576	0.627	1	pL G1	Bdp1	1
0.00155603	-0.102157	0.48	0.564	1	pL G1	Bbx	1
0.00161223	-0.10438	0.436	0.497	1	pL G1	Mns1	1
0.00162709	0.10387	0.658	0.609	1	pL G1	Rab24	1
0.00182467	-0.100603	0.644	0.67	1	pL G1	Srbd1	1
0.00188145	-0.10337	0.687	0.738	1	pL G1	Vps13c	1
0.00305939	0.102266	0.792	0.775	1	pL G1	Cox7b2	1
0.00310099	-0.100424	0.64	0.677	1	pL G1	Cbx5	1
0.00395006	-0.100399	0.702	0.748	1	pL G1	Cep350	1
0.00460117	-0.101353	0.482	0.54	1	pL G1	Pign	1
0.0101173	-0.103559	0.538	0.572	1	pL G1	Cdk13	1
0.0242982	-0.100312	0.742	0.747	1	pL G1	Ncapg2	1
0.0286041	-0.109273	0.489	0.533	1	pL G1	Dennd5b	1
0.128951	-0.205924	0.342	0.367	1	pL G1	Wdcp	1
3.19715e-97	-0.900238	0.762	0.986	5.82745e-93	pL eS	Cox8a	3.34518e-93
1.79957e-72	-0.719812	0.623	0.95	3.28008e-68	pL eS	Mdh2	1.88289e-68
1.26494e-69	0.622163	0.985	0.821	2.30561e-65	pL eS	Tex12	1.32351e-65
2.54721e-62	-0.432311	0.997	1	4.6428e-58	pL eS	Dek	2.66514e-58
1.4025e-47	-0.280103	1	1	2.55633e-43	pL eS	Rps3a1	1.46743e-43
2.84112e-42	-0.533334	0.362	0.759	5.17852e-38	pL eS	Tmem50a	2.97267e-38
9.40942e-40	-0.508094	0.441	0.813	1.71505e-35	pL eS	Cox7b	9.84507e-36
1.15445e-39	0.427597	0.995	0.972	2.10422e-35	pL eS	Ly6k	1.20791e-35
9.39415e-39	0.347899	0.995	0.998	1.71227e-34	pL eS	Sycp1	9.8291e-35
1.02683e-38	0.458552	0.967	0.825	1.8716e-34	pL eS	Stag3	1.07437e-34
2.20479e-38	-0.187901	1	1	4.01867e-34	pL eS	Rps29	2.30687e-34
3.80055e-37	-0.348147	0.985	0.996	6.92726e-33	pL eS	Ndufa4	3.97651e-33
2.56401e-31	0.391029	0.572	0.221	4.67342e-27	pL eS	Gm4969	2.68272e-27
3.37648e-31	-0.33729	0.997	0.998	6.15431e-27	pL eS	Mt1	3.53281e-27
6.95669e-31	-0.458811	0.281	0.651	1.268e-26	pL eS	Hist1h3c	7.27879e-27
2.10336e-30	-0.40887	0.448	0.789	3.8338e-26	pL eS	Cmas	2.20075e-26
6.92768e-30	-0.358548	0.889	0.986	1.26271e-25	pL eS	Sept7	7.24843e-26
1.94865e-29	0.377266	0.987	0.942	3.5518e-25	pL eS	Rex1bd	2.03887e-25
3.92528e-29	-0.42082	0.451	0.761	7.15461e-25	pL eS	Mindy2	4.10702e-25
6.00536e-29	0.265379	1	0.998	1.0946e-24	pL eS	Tex101	6.28341e-25
1.90157e-28	-0.417174	0.268	0.627	3.466e-24	pL eS	Camk2n1	1.98962e-24
1.40323e-27	-0.40327	0.403	0.727	2.55767e-23	pL eS	Ywhah	1.4682e-23
2.33359e-26	-0.493847	0.337	0.665	4.25343e-22	pL eS	Klf2	2.44163e-22
4.81251e-26	-0.33652	0.904	0.98	8.77175e-22	pL eS	Dynlrb1	5.03532e-22
6.98508e-26	0.373292	0.952	0.878	1.27317e-21	pL eS	Hormad1	7.30849e-22
1.06116e-25	-0.379812	0.638	0.878	1.93418e-21	pL eS	Rbm3	1.11029e-21
6.44545e-25	-0.34725	0.906	0.974	1.17481e-20	pL eS	Atp5md	6.74388e-21
1.47739e-23	-0.341595	0.896	0.968	2.69283e-19	pL eS	Pbrm1	1.54579e-19
1.9806e-23	-0.323804	0.896	0.966	3.61004e-19	pL eS	Hnrnpab	2.0723e-19
2.22838e-23	-0.405472	0.61	0.823	4.06168e-19	pL eS	Crebbp	2.33156e-19
7.05257e-23	-0.358359	0.603	0.837	1.28547e-18	pL eS	Actr3	7.3791e-19
7.47817e-23	-0.332868	0.828	0.936	1.36305e-18	pL eS	Hnrnpa1	7.82441e-19
1.1473e-22	0.315081	0.99	0.964	2.09119e-18	pL eS	4930447C04Rik	1.20042e-18
1.61213e-22	-0.200539	0.995	1	2.93843e-18	pL eS	Rpl4	1.68677e-18
1.78476e-22	-0.222583	1	1	3.25308e-18	pL eS	Rps2	1.8674e-18
7.86784e-22	-0.338817	0.782	0.912	1.43407e-17	pL eS	Ppp1cc	8.23212e-18
3.07525e-21	0.304217	0.99	0.984	5.60525e-17	pL eS	Selenok	3.21763e-17
3.67526e-21	-0.352112	0.623	0.829	6.69889e-17	pL eS	Ywhab	3.84542e-17
4.43157e-21	0.276077	0.997	0.994	8.07742e-17	pL eS	Smc1b	4.63675e-17
4.60499e-21	0.339794	0.792	0.562	8.39351e-17	pL eS	Hsf2bp	4.8182e-17
5.51335e-21	-0.330215	0.542	0.785	1.00492e-16	pL eS	Nptn	5.76862e-17
8.2158e-21	-0.329138	0.79	0.924	1.49749e-16	pL eS	Itgb1	8.59619e-17
1.03787e-20	-0.287711	0.942	0.98	1.89173e-16	pL eS	Mtdh	1.08593e-16
1.61515e-20	0.267184	0.995	0.978	2.94393e-16	pL eS	Zcwpw1	1.68993e-16
2.08615e-20	-0.337688	0.501	0.761	3.80243e-16	pL eS	Cdca7	2.18274e-16
8.81142e-20	-0.337544	0.673	0.843	1.60606e-15	pL eS	Wac	9.21939e-16
1.21671e-19	-0.336568	0.623	0.837	2.21769e-15	pL eS	Ralbp1	1.27304e-15
1.28506e-19	0.208234	1	1	2.34229e-15	pL eS	Atp5e	1.34456e-15
1.37554e-19	0.266988	0.992	0.976	2.5072e-15	pL eS	1700013H16Rik	1.43923e-15
1.52125e-19	-0.315436	0.876	0.966	2.77279e-15	pL eS	Nop58	1.59169e-15
2.18413e-19	0.254753	0.382	0.133	3.98102e-15	pL eS	Rad21l	2.28526e-15
2.35615e-19	-0.150363	1	1	4.29455e-15	pL eS	mt-Nd2	2.46524e-15
3.27164e-19	-0.287878	0.901	0.976	5.96322e-15	pL eS	Dut	3.42312e-15
6.12932e-19	-0.346868	0.633	0.831	1.11719e-14	pL eS	Ctcf	6.41311e-15
6.26396e-19	-0.31383	0.886	0.946	1.14173e-14	pL eS	Syncrip	6.55398e-15
6.55749e-19	-0.306745	0.354	0.635	1.19523e-14	pL eS	Rad21	6.8611e-15
9.36643e-19	-0.302218	0.271	0.54	1.70722e-14	pL eS	Stxbp3	9.80009e-15
1.82061e-18	-0.327978	0.415	0.663	3.31842e-14	pL eS	Slc12a2	1.9049e-14
2.93721e-18	-0.238578	0.965	0.994	5.35365e-14	pL eS	Hmgn1	3.0732e-14
3.16471e-18	-0.307953	0.539	0.779	5.76831e-14	pL eS	Sys1	3.31123e-14
4.67033e-18	-0.296226	0.347	0.616	8.51261e-14	pL eS	Atxn3	4.88657e-14
5.10766e-18	-0.289234	0.866	0.936	9.30973e-14	pL eS	Set	5.34415e-14
8.58997e-18	0.311735	0.899	0.785	1.56569e-13	pL eS	Stk31	8.98769e-14
1.01329e-17	-0.275067	0.932	0.97	1.84693e-13	pL eS	Suz12	1.06021e-13
3.16934e-17	-0.285744	0.554	0.767	5.77676e-13	pL eS	Wasl	3.31608e-13
4.01512e-17	0.294235	0.959	0.878	7.31836e-13	pL eS	Epcam	4.20102e-13
4.42165e-17	0.268638	1	0.992	8.05933e-13	pL eS	Eif2s2	4.62637e-13
4.51739e-17	-0.265045	0.258	0.534	8.23385e-13	pL eS	Fam199x	4.72655e-13
4.56445e-17	-0.261458	0.876	0.942	8.31963e-13	pL eS	Csnk2a1	4.77579e-13
5.175e-17	0.20648	0.327	0.1	9.43248e-13	pL eS	Adad1	5.4146e-13
5.47107e-17	0.278035	0.39	0.159	9.97212e-13	pL eS	Figla	5.72438e-13
7.15858e-17	-0.279986	0.899	0.97	1.30479e-12	pL eS	Nucks1	7.49002e-13
7.23055e-17	-0.3057	0.522	0.757	1.31791e-12	pL eS	Nfyb	7.56532e-13
8.51272e-17	-0.260674	0.187	0.442	1.55161e-12	pL eS	Nipsnap2	8.90686e-13
1.2584e-16	0.163483	1	1	2.29368e-12	pL eS	Rplp0	1.31666e-12
3.01796e-16	0.239485	0.362	0.133	5.50083e-12	pL eS	Sap25	3.15769e-12
3.13482e-16	0.183478	0.256	0.064	5.71384e-12	pL eS	Ccnb3	3.27996e-12
3.56368e-16	-0.303136	0.476	0.709	6.49552e-12	pL eS	B230219D22Rik	3.72868e-12
5.14834e-16	-0.275541	0.37	0.624	9.38389e-12	pL eS	Tfam	5.38671e-12
7.47967e-16	-0.287275	0.62	0.817	1.36332e-11	pL eS	Ptms	7.82598e-12
1.13253e-15	-0.295774	0.635	0.819	2.06427e-11	pL eS	Pum2	1.18497e-11
2.38569e-15	0.123364	1	1	4.34839e-11	pL eS	Rps27a	2.49614e-11
2.58325e-15	-0.267533	0.314	0.568	4.70849e-11	pL eS	Pcmtd1	2.70286e-11
5.43788e-15	-0.257301	0.494	0.731	9.91163e-11	pL eS	Tbc1d15	5.68966e-11
5.93175e-15	-0.264277	0.377	0.616	1.08118e-10	pL eS	Actr2	6.20639e-11
6.58671e-15	0.318851	0.886	0.807	1.20056e-10	pL eS	Mlf1	6.89168e-11
9.02315e-15	-0.28505	0.648	0.809	1.64465e-10	pL eS	Snx5	9.44092e-11
1.21138e-14	0.265074	0.727	0.536	2.20799e-10	pL eS	Serf1	1.26747e-10
1.62151e-14	-0.182242	0.995	0.998	2.95553e-10	pL eS	Hspe1	1.69659e-10
1.74653e-14	-0.291209	0.572	0.757	3.18339e-10	pL eS	Galnt1	1.82739e-10
2.0304e-14	-0.274768	0.681	0.845	3.70082e-10	pL eS	Ppp3cb	2.12441e-10
2.05086e-14	-0.289156	0.516	0.725	3.7381e-10	pL eS	Adam10	2.14581e-10
2.34028e-14	-0.244051	0.367	0.608	4.26563e-10	pL eS	Pnrc1	2.44864e-10
2.49519e-14	-0.260178	0.392	0.627	4.54798e-10	pL eS	Mbtps1	2.61071e-10
1.0487e-13	-0.261724	0.453	0.671	1.91147e-09	pL eS	Slc30a9	1.09726e-09
1.66387e-13	0.270486	0.919	0.876	3.03273e-09	pL eS	M1ap	1.74091e-09
1.89988e-13	-0.255381	0.759	0.88	3.46292e-09	pL eS	Yme1l1	1.98785e-09
1.9756e-13	-0.258571	0.696	0.831	3.60093e-09	pL eS	Txndc17	2.06707e-09
2.17386e-13	0.24801	0.906	0.799	3.9623e-09	pL eS	Sycp2	2.27451e-09
2.31049e-13	0.242446	0.997	1	4.21134e-09	pL eS	Uba52	2.41747e-09
2.5312e-13	-0.2478	0.828	0.908	4.61362e-09	pL eS	Ssbp1	2.6484e-09
2.54745e-13	0.248686	0.942	0.855	4.64324e-09	pL eS	Asf1b	2.6654e-09
2.9597e-13	-0.202982	0.152	0.363	5.39464e-09	pL eS	Mtap	3.09673e-09
4.05117e-13	-0.242881	0.499	0.701	7.38406e-09	pL eS	Col4a3bp	4.23874e-09
4.46303e-13	-0.262027	0.851	0.926	8.13476e-09	pL eS	Smc2	4.66966e-09
4.65315e-13	-0.2575	0.519	0.705	8.4813e-09	pL eS	Glud1	4.86859e-09
5.85866e-13	-0.240075	0.861	0.93	1.06786e-08	pL eS	Cycs	6.12991e-09
6.33962e-13	-0.256043	0.838	0.926	1.15552e-08	pL eS	Pkn2	6.63315e-09
6.36871e-13	0.236096	0.937	0.892	1.16082e-08	pL eS	Mrpl17	6.66358e-09
6.63448e-13	-0.23878	0.276	0.502	1.20927e-08	pL eS	Ppp3r1	6.94166e-09
7.408e-13	0.180985	0.253	0.082	1.35026e-08	pL eS	Pparg	7.75099e-09
7.85305e-13	-0.247299	0.458	0.659	1.43138e-08	pL eS	Tmem165	8.21665e-09
8.71098e-13	-0.218835	0.213	0.436	1.58775e-08	pL eS	Mettl9	9.1143e-09
8.77004e-13	-0.276366	0.395	0.616	1.59852e-08	pL eS	Sp3	9.17609e-09
1.16361e-12	-0.279232	0.651	0.799	2.12091e-08	pL eS	Vezf1	1.21749e-08
1.26038e-12	-0.267018	0.803	0.902	2.2973e-08	pL eS	Atrx	1.31874e-08
1.97494e-12	-0.251572	0.441	0.651	3.59972e-08	pL eS	Gdpd1	2.06638e-08
2.04812e-12	0.178752	0.99	0.99	3.73311e-08	pL eS	Fkbp6	2.14295e-08
2.41199e-12	-0.266948	0.425	0.627	4.39634e-08	pL eS	Fbxo22	2.52367e-08
2.80788e-12	0.194763	0.997	0.99	5.11793e-08	pL eS	Uqcc2	2.93789e-08
2.83504e-12	0.214001	0.446	0.247	5.16743e-08	pL eS	Mei1	2.9663e-08
2.89006e-12	0.196724	1	0.998	5.26772e-08	pL eS	Mphosph8	3.02387e-08
2.92741e-12	0.233762	0.934	0.865	5.33579e-08	pL eS	Camta1	3.06295e-08
3.05816e-12	-0.220414	0.473	0.701	5.57411e-08	pL eS	Clptm1	3.19975e-08
3.1628e-12	-0.233256	0.299	0.518	5.76483e-08	pL eS	Usp22	3.30924e-08
3.23719e-12	-0.238926	0.585	0.759	5.90043e-08	pL eS	Atf2	3.38707e-08
3.45022e-12	-0.239609	0.856	0.932	6.28871e-08	pL eS	Zfp622	3.60996e-08
3.68749e-12	-0.215806	0.309	0.544	6.72118e-08	pL eS	Crk	3.85822e-08
3.81377e-12	-0.243262	0.595	0.773	6.95135e-08	pL eS	Fam76b	3.99034e-08
3.96884e-12	0.200142	0.403	0.195	7.23401e-08	pL eS	Cdkn3	4.1526e-08
3.98278e-12	-0.236171	0.456	0.657	7.25941e-08	pL eS	Pdcd6	4.16718e-08
4.12632e-12	-0.215383	0.894	0.944	7.52104e-08	pL eS	Rfc1	4.31737e-08
4.15168e-12	0.164598	0.289	0.108	7.56727e-08	pL eS	Tesmin	4.34391e-08
4.24522e-12	-0.249418	0.41	0.604	7.73776e-08	pL eS	Tab2	4.44177e-08
4.56583e-12	-0.186346	0.094	0.279	8.32214e-08	pL eS	Ro60	4.77723e-08
5.29783e-12	-0.232086	0.524	0.725	9.65635e-08	pL eS	Rab5if	5.54312e-08
5.96537e-12	0.355199	0.873	0.757	1.08731e-07	pL eS	Hist1h1e	6.24156e-08
6.96495e-12	-0.209563	0.223	0.434	1.2695e-07	pL eS	Ptpn11	7.28743e-08
1.38235e-11	-0.218249	0.286	0.492	2.51961e-07	pL eS	Lonp1	1.44635e-07
1.43548e-11	-0.240696	0.701	0.807	2.61644e-07	pL eS	Rnf130	1.50194e-07
1.58846e-11	0.201308	0.954	0.892	2.89529e-07	pL eS	Dnajb11	1.66201e-07
2.29825e-11	0.192798	0.997	0.998	4.18902e-07	pL eS	Sycp3	2.40466e-07
2.35636e-11	0.143958	1	1	4.29493e-07	pL eS	Ncl	2.46546e-07
2.80078e-11	0.225333	0.747	0.586	5.10498e-07	pL eS	Acss2	2.93046e-07
2.93656e-11	-0.208552	0.413	0.598	5.35247e-07	pL eS	Stoml2	3.07252e-07
2.96281e-11	-0.222981	0.894	0.936	5.40032e-07	pL eS	Cdv3	3.09999e-07
3.18475e-11	0.169348	0.997	0.996	5.80484e-07	pL eS	Tmsb10	3.3322e-07
3.22894e-11	-0.217998	0.294	0.5	5.88539e-07	pL eS	Dmwd	3.37844e-07
3.34273e-11	-0.217693	0.413	0.622	6.09278e-07	pL eS	Wasf2	3.49749e-07
3.42922e-11	-0.215827	0.648	0.807	6.25045e-07	pL eS	Tspan3	3.588e-07
3.54684e-11	-0.255582	0.696	0.781	6.46483e-07	pL eS	Zfand6	3.71106e-07
3.87568e-11	-0.259168	0.663	0.817	7.0642e-07	pL eS	Brd3	4.05512e-07
4.12053e-11	-0.253685	0.403	0.588	7.51049e-07	pL eS	Calu	4.31131e-07
5.20277e-11	0.100173	1	1	9.4831e-07	pL eS	Rpl12	5.44366e-07
6.0553e-11	-0.230996	0.787	0.888	1.1037e-06	pL eS	Rasgrp2	6.33566e-07
6.77646e-11	0.146835	0.251	0.09	1.23515e-06	pL eS	Hspa2	7.09021e-07
6.9684e-11	-0.231717	0.668	0.813	1.27013e-06	pL eS	Dpy30	7.29103e-07
7.22612e-11	-0.223746	0.716	0.876	1.31711e-06	pL eS	Rap1a	7.56069e-07
9.0094e-11	-0.229832	0.516	0.695	1.64214e-06	pL eS	Trim33	9.42654e-07
9.14913e-11	0.16868	0.995	0.99	1.66761e-06	pL eS	Psmb4	9.57274e-07
9.2163e-11	0.193623	0.939	0.918	1.67985e-06	pL eS	Iqcb1	9.64301e-07
9.42572e-11	-0.230627	0.823	0.912	1.71803e-06	pL eS	Ube3a	9.86213e-07
1.0904e-10	-0.242795	0.701	0.779	1.98747e-06	pL eS	Mapre1	1.14088e-06
1.11307e-10	0.198189	0.975	0.942	2.02879e-06	pL eS	Esf1	1.1646e-06
1.58261e-10	-0.213837	0.352	0.554	2.88462e-06	pL eS	Pgam1	1.65588e-06
1.64816e-10	0.28373	0.529	0.365	3.00411e-06	pL eS	Eaf2	1.72447e-06
1.65635e-10	-0.235437	0.539	0.713	3.01903e-06	pL eS	Ppfia1	1.73304e-06
1.67884e-10	0.207214	0.858	0.771	3.06003e-06	pL eS	Mael	1.75657e-06
1.725e-10	0.207964	0.982	0.948	3.14416e-06	pL eS	Swt1	1.80487e-06
1.76527e-10	-0.208482	0.332	0.526	3.21757e-06	pL eS	Usp33	1.84701e-06
1.7785e-10	0.210171	0.914	0.849	3.24167e-06	pL eS	Syce3	1.86084e-06
1.79596e-10	-0.216788	0.42	0.606	3.2735e-06	pL eS	Clint1	1.87911e-06
1.90556e-10	-0.215476	0.62	0.801	3.47327e-06	pL eS	Sar1b	1.99379e-06
2.21448e-10	-0.239867	0.625	0.745	4.03633e-06	pL eS	Srpr	2.31701e-06
2.38907e-10	0.236197	0.704	0.554	4.35456e-06	pL eS	Piwil2	2.49968e-06
2.4261e-10	0.109559	1	1	4.42206e-06	pL eS	Ppia	2.53843e-06
2.69491e-10	-0.244944	0.539	0.699	4.91201e-06	pL eS	Lin7c	2.81968e-06
3.10883e-10	-0.219302	0.615	0.781	5.66646e-06	pL eS	Ccdc47	3.25277e-06
3.25725e-10	-0.224101	0.633	0.773	5.93699e-06	pL eS	Adh5	3.40806e-06
3.30126e-10	0.230263	0.463	0.283	6.01721e-06	pL eS	Ocel1	3.45411e-06
3.55661e-10	-0.241071	0.587	0.725	6.48264e-06	pL eS	Rnf115	3.72128e-06
3.6372e-10	-0.225014	0.463	0.643	6.62952e-06	pL eS	Ndel1	3.8056e-06
4.23908e-10	-0.234811	0.324	0.514	7.72657e-06	pL eS	Plcb4	4.43535e-06
4.36406e-10	-0.218598	0.385	0.586	7.95438e-06	pL eS	Cmc1	4.56612e-06
4.48725e-10	0.236685	0.729	0.572	8.17891e-06	pL eS	Cbwd1	4.69501e-06
4.7049e-10	-0.233846	0.813	0.88	8.57562e-06	pL eS	Mark3	4.92273e-06
4.83332e-10	0.215072	0.699	0.562	8.80969e-06	pL eS	Boll	5.0571e-06
5.56746e-10	-0.216052	0.484	0.651	1.01478e-05	pL eS	Ptp4a3	5.82523e-06
6.19729e-10	0.212073	0.997	1	1.12958e-05	pL eS	Tex15	6.48422e-06
6.27478e-10	0.189971	0.967	0.964	1.1437e-05	pL eS	Atp6v1g1	6.5653e-06
6.49557e-10	-0.212157	0.557	0.731	1.18395e-05	pL eS	Tpm3	6.79631e-06
6.72641e-10	-0.16097	0.177	0.371	1.22602e-05	pL eS	Rnft1	7.03784e-06
7.09869e-10	-0.173264	0.162	0.345	1.29388e-05	pL eS	Ddx19a	7.42735e-06
7.67767e-10	-0.202435	0.737	0.855	1.39941e-05	pL eS	Yy1	8.03314e-06
8.53121e-10	-0.232444	0.61	0.743	1.55498e-05	pL eS	Ireb2	8.9262e-06
8.66102e-10	0.187033	0.987	0.982	1.57864e-05	pL eS	Syce2	9.06203e-06
9.54091e-10	-0.224952	0.322	0.516	1.73902e-05	pL eS	Otud6b	9.98266e-06
9.83989e-10	-0.161743	0.139	0.309	1.79352e-05	pL eS	Dennd6a	1.02955e-05
1.03491e-09	-0.205646	0.413	0.604	1.88633e-05	pL eS	Pnpla8	1.08283e-05
1.06078e-09	0.192842	0.906	0.829	1.93348e-05	pL eS	Dnajc3	1.10989e-05
1.09653e-09	0.137864	1	1	1.99864e-05	pL eS	Eif5	1.14729e-05
1.13701e-09	-0.137719	0.096	0.257	2.07242e-05	pL eS	Fez2	1.18965e-05
1.19749e-09	0.106165	1	1	2.18266e-05	pL eS	Hmgb2	1.25293e-05
1.23784e-09	-0.206192	0.603	0.767	2.25621e-05	pL eS	Pten	1.29515e-05
1.25772e-09	-0.202671	0.253	0.442	2.29246e-05	pL eS	Alg6	1.31596e-05
1.41667e-09	0.153691	0.289	0.131	2.58216e-05	pL eS	C2cd6	1.48226e-05
1.51841e-09	0.209158	0.932	0.882	2.7676e-05	pL eS	Timm8b	1.58871e-05
1.5591e-09	0.228205	0.577	0.434	2.84178e-05	pL eS	Taf7l2	1.63129e-05
1.59375e-09	-0.203235	0.61	0.769	2.90493e-05	pL eS	Grb2	1.66754e-05
1.62424e-09	-0.197849	0.365	0.548	2.96049e-05	pL eS	Tmx3	1.69944e-05
1.74724e-09	0.141502	1	0.998	3.1847e-05	pL eS	Taf7l	1.82814e-05
1.98067e-09	-0.162105	0.129	0.293	3.61017e-05	pL eS	Poglut1	2.07238e-05
2.00456e-09	-0.180906	0.757	0.863	3.65372e-05	pL eS	Rab5a	2.09738e-05
2.13072e-09	-0.211897	0.453	0.631	3.88366e-05	pL eS	Phip	2.22937e-05
2.26368e-09	0.108984	1	1	4.126e-05	pL eS	Rpl37a	2.36848e-05
2.38656e-09	-0.187256	0.403	0.602	4.34999e-05	pL eS	Lims1	2.49706e-05
2.81618e-09	0.193593	0.375	0.209	5.13306e-05	pL eS	Dmrtc2	2.94657e-05
2.98732e-09	0.200086	0.856	0.741	5.44498e-05	pL eS	Rel	3.12563e-05
3.20036e-09	-0.202234	0.403	0.596	5.8333e-05	pL eS	Washc4	3.34854e-05
3.25194e-09	-0.24847	0.694	0.853	5.9273e-05	pL eS	D10Wsu102e	3.4025e-05
3.51866e-09	-0.189088	0.271	0.46	6.41346e-05	pL eS	Opa1	3.68157e-05
3.66297e-09	-0.176464	0.172	0.343	6.67649e-05	pL eS	Arl5a	3.83256e-05
3.70821e-09	-0.215072	0.468	0.639	6.75896e-05	pL eS	Abcd3	3.8799e-05
3.72346e-09	-0.213805	0.873	0.944	6.78675e-05	pL eS	Scaf11	3.89586e-05
3.86635e-09	-0.160839	0.182	0.361	7.0472e-05	pL eS	Mpnd	4.04537e-05
3.90921e-09	-0.219453	0.519	0.673	7.12532e-05	pL eS	Cbl	4.09021e-05
4.02433e-09	0.189127	0.772	0.651	7.33514e-05	pL eS	Ltv1	4.21065e-05
4.73301e-09	-0.146676	0.175	0.355	8.62685e-05	pL eS	Ndc1	4.95215e-05
5.00103e-09	0.206166	0.841	0.773	9.11538e-05	pL eS	Emc2	5.23258e-05
5.02634e-09	0.154657	0.306	0.149	9.16151e-05	pL eS	Majin	5.25906e-05
5.2558e-09	-0.210367	0.562	0.723	9.57975e-05	pL eS	Arpc5	5.49914e-05
5.97231e-09	-0.158333	0.987	0.996	0.000108857	pL eS	Mt2	6.24882e-05
5.97853e-09	0.194295	0.967	0.928	0.000108971	pL eS	Rnf138	6.25533e-05
6.16926e-09	-0.208708	0.79	0.88	0.000112447	pL eS	Immt	6.4549e-05
6.62004e-09	0.161768	0.992	0.996	0.000120663	pL eS	Sfr1	6.92655e-05
6.93984e-09	0.186917	0.757	0.596	0.000126492	pL eS	Arhgdig	7.26116e-05
7.11658e-09	-0.229762	0.701	0.829	0.000129714	pL eS	Sgpl1	7.44607e-05
7.87222e-09	-0.229589	0.625	0.757	0.000143487	pL eS	Txn1	8.2367e-05
8.25088e-09	-0.143523	0.127	0.279	0.000150389	pL eS	Tmem184c	8.6329e-05
8.79091e-09	-0.160609	0.137	0.295	0.000160232	pL eS	Myo6	9.19793e-05
9.77511e-09	-0.212397	0.463	0.639	0.000178171	pL eS	Adipor1	0.000102277
9.82002e-09	-0.10125	1	1	0.00017899	pL eS	mt-Nd1	0.000102747
1.0003e-08	0.168362	0.463	0.277	0.000182324	pL eS	Tc2n	0.000104661
1.02917e-08	-0.185745	0.982	0.988	0.000187587	pL eS	Rock2	0.000107682
1.05601e-08	0.218208	0.742	0.616	0.000192478	pL eS	Fmc1	0.00011049
1.06879e-08	0.181269	0.934	0.867	0.000194809	pL eS	Rnf17	0.000111828
1.10469e-08	0.174232	0.944	0.898	0.000201352	pL eS	Syce1	0.000115584
1.15549e-08	-0.195448	0.868	0.924	0.000210611	pL eS	Ppp2ca	0.000120899
1.19221e-08	-0.198696	0.332	0.512	0.000217304	pL eS	Vta1	0.000124741
1.25711e-08	-0.222512	0.357	0.524	0.000229133	pL eS	Ormdl3	0.000131531
1.30997e-08	0.169477	0.554	0.371	0.000238768	pL eS	Gm15107	0.000137062
1.36088e-08	-0.184865	0.433	0.624	0.000248048	pL eS	N4bp2	0.000142389
1.36389e-08	0.173576	0.944	0.93	0.000248596	pL eS	Med21	0.000142704
1.48968e-08	0.195866	0.919	0.871	0.000271523	pL eS	Ube2e3	0.000155865
1.608e-08	-0.215045	0.494	0.635	0.000293091	pL eS	Cnih1	0.000168245
1.63809e-08	0.169203	0.995	0.982	0.000298574	pL eS	Sec61g	0.000171393
1.79618e-08	-0.157337	0.159	0.319	0.00032739	pL eS	Rras2	0.000187934
2.04917e-08	-0.219445	0.699	0.839	0.000373501	pL eS	Ccnd1	0.000214404
2.08921e-08	-0.190546	0.744	0.849	0.000380801	pL eS	Rer1	0.000218594
2.35324e-08	0.198355	0.686	0.534	0.000428926	pL eS	Cdip1	0.00024622
2.3927e-08	0.175869	0.914	0.831	0.000436118	pL eS	Bloc1s2	0.000250349
3.11652e-08	0.201807	0.866	0.763	0.000568047	pL eS	Cystm1	0.000326081
3.16976e-08	0.212696	0.808	0.727	0.000577753	pL eS	Idi1	0.000331652
3.3725e-08	-0.178099	0.246	0.422	0.000614705	pL eS	Nr2f6	0.000352864
3.46909e-08	-0.154301	0.165	0.325	0.000632311	pL eS	Eno1	0.000362971
3.62174e-08	-0.20687	0.529	0.689	0.000660135	pL eS	Zzz3	0.000378943
3.68254e-08	-0.183969	0.891	0.954	0.000671217	pL eS	Nol7	0.000385304
3.878e-08	0.17819	0.947	0.88	0.000706842	pL eS	Ddx4	0.000405755
4.07477e-08	-0.184625	0.276	0.442	0.000742708	pL eS	Cbx4	0.000426343
4.09574e-08	0.176479	0.894	0.823	0.000746531	pL eS	Kif23	0.000428538
4.20515e-08	0.193833	0.858	0.789	0.000766472	pL eS	Tdrkh	0.000439985
4.71342e-08	-0.180687	0.739	0.841	0.000859116	pL eS	Spag9	0.000493165
4.80696e-08	0.176289	0.952	0.938	0.000876164	pL eS	Sod2	0.000502952
4.82679e-08	-0.196476	0.511	0.679	0.000879779	pL eS	4833439L19Rik	0.000505027
4.87111e-08	-0.182868	0.359	0.532	0.000887857	pL eS	9130401M01Rik	0.000509664
4.94285e-08	-0.16985	0.238	0.406	0.000900934	pL eS	Smagp	0.000517171
5.05876e-08	0.194708	0.924	0.857	0.000922061	pL eS	Ube2t	0.000529298
5.63017e-08	-0.172343	0.696	0.843	0.00102621	pL eS	Ptp4a2	0.000589085
6.09324e-08	0.19692	0.825	0.739	0.00111062	pL eS	Rbmxl2	0.000637536
6.21854e-08	-0.199757	0.648	0.781	0.00113345	pL eS	Kmt5a	0.000650646
7.18369e-08	0.101488	1	1	0.00130937	pL eS	Npm1	0.00075163
7.20615e-08	0.156108	0.98	0.958	0.00131346	pL eS	Ndufa11	0.000753979
7.46084e-08	0.222749	0.754	0.679	0.00135989	pL eS	Cenpq	0.000780627
8.37649e-08	0.122973	1	1	0.00152678	pL eS	Cox6c	0.000876432
8.41001e-08	0.1859	0.813	0.725	0.00153289	pL eS	Aamp	0.000879939
8.53437e-08	-0.205054	0.605	0.761	0.00155556	pL eS	Guk1	0.000892951
8.69886e-08	0.200584	0.83	0.717	0.00158554	pL eS	Haus8	0.000910162
8.99964e-08	0.164551	0.927	0.906	0.00164036	pL eS	Gm15262	0.000941632
9.362e-08	-0.138577	0.162	0.311	0.00170641	pL eS	Prkci	0.000979546
1.00662e-07	-0.169124	0.797	0.865	0.00183477	pL eS	Mpp6	0.00105323
1.07356e-07	0.170039	0.732	0.576	0.00195677	pL eS	Gpat2	0.00112326
1.12652e-07	-0.174809	0.509	0.663	0.00205331	pL eS	Kcmf1	0.00117868
1.16338e-07	0.184993	0.881	0.789	0.0021205	pL eS	Spint2	0.00121725
1.24053e-07	-0.226953	0.299	0.458	0.00226111	pL eS	Klhl24	0.00129797
1.24433e-07	-0.175448	0.453	0.6	0.00226805	pL eS	Nsun2	0.00130195
1.24879e-07	-0.171722	0.18	0.325	0.00227617	pL eS	Dock1	0.00130661
1.2638e-07	-0.151333	0.965	0.986	0.00230352	pL eS	Trap1a	0.00132231
1.33255e-07	-0.154568	0.175	0.319	0.00242883	pL eS	Fbxw11	0.00139424
1.35746e-07	-0.194947	0.547	0.689	0.00247423	pL eS	Ppp2r2d	0.00142031
1.35835e-07	0.130316	0.997	0.994	0.00247586	pL eS	Hells	0.00142124
1.39065e-07	0.213632	0.524	0.378	0.00253475	pL eS	Syt14	0.00145504
1.41141e-07	-0.201603	0.605	0.731	0.00257257	pL eS	Acsl3	0.00147675
1.54176e-07	-0.207446	0.603	0.749	0.00281017	pL eS	Oga	0.00161314
1.54227e-07	-0.169121	0.268	0.43	0.00281109	pL eS	Lrrc47	0.00161368
1.74942e-07	0.143735	1	0.99	0.00318866	pL eS	Srsf2	0.00183042
1.77823e-07	-0.196754	0.415	0.556	0.00324119	pL eS	Prkacb	0.00186057
1.96588e-07	-0.191843	0.491	0.633	0.00358321	pL eS	Dlg1	0.0020569
2.16972e-07	0.123195	0.314	0.169	0.00395475	pL eS	Gsto2	0.00227018
2.50578e-07	0.181842	0.889	0.823	0.00456729	pL eS	Tuba3b	0.0026218
2.52182e-07	-0.156854	0.268	0.426	0.00459653	pL eS	Ginm1	0.00263858
2.61268e-07	0.203286	0.952	0.926	0.00476213	pL eS	Lrrc42	0.00273365
2.61788e-07	0.142467	0.997	0.99	0.00477161	pL eS	Smc3	0.00273909
2.76622e-07	-0.175645	0.197	0.349	0.005042	pL eS	Fam76a	0.0028943
2.76888e-07	0.125214	0.286	0.143	0.00504683	pL eS	H2-D1	0.00289708
2.95256e-07	-0.174249	0.296	0.448	0.00538163	pL eS	Tmtc3	0.00308926
2.96768e-07	-0.185306	0.565	0.703	0.0054092	pL eS	Nolc1	0.00310509
3.04898e-07	-0.175997	0.729	0.825	0.00555737	pL eS	Pak2	0.00319014
3.13518e-07	-0.177481	0.471	0.631	0.0057145	pL eS	Chchd3	0.00328034
3.23874e-07	-0.166103	0.235	0.396	0.00590325	pL eS	Ino80d	0.00338869
3.58027e-07	0.186539	0.8	0.745	0.00652575	pL eS	Taf11	0.00374603
3.65808e-07	0.197609	0.651	0.546	0.00666758	pL eS	Rxylt1	0.00382745
3.73208e-07	-0.167811	0.39	0.542	0.00680246	pL eS	Mapk1ip1l	0.00390487
3.91412e-07	0.207208	0.519	0.378	0.00713426	pL eS	Pet2	0.00409534
3.92382e-07	-0.156818	0.362	0.514	0.00715195	pL eS	Ccnt1	0.0041055
3.95544e-07	-0.134451	1	0.998	0.00720958	pL eS	Stra8	0.00413858
4.02884e-07	-0.169055	0.924	0.962	0.00734336	pL eS	Kmt2a	0.00421537
4.04924e-07	0.196563	0.833	0.769	0.00738055	pL eS	Adss	0.00423672
4.33235e-07	0.187302	0.706	0.592	0.00789657	pL eS	Ankrd31	0.00453294
4.40856e-07	-0.153973	0.319	0.484	0.00803548	pL eS	Tmem131	0.00461267
4.62937e-07	0.151796	0.972	0.936	0.00843795	pL eS	Eif2s1	0.00484371
4.81666e-07	0.153026	0.428	0.277	0.00877933	pL eS	Ccdc181	0.00503968
4.8728e-07	-0.173238	0.916	0.952	0.00888165	pL eS	Ppp1ca	0.00509841
5.06571e-07	-0.176457	0.486	0.627	0.00923326	pL eS	Dync1li1	0.00530025
5.07886e-07	0.142959	0.942	0.948	0.00925724	pL eS	Pigp	0.00531401
5.08259e-07	0.157389	0.775	0.649	0.00926404	pL eS	Mrpl41	0.00531792
5.1485e-07	-0.176826	0.833	0.92	0.00938416	pL eS	Mcm6	0.00538687
5.33567e-07	-0.17019	0.863	0.904	0.00972532	pL eS	Nsd2	0.00558271
5.39696e-07	0.180713	0.605	0.472	0.00983704	pL eS	Rbpms2	0.00564684
5.50795e-07	-0.148355	0.775	0.876	0.0100393	pL eS	Strn3	0.00576297
5.61744e-07	-0.17474	0.605	0.731	0.0102389	pL eS	Rnf187	0.00587753
5.70826e-07	-0.175857	0.815	0.892	0.0104044	pL eS	Gsk3b	0.00597255
5.8938e-07	-0.174818	0.522	0.671	0.0107426	pL eS	Melk	0.00616668
5.95816e-07	-0.18198	0.268	0.416	0.0108599	pL eS	Ppm1a	0.00623403
6.00814e-07	0.162771	0.79	0.671	0.010951	pL eS	Sdhd	0.00628631
6.0911e-07	-0.162938	0.377	0.526	0.0111023	pL eS	Zyg11b	0.00637312
6.10826e-07	-0.1127	0.127	0.261	0.0111335	pL eS	Arhgap1	0.00639107
6.15083e-07	-0.179	0.6	0.715	0.0112111	pL eS	Mob4	0.00643561
6.16737e-07	-0.149849	0.643	0.797	0.0112413	pL eS	Sptbn1	0.00645292
6.18114e-07	-0.163412	0.359	0.522	0.0112664	pL eS	Tent4b	0.00646732
6.24527e-07	0.152401	0.977	0.98	0.0113832	pL eS	Esco2	0.00653442
6.44594e-07	0.138269	0.367	0.219	0.011749	pL eS	4930524B15Rik	0.00674439
6.75094e-07	-0.163704	0.552	0.683	0.0123049	pL eS	Thap12	0.00706351
7.27432e-07	-0.194247	0.813	0.882	0.0132589	pL eS	Jund	0.00761112
7.98694e-07	0.19266	0.729	0.612	0.0145578	pL eS	Arhgap29	0.00835673
8.02787e-07	0.185889	0.582	0.444	0.0146324	pL eS	Topaz1	0.00839956
8.05244e-07	-0.167623	0.633	0.769	0.0146772	pL eS	Agfg1	0.00842527
8.12442e-07	-0.150863	0.177	0.315	0.0148084	pL eS	Btg2	0.00850058
8.47294e-07	0.1367	0.972	0.956	0.0154436	pL eS	Hat1	0.00886523
8.56718e-07	-0.20002	0.516	0.661	0.0156154	pL eS	Clip1	0.00896384
8.57351e-07	0.141803	0.367	0.225	0.0156269	pL eS	Lrif1	0.00897046
8.69847e-07	-0.168511	0.878	0.912	0.0158547	pL eS	Rhoa	0.00910121
9.23563e-07	-0.18431	0.618	0.751	0.0168338	pL eS	Ptbp3	0.00966324
9.30105e-07	0.182039	0.653	0.52	0.016953	pL eS	Slc25a33	0.00973168
9.78115e-07	-0.166237	0.511	0.651	0.0178281	pL eS	Psme2	0.010234
1.01407e-06	-0.143597	0.261	0.414	0.0184835	pL eS	1110059E24Rik	0.0106102
1.05872e-06	0.100956	0.997	1	0.0192972	pL eS	Gng5	0.0110774
1.06523e-06	-0.17371	0.661	0.777	0.019416	pL eS	Gabarapl2	0.0111455
1.08573e-06	-0.131911	0.197	0.347	0.0197896	pL eS	Klf11	0.01136
1.16022e-06	0.17346	0.565	0.418	0.0211473	pL eS	Nudt17	0.0121394
1.16674e-06	0.147325	0.992	0.982	0.0212661	pL eS	Eif5a	0.0122076
1.18487e-06	-0.127364	0.175	0.309	0.0215966	pL eS	Slc25a16	0.0123973
1.30933e-06	-0.153772	0.284	0.432	0.0238652	pL eS	Nlk	0.0136995
1.3901e-06	-0.161172	0.314	0.462	0.0253373	pL eS	Magt1	0.0145446
1.39866e-06	-0.164714	0.367	0.518	0.0254934	pL eS	Phb	0.0146342
1.40144e-06	0.176812	0.696	0.568	0.0255441	pL eS	Gtsf1	0.0146633
1.40405e-06	0.149368	0.894	0.835	0.0255916	pL eS	Pspc1	0.0146906
1.40613e-06	0.168808	0.752	0.631	0.0256296	pL eS	Synj2bp	0.0147123
1.43009e-06	0.136572	0.858	0.797	0.0260663	pL eS	Taf4b	0.0149631
1.45029e-06	0.114022	1	1	0.0264344	pL eS	Smarca5	0.0151744
1.45179e-06	-0.155276	0.949	0.964	0.0264617	pL eS	Cox6b1	0.01519
1.4518e-06	-0.136612	0.342	0.494	0.0264619	pL eS	Acbd5	0.0151902
1.48381e-06	0.138536	0.985	0.984	0.0270453	pL eS	Slc25a31	0.0155251
1.49497e-06	0.152233	0.765	0.659	0.0272488	pL eS	Bbip1	0.0156419
1.51613e-06	0.169671	0.952	0.908	0.0276345	pL eS	Fmr1	0.0158633
1.52416e-06	-0.149182	0.456	0.61	0.0277808	pL eS	Gng12	0.0159473
1.52691e-06	-0.154732	0.334	0.486	0.027831	pL eS	Ezr	0.0159761
1.52736e-06	-0.188841	0.61	0.727	0.0278391	pL eS	Apc	0.0159807
1.52959e-06	0.161827	0.805	0.731	0.0278798	pL eS	Cenpw	0.0160041
1.62686e-06	-0.120221	0.129	0.255	0.0296528	pL eS	Sept2	0.0170219
1.66568e-06	-0.153107	0.471	0.614	0.0303603	pL eS	Mzt1	0.017428
1.67363e-06	0.138089	0.957	0.956	0.0305053	pL eS	Polr2k	0.0175112
1.75449e-06	-0.171501	0.767	0.833	0.0319791	pL eS	Fermt2	0.0183572
1.77313e-06	-0.163843	0.324	0.462	0.0323189	pL eS	Gnb4	0.0185523
1.87309e-06	-0.167282	0.334	0.482	0.0341409	pL eS	Lin54	0.0195982
1.88529e-06	-0.169852	0.873	0.936	0.0343632	pL eS	Timm23	0.0197258
1.99075e-06	-0.134059	0.246	0.396	0.0362854	pL eS	Smim15	0.0208292
2.04857e-06	-0.190406	0.562	0.687	0.0373393	pL eS	Zdbf2	0.0214342
2.08296e-06	-0.175263	0.499	0.647	0.0379661	pL eS	Gnb2	0.021794
2.12657e-06	-0.155463	0.587	0.727	0.038761	pL eS	Gle1	0.0222503
2.17788e-06	0.150023	0.562	0.418	0.0396963	pL eS	Acot7	0.0227872
2.19999e-06	-0.159013	0.344	0.502	0.0400992	pL eS	Metap1	0.0230185
2.20396e-06	0.143313	0.618	0.474	0.0401715	pL eS	Akr1b3	0.02306
2.21285e-06	-0.158209	0.792	0.876	0.0403336	pL eS	Lsm1	0.023153
2.30473e-06	0.167372	0.729	0.62	0.0420084	pL eS	Gm773	0.0241144
2.31848e-06	0.151441	0.446	0.299	0.0422589	pL eS	Cpeb4	0.0242582
2.69889e-06	-0.166213	0.742	0.803	0.0491927	pL eS	Rab10	0.0282385
2.76957e-06	-0.156094	0.428	0.564	0.050481	pL eS	Cpd	0.0289781
2.79301e-06	-0.158811	0.263	0.396	0.0509083	pL eS	Nadk2	0.0292233
2.82479e-06	-0.179433	0.653	0.737	0.0514875	pL eS	Eif4g1	0.0295558
2.82876e-06	-0.157808	0.906	0.952	0.0515597	pL eS	Ncor1	0.0295973
2.82961e-06	0.152677	0.534	0.386	0.0515754	pL eS	Tro	0.0296062
2.95515e-06	0.185189	0.722	0.653	0.0538635	pL eS	Ugt8a	0.0309197
2.96423e-06	-0.163838	0.749	0.813	0.0540291	pL eS	C1qbp	0.0310148
3.06597e-06	0.150564	0.529	0.404	0.0558834	pL eS	Xlr	0.0320792
3.14647e-06	-0.157843	0.833	0.878	0.0573507	pL eS	Zfp644	0.0329215
3.28195e-06	-0.162403	0.547	0.673	0.0598201	pL eS	Larp4b	0.034339
3.32146e-06	-0.118646	0.291	0.456	0.0605403	pL eS	Sacm1l	0.0347525
3.32819e-06	-0.15405	0.334	0.476	0.060663	pL eS	Leprot	0.0348229
3.45518e-06	0.144662	0.557	0.404	0.0629776	pL eS	H2bfm	0.0361516
3.47668e-06	-0.151347	0.347	0.49	0.0633694	pL eS	Creb1	0.0363765
3.48496e-06	-0.123225	0.98	0.994	0.0635204	pL eS	Rock1	0.0364631
3.50665e-06	0.123723	0.392	0.253	0.0639157	pL eS	Trim52	0.0366901
3.5179e-06	0.152472	0.985	0.976	0.0641208	pL eS	Ndufc1	0.0368078
3.60741e-06	0.17139	0.673	0.556	0.0657522	pL eS	Ormdl2	0.0377443
3.63325e-06	-0.126397	0.982	0.99	0.0662233	pL eS	Cbx1	0.0380147
3.64834e-06	-0.155121	0.476	0.59	0.0664983	pL eS	Mapk8	0.0381726
3.86966e-06	-0.156668	0.296	0.444	0.0705324	pL eS	Klhl12	0.0404883
4.13449e-06	0.131087	0.506	0.378	0.0753593	pL eS	Hormad2	0.0432591
4.17069e-06	0.155165	0.835	0.789	0.0760192	pL eS	Tsc22d3	0.0436379
4.18681e-06	-0.137408	0.263	0.406	0.0763129	pL eS	Pdcl3	0.0438066
4.19924e-06	-0.164602	0.709	0.817	0.0765395	pL eS	Rtf1	0.0439366
4.20602e-06	-0.175299	0.658	0.739	0.0766632	pL eS	Parg	0.0440076
4.29894e-06	-0.17088	0.582	0.701	0.0783568	pL eS	Rap1b	0.0449798
4.48021e-06	-0.128457	0.192	0.325	0.0816607	pL eS	Senp5	0.0468764
4.61551e-06	-0.176229	0.623	0.737	0.0841269	pL eS	Rps4x	0.0482921
4.77715e-06	0.143735	0.509	0.376	0.087073	pL eS	Pepd	0.0499833
4.90329e-06	-0.160103	0.476	0.622	0.0893723	pL eS	Wwc2	0.0513031
4.95423e-06	-0.136506	0.286	0.434	0.0903008	pL eS	Tssc4	0.0518361
4.99165e-06	0.145077	0.582	0.434	0.0909828	pL eS	Ccnb1ip1	0.0522277
5.0059e-06	-0.221831	0.709	0.791	0.0912425	pL eS	Mki67	0.0523767
5.16914e-06	0.13381	0.258	0.141	0.0942179	pL eS	Tchh	0.0540847
5.19836e-06	-0.168946	0.273	0.412	0.0947505	pL eS	Slc30a5	0.0543904
5.31202e-06	-0.161298	0.843	0.922	0.0968222	pL eS	Bax	0.0555797
5.34226e-06	-0.144144	0.646	0.751	0.0973734	pL eS	Atp2c1	0.0558961
5.54525e-06	0.147053	0.967	0.958	0.101073	pL eS	Ccne2	0.0580199
5.70586e-06	-0.132188	0.263	0.41	0.104001	pL eS	Minpp1	0.0597004
5.72071e-06	-0.133536	0.299	0.442	0.104271	pL eS	Gemin7	0.0598558
5.83615e-06	0.116884	0.296	0.171	0.106376	pL eS	Rhd	0.0610637
5.90803e-06	0.15099	0.392	0.263	0.107686	pL eS	Evi5l	0.0618158
6.36335e-06	-0.123677	0.23	0.365	0.115985	pL eS	Secisbp2l	0.0665797
6.39018e-06	-0.152598	0.329	0.466	0.116474	pL eS	0610010F05Rik	0.0668605
6.53066e-06	-0.178195	0.585	0.675	0.119034	pL eS	Setd2	0.0683303
6.54929e-06	-0.148827	0.815	0.884	0.119374	pL eS	Abce1	0.0685252
6.59703e-06	0.213874	0.782	0.683	0.120244	pL eS	Paip2b	0.0690247
6.61449e-06	-0.153318	0.476	0.616	0.120562	pL eS	Dnmt3a	0.0692074
6.82167e-06	0.164964	0.729	0.631	0.124339	pL eS	Cpeb1	0.0713752
6.83219e-06	0.15075	0.441	0.305	0.12453	pL eS	Fam83g	0.0714852
6.85813e-06	0.140924	0.823	0.755	0.125003	pL eS	Stip1	0.0717567
6.94937e-06	0.169865	0.641	0.51	0.126666	pL eS	Acat2	0.0727113
6.95815e-06	-0.151279	0.387	0.522	0.126826	pL eS	Sdf2	0.0728031
7.06406e-06	-0.194068	0.423	0.552	0.128757	pL eS	Rrm2b	0.0739112
7.11286e-06	-0.130189	0.238	0.369	0.129646	pL eS	Pex11a	0.0744218
7.16508e-06	-0.170146	0.732	0.827	0.130598	pL eS	Hook3	0.0749682
7.16835e-06	0.151821	0.863	0.831	0.130657	pL eS	Tmx4	0.0750024
7.3951e-06	0.150423	0.471	0.335	0.134791	pL eS	Ccdc93	0.0773749
7.43535e-06	-0.13025	0.362	0.52	0.135524	pL eS	Bccip	0.077796
7.63871e-06	-0.118221	0.142	0.259	0.139231	pL eS	Klf6	0.0799238
7.88249e-06	0.149104	0.937	0.916	0.143674	pL eS	Cdk11b	0.0824745
7.89299e-06	-0.153623	0.522	0.653	0.143866	pL eS	Rb1	0.0825844
8.05859e-06	0.152742	0.559	0.428	0.146884	pL eS	Taf9b	0.084317
8.12502e-06	-0.134655	0.562	0.695	0.148095	pL eS	Hbp1	0.0850121
8.15293e-06	-0.129038	0.225	0.357	0.148603	pL eS	Prrc1	0.0853041
8.33375e-06	0.134444	0.959	0.914	0.151899	pL eS	Zranb2	0.087196
8.45816e-06	0.143499	0.754	0.661	0.154167	pL eS	Znrd1	0.0884977
8.46539e-06	-0.161086	0.618	0.757	0.154299	pL eS	Tnrc6b	0.0885733
8.491e-06	0.157014	0.797	0.683	0.154765	pL eS	H2afx	0.0888413
8.7727e-06	-0.165363	0.643	0.755	0.1599	pL eS	Azin1	0.0917887
8.81777e-06	-0.138232	0.334	0.492	0.160722	pL eS	Foxp1	0.0922603
8.86043e-06	0.153835	0.392	0.265	0.161499	pL eS	Prss41	0.0927067
8.8699e-06	-0.154985	0.673	0.753	0.161672	pL eS	Tmed5	0.0928058
9.0737e-06	-0.132955	0.347	0.502	0.165386	pL eS	Galnt11	0.0949381
9.1551e-06	-0.148391	0.306	0.436	0.16687	pL eS	Apaf1	0.0957899
9.28507e-06	-0.117195	0.172	0.293	0.169239	pL eS	Anxa11	0.0971497
9.80685e-06	-0.157322	0.4	0.524	0.178749	pL eS	Oxsr1	0.102609
9.8576e-06	0.140763	0.775	0.647	0.179675	pL eS	Sf3b5	0.10314
9.88737e-06	0.112634	0.98	0.98	0.180217	pL eS	Tomm7	0.103452
1.00493e-05	-0.139557	0.248	0.378	0.183169	pL eS	Zeb1	0.105146
1.00685e-05	-0.154524	0.314	0.454	0.183519	pL eS	Twsg1	0.105347
1.0106e-05	-0.161271	0.532	0.643	0.184202	pL eS	Psmd5	0.105739
1.02807e-05	0.142409	0.772	0.661	0.187386	pL eS	Ptbp2	0.107567
1.04699e-05	-0.106944	0.175	0.307	0.190835	pL eS	Ajuba	0.109546
1.06521e-05	0.156238	0.828	0.763	0.194155	pL eS	Dtd1	0.111452
1.07396e-05	0.151393	0.77	0.667	0.19575	pL eS	Rnf34	0.112368
1.09452e-05	0.1448	0.916	0.904	0.199499	pL eS	Timm17b	0.11452
1.10664e-05	0.147186	0.916	0.876	0.201707	pL eS	Zfand5	0.115787
1.11746e-05	0.112838	0.261	0.147	0.20368	pL eS	Smim4	0.11692
1.12055e-05	-0.183303	0.82	0.863	0.204243	pL eS	Taf1	0.117244
1.12398e-05	0.140999	0.833	0.763	0.204868	pL eS	Bcap31	0.117602
1.17033e-05	0.143615	0.425	0.305	0.213316	pL eS	Tdrd12	0.122451
1.1732e-05	0.156068	0.916	0.902	0.213839	pL eS	Bod1l	0.122752
1.18866e-05	-0.130051	0.241	0.373	0.216656	pL eS	Arvcf	0.124369
1.2171e-05	-0.154435	0.643	0.731	0.221842	pL eS	Prkd3	0.127346
1.22301e-05	0.131333	0.965	0.912	0.222919	pL eS	Rpl39l	0.127964
1.27269e-05	-0.160846	0.476	0.612	0.231972	pL eS	Slc50a1	0.133161
1.27594e-05	0.143849	0.83	0.719	0.232566	pL eS	Prelid3b	0.133502
1.29612e-05	-0.174703	0.651	0.737	0.236244	pL eS	Itfg1	0.135613
1.34365e-05	-0.141527	0.261	0.392	0.244907	pL eS	Ptbp1	0.140586
1.35723e-05	0.156346	0.689	0.6	0.247383	pL eS	Sirt7	0.142007
1.38486e-05	-0.140111	0.248	0.378	0.252419	pL eS	Samd8	0.144898
1.39978e-05	0.11469	0.471	0.329	0.255137	pL eS	Tmem39a	0.146458
1.40332e-05	0.122771	0.438	0.307	0.255782	pL eS	Shoc1	0.146829
1.45542e-05	-0.138488	0.38	0.518	0.26528	pL eS	Mdh1	0.152281
1.46355e-05	0.145148	0.894	0.851	0.266761	pL eS	Cwc15	0.153131
1.46757e-05	0.169922	0.613	0.502	0.267494	pL eS	Rhox1	0.153552
1.52954e-05	-0.166198	0.61	0.711	0.27879	pL eS	Abi1	0.160036
1.54219e-05	-0.118	0.195	0.319	0.281096	pL eS	Ranbp10	0.16136
1.5476e-05	0.140256	0.944	0.892	0.282081	pL eS	Lsm8	0.161925
1.60451e-05	-0.15876	0.792	0.851	0.292454	pL eS	Ash1l	0.16788
1.63177e-05	-0.132993	0.478	0.618	0.297423	pL eS	Lamtor3	0.170732
1.64747e-05	-0.126683	0.276	0.41	0.300284	pL eS	Cmtm4	0.172375
1.66941e-05	-0.165347	0.496	0.61	0.304283	pL eS	Tet3	0.17467
1.72025e-05	-0.150779	0.57	0.685	0.313551	pL eS	Ctsf	0.17999
1.76116e-05	-0.150443	0.284	0.41	0.321006	pL eS	Usp2	0.18427
1.79278e-05	-0.146904	0.291	0.412	0.32677	pL eS	Abca3	0.187579
1.79345e-05	-0.15012	0.8	0.863	0.326893	pL eS	Cmpk1	0.187649
1.82808e-05	-0.15232	0.57	0.671	0.333205	pL eS	Ilk	0.191272
1.8362e-05	-0.136838	0.924	0.956	0.334685	pL eS	Lsm5	0.192122
1.84214e-05	0.154394	0.81	0.711	0.335767	pL eS	Dnajc15	0.192743
1.8845e-05	-0.154864	0.311	0.446	0.343488	pL eS	Inpp5f	0.197175
1.957e-05	-0.168886	0.4	0.526	0.356703	pL eS	Eif2a	0.204761
1.95993e-05	-0.133965	0.205	0.323	0.357236	pL eS	Hist1h2ak	0.205067
1.98783e-05	-0.12387	0.243	0.371	0.362322	pL eS	Tcf7	0.207987
2.02889e-05	-0.141058	0.805	0.888	0.369805	pL eS	Mrpl23	0.212283
2.03542e-05	0.131976	0.441	0.305	0.370997	pL eS	2310033P09Rik	0.212966
2.04501e-05	-0.150267	0.385	0.518	0.372745	pL eS	Ccna2	0.21397
2.05933e-05	-0.113948	0.17	0.285	0.375354	pL eS	Cat	0.215467
2.06935e-05	-0.144977	0.291	0.412	0.37718	pL eS	Iqgap1	0.216516
2.09298e-05	0.16415	0.952	0.92	0.381488	pL eS	Nipbl	0.218989
2.09479e-05	-0.147965	0.294	0.432	0.381817	pL eS	Foxn3	0.219178
2.10339e-05	-0.155787	0.448	0.566	0.383385	pL eS	Rngtt	0.220078
2.15109e-05	-0.18006	0.704	0.771	0.392079	pL eS	Smc5	0.225068
2.16751e-05	-0.135576	0.271	0.394	0.395072	pL eS	Pogz	0.226786
2.24626e-05	-0.149531	0.418	0.55	0.409426	pL eS	Isca2	0.235026
2.27225e-05	0.147448	0.909	0.863	0.414163	pL eS	Hmox2	0.237745
2.30243e-05	0.115543	0.319	0.203	0.419665	pL eS	Prr19	0.240904
2.34068e-05	-0.132905	0.314	0.436	0.426635	pL eS	Mboat2	0.244905
2.35291e-05	0.142266	0.949	0.932	0.428864	pL eS	Rbm27	0.246185
2.41177e-05	0.153493	0.927	0.892	0.439593	pL eS	Ost4	0.252343
2.49244e-05	0.140162	0.901	0.837	0.454297	pL eS	Ebna1bp2	0.260784
2.60196e-05	0.119177	0.511	0.378	0.474259	pL eS	Iscu	0.272243
2.63704e-05	0.142833	0.716	0.604	0.480653	pL eS	Pdrg1	0.275913
2.69449e-05	-0.141381	0.623	0.737	0.491125	pL eS	Ahcyl2	0.281925
2.74658e-05	-0.125445	0.982	0.992	0.500619	pL eS	Prrc2c	0.287375
2.80226e-05	-0.150313	0.787	0.835	0.510768	pL eS	Kif15	0.293201
2.80738e-05	0.105705	1	0.996	0.511701	pL eS	Atp5k	0.293736
2.80784e-05	-0.141565	0.268	0.394	0.511785	pL eS	Sp4	0.293785
2.8561e-05	-0.128263	0.557	0.697	0.520581	pL eS	Eif4ebp1	0.298833
2.90549e-05	-0.102407	0.144	0.257	0.529584	pL eS	Rbbp5	0.304001
2.93446e-05	0.152725	0.848	0.827	0.534864	pL eS	Tpgs2	0.307032
2.93736e-05	0.11661	0.681	0.522	0.535393	pL eS	Vamp2	0.307336
3.01662e-05	-0.130248	0.246	0.373	0.549839	pL eS	Dhx32	0.315629
3.09389e-05	0.119779	0.676	0.532	0.563924	pL eS	Xlr4a	0.323714
3.19403e-05	0.119819	0.729	0.633	0.582175	pL eS	Commd3	0.334191
3.20563e-05	0.130835	0.57	0.456	0.58429	pL eS	Fam241a	0.335405
3.29908e-05	-0.113217	0.19	0.307	0.601323	pL eS	Mthfd1	0.345183
3.61443e-05	0.130181	0.62	0.494	0.658802	pL eS	Ankrd49	0.378178
3.62394e-05	-0.11601	0.19	0.309	0.660536	pL eS	Wdr1	0.379173
3.66484e-05	-0.141259	0.565	0.683	0.667991	pL eS	Smad4	0.383452
3.67992e-05	0.135069	0.78	0.697	0.670739	pL eS	Hdgfl2	0.38503
3.71621e-05	0.12699	0.354	0.233	0.677354	pL eS	Tex19.2	0.388827
3.76035e-05	-0.138406	0.349	0.494	0.685399	pL eS	Hmbs	0.393445
3.76226e-05	0.150376	0.722	0.612	0.685748	pL eS	Mrgbp	0.393646
3.86028e-05	-0.157504	0.463	0.594	0.703613	pL eS	Acadm	0.403901
3.90203e-05	0.104904	0.982	0.98	0.711223	pL eS	Smdt1	0.408269
3.9038e-05	0.127122	0.975	0.972	0.711546	pL eS	Cct4	0.408455
3.96893e-05	0.146394	0.554	0.456	0.723417	pL eS	Hnrnpa0	0.415269
3.97656e-05	-0.146375	0.43	0.558	0.724808	pL eS	Rab7	0.416067
3.99717e-05	0.137157	0.942	0.92	0.728564	pL eS	Mrps16	0.418224
4.17305e-05	-0.10859	0.2	0.317	0.760622	pL eS	C1galt1	0.436626
4.1746e-05	-0.11539	0.268	0.402	0.760904	pL eS	Parn	0.436788
4.26904e-05	-0.151996	0.557	0.677	0.778118	pL eS	Qser1	0.44667
4.40552e-05	-0.120882	0.489	0.618	0.802993	pL eS	Fam8a1	0.460949
4.46665e-05	-0.110148	0.197	0.311	0.814137	pL eS	Cox18	0.467346
4.54561e-05	-0.10852	0.215	0.339	0.828528	pL eS	Tspan4	0.475607
4.54645e-05	-0.136877	0.337	0.45	0.828682	pL eS	Dag1	0.475695
4.60534e-05	-0.115658	0.238	0.353	0.839415	pL eS	Slc35a3	0.481857
4.62556e-05	0.116014	0.468	0.357	0.843102	pL eS	Yipf5	0.483973
4.62933e-05	0.14706	0.797	0.773	0.843787	pL eS	Psmc4	0.484366
4.63899e-05	-0.124212	0.387	0.514	0.845548	pL eS	Cyb5r4	0.485377
4.64793e-05	-0.108556	0.253	0.382	0.847179	pL eS	Scarb1	0.486313
4.65431e-05	0.130743	0.572	0.46	0.848342	pL eS	Xlr4b	0.486981
4.6699e-05	-0.142841	0.916	0.95	0.851183	pL eS	Dynll2	0.488612
4.74463e-05	-0.124509	0.167	0.275	0.864804	pL eS	Atxn7	0.496431
4.79123e-05	-0.151805	0.314	0.428	0.873298	pL eS	Tdg	0.501306
4.90561e-05	-0.147053	0.527	0.651	0.894146	pL eS	Tle4	0.513274
4.95871e-05	0.104645	0.965	0.954	0.903824	pL eS	Lamp1	0.51883
4.97226e-05	-0.133369	0.785	0.871	0.906293	pL eS	Hif1a	0.520247
5.01233e-05	-0.130185	0.39	0.518	0.913598	pL eS	Nudcd2	0.52444
5.10438e-05	0.154181	0.658	0.59	0.930375	pL eS	Tex16	0.534071
5.40382e-05	0.131893	0.99	0.996	0.984954	pL eS	Cited1	0.565402
5.41663e-05	-0.120618	0.177	0.285	0.987289	pL eS	Stk40	0.566742
5.41794e-05	-0.114457	0.2	0.317	0.987528	pL eS	Washc5	0.566879
5.4308e-05	0.132944	0.772	0.695	0.989872	pL eS	Sec22b	0.568225
5.44018e-05	-0.146588	0.441	0.55	0.991581	pL eS	Zfp148	0.569206
5.57957e-05	-0.118376	0.922	0.944	1	pL eS	Mrps24	0.583791
5.62335e-05	-0.134522	0.82	0.9	1	pL eS	Srp72	0.588371
5.71314e-05	-0.111403	0.19	0.305	1	pL eS	Atmin	0.597766
5.72713e-05	-0.127616	0.466	0.594	1	pL eS	Mtch1	0.599229
5.78932e-05	-0.132792	0.342	0.48	1	pL eS	Hist1h4h	0.605737
5.83794e-05	-0.158187	0.709	0.811	1	pL eS	Ehmt1	0.610824
6.01052e-05	-0.171623	0.782	0.843	1	pL eS	Myo9a	0.628881
6.10753e-05	-0.109995	0.304	0.438	1	pL eS	Uck2	0.639031
6.14596e-05	0.103455	0.995	0.998	1	pL eS	Ndufa1	0.643052
6.19268e-05	-0.10969	0.959	0.984	1	pL eS	Actb	0.647941
6.23422e-05	0.155684	0.686	0.602	1	pL eS	Cfap36	0.652287
6.31155e-05	-0.153831	0.739	0.811	1	pL eS	Usp47	0.660377
6.47745e-05	0.114967	0.906	0.886	1	pL eS	Nrbp1	0.677735
6.48696e-05	-0.129764	0.2	0.319	1	pL eS	Mid1	0.678731
6.62095e-05	-0.128087	0.375	0.492	1	pL eS	Ulk2	0.69275
6.82962e-05	0.179209	0.939	0.906	1	pL eS	Hist1h2ba	0.714583
6.84474e-05	-0.117855	0.944	0.982	1	pL eS	Mrpl18	0.716165
6.91251e-05	-0.136768	0.8	0.851	1	pL eS	Mier1	0.723256
6.97787e-05	-0.125866	0.197	0.315	1	pL eS	Tmem170b	0.730094
7.00306e-05	0.130065	0.873	0.825	1	pL eS	Cox14	0.73273
7.07027e-05	-0.131333	0.529	0.659	1	pL eS	Hs2st1	0.739763
7.19379e-05	0.11351	0.828	0.795	1	pL eS	Psma5	0.752686
7.23156e-05	-0.129891	0.387	0.51	1	pL eS	Pdzd8	0.756638
7.24137e-05	-0.115946	0.699	0.797	1	pL eS	Utp11	0.757664
7.3096e-05	-0.150823	0.833	0.871	1	pL eS	Casc4	0.764804
7.3186e-05	-0.136092	0.894	0.942	1	pL eS	Cenph	0.765745
7.33871e-05	-0.10773	0.192	0.309	1	pL eS	Ralb	0.767849
7.3932e-05	0.115405	0.985	0.978	1	pL eS	Manf	0.77355
7.3977e-05	0.125036	0.759	0.683	1	pL eS	Tmem128	0.774021
7.40467e-05	0.12695	0.382	0.267	1	pL eS	Rassf7	0.774751
7.59774e-05	-0.118417	0.932	0.96	1	pL eS	Smap1	0.794951
7.6265e-05	0.11046	0.985	0.964	1	pL eS	Eef1g	0.79796
7.65167e-05	0.12233	0.443	0.329	1	pL eS	Mgme1	0.800594
7.71239e-05	0.112356	0.316	0.203	1	pL eS	Mei4	0.806947
7.84452e-05	-0.105802	0.154	0.263	1	pL eS	Yap1	0.820772
8.03648e-05	0.146457	0.856	0.795	1	pL eS	Polr2h	0.840857
8.11495e-05	0.123405	0.904	0.871	1	pL eS	Ccp110	0.849067
8.16328e-05	0.142866	0.833	0.795	1	pL eS	Gins2	0.854124
8.3406e-05	0.123997	0.638	0.532	1	pL eS	Cyp51	0.872677
8.42837e-05	0.13018	0.749	0.647	1	pL eS	Sirt1	0.88186
8.47221e-05	-0.136976	0.724	0.811	1	pL eS	Polr2e	0.886447
8.54743e-05	-0.134764	0.8	0.839	1	pL eS	Ttc19	0.894317
8.57912e-05	0.1291	0.739	0.663	1	pL eS	Eps15	0.897634
8.63176e-05	-0.129539	0.337	0.454	1	pL eS	Erlin2	0.903141
8.66867e-05	-0.109538	0.98	0.988	1	pL eS	Eef2	0.907003
8.69523e-05	-0.128216	0.876	0.926	1	pL eS	Tmem14c	0.909782
8.80355e-05	-0.128778	0.562	0.681	1	pL eS	Scoc	0.921115
8.80925e-05	-0.149156	0.716	0.797	1	pL eS	Atg12	0.921712
8.82509e-05	-0.125902	0.527	0.649	1	pL eS	Uggt1	0.923369
8.82812e-05	-0.120148	0.223	0.331	1	pL eS	Kif22	0.923686
8.83301e-05	-0.120289	0.263	0.376	1	pL eS	Rcbtb1	0.924198
9.04662e-05	0.11405	0.954	0.928	1	pL eS	Tuba3a	0.946548
9.12709e-05	0.124299	0.8	0.731	1	pL eS	Ccdc115	0.954967
9.41039e-05	0.127318	0.863	0.815	1	pL eS	Micos13	0.984609
9.55613e-05	-0.128623	0.752	0.827	1	pL eS	Brwd1	0.999857
9.62822e-05	0.109695	0.99	0.992	1	pL eS	Btf3	1
9.86791e-05	-0.128342	0.484	0.594	1	pL eS	Ist1	1
9.89571e-05	-0.11205	0.225	0.343	1	pL eS	Gse1	1
9.95509e-05	-0.134538	0.635	0.705	1	pL eS	Chka	1
0.000100498	-0.111536	0.319	0.454	1	pL eS	Ttf2	1
0.000100855	-0.139445	0.835	0.882	1	pL eS	Nedd4	1
0.000101227	0.149634	0.782	0.713	1	pL eS	H2-K1	1
0.000103392	0.10791	0.967	0.962	1	pL eS	Npm3	1
0.000103953	0.109495	0.567	0.476	1	pL eS	Pam16	1
0.00010397	0.175516	0.899	0.863	1	pL eS	H1fx	1
0.000104521	-0.137553	0.542	0.637	1	pL eS	Rtcb	1
0.000104531	-0.117802	0.906	0.916	1	pL eS	Etfa	1
0.000105087	0.127615	0.527	0.402	1	pL eS	Ubxn6	1
0.000105151	-0.109872	0.352	0.48	1	pL eS	Mapk3	1
0.00010527	0.124053	0.395	0.279	1	pL eS	Egfl7	1
0.000105364	-0.131104	0.182	0.289	1	pL eS	Cdc27	1
0.000106987	0.122022	0.995	0.992	1	pL eS	Ttc3	1
0.000107607	-0.119465	0.324	0.448	1	pL eS	Commd6	1
0.000108209	-0.111105	0.276	0.398	1	pL eS	Ypel3	1
0.00010869	0.135325	0.405	0.295	1	pL eS	Adad2	1
0.000108915	0.105043	0.975	0.956	1	pL eS	Sec11a	1
0.000110425	0.132474	0.539	0.416	1	pL eS	Mif4gd	1
0.000111553	-0.142138	0.63	0.739	1	pL eS	Wdr26	1
0.000115203	-0.124778	0.638	0.749	1	pL eS	Fen1	1
0.000115478	-0.138307	0.349	0.456	1	pL eS	Ilrun	1
0.0001161	-0.133851	0.78	0.849	1	pL eS	March7	1
0.000116663	-0.12691	0.42	0.536	1	pL eS	Atrn	1
0.000120355	0.128162	0.532	0.428	1	pL eS	Slc31a1	1
0.000121884	-0.332326	0.21	0.317	1	pL eS	Tmem80	1
0.000122052	-0.136145	0.676	0.747	1	pL eS	Chmp5	1
0.000122339	0.103228	0.99	0.992	1	pL eS	Ran	1
0.000125441	-0.118402	0.271	0.39	1	pL eS	Fndc3b	1
0.000125819	0.141535	0.894	0.869	1	pL eS	Uba6	1
0.000127231	-0.1373	0.408	0.51	1	pL eS	Dnajc5	1
0.000127852	-0.116269	0.339	0.466	1	pL eS	Tbcc	1
0.000128744	0.116806	0.403	0.299	1	pL eS	4930550L24Rik	1
0.000128757	-0.105255	0.22	0.337	1	pL eS	Sc5d	1
0.000129731	0.122684	0.641	0.554	1	pL eS	Ifnar1	1
0.00013173	-0.138204	0.405	0.514	1	pL eS	Akap7	1
0.000135955	-0.145464	0.803	0.851	1	pL eS	Ctdspl2	1
0.000141375	-0.125469	0.689	0.769	1	pL eS	Tnks2	1
0.00014384	0.125038	0.942	0.918	1	pL eS	mt-Atp8	1
0.000144444	0.118023	0.514	0.412	1	pL eS	Ndufaf3	1
0.000144746	0.148098	0.886	0.851	1	pL eS	Larp1b	1
0.000145928	0.116341	0.995	0.986	1	pL eS	Atp5h	1
0.000147094	-0.126877	0.233	0.345	1	pL eS	E2f2	1
0.000148331	-0.134117	0.729	0.827	1	pL eS	Lcorl	1
0.000148464	-0.126252	0.514	0.624	1	pL eS	H2-Ke6	1
0.00014925	-0.135874	0.914	0.972	1	pL eS	Paip2	1
0.000151659	-0.114823	0.43	0.554	1	pL eS	Gart	1
0.000152028	-0.100575	0.914	0.95	1	pL eS	Hdgfl3	1
0.000156161	-0.155969	0.461	0.55	1	pL eS	Zfp329	1
0.000156777	-0.120608	0.524	0.645	1	pL eS	Zfp36l2	1
0.000158965	-0.102797	0.967	0.986	1	pL eS	Atp5c1	1
0.000160808	-0.108444	0.975	0.98	1	pL eS	Nktr	1
0.000163407	0.109785	0.982	0.954	1	pL eS	Atp6v0c	1
0.000163873	-0.126084	0.448	0.55	1	pL eS	Rest	1
0.000164375	0.113102	0.856	0.769	1	pL eS	Eif2s3y	1
0.000167448	-0.102052	0.19	0.293	1	pL eS	Nfic	1
0.000177556	-0.124609	0.724	0.779	1	pL eS	Mcmbp	1
0.000179896	-0.142925	0.881	0.934	1	pL eS	Smarcc1	1
0.000179899	0.139748	0.463	0.363	1	pL eS	Gpr137c	1
0.000180964	0.130999	0.646	0.536	1	pL eS	Naf1	1
0.000181427	-0.1219	0.299	0.418	1	pL eS	Eci2	1
0.000181636	0.126781	0.911	0.878	1	pL eS	Top2b	1
0.000181679	-0.129295	0.425	0.53	1	pL eS	Eif4ebp2	1
0.000183917	0.121623	0.641	0.54	1	pL eS	Ccdc73	1
0.000184747	-0.135869	0.739	0.817	1	pL eS	Rsbn1l	1
0.000188502	0.115438	0.833	0.761	1	pL eS	Fbxl5	1
0.000188876	-0.128016	0.352	0.458	1	pL eS	Ccdc82	1
0.000189085	-0.106221	0.314	0.42	1	pL eS	Ss18	1
0.000189541	-0.145165	0.575	0.669	1	pL eS	Wee1	1
0.00019012	-0.179499	0.468	0.568	1	pL eS	Lcor	1
0.00019028	0.136353	0.732	0.655	1	pL eS	Arl4a	1
0.000191607	0.115285	0.919	0.867	1	pL eS	Atp6v1d	1
0.000197845	0.124027	0.339	0.239	1	pL eS	Mtln	1
0.000199745	-0.135025	0.684	0.787	1	pL eS	Gatad1	1
0.000200299	-0.112971	0.357	0.47	1	pL eS	Map3k1	1
0.000200515	0.109715	0.408	0.299	1	pL eS	Ybx2	1
0.000203816	0.117074	0.349	0.243	1	pL eS	Nradd	1
0.000209464	0.138345	0.58	0.48	1	pL eS	Zfx	1
0.000211742	0.119245	0.904	0.873	1	pL eS	Emg1	1
0.000212407	-0.120616	0.678	0.749	1	pL eS	Mapk1	1
0.000214026	0.137334	0.787	0.727	1	pL eS	Cdc45	1
0.00021412	0.131275	0.79	0.709	1	pL eS	Mrps25	1
0.000215486	-0.110392	0.509	0.631	1	pL eS	Polr3g	1
0.000220812	-0.110328	0.218	0.323	1	pL eS	Serp1	1
0.000222239	0.106791	0.962	0.93	1	pL eS	Emc6	1
0.000229529	-0.12242	0.516	0.622	1	pL eS	Xiap	1
0.000229971	-0.127039	0.468	0.572	1	pL eS	Clasp2	1
0.000231911	-0.119915	0.197	0.301	1	pL eS	Klf7	1
0.000235763	0.115277	0.98	0.968	1	pL eS	Spata5	1
0.000236259	0.100775	0.392	0.271	1	pL eS	Tdrd9	1
0.000238572	-0.115206	0.618	0.733	1	pL eS	Eml4	1
0.000240396	-0.118457	0.291	0.412	1	pL eS	Spty2d1	1
0.000241758	0.135137	0.939	0.833	1	pL eS	Lars2	1
0.000246229	-0.129003	0.377	0.49	1	pL eS	Slc39a7	1
0.000246368	-0.13315	0.38	0.488	1	pL eS	Ndc80	1
0.000247699	-0.141776	0.339	0.46	1	pL eS	Acadl	1
0.000249037	-0.134608	0.397	0.5	1	pL eS	Ubp1	1
0.000250132	-0.130305	0.273	0.38	1	pL eS	Bcl10	1
0.000253022	-0.114291	0.651	0.753	1	pL eS	Ppdpf	1
0.00025317	-0.109922	0.213	0.321	1	pL eS	Dennd1b	1
0.000257554	-0.125279	0.927	0.95	1	pL eS	Grcc10	1
0.000260231	-0.115882	0.395	0.502	1	pL eS	Clpx	1
0.000263733	-0.127937	0.722	0.809	1	pL eS	Prpf38b	1
0.000264549	-0.11699	0.334	0.444	1	pL eS	Ankrd13c	1
0.000265548	0.108271	0.57	0.464	1	pL eS	Gemin2	1
0.000265685	-0.128928	0.319	0.432	1	pL eS	Hmg20b	1
0.000266777	0.112122	0.284	0.187	1	pL eS	Iqgap2	1
0.000267065	-0.123243	0.306	0.414	1	pL eS	Jmy	1
0.000272108	-0.162213	0.742	0.771	1	pL eS	Ubn2	1
0.000272266	-0.122069	0.838	0.898	1	pL eS	Zmym4	1
0.000272749	0.108143	0.924	0.904	1	pL eS	Rnf7	1
0.000274558	-0.13157	0.567	0.671	1	pL eS	Maz	1
0.00028288	-0.12129	0.276	0.394	1	pL eS	Rfk	1
0.000284166	0.106832	0.359	0.253	1	pL eS	Echdc1	1
0.000287281	0.11179	0.959	0.942	1	pL eS	Dnajc21	1
0.000287836	-0.139971	0.661	0.765	1	pL eS	Rictor	1
0.000293814	-0.103962	0.261	0.38	1	pL eS	Usp12	1
0.000298586	-0.106662	0.478	0.608	1	pL eS	Gemin6	1
0.000299293	0.130255	0.97	0.936	1	pL eS	Emc7	1
0.000299511	-0.103886	0.19	0.293	1	pL eS	Lpp	1
0.000300105	0.123671	0.734	0.663	1	pL eS	Ptpra	1
0.000304119	0.12455	0.884	0.855	1	pL eS	Arl6ip1	1
0.000306876	0.117517	0.716	0.671	1	pL eS	Jade3	1
0.000317227	0.135654	0.59	0.502	1	pL eS	Atf7ip2	1
0.000321665	0.101565	0.608	0.512	1	pL eS	Xlr4c	1
0.000327982	-0.134198	0.58	0.685	1	pL eS	Nudt5	1
0.000328556	-0.115419	0.42	0.54	1	pL eS	Rab5c	1
0.000329088	-0.191859	0.415	0.544	1	pL eS	Dennd5b	1
0.0003312	-0.115298	0.592	0.707	1	pL eS	Wdr36	1
0.000333602	-0.129194	0.4	0.506	1	pL eS	Ehd4	1
0.000335102	0.112347	0.663	0.57	1	pL eS	Txlng	1
0.000340561	0.107471	0.673	0.57	1	pL eS	Setx	1
0.000342997	-0.106755	0.197	0.293	1	pL eS	Cdca5	1
0.000347746	0.114384	0.805	0.757	1	pL eS	Tmem199	1
0.000356412	-0.137693	0.595	0.683	1	pL eS	Eef1e1	1
0.000362308	-0.119646	0.696	0.793	1	pL eS	Tmpo	1
0.000362448	-0.127361	0.754	0.823	1	pL eS	Msh2	1
0.000363947	0.116246	0.939	0.88	1	pL eS	Cntrl	1
0.000366437	0.116765	0.808	0.751	1	pL eS	Tsen34	1
0.000366662	0.135217	0.501	0.386	1	pL eS	Ccdc18	1
0.000367343	-0.111475	0.451	0.556	1	pL eS	Txnip	1
0.000369651	0.105962	0.99	0.972	1	pL eS	Uqcrq	1
0.000370074	0.134732	0.678	0.606	1	pL eS	Dip2c	1
0.000370104	0.105866	0.752	0.663	1	pL eS	Pgrmc1	1
0.000379548	-0.152353	0.375	0.468	1	pL eS	Zfp36l1	1
0.000380355	-0.13495	0.408	0.52	1	pL eS	Tpm4	1
0.000381654	-0.124853	0.777	0.853	1	pL eS	Nbeal1	1
0.000382972	0.113691	0.575	0.474	1	pL eS	Zfp672	1
0.000383634	0.117346	0.914	0.886	1	pL eS	Zrsr2	1
0.000391801	0.120441	0.489	0.396	1	pL eS	Rundc3b	1
0.000393805	-0.12849	0.843	0.88	1	pL eS	BC005561	1
0.000400887	-0.108193	0.656	0.737	1	pL eS	Cks1b	1
0.000402701	0.114652	0.866	0.783	1	pL eS	Cox7b2	1
0.000409222	0.103196	0.995	0.994	1	pL eS	Atp5mpl	1
0.000414926	0.133821	0.537	0.424	1	pL eS	Gadd45b	1
0.000417728	0.13907	0.638	0.56	1	pL eS	Per3	1
0.000422768	-0.131373	0.382	0.49	1	pL eS	Lrrc58	1
0.000425768	-0.133644	0.408	0.514	1	pL eS	Vkorc1l1	1
0.000427709	-0.142056	0.461	0.554	1	pL eS	Nrbf2	1
0.000436052	-0.102416	0.268	0.388	1	pL eS	2210016L21Rik	1
0.000442495	-0.136011	0.61	0.723	1	pL eS	Ciao2b	1
0.000449137	-0.116452	0.924	0.964	1	pL eS	Herc1	1
0.000454467	0.136023	0.423	0.333	1	pL eS	Terb2	1
0.000456584	0.121731	0.592	0.488	1	pL eS	Spata33	1
0.000457263	0.123119	0.435	0.329	1	pL eS	Ccdc36	1
0.00046675	0.106353	0.744	0.639	1	pL eS	Zfp398	1
0.000470285	-0.100953	0.22	0.323	1	pL eS	Rab35	1
0.000476802	0.103888	0.294	0.201	1	pL eS	Pradc1	1
0.000477403	-0.102786	0.185	0.283	1	pL eS	Scube2	1
0.000477726	0.107776	0.476	0.357	1	pL eS	Cnot11	1
0.000488249	0.123724	0.957	0.946	1	pL eS	Ssr4	1
0.000491301	-0.141923	0.478	0.572	1	pL eS	Azi2	1
0.000498659	-0.122661	0.253	0.353	1	pL eS	Prr12	1
0.000498963	0.103716	0.509	0.412	1	pL eS	Sft2d1	1
0.000499479	0.112291	0.818	0.737	1	pL eS	Larp7	1
0.000503752	-0.135684	0.625	0.719	1	pL eS	Hp1bp3	1
0.000504827	-0.115781	0.301	0.408	1	pL eS	Aggf1	1
0.000517314	-0.131057	0.676	0.743	1	pL eS	Mob1b	1
0.000519916	-0.116977	0.663	0.763	1	pL eS	Cdc25a	1
0.000527733	-0.112321	0.367	0.482	1	pL eS	Arhgap17	1
0.000530657	-0.10329	0.339	0.452	1	pL eS	Plp2	1
0.000531146	-0.134324	0.567	0.671	1	pL eS	Arhgap12	1
0.000536441	-0.109075	0.324	0.43	1	pL eS	Ssbp2	1
0.000536455	-0.103107	0.949	0.96	1	pL eS	Srrm1	1
0.000546734	-0.103675	0.304	0.412	1	pL eS	Ythdf3	1
0.000548662	0.117432	0.668	0.596	1	pL eS	Rnf6	1
0.000552111	-0.104853	0.185	0.281	1	pL eS	Zfp839	1
0.000558069	0.106445	0.818	0.731	1	pL eS	Hccs	1
0.000565301	-0.119323	0.294	0.396	1	pL eS	Cep250	1
0.000567415	-0.122614	0.385	0.498	1	pL eS	Gabpa	1
0.000570023	-0.126939	0.362	0.476	1	pL eS	Pacsin2	1
0.000572259	0.10759	0.965	0.922	1	pL eS	Uchl1	1
0.000575933	-0.113423	0.39	0.504	1	pL eS	Poldip3	1
0.000580748	-0.118944	0.428	0.518	1	pL eS	Msl1	1
0.000584305	0.115888	0.965	0.964	1	pL eS	Dad1	1
0.000585258	-0.141217	0.722	0.767	1	pL eS	Setd5	1
0.000590497	-0.117755	0.382	0.496	1	pL eS	Lmnb1	1
0.000597515	0.112482	0.306	0.213	1	pL eS	Twf2	1
0.000601313	0.122996	0.722	0.647	1	pL eS	Jarid2	1
0.000604617	-0.107361	0.484	0.596	1	pL eS	Gpn3	1
0.000607663	-0.115372	0.684	0.791	1	pL eS	Cir1	1
0.000610303	-0.109735	0.433	0.548	1	pL eS	Bcas3	1
0.00061204	-0.103047	0.372	0.466	1	pL eS	Cpox	1
0.000627009	0.102378	0.937	0.912	1	pL eS	Ddx21	1
0.000634187	0.112434	0.823	0.755	1	pL eS	Nip7	1
0.000659009	-0.122151	0.699	0.759	1	pL eS	Yes1	1
0.000659793	0.117155	0.734	0.651	1	pL eS	Spryd7	1
0.000666814	0.11953	0.765	0.701	1	pL eS	Stk25	1
0.000672325	-0.112568	0.339	0.448	1	pL eS	Crybg3	1
0.000676299	-0.123094	0.494	0.586	1	pL eS	Trpc4ap	1
0.00068845	0.141025	0.856	0.823	1	pL eS	Hint3	1
0.000691845	-0.127999	0.428	0.536	1	pL eS	Slc25a39	1
0.000693742	0.117996	0.661	0.574	1	pL eS	Anapc10	1
0.000696637	-0.107077	0.828	0.865	1	pL eS	Fam49b	1
0.000712462	-0.110405	0.192	0.285	1	pL eS	Tbl1xr1	1
0.000713205	0.125573	0.618	0.532	1	pL eS	Mdk	1
0.000727768	0.113847	0.995	0.99	1	pL eS	Tpr	1
0.000733443	-0.124785	0.466	0.568	1	pL eS	Fkbp5	1
0.000739165	-0.127978	0.777	0.835	1	pL eS	Ppp4r3a	1
0.000753859	0.118687	0.919	0.886	1	pL eS	Mrpl33	1
0.000755777	0.10157	0.349	0.249	1	pL eS	Hfm1	1
0.000757703	-0.127181	0.403	0.512	1	pL eS	Ptov1	1
0.000760049	-0.101173	0.23	0.331	1	pL eS	Cars	1
0.000767181	0.163463	0.777	0.707	1	pL eS	Hist1h2bm	1
0.000773053	-0.125205	0.4	0.49	1	pL eS	Flii	1
0.000774711	-0.11901	0.514	0.616	1	pL eS	Arhgef12	1
0.000780288	0.116687	0.372	0.285	1	pL eS	Smarcad1	1
0.000787989	-0.114744	0.453	0.55	1	pL eS	Slain2	1
0.000788221	-0.119006	0.233	0.327	1	pL eS	Ppp2r5a	1
0.000792633	-0.132376	0.623	0.717	1	pL eS	Tm9sf4	1
0.00079733	0.149586	0.461	0.384	1	pL eS	Mpv17l2	1
0.000804013	-0.106567	0.223	0.317	1	pL eS	Usp45	1
0.000812182	0.115182	0.549	0.462	1	pL eS	Taf1b	1
0.000819378	-0.11781	0.241	0.341	1	pL eS	Nek7	1
0.000825993	0.111519	0.377	0.279	1	pL eS	Ift122	1
0.000826689	0.107726	0.873	0.815	1	pL eS	Med10	1
0.000827531	-0.126688	0.397	0.508	1	pL eS	Bmpr1a	1
0.000831521	-0.11737	0.744	0.849	1	pL eS	Mrpl43	1
0.000834573	0.103263	0.81	0.711	1	pL eS	Mydgf	1
0.000836181	-0.120531	0.539	0.635	1	pL eS	Stk11	1
0.000839971	0.10658	0.38	0.289	1	pL eS	Aldh1a2	1
0.000844601	-0.103631	0.734	0.809	1	pL eS	Stub1	1
0.000861272	0.130239	0.696	0.631	1	pL eS	Sdf2l1	1
0.000870117	-0.104034	0.185	0.283	1	pL eS	Mosmo	1
0.000880271	-0.118411	0.344	0.428	1	pL eS	Tle5	1
0.000881779	-0.118428	0.471	0.57	1	pL eS	Pex3	1
0.000884348	0.136863	0.62	0.566	1	pL eS	Mpp5	1
0.000886681	-0.118192	0.484	0.564	1	pL eS	Ncoa2	1
0.000897804	-0.116294	0.299	0.388	1	pL eS	Cwc25	1
0.000924554	-0.124852	0.549	0.635	1	pL eS	Ube3c	1
0.000927867	0.114646	0.595	0.512	1	pL eS	Phf8	1
0.000934222	-0.103577	0.643	0.737	1	pL eS	Arid1a	1
0.00093884	-0.101799	0.205	0.299	1	pL eS	Ccng1	1
0.00094111	-0.113759	0.354	0.458	1	pL eS	Prdx6	1
0.000949186	-0.106522	0.509	0.624	1	pL eS	Asxl2	1
0.000960558	-0.118846	0.772	0.827	1	pL eS	Rev3l	1
0.000961027	0.103233	0.744	0.681	1	pL eS	Coa3	1
0.000979952	0.115683	0.775	0.735	1	pL eS	Nol8	1
0.000985109	0.101906	0.491	0.4	1	pL eS	Pop4	1
0.000999493	0.109342	0.823	0.753	1	pL eS	Ccdc90b	1
0.00102671	0.111233	0.762	0.735	1	pL eS	Emd	1
0.00103461	-0.11968	0.638	0.727	1	pL eS	Trip13	1
0.00104704	0.109655	0.643	0.556	1	pL eS	Trim41	1
0.00106047	-0.121289	0.628	0.691	1	pL eS	Epn2	1
0.00106103	0.102329	0.709	0.624	1	pL eS	Selenos	1
0.00107629	-0.115503	0.871	0.914	1	pL eS	Gnai2	1
0.00109255	-0.151491	0.742	0.799	1	pL eS	Akap11	1
0.00109421	0.112378	0.628	0.512	1	pL eS	1810058I24Rik	1
0.00109837	0.109334	0.891	0.847	1	pL eS	1110004F10Rik	1
0.00111953	-0.114389	0.808	0.869	1	pL eS	Dmxl1	1
0.00112735	-0.100081	0.195	0.281	1	pL eS	Itgav	1
0.00113061	-0.113519	0.291	0.386	1	pL eS	Usp28	1
0.00115003	-0.122266	0.334	0.428	1	pL eS	Fancm	1
0.00116967	-0.105737	0.727	0.819	1	pL eS	Iah1	1
0.00118237	0.115733	0.405	0.307	1	pL eS	Tmem129	1
0.00121215	0.101775	0.932	0.914	1	pL eS	Sdhb	1
0.0012291	0.115172	0.37	0.293	1	pL eS	Terb1	1
0.00125534	-0.104727	0.704	0.767	1	pL eS	Psap	1
0.00125785	-0.147085	0.694	0.769	1	pL eS	Mga	1
0.00125811	-0.117401	0.732	0.783	1	pL eS	Rab1a	1
0.00131204	0.102501	0.967	0.97	1	pL eS	Tex30	1
0.00131449	-0.101583	0.881	0.902	1	pL eS	Eea1	1
0.00131557	-0.114285	0.658	0.757	1	pL eS	2610507B11Rik	1
0.0013216	0.108846	0.557	0.456	1	pL eS	Snx12	1
0.00134595	0.105514	0.932	0.886	1	pL eS	Ndufa5	1
0.00135888	0.111211	0.729	0.671	1	pL eS	Ypel5	1
0.00147938	-0.100415	0.82	0.89	1	pL eS	Tm9sf3	1
0.00150376	-0.107281	0.172	0.255	1	pL eS	Mex3a	1
0.00151524	-0.108531	0.438	0.54	1	pL eS	Tmeff1	1
0.00151566	-0.116222	0.476	0.574	1	pL eS	Fam126b	1
0.0015303	-0.118656	0.653	0.725	1	pL eS	Vegfb	1
0.00153735	-0.125012	0.37	0.456	1	pL eS	Coq10b	1
0.00157065	0.117115	0.805	0.741	1	pL eS	Thyn1	1
0.00158824	-0.141054	0.501	0.58	1	pL eS	Ccpg1	1
0.00159157	-0.100822	0.473	0.582	1	pL eS	Glod4	1
0.00162903	-0.122847	0.871	0.896	1	pL eS	Plk4	1
0.00164085	-0.10166	0.886	0.932	1	pL eS	Atp6v0b	1
0.00168264	-0.101362	0.387	0.494	1	pL eS	Gphn	1
0.00168991	0.1004	0.797	0.729	1	pL eS	Pfdn4	1
0.0016907	-0.109135	0.425	0.516	1	pL eS	Mfsd14a	1
0.00170088	-0.106427	0.534	0.604	1	pL eS	Cab39l	1
0.00171525	-0.111775	0.565	0.661	1	pL eS	Phf10	1
0.00172354	0.100667	0.752	0.679	1	pL eS	Tmem126a	1
0.00173143	-0.138398	0.777	0.831	1	pL eS	Nsrp1	1
0.00174365	0.109206	0.706	0.637	1	pL eS	M6pr	1
0.00176707	-0.106025	0.349	0.452	1	pL eS	Zfp467	1
0.0017902	-0.136508	0.658	0.719	1	pL eS	Rsf1	1
0.00180993	0.100757	0.643	0.552	1	pL eS	Ptpn2	1
0.00182251	-0.101704	0.481	0.582	1	pL eS	Dcaf13	1
0.00182654	-0.102246	0.463	0.574	1	pL eS	Clpp	1
0.00182655	-0.10629	0.8	0.827	1	pL eS	Nisch	1
0.00189345	-0.100059	0.281	0.369	1	pL eS	Zdhhc20	1
0.00191025	-0.113274	0.382	0.474	1	pL eS	0610009B22Rik	1
0.00196274	-0.111772	0.615	0.711	1	pL eS	Gna11	1
0.00198508	0.103183	0.585	0.506	1	pL eS	Mthfd2	1
0.00205266	0.102925	0.952	0.944	1	pL eS	Ergic3	1
0.00207636	0.103864	0.734	0.681	1	pL eS	Ralgps2	1
0.00210564	-0.128957	0.197	0.273	1	pL eS	Fos	1
0.00211213	0.107294	0.754	0.663	1	pL eS	Dhps	1
0.00213089	-0.106658	0.813	0.867	1	pL eS	Bnip3l	1
0.00213464	0.118976	0.671	0.61	1	pL eS	Rbis	1
0.00214368	-0.112147	0.334	0.426	1	pL eS	Gnaq	1
0.00217924	0.106389	0.623	0.542	1	pL eS	Dnajb1	1
0.00220198	-0.105351	0.415	0.504	1	pL eS	Neto2	1
0.00222453	0.101602	0.886	0.845	1	pL eS	Psmd8	1
0.00223755	0.101129	0.711	0.665	1	pL eS	Fnip1	1
0.00224359	-0.10478	0.42	0.52	1	pL eS	Maf1	1
0.00225007	-0.115952	0.557	0.639	1	pL eS	Gde1	1
0.00227142	-0.132218	0.722	0.781	1	pL eS	Kif5b	1
0.00227849	0.108645	0.59	0.53	1	pL eS	Shprh	1
0.00240037	-0.122587	0.618	0.685	1	pL eS	Zfp664	1
0.00242238	-0.10864	0.559	0.649	1	pL eS	Suclg1	1
0.00253871	0.11227	0.623	0.548	1	pL eS	Pgd	1
0.00257041	-0.121603	0.653	0.707	1	pL eS	Crabp1	1
0.00260912	-0.113271	0.304	0.39	1	pL eS	Pou2f1	1
0.00264911	0.10076	0.719	0.655	1	pL eS	Oaz2	1
0.00266035	0.102933	0.734	0.685	1	pL eS	Cenpk	1
0.00266614	-0.120572	0.81	0.863	1	pL eS	Senp6	1
0.00269664	0.107106	0.952	0.966	1	pL eS	Nxf2	1
0.00271491	0.105544	0.992	0.996	1	pL eS	mt-Nd5	1
0.00272562	-0.111214	0.876	0.908	1	pL eS	Dync1h1	1
0.00272758	0.124147	0.904	0.894	1	pL eS	Atr	1
0.00280913	0.119632	0.83	0.797	1	pL eS	Hspb11	1
0.00282073	-0.105748	0.367	0.468	1	pL eS	Entr1	1
0.00284446	-0.104294	0.448	0.538	1	pL eS	Fam168a	1
0.00285856	-0.130411	0.557	0.618	1	pL eS	Lgals1	1
0.00286316	-0.115665	0.6	0.685	1	pL eS	Armc1	1
0.0028738	0.106819	0.466	0.396	1	pL eS	Dnajc18	1
0.00292979	-0.125145	0.514	0.57	1	pL eS	Mrpl32	1
0.00293161	-0.111496	0.565	0.647	1	pL eS	Gnai1	1
0.00296239	-0.130244	0.724	0.767	1	pL eS	Map1b	1
0.00298017	-0.10227	0.714	0.801	1	pL eS	Ndfip1	1
0.00299087	-0.117336	0.83	0.884	1	pL eS	Pdcd4	1
0.00301503	0.110776	0.661	0.57	1	pL eS	Rpp21	1
0.0030546	0.104736	0.79	0.723	1	pL eS	Gbf1	1
0.00308378	-0.101286	0.937	0.948	1	pL eS	Ddx50	1
0.00314625	-0.129524	0.423	0.526	1	pL eS	Defb19	1
0.00314977	-0.102394	0.716	0.775	1	pL eS	Psmc1	1
0.00316946	-0.114114	0.716	0.761	1	pL eS	Ralgapa1	1
0.00322083	-0.111154	0.868	0.92	1	pL eS	Nsa2	1
0.0032534	-0.107613	0.704	0.797	1	pL eS	Cnot10	1
0.00332443	-0.10858	0.651	0.699	1	pL eS	Trim24	1
0.00339634	-0.117051	0.678	0.721	1	pL eS	Mef2a	1
0.00341152	0.105598	0.534	0.458	1	pL eS	Stk17b	1
0.00341295	-0.122628	0.451	0.542	1	pL eS	Rhob	1
0.00343745	0.110674	0.853	0.845	1	pL eS	Rbmx2	1
0.00345356	-0.110666	0.309	0.39	1	pL eS	Zfp652	1
0.00345992	0.101333	0.896	0.88	1	pL eS	Diablo	1
0.00349677	-0.106891	0.676	0.763	1	pL eS	Rars	1
0.00351496	0.106607	0.752	0.725	1	pL eS	Chd8	1
0.00352816	-0.107115	0.676	0.761	1	pL eS	Mxd4	1
0.00361839	-0.104159	0.959	0.982	1	pL eS	Cfl1	1
0.00362167	-0.10508	0.658	0.745	1	pL eS	Ppa2	1
0.00364067	-0.100372	0.838	0.878	1	pL eS	Prpf4b	1
0.00375577	-0.112861	0.504	0.594	1	pL eS	Bend4	1
0.00379332	-0.100987	0.668	0.723	1	pL eS	Brca1	1
0.00380568	0.100227	0.934	0.934	1	pL eS	Tmem258	1
0.00384666	0.11277	0.894	0.857	1	pL eS	Mllt10	1
0.00385595	-0.114399	0.884	0.896	1	pL eS	Hnrnpdl	1
0.00391425	-0.103649	0.876	0.886	1	pL eS	Nsd1	1
0.00394048	-0.109431	0.863	0.882	1	pL eS	Ankrd11	1
0.00394183	0.105239	0.8	0.777	1	pL eS	Ddt	1
0.00394253	0.102817	0.559	0.48	1	pL eS	Sgf29	1
0.00397411	-0.109104	0.438	0.534	1	pL eS	Uba5	1
0.0040722	0.107975	0.676	0.614	1	pL eS	Htt	1
0.00415504	0.110705	0.676	0.618	1	pL eS	Pphln1	1
0.00416984	-0.109239	0.544	0.641	1	pL eS	Mapk14	1
0.00424541	-0.11255	0.322	0.418	1	pL eS	Dstn	1
0.00428169	0.105679	0.825	0.771	1	pL eS	Nop10	1
0.00429335	-0.11395	0.605	0.653	1	pL eS	Carnmt1	1
0.00431664	-0.106825	0.463	0.542	1	pL eS	Rufy3	1
0.00437788	0.119141	0.559	0.494	1	pL eS	Ctcfl	1
0.0044647	-0.101647	0.339	0.424	1	pL eS	Rbm18	1
0.0045463	0.109455	0.78	0.719	1	pL eS	Zfp800	1
0.00454637	-0.112807	0.476	0.542	1	pL eS	Agtpbp1	1
0.00473681	0.11777	0.575	0.506	1	pL eS	Alcam	1
0.00475324	0.117613	0.608	0.554	1	pL eS	Timeless	1
0.00478465	-0.122433	0.585	0.645	1	pL eS	Uhrf1bp1l	1
0.00479783	-0.130453	0.722	0.747	1	pL eS	Zfp292	1
0.00482252	-0.109295	0.767	0.837	1	pL eS	G3bp2	1
0.00485447	-0.102027	0.481	0.574	1	pL eS	Ube2w	1
0.00490954	-0.104095	0.592	0.673	1	pL eS	Mrps15	1
0.00491243	-0.100818	0.468	0.544	1	pL eS	Edrf1	1
0.00499289	0.101485	0.843	0.817	1	pL eS	Pde6d	1
0.00506823	-0.121429	0.504	0.578	1	pL eS	Kif11	1
0.0051127	-0.103967	0.453	0.542	1	pL eS	Suds3	1
0.0053795	-0.108002	0.448	0.528	1	pL eS	Slc4a7	1
0.00539588	0.12163	0.803	0.755	1	pL eS	Polr2l	1
0.00545809	-0.102541	0.881	0.896	1	pL eS	Gfer	1
0.00546573	-0.103913	0.572	0.641	1	pL eS	Ep300	1
0.00549077	0.111554	0.646	0.568	1	pL eS	1500011B03Rik	1
0.00550957	-0.109929	0.747	0.803	1	pL eS	Ppil1	1
0.00566093	-0.111487	0.625	0.721	1	pL eS	Gmcl1	1
0.00572154	-0.104164	0.673	0.731	1	pL eS	Gclc	1
0.00579914	0.111189	0.868	0.855	1	pL eS	Aplp2	1
0.00590277	0.117353	0.734	0.701	1	pL eS	Acer3	1
0.00590813	-0.100645	0.403	0.474	1	pL eS	Pick1	1
0.00610525	-0.113211	0.628	0.709	1	pL eS	Tmem245	1
0.00614517	-0.112474	0.423	0.49	1	pL eS	Purb	1
0.00617749	-0.102436	0.592	0.679	1	pL eS	Gid4	1
0.00620337	-0.106211	0.668	0.725	1	pL eS	Cdc37l1	1
0.00644243	0.107755	0.585	0.516	1	pL eS	Ccdc172	1
0.0064565	0.11278	0.835	0.807	1	pL eS	Tiparp	1
0.00648152	-0.113642	0.456	0.518	1	pL eS	Etaa1	1
0.00649297	0.106308	0.641	0.57	1	pL eS	Morc2a	1
0.00699499	-0.10376	0.377	0.448	1	pL eS	Dcaf5	1
0.00700966	-0.144839	0.527	0.59	1	pL eS	Zbtb20	1
0.00713912	-0.110054	0.863	0.89	1	pL eS	Fbl	1
0.00720596	0.110223	0.878	0.843	1	pL eS	Psmd1	1
0.00746624	-0.107761	0.792	0.89	1	pL eS	Rad50	1
[truncated: 57,539 more rows]

## Sheet: 2. DEA w MEIOC target status
gene	avg_logFC	celltype	padj_multiple_DEanalyses	MEIOC.status	MEIOC.YTHDC2.RBM46.status
0610010F05Rik	-0.124153	L	0.000755189	MEIOC.target	MEIOC.RBM46.target
0610010F05Rik	-0.0746486	B G2/M	nt	MEIOC.target	MEIOC.RBM46.target
0610010F05Rik	-0.0790459	pL G1	nt	MEIOC.target	MEIOC.RBM46.target
0610010F05Rik	-0.110408	pL lS	0.00552076	MEIOC.target	MEIOC.RBM46.target
0610010F05Rik	-0.0250231	In/B	nt	MEIOC.target	MEIOC.RBM46.target
0610010F05Rik	-0.171954	Z	3.67844e-13	MEIOC.target	MEIOC.RBM46.target
0610010F05Rik	-0.0336246	A1-4	nt	MEIOC.target	MEIOC.RBM46.target
0610010F05Rik	-0.152598	pL eS	0.0668605	MEIOC.target	MEIOC.RBM46.target
0610010K14Rik	0.0729949	A1-4	nt	Nontarget	Nontarget
0610010K14Rik	0.0897111	In/B	nt	Nontarget	Nontarget
0610010K14Rik	-0.00353789	Z	nt	Nontarget	Nontarget
0610010K14Rik	0.134582	B G2/M	0.00307857	Nontarget	Nontarget
0610010K14Rik	-0.0120377	L	nt	Nontarget	Nontarget
0610010K14Rik	0.0956999	pL G1	nt	Nontarget	Nontarget
0610010K14Rik	-0.0649618	pL eS	nt	Nontarget	Nontarget
0610010K14Rik	-0.165838	pL lS	5.10613e-11	Nontarget	Nontarget
0610010K14Rik	0.0332899	Undiff	nt	Nontarget	Nontarget
0610030E20Rik	0.108338	Z	1	MEIOC.target	MEIOC.RBM46.target
0610030E20Rik	-0.00862079	A1-4	nt	MEIOC.target	MEIOC.RBM46.target
0610030E20Rik	0.021213	In/B	nt	MEIOC.target	MEIOC.RBM46.target
0610030E20Rik	0.0145349	B G2/M	nt	MEIOC.target	MEIOC.RBM46.target
0610030E20Rik	-0.0124471	pL G1	nt	MEIOC.target	MEIOC.RBM46.target
0610030E20Rik	0.0132574	Undiff	nt	MEIOC.target	MEIOC.RBM46.target
1110004F10Rik	0.0149257	A1-4	nt	Nontarget	Nontarget
1110004F10Rik	0.0761953	B G2/M	nt	Nontarget	Nontarget
1110004F10Rik	0.111524	pL lS	0.00097474	Nontarget	Nontarget
1110004F10Rik	0.0398781	pL G1	nt	Nontarget	Nontarget
1110004F10Rik	0.0660667	L	nt	Nontarget	Nontarget
1110004F10Rik	-0.0211189	In/B	nt	Nontarget	Nontarget
1110004F10Rik	0.0229931	Undiff	nt	Nontarget	Nontarget
1110004F10Rik	0.109334	pL eS	1	Nontarget	Nontarget
1110004F10Rik	0.0926283	Z	nt	Nontarget	Nontarget
1110008P14Rik	-0.0526749	In/B	nt	Nontarget	Nontarget
1110008P14Rik	-0.0572063	B G2/M	nt	Nontarget	Nontarget
1110008P14Rik	-0.010188	pL eS	nt	Nontarget	Nontarget
1110008P14Rik	0.0259112	A1-4	nt	Nontarget	Nontarget
1110008P14Rik	-0.0407395	Undiff	nt	Nontarget	Nontarget
1110008P14Rik	-0.0317802	pL G1	nt	Nontarget	Nontarget
1110032A03Rik	0.157428	Z	6.89925e-06	MEIOC.target	MEIOC.target
1110032A03Rik	0.00936292	pL G1	nt	MEIOC.target	MEIOC.target
1110032A03Rik	0.00123989	A1-4	nt	MEIOC.target	MEIOC.target
1110032A03Rik	-0.031296	pL eS	nt	MEIOC.target	MEIOC.target
1110032A03Rik	-0.0329213	pL lS	nt	MEIOC.target	MEIOC.target
1110032A03Rik	-0.0037065	In/B	nt	MEIOC.target	MEIOC.target
1110032A03Rik	0.0172276	Undiff	nt	MEIOC.target	MEIOC.target
1110032A03Rik	-0.0437332	B G2/M	nt	MEIOC.target	MEIOC.target
1110032A03Rik	0.0720842	L	nt	MEIOC.target	MEIOC.target
1110038F14Rik	-0.128131	pL lS	0.000545557	Nontarget	Nontarget
1110038F14Rik	0.039069	In/B	nt	Nontarget	Nontarget
1110038F14Rik	0.015291	Undiff	nt	Nontarget	Nontarget
1110038F14Rik	0.180157	Z	5.82229e-08	Nontarget	Nontarget
1110038F14Rik	0.0121581	pL G1	nt	Nontarget	Nontarget
1110038F14Rik	0.0180636	L	nt	Nontarget	Nontarget
1110038F14Rik	0.027013	B G2/M	nt	Nontarget	Nontarget
1110038F14Rik	0.0254174	A1-4	nt	Nontarget	Nontarget
1110038F14Rik	-0.00165364	pL eS	nt	Nontarget	Nontarget
1110051M20Rik	0.0111022	Undiff	nt	Nontarget	Nontarget
1110051M20Rik	0.156698	L	1.95151e-06	Nontarget	Nontarget
1110051M20Rik	0.282216	Z	5.71487e-26	Nontarget	Nontarget
1110051M20Rik	0.0206305	A1-4	nt	Nontarget	Nontarget
1110059E24Rik	-0.0150309	A1-4	nt	MEIOC.target	MEIOC.target
1110059E24Rik	-0.100836	pL lS	2.2622e-05	MEIOC.target	MEIOC.target
1110059E24Rik	-0.0647436	L	nt	MEIOC.target	MEIOC.target
1110059E24Rik	-0.0283228	B G2/M	nt	MEIOC.target	MEIOC.target
1110059E24Rik	-0.0848948	Z	nt	MEIOC.target	MEIOC.target
1110059E24Rik	-0.0843241	pL G1	nt	MEIOC.target	MEIOC.target
1110059E24Rik	0.000123621	In/B	nt	MEIOC.target	MEIOC.target
1110059E24Rik	-0.143597	pL eS	0.0106102	MEIOC.target	MEIOC.target
1110059E24Rik	0.0172953	Undiff	nt	MEIOC.target	MEIOC.target
1110059G10Rik	0.0497319	pL lS	nt	Nontarget	Nontarget
1110059G10Rik	0.00846982	A1-4	nt	Nontarget	Nontarget
1110059G10Rik	0.0115293	B G2/M	nt	Nontarget	Nontarget
1110059G10Rik	-0.019463	Z	nt	Nontarget	Nontarget
1110059G10Rik	0.128788	L	0.917951	Nontarget	Nontarget
1110059G10Rik	0.0626897	pL eS	nt	Nontarget	Nontarget
1110059G10Rik	0.0194729	In/B	nt	Nontarget	Nontarget
1110059G10Rik	-0.00782984	pL G1	nt	Nontarget	Nontarget
1110059G10Rik	0.0140003	Undiff	nt	Nontarget	Nontarget
1500009L16Rik	0.00645151	A1-4	nt	Nontarget	Nontarget
1500009L16Rik	0.00766322	Undiff	nt	Nontarget	Nontarget
1500011B03Rik	-0.0128375	Undiff	nt	Nontarget	Nontarget
1500011B03Rik	0.114252	pL G1	0.127051	Nontarget	Nontarget
1500011B03Rik	0.0408182	B G2/M	nt	Nontarget	Nontarget
1500011B03Rik	-0.03934	L	nt	Nontarget	Nontarget
1500011B03Rik	0.0883221	Z	nt	Nontarget	Nontarget
1500011B03Rik	-0.0187407	pL lS	nt	Nontarget	Nontarget
1500011B03Rik	0.0184834	In/B	nt	Nontarget	Nontarget
1500011B03Rik	0.111554	pL eS	1	Nontarget	Nontarget
1500011B03Rik	-0.0238477	A1-4	nt	Nontarget	Nontarget
1600002K03Rik	-0.000906261	A1-4	nt	Nontarget	Nontarget
1600012H06Rik	0.0312914	Undiff	nt	Nontarget	Nontarget
1600012H06Rik	0.019831	B G2/M	nt	Nontarget	Nontarget
1600012H06Rik	0.0145431	pL G1	nt	Nontarget	Nontarget
1600012H06Rik	0.010929	In/B	nt	Nontarget	Nontarget
1600012H06Rik	-0.0117659	A1-4	nt	Nontarget	Nontarget
1700011M02Rik	-0.163913	Z	5.70964e-28	Nontarget	Nontarget
1700013H16Rik	0.0861465	B G2/M	nt	Nontarget	Nontarget
1700013H16Rik	-0.255937	L	3.47825e-37	Nontarget	Nontarget
1700013H16Rik	-0.0321031	A1-4	nt	Nontarget	Nontarget
1700013H16Rik	-0.0353972	Undiff	nt	Nontarget	Nontarget
1700013H16Rik	-1.24953	Z	3.16504e-239	Nontarget	Nontarget
1700013H16Rik	0.0787366	pL G1	nt	Nontarget	Nontarget
1700013H16Rik	0.0799731	In/B	nt	Nontarget	Nontarget
1700013H16Rik	0.0787271	pL lS	nt	Nontarget	Nontarget
1700013H16Rik	0.266988	pL eS	1.43923e-15	Nontarget	Nontarget
1700016K19Rik	0.0219468	A1-4	nt	Nontarget	Nontarget
1700016K19Rik	-0.00878273	Undiff	nt	Nontarget	Nontarget
1700017B05Rik	0.150337	Z	8.60403e-09	Nontarget	Nontarget
1700017B05Rik	-0.0211868	Undiff	nt	Nontarget	Nontarget
1700020N01Rik	0.474249	Z	2.6165e-45	Nontarget	Nontarget
1700021F05Rik	0.074741	B G2/M	nt	Nontarget	Nontarget
1700021F05Rik	-0.00262008	A1-4	nt	Nontarget	Nontarget
1700021F05Rik	-0.0538207	pL lS	nt	Nontarget	Nontarget
1700021F05Rik	0.0532642	In/B	nt	Nontarget	Nontarget
1700021F05Rik	-0.0432813	Undiff	nt	Nontarget	Nontarget
1700021F05Rik	0.0575003	Z	nt	Nontarget	Nontarget
1700021F05Rik	0.0904991	L	nt	Nontarget	Nontarget
1700025G04Rik	-0.0186926	Undiff	nt	Nontarget	Nontarget
1700025G04Rik	-0.0146837	A1-4	nt	Nontarget	Nontarget
1700028K03Rik	-0.256537	Z	1.57647e-16	Nontarget	Nontarget
1700028K03Rik	0.0846965	pL lS	nt	Nontarget	Nontarget
1700028K03Rik	0.0500963	L	nt	Nontarget	Nontarget
1700029J07Rik	0.0154573	A1-4	nt	Nontarget	Nontarget
1700029J07Rik	-0.0327825	Undiff	nt	Nontarget	Nontarget
1700029J07Rik	0.27178	Z	8.54128e-21	Nontarget	Nontarget
1700029P11Rik	0.0167076	Undiff	nt	Nontarget	Nontarget
1700029P11Rik	0.102593	Z	0.048111	Nontarget	Nontarget
1700030J22Rik	0.106874	L	0.0210099	Nontarget	Nontarget
1700030J22Rik	0.0126467	Undiff	nt	Nontarget	Nontarget
1700030J22Rik	0.164832	Z	9.39019e-06	Nontarget	Nontarget
1700030J22Rik	-0.0132676	A1-4	nt	Nontarget	Nontarget
1700037C18Rik	0.109596	Z	0.00830282	Nontarget	Nontarget
1700037H04Rik	0.0834295	L	nt	Nontarget	Nontarget
1700037H04Rik	-0.00945552	Undiff	nt	Nontarget	Nontarget
1700037H04Rik	-0.0477977	pL G1	nt	Nontarget	Nontarget
1700037H04Rik	-0.0232676	B G2/M	nt	Nontarget	Nontarget
1700037H04Rik	0.0383561	Z	nt	Nontarget	Nontarget
1700037H04Rik	-0.0108572	A1-4	nt	Nontarget	Nontarget
1700037H04Rik	-0.00721498	In/B	nt	Nontarget	Nontarget
1700037H04Rik	0.0364672	pL lS	nt	Nontarget	Nontarget
1700037H04Rik	0.0968107	pL eS	nt	Nontarget	Nontarget
1700066M21Rik	-0.00155929	In/B	nt	MEIOC.target	MEIOC.RBM46.target
1700066M21Rik	0.00544686	A1-4	nt	MEIOC.target	MEIOC.RBM46.target
1700066M21Rik	-0.0171175	Undiff	nt	MEIOC.target	MEIOC.RBM46.target
1700066M21Rik	-0.0388074	B G2/M	nt	MEIOC.target	MEIOC.RBM46.target
1700102P08Rik	0.372937	Z	1.46464e-23	Nontarget	Nontarget
1700123O20Rik	-0.0137191	In/B	nt	MEIOC.target	MEIOC.RBM46.target
1700123O20Rik	0.0120415	Undiff	nt	MEIOC.target	MEIOC.RBM46.target
1700123O20Rik	-0.0627163	pL G1	nt	MEIOC.target	MEIOC.RBM46.target
1700123O20Rik	-0.0716217	pL eS	nt	MEIOC.target	MEIOC.RBM46.target
1700123O20Rik	-0.0991437	pL lS	nt	MEIOC.target	MEIOC.RBM46.target
1700123O20Rik	-0.0114886	B G2/M	nt	MEIOC.target	MEIOC.RBM46.target
1700123O20Rik	0.0122578	A1-4	nt	MEIOC.target	MEIOC.RBM46.target
1700123O20Rik	-0.0545291	L	nt	MEIOC.target	MEIOC.RBM46.target
1700123O20Rik	-0.0857434	Z	nt	MEIOC.target	MEIOC.RBM46.target
1810009A15Rik	0.0123336	Undiff	nt	Nontarget	Nontarget
1810009A15Rik	0.0231452	A1-4	nt	Nontarget	Nontarget
1810009A15Rik	0.0101035	In/B	nt	Nontarget	Nontarget
1810013L24Rik	0.0791056	pL eS	nt	MEIOC.target	MEIOC.RBM46.target
1810013L24Rik	0.010262	B G2/M	nt	MEIOC.target	MEIOC.RBM46.target
1810013L24Rik	0.210211	Z	9.70231e-15	MEIOC.target	MEIOC.RBM46.target
1810013L24Rik	0.0886698	pL lS	nt	MEIOC.target	MEIOC.RBM46.target
1810013L24Rik	0.0101402	In/B	nt	MEIOC.target	MEIOC.RBM46.target
1810013L24Rik	0.065147	L	nt	MEIOC.target	MEIOC.RBM46.target
1810013L24Rik	0.00697964	Undiff	nt	MEIOC.target	MEIOC.RBM46.target
1810013L24Rik	0.00403366	pL G1	nt	MEIOC.target	MEIOC.RBM46.target
1810013L24Rik	0.00930103	A1-4	nt	MEIOC.target	MEIOC.RBM46.target
1810030O07Rik	0.0101036	A1-4	nt	Nontarget	Nontarget
1810030O07Rik	-0.00544662	Undiff	nt	Nontarget	Nontarget
1810030O07Rik	-0.0214805	In/B	nt	Nontarget	Nontarget
1810030O07Rik	-0.0245521	B G2/M	nt	Nontarget	Nontarget
1810037I17Rik	0.0688296	pL lS	nt	Nontarget	Nontarget
1810037I17Rik	0.0771632	B G2/M	nt	Nontarget	Nontarget
1810037I17Rik	0.0673965	In/B	nt	Nontarget	Nontarget
1810037I17Rik	0.0875368	A1-4	nt	Nontarget	Nontarget
1810037I17Rik	0.441928	L	7.82362e-49	Nontarget	Nontarget
1810037I17Rik	0.0329693	pL G1	nt	Nontarget	Nontarget
1810037I17Rik	0.0238473	Undiff	nt	Nontarget	Nontarget
1810037I17Rik	-0.00841324	Z	nt	Nontarget	Nontarget
1810037I17Rik	0.0800645	pL eS	nt	Nontarget	Nontarget
1810055G02Rik	0.0704901	Z	nt	Nontarget	Nontarget
1810055G02Rik	-0.00300131	Undiff	nt	Nontarget	Nontarget
1810055G02Rik	0.012494	A1-4	nt	Nontarget	Nontarget
1810055G02Rik	0.0123082	In/B	nt	Nontarget	Nontarget
2010300C02Rik	-0.0120019	Undiff	nt	Nontarget	Nontarget
2210016F16Rik	-0.0384538	pL eS	nt	Nontarget	Nontarget
2210016F16Rik	0.11033	Z	0.020415	Nontarget	Nontarget
2210016F16Rik	0.007189	In/B	nt	Nontarget	Nontarget
2210016F16Rik	0.0726727	pL G1	nt	Nontarget	Nontarget
2210016F16Rik	-0.0598976	pL lS	nt	Nontarget	Nontarget
2210016F16Rik	0.00889132	Undiff	nt	Nontarget	Nontarget
2210016F16Rik	0.00562947	A1-4	nt	Nontarget	Nontarget
2210016F16Rik	-0.14116	L	6.55976e-09	Nontarget	Nontarget
2210016F16Rik	0.102975	B G2/M	1	Nontarget	Nontarget
2210016L21Rik	-0.0233491	pL G1	nt	Nontarget	Nontarget
2210016L21Rik	-0.112332	pL lS	1.68728e-05	Nontarget	Nontarget
2210016L21Rik	-0.102416	pL eS	1	Nontarget	Nontarget
2210016L21Rik	-0.085617	Z	nt	Nontarget	Nontarget
2210016L21Rik	-0.0111502	In/B	nt	Nontarget	Nontarget
2210016L21Rik	-0.0184911	A1-4	nt	Nontarget	Nontarget
2210016L21Rik	-0.0313309	B G2/M	nt	Nontarget	Nontarget
2210016L21Rik	-0.00405491	Undiff	nt	Nontarget	Nontarget
2310011J03Rik	0.00208118	A1-4	nt	Nontarget	Nontarget
2310011J03Rik	0.00353606	pL G1	nt	Nontarget	Nontarget
2310011J03Rik	0.0383733	B G2/M	nt	Nontarget	Nontarget
2310011J03Rik	-0.00378391	In/B	nt	Nontarget	Nontarget
2310011J03Rik	0.00894783	Undiff	nt	Nontarget	Nontarget
2310033P09Rik	0.0339145	Undiff	nt	Nontarget	Nontarget
2310033P09Rik	-0.0216114	L	nt	Nontarget	Nontarget
2310033P09Rik	0.131976	pL eS	0.212966	Nontarget	Nontarget
2310033P09Rik	0.0430677	pL G1	nt	Nontarget	Nontarget
2310033P09Rik	-0.0196512	B G2/M	nt	Nontarget	Nontarget
2310033P09Rik	0.00277993	A1-4	nt	Nontarget	Nontarget
2310033P09Rik	0.000125205	In/B	nt	Nontarget	Nontarget
2310033P09Rik	0.162279	pL lS	1.13076e-06	Nontarget	Nontarget
2310033P09Rik	0.00942192	Z	nt	Nontarget	Nontarget
2310057M21Rik	0.00703422	pL G1	nt	Nontarget	Nontarget
2310057M21Rik	0.077901	Z	nt	Nontarget	Nontarget
2310057M21Rik	0.00575724	B G2/M	nt	Nontarget	Nontarget
2310057M21Rik	0.0136585	L	nt	Nontarget	Nontarget
2310057M21Rik	0.0314156	pL eS	nt	Nontarget	Nontarget
2310057M21Rik	0.00229302	In/B	nt	Nontarget	Nontarget
2310057M21Rik	-0.0541488	pL lS	nt	Nontarget	Nontarget
2310057M21Rik	-0.0316455	A1-4	nt	Nontarget	Nontarget
2310057M21Rik	0.00268631	Undiff	nt	Nontarget	Nontarget
2310061I04Rik	-0.00604527	pL eS	nt	Nontarget	Nontarget
2310061I04Rik	-0.00582497	pL G1	nt	Nontarget	Nontarget
2310061I04Rik	-0.0121108	In/B	nt	Nontarget	Nontarget
2310061I04Rik	0.0043884	B G2/M	nt	Nontarget	Nontarget
2310061I04Rik	-0.116034	Z	0.00355369	Nontarget	Nontarget
2310061I04Rik	-0.0318953	Undiff	nt	Nontarget	Nontarget
2310061I04Rik	-0.00220323	A1-4	nt	Nontarget	Nontarget
2310061I04Rik	0.249852	L	3.53044e-19	Nontarget	Nontarget
2310061I04Rik	0.142397	pL lS	3.47516e-07	Nontarget	Nontarget
2410002F23Rik	0.0187499	pL G1	nt	Nontarget	Nontarget
2410002F23Rik	0.0188258	Undiff	nt	Nontarget	Nontarget
2410002F23Rik	-0.274612	Z	6.5792e-36	Nontarget	Nontarget
2410002F23Rik	-0.00870389	A1-4	nt	Nontarget	Nontarget
2410002F23Rik	0.0193319	B G2/M	nt	Nontarget	Nontarget
2410002F23Rik	-0.0671511	L	nt	Nontarget	Nontarget
2410002F23Rik	0.0467648	pL lS	nt	Nontarget	Nontarget
2410002F23Rik	-0.0225862	pL eS	nt	Nontarget	Nontarget
2410002F23Rik	0.0137275	In/B	nt	Nontarget	Nontarget
2410004B18Rik	-0.10713	L	0.00278574	MEIOC.target	MEIOC.YTHDC2.RBM46.target
2410004B18Rik	0.0125263	A1-4	nt	MEIOC.target	MEIOC.YTHDC2.RBM46.target
2410004B18Rik	-0.0839948	Z	nt	MEIOC.target	MEIOC.YTHDC2.RBM46.target
2410004B18Rik	-0.096429	B G2/M	nt	MEIOC.target	MEIOC.YTHDC2.RBM46.target
2410004B18Rik	-0.0801021	pL eS	nt	MEIOC.target	MEIOC.YTHDC2.RBM46.target
2410004B18Rik	-0.115396	pL G1	0.324465	MEIOC.target	MEIOC.YTHDC2.RBM46.target
2410004B18Rik	-0.0249562	In/B	nt	MEIOC.target	MEIOC.YTHDC2.RBM46.target
2410004B18Rik	0.00483235	Undiff	nt	MEIOC.target	MEIOC.YTHDC2.RBM46.target
2410004B18Rik	-0.112063	pL lS	0.00524142	MEIOC.target	MEIOC.YTHDC2.RBM46.target
2410131K14Rik	-0.0200261	Undiff	nt	Nontarget	Nontarget
2410131K14Rik	-0.00781178	A1-4	nt	Nontarget	Nontarget
2510039O18Rik	0.00342649	L	nt	Nontarget	Nontarget
2510039O18Rik	-0.0183229	pL eS	nt	Nontarget	Nontarget
2510039O18Rik	-0.0133223	B G2/M	nt	Nontarget	Nontarget
2510039O18Rik	-0.0645769	pL lS	nt	Nontarget	Nontarget
2510039O18Rik	-0.000635906	pL G1	nt	Nontarget	Nontarget
2510039O18Rik	0.00107987	In/B	nt	Nontarget	Nontarget
2510039O18Rik	0.0344145	Undiff	nt	Nontarget	Nontarget
2510039O18Rik	-0.0231343	A1-4	nt	Nontarget	Nontarget
2510039O18Rik	0.292943	Z	4.4054e-27	Nontarget	Nontarget
2610002M06Rik	-0.00790206	pL lS	nt	Nontarget	Nontarget
2610002M06Rik	-0.0010267	Undiff	nt	Nontarget	Nontarget
2610002M06Rik	0.0332831	pL G1	nt	Nontarget	Nontarget
2610002M06Rik	-0.00353978	A1-4	nt	Nontarget	Nontarget
2610002M06Rik	0.0294059	pL eS	nt	Nontarget	Nontarget
2610002M06Rik	-0.0110703	L	nt	Nontarget	Nontarget
2610002M06Rik	-0.0115414	B G2/M	nt	Nontarget	Nontarget
2610002M06Rik	-0.0072356	In/B	nt	Nontarget	Nontarget
2610002M06Rik	-0.109866	Z	2.695e-06	Nontarget	Nontarget
2610008E11Rik	-0.0148263	A1-4	nt	Nontarget	Nontarget
2610008E11Rik	-0.0447429	pL eS	nt	Nontarget	Nontarget
2610008E11Rik	-0.0283472	In/B	nt	Nontarget	Nontarget
2610008E11Rik	-0.0164367	B G2/M	nt	Nontarget	Nontarget
2610008E11Rik	-0.0680222	pL G1	nt	Nontarget	Nontarget
2610021A01Rik	-0.0121806	A1-4	nt	Nontarget	Nontarget
2610021A01Rik	0.0166773	Undiff	nt	Nontarget	Nontarget
2610044O15Rik8	0.00461063	A1-4	nt	Nontarget	Nontarget
2610044O15Rik8	0.00652757	Undiff	nt	Nontarget	Nontarget
2610301B20Rik	0.0491481	L	nt	MEIOC.target	MEIOC.target
2610301B20Rik	-0.00425445	pL eS	nt	MEIOC.target	MEIOC.target
2610301B20Rik	0.12909	Z	0.0110427	MEIOC.target	MEIOC.target
2610301B20Rik	-0.0545085	B G2/M	nt	MEIOC.target	MEIOC.target
2610301B20Rik	-0.0174285	Undiff	nt	MEIOC.target	MEIOC.target
2610301B20Rik	-0.0184031	In/B	nt	MEIOC.target	MEIOC.target
2610301B20Rik	0.0346852	pL G1	nt	MEIOC.target	MEIOC.target
2610301B20Rik	0.0239601	pL lS	nt	MEIOC.target	MEIOC.target
2610301B20Rik	-0.000680197	A1-4	nt	MEIOC.target	MEIOC.target
2610507B11Rik	-0.00593161	A1-4	nt	Nontarget	Nontarget
2610507B11Rik	-0.246676	Z	1.2122e-17	Nontarget	Nontarget
2610507B11Rik	-0.0322514	Undiff	nt	Nontarget	Nontarget
2610507B11Rik	-0.0776248	pL lS	nt	Nontarget	Nontarget
2610507B11Rik	-0.114285	pL eS	1	Nontarget	Nontarget
2610507B11Rik	-0.0656554	B G2/M	nt	Nontarget	Nontarget
2610507B11Rik	-0.0482622	In/B	nt	Nontarget	Nontarget
2610507B11Rik	-0.0303195	pL G1	nt	Nontarget	Nontarget
2610507B11Rik	-0.261352	L	4.82448e-24	Nontarget	Nontarget
2700049A03Rik	-0.0314203	B G2/M	nt	Nontarget	Nontarget
2700049A03Rik	-0.0193908	Undiff	nt	Nontarget	Nontarget
2700049A03Rik	-0.00526258	pL G1	nt	Nontarget	Nontarget
2700049A03Rik	0.247326	Z	2.53543e-15	Nontarget	Nontarget
2700049A03Rik	-0.00157582	A1-4	nt	Nontarget	Nontarget
2700049A03Rik	-0.0170673	In/B	nt	Nontarget	Nontarget
2700049A03Rik	0.114882	L	0.122655	Nontarget	Nontarget
2700049A03Rik	0.0147905	pL eS	nt	Nontarget	Nontarget
2700062C07Rik	-0.0151627	B G2/M	nt	Nontarget	Nontarget
2700062C07Rik	-0.0230244	Undiff	nt	Nontarget	Nontarget
2700062C07Rik	0.182721	Z	4.1784e-12	Nontarget	Nontarget
2700062C07Rik	0.00936912	In/B	nt	Nontarget	Nontarget
2700062C07Rik	0.0105475	A1-4	nt	Nontarget	Nontarget
2700081O15Rik	0.0239712	A1-4	nt	MEIOC.target	MEIOC.target
2700097O09Rik	-0.00941233	In/B	nt	Nontarget	Nontarget
2700097O09Rik	-0.0162851	A1-4	nt	Nontarget	Nontarget
2700097O09Rik	0.0367151	pL eS	nt	Nontarget	Nontarget
2700097O09Rik	-0.0176687	Undiff	nt	Nontarget	Nontarget
2700097O09Rik	0.0107295	B G2/M	nt	Nontarget	Nontarget
2700097O09Rik	0.0235534	pL G1	nt	Nontarget	Nontarget
2810004N23Rik	0.143525	L	1	Nontarget	Nontarget
2810004N23Rik	0.0160569	In/B	nt	Nontarget	Nontarget
2810004N23Rik	-0.119338	pL lS	0.00239486	Nontarget	Nontarget
2810004N23Rik	0.0404305	Undiff	nt	Nontarget	Nontarget
2810004N23Rik	-0.0863253	pL eS	nt	Nontarget	Nontarget
2810004N23Rik	0.0631745	pL G1	nt	Nontarget	Nontarget
2810004N23Rik	0.147805	Z	0.00297696	Nontarget	Nontarget
2810004N23Rik	-0.00301946	A1-4	nt	Nontarget	Nontarget
2810004N23Rik	-0.0066864	B G2/M	nt	Nontarget	Nontarget
2810006K23Rik	-0.00436163	Undiff	nt	MEIOC.target	MEIOC.target
2810006K23Rik	0.00337661	A1-4	nt	MEIOC.target	MEIOC.target
2810006K23Rik	0.118192	L	0.0105888	MEIOC.target	MEIOC.target
2810021J22Rik	-0.0221527	A1-4	nt	Nontarget	Nontarget
2900026A02Rik	-0.0282954	Undiff	nt	Nontarget	Nontarget
3110082I17Rik	0.00258852	A1-4	nt	Nontarget	Nontarget
3110082I17Rik	-0.000310498	Undiff	nt	Nontarget	Nontarget
3110082I17Rik	-0.0220353	In/B	nt	Nontarget	Nontarget
3830406C13Rik	-0.040036	In/B	nt	Nontarget	Nontarget
3830406C13Rik	-0.0185239	B G2/M	nt	Nontarget	Nontarget
3830406C13Rik	0.0132112	Undiff	nt	Nontarget	Nontarget
3830406C13Rik	-0.0212646	Z	nt	Nontarget	Nontarget
3830406C13Rik	0.0733799	pL lS	nt	Nontarget	Nontarget
3830406C13Rik	0.0123492	pL G1	nt	Nontarget	Nontarget
3830406C13Rik	0.261635	L	1.03955e-20	Nontarget	Nontarget
3830406C13Rik	0.0446157	pL eS	nt	Nontarget	Nontarget
3830406C13Rik	-0.00031493	A1-4	nt	Nontarget	Nontarget
4833420G17Rik	-0.0157611	Undiff	nt	Nontarget	Nontarget
4833420G17Rik	-0.0576376	pL eS	nt	Nontarget	Nontarget
4833420G17Rik	-0.0247496	pL G1	nt	Nontarget	Nontarget
4833420G17Rik	-0.00964716	In/B	nt	Nontarget	Nontarget
4833420G17Rik	-0.202287	L	7.3735e-22	Nontarget	Nontarget
4833420G17Rik	-0.13422	Z	2.46479e-11	Nontarget	Nontarget
4833420G17Rik	-0.0876486	pL lS	nt	Nontarget	Nontarget
4833420G17Rik	-0.0266211	A1-4	nt	Nontarget	Nontarget
4833420G17Rik	-0.0528142	B G2/M	nt	Nontarget	Nontarget
4833439L19Rik	-0.124979	pL G1	0.0150787	MEIOC.target	MEIOC.YTHDC2.RBM46.target
4833439L19Rik	-0.191751	pL lS	1.49759e-17	MEIOC.target	MEIOC.YTHDC2.RBM46.target
4833439L19Rik	-0.0104195	Undiff	nt	MEIOC.target	MEIOC.YTHDC2.RBM46.target
4833439L19Rik	-0.0924703	B G2/M	nt	MEIOC.target	MEIOC.YTHDC2.RBM46.target
4833439L19Rik	-0.211954	L	1.15696e-27	MEIOC.target	MEIOC.YTHDC2.RBM46.target
4833439L19Rik	-0.0349244	A1-4	nt	MEIOC.target	MEIOC.YTHDC2.RBM46.target
4833439L19Rik	-0.0381485	In/B	nt	MEIOC.target	MEIOC.YTHDC2.RBM46.target
4833439L19Rik	-0.196476	pL eS	0.000505027	MEIOC.target	MEIOC.YTHDC2.RBM46.target
4833439L19Rik	0.0480892	Z	nt	MEIOC.target	MEIOC.YTHDC2.RBM46.target
4921524J17Rik	-0.130714	L	1.59233e-09	MEIOC.target	MEIOC.RBM46.target
4921524J17Rik	0.00928325	pL eS	nt	MEIOC.target	MEIOC.RBM46.target
4921524J17Rik	-0.0276372	Undiff	nt	MEIOC.target	MEIOC.RBM46.target
4921524J17Rik	-0.129665	pL lS	0.00550661	MEIOC.target	MEIOC.RBM46.target
4921524J17Rik	0.0272455	pL G1	nt	MEIOC.target	MEIOC.RBM46.target
4921524J17Rik	0.368276	Z	2.98251e-27	MEIOC.target	MEIOC.RBM46.target
4921524J17Rik	0.0582845	In/B	nt	MEIOC.target	MEIOC.RBM46.target
4921524J17Rik	0.0250286	A1-4	nt	MEIOC.target	MEIOC.RBM46.target
4921524J17Rik	0.0256088	B G2/M	nt	MEIOC.target	MEIOC.RBM46.target
4930402H24Rik	-0.0495413	pL G1	nt	Nontarget	Nontarget
4930402H24Rik	-0.0782838	pL eS	nt	Nontarget	Nontarget
4930402H24Rik	-0.012777	In/B	nt	Nontarget	Nontarget
4930402H24Rik	-0.0948321	pL lS	nt	Nontarget	Nontarget
4930402H24Rik	0.0732063	Z	nt	Nontarget	Nontarget
4930402H24Rik	-0.00372714	Undiff	nt	Nontarget	Nontarget
4930402H24Rik	-0.12962	L	5.44624e-13	Nontarget	Nontarget
4930402H24Rik	-0.00179292	A1-4	nt	Nontarget	Nontarget
4930402H24Rik	-0.0236301	B G2/M	nt	Nontarget	Nontarget
4930430F08Rik	-0.000993518	Undiff	nt	MEIOC.target	MEIOC.RBM46.target
4930430F08Rik	-0.00310979	A1-4	nt	MEIOC.target	MEIOC.RBM46.target
4930432K21Rik	-0.00995717	A1-4	nt	Nontarget	Nontarget
4930432K21Rik	-0.127497	Z	4.51836e-05	Nontarget	Nontarget
4930432K21Rik	0.138029	pL lS	6.60829e-10	Nontarget	Nontarget
4930432K21Rik	0.358431	L	5.18196e-48	Nontarget	Nontarget
4930447C04Rik	-0.0540342	pL lS	nt	Nontarget	Nontarget
4930447C04Rik	0.204617	pL G1	1.49945e-10	Nontarget	Nontarget
4930447C04Rik	0.315081	pL eS	1.20042e-18	Nontarget	Nontarget
4930447C04Rik	0.0890077	In/B	nt	Nontarget	Nontarget
4930447C04Rik	-0.285188	Z	5.24442e-47	Nontarget	Nontarget
4930447C04Rik	-0.0191398	A1-4	nt	Nontarget	Nontarget
4930447C04Rik	0.0935792	L	nt	Nontarget	Nontarget
4930447C04Rik	-0.0540727	Undiff	nt	Nontarget	Nontarget
4930447C04Rik	0.11463	B G2/M	0.00181578	Nontarget	Nontarget
4930452B06Rik	-0.0181785	In/B	nt	Nontarget	Nontarget
4930452B06Rik	0.0127593	Undiff	nt	Nontarget	Nontarget
4930452B06Rik	-0.0218066	A1-4	nt	Nontarget	Nontarget
4930453N24Rik	0.0402706	Undiff	nt	MEIOC.target	MEIOC.RBM46.target
4930453N24Rik	0.063807	pL eS	nt	MEIOC.target	MEIOC.RBM46.target
4930453N24Rik	-0.00873194	pL lS	nt	MEIOC.target	MEIOC.RBM46.target
4930453N24Rik	0.06768	B G2/M	nt	MEIOC.target	MEIOC.RBM46.target
4930453N24Rik	0.0247552	pL G1	nt	MEIOC.target	MEIOC.RBM46.target
4930453N24Rik	0.281961	Z	7.51764e-25	MEIOC.target	MEIOC.RBM46.target
4930453N24Rik	0.111691	L	1	MEIOC.target	MEIOC.RBM46.target
4930453N24Rik	0.0137756	A1-4	nt	MEIOC.target	MEIOC.RBM46.target
4930453N24Rik	-0.0156078	In/B	nt	MEIOC.target	MEIOC.RBM46.target
4930503L19Rik	0.010116	Undiff	nt	MEIOC.target	MEIOC.RBM46.target
4930503L19Rik	0.000143824	Z	nt	MEIOC.target	MEIOC.RBM46.target
4930503L19Rik	0.0301667	B G2/M	nt	MEIOC.target	MEIOC.RBM46.target
4930503L19Rik	-0.000461917	A1-4	nt	MEIOC.target	MEIOC.RBM46.target
4930522L14Rik	-0.00905692	Undiff	nt	Nontarget	Nontarget
4930522L14Rik	0.00667298	A1-4	nt	Nontarget	Nontarget
4930522L14Rik	-0.0155139	In/B	nt	Nontarget	Nontarget
4930524B15Rik	0.141582	pL G1	2.15674e-07	Nontarget	Nontarget
4930524B15Rik	0.00384138	pL lS	nt	Nontarget	Nontarget
4930524B15Rik	0.0329098	L	nt	Nontarget	Nontarget
4930524B15Rik	0.138269	pL eS	0.00674439	Nontarget	Nontarget
4930524B15Rik	0.157036	Z	0.000408734	Nontarget	Nontarget
4930550L24Rik	-0.0115682	A1-4	nt	Nontarget	Nontarget
4930550L24Rik	0.00380525	Undiff	nt	Nontarget	Nontarget
4930550L24Rik	-0.217616	Z	1.57137e-16	Nontarget	Nontarget
4930550L24Rik	0.0231064	pL G1	nt	Nontarget	Nontarget
4930550L24Rik	0.116806	pL eS	1	Nontarget	Nontarget
4930550L24Rik	-0.0179224	B G2/M	nt	Nontarget	Nontarget
4930550L24Rik	0.00250066	In/B	nt	Nontarget	Nontarget
4930550L24Rik	-0.0203778	L	nt	Nontarget	Nontarget
4930579G24Rik	0.00504545	Z	nt	MEIOC.target	MEIOC.RBM46.target
4930579G24Rik	0.0458167	pL eS	nt	MEIOC.target	MEIOC.RBM46.target
4930579G24Rik	0.0649447	pL lS	nt	MEIOC.target	MEIOC.RBM46.target
4930579G24Rik	0.00226302	A1-4	nt	MEIOC.target	MEIOC.RBM46.target
4930579G24Rik	0.037641	In/B	nt	MEIOC.target	MEIOC.RBM46.target
4931406C07Rik	-0.0529479	B G2/M	nt	Nontarget	Nontarget
4931406C07Rik	0.00642523	Z	nt	Nontarget	Nontarget
4931406C07Rik	-0.0101287	A1-4	nt	Nontarget	Nontarget
4931406C07Rik	-0.041468	pL lS	nt	Nontarget	Nontarget
4931406C07Rik	-0.030898	In/B	nt	Nontarget	Nontarget
4931406C07Rik	-0.0488339	pL eS	nt	Nontarget	Nontarget
4931406C07Rik	-0.00803328	pL G1	nt	Nontarget	Nontarget
4931406C07Rik	-0.00716212	Undiff	nt	Nontarget	Nontarget
4931406P16Rik	-0.000580508	A1-4	nt	Nontarget	Nontarget
4931406P16Rik	-0.250655	Z	2.36404e-19	Nontarget	Nontarget
4931406P16Rik	0.166155	L	6.87073e-11	Nontarget	Nontarget
4931406P16Rik	-0.0184378	In/B	nt	Nontarget	Nontarget
4931406P16Rik	0.00693527	pL eS	nt	Nontarget	Nontarget
4931406P16Rik	-0.0557592	pL G1	nt	Nontarget	Nontarget
4931406P16Rik	0.144299	pL lS	1.46447e-06	Nontarget	Nontarget
4931406P16Rik	0.0128898	B G2/M	nt	Nontarget	Nontarget
4931406P16Rik	-0.042142	Undiff	nt	Nontarget	Nontarget
4931428F04Rik	0.00186752	In/B	nt	Nontarget	Nontarget
4931428F04Rik	-0.0141659	Undiff	nt	Nontarget	Nontarget
4931428F04Rik	-0.0115094	A1-4	nt	Nontarget	Nontarget
4932438A13Rik	0.0420084	pL lS	nt	Nontarget	Nontarget
4932438A13Rik	-0.0441737	In/B	nt	Nontarget	Nontarget
4932438A13Rik	-0.0443748	pL G1	nt	Nontarget	Nontarget
4932438A13Rik	-0.0465531	A1-4	nt	Nontarget	Nontarget
4932438A13Rik	-0.0783619	B G2/M	nt	Nontarget	Nontarget
4932438A13Rik	-0.0607252	Undiff	nt	Nontarget	Nontarget
4932438A13Rik	-0.0450071	pL eS	nt	Nontarget	Nontarget
4932438A13Rik	0.143151	L	0.000515065	Nontarget	Nontarget
4932438A13Rik	0.439135	Z	6.27612e-57	Nontarget	Nontarget
4933434E20Rik	0.0288251	Undiff	nt	MEIOC.target	MEIOC.YTHDC2.RBM46.target
4933434E20Rik	-0.0409428	L	nt	MEIOC.target	MEIOC.YTHDC2.RBM46.target
4933434E20Rik	0.0218203	In/B	nt	MEIOC.target	MEIOC.YTHDC2.RBM46.target
4933434E20Rik	0.00253675	Z	nt	MEIOC.target	MEIOC.YTHDC2.RBM46.target
4933434E20Rik	0.0151804	A1-4	nt	MEIOC.target	MEIOC.YTHDC2.RBM46.target
4933434E20Rik	0.0186144	pL eS	nt	MEIOC.target	MEIOC.YTHDC2.RBM46.target
4933434E20Rik	0.0472468	B G2/M	nt	MEIOC.target	MEIOC.YTHDC2.RBM46.target
4933434E20Rik	0.0182027	pL G1	nt	MEIOC.target	MEIOC.YTHDC2.RBM46.target
4933434E20Rik	-0.0290708	pL lS	nt	MEIOC.target	MEIOC.YTHDC2.RBM46.target
5031439G07Rik	0.0208421	B G2/M	nt	Nontarget	Nontarget
5031439G07Rik	-0.00903425	A1-4	nt	Nontarget	Nontarget
5031439G07Rik	0.00917792	In/B	nt	Nontarget	Nontarget
5730455P16Rik	-0.0471208	pL eS	nt	MEIOC.target	MEIOC.target
5730455P16Rik	-0.00704509	A1-4	nt	MEIOC.target	MEIOC.target
5730455P16Rik	-0.113793	pL lS	0.000127301	MEIOC.target	MEIOC.target
5730455P16Rik	0.102329	L	1	MEIOC.target	MEIOC.target
5730455P16Rik	0.281458	Z	9.22316e-20	MEIOC.target	MEIOC.target
5730455P16Rik	-0.000243729	Undiff	nt	MEIOC.target	MEIOC.target
5730455P16Rik	0.02411	B G2/M	nt	MEIOC.target	MEIOC.target
5730455P16Rik	-0.0230972	pL G1	nt	MEIOC.target	MEIOC.target
5730480H06Rik	0.00997857	A1-4	nt	Nontarget	Nontarget
5730480H06Rik	0.106771	L	1	Nontarget	Nontarget
5730480H06Rik	0.033908	pL G1	nt	Nontarget	Nontarget
5730480H06Rik	0.00263734	Undiff	nt	Nontarget	Nontarget
5730480H06Rik	0.0433835	pL eS	nt	Nontarget	Nontarget
5730480H06Rik	0.00507417	In/B	nt	Nontarget	Nontarget
5730480H06Rik	-0.00929672	B G2/M	nt	Nontarget	Nontarget
5730480H06Rik	0.0674266	pL lS	nt	Nontarget	Nontarget
5730480H06Rik	0.0680521	Z	nt	Nontarget	Nontarget
5730507C01Rik	-0.0217471	B G2/M	nt	Nontarget	Nontarget
5730507C01Rik	-0.0112531	A1-4	nt	Nontarget	Nontarget
5730507C01Rik	-0.000202181	In/B	nt	Nontarget	Nontarget
6030458C11Rik	-0.161487	Z	2.96633e-08	Nontarget	Nontarget
6030458C11Rik	0.039364	pL G1	nt	Nontarget	Nontarget
6030458C11Rik	0.0840883	L	nt	Nontarget	Nontarget
6030458C11Rik	0.000847135	B G2/M	nt	Nontarget	Nontarget
6030458C11Rik	0.0206671	pL lS	nt	Nontarget	Nontarget
6030458C11Rik	-0.00690644	A1-4	nt	Nontarget	Nontarget
6030458C11Rik	0.00234053	In/B	nt	Nontarget	Nontarget
6030458C11Rik	0.00680641	Undiff	nt	Nontarget	Nontarget
6030458C11Rik	0.00484307	pL eS	nt	Nontarget	Nontarget
6430548M08Rik	0.0756424	L	nt	Nontarget	Nontarget
6430548M08Rik	0.0117332	A1-4	nt	Nontarget	Nontarget
6430548M08Rik	0.097677	pL lS	nt	Nontarget	Nontarget
8030462N17Rik	-0.030177	pL G1	nt	MEIOC.target	MEIOC.RBM46.target
8030462N17Rik	-0.0134358	In/B	nt	MEIOC.target	MEIOC.RBM46.target
8030462N17Rik	0.0106051	A1-4	nt	MEIOC.target	MEIOC.RBM46.target
8030462N17Rik	0.0564689	pL eS	nt	MEIOC.target	MEIOC.RBM46.target
8030462N17Rik	0.100267	L	1	MEIOC.target	MEIOC.RBM46.target
8030462N17Rik	0.0543254	Z	nt	MEIOC.target	MEIOC.RBM46.target
8030462N17Rik	-0.0117443	Undiff	nt	MEIOC.target	MEIOC.RBM46.target
8030462N17Rik	0.0432881	pL lS	nt	MEIOC.target	MEIOC.RBM46.target
8030462N17Rik	0.0382961	B G2/M	nt	MEIOC.target	MEIOC.RBM46.target
8030474K03Rik	0.0196138	pL eS	nt	Nontarget	Nontarget
8030474K03Rik	0.0396071	B G2/M	nt	Nontarget	Nontarget
8030474K03Rik	-0.0800959	L	nt	Nontarget	Nontarget
8030474K03Rik	-0.027009	A1-4	nt	Nontarget	Nontarget
8030474K03Rik	0.00847965	In/B	nt	Nontarget	Nontarget
8030474K03Rik	-0.163488	Z	3.06798e-08	Nontarget	Nontarget
8030474K03Rik	0.0106348	pL lS	nt	Nontarget	Nontarget
8030474K03Rik	0.0673267	pL G1	nt	Nontarget	Nontarget
8030474K03Rik	-0.0100716	Undiff	nt	Nontarget	Nontarget
9030624G23Rik	-0.00450678	In/B	nt	Nontarget	Nontarget
9130401M01Rik	-0.13678	pL G1	0.00171075	Nontarget	Nontarget
9130401M01Rik	0.0221505	Undiff	nt	Nontarget	Nontarget
9130401M01Rik	-0.072826	In/B	nt	Nontarget	Nontarget
9130401M01Rik	-0.182868	pL eS	0.000509664	Nontarget	Nontarget
9130401M01Rik	-0.150026	B G2/M	0.000475685	Nontarget	Nontarget
9130401M01Rik	-0.261478	L	1.65456e-35	Nontarget	Nontarget
9130401M01Rik	-0.235947	pL lS	2.61548e-22	Nontarget	Nontarget
9130401M01Rik	0.0237176	A1-4	nt	Nontarget	Nontarget
9130401M01Rik	-0.138618	Z	1.32464e-10	Nontarget	Nontarget
9330182L06Rik	-0.013319	A1-4	nt	Nontarget	Nontarget
9430015G10Rik	-0.00736261	Z	nt	Nontarget	Nontarget
9430015G10Rik	0.00270339	L	nt	Nontarget	Nontarget
9430015G10Rik	0.0177322	A1-4	nt	Nontarget	Nontarget
9430015G10Rik	0.030289	Undiff	nt	Nontarget	Nontarget
9430015G10Rik	0.00987276	B G2/M	nt	Nontarget	Nontarget
9430015G10Rik	0.00383188	In/B	nt	Nontarget	Nontarget
9430038I01Rik	0.181794	L	8.82394e-09	Nontarget	Nontarget
9430038I01Rik	-0.0555047	B G2/M	nt	Nontarget	Nontarget
9430038I01Rik	-0.000672617	Undiff	nt	Nontarget	Nontarget
9430038I01Rik	-0.0466233	Z	nt	Nontarget	Nontarget
9430038I01Rik	-0.0201781	In/B	nt	Nontarget	Nontarget
9430038I01Rik	0.00953533	pL lS	nt	Nontarget	Nontarget
9430038I01Rik	0.00639542	A1-4	nt	Nontarget	Nontarget
9530068E07Rik	-0.0770211	pL lS	nt	MEIOC.target	MEIOC.RBM46.target
9530068E07Rik	-0.0219258	In/B	nt	MEIOC.target	MEIOC.RBM46.target
9530068E07Rik	-0.0367886	pL eS	nt	MEIOC.target	MEIOC.RBM46.target
9530068E07Rik	-0.011997	B G2/M	nt	MEIOC.target	MEIOC.RBM46.target
9530068E07Rik	0.00590948	Undiff	nt	MEIOC.target	MEIOC.RBM46.target
9530068E07Rik	-0.00250341	A1-4	nt	MEIOC.target	MEIOC.RBM46.target
9530068E07Rik	0.0207544	pL G1	nt	MEIOC.target	MEIOC.RBM46.target
9530068E07Rik	-0.121851	L	5.18734e-08	MEIOC.target	MEIOC.RBM46.target
9530068E07Rik	0.0241525	Z	nt	MEIOC.target	MEIOC.RBM46.target
9530077C05Rik	-0.00692466	Undiff	nt	Nontarget	Nontarget
9530077C05Rik	0.00896365	A1-4	nt	Nontarget	Nontarget
9930021J03Rik	-0.015497	Undiff	nt	Nontarget	Nontarget
9930021J03Rik	0.0844647	Z	nt	Nontarget	Nontarget
9930021J03Rik	-0.0564802	pL G1	nt	Nontarget	Nontarget
9930021J03Rik	-0.0198763	In/B	nt	Nontarget	Nontarget
9930021J03Rik	-0.0803435	L	nt	Nontarget	Nontarget
9930021J03Rik	0.00085125	A1-4	nt	Nontarget	Nontarget
9930021J03Rik	-0.0155218	B G2/M	nt	Nontarget	Nontarget
9930021J03Rik	-0.0497407	pL eS	nt	Nontarget	Nontarget
9930021J03Rik	-0.079459	pL lS	nt	Nontarget	Nontarget
A130010J15Rik	-0.00416199	A1-4	nt	Nontarget	Nontarget
A430005L14Rik	0.0417163	B G2/M	nt	Nontarget	Nontarget
A430005L14Rik	0.015007	A1-4	nt	Nontarget	Nontarget
A430005L14Rik	0.0442954	In/B	nt	Nontarget	Nontarget
A430005L14Rik	-0.0255234	pL lS	nt	Nontarget	Nontarget
A430005L14Rik	0.0185937	Undiff	nt	Nontarget	Nontarget
A430005L14Rik	0.0932213	pL G1	nt	Nontarget	Nontarget
A430005L14Rik	0.0292246	pL eS	nt	Nontarget	Nontarget
A430005L14Rik	-0.0374685	Z	nt	Nontarget	Nontarget
A430005L14Rik	-0.130086	L	8.22223e-07	Nontarget	Nontarget
A830018L16Rik	0.529661	Z	2.08695e-60	Nontarget	Nontarget
AA467197	0.224404	Z	4.8628e-09	Nontarget	Nontarget
Aaas	-0.0285037	A1-4	nt	Nontarget	Nontarget
Aaas	0.00470287	B G2/M	nt	Nontarget	Nontarget
Aaas	0.00691563	In/B	nt	Nontarget	Nontarget
Aaas	-0.085646	pL lS	nt	Nontarget	Nontarget
Aaas	-0.00286993	pL G1	nt	Nontarget	Nontarget
Aaas	-0.0792223	L	nt	Nontarget	Nontarget
Aaas	-0.00423029	Z	nt	Nontarget	Nontarget
Aaas	-0.0170833	Undiff	nt	Nontarget	Nontarget
Aaas	-0.0234924	pL eS	nt	Nontarget	Nontarget
Aacs	-0.00503599	Undiff	nt	Nontarget	Nontarget
Aagab	-0.00189215	A1-4	nt	Nontarget	Nontarget
Aagab	-0.0170304	Undiff	nt	Nontarget	Nontarget
Aagab	-0.00405757	In/B	nt	Nontarget	Nontarget
Aagab	-0.0305436	B G2/M	nt	Nontarget	Nontarget
Aak1	-0.063639	L	nt	Nontarget	Nontarget
Aak1	-0.00905055	Undiff	nt	Nontarget	Nontarget
Aak1	-0.0352585	B G2/M	nt	Nontarget	Nontarget
Aak1	-0.057507	pL G1	nt	Nontarget	Nontarget
Aak1	-0.0100993	Z	nt	Nontarget	Nontarget
Aak1	-0.0165306	A1-4	nt	Nontarget	Nontarget
Aak1	-0.0271093	pL lS	nt	Nontarget	Nontarget
Aak1	-0.0125954	In/B	nt	Nontarget	Nontarget
Aak1	-0.0840913	pL eS	nt	Nontarget	Nontarget
Aamdc	0.126914	pL lS	0.000127112	Nontarget	Nontarget
Aamdc	-0.00927058	A1-4	nt	Nontarget	Nontarget
Aamdc	-0.0168876	pL eS	nt	Nontarget	Nontarget
Aamdc	0.147385	L	0.000208058	Nontarget	Nontarget
Aamdc	-0.041808	In/B	nt	Nontarget	Nontarget
Aamdc	-0.0470683	pL G1	nt	Nontarget	Nontarget
Aamdc	0.00722782	Undiff	nt	Nontarget	Nontarget
Aamdc	-0.0215552	B G2/M	nt	Nontarget	Nontarget
Aamdc	-0.104421	Z	0.0148968	Nontarget	Nontarget
Aamp	0.1859	pL eS	0.000879939	Nontarget	Nontarget
Aamp	0.0471656	B G2/M	nt	Nontarget	Nontarget
Aamp	0.0184015	Undiff	nt	Nontarget	Nontarget
Aamp	-0.00767311	A1-4	nt	Nontarget	Nontarget
Aamp	0.321496	L	9.47013e-38	Nontarget	Nontarget
Aamp	-0.00619808	In/B	nt	Nontarget	Nontarget
Aamp	0.34718	pL lS	1.20482e-45	Nontarget	Nontarget
Aamp	0.0367269	pL G1	nt	Nontarget	Nontarget
Aamp	0.0832934	Z	nt	Nontarget	Nontarget
Aar2	-0.00891339	A1-4	nt	Nontarget	Nontarget
Aar2	-0.0483629	Z	nt	Nontarget	Nontarget
Aar2	-0.0201382	In/B	nt	Nontarget	Nontarget
Aar2	-0.00815471	B G2/M	nt	Nontarget	Nontarget
Aar2	-0.00335387	Undiff	nt	Nontarget	Nontarget
Aar2	-0.0505589	L	nt	Nontarget	Nontarget
Aar2	0.0138748	pL lS	nt	Nontarget	Nontarget
Aard	-0.0688851	L	nt	Nontarget	Nontarget
Aard	-0.0139782	In/B	nt	Nontarget	Nontarget
Aard	0.0628264	pL G1	nt	Nontarget	Nontarget
Aard	0.0013958	pL lS	nt	Nontarget	Nontarget
Aard	-0.0154306	Z	nt	Nontarget	Nontarget
Aard	0.0443794	B G2/M	nt	Nontarget	Nontarget
Aard	-0.00888024	A1-4	nt	Nontarget	Nontarget
Aard	-0.0203151	pL eS	nt	Nontarget	Nontarget
Aard	0.00901009	Undiff	nt	Nontarget	Nontarget
Aars	0.0167665	pL eS	nt	Nontarget	Nontarget
Aars	-0.0320918	Undiff	nt	Nontarget	Nontarget
Aars	-0.0259123	In/B	nt	Nontarget	Nontarget
Aars	-0.02513	pL G1	nt	Nontarget	Nontarget
Aars	-0.0978093	Z	nt	Nontarget	Nontarget
Aars	-0.0282868	A1-4	nt	Nontarget	Nontarget
Aars	0.0208375	pL lS	nt	Nontarget	Nontarget
Aars	-0.0294205	B G2/M	nt	Nontarget	Nontarget
Aars	-0.154028	L	4.71381e-13	Nontarget	Nontarget
Aarsd1	-0.040426	A1-4	nt	Nontarget	Nontarget
Aarsd1	0.023556	In/B	nt	Nontarget	Nontarget
Aarsd1	-0.0124253	Z	nt	Nontarget	Nontarget
Aarsd1	-0.168062	pL lS	7.96772e-09	Nontarget	Nontarget
Aarsd1	0.0376697	B G2/M	nt	Nontarget	Nontarget
Aarsd1	-0.0448622	pL eS	nt	Nontarget	Nontarget
Aarsd1	-0.216551	L	3.21054e-19	Nontarget	Nontarget
Aarsd1	-0.0349767	pL G1	nt	Nontarget	Nontarget
Aarsd1	-0.0194776	Undiff	nt	Nontarget	Nontarget
Aasdh	-0.0123309	Undiff	nt	Nontarget	Nontarget
Aasdh	0.000599986	A1-4	nt	Nontarget	Nontarget
Aasdh	0.0861951	L	nt	Nontarget	Nontarget
Aasdh	0.0721201	Z	nt	Nontarget	Nontarget
Aasdhppt	0.0393376	L	nt	MEIOC.target	MEIOC.RBM46.target
Aasdhppt	0.0561924	pL G1	nt	MEIOC.target	MEIOC.RBM46.target
Aasdhppt	-0.0248303	B G2/M	nt	MEIOC.target	MEIOC.RBM46.target
Aasdhppt	0.0112619	In/B	nt	MEIOC.target	MEIOC.RBM46.target
Aasdhppt	0.12835	pL lS	4.46503e-07	MEIOC.target	MEIOC.RBM46.target
Aasdhppt	0.0163216	Undiff	nt	MEIOC.target	MEIOC.RBM46.target
Aasdhppt	0.0730695	pL eS	nt	MEIOC.target	MEIOC.RBM46.target
Aasdhppt	0.34559	Z	4.48778e-34	MEIOC.target	MEIOC.RBM46.target
Aasdhppt	0.0276051	A1-4	nt	MEIOC.target	MEIOC.RBM46.target
Aatf	0.0090707	Undiff	nt	Nontarget	Nontarget
Aatf	0.0486543	B G2/M	nt	Nontarget	Nontarget
Aatf	0.0974419	pL lS	nt	Nontarget	Nontarget
Aatf	-0.00920081	pL G1	nt	Nontarget	Nontarget
Aatf	0.123897	L	0.0220659	Nontarget	Nontarget
Aatf	-0.0283941	In/B	nt	Nontarget	Nontarget
Aatf	0.00234197	pL eS	nt	Nontarget	Nontarget
Aatf	-0.0470472	Z	nt	Nontarget	Nontarget
Aatf	-0.00134243	A1-4	nt	Nontarget	Nontarget
Abca1	-0.015062	A1-4	nt	Nontarget	Nontarget
Abca1	-0.0247611	Undiff	nt	Nontarget	Nontarget
Abca1	0.037089	In/B	nt	Nontarget	Nontarget
Abca2	-0.0274389	Undiff	nt	Nontarget	Nontarget
Abca2	0.0212606	pL eS	nt	Nontarget	Nontarget
Abca2	-0.0208444	pL G1	nt	Nontarget	Nontarget
Abca2	-0.0117103	A1-4	nt	Nontarget	Nontarget
Abca2	-0.0172204	pL lS	nt	Nontarget	Nontarget
Abca2	-0.0311525	In/B	nt	Nontarget	Nontarget
Abca2	-0.0212043	L	nt	Nontarget	Nontarget
Abca2	0.0316034	B G2/M	nt	Nontarget	Nontarget
Abca3	-0.0254016	B G2/M	nt	Nontarget	Nontarget
Abca3	-0.139764	pL lS	1.5593e-07	Nontarget	Nontarget
Abca3	-0.0272222	In/B	nt	Nontarget	Nontarget
Abca3	-0.0436767	pL G1	nt	Nontarget	Nontarget
Abca3	-0.0152033	Undiff	nt	Nontarget	Nontarget
Abca3	-0.0230583	A1-4	nt	Nontarget	Nontarget
Abca3	-0.281324	Z	1.62487e-64	Nontarget	Nontarget
Abca3	-0.146904	pL eS	0.187579	Nontarget	Nontarget
Abca3	-0.34006	L	9.42689e-60	Nontarget	Nontarget
Abca5	0.238834	L	1.35226e-14	Nontarget	Nontarget
Abca5	0.0593859	pL eS	nt	Nontarget	Nontarget
Abca5	-0.00754142	In/B	nt	Nontarget	Nontarget
Abca5	-0.00499111	B G2/M	nt	Nontarget	Nontarget
Abca5	0.160991	pL lS	4.33681e-07	Nontarget	Nontarget
Abca5	-0.0387882	pL G1	nt	Nontarget	Nontarget
Abca5	-0.0154139	Undiff	nt	Nontarget	Nontarget
Abca5	0.00381858	Z	nt	Nontarget	Nontarget
Abca5	0.00708599	A1-4	nt	Nontarget	Nontarget
Abcb6	0.0480349	pL eS	nt	Nontarget	Nontarget
Abcb6	0.0154573	A1-4	nt	Nontarget	Nontarget
Abcb6	-0.000366177	Undiff	nt	Nontarget	Nontarget
Abcb7	0.0128429	Undiff	nt	Nontarget	Nontarget
Abcb7	-0.0265122	B G2/M	nt	Nontarget	Nontarget
Abcb7	-0.0170469	In/B	nt	Nontarget	Nontarget
Abcb7	-0.0303751	A1-4	nt	Nontarget	Nontarget
Abcb7	0.0103262	pL G1	nt	Nontarget	Nontarget
Abcb7	-0.000749135	pL eS	nt	Nontarget	Nontarget
Abcb7	-0.0764465	Z	nt	Nontarget	Nontarget
Abcb8	0.00431962	Undiff	nt	Nontarget	Nontarget
Abcb8	-0.0134834	A1-4	nt	Nontarget	Nontarget
Abcb8	0.0287609	B G2/M	nt	Nontarget	Nontarget
Abcc1	-0.0551286	B G2/M	nt	Nontarget	Nontarget
Abcc1	0.00397875	Undiff	nt	Nontarget	Nontarget
Abcc1	-0.0163578	In/B	nt	Nontarget	Nontarget
Abcc1	-0.0128925	A1-4	nt	Nontarget	Nontarget
Abcc4	-0.013448	A1-4	nt	Nontarget	Nontarget
Abcc4	0.00749643	Undiff	nt	Nontarget	Nontarget
Abcc5	0.00948814	pL eS	nt	Nontarget	Nontarget
Abcc5	-0.0274872	B G2/M	nt	Nontarget	Nontarget
Abcc5	-0.022071	pL G1	nt	Nontarget	Nontarget
Abcc5	0.0035614	Undiff	nt	Nontarget	Nontarget
Abcc5	-0.0162768	In/B	nt	Nontarget	Nontarget
Abcc5	-0.0416604	pL lS	nt	Nontarget	Nontarget
Abcc5	-0.0233664	A1-4	nt	Nontarget	Nontarget
Abcd1	0.019972	Z	nt	Nontarget	Nontarget
Abcd3	-0.428072	L	1.35145e-79	MEIOC.target	MEIOC.RBM46.target
Abcd3	-0.0539601	B G2/M	nt	MEIOC.target	MEIOC.RBM46.target
Abcd3	-0.0150797	In/B	nt	MEIOC.target	MEIOC.RBM46.target
Abcd3	-0.201626	Z	3.42933e-25	MEIOC.target	MEIOC.RBM46.target
Abcd3	-0.215072	pL eS	3.8799e-05	MEIOC.target	MEIOC.RBM46.target
Abcd3	-0.00433303	Undiff	nt	MEIOC.target	MEIOC.RBM46.target
Abcd3	-0.00933403	A1-4	nt	MEIOC.target	MEIOC.RBM46.target
Abcd3	-0.0743721	pL G1	nt	MEIOC.target	MEIOC.RBM46.target
Abcd3	-0.382978	pL lS	2.81356e-59	MEIOC.target	MEIOC.RBM46.target
Abce1	-0.267305	pL lS	1.34302e-23	MEIOC.target	MEIOC.YTHDC2.RBM46.target
Abce1	-0.234634	L	7.41296e-22	MEIOC.target	MEIOC.YTHDC2.RBM46.target
Abce1	-0.12025	B G2/M	0.0803288	MEIOC.target	MEIOC.YTHDC2.RBM46.target
Abce1	-0.0605602	pL G1	nt	MEIOC.target	MEIOC.YTHDC2.RBM46.target
Abce1	-0.148827	pL eS	0.0685252	MEIOC.target	MEIOC.YTHDC2.RBM46.target
Abce1	-0.0103262	A1-4	nt	MEIOC.target	MEIOC.YTHDC2.RBM46.target
Abce1	-0.030763	Undiff	nt	MEIOC.target	MEIOC.YTHDC2.RBM46.target
Abce1	-0.052625	In/B	nt	MEIOC.target	MEIOC.YTHDC2.RBM46.target
Abce1	-0.336646	Z	6.43681e-37	MEIOC.target	MEIOC.YTHDC2.RBM46.target
Abcf1	0.0176524	pL lS	nt	Nontarget	Nontarget
Abcf1	-0.0208812	pL G1	nt	Nontarget	Nontarget
Abcf1	-0.0630868	Undiff	nt	Nontarget	Nontarget
Abcf1	-0.00836169	B G2/M	nt	Nontarget	Nontarget
Abcf1	0.09425	L	nt	Nontarget	Nontarget
Abcf1	0.0576671	Z	nt	Nontarget	Nontarget
Abcf1	-0.0319665	A1-4	nt	Nontarget	Nontarget
Abcf1	-0.0547796	In/B	nt	Nontarget	Nontarget
Abcf1	0.00940103	pL eS	nt	Nontarget	Nontarget
Abcf2	0.189044	pL lS	5.66741e-10	Nontarget	Nontarget
Abcf2	0.139858	L	0.000418188	Nontarget	Nontarget
Abcf2	-0.0337564	Undiff	nt	Nontarget	Nontarget
Abcf2	-0.0294576	In/B	nt	Nontarget	Nontarget
Abcf2	-0.0213749	pL G1	nt	Nontarget	Nontarget
Abcf2	-0.164385	Z	9.04055e-09	Nontarget	Nontarget
Abcf2	-0.00698887	B G2/M	nt	Nontarget	Nontarget
Abcf2	-0.0343164	A1-4	nt	Nontarget	Nontarget
Abcf2	0.0706286	pL eS	nt	Nontarget	Nontarget
Abcf3	-0.0230914	B G2/M	nt	Nontarget	Nontarget
Abcf3	-0.00691712	pL eS	nt	Nontarget	Nontarget
Abcf3	0.00154105	Undiff	nt	Nontarget	Nontarget
Abcf3	-0.0726205	pL lS	nt	Nontarget	Nontarget
Abcf3	0.0364001	pL G1	nt	Nontarget	Nontarget
Abcf3	-0.0374979	A1-4	nt	Nontarget	Nontarget
Abcf3	0.000283956	Z	nt	Nontarget	Nontarget
Abcf3	-0.0268585	In/B	nt	Nontarget	Nontarget
Abcg1	-0.00792666	A1-4	nt	Nontarget	Nontarget
Abcg1	-0.00512089	Undiff	nt	Nontarget	Nontarget
Abcg2	-0.0711578	pL lS	nt	Nontarget	Nontarget
Abcg2	-0.0632579	pL eS	nt	Nontarget	Nontarget
Abcg2	-0.0132567	pL G1	nt	Nontarget	Nontarget
Abcg2	-0.357293	Z	1.5249e-60	Nontarget	Nontarget
Abcg2	-0.235404	L	1.25491e-23	Nontarget	Nontarget
Abcg2	-0.0320459	In/B	nt	Nontarget	Nontarget
Abcg2	-0.0406698	B G2/M	nt	Nontarget	Nontarget
Abcg2	-0.0195131	A1-4	nt	Nontarget	Nontarget
Abcg2	-0.0100291	Undiff	nt	Nontarget	Nontarget
Abhd10	-0.00289814	Undiff	nt	MEIOC.target	MEIOC.RBM46.target
Abhd10	0.0333813	pL G1	nt	MEIOC.target	MEIOC.RBM46.target
Abhd10	0.0812876	L	nt	MEIOC.target	MEIOC.RBM46.target
Abhd10	-0.0134631	pL lS	nt	MEIOC.target	MEIOC.RBM46.target
Abhd10	0.0336372	B G2/M	nt	MEIOC.target	MEIOC.RBM46.target
Abhd10	0.00912821	In/B	nt	MEIOC.target	MEIOC.RBM46.target
Abhd10	0.166549	Z	6.28968e-06	MEIOC.target	MEIOC.RBM46.target
Abhd10	0.00797089	A1-4	nt	MEIOC.target	MEIOC.RBM46.target
Abhd10	-0.0116735	pL eS	nt	MEIOC.target	MEIOC.RBM46.target
Abhd11	-0.0400379	B G2/M	nt	Nontarget	Nontarget
Abhd11	-0.0357854	In/B	nt	Nontarget	Nontarget
Abhd11	-0.0113354	A1-4	nt	Nontarget	Nontarget
Abhd11	-0.0324539	Undiff	nt	Nontarget	Nontarget
Abhd12	0.00959314	Undiff	nt	Nontarget	Nontarget
Abhd12	0.0976106	pL lS	nt	Nontarget	Nontarget
Abhd12	0.0145606	pL eS	nt	Nontarget	Nontarget
Abhd12	0.00661325	A1-4	nt	Nontarget	Nontarget
Abhd12	-0.00368215	In/B	nt	Nontarget	Nontarget
Abhd12	-0.0108815	L	nt	Nontarget	Nontarget
Abhd12	0.0249309	pL G1	nt	Nontarget	Nontarget
Abhd12	-0.201655	Z	8.72165e-18	Nontarget	Nontarget
Abhd12	0.0283758	B G2/M	nt	Nontarget	Nontarget
Abhd13	0.0128304	A1-4	nt	MEIOC.target	MEIOC.RBM46.target
Abhd13	-0.00108717	In/B	nt	MEIOC.target	MEIOC.RBM46.target
Abhd13	-0.0681172	Z	nt	MEIOC.target	MEIOC.RBM46.target
Abhd13	-0.0191656	B G2/M	nt	MEIOC.target	MEIOC.RBM46.target
Abhd13	-0.0103832	Undiff	nt	MEIOC.target	MEIOC.RBM46.target
Abhd14a	0.179526	Z	1.53458e-12	Nontarget	Nontarget
Abhd14a	0.0287613	A1-4	nt	Nontarget	Nontarget
Abhd14a	0.0157346	Undiff	nt	Nontarget	Nontarget
Abhd16a	0.00610163	B G2/M	nt	Nontarget	Nontarget
Abhd16a	0.0404307	pL eS	nt	Nontarget	Nontarget
Abhd16a	0.00332079	In/B	nt	Nontarget	Nontarget
Abhd16a	0.0258717	A1-4	nt	Nontarget	Nontarget
Abhd16a	-0.00249711	L	nt	Nontarget	Nontarget
Abhd16a	0.0266122	pL lS	nt	Nontarget	Nontarget
Abhd16a	0.0115455	Undiff	nt	Nontarget	Nontarget
Abhd16a	0.00145277	pL G1	nt	Nontarget	Nontarget
Abhd17a	-0.0214958	L	nt	Nontarget	Nontarget
Abhd17a	-0.0339951	Undiff	nt	Nontarget	Nontarget
Abhd17a	0.00787755	A1-4	nt	Nontarget	Nontarget
Abhd17a	-0.111241	pL lS	0.00658244	Nontarget	Nontarget
Abhd17a	7.53612e-05	In/B	nt	Nontarget	Nontarget
Abhd17a	-0.0452484	Z	nt	Nontarget	Nontarget
Abhd17a	-0.00302154	pL G1	nt	Nontarget	Nontarget
Abhd17a	-0.0952779	pL eS	nt	Nontarget	Nontarget
Abhd17a	-0.0406945	B G2/M	nt	Nontarget	Nontarget
Abhd17b	0.00916158	A1-4	nt	MEIOC.target	MEIOC.RBM46.target
Abhd17b	-0.0850732	Z	nt	MEIOC.target	MEIOC.RBM46.target
Abhd17b	0.0199948	Undiff	nt	MEIOC.target	MEIOC.RBM46.target
Abhd17b	-0.0324213	B G2/M	nt	MEIOC.target	MEIOC.RBM46.target
Abhd17b	-0.103876	L	8.48758e-06	MEIOC.target	MEIOC.RBM46.target
Abhd17b	-0.128273	pL lS	3.17181e-10	MEIOC.target	MEIOC.RBM46.target
Abhd17b	-0.0521114	pL eS	nt	MEIOC.target	MEIOC.RBM46.target
Abhd17b	-0.0372804	pL G1	nt	MEIOC.target	MEIOC.RBM46.target
Abhd17c	-0.00410021	In/B	nt	Nontarget	Nontarget
Abhd17c	-0.0701012	pL eS	nt	Nontarget	Nontarget
Abhd17c	0.0706623	Z	nt	Nontarget	Nontarget
Abhd17c	-0.0213519	B G2/M	nt	Nontarget	Nontarget
Abhd17c	0.0037518	A1-4	nt	Nontarget	Nontarget
Abhd17c	-0.0198197	pL G1	nt	Nontarget	Nontarget
Abhd17c	0.00422907	Undiff	nt	Nontarget	Nontarget
Abhd18	0.159671	pL lS	4.69061e-06	Nontarget	Nontarget
Abhd18	0.084801	pL eS	nt	Nontarget	Nontarget
Abhd18	-0.0480256	L	nt	Nontarget	Nontarget
Abhd18	-0.169092	Z	6.168e-09	Nontarget	Nontarget
Abhd2	-0.00835731	A1-4	nt	MEIOC.target	MEIOC.RBM46.target
Abhd2	-0.0100038	In/B	nt	MEIOC.target	MEIOC.RBM46.target
Abhd2	-0.00024909	Undiff	nt	MEIOC.target	MEIOC.RBM46.target
Abhd4	-0.00467466	Undiff	nt	Nontarget	Nontarget
Abhd5	-0.027797	pL G1	nt	MEIOC.target	MEIOC.RBM46.target
Abhd5	0.0388564	Undiff	nt	MEIOC.target	MEIOC.RBM46.target
Abhd5	-0.0945607	pL eS	nt	MEIOC.target	MEIOC.RBM46.target
Abhd5	0.0170036	B G2/M	nt	MEIOC.target	MEIOC.RBM46.target
Abhd5	-0.0670735	L	nt	MEIOC.target	MEIOC.RBM46.target
Abhd5	0.0273799	In/B	nt	MEIOC.target	MEIOC.RBM46.target
Abhd5	-0.00362381	A1-4	nt	MEIOC.target	MEIOC.RBM46.target
Abhd5	0.027096	Z	nt	MEIOC.target	MEIOC.RBM46.target
Abhd5	-0.0774257	pL lS	nt	MEIOC.target	MEIOC.RBM46.target
Abhd6	0.00413239	Undiff	nt	Nontarget	Nontarget
Abi1	-0.437753	L	3.99071e-61	MEIOC.target	MEIOC.YTHDC2.RBM46.target
Abi1	-0.0835601	B G2/M	nt	MEIOC.target	MEIOC.YTHDC2.RBM46.target
Abi1	-0.0990056	pL G1	nt	MEIOC.target	MEIOC.YTHDC2.RBM46.target
Abi1	-0.0457418	A1-4	nt	MEIOC.target	MEIOC.YTHDC2.RBM46.target
Abi1	-0.166198	pL eS	0.160036	MEIOC.target	MEIOC.YTHDC2.RBM46.target
Abi1	-0.030096	In/B	nt	MEIOC.target	MEIOC.YTHDC2.RBM46.target
Abi1	-0.224166	pL lS	5.26739e-18	MEIOC.target	MEIOC.YTHDC2.RBM46.target
Abi1	0.0157295	Undiff	nt	MEIOC.target	MEIOC.YTHDC2.RBM46.target
Abi1	-0.39273	Z	5.55907e-55	MEIOC.target	MEIOC.YTHDC2.RBM46.target
Abi2	-0.0118745	A1-4	nt	MEIOC.target	MEIOC.RBM46.target
Abi2	-0.0103621	In/B	nt	MEIOC.target	MEIOC.RBM46.target
Abi2	-0.0105954	B G2/M	nt	MEIOC.target	MEIOC.RBM46.target
Abi2	-0.0479431	pL G1	nt	MEIOC.target	MEIOC.RBM46.target
Abi2	-0.0551918	L	nt	MEIOC.target	MEIOC.RBM46.target
Abi2	-0.320071	Z	2.66792e-32	MEIOC.target	MEIOC.RBM46.target
Abi2	-0.0316451	Undiff	nt	MEIOC.target	MEIOC.RBM46.target
Abi2	-0.0826171	pL eS	nt	MEIOC.target	MEIOC.RBM46.target
Abi2	-0.137661	pL lS	1.00583e-05	MEIOC.target	MEIOC.RBM46.target
Abl1	0.0473607	L	nt	Nontarget	Nontarget
Abl1	-0.0167232	A1-4	nt	Nontarget	Nontarget
Abl1	0.00070998	pL lS	nt	Nontarget	Nontarget
Abl1	0.0162131	B G2/M	nt	Nontarget	Nontarget
Abl1	0.00220285	Undiff	nt	Nontarget	Nontarget
Abl1	-0.0122852	In/B	nt	Nontarget	Nontarget
Abl1	-0.0286607	Z	nt	Nontarget	Nontarget
Abl2	-0.0465683	pL G1	nt	MEIOC.target	MEIOC.RBM46.target
Abl2	0.0492489	Z	nt	MEIOC.target	MEIOC.RBM46.target
Abl2	-0.0478609	B G2/M	nt	MEIOC.target	MEIOC.RBM46.target
Abl2	-0.0177246	In/B	nt	MEIOC.target	MEIOC.RBM46.target
Abl2	-0.0481493	Undiff	nt	MEIOC.target	MEIOC.RBM46.target
Abl2	-0.0622565	pL eS	nt	MEIOC.target	MEIOC.RBM46.target
Abl2	-0.074205	pL lS	nt	MEIOC.target	MEIOC.RBM46.target
Abl2	-0.0655802	L	nt	MEIOC.target	MEIOC.RBM46.target
Abl2	-0.0326484	A1-4	nt	MEIOC.target	MEIOC.RBM46.target
Abr	-0.0568183	pL lS	nt	Nontarget	Nontarget
Abr	-0.0199922	Undiff	nt	Nontarget	Nontarget
Abr	-0.0180802	A1-4	nt	Nontarget	Nontarget
Abracl	0.0153092	A1-4	nt	Nontarget	Nontarget
Abraxas1	0.0514053	Z	nt	Nontarget	Nontarget
Abraxas1	0.033313	pL eS	nt	Nontarget	Nontarget
Abraxas1	0.017837	Undiff	nt	Nontarget	Nontarget
Abraxas1	-0.0514925	L	nt	Nontarget	Nontarget
Abraxas1	0.0104354	B G2/M	nt	Nontarget	Nontarget
Abraxas1	-0.0606062	pL lS	nt	Nontarget	Nontarget
Abraxas1	0.0508711	pL G1	nt	Nontarget	Nontarget
Abraxas1	-0.00281584	A1-4	nt	Nontarget	Nontarget
Abraxas2	-0.173799	pL lS	1.49023e-12	MEIOC.target	MEIOC.RBM46.target
Abraxas2	-0.0279628	A1-4	nt	MEIOC.target	MEIOC.RBM46.target
Abraxas2	-0.0147851	In/B	nt	MEIOC.target	MEIOC.RBM46.target
Abraxas2	-0.0223161	Undiff	nt	MEIOC.target	MEIOC.RBM46.target
Abraxas2	-0.0384976	B G2/M	nt	MEIOC.target	MEIOC.RBM46.target
Abraxas2	-0.0705168	pL G1	nt	MEIOC.target	MEIOC.RBM46.target
Abraxas2	-0.105063	Z	0.0242589	MEIOC.target	MEIOC.RBM46.target
Abraxas2	-0.0817374	pL eS	nt	MEIOC.target	MEIOC.RBM46.target
Abraxas2	-0.157386	L	4.06973e-11	MEIOC.target	MEIOC.RBM46.target
Abt1	0.0173013	B G2/M	nt	Nontarget	Nontarget
Abt1	0.0666567	pL G1	nt	Nontarget	Nontarget
Abt1	0.00192163	A1-4	nt	Nontarget	Nontarget
Abt1	0.0347257	Undiff	nt	Nontarget	Nontarget
Abt1	0.0729622	L	nt	Nontarget	Nontarget
Abt1	0.0168123	pL lS	nt	Nontarget	Nontarget
Abt1	0.0426412	In/B	nt	Nontarget	Nontarget
Abt1	0.112163	Z	0.183438	Nontarget	Nontarget
Abt1	0.0219905	pL eS	nt	Nontarget	Nontarget
Abtb1	-0.0225257	In/B	nt	Nontarget	Nontarget
Abtb1	0.00651782	A1-4	nt	Nontarget	Nontarget
Abtb1	-0.0159626	Undiff	nt	Nontarget	Nontarget
Acaa1a	0.00159726	Undiff	nt	Nontarget	Nontarget
Acaa1a	0.00234093	B G2/M	nt	Nontarget	Nontarget
Acaa1a	0.0038757	pL G1	nt	Nontarget	Nontarget
Acaa1a	-0.0043618	In/B	nt	Nontarget	Nontarget
Acaa1a	-0.0843046	pL lS	nt	Nontarget	Nontarget
Acaa1a	-0.0669505	pL eS	nt	Nontarget	Nontarget
Acaa1a	-0.0356349	A1-4	nt	Nontarget	Nontarget
Acaa2	0.0317773	Undiff	nt	Nontarget	Nontarget
Acaa2	-0.0108247	A1-4	nt	Nontarget	Nontarget
Acaca	0.146019	pL lS	0.000263932	Nontarget	Nontarget
Acaca	-0.063885	A1-4	nt	Nontarget	Nontarget
Acaca	-0.0431188	In/B	nt	Nontarget	Nontarget
Acaca	0.19046	L	3.84289e-09	Nontarget	Nontarget
Acaca	-0.0516039	Undiff	nt	Nontarget	Nontarget
Acaca	-0.119902	Z	0.00173412	Nontarget	Nontarget
Acaca	0.0602214	pL eS	nt	Nontarget	Nontarget
Acaca	-0.0344228	B G2/M	nt	Nontarget	Nontarget
Acaca	-0.0264878	pL G1	nt	Nontarget	Nontarget
Acad11	0.181631	L	5.34349e-12	Nontarget	Nontarget
Acad11	-0.0414606	pL G1	nt	Nontarget	Nontarget
Acad11	-0.0127277	A1-4	nt	Nontarget	Nontarget
Acad11	0.065108	Z	nt	Nontarget	Nontarget
Acad11	0.000232503	Undiff	nt	Nontarget	Nontarget
Acad11	-0.0290781	In/B	nt	Nontarget	Nontarget
Acad12	-0.00437016	A1-4	nt	Nontarget	Nontarget
Acad9	-0.022275	A1-4	nt	MEIOC.target	MEIOC.target
Acad9	0.00976183	B G2/M	nt	MEIOC.target	MEIOC.target
Acad9	-0.0030397	In/B	nt	MEIOC.target	MEIOC.target
Acad9	0.00440447	pL eS	nt	MEIOC.target	MEIOC.target
Acad9	-0.0276298	Undiff	nt	MEIOC.target	MEIOC.target
Acadl	0.00914467	Undiff	nt	Nontarget	Nontarget
Acadl	-0.0829961	pL lS	nt	Nontarget	Nontarget
Acadl	-0.1127	pL G1	0.851293	Nontarget	Nontarget
Acadl	-0.0186927	A1-4	nt	Nontarget	Nontarget
Acadl	-0.141776	pL eS	1	Nontarget	Nontarget
Acadl	0.0215201	In/B	nt	Nontarget	Nontarget
Acadl	-0.101393	B G2/M	1	Nontarget	Nontarget
Acadm	-0.0946366	pL lS	nt	Nontarget	Nontarget
Acadm	-0.136456	B G2/M	0.00353074	Nontarget	Nontarget
Acadm	-0.0235628	A1-4	nt	Nontarget	Nontarget
Acadm	-0.0494015	In/B	nt	Nontarget	Nontarget
Acadm	-0.00921682	Undiff	nt	Nontarget	Nontarget
Acadm	-0.121709	pL G1	1	Nontarget	Nontarget
Acadm	-0.157504	pL eS	0.403901	Nontarget	Nontarget
Acads	0.0273919	Undiff	nt	Nontarget	Nontarget
Acads	-0.00252613	A1-4	nt	Nontarget	Nontarget
Acadsb	0.207991	Z	1.33553e-12	Nontarget	Nontarget
Acadsb	0.284825	L	2.42947e-25	Nontarget	Nontarget
Acadsb	0.187491	pL lS	2.40733e-14	Nontarget	Nontarget
Acadsb	-0.00275001	A1-4	nt	Nontarget	Nontarget
Acadsb	0.00463777	Undiff	nt	Nontarget	Nontarget
Acadsb	0.0777474	pL eS	nt	Nontarget	Nontarget
Acadvl	-0.027257	pL lS	nt	Nontarget	Nontarget
Acadvl	0.0199163	B G2/M	nt	Nontarget	Nontarget
Acadvl	-0.336531	Z	1.10759e-46	Nontarget	Nontarget
Acadvl	-0.0283322	A1-4	nt	Nontarget	Nontarget
Acadvl	-0.0246603	pL eS	nt	Nontarget	Nontarget
Acadvl	0.0034566	Undiff	nt	Nontarget	Nontarget
Acadvl	-0.295289	L	4.42249e-40	Nontarget	Nontarget
Acadvl	-0.0207709	In/B	nt	Nontarget	Nontarget
Acadvl	-0.0314887	pL G1	nt	Nontarget	Nontarget
Acan	-0.0212735	A1-4	nt	Nontarget	Nontarget
Acap2	-0.00178064	A1-4	nt	MEIOC.target	MEIOC.target
Acap2	-0.0430159	Undiff	nt	MEIOC.target	MEIOC.target
Acap3	0.00463503	In/B	nt	Nontarget	Nontarget
Acap3	-0.0201238	A1-4	nt	Nontarget	Nontarget
Acap3	0.000252178	Undiff	nt	Nontarget	Nontarget
Acat1	0.0284618	pL eS	nt	Nontarget	Nontarget
Acat1	-0.00509928	A1-4	nt	Nontarget	Nontarget
Acat1	-0.0194759	B G2/M	nt	Nontarget	Nontarget
Acat1	-0.0320539	pL G1	nt	Nontarget	Nontarget
Acat1	-0.00171204	In/B	nt	Nontarget	Nontarget
Acat1	-0.0111556	pL lS	nt	Nontarget	Nontarget
Acat1	-0.0302545	Z	nt	Nontarget	Nontarget
Acat1	0.00418489	Undiff	nt	Nontarget	Nontarget
Acat2	0.169865	pL eS	0.0727113	Nontarget	Nontarget
Acat2	-0.0742608	L	nt	Nontarget	Nontarget
Acat2	-0.00922584	In/B	nt	Nontarget	Nontarget
Acat2	0.000307868	A1-4	nt	Nontarget	Nontarget
Acat2	0.122492	pL lS	0.00350496	Nontarget	Nontarget
Acat2	-0.00833321	Undiff	nt	Nontarget	Nontarget
Acat2	-0.026593	B G2/M	nt	Nontarget	Nontarget
Acat2	-0.307082	Z	8.02808e-57	Nontarget	Nontarget
Acat2	-0.00858575	pL G1	nt	Nontarget	Nontarget
Acbd3	-0.00511219	A1-4	nt	Nontarget	Nontarget
Acbd3	-0.0121954	pL G1	nt	Nontarget	Nontarget
Acbd3	0.0101842	B G2/M	nt	Nontarget	Nontarget
Acbd3	0.0176109	pL lS	nt	Nontarget	Nontarget
Acbd3	0.161258	Z	5.40364e-10	Nontarget	Nontarget
Acbd3	0.0237953	In/B	nt	Nontarget	Nontarget
Acbd3	-0.0252361	Undiff	nt	Nontarget	Nontarget
Acbd3	0.0505983	L	nt	Nontarget	Nontarget
Acbd3	0.0149036	pL eS	nt	Nontarget	Nontarget
Acbd5	-0.131098	pL G1	0.131061	MEIOC.target	MEIOC.RBM46.target
Acbd5	-0.304288	Z	1.37921e-32	MEIOC.target	MEIOC.RBM46.target
Acbd5	-0.0162832	In/B	nt	MEIOC.target	MEIOC.RBM46.target
Acbd5	0.0264837	Undiff	nt	MEIOC.target	MEIOC.RBM46.target
Acbd5	-0.0348894	A1-4	nt	MEIOC.target	MEIOC.RBM46.target
Acbd5	-0.14641	pL lS	3.3242e-09	MEIOC.target	MEIOC.RBM46.target
Acbd5	-0.136612	pL eS	0.0151902	MEIOC.target	MEIOC.RBM46.target
Acbd5	-0.0838166	B G2/M	nt	MEIOC.target	MEIOC.RBM46.target
Acbd5	-0.220774	L	2.94917e-26	MEIOC.target	MEIOC.RBM46.target
Acbd6	-0.00332551	A1-4	nt	MEIOC.target	MEIOC.RBM46.target
Acbd6	-0.00749086	B G2/M	nt	MEIOC.target	MEIOC.RBM46.target
Acbd6	0.0146118	pL G1	nt	MEIOC.target	MEIOC.RBM46.target
Acbd6	0.0424484	Undiff	nt	MEIOC.target	MEIOC.RBM46.target
Acbd6	0.00476559	L	nt	MEIOC.target	MEIOC.RBM46.target
Acbd6	-0.00880641	pL eS	nt	MEIOC.target	MEIOC.RBM46.target
Acbd6	0.0909431	Z	nt	MEIOC.target	MEIOC.RBM46.target
Acbd6	0.00466802	In/B	nt	MEIOC.target	MEIOC.RBM46.target
Acbd6	-0.0100763	pL lS	nt	MEIOC.target	MEIOC.RBM46.target
Acd	-0.0833476	pL lS	nt	Nontarget	Nontarget
Acd	-0.0608804	pL eS	nt	Nontarget	Nontarget
Acd	0.00239456	A1-4	nt	Nontarget	Nontarget
Acd	-0.0367728	B G2/M	nt	Nontarget	Nontarget
Acd	-0.11234	Z	0.0003439	Nontarget	Nontarget
Acd	0.00616127	L	nt	Nontarget	Nontarget
Acd	-0.0620646	pL G1	nt	Nontarget	Nontarget
Acd	-0.00966377	Undiff	nt	Nontarget	Nontarget
Acd	0.0129301	In/B	nt	Nontarget	Nontarget
Acer2	-0.00994421	Undiff	nt	Nontarget	Nontarget
Acer3	0.0668504	pL G1	nt	Nontarget	Nontarget
Acer3	0.273744	L	1.48348e-29	Nontarget	Nontarget
Acer3	-0.365359	Z	6.70536e-38	Nontarget	Nontarget
Acer3	0.117353	pL eS	1	Nontarget	Nontarget
Acer3	-0.0369591	A1-4	nt	Nontarget	Nontarget
Acer3	0.0463773	In/B	nt	Nontarget	Nontarget
Acer3	-0.00914699	Undiff	nt	Nontarget	Nontarget
Acer3	0.362864	pL lS	2.8596e-50	Nontarget	Nontarget
Acer3	0.0218372	B G2/M	nt	Nontarget	Nontarget
Acin1	-0.050056	Undiff	nt	Nontarget	Nontarget
Acin1	0.189674	Z	1.99198e-08	Nontarget	Nontarget
Acin1	-0.0319831	pL eS	nt	Nontarget	Nontarget
Acin1	-0.0542711	A1-4	nt	Nontarget	Nontarget
Acin1	-0.0128282	L	nt	Nontarget	Nontarget
Acin1	-0.12121	pL lS	7.60233e-05	Nontarget	Nontarget
Acin1	-0.0316497	pL G1	nt	Nontarget	Nontarget
Acin1	0.00935894	B G2/M	nt	Nontarget	Nontarget
Acin1	-0.0147124	In/B	nt	Nontarget	Nontarget
Acly	-0.0128475	In/B	nt	Nontarget	Nontarget
Acly	-0.0169744	pL G1	nt	Nontarget	Nontarget
Acly	0.0222813	Z	nt	Nontarget	Nontarget
Acly	-0.0452803	Undiff	nt	Nontarget	Nontarget
Acly	-0.0145159	pL eS	nt	Nontarget	Nontarget
Acly	-0.0110197	A1-4	nt	Nontarget	Nontarget
Acly	-0.0124302	B G2/M	nt	Nontarget	Nontarget
Aco1	-0.0133234	A1-4	nt	Nontarget	Nontarget
Aco1	-0.0128873	Undiff	nt	Nontarget	Nontarget
Aco2	0.0676299	B G2/M	nt	Nontarget	Nontarget
Aco2	-0.0389105	Undiff	nt	Nontarget	Nontarget
Aco2	-0.00319305	In/B	nt	Nontarget	Nontarget
Aco2	-0.0481765	pL lS	nt	Nontarget	Nontarget
Aco2	0.199643	Z	6.88575e-12	Nontarget	Nontarget
Aco2	-0.0139998	A1-4	nt	Nontarget	Nontarget
Aco2	-0.031794	L	nt	Nontarget	Nontarget
Aco2	0.0497063	pL G1	nt	Nontarget	Nontarget
Aco2	0.0245772	pL eS	nt	Nontarget	Nontarget
Acot13	0.00498034	Undiff	nt	Nontarget	Nontarget
Acot13	0.0201984	A1-4	nt	Nontarget	Nontarget
Acot13	-0.0910684	Z	nt	Nontarget	Nontarget
Acot13	0.0840702	L	nt	Nontarget	Nontarget
Acot7	0.0517065	pL G1	nt	Nontarget	Nontarget
Acot7	0.0463919	In/B	nt	Nontarget	Nontarget
Acot7	0.150023	pL eS	0.0227872	Nontarget	Nontarget
Acot7	-0.00238648	Undiff	nt	Nontarget	Nontarget
Acot7	0.0293924	A1-4	nt	Nontarget	Nontarget
Acot7	0.081972	B G2/M	nt	Nontarget	Nontarget
Acot7	0.10866	L	0.236122	Nontarget	Nontarget
Acot7	0.372148	Z	1.90336e-37	Nontarget	Nontarget
Acot7	0.110631	pL lS	0.0155623	Nontarget	Nontarget
Acot9	0.00748912	B G2/M	nt	Nontarget	Nontarget
Acot9	-0.00779245	A1-4	nt	Nontarget	Nontarget
Acot9	0.014367	pL eS	nt	Nontarget	Nontarget
Acot9	-0.0209915	pL lS	nt	Nontarget	Nontarget
Acot9	-0.0105098	pL G1	nt	Nontarget	Nontarget
Acot9	0.0149678	In/B	nt	Nontarget	Nontarget
Acot9	0.0637613	Z	nt	Nontarget	Nontarget
Acot9	-0.00384278	Undiff	nt	Nontarget	Nontarget
Acox1	-0.0787851	Z	nt	MEIOC.target	MEIOC.RBM46.target
Acox1	-0.0749206	pL G1	nt	MEIOC.target	MEIOC.RBM46.target
Acox1	-0.0170493	Undiff	nt	MEIOC.target	MEIOC.RBM46.target
Acox1	-0.0476351	B G2/M	nt	MEIOC.target	MEIOC.RBM46.target
Acox1	-0.0339442	In/B	nt	MEIOC.target	MEIOC.RBM46.target
Acox1	-0.0432675	A1-4	nt	MEIOC.target	MEIOC.RBM46.target
Acp1	0.076312	pL eS	nt	Nontarget	Nontarget
Acp1	0.0701401	pL G1	nt	Nontarget	Nontarget
Acp1	0.0500669	L	nt	Nontarget	Nontarget
Acp1	-0.0665875	B G2/M	nt	Nontarget	Nontarget
Acp1	0.0888648	Z	nt	Nontarget	Nontarget
Acp1	-0.00979263	A1-4	nt	Nontarget	Nontarget
Acp1	0.0286464	In/B	nt	Nontarget	Nontarget
Acp1	-0.0171497	pL lS	nt	Nontarget	Nontarget
Acp1	0.0385497	Undiff	nt	Nontarget	Nontarget
Acp6	0.0111012	A1-4	nt	Nontarget	Nontarget
Acp6	0.00124969	Undiff	nt	Nontarget	Nontarget
Acp6	-0.0165745	In/B	nt	Nontarget	Nontarget
Acsl1	-0.051017	pL eS	nt	Nontarget	Nontarget
Acsl1	0.114266	pL lS	0.000378994	Nontarget	Nontarget
Acsl1	0.146862	L	0.00636386	Nontarget	Nontarget
Acsl1	-0.0129846	A1-4	nt	Nontarget	Nontarget
Acsl1	-0.0474725	pL G1	nt	Nontarget	Nontarget
Acsl1	0.0319082	Z	nt	Nontarget	Nontarget
Acsl1	-0.00604212	In/B	nt	Nontarget	Nontarget
Acsl1	-0.0169801	Undiff	nt	Nontarget	Nontarget
Acsl1	-0.0108671	B G2/M	nt	Nontarget	Nontarget
Acsl3	-0.201603	pL eS	0.00147675	MEIOC.target	MEIOC.RBM46.target
Acsl3	-0.149123	pL G1	0.00633144	MEIOC.target	MEIOC.RBM46.target
Acsl3	-0.269114	L	1.88269e-29	MEIOC.target	MEIOC.RBM46.target
Acsl3	0.0204936	Undiff	nt	MEIOC.target	MEIOC.RBM46.target
Acsl3	-0.321477	Z	3.57702e-36	MEIOC.target	MEIOC.RBM46.target
Acsl3	-0.117519	B G2/M	0.00510309	MEIOC.target	MEIOC.RBM46.target
Acsl3	-0.0625031	In/B	nt	MEIOC.target	MEIOC.RBM46.target
Acsl3	-0.00933656	A1-4	nt	MEIOC.target	MEIOC.RBM46.target
Acsl3	-0.275389	pL lS	5.11575e-27	MEIOC.target	MEIOC.RBM46.target
Acsl4	0.00543624	B G2/M	nt	Nontarget	Nontarget
Acsl4	-0.036411	pL eS	nt	Nontarget	Nontarget
Acsl4	-0.0391283	pL G1	nt	Nontarget	Nontarget
Acsl4	0.0105808	In/B	nt	Nontarget	Nontarget
Acsl4	-0.0149001	A1-4	nt	Nontarget	Nontarget
Acss2	0.225333	pL eS	2.93046e-07	Nontarget	Nontarget
Acss2	0.0124307	B G2/M	nt	Nontarget	Nontarget
Acss2	0.377433	L	1.04643e-48	Nontarget	Nontarget
Acss2	0.00754177	In/B	nt	Nontarget	Nontarget
Acss2	-0.25211	Z	4.93668e-19	Nontarget	Nontarget
Acss2	-0.0171262	A1-4	nt	Nontarget	Nontarget
Acss2	0.345976	pL lS	3.37851e-42	Nontarget	Nontarget
Acss2	0.015066	pL G1	nt	Nontarget	Nontarget
Acss2	-0.0321958	Undiff	nt	Nontarget	Nontarget
Acta2	-0.0191893	A1-4	nt	Nontarget	Nontarget
Actb	-0.10969	pL eS	0.647941	Nontarget	Nontarget
Actb	-0.0635734	pL G1	nt	Nontarget	Nontarget
Actb	-0.014435	In/B	nt	Nontarget	Nontarget
Actb	0.00110324	B G2/M	nt	Nontarget	Nontarget
Actb	-0.0266871	Undiff	nt	Nontarget	Nontarget
Actb	-0.821933	L	2.12114e-167	Nontarget	Nontarget
Actb	-0.00538368	A1-4	nt	Nontarget	Nontarget
Actb	-0.299775	Z	5.15652e-25	Nontarget	Nontarget
Actb	-0.305721	pL lS	5.21901e-37	Nontarget	Nontarget
Actg1	-0.42135	L	3.29018e-72	Nontarget	Nontarget
Actg1	-0.118814	pL lS	3.55803e-08	Nontarget	Nontarget
Actg1	0.0757668	pL eS	nt	Nontarget	Nontarget
Actg1	0.0116404	A1-4	nt	Nontarget	Nontarget
Actg1	0.00761737	Undiff	nt	Nontarget	Nontarget
Actg1	0.0153002	pL G1	nt	Nontarget	Nontarget
Actg1	0.0653906	In/B	nt	Nontarget	Nontarget
Actg1	0.114586	Z	1.46499e-06	Nontarget	Nontarget
Actg1	0.049035	B G2/M	nt	Nontarget	Nontarget
Actl6a	0.00375032	pL G1	nt	Nontarget	Nontarget
Actl6a	0.167527	Z	1.28406e-07	Nontarget	Nontarget
Actl6a	-0.0631901	pL lS	nt	Nontarget	Nontarget
Actl6a	0.0433132	B G2/M	nt	Nontarget	Nontarget
Actl6a	-0.00297446	A1-4	nt	Nontarget	Nontarget
Actl6a	0.0352151	In/B	nt	Nontarget	Nontarget
Actl6a	-0.00549481	Undiff	nt	Nontarget	Nontarget
Actl6a	0.226464	L	3.642e-12	Nontarget	Nontarget
Actl6a	-0.007789	pL eS	nt	Nontarget	Nontarget
Actn1	0.00423996	A1-4	nt	Nontarget	Nontarget
Actn1	0.00421806	Undiff	nt	Nontarget	Nontarget
Actn2	-0.0217056	Undiff	nt	Nontarget	Nontarget
Actn3	0.00531831	Undiff	nt	Nontarget	Nontarget
Actn4	-0.0417766	Undiff	nt	Nontarget	Nontarget
Actn4	0.0128483	pL eS	nt	Nontarget	Nontarget
Actn4	-0.00427334	A1-4	nt	Nontarget	Nontarget
Actn4	-0.00085645	pL G1	nt	Nontarget	Nontarget
Actn4	-0.0376439	pL lS	nt	Nontarget	Nontarget
Actn4	-0.0190759	B G2/M	nt	Nontarget	Nontarget
Actn4	0.0188547	In/B	nt	Nontarget	Nontarget
Actn4	-0.249081	Z	1.05906e-26	Nontarget	Nontarget
Actn4	-0.111632	L	0.0368257	Nontarget	Nontarget
Actr10	-0.016936	Undiff	nt	Nontarget	Nontarget
Actr10	0.113885	L	0.0224361	Nontarget	Nontarget
Actr10	0.262707	Z	8.40754e-21	Nontarget	Nontarget
Actr10	0.0669903	pL lS	nt	Nontarget	Nontarget
Actr10	0.0076091	A1-4	nt	Nontarget	Nontarget
Actr10	0.0315863	pL eS	nt	Nontarget	Nontarget
Actr10	0.0325144	In/B	nt	Nontarget	Nontarget
Actr10	0.0294897	pL G1	nt	Nontarget	Nontarget
Actr10	0.0141971	B G2/M	nt	Nontarget	Nontarget
Actr1a	0.00684976	A1-4	nt	MEIOC.target	MEIOC.target
Actr1a	-0.00825832	In/B	nt	MEIOC.target	MEIOC.target
Actr1a	0.157328	Z	2.58162e-05	MEIOC.target	MEIOC.target
Actr1a	0.0321413	Undiff	nt	MEIOC.target	MEIOC.target
Actr1a	-0.00888366	pL G1	nt	MEIOC.target	MEIOC.target
Actr1a	-0.0402254	B G2/M	nt	MEIOC.target	MEIOC.target
Actr1a	0.0155103	L	nt	MEIOC.target	MEIOC.target
Actr1a	0.025165	pL eS	nt	MEIOC.target	MEIOC.target
Actr1a	0.0441371	pL lS	nt	MEIOC.target	MEIOC.target
Actr1b	-0.0300923	pL G1	nt	MEIOC.target	MEIOC.RBM46.target
Actr1b	-0.00110519	A1-4	nt	MEIOC.target	MEIOC.RBM46.target
Actr1b	0.0201298	Undiff	nt	MEIOC.target	MEIOC.RBM46.target
Actr1b	-0.0175853	B G2/M	nt	MEIOC.target	MEIOC.RBM46.target
Actr1b	0.00770346	In/B	nt	MEIOC.target	MEIOC.RBM46.target
Actr2	-0.234671	pL lS	7.31956e-22	MEIOC.target	MEIOC.YTHDC2.RBM46.target
Actr2	-0.269295	L	7.56646e-27	MEIOC.target	MEIOC.YTHDC2.RBM46.target
Actr2	0.00136987	Undiff	nt	MEIOC.target	MEIOC.YTHDC2.RBM46.target
Actr2	-0.013459	In/B	nt	MEIOC.target	MEIOC.YTHDC2.RBM46.target
Actr2	-0.127078	B G2/M	1	MEIOC.target	MEIOC.YTHDC2.RBM46.target
Actr2	-0.128593	pL G1	0.00172766	MEIOC.target	MEIOC.YTHDC2.RBM46.target
Actr2	0.00794521	A1-4	nt	MEIOC.target	MEIOC.YTHDC2.RBM46.target
Actr2	-0.282228	Z	1.37305e-29	MEIOC.target	MEIOC.YTHDC2.RBM46.target
Actr2	-0.264277	pL eS	6.20639e-11	MEIOC.target	MEIOC.YTHDC2.RBM46.target
Actr3	-0.0263997	Undiff	nt	MEIOC.target	MEIOC.YTHDC2.RBM46.target
Actr3	-0.540215	L	5.67944e-97	MEIOC.target	MEIOC.YTHDC2.RBM46.target
Actr3	-0.0683297	In/B	nt	MEIOC.target	MEIOC.YTHDC2.RBM46.target
Actr3	-0.484984	Z	4.64848e-72	MEIOC.target	MEIOC.YTHDC2.RBM46.target
Actr3	-0.237109	pL G1	4.52117e-14	MEIOC.target	MEIOC.YTHDC2.RBM46.target
Actr3	-0.469852	pL lS	1.90853e-76	MEIOC.target	MEIOC.YTHDC2.RBM46.target
Actr3	-0.358359	pL eS	7.3791e-19	MEIOC.target	MEIOC.YTHDC2.RBM46.target
Actr3	-0.124755	B G2/M	0.0129303	MEIOC.target	MEIOC.YTHDC2.RBM46.target
Actr3	-0.0311176	A1-4	nt	MEIOC.target	MEIOC.YTHDC2.RBM46.target
Actr3b	0.0190065	pL lS	nt	Nontarget	Nontarget
Actr3b	-0.00865271	A1-4	nt	Nontarget	Nontarget
Actr3b	0.0559054	pL eS	nt	Nontarget	Nontarget
Actr3b	-0.0222163	B G2/M	nt	Nontarget	Nontarget
Actr3b	0.00942586	Undiff	nt	Nontarget	Nontarget
Actr3b	0.00228346	In/B	nt	Nontarget	Nontarget
Actr5	-0.00661994	In/B	nt	Nontarget	Nontarget
Actr5	-0.0159916	A1-4	nt	Nontarget	Nontarget
Actr5	-0.00326137	Undiff	nt	Nontarget	Nontarget
Actr5	0.0302273	B G2/M	nt	Nontarget	Nontarget
Actr6	0.0569267	pL lS	nt	Nontarget	Nontarget
Actr6	0.0068195	In/B	nt	Nontarget	Nontarget
Actr6	0.00624436	Undiff	nt	Nontarget	Nontarget
Actr6	0.0721363	L	nt	Nontarget	Nontarget
Actr6	-0.0792	B G2/M	nt	Nontarget	Nontarget
Actr6	0.0243025	A1-4	nt	Nontarget	Nontarget
Actr6	-0.00109687	pL G1	nt	Nontarget	Nontarget
Actr6	-0.0156843	pL eS	nt	Nontarget	Nontarget
Actr6	0.121365	Z	0.145269	Nontarget	Nontarget
Actr8	-0.046639	pL lS	nt	Nontarget	Nontarget
Actr8	-0.0756284	L	nt	Nontarget	Nontarget
Actr8	0.0084401	Z	nt	Nontarget	Nontarget
Actr8	0.0446154	pL eS	nt	Nontarget	Nontarget
Actr8	0.0368025	pL G1	nt	Nontarget	Nontarget
Actr8	0.00349476	A1-4	nt	Nontarget	Nontarget
Actr8	-0.0377707	Undiff	nt	Nontarget	Nontarget
Actr8	0.0139449	B G2/M	nt	Nontarget	Nontarget
Actr8	0.0186277	In/B	nt	Nontarget	Nontarget
Acvr2a	-0.0111278	A1-4	nt	MEIOC.target	MEIOC.RBM46.target
Acvr2a	-0.144188	Z	3.89041e-08	MEIOC.target	MEIOC.RBM46.target
Acvr2a	-0.00754883	In/B	nt	MEIOC.target	MEIOC.RBM46.target
Acvr2a	-0.0637645	pL lS	nt	MEIOC.target	MEIOC.RBM46.target
Acvr2a	-0.103761	L	0.000651538	MEIOC.target	MEIOC.RBM46.target
Acvr2a	-0.0521609	pL G1	nt	MEIOC.target	MEIOC.RBM46.target
Acvr2a	-0.011203	B G2/M	nt	MEIOC.target	MEIOC.RBM46.target
Acvr2a	-0.0301788	pL eS	nt	MEIOC.target	MEIOC.RBM46.target
Acvr2b	-0.151795	pL lS	1.23912e-13	Nontarget	Nontarget
Acvr2b	0.00207131	Undiff	nt	Nontarget	Nontarget
Acvr2b	0.00976342	In/B	nt	Nontarget	Nontarget
Acvr2b	0.0525417	B G2/M	nt	Nontarget	Nontarget
Acvr2b	0.0118276	A1-4	nt	Nontarget	Nontarget
Acvr2b	-0.0212846	pL eS	nt	Nontarget	Nontarget
Acvr2b	0.00882843	pL G1	nt	Nontarget	Nontarget
Acyp1	0.0335437	A1-4	nt	Nontarget	Nontarget
Acyp1	0.0985948	pL eS	nt	Nontarget	Nontarget
Acyp1	0.0282294	pL G1	nt	Nontarget	Nontarget
Acyp1	0.0192853	Undiff	nt	Nontarget	Nontarget
Acyp1	0.0117158	B G2/M	nt	Nontarget	Nontarget
Acyp1	0.450462	Z	1.69657e-52	Nontarget	Nontarget
Acyp1	0.0204919	In/B	nt	Nontarget	Nontarget
Adad1	0.0114426	Z	nt	Nontarget	Nontarget
Adad1	0.215381	pL lS	8.47062e-20	Nontarget	Nontarget
Adad1	0.0358914	Undiff	nt	Nontarget	Nontarget
Adad1	0.23256	L	4.42656e-16	Nontarget	Nontarget
Adad1	0.20648	pL eS	5.4146e-13	Nontarget	Nontarget
Adad1	0.0117539	A1-4	nt	Nontarget	Nontarget
Adad2	0.135325	pL eS	1	Nontarget	Nontarget
Adad2	0.178389	pL G1	1.00868e-11	Nontarget	Nontarget
Adad2	-8.08199e-05	A1-4	nt	Nontarget	Nontarget
Adad2	0.0339783	B G2/M	nt	Nontarget	Nontarget
Adad2	-0.00773993	Undiff	nt	Nontarget	Nontarget
Adad2	0.0270317	In/B	nt	Nontarget	Nontarget
Adal	-0.0442153	A1-4	nt	Nontarget	Nontarget
Adal	0.0100308	In/B	nt	Nontarget	Nontarget
Adal	0.0296633	B G2/M	nt	Nontarget	Nontarget
Adal	-0.0100564	Undiff	nt	Nontarget	Nontarget
Adam10	-0.499557	L	2.65846e-82	MEIOC.target	MEIOC.YTHDC2.RBM46.target
Adam10	-0.0349715	In/B	nt	MEIOC.target	MEIOC.YTHDC2.RBM46.target
Adam10	-0.607964	Z	2.17977e-129	MEIOC.target	MEIOC.YTHDC2.RBM46.target
Adam10	-0.289156	pL eS	2.14581e-10	MEIOC.target	MEIOC.YTHDC2.RBM46.target
Adam10	-0.161265	pL G1	0.000367046	MEIOC.target	MEIOC.YTHDC2.RBM46.target
Adam10	-0.00811173	Undiff	nt	MEIOC.target	MEIOC.YTHDC2.RBM46.target
Adam10	-0.0384086	A1-4	nt	MEIOC.target	MEIOC.YTHDC2.RBM46.target
Adam10	-0.300399	pL lS	3.79339e-31	MEIOC.target	MEIOC.YTHDC2.RBM46.target
Adam10	-0.0714163	B G2/M	nt	MEIOC.target	MEIOC.YTHDC2.RBM46.target
Adam15	-0.0746179	pL G1	nt	Nontarget	Nontarget
Adam15	-0.0151723	In/B	nt	Nontarget	Nontarget
Adam15	0.0238718	Undiff	nt	Nontarget	Nontarget
Adam15	-0.0265217	pL lS	nt	Nontarget	Nontarget
Adam15	-0.0711458	B G2/M	nt	Nontarget	Nontarget
Adam15	-0.0894255	pL eS	nt	Nontarget	Nontarget
Adam15	-0.0162681	A1-4	nt	Nontarget	Nontarget
Adam17	0.0111251	pL G1	nt	MEIOC.target	MEIOC.YTHDC2.RBM46.target
Adam17	-0.0855121	Z	nt	MEIOC.target	MEIOC.YTHDC2.RBM46.target
Adam17	-0.00287372	In/B	nt	MEIOC.target	MEIOC.YTHDC2.RBM46.target
Adam17	-0.0604128	L	nt	MEIOC.target	MEIOC.YTHDC2.RBM46.target
Adam17	-0.0131314	Undiff	nt	MEIOC.target	MEIOC.YTHDC2.RBM46.target
Adam17	-0.0578957	pL lS	nt	MEIOC.target	MEIOC.YTHDC2.RBM46.target
Adam17	-0.0331293	A1-4	nt	MEIOC.target	MEIOC.YTHDC2.RBM46.target
Adam17	0.0102572	B G2/M	nt	MEIOC.target	MEIOC.YTHDC2.RBM46.target
Adam17	-0.0415597	pL eS	nt	MEIOC.target	MEIOC.YTHDC2.RBM46.target
Adam9	-0.229864	Z	3.25377e-32	MEIOC.target	MEIOC.RBM46.target
Adam9	-0.0792788	L	nt	MEIOC.target	MEIOC.RBM46.target
Adamts19	-0.00822177	A1-4	nt	Nontarget	Nontarget
Adar	-0.0201833	In/B	nt	Nontarget	Nontarget
Adar	-0.07645	L	nt	Nontarget	Nontarget
Adar	-0.0207404	A1-4	nt	Nontarget	Nontarget
Adar	-0.0129552	Undiff	nt	Nontarget	Nontarget
Adarb1	-0.0126656	pL G1	nt	MEIOC.target	MEIOC.RBM46.target
Adarb1	-0.487356	Z	1.66484e-75	MEIOC.target	MEIOC.RBM46.target
Adarb1	-0.0532125	L	nt	MEIOC.target	MEIOC.RBM46.target
Adarb1	-0.0397382	Undiff	nt	MEIOC.target	MEIOC.RBM46.target
Adarb1	0.03975	pL eS	nt	MEIOC.target	MEIOC.RBM46.target
Adarb1	0.0176103	In/B	nt	MEIOC.target	MEIOC.RBM46.target
Adarb1	-0.0530858	B G2/M	nt	MEIOC.target	MEIOC.RBM46.target
Adarb1	-0.0482222	A1-4	nt	MEIOC.target	MEIOC.RBM46.target
Adarb1	0.122633	pL lS	0.000446559	MEIOC.target	MEIOC.RBM46.target
Adck1	-0.00503853	Undiff	nt	Nontarget	Nontarget
Adck1	-0.0275665	pL eS	nt	Nontarget	Nontarget
Adck1	-0.0403009	B G2/M	nt	Nontarget	Nontarget
Adck1	0.00306169	A1-4	nt	Nontarget	Nontarget
Adck1	-0.0833391	pL G1	nt	Nontarget	Nontarget
Adck1	0.101818	pL lS	5.86559e-05	Nontarget	Nontarget
Adck1	0.00262346	In/B	nt	Nontarget	Nontarget
Adck5	0.00274414	Undiff	nt	Nontarget	Nontarget
Adck5	-0.0218954	In/B	nt	Nontarget	Nontarget
Adck5	0.000784957	B G2/M	nt	Nontarget	Nontarget
Adck5	0.028786	pL G1	nt	Nontarget	Nontarget
Adck5	-0.0133649	pL eS	nt	Nontarget	Nontarget
Adck5	-0.0675673	pL lS	nt	Nontarget	Nontarget
Adck5	0.00228558	A1-4	nt	Nontarget	Nontarget
Adcy3	-0.0194846	A1-4	nt	Nontarget	Nontarget
Add1	-0.194905	Z	1.95978e-16	Nontarget	Nontarget
Add1	-0.0618227	B G2/M	nt	Nontarget	Nontarget
Add1	-0.110048	pL lS	0.0969543	Nontarget	Nontarget
Add1	-0.090193	pL eS	nt	Nontarget	Nontarget
Add1	-0.0593588	A1-4	nt	Nontarget	Nontarget
Add1	-0.0976274	pL G1	nt	Nontarget	Nontarget
Add1	-0.0216861	In/B	nt	Nontarget	Nontarget
Add1	-0.0186808	Undiff	nt	Nontarget	Nontarget
Add1	-0.190937	L	4.831e-15	Nontarget	Nontarget
Add3	-0.0113354	In/B	nt	MEIOC.target	MEIOC.RBM46.target
Add3	-0.0810939	L	nt	MEIOC.target	MEIOC.RBM46.target
Add3	-0.0122771	B G2/M	nt	MEIOC.target	MEIOC.RBM46.target
Add3	0.0514606	pL eS	nt	MEIOC.target	MEIOC.RBM46.target
Add3	-0.00746641	pL lS	nt	MEIOC.target	MEIOC.RBM46.target
Add3	0.00186943	pL G1	nt	MEIOC.target	MEIOC.RBM46.target
Add3	-0.0248254	Undiff	nt	MEIOC.target	MEIOC.RBM46.target
Add3	0.393752	Z	7.44898e-35	MEIOC.target	MEIOC.RBM46.target
Add3	-0.0330373	A1-4	nt	MEIOC.target	MEIOC.RBM46.target
Adgra3	0.00250251	B G2/M	nt	Nontarget	Nontarget
Adgra3	0.00336537	Undiff	nt	Nontarget	Nontarget
Adgra3	-0.021574	pL G1	nt	Nontarget	Nontarget
Adgra3	-0.0121571	A1-4	nt	Nontarget	Nontarget
Adgra3	-0.00767956	In/B	nt	Nontarget	Nontarget
Adgra3	-0.0448026	pL eS	nt	Nontarget	Nontarget
Adgrl1	-0.0731841	pL G1	nt	Nontarget	Nontarget
Adgrl1	-0.0213229	Undiff	nt	Nontarget	Nontarget
Adgrl1	-0.0579291	B G2/M	nt	Nontarget	Nontarget
Adgrl1	0.00232154	In/B	nt	Nontarget	Nontarget
Adgrl1	-0.0704465	pL eS	nt	Nontarget	Nontarget
Adgrl1	0.00233208	A1-4	nt	Nontarget	Nontarget
Adgrl1	-0.0993198	pL lS	nt	Nontarget	Nontarget
Adgrl2	-0.0445956	Undiff	nt	Nontarget	Nontarget
Adh5	-0.252797	pL lS	1.15341e-25	Nontarget	Nontarget
Adh5	-0.250084	L	4.60781e-19	Nontarget	Nontarget
Adh5	-0.189433	B G2/M	1.44043e-10	Nontarget	Nontarget
Adh5	-0.154676	Z	3.99839e-08	Nontarget	Nontarget
Adh5	-0.224101	pL eS	3.40806e-06	Nontarget	Nontarget
Adh5	-0.221549	pL G1	1.3582e-12	Nontarget	Nontarget
Adh5	-0.107581	In/B	1.86614e-11	Nontarget	Nontarget
Adh5	-0.0141803	A1-4	nt	Nontarget	Nontarget
Adh5	-0.0113066	Undiff	nt	Nontarget	Nontarget
Adi1	-0.040043	In/B	nt	Nontarget	Nontarget
Adi1	-0.0940708	B G2/M	nt	Nontarget	Nontarget
Adi1	-0.00721411	Undiff	nt	Nontarget	Nontarget
Adi1	0.0146317	pL G1	nt	Nontarget	Nontarget
Adi1	-0.0180037	A1-4	nt	Nontarget	Nontarget
Adi1	-0.0324061	pL eS	nt	Nontarget	Nontarget
Adipor1	-0.238994	pL lS	9.11389e-20	Nontarget	Nontarget
Adipor1	-0.0597439	In/B	nt	Nontarget	Nontarget
Adipor1	-0.113063	B G2/M	0.135715	Nontarget	Nontarget
Adipor1	-0.0180926	Undiff	nt	Nontarget	Nontarget
Adipor1	-0.131154	pL G1	0.0154009	Nontarget	Nontarget
Adipor1	-0.307738	Z	6.95726e-35	Nontarget	Nontarget
Adipor1	-0.202465	L	3.07002e-14	Nontarget	Nontarget
Adipor1	-0.212397	pL eS	0.000102277	Nontarget	Nontarget
Adipor1	-0.0220693	A1-4	nt	Nontarget	Nontarget
Adipor2	-0.00710087	A1-4	nt	MEIOC.target	MEIOC.RBM46.target
Adipor2	0.00190995	pL G1	nt	MEIOC.target	MEIOC.RBM46.target
Adipor2	-0.110349	pL lS	7.07082e-05	MEIOC.target	MEIOC.RBM46.target
Adipor2	-0.0120386	Undiff	nt	MEIOC.target	MEIOC.RBM46.target
Adipor2	-0.0109841	In/B	nt	MEIOC.target	MEIOC.RBM46.target
Adipor2	-0.0385946	L	nt	MEIOC.target	MEIOC.RBM46.target
Adipor2	-0.118898	Z	0.000121504	MEIOC.target	MEIOC.RBM46.target
Adipor2	-0.0878896	pL eS	nt	MEIOC.target	MEIOC.RBM46.target
Adipor2	-0.0477127	B G2/M	nt	MEIOC.target	MEIOC.RBM46.target
Adk	0.0303628	pL eS	nt	Nontarget	Nontarget
Adk	0.148368	L	1.55725e-06	Nontarget	Nontarget
Adk	0.184234	pL lS	1.01912e-12	Nontarget	Nontarget
Adk	0.0148498	In/B	nt	Nontarget	Nontarget
Adk	0.026344	A1-4	nt	Nontarget	Nontarget
Adk	-0.00182552	Undiff	nt	Nontarget	Nontarget
Adk	0.00787792	B G2/M	nt	Nontarget	Nontarget
Adk	-0.207495	Z	9.57515e-13	Nontarget	Nontarget
Adk	0.023549	pL G1	nt	Nontarget	Nontarget
Adnp	0.167604	L	1.5085e-07	Nontarget	Nontarget
Adnp	0.0133563	In/B	nt	Nontarget	Nontarget
Adnp	0.013725	pL lS	nt	Nontarget	Nontarget
Adnp	0.0161018	Undiff	nt	Nontarget	Nontarget
Adnp	-0.012904	A1-4	nt	Nontarget	Nontarget
Adnp	0.0537357	pL eS	nt	Nontarget	Nontarget
Adnp	0.0364888	pL G1	nt	Nontarget	Nontarget
Adnp	0.03872	Z	nt	Nontarget	Nontarget
Adnp	0.083187	B G2/M	nt	Nontarget	Nontarget
Adnp2	-0.00802117	B G2/M	nt	Nontarget	Nontarget
Adnp2	0.00682542	L	nt	Nontarget	Nontarget
Adnp2	-0.00396706	Undiff	nt	Nontarget	Nontarget
Adnp2	-0.0570783	Z	nt	Nontarget	Nontarget
Adnp2	-0.0272959	pL lS	nt	Nontarget	Nontarget
Adnp2	-0.023491	In/B	nt	Nontarget	Nontarget
Adnp2	-0.0453548	pL eS	nt	Nontarget	Nontarget
Adnp2	-0.017527	pL G1	nt	Nontarget	Nontarget
Adnp2	-0.0185555	A1-4	nt	Nontarget	Nontarget
Ado	-0.0982209	pL lS	nt	MEIOC.target	MEIOC.RBM46.target
Ado	0.00378792	In/B	nt	MEIOC.target	MEIOC.RBM46.target
Ado	-0.0139827	Undiff	nt	MEIOC.target	MEIOC.RBM46.target
Ado	0.0209243	B G2/M	nt	MEIOC.target	MEIOC.RBM46.target
Ado	-0.00128472	pL eS	nt	MEIOC.target	MEIOC.RBM46.target
Ado	-0.00275166	pL G1	nt	MEIOC.target	MEIOC.RBM46.target
Ado	-0.0233125	A1-4	nt	MEIOC.target	MEIOC.RBM46.target
Ado	-0.0920047	L	nt	MEIOC.target	MEIOC.RBM46.target
Adpgk	-0.0134172	pL eS	nt	Nontarget	Nontarget
Adpgk	-0.00729995	In/B	nt	Nontarget	Nontarget
Adpgk	-0.0744963	pL lS	nt	Nontarget	Nontarget
Adpgk	-0.0357322	pL G1	nt	Nontarget	Nontarget
Adpgk	0.0158785	Undiff	nt	Nontarget	Nontarget
Adpgk	-0.128637	Z	9.71007e-09	Nontarget	Nontarget
Adpgk	-0.100551	L	3.2577e-06	Nontarget	Nontarget
Adpgk	0.0019619	B G2/M	nt	Nontarget	Nontarget
Adpgk	-0.00901479	A1-4	nt	Nontarget	Nontarget
Adprh	0.007666	pL G1	nt	Nontarget	Nontarget
Adprh	0.0122211	In/B	nt	Nontarget	Nontarget
Adprh	0.0508756	Z	nt	Nontarget	Nontarget
Adprh	-0.105369	pL lS	0.000228749	Nontarget	Nontarget
Adprh	-0.0415026	pL eS	nt	Nontarget	Nontarget
Adprh	-0.00595942	A1-4	nt	Nontarget	Nontarget
Adprh	-0.00573901	B G2/M	nt	Nontarget	Nontarget
Adprh	0.00237825	Undiff	nt	Nontarget	Nontarget
Adprhl2	0.0112537	A1-4	nt	MEIOC.target	MEIOC.target
Adprhl2	0.00811715	B G2/M	nt	MEIOC.target	MEIOC.target
Adprhl2	0.0163061	Undiff	nt	MEIOC.target	MEIOC.target
Adprhl2	-0.0244616	In/B	nt	MEIOC.target	MEIOC.target
Adprm	0.0174216	B G2/M	nt	Nontarget	Nontarget
Adprm	0.00238042	A1-4	nt	Nontarget	Nontarget
Adprm	-0.000650213	In/B	nt	Nontarget	Nontarget
Adprm	0.00680814	Undiff	nt	Nontarget	Nontarget
Adrm1	-0.0177068	A1-4	nt	Nontarget	Nontarget
Adrm1	0.0434402	B G2/M	nt	Nontarget	Nontarget
Adrm1	-0.00892781	Undiff	nt	Nontarget	Nontarget
Adrm1	-0.00235412	In/B	nt	Nontarget	Nontarget
Adrm1	-0.0581305	pL eS	nt	Nontarget	Nontarget
Adrm1	0.0462801	Z	nt	Nontarget	Nontarget
Adrm1	-0.000190871	pL G1	nt	Nontarget	Nontarget
Adrm1	-0.0599048	pL lS	nt	Nontarget	Nontarget
Adrm1	-0.100224	L	0.00450078	Nontarget	Nontarget
Adsl	0.0470026	pL G1	nt	Nontarget	Nontarget
Adsl	-0.0893626	pL lS	nt	Nontarget	Nontarget
Adsl	0.0316304	pL eS	nt	Nontarget	Nontarget
Adsl	0.0158526	B G2/M	nt	Nontarget	Nontarget
Adsl	-0.0081745	In/B	nt	Nontarget	Nontarget
Adsl	-0.036806	L	nt	Nontarget	Nontarget
Adsl	0.0170676	A1-4	nt	Nontarget	Nontarget
Adsl	0.113524	Z	0.0611548	Nontarget	Nontarget
Adsl	0.0140603	Undiff	nt	Nontarget	Nontarget
Adss	0.010784	pL G1	nt	MEIOC.target	MEIOC.RBM46.target
Adss	0.217094	pL lS	4.73969e-18	MEIOC.target	MEIOC.RBM46.target
Adss	0.189445	L	1.99898e-12	MEIOC.target	MEIOC.RBM46.target
Adss	0.196563	pL eS	0.00423672	MEIOC.target	MEIOC.RBM46.target
Adss	0.0558946	In/B	nt	MEIOC.target	MEIOC.RBM46.target
Adss	0.0238694	B G2/M	nt	MEIOC.target	MEIOC.RBM46.target
Adss	-0.00734522	Z	nt	MEIOC.target	MEIOC.RBM46.target
Adss	0.026224	A1-4	nt	MEIOC.target	MEIOC.RBM46.target
Adss	-0.0155897	Undiff	nt	MEIOC.target	MEIOC.RBM46.target
Aebp1	0.000388393	A1-4	nt	Nontarget	Nontarget
Aebp1	-0.0143411	Undiff	nt	Nontarget	Nontarget
Aebp2	-0.139858	pL lS	2.2715e-05	MEIOC.target	MEIOC.RBM46.target
Aebp2	0.0240442	Z	nt	MEIOC.target	MEIOC.RBM46.target
Aebp2	0.00496504	pL G1	nt	MEIOC.target	MEIOC.RBM46.target
Aebp2	-0.0100491	B G2/M	nt	MEIOC.target	MEIOC.RBM46.target
Aebp2	-0.0840095	L	nt	MEIOC.target	MEIOC.RBM46.target
Aebp2	-0.036978	Undiff	nt	MEIOC.target	MEIOC.RBM46.target
Aebp2	-0.0201754	A1-4	nt	MEIOC.target	MEIOC.RBM46.target
Aebp2	-0.00664972	In/B	nt	MEIOC.target	MEIOC.RBM46.target
Aebp2	-0.00508709	pL eS	nt	MEIOC.target	MEIOC.RBM46.target
Aen	-0.0235479	In/B	nt	Nontarget	Nontarget
Aen	-0.000582274	A1-4	nt	Nontarget	Nontarget
Aen	-0.0977549	Z	nt	Nontarget	Nontarget
Aen	-0.0708418	B G2/M	nt	Nontarget	Nontarget
Aen	-0.0602649	pL G1	nt	Nontarget	Nontarget
Aen	0.0442901	L	nt	Nontarget	Nontarget
Aen	0.00546505	pL eS	nt	Nontarget	Nontarget
Aen	0.00998048	Undiff	nt	Nontarget	Nontarget
Aen	0.0372167	pL lS	nt	Nontarget	Nontarget
Afap1	-0.00310622	A1-4	nt	Nontarget	Nontarget
Afap1	-0.023286	In/B	nt	Nontarget	Nontarget
Afap1	-0.0306677	B G2/M	nt	Nontarget	Nontarget
Afdn	-4.16875e-05	In/B	nt	Nontarget	Nontarget
Afdn	-0.0911628	L	nt	Nontarget	Nontarget
Afdn	-0.0424069	Undiff	nt	Nontarget	Nontarget
Afdn	0.199652	Z	1.12795e-10	Nontarget	Nontarget
Afdn	-0.0384953	pL eS	nt	Nontarget	Nontarget
Afdn	-0.0227631	A1-4	nt	Nontarget	Nontarget
Afdn	-0.061722	pL G1	nt	Nontarget	Nontarget
Afdn	-0.0887266	B G2/M	nt	Nontarget	Nontarget
Afdn	-0.130272	pL lS	0.000695949	Nontarget	Nontarget
Aff1	0.00543076	Undiff	nt	Nontarget	Nontarget
Aff3	-0.0244481	Undiff	nt	Nontarget	Nontarget
Aff4	-0.0722853	Z	nt	MEIOC.target	MEIOC.YTHDC2.RBM46.target
Aff4	0.0481775	pL eS	nt	MEIOC.target	MEIOC.YTHDC2.RBM46.target
Aff4	0.00982363	Undiff	nt	MEIOC.target	MEIOC.YTHDC2.RBM46.target
Aff4	0.305675	pL lS	5.12773e-27	MEIOC.target	MEIOC.YTHDC2.RBM46.target
Aff4	0.268158	L	1.40624e-26	MEIOC.target	MEIOC.YTHDC2.RBM46.target
Afg3l1	-0.0205496	In/B	nt	Nontarget	Nontarget
Afg3l1	-0.0335276	pL eS	nt	Nontarget	Nontarget
Afg3l1	-0.0104196	A1-4	nt	Nontarget	Nontarget
Afg3l1	-0.0750157	pL lS	nt	Nontarget	Nontarget
Afg3l1	-0.00869013	B G2/M	nt	Nontarget	Nontarget
Afg3l1	-0.0274337	Undiff	nt	Nontarget	Nontarget
Afg3l1	0.0103225	pL G1	nt	Nontarget	Nontarget
Afg3l2	-0.0107538	pL lS	nt	Nontarget	Nontarget
Afg3l2	-5.13623e-05	B G2/M	nt	Nontarget	Nontarget
Afg3l2	-0.0343696	A1-4	nt	Nontarget	Nontarget
Afg3l2	-0.0477747	In/B	nt	Nontarget	Nontarget
Afg3l2	-0.00134205	Undiff	nt	Nontarget	Nontarget
Afg3l2	-0.0227393	pL G1	nt	Nontarget	Nontarget
Afg3l2	0.168444	L	1.56158e-06	Nontarget	Nontarget
Afg3l2	0.00590586	pL eS	nt	Nontarget	Nontarget
Afg3l2	0.207501	Z	6.12645e-12	Nontarget	Nontarget
Afmid	-0.0988549	L	nt	Nontarget	Nontarget
Aftph	-0.0984356	L	nt	Nontarget	Nontarget
Aftph	0.00852857	pL lS	nt	Nontarget	Nontarget
Aftph	-0.0161148	pL G1	nt	Nontarget	Nontarget
Aftph	-0.00295607	Undiff	nt	Nontarget	Nontarget
Aftph	0.144749	Z	0.00742674	Nontarget	Nontarget
Aftph	-0.0188311	In/B	nt	Nontarget	Nontarget
Aftph	-0.0226857	A1-4	nt	Nontarget	Nontarget
Aftph	-0.0231835	B G2/M	nt	Nontarget	Nontarget
Aftph	-0.0596036	pL eS	nt	Nontarget	Nontarget
Aga	0.0027783	Undiff	nt	Nontarget	Nontarget
Aga	0.000172534	A1-4	nt	Nontarget	Nontarget
Aga	0.0374936	pL eS	nt	Nontarget	Nontarget
Agap1	-0.0101045	B G2/M	nt	Nontarget	Nontarget
Agap1	-0.0995095	pL G1	nt	Nontarget	Nontarget
Agap1	-0.219536	pL lS	7.15532e-21	Nontarget	Nontarget
Agap1	-0.0201021	Undiff	nt	Nontarget	Nontarget
Agap1	-0.0611303	A1-4	nt	Nontarget	Nontarget
Agap1	-0.0384865	In/B	nt	Nontarget	Nontarget
Agap1	-0.211948	L	6.42806e-30	Nontarget	Nontarget
Agap1	-0.0301536	pL eS	nt	Nontarget	Nontarget
Agap3	-0.0213602	pL lS	nt	Nontarget	Nontarget
Agap3	0.00697099	In/B	nt	Nontarget	Nontarget
Agap3	-0.0181591	A1-4	nt	Nontarget	Nontarget
Agap3	-0.0148587	pL eS	nt	Nontarget	Nontarget
Agap3	0.013836	Undiff	nt	Nontarget	Nontarget
Agap3	0.015359	pL G1	nt	Nontarget	Nontarget
Agap3	0.0126098	B G2/M	nt	Nontarget	Nontarget
Agbl3	-0.0290143	In/B	nt	MEIOC.target	MEIOC.target
Agbl3	-0.00317454	A1-4	nt	MEIOC.target	MEIOC.target
Agbl3	0.319883	L	5.507e-31	MEIOC.target	MEIOC.target
Agbl3	-0.00140214	Undiff	nt	MEIOC.target	MEIOC.target
Agbl3	0.0452098	pL G1	nt	MEIOC.target	MEIOC.target
Agbl3	0.0610489	Z	nt	MEIOC.target	MEIOC.target
Agbl4	-0.163399	Z	6.23677e-34	Nontarget	Nontarget
Agbl5	-0.0074898	A1-4	nt	Nontarget	Nontarget
Agbl5	0.00542508	Undiff	nt	Nontarget	Nontarget
Agbl5	0.073059	Z	nt	Nontarget	Nontarget
Agfg1	-0.250608	pL lS	1.51044e-24	MEIOC.target	MEIOC.YTHDC2.RBM46.target
Agfg1	-0.167623	pL eS	0.00842527	MEIOC.target	MEIOC.YTHDC2.RBM46.target
Agfg1	0.00458201	Z	nt	MEIOC.target	MEIOC.YTHDC2.RBM46.target
Agfg1	-0.0137962	A1-4	nt	MEIOC.target	MEIOC.YTHDC2.RBM46.target
Agfg1	-0.127617	pL G1	0.46676	MEIOC.target	MEIOC.YTHDC2.RBM46.target
Agfg1	-0.323227	L	4.96582e-34	MEIOC.target	MEIOC.YTHDC2.RBM46.target
Agfg1	-0.0179585	In/B	nt	MEIOC.target	MEIOC.YTHDC2.RBM46.target
Agfg1	-0.0258171	Undiff	nt	MEIOC.target	MEIOC.YTHDC2.RBM46.target
Agfg1	-0.0973329	B G2/M	nt	MEIOC.target	MEIOC.YTHDC2.RBM46.target
Agfg2	0.0146255	Undiff	nt	Nontarget	Nontarget
Agfg2	0.0453115	pL G1	nt	Nontarget	Nontarget
Agfg2	-0.0463878	pL lS	nt	Nontarget	Nontarget
Agfg2	0.00385763	In/B	nt	Nontarget	Nontarget
Agfg2	0.0324659	pL eS	nt	Nontarget	Nontarget
Agfg2	0.00801019	B G2/M	nt	Nontarget	Nontarget
Agfg2	0.0201808	A1-4	nt	Nontarget	Nontarget
Aggf1	-0.0760909	L	nt	MEIOC.target	MEIOC.RBM46.target
Aggf1	-0.0299777	pL G1	nt	MEIOC.target	MEIOC.RBM46.target
Aggf1	-0.115781	pL eS	1	MEIOC.target	MEIOC.RBM46.target
Aggf1	-0.013911	B G2/M	nt	MEIOC.target	MEIOC.RBM46.target
Aggf1	-0.0699836	pL lS	nt	MEIOC.target	MEIOC.RBM46.target
Aggf1	-0.0501588	In/B	nt	MEIOC.target	MEIOC.RBM46.target
Aggf1	-0.0189456	A1-4	nt	MEIOC.target	MEIOC.RBM46.target
Aggf1	-0.123056	Z	0.00592481	MEIOC.target	MEIOC.RBM46.target
Aggf1	-0.0291705	Undiff	nt	MEIOC.target	MEIOC.RBM46.target
Agk	0.0106683	B G2/M	nt	Nontarget	Nontarget
Agk	0.139476	Z	0.000992678	Nontarget	Nontarget
Agk	0.00210312	In/B	nt	Nontarget	Nontarget
Agk	-0.00340358	pL G1	nt	Nontarget	Nontarget
Agk	0.171958	L	1.36669e-05	Nontarget	Nontarget
Agk	0.0138594	A1-4	nt	Nontarget	Nontarget
Agk	0.00373986	Undiff	nt	Nontarget	Nontarget
Agk	-0.00826319	pL lS	nt	Nontarget	Nontarget
Agk	0.0433283	pL eS	nt	Nontarget	Nontarget
Agl	-0.0248488	pL G1	nt	Nontarget	Nontarget
Agl	-0.0229395	pL lS	nt	Nontarget	Nontarget
Agl	-0.0442874	Undiff	nt	Nontarget	Nontarget
Agl	0.0313375	In/B	nt	Nontarget	Nontarget
Agl	0.034785	pL eS	nt	Nontarget	Nontarget
Agl	0.0858612	Z	nt	Nontarget	Nontarget
Agl	0.0221587	A1-4	nt	Nontarget	Nontarget
Agl	-0.0262201	B G2/M	nt	Nontarget	Nontarget
Ago1	-0.0325809	In/B	nt	Nontarget	Nontarget
Ago1	-0.0654715	B G2/M	nt	Nontarget	Nontarget
Ago1	-0.00200398	Undiff	nt	Nontarget	Nontarget
Ago1	-0.10946	pL lS	6.90735e-07	Nontarget	Nontarget
Ago1	-0.0557896	pL G1	nt	Nontarget	Nontarget
Ago1	0.00226301	A1-4	nt	Nontarget	Nontarget
Ago1	-0.0906291	pL eS	nt	Nontarget	Nontarget
Ago2	0.322988	Z	4.40409e-28	MEIOC.target	MEIOC.RBM46.target
Ago3	-0.177435	Z	7.5064e-07	Nontarget	Nontarget
Ago3	0.0344577	L	nt	Nontarget	Nontarget
Ago3	0.0169507	pL eS	nt	Nontarget	Nontarget
Ago3	-0.056726	B G2/M	nt	Nontarget	Nontarget
Ago3	-0.0517692	In/B	nt	Nontarget	Nontarget
Ago3	-0.0835681	pL G1	nt	Nontarget	Nontarget
Ago3	-0.0279186	A1-4	nt	Nontarget	Nontarget
Ago3	0.0737456	pL lS	nt	Nontarget	Nontarget
Ago3	-0.00642776	Undiff	nt	Nontarget	Nontarget
Ago4	0.00599355	In/B	nt	Nontarget	Nontarget
Ago4	-0.0572064	L	nt	Nontarget	Nontarget
Ago4	-0.0701501	Z	nt	Nontarget	Nontarget
Ago4	-0.0249113	pL G1	nt	Nontarget	Nontarget
Ago4	0.00955137	pL eS	nt	Nontarget	Nontarget
Ago4	-0.0337105	B G2/M	nt	Nontarget	Nontarget
Ago4	-0.0447584	pL lS	nt	Nontarget	Nontarget
Agpat1	-0.0991977	L	nt	Nontarget	Nontarget
Agpat1	0.0130421	In/B	nt	Nontarget	Nontarget
Agpat1	-0.0307454	pL eS	nt	Nontarget	Nontarget
Agpat1	-0.00294911	A1-4	nt	Nontarget	Nontarget
Agpat1	0.0150028	B G2/M	nt	Nontarget	Nontarget
Agpat1	-0.0308413	pL lS	nt	Nontarget	Nontarget
Agpat1	-0.0561524	Z	nt	Nontarget	Nontarget
Agpat1	-0.0389408	pL G1	nt	Nontarget	Nontarget
Agpat3	0.306548	Z	2.69567e-36	MEIOC.target	MEIOC.RBM46.target
Agpat5	-0.319781	Z	4.48151e-33	Nontarget	Nontarget
Agpat5	-0.0122616	In/B	nt	Nontarget	Nontarget
Agpat5	-0.0469407	pL G1	nt	Nontarget	Nontarget
Agpat5	0.0274318	A1-4	nt	Nontarget	Nontarget
Agpat5	0.0107017	B G2/M	nt	Nontarget	Nontarget
Agpat5	0.0214349	L	nt	Nontarget	Nontarget
Agpat5	0.105099	pL lS	0.157658	Nontarget	Nontarget
Agpat5	0.0332775	Undiff	nt	Nontarget	Nontarget
Agpat5	0.012804	pL eS	nt	Nontarget	Nontarget
Agps	-0.00682082	Undiff	nt	MEIOC.target	MEIOC.RBM46.target
Agps	0.0525211	Z	nt	MEIOC.target	MEIOC.RBM46.target
Agps	-0.0113018	B G2/M	nt	MEIOC.target	MEIOC.RBM46.target
Agps	-0.0247564	pL G1	nt	MEIOC.target	MEIOC.RBM46.target
Agps	-0.0359955	L	nt	MEIOC.target	MEIOC.RBM46.target
Agps	-0.0845649	pL eS	nt	MEIOC.target	MEIOC.RBM46.target
Agps	0.0107325	In/B	nt	MEIOC.target	MEIOC.RBM46.target
Agps	-0.132869	pL lS	5.70684e-05	MEIOC.target	MEIOC.RBM46.target
Agps	-0.0124363	A1-4	nt	MEIOC.target	MEIOC.RBM46.target
Agrn	0.00457886	A1-4	nt	Nontarget	Nontarget
Agrn	-0.0113053	In/B	nt	Nontarget	Nontarget
Agtpbp1	-0.112807	pL eS	1	Nontarget	Nontarget
Agtpbp1	-0.0321814	Undiff	nt	Nontarget	Nontarget
Agtpbp1	-0.0269058	In/B	nt	Nontarget	Nontarget
Agtpbp1	-0.0510129	B G2/M	nt	Nontarget	Nontarget
Agtpbp1	-0.155117	pL lS	8.12402e-09	Nontarget	Nontarget
Agtpbp1	-0.186411	L	6.6828e-16	Nontarget	Nontarget
Agtpbp1	0.119959	Z	0.887544	Nontarget	Nontarget
Agtpbp1	-0.0361529	A1-4	nt	Nontarget	Nontarget
Agtpbp1	-0.110447	pL G1	0.0953751	Nontarget	Nontarget
Agtrap	-0.0514174	B G2/M	nt	Nontarget	Nontarget
Agtrap	-0.0142393	Undiff	nt	Nontarget	Nontarget
Agtrap	-0.0220906	In/B	nt	Nontarget	Nontarget
Agtrap	-0.00685353	A1-4	nt	Nontarget	Nontarget
Ahctf1	-0.0545807	A1-4	nt	Nontarget	Nontarget
Ahctf1	-0.0396647	In/B	nt	Nontarget	Nontarget
Ahctf1	-0.0359882	Undiff	nt	Nontarget	Nontarget
Ahctf1	-0.0310798	pL G1	nt	Nontarget	Nontarget
Ahctf1	0.0171507	Z	nt	Nontarget	Nontarget
Ahctf1	-0.122151	L	0.044912	Nontarget	Nontarget
Ahctf1	0.0646762	B G2/M	nt	Nontarget	Nontarget
Ahctf1	0.00455853	pL eS	nt	Nontarget	Nontarget
Ahctf1	-0.096199	pL lS	nt	Nontarget	Nontarget
Ahcy	0.00300586	A1-4	nt	Nontarget	Nontarget
Ahcyl1	-0.0288863	A1-4	nt	Nontarget	Nontarget
Ahcyl1	0.0528334	L	nt	Nontarget	Nontarget
Ahcyl1	-0.017283	pL eS	nt	Nontarget	Nontarget
Ahcyl1	-0.00206758	pL G1	nt	Nontarget	Nontarget
Ahcyl1	-0.00561351	In/B	nt	Nontarget	Nontarget
Ahcyl1	-0.0609445	B G2/M	nt	Nontarget	Nontarget
Ahcyl1	0.171676	Z	1.04563e-08	Nontarget	Nontarget
Ahcyl1	0.0564222	pL lS	nt	Nontarget	Nontarget
Ahcyl1	-0.036509	Undiff	nt	Nontarget	Nontarget
Ahcyl2	-0.141381	pL eS	0.281925	MEIOC.target	MEIOC.RBM46.target
Ahcyl2	-0.011346	Undiff	nt	MEIOC.target	MEIOC.RBM46.target
Ahcyl2	-0.0324361	A1-4	nt	MEIOC.target	MEIOC.RBM46.target
Ahcyl2	-0.0264999	In/B	nt	MEIOC.target	MEIOC.RBM46.target
Ahcyl2	0.0272484	L	nt	MEIOC.target	MEIOC.RBM46.target
Ahcyl2	-0.0861684	pL G1	nt	MEIOC.target	MEIOC.RBM46.target
Ahcyl2	0.0390628	pL lS	nt	MEIOC.target	MEIOC.RBM46.target
Ahcyl2	-0.0223421	B G2/M	nt	MEIOC.target	MEIOC.RBM46.target
Ahcyl2	-0.295078	Z	1.70568e-27	MEIOC.target	MEIOC.RBM46.target
Ahdc1	0.0032311	A1-4	nt	Nontarget	Nontarget
Ahdc1	-0.0102397	Undiff	nt	Nontarget	Nontarget
Ahi1	0.0272837	A1-4	nt	Nontarget	Nontarget
Ahi1	-0.0972106	pL G1	nt	Nontarget	Nontarget
Ahi1	-0.0706375	pL eS	nt	Nontarget	Nontarget
Ahi1	0.0109186	In/B	nt	Nontarget	Nontarget
Ahi1	-0.0774087	B G2/M	nt	Nontarget	Nontarget
Ahi1	0.0411301	Undiff	nt	Nontarget	Nontarget
Ahi1	0.129407	Z	0.0497149	Nontarget	Nontarget
Ahnak	-0.0157072	A1-4	nt	Nontarget	Nontarget
Ahr	0.00533989	A1-4	nt	Nontarget	Nontarget
Ahr	-0.010832	In/B	nt	Nontarget	Nontarget
Ahsa1	0.0111565	Undiff	nt	Nontarget	Nontarget
Ahsa1	0.00799652	In/B	nt	Nontarget	Nontarget
Ahsa1	0.0117073	B G2/M	nt	Nontarget	Nontarget
Ahsa1	-0.00463644	pL eS	nt	Nontarget	Nontarget
Ahsa1	-0.0621311	pL lS	nt	Nontarget	Nontarget
Ahsa1	-0.0096945	pL G1	nt	Nontarget	Nontarget
Ahsa1	0.133297	Z	0.000164066	Nontarget	Nontarget
Ahsa1	-0.0410939	L	nt	Nontarget	Nontarget
Ahsa1	0.013745	A1-4	nt	Nontarget	Nontarget
Ahsa2	-0.0123835	In/B	nt	Nontarget	Nontarget
Ahsa2	-0.00252484	A1-4	nt	Nontarget	Nontarget
Ahsa2	0.00586841	pL eS	nt	Nontarget	Nontarget
Ahsa2	-0.0215906	B G2/M	nt	Nontarget	Nontarget
Ahsa2	-0.019987	Undiff	nt	Nontarget	Nontarget
Ahsa2	-0.0732021	Z	nt	Nontarget	Nontarget
Ahsa2	-0.0265477	pL G1	nt	Nontarget	Nontarget
AI597479	-0.0223142	pL G1	nt	MEIOC.target	MEIOC.RBM46.target
AI597479	-0.0125575	A1-4	nt	MEIOC.target	MEIOC.RBM46.target
AI597479	-0.0111774	pL eS	nt	MEIOC.target	MEIOC.RBM46.target
AI597479	-0.0224048	L	nt	MEIOC.target	MEIOC.RBM46.target
AI597479	0.00508505	Undiff	nt	MEIOC.target	MEIOC.RBM46.target
AI597479	-0.0409746	Z	nt	MEIOC.target	MEIOC.RBM46.target
AI597479	-0.00761892	In/B	nt	MEIOC.target	MEIOC.RBM46.target
AI597479	-0.0329748	pL lS	nt	MEIOC.target	MEIOC.RBM46.target
AI597479	-0.0306049	B G2/M	nt	MEIOC.target	MEIOC.RBM46.target
AI837181	-0.0120055	Undiff	nt	Nontarget	Nontarget
AI837181	0.0171405	pL G1	nt	Nontarget	Nontarget
AI837181	0.0104026	B G2/M	nt	Nontarget	Nontarget
AI837181	-0.0551962	pL eS	nt	Nontarget	Nontarget
AI837181	0.0227359	A1-4	nt	Nontarget	Nontarget
AI837181	0.0135747	In/B	nt	Nontarget	Nontarget
AI837181	-0.0427539	pL lS	nt	Nontarget	Nontarget
AI987944	-0.0828344	Z	nt	MEIOC.target	MEIOC.target
AI987944	-0.00669969	A1-4	nt	MEIOC.target	MEIOC.target
Aida	0.265953	L	6.84249e-20	Nontarget	Nontarget
Aida	0.0547085	pL lS	nt	Nontarget	Nontarget
Aida	-0.0222781	In/B	nt	Nontarget	Nontarget
Aida	-0.015687	B G2/M	nt	Nontarget	Nontarget
Aida	-0.0070138	Undiff	nt	Nontarget	Nontarget
Aida	0.0213627	pL G1	nt	Nontarget	Nontarget
Aida	0.0433904	pL eS	nt	Nontarget	Nontarget
Aida	0.00962365	A1-4	nt	Nontarget	Nontarget
Aida	0.147647	Z	0.000237381	Nontarget	Nontarget
Aif1l	-0.00490359	In/B	nt	Nontarget	Nontarget
Aifm1	0.00510294	B G2/M	nt	Nontarget	Nontarget
Aifm1	-0.0490566	pL eS	nt	Nontarget	Nontarget
Aifm1	-0.0591794	Z	nt	Nontarget	Nontarget
Aifm1	-0.01168	pL G1	nt	Nontarget	Nontarget
Aifm1	-0.0220904	A1-4	nt	Nontarget	Nontarget
Aifm1	-0.0198712	Undiff	nt	Nontarget	Nontarget
Aifm1	-0.0827628	pL lS	nt	Nontarget	Nontarget
Aifm1	-0.00625064	In/B	nt	Nontarget	Nontarget
Aifm1	-0.0646936	L	nt	Nontarget	Nontarget
Aifm2	-0.0118373	Undiff	nt	Nontarget	Nontarget
Aifm2	-0.0128035	A1-4	nt	Nontarget	Nontarget
Aifm3	-0.0348118	In/B	nt	Nontarget	Nontarget
Aifm3	-0.0172926	Undiff	nt	Nontarget	Nontarget
Aifm3	0.0175224	pL eS	nt	Nontarget	Nontarget
Aifm3	-0.0299524	pL lS	nt	Nontarget	Nontarget
Aifm3	-0.0159808	A1-4	nt	Nontarget	Nontarget
Aimp1	-0.014161	A1-4	nt	Nontarget	Nontarget
Aimp1	0.00133706	In/B	nt	Nontarget	Nontarget
Aimp1	0.0355771	pL G1	nt	Nontarget	Nontarget
Aimp1	0.174944	Z	1.62517e-10	Nontarget	Nontarget
Aimp1	0.028577	Undiff	nt	Nontarget	Nontarget
Aimp1	0.0406442	pL lS	nt	Nontarget	Nontarget
Aimp1	0.0338697	B G2/M	nt	Nontarget	Nontarget
Aimp1	0.0541059	pL eS	nt	Nontarget	Nontarget
Aimp1	-0.0154693	L	nt	Nontarget	Nontarget
Aimp2	0.0951145	pL eS	nt	Nontarget	Nontarget
Aimp2	0.0722311	L	nt	Nontarget	Nontarget
Aimp2	-0.00166724	In/B	nt	Nontarget	Nontarget
Aimp2	-0.00152599	A1-4	nt	Nontarget	Nontarget
Aimp2	0.0835821	pL G1	nt	Nontarget	Nontarget
Aimp2	0.186963	pL lS	1.64446e-11	Nontarget	Nontarget
Aimp2	-0.0770612	Z	nt	Nontarget	Nontarget
Aimp2	-0.0172178	Undiff	nt	Nontarget	Nontarget
Aimp2	0.0457023	B G2/M	nt	Nontarget	Nontarget
Aip	-0.00284386	In/B	nt	Nontarget	Nontarget
Aip	-0.00643191	pL eS	nt	Nontarget	Nontarget
Aip	0.0394279	pL G1	nt	Nontarget	Nontarget
Aip	0.0599969	B G2/M	nt	Nontarget	Nontarget
Aip	0.056822	A1-4	nt	Nontarget	Nontarget
Aip	0.0763259	pL lS	nt	Nontarget	Nontarget
Aip	0.41044	L	5.34237e-56	Nontarget	Nontarget
Aip	0.00468557	Z	nt	Nontarget	Nontarget
Aip	-0.00235663	Undiff	nt	Nontarget	Nontarget
Ajuba	0.0146693	A1-4	nt	Nontarget	Nontarget
Ajuba	-0.150569	pL lS	3.68735e-21	Nontarget	Nontarget
Ajuba	-0.00271403	pL G1	nt	Nontarget	Nontarget
Ajuba	-0.106944	pL eS	0.109546	Nontarget	Nontarget
Ajuba	-0.0258298	B G2/M	nt	Nontarget	Nontarget
Ajuba	-0.00539728	In/B	nt	Nontarget	Nontarget
Ajuba	0.00839905	Undiff	nt	Nontarget	Nontarget
Ak2	-0.180071	pL lS	2.96959e-10	Nontarget	Nontarget
Ak2	-0.00358834	A1-4	nt	Nontarget	Nontarget
Ak2	0.0120808	pL G1	nt	Nontarget	Nontarget
Ak2	-0.0305733	Undiff	nt	Nontarget	Nontarget
Ak2	-0.185797	L	3.91328e-14	Nontarget	Nontarget
Ak2	-0.0204799	B G2/M	nt	Nontarget	Nontarget
Ak2	-0.26247	Z	1.55579e-25	Nontarget	Nontarget
Ak2	-0.0122896	pL eS	nt	Nontarget	Nontarget
Ak2	0.0358824	In/B	nt	Nontarget	Nontarget
Ak4	0.00334089	A1-4	nt	Nontarget	Nontarget
Ak4	-0.0224538	In/B	nt	Nontarget	Nontarget
Ak4	-0.0172503	B G2/M	nt	Nontarget	Nontarget
Ak4	0.00615871	Undiff	nt	Nontarget	Nontarget
Ak6	0.0394495	L	nt	MEIOC.target	MEIOC.RBM46.target
Ak6	-0.00909854	In/B	nt	MEIOC.target	MEIOC.RBM46.target
Ak6	-0.0306993	pL G1	nt	MEIOC.target	MEIOC.RBM46.target
Ak6	-0.150763	Z	2.78389e-07	MEIOC.target	MEIOC.RBM46.target
Ak6	0.0270505	A1-4	nt	MEIOC.target	MEIOC.RBM46.target
Ak6	0.0232095	Undiff	nt	MEIOC.target	MEIOC.RBM46.target
Ak6	-0.00231021	B G2/M	nt	MEIOC.target	MEIOC.RBM46.target
Ak6	-0.0932026	pL eS	nt	MEIOC.target	MEIOC.RBM46.target
Ak6	0.117835	pL lS	0.500144	MEIOC.target	MEIOC.RBM46.target
Akap1	0.00765806	Undiff	nt	Nontarget	Nontarget
Akap1	-0.0424833	In/B	nt	Nontarget	Nontarget
Akap1	-0.0284367	A1-4	nt	Nontarget	Nontarget
Akap1	-0.136556	pL lS	5.81725e-13	Nontarget	Nontarget
Akap10	-0.0126886	B G2/M	nt	Nontarget	Nontarget
Akap10	0.00448809	A1-4	nt	Nontarget	Nontarget
Akap10	-0.0202091	In/B	nt	Nontarget	Nontarget
Akap10	-0.0138354	Z	nt	Nontarget	Nontarget
Akap10	0.000900121	Undiff	nt	Nontarget	Nontarget
Akap11	-0.117124	pL G1	0.965026	Nontarget	Nontarget
Akap11	0.00990231	B G2/M	nt	Nontarget	Nontarget
Akap11	-0.151491	pL eS	1	Nontarget	Nontarget
Akap11	-0.0800207	In/B	nt	Nontarget	Nontarget
Akap11	-0.201566	pL lS	5.78618e-13	Nontarget	Nontarget
Akap11	0.0354003	L	nt	Nontarget	Nontarget
Akap11	-0.0590796	A1-4	nt	Nontarget	Nontarget
Akap11	-0.0391282	Undiff	nt	Nontarget	Nontarget
Akap11	-0.0169486	Z	nt	Nontarget	Nontarget
Akap12	-0.0104115	A1-4	nt	Nontarget	Nontarget
Akap12	-0.0136062	Undiff	nt	Nontarget	Nontarget
Akap13	-0.225586	L	3.44708e-16	Nontarget	Nontarget
Akap13	-0.0412089	pL G1	nt	Nontarget	Nontarget
Akap13	-0.062253	A1-4	nt	Nontarget	Nontarget
Akap13	-0.0250949	pL eS	nt	Nontarget	Nontarget
Akap13	-0.0117152	B G2/M	nt	Nontarget	Nontarget
Akap13	-0.556755	Z	7.04145e-82	Nontarget	Nontarget
Akap13	-0.0594035	Undiff	nt	Nontarget	Nontarget
Akap13	-0.0622299	In/B	nt	Nontarget	Nontarget
Akap13	-0.00629281	pL lS	nt	Nontarget	Nontarget
Akap17b	-0.0288753	In/B	nt	Nontarget	Nontarget
Akap17b	-0.00525028	pL eS	nt	Nontarget	Nontarget
Akap17b	0.000208775	pL G1	nt	Nontarget	Nontarget
Akap17b	0.0301971	A1-4	nt	Nontarget	Nontarget
Akap17b	-0.00940943	B G2/M	nt	Nontarget	Nontarget
Akap17b	-0.0371256	Undiff	nt	Nontarget	Nontarget
Akap5	0.0074755	A1-4	nt	Nontarget	Nontarget
Akap7	-0.0718175	pL lS	nt	Nontarget	Nontarget
Akap7	-0.0670263	B G2/M	nt	Nontarget	Nontarget
Akap7	-0.01903	A1-4	nt	Nontarget	Nontarget
Akap7	-0.137658	pL G1	0.00600881	Nontarget	Nontarget
Akap7	-0.138204	pL eS	1	Nontarget	Nontarget
Akap7	-0.0125759	In/B	nt	Nontarget	Nontarget
Akap8	-0.133165	Z	4.39953e-05	Nontarget	Nontarget
Akap8	0.0626029	pL eS	nt	Nontarget	Nontarget
Akap8	0.000798106	B G2/M	nt	Nontarget	Nontarget
Akap8	-0.0197838	Undiff	nt	Nontarget	Nontarget
Akap8	-0.0159728	In/B	nt	Nontarget	Nontarget
Akap8	-0.0333678	A1-4	nt	Nontarget	Nontarget
Akap8	-0.0520059	pL G1	nt	Nontarget	Nontarget
Akap8	0.0533498	pL lS	nt	Nontarget	Nontarget
Akap8	-0.00146018	L	nt	Nontarget	Nontarget
Akap8l	-0.00818508	B G2/M	nt	Nontarget	Nontarget
Akap8l	-0.188493	Z	2.08271e-10	Nontarget	Nontarget
Akap8l	-0.0464761	pL lS	nt	Nontarget	Nontarget
Akap8l	-0.0330465	Undiff	nt	Nontarget	Nontarget
Akap8l	-0.0233926	A1-4	nt	Nontarget	Nontarget
Akap8l	-0.000948683	pL eS	nt	Nontarget	Nontarget
Akap8l	-0.0232523	pL G1	nt	Nontarget	Nontarget
Akap8l	-0.0891349	L	nt	Nontarget	Nontarget
Akap8l	-0.0242516	In/B	nt	Nontarget	Nontarget
Akap9	-0.134415	pL G1	1	Nontarget	Nontarget
Akap9	-0.0446648	L	nt	Nontarget	Nontarget
Akap9	-0.0589292	A1-4	nt	Nontarget	Nontarget
Akap9	-0.115737	B G2/M	1	Nontarget	Nontarget
Akap9	-0.0867215	In/B	nt	Nontarget	Nontarget
Akap9	-0.0684116	pL eS	nt	Nontarget	Nontarget
Akap9	-0.368257	Z	2.55698e-32	Nontarget	Nontarget
Akap9	-0.0609655	Undiff	nt	Nontarget	Nontarget
Akap9	0.0271917	pL lS	nt	Nontarget	Nontarget
Akip1	-0.00681843	A1-4	nt	MEIOC.target	MEIOC.RBM46.target
Akip1	0.00125481	Undiff	nt	MEIOC.target	MEIOC.RBM46.target
Akip1	-0.00793319	In/B	nt	MEIOC.target	MEIOC.RBM46.target
Akirin1	-0.026796	Undiff	nt	MEIOC.target	MEIOC.RBM46.target
Akirin1	0.163122	Z	3.9954e-06	MEIOC.target	MEIOC.RBM46.target
Akirin1	-0.00126236	A1-4	nt	MEIOC.target	MEIOC.RBM46.target
Akirin1	-0.103636	L	0.0197032	MEIOC.target	MEIOC.RBM46.target
Akirin1	-0.0686854	B G2/M	nt	MEIOC.target	MEIOC.RBM46.target
Akirin1	-0.0676374	pL lS	nt	MEIOC.target	MEIOC.RBM46.target
Akirin1	-0.0125844	pL G1	nt	MEIOC.target	MEIOC.RBM46.target
Akirin1	-0.00107062	In/B	nt	MEIOC.target	MEIOC.RBM46.target
Akirin1	0.00266366	pL eS	nt	MEIOC.target	MEIOC.RBM46.target
Akirin2	-0.168252	L	9.75342e-09	Nontarget	Nontarget
Akirin2	0.0315054	pL G1	nt	Nontarget	Nontarget
Akirin2	-0.00665917	pL eS	nt	Nontarget	Nontarget
Akirin2	0.0246893	Undiff	nt	Nontarget	Nontarget
Akirin2	-0.012813	In/B	nt	Nontarget	Nontarget
Akirin2	0.0183418	Z	nt	Nontarget	Nontarget
Akirin2	0.00374093	A1-4	nt	Nontarget	Nontarget
Akirin2	0.0206704	B G2/M	nt	Nontarget	Nontarget
Akirin2	0.0923491	pL lS	nt	Nontarget	Nontarget
Akr1a1	0.0903266	pL eS	nt	Nontarget	Nontarget
Akr1a1	-0.00703734	Undiff	nt	Nontarget	Nontarget
Akr1a1	-0.017818	A1-4	nt	Nontarget	Nontarget
Akr1a1	-0.104962	Z	0.00111402	Nontarget	Nontarget
Akr1a1	0.0672725	pL lS	nt	Nontarget	Nontarget
Akr1a1	-0.013143	In/B	nt	Nontarget	Nontarget
Akr1a1	-0.0507814	L	nt	Nontarget	Nontarget
Akr1a1	-0.0316426	B G2/M	nt	Nontarget	Nontarget
Akr1a1	-0.0284772	pL G1	nt	Nontarget	Nontarget
Akr1b3	-0.263761	L	6.36654e-33	Nontarget	Nontarget
Akr1b3	0.143313	pL eS	0.02306	Nontarget	Nontarget
Akr1b3	0.0710607	pL lS	nt	Nontarget	Nontarget
Akr1b3	-0.0326066	In/B	nt	Nontarget	Nontarget
Akr1b3	-0.000567199	Z	nt	Nontarget	Nontarget
Akr1b3	0.0340429	Undiff	nt	Nontarget	Nontarget
Akr1b3	-0.0104193	B G2/M	nt	Nontarget	Nontarget
Akr1b3	0.0120226	A1-4	nt	Nontarget	Nontarget
Akr1b3	0.0961478	pL G1	nt	Nontarget	Nontarget
Akr1b8	-0.00603416	Undiff	nt	Nontarget	Nontarget
Akr1e1	-0.00947559	A1-4	nt	Nontarget	Nontarget
Akr1e1	0.023015	Undiff	nt	Nontarget	Nontarget
Akr7a5	-0.0306923	In/B	nt	Nontarget	Nontarget
Akr7a5	-0.184493	L	6.43513e-23	Nontarget	Nontarget
Akr7a5	0.0289014	pL G1	nt	Nontarget	Nontarget
Akr7a5	-0.0138167	pL eS	nt	Nontarget	Nontarget
Akr7a5	-0.00605983	B G2/M	nt	Nontarget	Nontarget
Akr7a5	-0.0141666	Undiff	nt	Nontarget	Nontarget
Akr7a5	-0.141722	pL lS	1.01166e-06	Nontarget	Nontarget
Akr7a5	-0.0290818	A1-4	nt	Nontarget	Nontarget
Akt1	-0.011963	A1-4	nt	Nontarget	Nontarget
Akt1	-0.000323636	B G2/M	nt	Nontarget	Nontarget
Akt1	0.0120384	Undiff	nt	Nontarget	Nontarget
Akt1	-0.0164491	In/B	nt	Nontarget	Nontarget
[truncated: 54,659 more rows]

## Sheet: 3. DEA w E2F6 and MGA status
avg_logFC	celltype	gene	padj_multiple_DEanalyses	E2F6_status_ESCs	MGA_status_ESCs	E2F6_MGA_status_ESCs
0.399793	Undiff	Hnrnpa0	2.28331e-72	E2F6-repressed	not-regulated	E2F6-only-repressed
-0.234311	Undiff	Dut	1.07683e-20	E2F6-repressed	not-regulated	E2F6-only-repressed
0.143924	Undiff	Wtip	1.11648e-15	not-regulated	not-regulated	not regulated
0.108547	Undiff	Meig1	6.05795e-14	not-regulated	not-regulated	not regulated
0.107136	Undiff	Ldhc	1.84608e-12	not-regulated	not-regulated	not regulated
0.186164	Undiff	Uba52	2.31343e-12	not-regulated	not-regulated	not regulated
0.103879	Undiff	Rsph1	2.6685e-10	not-regulated	not-regulated	not regulated
0.130648	Undiff	Mbd2	4.11651e-10	not-regulated	not-regulated	not regulated
0.139164	Undiff	mt-Atp8	5.1841e-10	not-regulated	not-regulated	not regulated
0.116292	Undiff	Gm884	5.06115e-09	not-regulated	not-regulated	not regulated
0.111321	Undiff	Ppp2cb	1.01879e-07	not-regulated	not-regulated	not regulated
0.124219	Undiff	Rcc2	1.3804e-07	not-regulated	not-regulated	not regulated
-0.17656	Undiff	Stra8	4.37283e-07	not-regulated	not-regulated	not regulated
-0.109003	Undiff	mt-Nd3	2.61396e-06	not-regulated	not-regulated	not regulated
0.11987	Undiff	Cyhr1	2.51539e-05	not-regulated	not-regulated	not regulated
-0.131534	Undiff	Sptan1	0.000292462	not-regulated	not-regulated	not regulated
0.10088	Undiff	Ryk	0.000955629	not-regulated	not-regulated	not regulated
0.130515	Undiff	mt-Nd4l	0.00132918	not-regulated	not-regulated	not regulated
0.126691	Undiff	Tmsb10	0.0163485	not-regulated	not-regulated	not regulated
-0.103997	Undiff	Lima1	0.0426224	not-regulated	not-regulated	not regulated
-0.102215	Undiff	Baz1b	0.247366	not-regulated	not-regulated	not regulated
-0.10066	Undiff	Dek	0.648171	E2F6-repressed	not-regulated	E2F6-only-repressed
-0.103473	Undiff	Dnmt1	1	E2F6-repressed	not-regulated	E2F6-only-repressed
-0.105332	Undiff	Mcm3	1	not-regulated	not-regulated	not regulated
-0.127104	Undiff	Top2a	1	not-regulated	MGA-activated	MGA-only-activated
-0.10167	Undiff	Dennd5b	1	not-regulated	MGA-activated	MGA-only-activated
0.176265	Undiff	Wdcp	1	not-regulated	not-regulated	not regulated
-0.107949	Undiff	Terf2ip	1	not-regulated	not-regulated	not regulated
0.316315	A1-4	Hnrnpa0	1.27389e-81	E2F6-repressed	not-regulated	E2F6-only-repressed
-0.261299	A1-4	Dut	2.89591e-72	E2F6-repressed	not-regulated	E2F6-only-repressed
0.21705	A1-4	Uba52	1.98465e-32	not-regulated	not-regulated	not regulated
0.106997	A1-4	Gm884	1.10289e-29	not-regulated	not-regulated	not regulated
0.123601	A1-4	Rcc2	1.0306e-24	not-regulated	not-regulated	not regulated
0.148067	A1-4	Ppp2cb	2.18166e-21	not-regulated	not-regulated	not regulated
0.104773	A1-4	Rps26	7.74165e-20	not-regulated	not-regulated	not regulated
-0.227733	A1-4	Stra8	1.1141e-19	not-regulated	not-regulated	not regulated
0.121991	A1-4	Mt1	2.97344e-16	not-regulated	not-regulated	not regulated
0.122109	A1-4	Mt2	3.02282e-16	not-regulated	not-regulated	not regulated
0.126799	A1-4	Wtip	3.66449e-16	not-regulated	not-regulated	not regulated
0.119511	A1-4	Tmsb10	3.3266e-15	not-regulated	not-regulated	not regulated
0.100427	A1-4	Cox7c	9.17404e-12	not-regulated	not-regulated	not regulated
0.103069	A1-4	Tcfl5	1.09042e-09	not-regulated	not-regulated	not regulated
0.112798	A1-4	Polr2l	2.08747e-06	not-regulated	not-regulated	not regulated
-0.113711	A1-4	Sptan1	6.61679e-06	not-regulated	not-regulated	not regulated
-0.102021	A1-4	Eif4g1	7.17982e-06	E2F6-activated	MGA-activated	E2F6-MGA-activated
0.107811	A1-4	mt-Nd4l	1.00004e-05	not-regulated	not-regulated	not regulated
-0.103237	A1-4	Ranbp2	1.04288e-05	E2F6-repressed	not-regulated	E2F6-only-repressed
0.100621	A1-4	Romo1	1.31062e-05	not-regulated	not-regulated	not regulated
-0.188473	A1-4	Enah	0.00101085	not-regulated	not-regulated	not regulated
0.110802	A1-4	Rpl22l1	0.00940538	not-regulated	not-regulated	not regulated
0.207829	A1-4	Hist1h2ap	0.530522	not-regulated	not-regulated	not regulated
0.100107	A1-4	Epcam	1	E2F6-activated	MGA-activated	E2F6-MGA-activated
-0.136796	A1-4	Wdcp	1	not-regulated	not-regulated	not regulated
0.130938	A1-4	Arhgef40	1	not-regulated	not-regulated	not regulated
-0.141329	A1-4	Pbld1	1	not-regulated	not-regulated	not regulated
-0.129723	A1-4	Dennd5b	1	not-regulated	MGA-activated	MGA-only-activated
-0.107302	A1-4	Taok3	1	not-regulated	MGA-activated	MGA-only-activated
0.123036	A1-4	Exoc1	1	not-regulated	not-regulated	not regulated
-0.120451	A1-4	Sag	1	not-regulated	not-regulated	not regulated
0.114881	A1-4	Gfod2	1	not-regulated	not-regulated	not regulated
-0.499777	In/B	Cox8a	4.88106e-211	not-regulated	not-regulated	not regulated
-0.269717	In/B	Dut	3.36463e-74	E2F6-repressed	not-regulated	E2F6-only-repressed
-0.249102	In/B	Mdh2	6.93983e-74	not-regulated	not-regulated	not regulated
0.214454	In/B	Hnrnpa0	9.79906e-47	E2F6-repressed	not-regulated	E2F6-only-repressed
0.1234	In/B	Meig1	3.38473e-41	not-regulated	not-regulated	not regulated
-0.297244	In/B	Stra8	4.81699e-39	not-regulated	not-regulated	not regulated
0.115805	In/B	Ppia	2.14974e-29	not-regulated	MGA-activated	MGA-only-activated
0.178188	In/B	Uba52	3.18808e-25	not-regulated	not-regulated	not regulated
-0.126715	In/B	Ndufa4	1.09476e-24	not-regulated	not-regulated	not regulated
-0.152375	In/B	Pgam1	4.44337e-23	not-regulated	not-regulated	not regulated
0.137911	In/B	Ppp2cb	1.39635e-22	not-regulated	not-regulated	not regulated
0.19076	In/B	Epcam	1.41601e-21	E2F6-activated	MGA-activated	E2F6-MGA-activated
0.143576	In/B	Wtip	1.75347e-21	not-regulated	not-regulated	not regulated
-0.136157	In/B	Cox7b	7.78278e-21	not-regulated	not-regulated	not regulated
-0.160354	In/B	Rad21	1.31203e-20	not-regulated	not-regulated	not regulated
-0.10235	In/B	mt-Nd2	7.88668e-19	not-regulated	not-regulated	not regulated
-0.152302	In/B	Eif4g1	1.36029e-18	E2F6-activated	MGA-activated	E2F6-MGA-activated
0.154677	In/B	Rpl39	2.81751e-18	not-regulated	not-regulated	not regulated
0.19683	In/B	Meioc	4.55013e-18	E2F6-repressed	MGA-repressed	E2F6-MGA-repressed
0.137406	In/B	Sycp1	1.20544e-15	E2F6-repressed	MGA-repressed	E2F6-MGA-repressed
0.128711	In/B	H2afz	1.33107e-14	E2F6-repressed	not-regulated	E2F6-only-repressed
0.108179	In/B	Cirbp	3.15026e-14	not-regulated	not-regulated	not regulated
0.109562	In/B	Tcfl5	6.48718e-14	not-regulated	not-regulated	not regulated
-0.118446	In/B	mt-Nd3	8.11795e-14	not-regulated	not-regulated	not regulated
-0.113725	In/B	Ctcf	1.2537e-12	E2F6-activated	not-regulated	E2F6-only-activated
-0.111938	In/B	Snx5	1.35161e-12	not-regulated	not-regulated	not regulated
-0.117674	In/B	Mettl9	1.69808e-12	not-regulated	not-regulated	not regulated
-0.107581	In/B	Adh5	1.86614e-11	not-regulated	MGA-activated	MGA-only-activated
0.115934	In/B	Ranbp1	2.90988e-11	not-regulated	MGA-activated	MGA-only-activated
0.102638	In/B	Ost4	6.52271e-11	not-regulated	not-regulated	not regulated
0.120763	In/B	Ybx3	1.46344e-10	E2F6-activated	not-regulated	E2F6-only-activated
-0.115831	In/B	Hjurp	3.92123e-09	E2F6-repressed	not-regulated	E2F6-only-repressed
-0.119866	In/B	Mga	1.97075e-07	not-regulated	not-regulated	not regulated
0.123941	In/B	Tex101	4.19049e-07	not-regulated	MGA-repressed	MGA-only-repressed
-0.10118	In/B	Cmas	4.44928e-07	not-regulated	not-regulated	not regulated
-0.120664	In/B	Map1b	8.0574e-07	not-regulated	not-regulated	not regulated
-0.121908	In/B	Crybg3	1.00376e-06	not-regulated	not-regulated	not regulated
0.114414	In/B	Hormad1	1.27378e-06	E2F6-repressed	MGA-repressed	E2F6-MGA-repressed
0.108496	In/B	Esx1	1.32098e-06	not-regulated	not-regulated	not regulated
-0.106835	In/B	Crebbp	3.5932e-06	not-regulated	not-regulated	not regulated
0.102194	In/B	Asf1b	6.36098e-06	not-regulated	not-regulated	not regulated
0.102772	In/B	Ssr2	6.79135e-06	not-regulated	not-regulated	not regulated
0.102908	In/B	Ezh2	1.16415e-05	E2F6-activated	not-regulated	E2F6-only-activated
-0.116853	In/B	Baz1b	1.47425e-05	not-regulated	not-regulated	not regulated
0.101088	In/B	Stag3	1.60775e-05	E2F6-repressed	MGA-repressed	E2F6-MGA-repressed
-0.105301	In/B	Ranbp2	6.86644e-05	E2F6-repressed	not-regulated	E2F6-only-repressed
0.188623	In/B	Hist1h2ap	8.28159e-05	not-regulated	not-regulated	not regulated
0.116101	In/B	H1f0	0.000190028	E2F6-repressed	MGA-repressed	E2F6-MGA-repressed
0.194943	In/B	Hist1h2aa	0.0040918	E2F6-repressed	not-regulated	E2F6-only-repressed
-0.120196	In/B	Wdcp	0.327597	not-regulated	not-regulated	not regulated
-0.105296	In/B	Bdp1	1	not-regulated	not-regulated	not regulated
-0.119685	In/B	Tmem80	1	not-regulated	not-regulated	not regulated
0.133236	In/B	Loxl2	1	not-regulated	not-regulated	not regulated
-0.753144	B G2/M	Cox8a	5.33025e-125	not-regulated	not-regulated	not regulated
-0.458189	B G2/M	Mdh2	2.08741e-68	not-regulated	not-regulated	not regulated
-0.305237	B G2/M	Ndufa4	4.11938e-44	not-regulated	not-regulated	not regulated
0.319324	B G2/M	Stag3	1.66718e-28	E2F6-repressed	MGA-repressed	E2F6-MGA-repressed
0.250922	B G2/M	Sycp1	2.68747e-28	E2F6-repressed	MGA-repressed	E2F6-MGA-repressed
-0.281703	B G2/M	Dut	3.11773e-28	E2F6-repressed	not-regulated	E2F6-only-repressed
0.144435	B G2/M	Ppia	1.05806e-23	not-regulated	MGA-activated	MGA-only-activated
-0.150266	B G2/M	Rps29	1.44061e-23	not-regulated	not-regulated	not regulated
-0.28753	B G2/M	Pgam1	4.59361e-23	not-regulated	not-regulated	not regulated
0.258668	B G2/M	Zcwpw1	6.13325e-22	E2F6-repressed	MGA-repressed	E2F6-MGA-repressed
-0.300705	B G2/M	Rad21	7.61813e-21	not-regulated	not-regulated	not regulated
-0.291239	B G2/M	Cox7b	8.16971e-20	not-regulated	not-regulated	not regulated
0.224543	B G2/M	Tex101	5.51248e-18	not-regulated	MGA-repressed	MGA-only-repressed
-0.241719	B G2/M	Dynlrb1	2.02252e-17	not-regulated	not-regulated	not regulated
-0.232215	B G2/M	Ctcf	8.86017e-17	E2F6-activated	not-regulated	E2F6-only-activated
-0.256181	B G2/M	Cmas	4.36074e-16	not-regulated	not-regulated	not regulated
-0.191531	B G2/M	Hnrnpa1	1.4259e-15	not-regulated	MGA-activated	MGA-only-activated
-0.306961	B G2/M	Stra8	3.37908e-15	not-regulated	not-regulated	not regulated
0.197251	B G2/M	Smc1b	4.25362e-15	E2F6-repressed	MGA-repressed	E2F6-MGA-repressed
-0.231963	B G2/M	Snx5	5.57886e-15	not-regulated	not-regulated	not regulated
0.234841	B G2/M	Hormad1	1.48778e-14	E2F6-repressed	MGA-repressed	E2F6-MGA-repressed
0.178953	B G2/M	Hspa8	5.91995e-14	not-regulated	not-regulated	not regulated
-0.204127	B G2/M	Smagp	9.59607e-14	not-regulated	MGA-activated	MGA-only-activated
-0.242102	B G2/M	Tmem50a	3.32189e-13	not-regulated	not-regulated	not regulated
0.188748	B G2/M	Fkbp6	7.83889e-13	E2F6-repressed	MGA-repressed	E2F6-MGA-repressed
0.142887	B G2/M	Ran	3.86841e-12	not-regulated	MGA-activated	MGA-only-activated
-0.189668	B G2/M	Ssbp1	4.3653e-12	not-regulated	not-regulated	not regulated
0.166511	B G2/M	Tuba3b	9.1734e-12	E2F6-repressed	MGA-repressed	E2F6-MGA-repressed
-0.21339	B G2/M	Tfam	1.01512e-11	E2F6-repressed	not-regulated	E2F6-only-repressed
-0.214015	B G2/M	Itgb1	3.50025e-11	not-regulated	not-regulated	not regulated
-0.196896	B G2/M	Ptms	3.52043e-11	not-regulated	not-regulated	not regulated
0.214366	B G2/M	Hnrnpa0	5.08091e-11	E2F6-repressed	not-regulated	E2F6-only-repressed
-0.195462	B G2/M	Pdcl3	5.63955e-11	not-regulated	not-regulated	not regulated
-0.189433	B G2/M	Adh5	1.44043e-10	not-regulated	MGA-activated	MGA-only-activated
-0.208229	B G2/M	Ccng1	2.92435e-10	not-regulated	not-regulated	not regulated
-0.199619	B G2/M	Stxbp3	4.23705e-10	not-regulated	not-regulated	not regulated
-0.174346	B G2/M	Syncrip	4.53106e-10	not-regulated	not-regulated	not regulated
-0.153596	B G2/M	Cycs	7.72453e-10	not-regulated	not-regulated	not regulated
-0.206754	B G2/M	Psme2	1.39571e-09	not-regulated	not-regulated	not regulated
0.138583	B G2/M	U2af1	4.11592e-09	E2F6-activated	not-regulated	E2F6-only-activated
-0.135628	B G2/M	Mif	7.16578e-09	not-regulated	MGA-activated	MGA-only-activated
-0.187489	B G2/M	Txn1	7.6578e-09	not-regulated	not-regulated	not regulated
-0.169457	B G2/M	Mettl9	8.19981e-09	not-regulated	not-regulated	not regulated
0.174164	B G2/M	Tex12	1.72925e-08	E2F6-repressed	MGA-repressed	E2F6-MGA-repressed
-0.184807	B G2/M	Srpr	2.40187e-08	E2F6-repressed	not-regulated	E2F6-only-repressed
0.146852	B G2/M	Atp6v0c	2.70529e-08	not-regulated	not-regulated	not regulated
0.130324	B G2/M	Denr	3.21622e-08	not-regulated	not-regulated	not regulated
-0.139745	B G2/M	Ro60	3.87416e-08	not-regulated	not-regulated	not regulated
-0.175796	B G2/M	Ppdpf	5.26771e-08	not-regulated	not-regulated	not regulated
-0.198781	B G2/M	Crebbp	6.08898e-08	not-regulated	not-regulated	not regulated
0.12402	B G2/M	Psmb1	6.69532e-08	not-regulated	not-regulated	not regulated
0.123499	B G2/M	Eif4a1	9.44756e-08	not-regulated	MGA-activated	MGA-only-activated
-0.17319	B G2/M	Pdcd6	1.18643e-07	not-regulated	not-regulated	not regulated
0.186378	B G2/M	Sycp2	1.71131e-07	E2F6-repressed	MGA-repressed	E2F6-MGA-repressed
0.148691	B G2/M	Hsf2bp	1.83127e-07	E2F6-repressed	MGA-repressed	E2F6-MGA-repressed
0.158779	B G2/M	Ranbp1	1.92596e-07	not-regulated	MGA-activated	MGA-only-activated
-0.176178	B G2/M	Stoml2	2.12267e-07	not-regulated	not-regulated	not regulated
0.144404	B G2/M	Slc25a31	3.38619e-07	E2F6-repressed	MGA-repressed	E2F6-MGA-repressed
0.102978	B G2/M	Ptma	5.43607e-07	E2F6-repressed	not-regulated	E2F6-only-repressed
-0.160478	B G2/M	Ndc1	5.45828e-07	not-regulated	not-regulated	not regulated
-0.158486	B G2/M	Ralbp1	1.12189e-06	not-regulated	not-regulated	not regulated
0.134019	B G2/M	Mrpl51	1.13179e-06	not-regulated	not-regulated	not regulated
-0.128273	B G2/M	Dek	1.28708e-06	E2F6-repressed	not-regulated	E2F6-only-repressed
-0.112934	B G2/M	Fez2	1.64669e-06	not-regulated	not-regulated	not regulated
0.132992	B G2/M	Psmb4	1.98168e-06	not-regulated	not-regulated	not regulated
-0.185485	B G2/M	Sys1	2.21586e-06	not-regulated	not-regulated	not regulated
0.141265	B G2/M	Ddx39	2.28652e-06	not-regulated	not-regulated	not regulated
-0.17372	B G2/M	Nptn	2.92106e-06	not-regulated	not-regulated	not regulated
0.119999	B G2/M	Brsk2	3.32497e-06	not-regulated	MGA-activated	MGA-only-activated
0.108302	B G2/M	Snu13	4.08048e-06	E2F6-repressed	not-regulated	E2F6-only-repressed
-0.179904	B G2/M	Ywhah	5.66454e-06	not-regulated	not-regulated	not regulated
0.168479	B G2/M	Serf1	6.05427e-06	not-regulated	not-regulated	not regulated
-0.102436	B G2/M	Rps27l	6.93911e-06	not-regulated	not-regulated	not regulated
-0.149752	B G2/M	Ccna2	7.2707e-06	not-regulated	not-regulated	not regulated
-0.151381	B G2/M	Suz12	8.49224e-06	E2F6-repressed	not-regulated	E2F6-only-repressed
-0.156728	B G2/M	Fancm	1.07141e-05	not-regulated	not-regulated	not regulated
0.13092	B G2/M	Ppp2cb	1.1292e-05	not-regulated	not-regulated	not regulated
-0.15265	B G2/M	Rnf130	1.17334e-05	E2F6-repressed	MGA-repressed	E2F6-MGA-repressed
-0.174668	B G2/M	Sp3	1.26796e-05	not-regulated	not-regulated	not regulated
0.141223	B G2/M	Rbmxl2	1.42459e-05	E2F6-repressed	not-regulated	E2F6-only-repressed
0.120631	B G2/M	Sin3b	1.44515e-05	not-regulated	not-regulated	not regulated
-0.13566	B G2/M	Hnrnpab	1.49141e-05	not-regulated	MGA-activated	MGA-only-activated
-0.128434	B G2/M	Sept7	1.78676e-05	E2F6-repressed	MGA-repressed	E2F6-MGA-repressed
0.113632	B G2/M	Srsf7	1.84072e-05	not-regulated	not-regulated	not regulated
-0.113952	B G2/M	Bahcc1	2.13169e-05	E2F6-activated	not-regulated	E2F6-only-activated
-0.15474	B G2/M	Nipsnap2	2.20871e-05	not-regulated	not-regulated	not regulated
0.100063	B G2/M	Btf3	2.28321e-05	not-regulated	not-regulated	not regulated
0.129479	B G2/M	Cirbp	2.453e-05	not-regulated	not-regulated	not regulated
0.15236	B G2/M	Stk31	2.63245e-05	E2F6-repressed	MGA-repressed	E2F6-MGA-repressed
-0.15976	B G2/M	Rbm3	2.79426e-05	not-regulated	MGA-activated	MGA-only-activated
0.116074	B G2/M	Hnrnpdl	3.03949e-05	not-regulated	not-regulated	not regulated
-0.138743	B G2/M	Dpy30	3.41124e-05	not-regulated	not-regulated	not regulated
0.130948	B G2/M	Ndufa11	3.79697e-05	not-regulated	not-regulated	not regulated
0.130677	B G2/M	Alyref	4.15192e-05	not-regulated	not-regulated	not regulated
0.12533	B G2/M	Lsm2	4.30257e-05	not-regulated	not-regulated	not regulated
-0.148298	B G2/M	Lonp1	4.38647e-05	not-regulated	not-regulated	not regulated
-0.185985	B G2/M	Phip	5.06323e-05	not-regulated	not-regulated	not regulated
-0.146447	B G2/M	Ccnd1	5.49024e-05	not-regulated	not-regulated	not regulated
0.13892	B G2/M	Tuba3a	6.57428e-05	E2F6-repressed	MGA-repressed	E2F6-MGA-repressed
0.111503	B G2/M	Cacybp	7.19526e-05	not-regulated	not-regulated	not regulated
0.142123	B G2/M	Ssr4	7.60287e-05	not-regulated	not-regulated	not regulated
0.193871	B G2/M	Epcam	7.77479e-05	E2F6-activated	MGA-activated	E2F6-MGA-activated
-0.14346	B G2/M	Hp1bp3	7.79322e-05	not-regulated	not-regulated	not regulated
-0.147765	B G2/M	Pum2	8.86737e-05	not-regulated	not-regulated	not regulated
-0.143624	B G2/M	G3bp2	0.000101761	not-regulated	not-regulated	not regulated
-0.134568	B G2/M	Flii	0.000125248	not-regulated	not-regulated	not regulated
0.117436	B G2/M	Emg1	0.000191305	not-regulated	not-regulated	not regulated
-0.147586	B G2/M	Mdh1	0.000192108	not-regulated	MGA-activated	MGA-only-activated
-0.180631	B G2/M	Map1b	0.000194907	not-regulated	not-regulated	not regulated
-0.122913	B G2/M	Ddx19a	0.000219029	not-regulated	not-regulated	not regulated
0.112014	B G2/M	Ccnb3	0.000224068	not-regulated	MGA-repressed	MGA-only-repressed
0.132128	B G2/M	Mrgbp	0.000234087	not-regulated	not-regulated	not regulated
-0.131816	B G2/M	Dmwd	0.000244201	not-regulated	not-regulated	not regulated
-0.156062	B G2/M	Tpm3	0.000401322	not-regulated	not-regulated	not regulated
0.12897	B G2/M	Mrps16	0.000450737	not-regulated	not-regulated	not regulated
0.107412	B G2/M	Sf3b1	0.000466785	not-regulated	not-regulated	not regulated
-0.150026	B G2/M	9130401M01Rik	0.000475685	not-regulated	MGA-activated	MGA-only-activated
-0.115442	B G2/M	Atp5md	0.000584746	not-regulated	not-regulated	not regulated
0.116128	B G2/M	Efcab2	0.000590304	not-regulated	not-regulated	not regulated
-0.160204	B G2/M	B230219D22Rik	0.000627061	not-regulated	MGA-repressed	MGA-only-repressed
0.121817	B G2/M	Vdac2	0.000785475	not-regulated	not-regulated	not regulated
-0.139721	B G2/M	Nolc1	0.0009036	not-regulated	MGA-activated	MGA-only-activated
0.100547	B G2/M	Rbm39	0.00108385	not-regulated	not-regulated	not regulated
-0.110451	B G2/M	Aph1a	0.00120692	not-regulated	not-regulated	not regulated
0.124814	B G2/M	Spint2	0.00134071	not-regulated	not-regulated	not regulated
0.101788	B G2/M	Eef1d	0.00146789	not-regulated	MGA-activated	MGA-only-activated
-0.109817	B G2/M	Mtap	0.00173589	not-regulated	MGA-activated	MGA-only-activated
0.11463	B G2/M	4930447C04Rik	0.00181578	E2F6-repressed	MGA-repressed	E2F6-MGA-repressed
0.129632	B G2/M	Asf1b	0.0019306	not-regulated	not-regulated	not regulated
-0.122436	B G2/M	Fam199x	0.00211758	not-regulated	not-regulated	not regulated
-0.12605	B G2/M	Ino80d	0.00222077	not-regulated	not-regulated	not regulated
-0.179114	B G2/M	Aspm	0.00224658	not-regulated	not-regulated	not regulated
-0.14965	B G2/M	Tmed5	0.00231997	not-regulated	not-regulated	not regulated
0.11034	B G2/M	Nfyc	0.00259938	E2F6-repressed	not-regulated	E2F6-only-repressed
-0.127877	B G2/M	Ccar1	0.00278862	not-regulated	not-regulated	not regulated
-0.125103	B G2/M	Mbtps1	0.00307556	not-regulated	not-regulated	not regulated
0.134582	B G2/M	0610010K14Rik	0.00307857	E2F6-activated	MGA-activated	E2F6-MGA-activated
-0.136456	B G2/M	Acadm	0.00353074	not-regulated	not-regulated	not regulated
-0.148959	B G2/M	Scoc	0.00390473	not-regulated	not-regulated	not regulated
-0.140089	B G2/M	Vps13a	0.00407906	not-regulated	not-regulated	not regulated
-0.129391	B G2/M	Eif4g1	0.00421303	E2F6-activated	MGA-activated	E2F6-MGA-activated
-0.10502	B G2/M	Cbx1	0.00426108	not-regulated	MGA-activated	MGA-only-activated
0.118094	B G2/M	Ssr1	0.00427841	not-regulated	not-regulated	not regulated
-0.105151	B G2/M	Slc25a3	0.00478444	not-regulated	not-regulated	not regulated
-0.117519	B G2/M	Acsl3	0.00510309	not-regulated	not-regulated	not regulated
-0.147712	B G2/M	Msh2	0.00510411	not-regulated	not-regulated	not regulated
0.108598	B G2/M	Ocel1	0.00561772	not-regulated	not-regulated	not regulated
0.103847	B G2/M	Psmb6	0.00586933	not-regulated	not-regulated	not regulated
-0.12697	B G2/M	Marcksl1	0.00664683	not-regulated	not-regulated	not regulated
-0.135257	B G2/M	Timm9	0.00707096	not-regulated	not-regulated	not regulated
-0.105472	B G2/M	Eci2	0.00717991	not-regulated	not-regulated	not regulated
0.120555	B G2/M	Rex1bd	0.00742802	not-regulated	not-regulated	not regulated
-0.130474	B G2/M	Zfand6	0.00750892	not-regulated	not-regulated	not regulated
-0.105918	B G2/M	Rflnb	0.00773247	not-regulated	not-regulated	not regulated
-0.145052	B G2/M	Tnrc6b	0.00799442	not-regulated	not-regulated	not regulated
-0.119995	B G2/M	Ddx50	0.00898205	E2F6-repressed	not-regulated	E2F6-only-repressed
-0.143069	B G2/M	Pnpla8	0.0112049	not-regulated	not-regulated	not regulated
0.112816	B G2/M	Nptx2	0.0113951	E2F6-repressed	MGA-repressed	E2F6-MGA-repressed
-0.125228	B G2/M	Hectd1	0.0117325	not-regulated	not-regulated	not regulated
-0.124755	B G2/M	Actr3	0.0129303	E2F6-repressed	not-regulated	E2F6-only-repressed
0.103077	B G2/M	Diablo	0.0129611	not-regulated	MGA-repressed	MGA-only-repressed
0.113021	B G2/M	Cenpv	0.0142909	E2F6-repressed	not-regulated	E2F6-only-repressed
0.118801	B G2/M	Tex19.1	0.0159219	not-regulated	MGA-repressed	MGA-only-repressed
0.119227	B G2/M	Prim1	0.0172524	E2F6-repressed	not-regulated	E2F6-only-repressed
-0.134871	B G2/M	Galnt1	0.0184005	not-regulated	not-regulated	not regulated
0.127197	B G2/M	Slirp	0.019351	not-regulated	not-regulated	not regulated
-0.110746	B G2/M	Arhgap1	0.0196336	not-regulated	not-regulated	not regulated
0.109399	B G2/M	Ssr2	0.0205928	not-regulated	not-regulated	not regulated
0.103833	B G2/M	Tipin	0.0219949	E2F6-repressed	not-regulated	E2F6-only-repressed
0.115916	B G2/M	Mrps28	0.0255024	not-regulated	not-regulated	not regulated
-0.12334	B G2/M	Cmc1	0.0275232	not-regulated	not-regulated	not regulated
-0.14678	B G2/M	mt-Nd6	0.0300177	not-regulated	not-regulated	not regulated
0.107753	B G2/M	Mmadhc	0.0319065	not-regulated	not-regulated	not regulated
0.104277	B G2/M	Creld2	0.0337275	E2F6-repressed	not-regulated	E2F6-only-repressed
-0.115442	B G2/M	Lsm5	0.0342839	not-regulated	not-regulated	not regulated
0.107442	B G2/M	Taf10	0.0343608	not-regulated	not-regulated	not regulated
-0.129856	B G2/M	Tab2	0.0347216	not-regulated	MGA-repressed	MGA-only-repressed
-0.131583	B G2/M	Ppfia1	0.0392303	not-regulated	not-regulated	not regulated
-0.118283	B G2/M	Txndc17	0.0400736	not-regulated	not-regulated	not regulated
0.106931	B G2/M	Tra2b	0.0414001	E2F6-repressed	not-regulated	E2F6-only-repressed
-0.142437	B G2/M	Crk	0.0436674	not-regulated	not-regulated	not regulated
-0.140697	B G2/M	Mindy2	0.0482942	not-regulated	MGA-repressed	MGA-only-repressed
-0.117426	B G2/M	Phf23	0.0489529	not-regulated	not-regulated	not regulated
-0.125487	B G2/M	Oga	0.049832	not-regulated	not-regulated	not regulated
-0.140069	B G2/M	Hjurp	0.0522838	E2F6-repressed	not-regulated	E2F6-only-repressed
0.10818	B G2/M	Tmem128	0.0537278	not-regulated	not-regulated	not regulated
-0.124344	B G2/M	Yy1	0.0650341	not-regulated	not-regulated	not regulated
-0.125208	B G2/M	Clip1	0.0662801	not-regulated	not-regulated	not regulated
0.316863	B G2/M	Hist1h2aa	0.0692318	E2F6-repressed	not-regulated	E2F6-only-repressed
0.105022	B G2/M	Mbnl3	0.0717085	not-regulated	not-regulated	not regulated
0.104384	B G2/M	Snrnp40	0.0728396	not-regulated	not-regulated	not regulated
-0.10706	B G2/M	Phb	0.0770765	not-regulated	MGA-activated	MGA-only-activated
-0.12025	B G2/M	Abce1	0.0803288	not-regulated	not-regulated	not regulated
0.110305	B G2/M	Emc3	0.0835081	not-regulated	not-regulated	not regulated
-0.107587	B G2/M	Pop1	0.0865859	not-regulated	not-regulated	not regulated
0.118091	B G2/M	Hnrnph3	0.0890589	not-regulated	not-regulated	not regulated
-0.127316	B G2/M	Ppp1r14b	0.0921724	not-regulated	not-regulated	not regulated
-0.126012	B G2/M	Lnpep	0.0991704	not-regulated	not-regulated	not regulated
0.10812	B G2/M	Ddx39b	0.0996199	not-regulated	MGA-activated	MGA-only-activated
-0.116896	B G2/M	Nedd4	0.101918	not-regulated	MGA-activated	MGA-only-activated
0.133907	B G2/M	Hirip3	0.101952	E2F6-activated	not-regulated	E2F6-only-activated
-0.107678	B G2/M	Yme1l1	0.11258	not-regulated	not-regulated	not regulated
0.107317	B G2/M	Ccdc136	0.114421	not-regulated	not-regulated	not regulated
-0.113063	B G2/M	Adipor1	0.135715	not-regulated	not-regulated	not regulated
0.113407	B G2/M	Smg6	0.139531	not-regulated	not-regulated	not regulated
-0.108641	B G2/M	Srp72	0.140728	not-regulated	not-regulated	not regulated
0.110271	B G2/M	Arhgdig	0.149836	not-regulated	not-regulated	not regulated
0.112388	B G2/M	Ddx4	0.150317	E2F6-repressed	MGA-repressed	E2F6-MGA-repressed
-0.114049	B G2/M	Smc2	0.16501	not-regulated	not-regulated	not regulated
0.120679	B G2/M	Spc24	0.166873	not-regulated	not-regulated	not regulated
-0.122386	B G2/M	Vezf1	0.169356	not-regulated	not-regulated	not regulated
0.113654	B G2/M	Dpep3	0.182193	not-regulated	not-regulated	not regulated
0.100757	B G2/M	Vamp2	0.207088	not-regulated	not-regulated	not regulated
-0.1001	B G2/M	Vta1	0.221248	not-regulated	not-regulated	not regulated
-0.12453	B G2/M	Pnrc1	0.22399	not-regulated	not-regulated	not regulated
-0.124754	B G2/M	Cox6b2	0.248827	E2F6-activated	not-regulated	E2F6-only-activated
-0.107611	B G2/M	Rb1cc1	0.297691	not-regulated	not-regulated	not regulated
-0.118832	B G2/M	Crybg3	0.298865	not-regulated	not-regulated	not regulated
0.100684	B G2/M	Emc6	0.301396	not-regulated	not-regulated	not regulated
-0.106998	B G2/M	Gnb4	0.33946	not-regulated	not-regulated	not regulated
-0.115079	B G2/M	Slc12a2	0.35079	E2F6-repressed	not-regulated	E2F6-only-repressed
-0.115617	B G2/M	Wac	0.359075	not-regulated	not-regulated	not regulated
0.102265	B G2/M	Ide	0.382019	not-regulated	not-regulated	not regulated
-0.102008	B G2/M	Stk38	0.404107	not-regulated	not-regulated	not regulated
-0.113863	B G2/M	Gcat	0.413427	not-regulated	not-regulated	not regulated
0.116938	B G2/M	H2afx	0.423289	not-regulated	not-regulated	not regulated
-0.110758	B G2/M	Bad	0.438049	not-regulated	not-regulated	not regulated
-0.10101	B G2/M	Dnmt3a	0.443665	not-regulated	not-regulated	not regulated
0.108852	B G2/M	Setx	0.453889	not-regulated	not-regulated	not regulated
0.113637	B G2/M	Fmr1nb	0.480215	not-regulated	not-regulated	not regulated
0.10586	B G2/M	Snx6	0.496419	not-regulated	not-regulated	not regulated
-0.104791	B G2/M	Rnasek	0.511086	not-regulated	not-regulated	not regulated
-0.102314	B G2/M	Wwc2	0.521999	not-regulated	not-regulated	not regulated
-0.111711	B G2/M	Maf1	0.589232	not-regulated	not-regulated	not regulated
-0.102181	B G2/M	Tspan3	0.59175	not-regulated	not-regulated	not regulated
0.101796	B G2/M	Prpf38a	0.608552	not-regulated	not-regulated	not regulated
-0.104114	B G2/M	Ube3a	0.700755	not-regulated	not-regulated	not regulated
0.117045	B G2/M	Pbk	0.736564	E2F6-repressed	MGA-repressed	E2F6-MGA-repressed
-0.109719	B G2/M	Arhgap11a	0.764987	not-regulated	not-regulated	not regulated
-0.114311	B G2/M	Trp53inp1	0.822624	not-regulated	not-regulated	not regulated
-0.111179	B G2/M	Usp22	0.910943	not-regulated	MGA-activated	MGA-only-activated
-0.101455	B G2/M	Efna2	0.965486	not-regulated	not-regulated	not regulated
-0.109029	B G2/M	Eea1	1	not-regulated	not-regulated	not regulated
-0.118567	B G2/M	Cpne5	1	not-regulated	not-regulated	not regulated
-0.111384	B G2/M	Myo1b	1	not-regulated	not-regulated	not regulated
0.110912	B G2/M	H1fx	1	not-regulated	not-regulated	not regulated
-0.102989	B G2/M	Echs1	1	not-regulated	not-regulated	not regulated
-0.111127	B G2/M	Cdc27	1	E2F6-repressed	not-regulated	E2F6-only-repressed
-0.106663	B G2/M	Myh10	1	E2F6-activated	MGA-activated	E2F6-MGA-activated
0.105008	B G2/M	Gar1	1	E2F6-activated	not-regulated	E2F6-only-activated
-0.109148	B G2/M	Gsk3b	1	not-regulated	not-regulated	not regulated
0.105898	B G2/M	Uba52	1	not-regulated	not-regulated	not regulated
-0.107669	B G2/M	Aprt	1	not-regulated	MGA-activated	MGA-only-activated
-0.158319	B G2/M	Btg2	1	E2F6-activated	MGA-repressed	E2F6-activated-MGA-repressed
-0.111646	B G2/M	Dync1li1	1	not-regulated	not-regulated	not regulated
-0.115134	B G2/M	Cyfip1	1	not-regulated	not-regulated	not regulated
-0.111584	B G2/M	Kdm6b	1	not-regulated	not-regulated	not regulated
0.145951	B G2/M	Hist1h2bm	1	E2F6-repressed	not-regulated	E2F6-only-repressed
-0.102218	B G2/M	Mex3a	1	not-regulated	not-regulated	not regulated
0.102975	B G2/M	2210016F16Rik	1	not-regulated	MGA-repressed	MGA-only-repressed
-0.114802	B G2/M	Foxn3	1	not-regulated	not-regulated	not regulated
-0.127078	B G2/M	Actr2	1	not-regulated	not-regulated	not regulated
-0.107073	B G2/M	N4bp2	1	not-regulated	not-regulated	not regulated
-0.110467	B G2/M	Mxd4	1	not-regulated	MGA-repressed	MGA-only-repressed
-0.100412	B G2/M	Nsun2	1	not-regulated	not-regulated	not regulated
-0.103086	B G2/M	Fbxo22	1	not-regulated	not-regulated	not regulated
-0.115356	B G2/M	Ccdc47	1	not-regulated	not-regulated	not regulated
-0.104744	B G2/M	Tbc1d15	1	not-regulated	MGA-activated	MGA-only-activated
-0.110491	B G2/M	Psme1	1	not-regulated	not-regulated	not regulated
-0.106557	B G2/M	Kif14	1	not-regulated	not-regulated	not regulated
-0.103922	B G2/M	Gdpd1	1	not-regulated	MGA-repressed	MGA-only-repressed
-0.111042	B G2/M	Ppip5k2	1	not-regulated	not-regulated	not regulated
-0.101393	B G2/M	Acadl	1	not-regulated	MGA-activated	MGA-only-activated
0.116828	B G2/M	Hist1h2ba	1	E2F6-repressed	not-regulated	E2F6-only-repressed
-0.106209	B G2/M	Gle1	1	not-regulated	not-regulated	not regulated
-0.101569	B G2/M	Fam76b	1	not-regulated	not-regulated	not regulated
-0.116836	B G2/M	Cep57	1	not-regulated	not-regulated	not regulated
-0.101921	B G2/M	Ing2	1	not-regulated	not-regulated	not regulated
-0.107272	B G2/M	Auts2	1	not-regulated	MGA-activated	MGA-only-activated
-0.106458	B G2/M	Gtf2i	1	not-regulated	not-regulated	not regulated
-0.103682	B G2/M	Tmem256	1	not-regulated	not-regulated	not regulated
-0.100902	B G2/M	Rab11fip2	1	not-regulated	MGA-repressed	MGA-only-repressed
-0.10142	B G2/M	Pdcd7	1	not-regulated	not-regulated	not regulated
0.223549	B G2/M	Hist1h1a	1	not-regulated	not-regulated	not regulated
-0.103052	B G2/M	Rras2	1	not-regulated	not-regulated	not regulated
-0.11765	B G2/M	Mga	1	not-regulated	not-regulated	not regulated
0.100752	B G2/M	Orc6	1	not-regulated	not-regulated	not regulated
-0.115737	B G2/M	Akap9	1	not-regulated	not-regulated	not regulated
0.327027	B G2/M	Hist1h2ap	1	not-regulated	not-regulated	not regulated
-0.105514	B G2/M	Golgb1	1	not-regulated	not-regulated	not regulated
-0.193294	B G2/M	Wdcp	1	not-regulated	not-regulated	not regulated
-0.805527	pL G1	Cox8a	1.86593e-148	not-regulated	not-regulated	not regulated
-0.514477	pL G1	Mdh2	4.53459e-82	not-regulated	not-regulated	not regulated
-0.378105	pL G1	Ndufa4	8.41513e-63	not-regulated	not-regulated	not regulated
0.321171	pL G1	Sycp1	5.84819e-52	E2F6-repressed	MGA-repressed	E2F6-MGA-repressed
0.35543	pL G1	Smc1b	2.76873e-49	E2F6-repressed	MGA-repressed	E2F6-MGA-repressed
0.411085	pL G1	Stag3	7.98082e-46	E2F6-repressed	MGA-repressed	E2F6-MGA-repressed
-0.277736	pL G1	Dek	3.60903e-38	E2F6-repressed	not-regulated	E2F6-only-repressed
0.255563	pL G1	Tex101	6.89606e-37	not-regulated	MGA-repressed	MGA-only-repressed
-0.349067	pL G1	Tmem50a	2.20302e-33	not-regulated	not-regulated	not regulated
0.200019	pL G1	Ppia	4.87941e-31	not-regulated	MGA-activated	MGA-only-activated
-0.133526	pL G1	Rps29	1.17009e-29	not-regulated	not-regulated	not regulated
-0.363258	pL G1	Cox7b	2.92059e-29	not-regulated	not-regulated	not regulated
-0.309012	pL G1	Tfam	1.8826e-27	E2F6-repressed	not-regulated	E2F6-only-repressed
-0.305149	pL G1	Dynlrb1	8.17616e-27	not-regulated	not-regulated	not regulated
0.11596	pL G1	Rps28	9.26029e-26	not-regulated	not-regulated	not regulated
-0.2925	pL G1	Rbm3	4.45334e-23	not-regulated	MGA-activated	MGA-only-activated
-0.307375	pL G1	Rad21	7.44189e-23	not-regulated	not-regulated	not regulated
-0.296015	pL G1	Cmas	1.14578e-21	not-regulated	not-regulated	not regulated
0.28357	pL G1	Tex12	1.81704e-21	E2F6-repressed	MGA-repressed	E2F6-MGA-repressed
-0.304649	pL G1	Crebbp	2.34155e-21	not-regulated	not-regulated	not regulated
0.279667	pL G1	Epcam	1.28484e-20	E2F6-activated	MGA-activated	E2F6-MGA-activated
-0.33007	pL G1	Klf2	1.44396e-20	not-regulated	not-regulated	not regulated
-0.245674	pL G1	Mettl9	2.22064e-19	not-regulated	not-regulated	not regulated
-0.277366	pL G1	Fbxo22	2.28255e-18	not-regulated	not-regulated	not regulated
-0.244316	pL G1	Dut	7.85776e-18	E2F6-repressed	not-regulated	E2F6-only-repressed
-0.269018	pL G1	Pbrm1	1.49945e-17	not-regulated	not-regulated	not regulated
-0.279225	pL G1	Mindy2	8.63776e-17	not-regulated	MGA-repressed	MGA-only-repressed
-0.317097	pL G1	Stra8	8.77505e-17	not-regulated	not-regulated	not regulated
-0.266114	pL G1	Atrx	1.78457e-16	not-regulated	not-regulated	not regulated
0.149939	pL G1	Atp5e	2.15809e-16	not-regulated	not-regulated	not regulated
-0.237793	pL G1	Pgam1	2.45787e-16	not-regulated	not-regulated	not regulated
-0.217509	pL G1	Itgb1	3.39021e-14	not-regulated	not-regulated	not regulated
-0.237109	pL G1	Actr3	4.52117e-14	E2F6-repressed	not-regulated	E2F6-only-repressed
-0.210548	pL G1	Atp5md	4.78291e-14	not-regulated	not-regulated	not regulated
0.230318	pL G1	Stk31	7.27095e-14	E2F6-repressed	MGA-repressed	E2F6-MGA-repressed
0.18025	pL G1	Uqcc2	1.04406e-13	not-regulated	not-regulated	not regulated
-0.236623	pL G1	Nptn	1.07446e-13	not-regulated	not-regulated	not regulated
0.17903	pL G1	Eif1b	1.6307e-13	not-regulated	not-regulated	not regulated
-0.228409	pL G1	Syncrip	2.78257e-13	not-regulated	not-regulated	not regulated
0.204334	pL G1	Ly6k	6.22923e-13	not-regulated	MGA-repressed	MGA-only-repressed
-0.202646	pL G1	Stxbp3	1.19255e-12	not-regulated	not-regulated	not regulated
-0.221549	pL G1	Adh5	1.3582e-12	not-regulated	MGA-activated	MGA-only-activated
0.160822	pL G1	Atp5h	4.4689e-12	not-regulated	not-regulated	not regulated
0.327876	pL G1	Tuba3b	4.9862e-12	E2F6-repressed	MGA-repressed	E2F6-MGA-repressed
-0.206794	pL G1	Ro60	5.04697e-12	not-regulated	not-regulated	not regulated
0.117128	pL G1	Rplp0	7.02236e-12	not-regulated	MGA-activated	MGA-only-activated
-0.19761	pL G1	Rrm2b	7.26197e-12	not-regulated	MGA-repressed	MGA-only-repressed
0.178389	pL G1	Adad2	1.00868e-11	not-regulated	MGA-repressed	MGA-only-repressed
-0.221695	pL G1	Ctcf	1.36468e-11	E2F6-activated	not-regulated	E2F6-only-activated
-0.199061	pL G1	Hnrnpa1	1.51927e-11	not-regulated	MGA-activated	MGA-only-activated
0.120408	pL G1	Cox4i1	1.52039e-11	not-regulated	not-regulated	not regulated
-0.202484	pL G1	Nipsnap2	2.08536e-11	not-regulated	not-regulated	not regulated
0.132929	pL G1	Gng5	2.11212e-11	not-regulated	not-regulated	not regulated
-0.216261	pL G1	Sys1	3.09807e-11	not-regulated	not-regulated	not regulated
0.182619	pL G1	Uba52	4.20956e-11	not-regulated	not-regulated	not regulated
-0.223028	pL G1	Ralbp1	8.34133e-11	not-regulated	not-regulated	not regulated
0.199809	pL G1	Spata33	1.1858e-10	not-regulated	not-regulated	not regulated
0.204617	pL G1	4930447C04Rik	1.49945e-10	E2F6-repressed	MGA-repressed	E2F6-MGA-repressed
-0.212683	pL G1	B230219D22Rik	1.91371e-10	not-regulated	MGA-repressed	MGA-only-repressed
0.146762	pL G1	Hmgb2	4.42263e-10	E2F6-activated	not-regulated	E2F6-only-activated
0.164631	pL G1	Ndufc1	4.73415e-10	not-regulated	not-regulated	not regulated
-0.2402	pL G1	Galnt1	5.6104e-10	not-regulated	not-regulated	not regulated
-0.200745	pL G1	Gdpd1	7.62515e-10	not-regulated	MGA-repressed	MGA-only-repressed
-0.200973	pL G1	Nop58	7.62516e-10	E2F6-repressed	not-regulated	E2F6-only-repressed
0.178933	pL G1	Ndufa11	1.128e-09	not-regulated	not-regulated	not regulated
0.155268	pL G1	Ran	1.20346e-09	not-regulated	MGA-activated	MGA-only-activated
0.129859	pL G1	Cox6c	1.26031e-09	not-regulated	MGA-repressed	MGA-only-repressed
-0.227545	pL G1	Tmed5	1.4883e-09	not-regulated	not-regulated	not regulated
-0.197214	pL G1	Ube3a	1.73239e-09	not-regulated	not-regulated	not regulated
0.135406	pL G1	Prdx1	1.74217e-09	not-regulated	not-regulated	not regulated
-0.209825	pL G1	Txn1	1.94985e-09	not-regulated	not-regulated	not regulated
0.155697	pL G1	Eif5a	5.18299e-09	E2F6-activated	MGA-activated	E2F6-MGA-activated
0.152534	pL G1	Ocel1	6.21743e-09	not-regulated	not-regulated	not regulated
-0.173247	pL G1	Suz12	9.51756e-09	E2F6-repressed	not-regulated	E2F6-only-repressed
-0.193222	pL G1	Pdcd6	2.29725e-08	not-regulated	not-regulated	not regulated
0.172978	pL G1	Rbmxl2	2.51571e-08	E2F6-repressed	not-regulated	E2F6-only-repressed
0.156256	pL G1	Fkbp6	2.53272e-08	E2F6-repressed	MGA-repressed	E2F6-MGA-repressed
0.140596	pL G1	Ubl5	2.97141e-08	not-regulated	not-regulated	not regulated
0.184231	pL G1	Hsf2bp	3.53265e-08	E2F6-repressed	MGA-repressed	E2F6-MGA-repressed
-0.145027	pL G1	Fez2	4.20183e-08	not-regulated	not-regulated	not regulated
-0.137239	pL G1	Mt1	4.36975e-08	not-regulated	not-regulated	not regulated
0.194383	pL G1	Hormad1	7.41081e-08	E2F6-repressed	MGA-repressed	E2F6-MGA-repressed
0.141012	pL G1	Cirbp	7.54596e-08	not-regulated	not-regulated	not regulated
0.137554	pL G1	Cox5a	8.51977e-08	not-regulated	MGA-repressed	MGA-only-repressed
0.153744	pL G1	Cited1	1.19247e-07	not-regulated	not-regulated	not regulated
0.196919	pL G1	Tuba3a	1.31938e-07	E2F6-repressed	MGA-repressed	E2F6-MGA-repressed
-0.166564	pL G1	Hnrnpab	1.73171e-07	not-regulated	MGA-activated	MGA-only-activated
-0.176066	pL G1	Ywhah	1.88627e-07	not-regulated	not-regulated	not regulated
0.166466	pL G1	Tex19.1	1.93569e-07	not-regulated	MGA-repressed	MGA-only-repressed
0.141582	pL G1	4930524B15Rik	2.15674e-07	not-regulated	not-regulated	not regulated
0.167238	pL G1	Timm8b	2.2911e-07	not-regulated	not-regulated	not regulated
0.180971	pL G1	Sycp2	2.65636e-07	E2F6-repressed	MGA-repressed	E2F6-MGA-repressed
0.177117	pL G1	Hnrnpa0	2.77298e-07	E2F6-repressed	not-regulated	E2F6-only-repressed
-0.137618	pL G1	Ddit4	2.80038e-07	not-regulated	not-regulated	not regulated
-0.18654	pL G1	Mbtps1	2.98929e-07	not-regulated	not-regulated	not regulated
0.177908	pL G1	Zcwpw1	3.4557e-07	E2F6-repressed	MGA-repressed	E2F6-MGA-repressed
-0.210811	pL G1	Map1b	3.47671e-07	not-regulated	not-regulated	not regulated
-0.13901	pL G1	Ppp2r5a	7.36277e-07	E2F6-repressed	not-regulated	E2F6-only-repressed
0.134845	pL G1	Atp5j	8.29472e-07	not-regulated	not-regulated	not regulated
0.151604	pL G1	Sin3b	8.32758e-07	not-regulated	not-regulated	not regulated
-0.17467	pL G1	Dpy30	8.39506e-07	not-regulated	not-regulated	not regulated
-0.20288	pL G1	Phip	1.02745e-06	not-regulated	not-regulated	not regulated
-0.161002	pL G1	Yme1l1	1.25132e-06	not-regulated	not-regulated	not regulated
-0.170461	pL G1	Vps13a	1.27934e-06	not-regulated	not-regulated	not regulated
0.114384	pL G1	Sub1	1.30666e-06	not-regulated	not-regulated	not regulated
-0.177097	pL G1	Wac	1.32308e-06	not-regulated	not-regulated	not regulated
-0.159899	pL G1	Lsm5	1.3518e-06	not-regulated	not-regulated	not regulated
0.133012	pL G1	Dynll1	1.38243e-06	not-regulated	not-regulated	not regulated
-0.177827	pL G1	Snx5	1.67892e-06	not-regulated	not-regulated	not regulated
0.154882	pL G1	Creld2	1.68447e-06	E2F6-repressed	not-regulated	E2F6-only-repressed
0.12706	pL G1	Cox7a2	1.71323e-06	not-regulated	not-regulated	not regulated
-0.177773	pL G1	Ppp3cb	1.94106e-06	not-regulated	not-regulated	not regulated
-0.164555	pL G1	Alg6	2.01558e-06	not-regulated	not-regulated	not regulated
-0.167142	pL G1	Glud1	2.06421e-06	not-regulated	not-regulated	not regulated
0.151487	pL G1	Rnf212b	2.61111e-06	not-regulated	not-regulated	not regulated
-0.140155	pL G1	Smagp	2.65863e-06	not-regulated	MGA-activated	MGA-only-activated
-0.140211	pL G1	Sept7	3.23394e-06	E2F6-repressed	MGA-repressed	E2F6-MGA-repressed
-0.180115	pL G1	Gsk3b	3.2515e-06	not-regulated	not-regulated	not regulated
0.13478	pL G1	Cct3	3.91026e-06	not-regulated	not-regulated	not regulated
-0.135908	pL G1	Tmem184c	4.18731e-06	not-regulated	not-regulated	not regulated
-0.157497	pL G1	Cycs	6.87008e-06	not-regulated	not-regulated	not regulated
-0.147291	pL G1	E2f6	7.25823e-06	E2F6-repressed	MGA-repressed	E2F6-MGA-repressed
-0.185203	pL G1	Atxn3	7.80858e-06	E2F6-activated	not-regulated	E2F6-only-activated
0.148	pL G1	Smdt1	7.90129e-06	not-regulated	not-regulated	not regulated
0.123587	pL G1	Snrpf	9.58959e-06	not-regulated	not-regulated	not regulated
0.105584	pL G1	Oaz1	9.63353e-06	not-regulated	MGA-activated	MGA-only-activated
-0.165257	pL G1	Pdcl3	9.73517e-06	not-regulated	not-regulated	not regulated
0.123013	pL G1	Hspa8	9.74599e-06	not-regulated	not-regulated	not regulated
0.131819	pL G1	Btf3	9.87986e-06	not-regulated	not-regulated	not regulated
-0.148392	pL G1	Dlg1	1.01814e-05	not-regulated	MGA-activated	MGA-only-activated
-0.191084	pL G1	Slc12a2	1.16705e-05	E2F6-repressed	not-regulated	E2F6-only-repressed
0.135483	pL G1	Atp6v0c	1.26663e-05	not-regulated	not-regulated	not regulated
-0.173738	pL G1	Pkn2	1.27386e-05	not-regulated	not-regulated	not regulated
-0.168335	pL G1	Fam76b	1.48284e-05	not-regulated	not-regulated	not regulated
-0.146914	pL G1	Ddx50	1.52427e-05	E2F6-repressed	not-regulated	E2F6-only-repressed
0.121109	pL G1	Cct8	1.52578e-05	not-regulated	MGA-activated	MGA-only-activated
-0.155013	pL G1	Dmwd	1.67733e-05	not-regulated	not-regulated	not regulated
-0.176294	pL G1	Pum2	1.70444e-05	not-regulated	not-regulated	not regulated
0.117896	pL G1	Elob	1.76033e-05	not-regulated	not-regulated	not regulated
0.173421	pL G1	Arhgdig	1.78621e-05	not-regulated	not-regulated	not regulated
-0.170898	pL G1	Mga	1.91483e-05	not-regulated	not-regulated	not regulated
-0.19668	pL G1	Jund	2.39218e-05	not-regulated	MGA-repressed	MGA-only-repressed
0.134347	pL G1	Emg1	2.42262e-05	not-regulated	not-regulated	not regulated
-0.165667	pL G1	Otud6b	2.836e-05	not-regulated	not-regulated	not regulated
-0.154337	pL G1	Crybg3	2.91256e-05	not-regulated	not-regulated	not regulated
-0.125096	pL G1	Mtap	3.10952e-05	not-regulated	MGA-activated	MGA-only-activated
-0.17062	pL G1	Spag9	4.27519e-05	not-regulated	not-regulated	not regulated
-0.143715	pL G1	Tmem165	4.32241e-05	E2F6-repressed	not-regulated	E2F6-only-repressed
0.104921	pL G1	Micos10	4.4597e-05	not-regulated	not-regulated	not regulated
0.107878	pL G1	Denr	5.57467e-05	not-regulated	not-regulated	not regulated
-0.15568	pL G1	Ptms	5.78305e-05	not-regulated	not-regulated	not regulated
-0.153136	pL G1	Bnip3l	5.83534e-05	not-regulated	not-regulated	not regulated
-0.152494	pL G1	Nfic	6.91076e-05	not-regulated	not-regulated	not regulated
-0.153569	pL G1	Tmx3	8.06267e-05	not-regulated	not-regulated	not regulated
-0.173567	pL G1	Psme2	8.6753e-05	not-regulated	not-regulated	not regulated
-0.165018	pL G1	Tnrc6b	8.91573e-05	not-regulated	not-regulated	not regulated
0.107835	pL G1	Mnd1	0.000118096	E2F6-activated	not-regulated	E2F6-only-activated
-0.148391	pL G1	Camk2n1	0.000137398	not-regulated	not-regulated	not regulated
-0.160632	pL G1	Rab5a	0.000146595	not-regulated	not-regulated	not regulated
0.102992	pL G1	Eif1	0.000148547	E2F6-repressed	not-regulated	E2F6-only-repressed
0.145098	pL G1	Timm17a	0.000152548	not-regulated	not-regulated	not regulated
0.113659	pL G1	Ndufs5	0.000155435	not-regulated	not-regulated	not regulated
-0.122957	pL G1	Mtdh	0.000157306	E2F6-repressed	not-regulated	E2F6-only-repressed
0.144812	pL G1	Psmb7	0.000161703	not-regulated	not-regulated	not regulated
0.130116	pL G1	Phf7	0.000170754	not-regulated	not-regulated	not regulated
-0.13747	pL G1	Tcea3	0.000178603	not-regulated	not-regulated	not regulated
-0.160024	pL G1	Pnpla8	0.00018289	not-regulated	not-regulated	not regulated
0.146833	pL G1	Rex1bd	0.000209883	not-regulated	not-regulated	not regulated
-0.158878	pL G1	Bcl10	0.000227509	not-regulated	not-regulated	not regulated
0.128767	pL G1	Ssr2	0.000230447	not-regulated	not-regulated	not regulated
-0.136294	pL G1	Trap1a	0.000251446	not-regulated	not-regulated	not regulated
0.126454	pL G1	Tdrd12	0.000253829	not-regulated	not-regulated	not regulated
-0.139957	pL G1	Nol7	0.000280853	E2F6-repressed	not-regulated	E2F6-only-repressed
-0.153467	pL G1	Pcmtd1	0.000286308	not-regulated	MGA-repressed	MGA-only-repressed
-0.153562	pL G1	Scoc	0.000355719	not-regulated	not-regulated	not regulated
-0.161265	pL G1	Adam10	0.000367046	not-regulated	MGA-repressed	MGA-only-repressed
0.152596	pL G1	Mael	0.000370059	E2F6-repressed	MGA-repressed	E2F6-MGA-repressed
0.137189	pL G1	Ndufa9	0.00039133	not-regulated	not-regulated	not regulated
-0.128239	pL G1	Cbx1	0.000402766	not-regulated	MGA-activated	MGA-only-activated
0.125298	pL G1	Dpm1	0.000413151	not-regulated	not-regulated	not regulated
-0.190619	pL G1	Klhl24	0.000440342	not-regulated	not-regulated	not regulated
-0.167937	pL G1	Fam199x	0.00049846	not-regulated	not-regulated	not regulated
-0.164534	pL G1	Apc	0.000506873	not-regulated	not-regulated	not regulated
0.119189	pL G1	Selenok	0.000518012	not-regulated	not-regulated	not regulated
-0.148044	pL G1	Vezf1	0.000671778	not-regulated	not-regulated	not regulated
0.122458	pL G1	Psmb4	0.000686693	not-regulated	not-regulated	not regulated
-0.170652	pL G1	Eif4g1	0.000703791	E2F6-activated	MGA-activated	E2F6-MGA-activated
-0.157191	pL G1	Lpgat1	0.000710608	not-regulated	not-regulated	not regulated
-0.149808	pL G1	Ankrd13c	0.000738104	not-regulated	not-regulated	not regulated
-0.154546	pL G1	Magt1	0.000763066	not-regulated	not-regulated	not regulated
0.11313	pL G1	Prss50	0.000951489	not-regulated	MGA-repressed	MGA-only-repressed
0.105257	pL G1	Ndufb5	0.000954413	not-regulated	not-regulated	not regulated
-0.163332	pL G1	Taf1	0.00100222	E2F6-repressed	not-regulated	E2F6-only-repressed
0.126023	pL G1	Gm15107	0.00104148	not-regulated	not-regulated	not regulated
0.112326	pL G1	Cct4	0.00112575	not-regulated	MGA-activated	MGA-only-activated
-0.11877	pL G1	Eno1	0.00120439	not-regulated	not-regulated	not regulated
-0.126719	pL G1	Pex11a	0.00124132	not-regulated	not-regulated	not regulated
0.104074	pL G1	Atp5k	0.00126351	not-regulated	not-regulated	not regulated
0.122343	pL G1	Ndufb8	0.00129427	not-regulated	MGA-repressed	MGA-only-repressed
0.136724	pL G1	Ppib	0.00140026	not-regulated	not-regulated	not regulated
0.101242	pL G1	Atp5b	0.0014708	not-regulated	not-regulated	not regulated
-0.150537	pL G1	Cdca7	0.00153327	not-regulated	not-regulated	not regulated
-0.138776	pL G1	Ccng1	0.001586	not-regulated	not-regulated	not regulated
0.12501	pL G1	Ankrd31	0.00166306	E2F6-repressed	MGA-repressed	E2F6-MGA-repressed
-0.147112	pL G1	Ncor1	0.00169789	not-regulated	not-regulated	not regulated
-0.13678	pL G1	9130401M01Rik	0.00171075	not-regulated	MGA-activated	MGA-only-activated
0.146817	pL G1	Setx	0.00172613	not-regulated	not-regulated	not regulated
-0.128593	pL G1	Actr2	0.00172766	not-regulated	not-regulated	not regulated
0.100966	pL G1	Cacybp	0.00179311	not-regulated	not-regulated	not regulated
0.135871	pL G1	Mrpl33	0.00184547	not-regulated	not-regulated	not regulated
0.122333	pL G1	Nudt17	0.00185212	not-regulated	not-regulated	not regulated
-0.137868	pL G1	Mycbp2	0.00186518	E2F6-activated	MGA-repressed	E2F6-activated-MGA-repressed
0.10874	pL G1	Uchl1	0.00194985	not-regulated	not-regulated	not regulated
-0.129643	pL G1	Prkacb	0.00201995	not-regulated	not-regulated	not regulated
-0.136996	pL G1	Opa1	0.00204092	not-regulated	not-regulated	not regulated
-0.149243	pL G1	Kmt2a	0.00222441	not-regulated	not-regulated	not regulated
-0.124292	pL G1	Slc30a9	0.00224981	not-regulated	not-regulated	not regulated
0.118608	pL G1	Taf10	0.00225867	not-regulated	not-regulated	not regulated
-0.144553	pL G1	Zyg11b	0.00241836	not-regulated	not-regulated	not regulated
0.13135	pL G1	Slc25a31	0.00245712	E2F6-repressed	MGA-repressed	E2F6-MGA-repressed
-0.145871	pL G1	Ctsd	0.00276189	not-regulated	not-regulated	not regulated
0.135521	pL G1	Alyref	0.00313196	not-regulated	not-regulated	not regulated
0.136297	pL G1	C1qtnf4	0.00331657	not-regulated	not-regulated	not regulated
-0.15246	pL G1	Myh10	0.00339035	E2F6-activated	MGA-activated	E2F6-MGA-activated
0.115352	pL G1	Steap1	0.0034703	not-regulated	not-regulated	not regulated
-0.12181	pL G1	Ywhab	0.00350604	not-regulated	not-regulated	not regulated
0.103845	pL G1	Mpc2	0.00364264	not-regulated	not-regulated	not regulated
-0.1427	pL G1	Scaf11	0.00367948	not-regulated	not-regulated	not regulated
0.137388	pL G1	Bloc1s1	0.00376153	not-regulated	not-regulated	not regulated
0.113905	pL G1	Srp14	0.00384392	not-regulated	not-regulated	not regulated
0.113835	pL G1	E130311K13Rik	0.00392415	not-regulated	not-regulated	not regulated
-0.123598	pL G1	Cdc27	0.00427434	E2F6-repressed	not-regulated	E2F6-only-repressed
-0.117913	pL G1	Mark3	0.00436359	not-regulated	not-regulated	not regulated
-0.14267	pL G1	Sp3	0.00441995	not-regulated	not-regulated	not regulated
0.135312	pL G1	Polr1c	0.00444746	not-regulated	not-regulated	not regulated
-0.104716	pL G1	Ppig	0.00450478	E2F6-activated	not-regulated	E2F6-only-activated
-0.127428	pL G1	Rab5if	0.00455554	not-regulated	not-regulated	not regulated
-0.11554	pL G1	Nek7	0.0046875	not-regulated	not-regulated	not regulated
-0.131716	pL G1	Vta1	0.00507135	not-regulated	not-regulated	not regulated
0.138003	pL G1	Dtd1	0.00515023	not-regulated	MGA-activated	MGA-only-activated
0.121346	pL G1	Emc6	0.00549026	not-regulated	not-regulated	not regulated
-0.150444	pL G1	Calu	0.00553673	not-regulated	not-regulated	not regulated
-0.115252	pL G1	Gnb4	0.00594815	not-regulated	not-regulated	not regulated
-0.137658	pL G1	Akap7	0.00600881	not-regulated	not-regulated	not regulated
0.130507	pL G1	Ddx39b	0.00631532	not-regulated	MGA-activated	MGA-only-activated
-0.149123	pL G1	Acsl3	0.00633144	not-regulated	not-regulated	not regulated
0.10147	pL G1	Atp5a1	0.00648084	not-regulated	not-regulated	not regulated
0.128804	pL G1	Zrsr2	0.00664977	not-regulated	not-regulated	not regulated
0.129335	pL G1	Camta1	0.00692446	E2F6-activated	not-regulated	E2F6-only-activated
0.129442	pL G1	Hnrnph3	0.00698826	not-regulated	not-regulated	not regulated
-0.133481	pL G1	Ccdc47	0.00716048	not-regulated	not-regulated	not regulated
0.122813	pL G1	Ube2e3	0.00725702	E2F6-repressed	not-regulated	E2F6-only-repressed
-0.123953	pL G1	Cmtm4	0.00735047	not-regulated	MGA-activated	MGA-only-activated
0.128757	pL G1	Spint2	0.0076466	not-regulated	not-regulated	not regulated
-0.129415	pL G1	Pnrc1	0.00803074	not-regulated	not-regulated	not regulated
-0.115254	pL G1	Ngly1	0.00848071	not-regulated	not-regulated	not regulated
-0.131572	pL G1	Auts2	0.00925442	not-regulated	MGA-activated	MGA-only-activated
0.11271	pL G1	Rasip1	0.00925555	not-regulated	not-regulated	not regulated
0.10246	pL G1	Atp5j2	0.0093194	not-regulated	not-regulated	not regulated
-0.125115	pL G1	Pak2	0.00986032	not-regulated	not-regulated	not regulated
0.107972	pL G1	Smim4	0.0101743	E2F6-activated	not-regulated	E2F6-only-activated
-0.14283	pL G1	Srpr	0.0109436	E2F6-repressed	not-regulated	E2F6-only-repressed
-0.131964	pL G1	Plcb4	0.0110943	not-regulated	not-regulated	not regulated
0.131592	pL G1	Erh	0.0114988	E2F6-activated	not-regulated	E2F6-only-activated
-0.117789	pL G1	Rfk	0.0118357	not-regulated	not-regulated	not regulated
-0.155528	pL G1	Rev3l	0.0119295	not-regulated	not-regulated	not regulated
-0.123694	pL G1	Tmpo	0.0120685	not-regulated	not-regulated	not regulated
0.100651	pL G1	Serf1	0.012679	not-regulated	not-regulated	not regulated
-0.108718	pL G1	Appl2	0.0129463	not-regulated	not-regulated	not regulated
0.118194	pL G1	Trmt112	0.0129661	not-regulated	not-regulated	not regulated
-0.123486	pL G1	Txndc17	0.013026	not-regulated	not-regulated	not regulated
-0.118902	pL G1	Galnt11	0.0131396	not-regulated	MGA-repressed	MGA-only-repressed
0.123812	pL G1	Commd1	0.0147045	not-regulated	not-regulated	not regulated
-0.124979	pL G1	4833439L19Rik	0.0150787	not-regulated	not-regulated	not regulated
-0.131154	pL G1	Adipor1	0.0154009	not-regulated	not-regulated	not regulated
-0.115215	pL G1	Lonp1	0.0166083	not-regulated	not-regulated	not regulated
0.127245	pL G1	Tmem128	0.0170136	not-regulated	not-regulated	not regulated
-0.1207	pL G1	Lin7c	0.0174728	not-regulated	not-regulated	not regulated
-0.112518	pL G1	Tcn2	0.0192395	not-regulated	not-regulated	not regulated
-0.126433	pL G1	Arhgap5	0.0196339	E2F6-repressed	not-regulated	E2F6-only-repressed
-0.105998	pL G1	Stam	0.0196467	not-regulated	not-regulated	not regulated
-0.112516	pL G1	Apaf1	0.0210458	not-regulated	not-regulated	not regulated
-0.127036	pL G1	Gabarapl2	0.021202	not-regulated	not-regulated	not regulated
0.118601	pL G1	Dnajc15	0.0213551	not-regulated	not-regulated	not regulated
-0.119443	pL G1	Rnf187	0.0217507	not-regulated	MGA-activated	MGA-only-activated
-0.120564	pL G1	Stoml2	0.0223879	not-regulated	not-regulated	not regulated
-0.122756	pL G1	Arpc5	0.0225228	not-regulated	not-regulated	not regulated
-0.128417	pL G1	Ccnd1	0.0229467	not-regulated	not-regulated	not regulated
-0.124303	pL G1	Rfc1	0.0230994	not-regulated	MGA-activated	MGA-only-activated
-0.144888	pL G1	Vps41	0.023432	not-regulated	not-regulated	not regulated
-0.107503	pL G1	Ccdc91	0.0240969	E2F6-repressed	not-regulated	E2F6-only-repressed
-0.10333	pL G1	Ddx19a	0.0254727	not-regulated	not-regulated	not regulated
0.107327	pL G1	Atp6v1g1	0.0261457	not-regulated	not-regulated	not regulated
0.130399	pL G1	Chtop	0.0264204	not-regulated	not-regulated	not regulated
-0.128049	pL G1	Sgpl1	0.0264584	not-regulated	not-regulated	not regulated
-0.442614	pL G1	Tmem80	0.0273427	not-regulated	not-regulated	not regulated
-0.108385	pL G1	Hmgxb4	0.0303746	E2F6-activated	MGA-activated	E2F6-MGA-activated
0.126124	pL G1	Vdac2	0.0312447	not-regulated	not-regulated	not regulated
0.139359	pL G1	H2afx	0.0336796	not-regulated	not-regulated	not regulated
0.116597	pL G1	Nae1	0.0352731	not-regulated	not-regulated	not regulated
-0.108394	pL G1	Ccna2	0.0357551	not-regulated	not-regulated	not regulated
-0.12645	pL G1	Hectd1	0.0359411	not-regulated	not-regulated	not regulated
-0.122441	pL G1	Ppdpf	0.037666	not-regulated	not-regulated	not regulated
0.112068	pL G1	Manf	0.0377062	not-regulated	not-regulated	not regulated
0.1193	pL G1	Ndufb2	0.0383147	not-regulated	not-regulated	not regulated
0.120425	pL G1	Pet2	0.0439797	not-regulated	not-regulated	not regulated
-0.109541	pL G1	Creg1	0.0479394	E2F6-repressed	MGA-repressed	E2F6-MGA-repressed
-0.110454	pL G1	Klf7	0.0489461	not-regulated	not-regulated	not regulated
0.107165	pL G1	Rbbp7	0.0496838	not-regulated	not-regulated	not regulated
-0.128697	pL G1	Wasl	0.0520844	not-regulated	not-regulated	not regulated
-0.115413	pL G1	Ndc80	0.0535046	not-regulated	not-regulated	not regulated
-0.133543	pL G1	Slc4a7	0.057259	not-regulated	MGA-activated	MGA-only-activated
-0.118069	pL G1	Cdv3	0.0578631	E2F6-repressed	MGA-activated	E2F6-repressed-MGA-activated
0.10964	pL G1	Anapc13	0.0608542	E2F6-activated	not-regulated	E2F6-only-activated
-0.11029	pL G1	Rbm25	0.0617815	not-regulated	not-regulated	not regulated
-0.121648	pL G1	Smarcc1	0.0642436	E2F6-activated	not-regulated	E2F6-only-activated
0.11124	pL G1	Gpat2	0.0672488	E2F6-repressed	MGA-repressed	E2F6-MGA-repressed
0.115232	pL G1	mt-Nd5	0.068313	not-regulated	not-regulated	not regulated
-0.118915	pL G1	Rock2	0.0698987	not-regulated	not-regulated	not regulated
-0.11737	pL G1	Ssbp1	0.0724084	not-regulated	not-regulated	not regulated
0.105757	pL G1	Syce2	0.0749911	not-regulated	not-regulated	not regulated
0.123847	pL G1	Ddx4	0.0771456	E2F6-repressed	MGA-repressed	E2F6-MGA-repressed
-0.131591	pL G1	Smc2	0.0780113	not-regulated	not-regulated	not regulated
-0.108163	pL G1	Slc35a1	0.0784259	not-regulated	not-regulated	not regulated
-0.133131	pL G1	N4bp2	0.0794398	not-regulated	not-regulated	not regulated
-0.136472	pL G1	Hbp1	0.0798686	not-regulated	not-regulated	not regulated
-0.125853	pL G1	Iqgap1	0.0822981	not-regulated	not-regulated	not regulated
-0.128178	pL G1	Usp33	0.0831045	not-regulated	not-regulated	not regulated
-0.122322	pL G1	Ralb	0.0831405	not-regulated	not-regulated	not regulated
-0.151027	pL G1	Sptbn1	0.0926738	not-regulated	not-regulated	not regulated
0.118707	pL G1	Ube2q2	0.093378	E2F6-repressed	not-regulated	E2F6-only-repressed
-0.127606	pL G1	Leprot	0.0942928	not-regulated	not-regulated	not regulated
-0.110447	pL G1	Agtpbp1	0.0953751	not-regulated	MGA-repressed	MGA-only-repressed
0.118811	pL G1	Fcf1	0.0971614	not-regulated	not-regulated	not regulated
-0.129074	pL G1	Mtch1	0.0981169	not-regulated	not-regulated	not regulated
-0.136881	pL G1	Hjurp	0.098973	E2F6-repressed	not-regulated	E2F6-only-repressed
-0.100703	pL G1	Tet3	0.102785	not-regulated	not-regulated	not regulated
0.113927	pL G1	Med21	0.107074	E2F6-repressed	MGA-repressed	E2F6-MGA-repressed
0.113674	pL G1	Ost4	0.10825	not-regulated	not-regulated	not regulated
-0.110844	pL G1	Ndc1	0.109563	not-regulated	not-regulated	not regulated
0.115828	pL G1	Piwil2	0.113099	E2F6-repressed	MGA-repressed	E2F6-MGA-repressed
-0.114215	pL G1	Herc1	0.11377	not-regulated	not-regulated	not regulated
-0.116958	pL G1	Tmtc3	0.115911	not-regulated	not-regulated	not regulated
0.132565	pL G1	Mrgbp	0.117512	not-regulated	not-regulated	not regulated
0.114252	pL G1	1500011B03Rik	0.127051	not-regulated	not-regulated	not regulated
-0.131098	pL G1	Acbd5	0.131061	not-regulated	MGA-repressed	MGA-only-repressed
-0.119403	pL G1	Klhl12	0.132066	not-regulated	not-regulated	not regulated
-0.125563	pL G1	Ctsf	0.132311	not-regulated	MGA-repressed	MGA-only-repressed
0.100929	pL G1	Rad9b	0.135719	not-regulated	MGA-repressed	MGA-only-repressed
0.104144	pL G1	Ndufv2	0.136185	not-regulated	not-regulated	not regulated
0.111305	pL G1	Ndufaf3	0.139188	not-regulated	not-regulated	not regulated
0.110196	pL G1	Polr2d	0.139667	not-regulated	not-regulated	not regulated
-0.124762	pL G1	Stk38	0.143313	not-regulated	not-regulated	not regulated
-0.114399	pL G1	Npnt	0.144873	not-regulated	not-regulated	not regulated
-0.116242	pL G1	Ppp3r1	0.150256	not-regulated	MGA-activated	MGA-only-activated
-0.129681	pL G1	Rnf115	0.15441	not-regulated	not-regulated	not regulated
-0.117761	pL G1	Kif1b	0.15924	not-regulated	not-regulated	not regulated
0.103382	pL G1	Syce1	0.16317	E2F6-repressed	MGA-repressed	E2F6-MGA-repressed
-0.132899	pL G1	Clspn	0.16723	not-regulated	MGA-activated	MGA-only-activated
-0.146133	pL G1	Nbea	0.170453	not-regulated	not-regulated	not regulated
-0.118475	pL G1	Rufy3	0.17228	not-regulated	not-regulated	not regulated
-0.131936	pL G1	Diaph3	0.179823	not-regulated	not-regulated	not regulated
-0.119512	pL G1	Cep57	0.19127	not-regulated	not-regulated	not regulated
-0.117844	pL G1	Prc1	0.196566	not-regulated	not-regulated	not regulated
-0.105247	pL G1	Wdr1	0.198197	not-regulated	not-regulated	not regulated
-0.131454	pL G1	Lcor	0.199478	not-regulated	not-regulated	not regulated
-0.112915	pL G1	Mob4	0.202138	not-regulated	not-regulated	not regulated
-0.125246	pL G1	Azi2	0.213534	not-regulated	MGA-repressed	MGA-only-repressed
0.102028	pL G1	Zranb2	0.217543	not-regulated	not-regulated	not regulated
-0.101623	pL G1	Rps4x	0.219179	not-regulated	not-regulated	not regulated
-0.12083	pL G1	Usp24	0.21972	not-regulated	not-regulated	not regulated
-0.11419	pL G1	Cpxm1	0.2332	not-regulated	MGA-repressed	MGA-only-repressed
-0.111549	pL G1	Nucks1	0.251952	not-regulated	not-regulated	not regulated
-0.104479	pL G1	Clptm1	0.252998	not-regulated	not-regulated	not regulated
-0.119284	pL G1	Atad2b	0.268291	not-regulated	not-regulated	not regulated
-0.131614	pL G1	Ptprs	0.271608	E2F6-activated	not-regulated	E2F6-only-activated
-0.109358	pL G1	Dnmt3a	0.274377	not-regulated	not-regulated	not regulated
0.115126	pL G1	Mydgf	0.289063	not-regulated	not-regulated	not regulated
-0.114411	pL G1	Tbc1d15	0.292961	not-regulated	MGA-activated	MGA-only-activated
-0.107835	pL G1	Rnf130	0.315183	E2F6-repressed	MGA-repressed	E2F6-MGA-repressed
-0.112655	pL G1	Zeb1	0.31916	not-regulated	not-regulated	not regulated
-0.111713	pL G1	Kif5b	0.321304	E2F6-repressed	not-regulated	E2F6-only-repressed
-0.115396	pL G1	2410004B18Rik	0.324465	not-regulated	not-regulated	not regulated
-0.116966	pL G1	Erlin2	0.324666	not-regulated	not-regulated	not regulated
0.1169	pL G1	Boll	0.336572	E2F6-repressed	MGA-repressed	E2F6-MGA-repressed
-0.113688	pL G1	Ino80d	0.345269	not-regulated	not-regulated	not regulated
-0.192814	pL G1	Hist1h1a	0.349876	not-regulated	not-regulated	not regulated
-0.102888	pL G1	Pgap1	0.355025	E2F6-repressed	not-regulated	E2F6-only-repressed
-0.132899	pL G1	Oga	0.388932	not-regulated	not-regulated	not regulated
-0.127617	pL G1	Agfg1	0.46676	not-regulated	not-regulated	not regulated
0.100645	pL G1	Wtip	0.477013	not-regulated	not-regulated	not regulated
-0.116052	pL G1	Trim33	0.506053	not-regulated	not-regulated	not regulated
-0.108072	pL G1	Prkcsh	0.520567	not-regulated	not-regulated	not regulated
-0.111076	pL G1	Nsa2	0.525805	not-regulated	not-regulated	not regulated
0.103053	pL G1	Fkbp2	0.547705	not-regulated	not-regulated	not regulated
-0.118556	pL G1	Usp22	0.549496	not-regulated	MGA-activated	MGA-only-activated
-0.131667	pL G1	Knl1	0.559385	not-regulated	not-regulated	not regulated
0.109328	pL G1	Rae1	0.563703	not-regulated	not-regulated	not regulated
0.110394	pL G1	Pabpc1	0.572202	not-regulated	not-regulated	not regulated
-0.10874	pL G1	Tdg	0.582237	not-regulated	not-regulated	not regulated
-0.117115	pL G1	Ubxn7	0.582409	not-regulated	not-regulated	not regulated
-0.12294	pL G1	Nsun2	0.584607	not-regulated	not-regulated	not regulated
-0.101852	pL G1	Hmbs	0.604377	not-regulated	not-regulated	not regulated
-0.113126	pL G1	Mdh1	0.615368	not-regulated	MGA-activated	MGA-only-activated
-0.100535	pL G1	Ptpn11	0.620398	not-regulated	not-regulated	not regulated
-0.123859	pL G1	Dync1h1	0.635747	not-regulated	not-regulated	not regulated
-0.110441	pL G1	Gnpda2	0.651451	not-regulated	not-regulated	not regulated
-0.108202	pL G1	Cmc1	0.653911	not-regulated	not-regulated	not regulated
-0.108026	pL G1	Rras2	0.656878	not-regulated	not-regulated	not regulated
-0.11033	pL G1	Decr1	0.663486	not-regulated	not-regulated	not regulated
-0.107657	pL G1	Cpd	0.78083	E2F6-repressed	not-regulated	E2F6-only-repressed
-0.121441	pL G1	Clip1	0.843464	not-regulated	not-regulated	not regulated
-0.1127	pL G1	Acadl	0.851293	not-regulated	MGA-activated	MGA-only-activated
-0.116153	pL G1	Hs2st1	0.87432	E2F6-repressed	not-regulated	E2F6-only-repressed
-0.111523	pL G1	Pms1	0.890683	not-regulated	not-regulated	not regulated
-0.10063	pL G1	Ppp1cc	0.896224	not-regulated	not-regulated	not regulated
-0.1002	pL G1	Lpp	0.899692	not-regulated	not-regulated	not regulated
-0.118108	pL G1	Diaph1	0.911708	not-regulated	not-regulated	not regulated
-0.108703	pL G1	Crk	0.93333	not-regulated	not-regulated	not regulated
-0.117124	pL G1	Akap11	0.965026	E2F6-repressed	MGA-repressed	E2F6-MGA-repressed
-0.134415	pL G1	Akap9	1	not-regulated	not-regulated	not regulated
0.126844	pL G1	Znrd1	1	not-regulated	not-regulated	not regulated
-0.107665	pL G1	Trip13	1	not-regulated	MGA-repressed	MGA-only-repressed
-0.104563	pL G1	Vps13b	1	not-regulated	not-regulated	not regulated
-0.114002	pL G1	Homer1	1	not-regulated	not-regulated	not regulated
-0.116172	pL G1	Zfp467	1	not-regulated	not-regulated	not regulated
0.107147	pL G1	Idi1	1	not-regulated	not-regulated	not regulated
-0.104373	pL G1	Zfand6	1	not-regulated	not-regulated	not regulated
0.102334	pL G1	Psma7	1	not-regulated	not-regulated	not regulated
-0.104564	pL G1	Nlk	1	not-regulated	not-regulated	not regulated
0.105551	pL G1	Ssr4	1	not-regulated	not-regulated	not regulated
0.107412	pL G1	Snx6	1	not-regulated	not-regulated	not regulated
-0.107954	pL G1	Ctbp1	1	not-regulated	not-regulated	not regulated
-0.106164	pL G1	Dmxl2	1	not-regulated	not-regulated	not regulated
-0.133838	pL G1	Zfp622	1	E2F6-repressed	MGA-repressed	E2F6-MGA-repressed
-0.101289	pL G1	Rngtt	1	not-regulated	not-regulated	not regulated
-0.103701	pL G1	Pten	1	not-regulated	not-regulated	not regulated
0.105476	pL G1	Pfn2	1	not-regulated	not-regulated	not regulated
-0.130207	pL G1	Mcm3	1	not-regulated	not-regulated	not regulated
-0.113178	pL G1	Rb1cc1	1	not-regulated	not-regulated	not regulated
-0.122926	pL G1	Twf1	1	not-regulated	not-regulated	not regulated
0.10092	pL G1	Rexo2	1	not-regulated	not-regulated	not regulated
-0.125936	pL G1	Atad5	1	E2F6-repressed	not-regulated	E2F6-only-repressed
0.103942	pL G1	Psmg4	1	E2F6-repressed	not-regulated	E2F6-only-repressed
-0.108753	pL G1	Poglut1	1	not-regulated	not-regulated	not regulated
-0.101997	pL G1	Slf1	1	E2F6-repressed	not-regulated	E2F6-only-repressed
-0.1061	pL G1	Brd3	1	E2F6-activated	not-regulated	E2F6-only-activated
-0.106494	pL G1	Dnmt1	1	E2F6-repressed	not-regulated	E2F6-only-repressed
0.102096	pL G1	Ptpn2	1	not-regulated	not-regulated	not regulated
-0.119191	pL G1	Atp2c1	1	not-regulated	MGA-repressed	MGA-only-repressed
-0.110156	pL G1	Plod1	1	not-regulated	not-regulated	not regulated
-0.121709	pL G1	Acadm	1	not-regulated	not-regulated	not regulated
-0.106225	pL G1	Mcm7	1	E2F6-activated	not-regulated	E2F6-only-activated
-0.121971	pL G1	Clcn3	1	not-regulated	not-regulated	not regulated
-0.116822	pL G1	Cnih1	1	not-regulated	not-regulated	not regulated
0.103836	pL G1	Pin1	1	not-regulated	not-regulated	not regulated
-0.103621	pL G1	Zzz3	1	not-regulated	not-regulated	not regulated
-0.104703	pL G1	Ankrd12	1	not-regulated	not-regulated	not regulated
-0.105436	pL G1	Ppfia1	1	not-regulated	not-regulated	not regulated
-0.100257	pL G1	G3bp2	1	not-regulated	not-regulated	not regulated
-0.155982	pL G1	Cenpf	1	not-regulated	not-regulated	not regulated
-0.110547	pL G1	Rasgrp2	1	not-regulated	not-regulated	not regulated
-0.118779	pL G1	Dnajc5	1	not-regulated	not-regulated	not regulated
-0.105191	pL G1	Fancm	1	not-regulated	not-regulated	not regulated
-0.110767	pL G1	D10Wsu102e	1	not-regulated	not-regulated	not regulated
-0.116455	pL G1	Mcm4	1	not-regulated	not-regulated	not regulated
-0.10102	pL G1	Cdc37l1	1	E2F6-repressed	not-regulated	E2F6-only-repressed
0.104644	pL G1	Vma21	1	not-regulated	not-regulated	not regulated
-0.109226	pL G1	Tab2	1	not-regulated	MGA-repressed	MGA-only-repressed
-0.103433	pL G1	Yy1	1	not-regulated	not-regulated	not regulated
-0.110898	pL G1	Zfp942	1	E2F6-repressed	not-regulated	E2F6-only-repressed
-0.101472	pL G1	Tmem9	1	not-regulated	not-regulated	not regulated
-0.110799	pL G1	Strn3	1	not-regulated	not-regulated	not regulated
-0.105589	pL G1	Exosc1	1	not-regulated	not-regulated	not regulated
-0.100386	pL G1	Colgalt1	1	E2F6-activated	MGA-repressed	E2F6-activated-MGA-repressed
-0.119164	pL G1	Washc4	1	E2F6-repressed	not-regulated	E2F6-only-repressed
0.115909	pL G1	Tubb4b	1	not-regulated	not-regulated	not regulated
-0.126246	pL G1	Top2a	1	not-regulated	MGA-activated	MGA-only-activated
-0.12075	pL G1	Togaram1	1	not-regulated	not-regulated	not regulated
-0.110043	pL G1	Ncbp3	1	not-regulated	not-regulated	not regulated
-0.106289	pL G1	Jun	1	not-regulated	MGA-activated	MGA-only-activated
-0.103604	pL G1	Uggt1	1	not-regulated	not-regulated	not regulated
-0.115807	pL G1	Hook3	1	not-regulated	not-regulated	not regulated
-0.129075	pL G1	Golgb1	1	not-regulated	not-regulated	not regulated
-0.105976	pL G1	Eea1	1	not-regulated	not-regulated	not regulated
-0.100875	pL G1	Pdcd4	1	not-regulated	not-regulated	not regulated
-0.125518	pL G1	Plk4	1	not-regulated	not-regulated	not regulated
0.105132	pL G1	Usp15	1	not-regulated	not-regulated	not regulated
-0.10586	pL G1	Myo9a	1	not-regulated	not-regulated	not regulated
-0.1035	pL G1	Bdp1	1	not-regulated	not-regulated	not regulated
-0.102157	pL G1	Bbx	1	not-regulated	not-regulated	not regulated
-0.10438	pL G1	Mns1	1	E2F6-repressed	not-regulated	E2F6-only-repressed
0.10387	pL G1	Rab24	1	not-regulated	not-regulated	not regulated
-0.100603	pL G1	Srbd1	1	not-regulated	not-regulated	not regulated
-0.10337	pL G1	Vps13c	1	not-regulated	not-regulated	not regulated
0.102266	pL G1	Cox7b2	1	E2F6-repressed	not-regulated	E2F6-only-repressed
-0.100424	pL G1	Cbx5	1	E2F6-activated	not-regulated	E2F6-only-activated
-0.100399	pL G1	Cep350	1	not-regulated	not-regulated	not regulated
-0.101353	pL G1	Pign	1	not-regulated	not-regulated	not regulated
-0.103559	pL G1	Cdk13	1	not-regulated	not-regulated	not regulated
-0.100312	pL G1	Ncapg2	1	not-regulated	not-regulated	not regulated
-0.109273	pL G1	Dennd5b	1	not-regulated	MGA-activated	MGA-only-activated
-0.205924	pL G1	Wdcp	1	not-regulated	not-regulated	not regulated
-0.900238	pL eS	Cox8a	3.34518e-93	not-regulated	not-regulated	not regulated
-0.719812	pL eS	Mdh2	1.88289e-68	not-regulated	not-regulated	not regulated
0.622163	pL eS	Tex12	1.32351e-65	E2F6-repressed	MGA-repressed	E2F6-MGA-repressed
-0.432311	pL eS	Dek	2.66514e-58	E2F6-repressed	not-regulated	E2F6-only-repressed
-0.280103	pL eS	Rps3a1	1.46743e-43	E2F6-repressed	not-regulated	E2F6-only-repressed
-0.533334	pL eS	Tmem50a	2.97267e-38	not-regulated	not-regulated	not regulated
-0.508094	pL eS	Cox7b	9.84507e-36	not-regulated	not-regulated	not regulated
0.427597	pL eS	Ly6k	1.20791e-35	not-regulated	MGA-repressed	MGA-only-repressed
0.347899	pL eS	Sycp1	9.8291e-35	E2F6-repressed	MGA-repressed	E2F6-MGA-repressed
0.458552	pL eS	Stag3	1.07437e-34	E2F6-repressed	MGA-repressed	E2F6-MGA-repressed
-0.187901	pL eS	Rps29	2.30687e-34	not-regulated	not-regulated	not regulated
-0.348147	pL eS	Ndufa4	3.97651e-33	not-regulated	not-regulated	not regulated
0.391029	pL eS	Gm4969	2.68272e-27	E2F6-repressed	MGA-repressed	E2F6-MGA-repressed
-0.33729	pL eS	Mt1	3.53281e-27	not-regulated	not-regulated	not regulated
-0.458811	pL eS	Hist1h3c	7.27879e-27	not-regulated	not-regulated	not regulated
-0.40887	pL eS	Cmas	2.20075e-26	not-regulated	not-regulated	not regulated
-0.358548	pL eS	Sept7	7.24843e-26	E2F6-repressed	MGA-repressed	E2F6-MGA-repressed
0.377266	pL eS	Rex1bd	2.03887e-25	not-regulated	not-regulated	not regulated
-0.42082	pL eS	Mindy2	4.10702e-25	not-regulated	MGA-repressed	MGA-only-repressed
0.265379	pL eS	Tex101	6.28341e-25	not-regulated	MGA-repressed	MGA-only-repressed
-0.417174	pL eS	Camk2n1	1.98962e-24	not-regulated	not-regulated	not regulated
-0.40327	pL eS	Ywhah	1.4682e-23	not-regulated	not-regulated	not regulated
-0.493847	pL eS	Klf2	2.44163e-22	not-regulated	not-regulated	not regulated
-0.33652	pL eS	Dynlrb1	5.03532e-22	not-regulated	not-regulated	not regulated
0.373292	pL eS	Hormad1	7.30849e-22	E2F6-repressed	MGA-repressed	E2F6-MGA-repressed
-0.379812	pL eS	Rbm3	1.11029e-21	not-regulated	MGA-activated	MGA-only-activated
-0.34725	pL eS	Atp5md	6.74388e-21	not-regulated	not-regulated	not regulated
-0.341595	pL eS	Pbrm1	1.54579e-19	not-regulated	not-regulated	not regulated
-0.323804	pL eS	Hnrnpab	2.0723e-19	not-regulated	MGA-activated	MGA-only-activated
-0.405472	pL eS	Crebbp	2.33156e-19	not-regulated	not-regulated	not regulated
-0.358359	pL eS	Actr3	7.3791e-19	E2F6-repressed	not-regulated	E2F6-only-repressed
-0.332868	pL eS	Hnrnpa1	7.82441e-19	not-regulated	MGA-activated	MGA-only-activated
0.315081	pL eS	4930447C04Rik	1.20042e-18	E2F6-repressed	MGA-repressed	E2F6-MGA-repressed
-0.200539	pL eS	Rpl4	1.68677e-18	not-regulated	not-regulated	not regulated
-0.222583	pL eS	Rps2	1.8674e-18	not-regulated	not-regulated	not regulated
-0.338817	pL eS	Ppp1cc	8.23212e-18	not-regulated	not-regulated	not regulated
0.304217	pL eS	Selenok	3.21763e-17	not-regulated	not-regulated	not regulated
-0.352112	pL eS	Ywhab	3.84542e-17	not-regulated	not-regulated	not regulated
0.276077	pL eS	Smc1b	4.63675e-17	E2F6-repressed	MGA-repressed	E2F6-MGA-repressed
0.339794	pL eS	Hsf2bp	4.8182e-17	E2F6-repressed	MGA-repressed	E2F6-MGA-repressed
-0.330215	pL eS	Nptn	5.76862e-17	not-regulated	not-regulated	not regulated
-0.329138	pL eS	Itgb1	8.59619e-17	not-regulated	not-regulated	not regulated
-0.287711	pL eS	Mtdh	1.08593e-16	E2F6-repressed	not-regulated	E2F6-only-repressed
0.267184	pL eS	Zcwpw1	1.68993e-16	E2F6-repressed	MGA-repressed	E2F6-MGA-repressed
-0.337688	pL eS	Cdca7	2.18274e-16	not-regulated	not-regulated	not regulated
-0.337544	pL eS	Wac	9.21939e-16	not-regulated	not-regulated	not regulated
-0.336568	pL eS	Ralbp1	1.27304e-15	not-regulated	not-regulated	not regulated
0.208234	pL eS	Atp5e	1.34456e-15	not-regulated	not-regulated	not regulated
0.266988	pL eS	1700013H16Rik	1.43923e-15	not-regulated	MGA-repressed	MGA-only-repressed
-0.315436	pL eS	Nop58	1.59169e-15	E2F6-repressed	not-regulated	E2F6-only-repressed
0.254753	pL eS	Rad21l	2.28526e-15	not-regulated	not-regulated	not regulated
-0.150363	pL eS	mt-Nd2	2.46524e-15	not-regulated	not-regulated	not regulated
-0.287878	pL eS	Dut	3.42312e-15	E2F6-repressed	not-regulated	E2F6-only-repressed
-0.346868	pL eS	Ctcf	6.41311e-15	E2F6-activated	not-regulated	E2F6-only-activated
-0.31383	pL eS	Syncrip	6.55398e-15	not-regulated	not-regulated	not regulated
-0.306745	pL eS	Rad21	6.8611e-15	not-regulated	not-regulated	not regulated
-0.302218	pL eS	Stxbp3	9.80009e-15	not-regulated	not-regulated	not regulated
-0.327978	pL eS	Slc12a2	1.9049e-14	E2F6-repressed	not-regulated	E2F6-only-repressed
-0.238578	pL eS	Hmgn1	3.0732e-14	not-regulated	MGA-activated	MGA-only-activated
-0.307953	pL eS	Sys1	3.31123e-14	not-regulated	not-regulated	not regulated
-0.296226	pL eS	Atxn3	4.88657e-14	E2F6-activated	not-regulated	E2F6-only-activated
-0.289234	pL eS	Set	5.34415e-14	not-regulated	not-regulated	not regulated
0.311735	pL eS	Stk31	8.98769e-14	E2F6-repressed	MGA-repressed	E2F6-MGA-repressed
-0.275067	pL eS	Suz12	1.06021e-13	E2F6-repressed	not-regulated	E2F6-only-repressed
-0.285744	pL eS	Wasl	3.31608e-13	not-regulated	not-regulated	not regulated
0.294235	pL eS	Epcam	4.20102e-13	E2F6-activated	MGA-activated	E2F6-MGA-activated
0.268638	pL eS	Eif2s2	4.62637e-13	not-regulated	not-regulated	not regulated
-0.265045	pL eS	Fam199x	4.72655e-13	not-regulated	not-regulated	not regulated
-0.261458	pL eS	Csnk2a1	4.77579e-13	not-regulated	not-regulated	not regulated
0.20648	pL eS	Adad1	5.4146e-13	not-regulated	MGA-repressed	MGA-only-repressed
0.278035	pL eS	Figla	5.72438e-13	not-regulated	not-regulated	not regulated
-0.279986	pL eS	Nucks1	7.49002e-13	not-regulated	not-regulated	not regulated
-0.3057	pL eS	Nfyb	7.56532e-13	not-regulated	not-regulated	not regulated
-0.260674	pL eS	Nipsnap2	8.90686e-13	not-regulated	not-regulated	not regulated
0.163483	pL eS	Rplp0	1.31666e-12	not-regulated	MGA-activated	MGA-only-activated
0.239485	pL eS	Sap25	3.15769e-12	E2F6-activated	MGA-repressed	E2F6-activated-MGA-repressed
0.183478	pL eS	Ccnb3	3.27996e-12	not-regulated	MGA-repressed	MGA-only-repressed
-0.303136	pL eS	B230219D22Rik	3.72868e-12	not-regulated	MGA-repressed	MGA-only-repressed
-0.275541	pL eS	Tfam	5.38671e-12	E2F6-repressed	not-regulated	E2F6-only-repressed
-0.287275	pL eS	Ptms	7.82598e-12	not-regulated	not-regulated	not regulated
-0.295774	pL eS	Pum2	1.18497e-11	not-regulated	not-regulated	not regulated
0.123364	pL eS	Rps27a	2.49614e-11	not-regulated	not-regulated	not regulated
-0.267533	pL eS	Pcmtd1	2.70286e-11	not-regulated	MGA-repressed	MGA-only-repressed
-0.257301	pL eS	Tbc1d15	5.68966e-11	not-regulated	MGA-activated	MGA-only-activated
-0.264277	pL eS	Actr2	6.20639e-11	not-regulated	not-regulated	not regulated
0.318851	pL eS	Mlf1	6.89168e-11	E2F6-repressed	MGA-repressed	E2F6-MGA-repressed
-0.28505	pL eS	Snx5	9.44092e-11	not-regulated	not-regulated	not regulated
0.265074	pL eS	Serf1	1.26747e-10	not-regulated	not-regulated	not regulated
-0.182242	pL eS	Hspe1	1.69659e-10	not-regulated	not-regulated	not regulated
-0.291209	pL eS	Galnt1	1.82739e-10	not-regulated	not-regulated	not regulated
-0.274768	pL eS	Ppp3cb	2.12441e-10	not-regulated	not-regulated	not regulated
-0.289156	pL eS	Adam10	2.14581e-10	not-regulated	MGA-repressed	MGA-only-repressed
-0.244051	pL eS	Pnrc1	2.44864e-10	not-regulated	not-regulated	not regulated
-0.260178	pL eS	Mbtps1	2.61071e-10	not-regulated	not-regulated	not regulated
-0.261724	pL eS	Slc30a9	1.09726e-09	not-regulated	not-regulated	not regulated
0.270486	pL eS	M1ap	1.74091e-09	not-regulated	not-regulated	not regulated
-0.255381	pL eS	Yme1l1	1.98785e-09	not-regulated	not-regulated	not regulated
-0.258571	pL eS	Txndc17	2.06707e-09	not-regulated	not-regulated	not regulated
0.24801	pL eS	Sycp2	2.27451e-09	E2F6-repressed	MGA-repressed	E2F6-MGA-repressed
0.242446	pL eS	Uba52	2.41747e-09	not-regulated	not-regulated	not regulated
-0.2478	pL eS	Ssbp1	2.6484e-09	not-regulated	not-regulated	not regulated
0.248686	pL eS	Asf1b	2.6654e-09	not-regulated	not-regulated	not regulated
-0.202982	pL eS	Mtap	3.09673e-09	not-regulated	MGA-activated	MGA-only-activated
-0.242881	pL eS	Col4a3bp	4.23874e-09	not-regulated	not-regulated	not regulated
-0.262027	pL eS	Smc2	4.66966e-09	not-regulated	not-regulated	not regulated
-0.2575	pL eS	Glud1	4.86859e-09	not-regulated	not-regulated	not regulated
-0.240075	pL eS	Cycs	6.12991e-09	not-regulated	not-regulated	not regulated
-0.256043	pL eS	Pkn2	6.63315e-09	not-regulated	not-regulated	not regulated
0.236096	pL eS	Mrpl17	6.66358e-09	not-regulated	not-regulated	not regulated
-0.23878	pL eS	Ppp3r1	6.94166e-09	not-regulated	MGA-activated	MGA-only-activated
0.180985	pL eS	Pparg	7.75099e-09	not-regulated	MGA-repressed	MGA-only-repressed
-0.247299	pL eS	Tmem165	8.21665e-09	E2F6-repressed	not-regulated	E2F6-only-repressed
-0.218835	pL eS	Mettl9	9.1143e-09	not-regulated	not-regulated	not regulated
-0.276366	pL eS	Sp3	9.17609e-09	not-regulated	not-regulated	not regulated
-0.279232	pL eS	Vezf1	1.21749e-08	not-regulated	not-regulated	not regulated
-0.267018	pL eS	Atrx	1.31874e-08	not-regulated	not-regulated	not regulated
-0.251572	pL eS	Gdpd1	2.06638e-08	not-regulated	MGA-repressed	MGA-only-repressed
0.178752	pL eS	Fkbp6	2.14295e-08	E2F6-repressed	MGA-repressed	E2F6-MGA-repressed
-0.266948	pL eS	Fbxo22	2.52367e-08	not-regulated	not-regulated	not regulated
0.194763	pL eS	Uqcc2	2.93789e-08	not-regulated	not-regulated	not regulated
0.214001	pL eS	Mei1	2.9663e-08	E2F6-repressed	MGA-repressed	E2F6-MGA-repressed
0.196724	pL eS	Mphosph8	3.02387e-08	not-regulated	not-regulated	not regulated
0.233762	pL eS	Camta1	3.06295e-08	E2F6-activated	not-regulated	E2F6-only-activated
-0.220414	pL eS	Clptm1	3.19975e-08	not-regulated	not-regulated	not regulated
-0.233256	pL eS	Usp22	3.30924e-08	not-regulated	MGA-activated	MGA-only-activated
-0.238926	pL eS	Atf2	3.38707e-08	not-regulated	not-regulated	not regulated
-0.239609	pL eS	Zfp622	3.60996e-08	E2F6-repressed	MGA-repressed	E2F6-MGA-repressed
-0.215806	pL eS	Crk	3.85822e-08	not-regulated	not-regulated	not regulated
-0.243262	pL eS	Fam76b	3.99034e-08	not-regulated	not-regulated	not regulated
0.200142	pL eS	Cdkn3	4.1526e-08	not-regulated	not-regulated	not regulated
-0.236171	pL eS	Pdcd6	4.16718e-08	not-regulated	not-regulated	not regulated
-0.215383	pL eS	Rfc1	4.31737e-08	not-regulated	MGA-activated	MGA-only-activated
0.164598	pL eS	Tesmin	4.34391e-08	not-regulated	MGA-repressed	MGA-only-repressed
-0.249418	pL eS	Tab2	4.44177e-08	not-regulated	MGA-repressed	MGA-only-repressed
-0.186346	pL eS	Ro60	4.77723e-08	not-regulated	not-regulated	not regulated
-0.232086	pL eS	Rab5if	5.54312e-08	not-regulated	not-regulated	not regulated
0.355199	pL eS	Hist1h1e	6.24156e-08	not-regulated	not-regulated	not regulated
-0.209563	pL eS	Ptpn11	7.28743e-08	not-regulated	not-regulated	not regulated
-0.218249	pL eS	Lonp1	1.44635e-07	not-regulated	not-regulated	not regulated
-0.240696	pL eS	Rnf130	1.50194e-07	E2F6-repressed	MGA-repressed	E2F6-MGA-repressed
0.201308	pL eS	Dnajb11	1.66201e-07	not-regulated	not-regulated	not regulated
0.192798	pL eS	Sycp3	2.40466e-07	E2F6-repressed	MGA-repressed	E2F6-MGA-repressed
0.143958	pL eS	Ncl	2.46546e-07	not-regulated	not-regulated	not regulated
0.225333	pL eS	Acss2	2.93046e-07	not-regulated	not-regulated	not regulated
-0.208552	pL eS	Stoml2	3.07252e-07	not-regulated	not-regulated	not regulated
-0.222981	pL eS	Cdv3	3.09999e-07	E2F6-repressed	MGA-activated	E2F6-repressed-MGA-activated
0.169348	pL eS	Tmsb10	3.3322e-07	not-regulated	not-regulated	not regulated
-0.217998	pL eS	Dmwd	3.37844e-07	not-regulated	not-regulated	not regulated
-0.217693	pL eS	Wasf2	3.49749e-07	not-regulated	not-regulated	not regulated
-0.215827	pL eS	Tspan3	3.588e-07	not-regulated	not-regulated	not regulated
-0.255582	pL eS	Zfand6	3.71106e-07	not-regulated	not-regulated	not regulated
-0.259168	pL eS	Brd3	4.05512e-07	E2F6-activated	not-regulated	E2F6-only-activated
-0.253685	pL eS	Calu	4.31131e-07	not-regulated	not-regulated	not regulated
0.100173	pL eS	Rpl12	5.44366e-07	not-regulated	not-regulated	not regulated
-0.230996	pL eS	Rasgrp2	6.33566e-07	not-regulated	not-regulated	not regulated
0.146835	pL eS	Hspa2	7.09021e-07	not-regulated	MGA-repressed	MGA-only-repressed
-0.231717	pL eS	Dpy30	7.29103e-07	not-regulated	not-regulated	not regulated
-0.223746	pL eS	Rap1a	7.56069e-07	not-regulated	not-regulated	not regulated
-0.229832	pL eS	Trim33	9.42654e-07	not-regulated	not-regulated	not regulated
0.16868	pL eS	Psmb4	9.57274e-07	not-regulated	not-regulated	not regulated
0.193623	pL eS	Iqcb1	9.64301e-07	not-regulated	not-regulated	not regulated
-0.230627	pL eS	Ube3a	9.86213e-07	not-regulated	not-regulated	not regulated
-0.242795	pL eS	Mapre1	1.14088e-06	not-regulated	not-regulated	not regulated
0.198189	pL eS	Esf1	1.1646e-06	not-regulated	not-regulated	not regulated
-0.213837	pL eS	Pgam1	1.65588e-06	not-regulated	not-regulated	not regulated
0.28373	pL eS	Eaf2	1.72447e-06	not-regulated	not-regulated	not regulated
-0.235437	pL eS	Ppfia1	1.73304e-06	not-regulated	not-regulated	not regulated
0.207214	pL eS	Mael	1.75657e-06	E2F6-repressed	MGA-repressed	E2F6-MGA-repressed
0.207964	pL eS	Swt1	1.80487e-06	not-regulated	not-regulated	not regulated
-0.208482	pL eS	Usp33	1.84701e-06	not-regulated	not-regulated	not regulated
0.210171	pL eS	Syce3	1.86084e-06	E2F6-activated	MGA-repressed	E2F6-activated-MGA-repressed
-0.216788	pL eS	Clint1	1.87911e-06	not-regulated	not-regulated	not regulated
-0.215476	pL eS	Sar1b	1.99379e-06	not-regulated	not-regulated	not regulated
-0.239867	pL eS	Srpr	2.31701e-06	E2F6-repressed	not-regulated	E2F6-only-repressed
0.236197	pL eS	Piwil2	2.49968e-06	E2F6-repressed	MGA-repressed	E2F6-MGA-repressed
0.109559	pL eS	Ppia	2.53843e-06	not-regulated	MGA-activated	MGA-only-activated
-0.244944	pL eS	Lin7c	2.81968e-06	not-regulated	not-regulated	not regulated
-0.219302	pL eS	Ccdc47	3.25277e-06	not-regulated	not-regulated	not regulated
-0.224101	pL eS	Adh5	3.40806e-06	not-regulated	MGA-activated	MGA-only-activated
0.230263	pL eS	Ocel1	3.45411e-06	not-regulated	not-regulated	not regulated
-0.241071	pL eS	Rnf115	3.72128e-06	not-regulated	not-regulated	not regulated
-0.225014	pL eS	Ndel1	3.8056e-06	not-regulated	not-regulated	not regulated
-0.234811	pL eS	Plcb4	4.43535e-06	not-regulated	not-regulated	not regulated
-0.218598	pL eS	Cmc1	4.56612e-06	not-regulated	not-regulated	not regulated
0.236685	pL eS	Cbwd1	4.69501e-06	not-regulated	not-regulated	not regulated
-0.233846	pL eS	Mark3	4.92273e-06	not-regulated	not-regulated	not regulated
0.215072	pL eS	Boll	5.0571e-06	E2F6-repressed	MGA-repressed	E2F6-MGA-repressed
-0.216052	pL eS	Ptp4a3	5.82523e-06	E2F6-activated	not-regulated	E2F6-only-activated
0.212073	pL eS	Tex15	6.48422e-06	not-regulated	not-regulated	not regulated
0.189971	pL eS	Atp6v1g1	6.5653e-06	not-regulated	not-regulated	not regulated
-0.212157	pL eS	Tpm3	6.79631e-06	not-regulated	not-regulated	not regulated
-0.16097	pL eS	Rnft1	7.03784e-06	not-regulated	not-regulated	not regulated
-0.173264	pL eS	Ddx19a	7.42735e-06	not-regulated	not-regulated	not regulated
-0.202435	pL eS	Yy1	8.03314e-06	not-regulated	not-regulated	not regulated
-0.232444	pL eS	Ireb2	8.9262e-06	not-regulated	not-regulated	not regulated
0.187033	pL eS	Syce2	9.06203e-06	not-regulated	not-regulated	not regulated
-0.224952	pL eS	Otud6b	9.98266e-06	not-regulated	not-regulated	not regulated
-0.161743	pL eS	Dennd6a	1.02955e-05	not-regulated	not-regulated	not regulated
-0.205646	pL eS	Pnpla8	1.08283e-05	not-regulated	not-regulated	not regulated
0.192842	pL eS	Dnajc3	1.10989e-05	not-regulated	not-regulated	not regulated
0.137864	pL eS	Eif5	1.14729e-05	not-regulated	not-regulated	not regulated
-0.137719	pL eS	Fez2	1.18965e-05	not-regulated	not-regulated	not regulated
0.106165	pL eS	Hmgb2	1.25293e-05	E2F6-activated	not-regulated	E2F6-only-activated
-0.206192	pL eS	Pten	1.29515e-05	not-regulated	not-regulated	not regulated
-0.202671	pL eS	Alg6	1.31596e-05	not-regulated	not-regulated	not regulated
0.153691	pL eS	C2cd6	1.48226e-05	E2F6-repressed	MGA-repressed	E2F6-MGA-repressed
0.209158	pL eS	Timm8b	1.58871e-05	not-regulated	not-regulated	not regulated
0.228205	pL eS	Taf7l2	1.63129e-05	not-regulated	not-regulated	not regulated
-0.203235	pL eS	Grb2	1.66754e-05	not-regulated	not-regulated	not regulated
-0.197849	pL eS	Tmx3	1.69944e-05	not-regulated	not-regulated	not regulated
0.141502	pL eS	Taf7l	1.82814e-05	not-regulated	MGA-repressed	MGA-only-repressed
-0.162105	pL eS	Poglut1	2.07238e-05	not-regulated	not-regulated	not regulated
-0.180906	pL eS	Rab5a	2.09738e-05	not-regulated	not-regulated	not regulated
-0.211897	pL eS	Phip	2.22937e-05	not-regulated	not-regulated	not regulated
0.108984	pL eS	Rpl37a	2.36848e-05	not-regulated	not-regulated	not regulated
-0.187256	pL eS	Lims1	2.49706e-05	not-regulated	not-regulated	not regulated
0.193593	pL eS	Dmrtc2	2.94657e-05	E2F6-repressed	not-regulated	E2F6-only-repressed
0.200086	pL eS	Rel	3.12563e-05	not-regulated	not-regulated	not regulated
-0.202234	pL eS	Washc4	3.34854e-05	E2F6-repressed	not-regulated	E2F6-only-repressed
-0.24847	pL eS	D10Wsu102e	3.4025e-05	not-regulated	not-regulated	not regulated
-0.189088	pL eS	Opa1	3.68157e-05	not-regulated	not-regulated	not regulated
-0.176464	pL eS	Arl5a	3.83256e-05	not-regulated	not-regulated	not regulated
-0.215072	pL eS	Abcd3	3.8799e-05	not-regulated	MGA-repressed	MGA-only-repressed
-0.213805	pL eS	Scaf11	3.89586e-05	not-regulated	not-regulated	not regulated
-0.160839	pL eS	Mpnd	4.04537e-05	E2F6-activated	not-regulated	E2F6-only-activated
-0.219453	pL eS	Cbl	4.09021e-05	not-regulated	not-regulated	not regulated
0.189127	pL eS	Ltv1	4.21065e-05	not-regulated	not-regulated	not regulated
-0.146676	pL eS	Ndc1	4.95215e-05	not-regulated	not-regulated	not regulated
0.206166	pL eS	Emc2	5.23258e-05	E2F6-repressed	MGA-repressed	E2F6-MGA-repressed
0.154657	pL eS	Majin	5.25906e-05	E2F6-repressed	MGA-repressed	E2F6-MGA-repressed
-0.210367	pL eS	Arpc5	5.49914e-05	not-regulated	not-regulated	not regulated
-0.158333	pL eS	Mt2	6.24882e-05	not-regulated	not-regulated	not regulated
0.194295	pL eS	Rnf138	6.25533e-05	E2F6-repressed	not-regulated	E2F6-only-repressed
-0.208708	pL eS	Immt	6.4549e-05	not-regulated	not-regulated	not regulated
0.161768	pL eS	Sfr1	6.92655e-05	not-regulated	not-regulated	not regulated
0.186917	pL eS	Arhgdig	7.26116e-05	not-regulated	not-regulated	not regulated
-0.229762	pL eS	Sgpl1	7.44607e-05	not-regulated	not-regulated	not regulated
-0.229589	pL eS	Txn1	8.2367e-05	not-regulated	not-regulated	not regulated
-0.143523	pL eS	Tmem184c	8.6329e-05	not-regulated	not-regulated	not regulated
-0.160609	pL eS	Myo6	9.19793e-05	not-regulated	not-regulated	not regulated
-0.212397	pL eS	Adipor1	0.000102277	not-regulated	not-regulated	not regulated
-0.10125	pL eS	mt-Nd1	0.000102747	not-regulated	not-regulated	not regulated
0.168362	pL eS	Tc2n	0.000104661	not-regulated	not-regulated	not regulated
-0.185745	pL eS	Rock2	0.000107682	not-regulated	not-regulated	not regulated
0.218208	pL eS	Fmc1	0.00011049	not-regulated	not-regulated	not regulated
0.181269	pL eS	Rnf17	0.000111828	E2F6-repressed	MGA-repressed	E2F6-MGA-repressed
0.174232	pL eS	Syce1	0.000115584	E2F6-repressed	MGA-repressed	E2F6-MGA-repressed
-0.195448	pL eS	Ppp2ca	0.000120899	not-regulated	MGA-activated	MGA-only-activated
-0.198696	pL eS	Vta1	0.000124741	not-regulated	not-regulated	not regulated
-0.222512	pL eS	Ormdl3	0.000131531	not-regulated	not-regulated	not regulated
0.169477	pL eS	Gm15107	0.000137062	not-regulated	not-regulated	not regulated
-0.184865	pL eS	N4bp2	0.000142389	not-regulated	not-regulated	not regulated
0.173576	pL eS	Med21	0.000142704	E2F6-repressed	MGA-repressed	E2F6-MGA-repressed
0.195866	pL eS	Ube2e3	0.000155865	E2F6-repressed	not-regulated	E2F6-only-repressed
-0.215045	pL eS	Cnih1	0.000168245	not-regulated	not-regulated	not regulated
0.169203	pL eS	Sec61g	0.000171393	not-regulated	not-regulated	not regulated
-0.157337	pL eS	Rras2	0.000187934	not-regulated	not-regulated	not regulated
-0.219445	pL eS	Ccnd1	0.000214404	not-regulated	not-regulated	not regulated
-0.190546	pL eS	Rer1	0.000218594	E2F6-repressed	not-regulated	E2F6-only-repressed
0.198355	pL eS	Cdip1	0.00024622	not-regulated	not-regulated	not regulated
0.175869	pL eS	Bloc1s2	0.000250349	E2F6-activated	MGA-repressed	E2F6-activated-MGA-repressed
0.201807	pL eS	Cystm1	0.000326081	not-regulated	not-regulated	not regulated
0.212696	pL eS	Idi1	0.000331652	not-regulated	not-regulated	not regulated
-0.178099	pL eS	Nr2f6	0.000352864	not-regulated	not-regulated	not regulated
-0.154301	pL eS	Eno1	0.000362971	not-regulated	not-regulated	not regulated
-0.20687	pL eS	Zzz3	0.000378943	not-regulated	not-regulated	not regulated
-0.183969	pL eS	Nol7	0.000385304	E2F6-repressed	not-regulated	E2F6-only-repressed
0.17819	pL eS	Ddx4	0.000405755	E2F6-repressed	MGA-repressed	E2F6-MGA-repressed
-0.184625	pL eS	Cbx4	0.000426343	not-regulated	MGA-repressed	MGA-only-repressed
0.176479	pL eS	Kif23	0.000428538	not-regulated	not-regulated	not regulated
0.193833	pL eS	Tdrkh	0.000439985	E2F6-repressed	not-regulated	E2F6-only-repressed
-0.180687	pL eS	Spag9	0.000493165	not-regulated	not-regulated	not regulated
0.176289	pL eS	Sod2	0.000502952	not-regulated	not-regulated	not regulated
-0.196476	pL eS	4833439L19Rik	0.000505027	not-regulated	not-regulated	not regulated
-0.182868	pL eS	9130401M01Rik	0.000509664	not-regulated	MGA-activated	MGA-only-activated
-0.16985	pL eS	Smagp	0.000517171	not-regulated	MGA-activated	MGA-only-activated
0.194708	pL eS	Ube2t	0.000529298	E2F6-activated	not-regulated	E2F6-only-activated
-0.172343	pL eS	Ptp4a2	0.000589085	E2F6-repressed	MGA-repressed	E2F6-MGA-repressed
0.19692	pL eS	Rbmxl2	0.000637536	E2F6-repressed	not-regulated	E2F6-only-repressed
-0.199757	pL eS	Kmt5a	0.000650646	E2F6-activated	not-regulated	E2F6-only-activated
0.101488	pL eS	Npm1	0.00075163	not-regulated	MGA-activated	MGA-only-activated
0.156108	pL eS	Ndufa11	0.000753979	not-regulated	not-regulated	not regulated
0.222749	pL eS	Cenpq	0.000780627	E2F6-repressed	not-regulated	E2F6-only-repressed
0.122973	pL eS	Cox6c	0.000876432	not-regulated	MGA-repressed	MGA-only-repressed
0.1859	pL eS	Aamp	0.000879939	not-regulated	not-regulated	not regulated
-0.205054	pL eS	Guk1	0.000892951	not-regulated	not-regulated	not regulated
0.200584	pL eS	Haus8	0.000910162	not-regulated	not-regulated	not regulated
0.164551	pL eS	Gm15262	0.000941632	E2F6-repressed	MGA-repressed	E2F6-MGA-repressed
-0.138577	pL eS	Prkci	0.000979546	not-regulated	not-regulated	not regulated
-0.169124	pL eS	Mpp6	0.00105323	not-regulated	MGA-activated	MGA-only-activated
0.170039	pL eS	Gpat2	0.00112326	E2F6-repressed	MGA-repressed	E2F6-MGA-repressed
-0.174809	pL eS	Kcmf1	0.00117868	E2F6-activated	MGA-activated	E2F6-MGA-activated
0.184993	pL eS	Spint2	0.00121725	not-regulated	not-regulated	not regulated
-0.226953	pL eS	Klhl24	0.00129797	not-regulated	not-regulated	not regulated
-0.175448	pL eS	Nsun2	0.00130195	not-regulated	not-regulated	not regulated
-0.171722	pL eS	Dock1	0.00130661	not-regulated	not-regulated	not regulated
-0.151333	pL eS	Trap1a	0.00132231	not-regulated	not-regulated	not regulated
-0.154568	pL eS	Fbxw11	0.00139424	not-regulated	MGA-activated	MGA-only-activated
-0.194947	pL eS	Ppp2r2d	0.00142031	not-regulated	not-regulated	not regulated
0.130316	pL eS	Hells	0.00142124	E2F6-repressed	MGA-repressed	E2F6-MGA-repressed
0.213632	pL eS	Syt14	0.00145504	E2F6-repressed	MGA-repressed	E2F6-MGA-repressed
-0.201603	pL eS	Acsl3	0.00147675	not-regulated	not-regulated	not regulated
-0.207446	pL eS	Oga	0.00161314	not-regulated	not-regulated	not regulated
-0.169121	pL eS	Lrrc47	0.00161368	not-regulated	not-regulated	not regulated
0.143735	pL eS	Srsf2	0.00183042	not-regulated	not-regulated	not regulated
-0.196754	pL eS	Prkacb	0.00186057	not-regulated	not-regulated	not regulated
-0.191843	pL eS	Dlg1	0.0020569	not-regulated	MGA-activated	MGA-only-activated
0.123195	pL eS	Gsto2	0.00227018	not-regulated	not-regulated	not regulated
0.181842	pL eS	Tuba3b	0.0026218	E2F6-repressed	MGA-repressed	E2F6-MGA-repressed
-0.156854	pL eS	Ginm1	0.00263858	not-regulated	not-regulated	not regulated
0.203286	pL eS	Lrrc42	0.00273365	not-regulated	not-regulated	not regulated
0.142467	pL eS	Smc3	0.00273909	not-regulated	not-regulated	not regulated
-0.175645	pL eS	Fam76a	0.0028943	not-regulated	not-regulated	not regulated
0.125214	pL eS	H2-D1	0.00289708	not-regulated	MGA-repressed	MGA-only-repressed
-0.174249	pL eS	Tmtc3	0.00308926	not-regulated	not-regulated	not regulated
-0.185306	pL eS	Nolc1	0.00310509	not-regulated	MGA-activated	MGA-only-activated
-0.175997	pL eS	Pak2	0.00319014	not-regulated	not-regulated	not regulated
-0.177481	pL eS	Chchd3	0.00328034	not-regulated	not-regulated	not regulated
-0.166103	pL eS	Ino80d	0.00338869	not-regulated	not-regulated	not regulated
0.186539	pL eS	Taf11	0.00374603	not-regulated	not-regulated	not regulated
0.197609	pL eS	Rxylt1	0.00382745	not-regulated	not-regulated	not regulated
-0.167811	pL eS	Mapk1ip1l	0.00390487	not-regulated	not-regulated	not regulated
0.207208	pL eS	Pet2	0.00409534	not-regulated	not-regulated	not regulated
-0.156818	pL eS	Ccnt1	0.0041055	not-regulated	not-regulated	not regulated
-0.134451	pL eS	Stra8	0.00413858	not-regulated	not-regulated	not regulated
-0.169055	pL eS	Kmt2a	0.00421537	not-regulated	not-regulated	not regulated
0.196563	pL eS	Adss	0.00423672	not-regulated	not-regulated	not regulated
0.187302	pL eS	Ankrd31	0.00453294	E2F6-repressed	MGA-repressed	E2F6-MGA-repressed
-0.153973	pL eS	Tmem131	0.00461267	not-regulated	not-regulated	not regulated
0.151796	pL eS	Eif2s1	0.00484371	not-regulated	not-regulated	not regulated
0.153026	pL eS	Ccdc181	0.00503968	not-regulated	not-regulated	not regulated
-0.173238	pL eS	Ppp1ca	0.00509841	not-regulated	not-regulated	not regulated
-0.176457	pL eS	Dync1li1	0.00530025	not-regulated	not-regulated	not regulated
0.142959	pL eS	Pigp	0.00531401	not-regulated	not-regulated	not regulated
0.157389	pL eS	Mrpl41	0.00531792	not-regulated	not-regulated	not regulated
-0.176826	pL eS	Mcm6	0.00538687	E2F6-repressed	not-regulated	E2F6-only-repressed
-0.17019	pL eS	Nsd2	0.00558271	not-regulated	not-regulated	not regulated
0.180713	pL eS	Rbpms2	0.00564684	not-regulated	MGA-repressed	MGA-only-repressed
-0.148355	pL eS	Strn3	0.00576297	not-regulated	not-regulated	not regulated
-0.17474	pL eS	Rnf187	0.00587753	not-regulated	MGA-activated	MGA-only-activated
-0.175857	pL eS	Gsk3b	0.00597255	not-regulated	not-regulated	not regulated
-0.174818	pL eS	Melk	0.00616668	not-regulated	not-regulated	not regulated
-0.18198	pL eS	Ppm1a	0.00623403	not-regulated	MGA-activated	MGA-only-activated
0.162771	pL eS	Sdhd	0.00628631	not-regulated	not-regulated	not regulated
-0.162938	pL eS	Zyg11b	0.00637312	not-regulated	not-regulated	not regulated
-0.1127	pL eS	Arhgap1	0.00639107	not-regulated	not-regulated	not regulated
-0.179	pL eS	Mob4	0.00643561	not-regulated	not-regulated	not regulated
-0.149849	pL eS	Sptbn1	0.00645292	not-regulated	not-regulated	not regulated
-0.163412	pL eS	Tent4b	0.00646732	not-regulated	not-regulated	not regulated
0.152401	pL eS	Esco2	0.00653442	not-regulated	not-regulated	not regulated
0.138269	pL eS	4930524B15Rik	0.00674439	not-regulated	not-regulated	not regulated
-0.163704	pL eS	Thap12	0.00706351	not-regulated	not-regulated	not regulated
-0.194247	pL eS	Jund	0.00761112	not-regulated	MGA-repressed	MGA-only-repressed
0.19266	pL eS	Arhgap29	0.00835673	E2F6-repressed	MGA-repressed	E2F6-MGA-repressed
0.185889	pL eS	Topaz1	0.00839956	not-regulated	not-regulated	not regulated
-0.167623	pL eS	Agfg1	0.00842527	not-regulated	not-regulated	not regulated
-0.150863	pL eS	Btg2	0.00850058	E2F6-activated	MGA-repressed	E2F6-activated-MGA-repressed
0.1367	pL eS	Hat1	0.00886523	not-regulated	not-regulated	not regulated
-0.20002	pL eS	Clip1	0.00896384	not-regulated	not-regulated	not regulated
0.141803	pL eS	Lrif1	0.00897046	not-regulated	not-regulated	not regulated
-0.168511	pL eS	Rhoa	0.00910121	not-regulated	not-regulated	not regulated
-0.18431	pL eS	Ptbp3	0.00966324	E2F6-repressed	MGA-repressed	E2F6-MGA-repressed
0.182039	pL eS	Slc25a33	0.00973168	not-regulated	not-regulated	not regulated
-0.166237	pL eS	Psme2	0.010234	not-regulated	not-regulated	not regulated
-0.143597	pL eS	1110059E24Rik	0.0106102	not-regulated	not-regulated	not regulated
0.100956	pL eS	Gng5	0.0110774	not-regulated	not-regulated	not regulated
-0.17371	pL eS	Gabarapl2	0.0111455	not-regulated	not-regulated	not regulated
-0.131911	pL eS	Klf11	0.01136	not-regulated	MGA-activated	MGA-only-activated
0.17346	pL eS	Nudt17	0.0121394	not-regulated	not-regulated	not regulated
0.147325	pL eS	Eif5a	0.0122076	E2F6-activated	MGA-activated	E2F6-MGA-activated
-0.127364	pL eS	Slc25a16	0.0123973	not-regulated	not-regulated	not regulated
-0.153772	pL eS	Nlk	0.0136995	not-regulated	not-regulated	not regulated
-0.161172	pL eS	Magt1	0.0145446	not-regulated	not-regulated	not regulated
-0.164714	pL eS	Phb	0.0146342	not-regulated	MGA-activated	MGA-only-activated
0.176812	pL eS	Gtsf1	0.0146633	not-regulated	MGA-repressed	MGA-only-repressed
0.149368	pL eS	Pspc1	0.0146906	not-regulated	not-regulated	not regulated
0.168808	pL eS	Synj2bp	0.0147123	not-regulated	not-regulated	not regulated
0.136572	pL eS	Taf4b	0.0149631	not-regulated	not-regulated	not regulated
0.114022	pL eS	Smarca5	0.0151744	not-regulated	MGA-repressed	MGA-only-repressed
-0.155276	pL eS	Cox6b1	0.01519	not-regulated	not-regulated	not regulated
-0.136612	pL eS	Acbd5	0.0151902	not-regulated	MGA-repressed	MGA-only-repressed
0.138536	pL eS	Slc25a31	0.0155251	E2F6-repressed	MGA-repressed	E2F6-MGA-repressed
0.152233	pL eS	Bbip1	0.0156419	not-regulated	not-regulated	not regulated
0.169671	pL eS	Fmr1	0.0158633	not-regulated	not-regulated	not regulated
-0.149182	pL eS	Gng12	0.0159473	not-regulated	not-regulated	not regulated
-0.154732	pL eS	Ezr	0.0159761	not-regulated	not-regulated	not regulated
-0.188841	pL eS	Apc	0.0159807	not-regulated	not-regulated	not regulated
0.161827	pL eS	Cenpw	0.0160041	not-regulated	not-regulated	not regulated
-0.120221	pL eS	Sept2	0.0170219	not-regulated	not-regulated	not regulated
-0.153107	pL eS	Mzt1	0.017428	not-regulated	not-regulated	not regulated
0.138089	pL eS	Polr2k	0.0175112	not-regulated	not-regulated	not regulated
-0.171501	pL eS	Fermt2	0.0183572	not-regulated	not-regulated	not regulated
-0.163843	pL eS	Gnb4	0.0185523	not-regulated	not-regulated	not regulated
-0.167282	pL eS	Lin54	0.0195982	not-regulated	not-regulated	not regulated
-0.169852	pL eS	Timm23	0.0197258	not-regulated	not-regulated	not regulated
-0.134059	pL eS	Smim15	0.0208292	not-regulated	not-regulated	not regulated
-0.190406	pL eS	Zdbf2	0.0214342	not-regulated	not-regulated	not regulated
-0.175263	pL eS	Gnb2	0.021794	not-regulated	not-regulated	not regulated
-0.155463	pL eS	Gle1	0.0222503	not-regulated	not-regulated	not regulated
0.150023	pL eS	Acot7	0.0227872	not-regulated	MGA-activated	MGA-only-activated
-0.159013	pL eS	Metap1	0.0230185	not-regulated	not-regulated	not regulated
0.143313	pL eS	Akr1b3	0.02306	not-regulated	not-regulated	not regulated
-0.158209	pL eS	Lsm1	0.023153	not-regulated	not-regulated	not regulated
0.167372	pL eS	Gm773	0.0241144	not-regulated	not-regulated	not regulated
0.151441	pL eS	Cpeb4	0.0242582	not-regulated	not-regulated	not regulated
-0.166213	pL eS	Rab10	0.0282385	E2F6-repressed	MGA-repressed	E2F6-MGA-repressed
-0.156094	pL eS	Cpd	0.0289781	E2F6-repressed	not-regulated	E2F6-only-repressed
-0.158811	pL eS	Nadk2	0.0292233	not-regulated	not-regulated	not regulated
-0.179433	pL eS	Eif4g1	0.0295558	E2F6-activated	MGA-activated	E2F6-MGA-activated
-0.157808	pL eS	Ncor1	0.0295973	not-regulated	not-regulated	not regulated
0.152677	pL eS	Tro	0.0296062	not-regulated	not-regulated	not regulated
0.185189	pL eS	Ugt8a	0.0309197	not-regulated	not-regulated	not regulated
-0.163838	pL eS	C1qbp	0.0310148	not-regulated	MGA-activated	MGA-only-activated
0.150564	pL eS	Xlr	0.0320792	not-regulated	not-regulated	not regulated
-0.157843	pL eS	Zfp644	0.0329215	not-regulated	not-regulated	not regulated
-0.162403	pL eS	Larp4b	0.034339	not-regulated	not-regulated	not regulated
-0.118646	pL eS	Sacm1l	0.0347525	not-regulated	not-regulated	not regulated
-0.15405	pL eS	Leprot	0.0348229	not-regulated	not-regulated	not regulated
0.144662	pL eS	H2bfm	0.0361516	not-regulated	MGA-repressed	MGA-only-repressed
-0.151347	pL eS	Creb1	0.0363765	not-regulated	MGA-repressed	MGA-only-repressed
-0.123225	pL eS	Rock1	0.0364631	not-regulated	not-regulated	not regulated
0.123723	pL eS	Trim52	0.0366901	E2F6-activated	MGA-repressed	E2F6-activated-MGA-repressed
0.152472	pL eS	Ndufc1	0.0368078	not-regulated	not-regulated	not regulated
0.17139	pL eS	Ormdl2	0.0377443	not-regulated	not-regulated	not regulated
-0.126397	pL eS	Cbx1	0.0380147	not-regulated	MGA-activated	MGA-only-activated
-0.155121	pL eS	Mapk8	0.0381726	not-regulated	not-regulated	not regulated
-0.156668	pL eS	Klhl12	0.0404883	not-regulated	not-regulated	not regulated
0.131087	pL eS	Hormad2	0.0432591	E2F6-activated	MGA-repressed	E2F6-activated-MGA-repressed
0.155165	pL eS	Tsc22d3	0.0436379	not-regulated	MGA-repressed	MGA-only-repressed
-0.137408	pL eS	Pdcl3	0.0438066	not-regulated	not-regulated	not regulated
-0.164602	pL eS	Rtf1	0.0439366	not-regulated	not-regulated	not regulated
-0.175299	pL eS	Parg	0.0440076	E2F6-repressed	not-regulated	E2F6-only-repressed
-0.17088	pL eS	Rap1b	0.0449798	not-regulated	not-regulated	not regulated
-0.128457	pL eS	Senp5	0.0468764	not-regulated	not-regulated	not regulated
-0.176229	pL eS	Rps4x	0.0482921	not-regulated	not-regulated	not regulated
0.143735	pL eS	Pepd	0.0499833	E2F6-repressed	not-regulated	E2F6-only-repressed
-0.160103	pL eS	Wwc2	0.0513031	not-regulated	not-regulated	not regulated
-0.136506	pL eS	Tssc4	0.0518361	not-regulated	not-regulated	not regulated
0.145077	pL eS	Ccnb1ip1	0.0522277	E2F6-repressed	MGA-repressed	E2F6-MGA-repressed
-0.221831	pL eS	Mki67	0.0523767	not-regulated	not-regulated	not regulated
0.13381	pL eS	Tchh	0.0540847	not-regulated	not-regulated	not regulated
-0.168946	pL eS	Slc30a5	0.0543904	not-regulated	not-regulated	not regulated
-0.161298	pL eS	Bax	0.0555797	not-regulated	not-regulated	not regulated
-0.144144	pL eS	Atp2c1	0.0558961	not-regulated	MGA-repressed	MGA-only-repressed
0.147053	pL eS	Ccne2	0.0580199	E2F6-repressed	MGA-repressed	E2F6-MGA-repressed
-0.132188	pL eS	Minpp1	0.0597004	not-regulated	not-regulated	not regulated
-0.133536	pL eS	Gemin7	0.0598558	not-regulated	not-regulated	not regulated
0.116884	pL eS	Rhd	0.0610637	not-regulated	not-regulated	not regulated
0.15099	pL eS	Evi5l	0.0618158	not-regulated	not-regulated	not regulated
-0.123677	pL eS	Secisbp2l	0.0665797	not-regulated	not-regulated	not regulated
-0.152598	pL eS	0610010F05Rik	0.0668605	not-regulated	not-regulated	not regulated
-0.178195	pL eS	Setd2	0.0683303	not-regulated	not-regulated	not regulated
-0.148827	pL eS	Abce1	0.0685252	not-regulated	not-regulated	not regulated
0.213874	pL eS	Paip2b	0.0690247	not-regulated	not-regulated	not regulated
-0.153318	pL eS	Dnmt3a	0.0692074	not-regulated	not-regulated	not regulated
0.164964	pL eS	Cpeb1	0.0713752	not-regulated	MGA-repressed	MGA-only-repressed
0.15075	pL eS	Fam83g	0.0714852	not-regulated	not-regulated	not regulated
0.140924	pL eS	Stip1	0.0717567	not-regulated	MGA-activated	MGA-only-activated
0.169865	pL eS	Acat2	0.0727113	not-regulated	not-regulated	not regulated
-0.151279	pL eS	Sdf2	0.0728031	not-regulated	not-regulated	not regulated
-0.194068	pL eS	Rrm2b	0.0739112	not-regulated	MGA-repressed	MGA-only-repressed
-0.130189	pL eS	Pex11a	0.0744218	not-regulated	not-regulated	not regulated
-0.170146	pL eS	Hook3	0.0749682	not-regulated	not-regulated	not regulated
0.151821	pL eS	Tmx4	0.0750024	not-regulated	not-regulated	not regulated
0.150423	pL eS	Ccdc93	0.0773749	not-regulated	MGA-repressed	MGA-only-repressed
-0.13025	pL eS	Bccip	0.077796	not-regulated	not-regulated	not regulated
-0.118221	pL eS	Klf6	0.0799238	not-regulated	not-regulated	not regulated
0.149104	pL eS	Cdk11b	0.0824745	not-regulated	not-regulated	not regulated
-0.153623	pL eS	Rb1	0.0825844	E2F6-repressed	MGA-repressed	E2F6-MGA-repressed
0.152742	pL eS	Taf9b	0.084317	not-regulated	MGA-repressed	MGA-only-repressed
-0.134655	pL eS	Hbp1	0.0850121	not-regulated	not-regulated	not regulated
-0.129038	pL eS	Prrc1	0.0853041	not-regulated	MGA-activated	MGA-only-activated
0.134444	pL eS	Zranb2	0.087196	not-regulated	not-regulated	not regulated
0.143499	pL eS	Znrd1	0.0884977	not-regulated	not-regulated	not regulated
-0.161086	pL eS	Tnrc6b	0.0885733	not-regulated	not-regulated	not regulated
0.157014	pL eS	H2afx	0.0888413	not-regulated	not-regulated	not regulated
-0.165363	pL eS	Azin1	0.0917887	E2F6-repressed	not-regulated	E2F6-only-repressed
-0.138232	pL eS	Foxp1	0.0922603	not-regulated	MGA-activated	MGA-only-activated
0.153835	pL eS	Prss41	0.0927067	not-regulated	not-regulated	not regulated
-0.154985	pL eS	Tmed5	0.0928058	not-regulated	not-regulated	not regulated
-0.132955	pL eS	Galnt11	0.0949381	not-regulated	MGA-repressed	MGA-only-repressed
-0.148391	pL eS	Apaf1	0.0957899	not-regulated	not-regulated	not regulated
-0.117195	pL eS	Anxa11	0.0971497	not-regulated	MGA-activated	MGA-only-activated
-0.157322	pL eS	Oxsr1	0.102609	not-regulated	MGA-activated	MGA-only-activated
0.140763	pL eS	Sf3b5	0.10314	not-regulated	not-regulated	not regulated
0.112634	pL eS	Tomm7	0.103452	not-regulated	not-regulated	not regulated
-0.139557	pL eS	Zeb1	0.105146	not-regulated	not-regulated	not regulated
-0.154524	pL eS	Twsg1	0.105347	not-regulated	not-regulated	not regulated
-0.161271	pL eS	Psmd5	0.105739	not-regulated	not-regulated	not regulated
0.142409	pL eS	Ptbp2	0.107567	E2F6-repressed	not-regulated	E2F6-only-repressed
-0.106944	pL eS	Ajuba	0.109546	not-regulated	not-regulated	not regulated
0.156238	pL eS	Dtd1	0.111452	not-regulated	MGA-activated	MGA-only-activated
0.151393	pL eS	Rnf34	0.112368	not-regulated	not-regulated	not regulated
0.1448	pL eS	Timm17b	0.11452	not-regulated	not-regulated	not regulated
0.147186	pL eS	Zfand5	0.115787	not-regulated	not-regulated	not regulated
0.112838	pL eS	Smim4	0.11692	E2F6-activated	not-regulated	E2F6-only-activated
-0.183303	pL eS	Taf1	0.117244	E2F6-repressed	not-regulated	E2F6-only-repressed
0.140999	pL eS	Bcap31	0.117602	not-regulated	not-regulated	not regulated
0.143615	pL eS	Tdrd12	0.122451	not-regulated	not-regulated	not regulated
0.156068	pL eS	Bod1l	0.122752	E2F6-activated	not-regulated	E2F6-only-activated
-0.130051	pL eS	Arvcf	0.124369	not-regulated	not-regulated	not regulated
-0.154435	pL eS	Prkd3	0.127346	not-regulated	not-regulated	not regulated
0.131333	pL eS	Rpl39l	0.127964	not-regulated	not-regulated	not regulated
-0.160846	pL eS	Slc50a1	0.133161	E2F6-activated	not-regulated	E2F6-only-activated
0.143849	pL eS	Prelid3b	0.133502	E2F6-repressed	not-regulated	E2F6-only-repressed
-0.174703	pL eS	Itfg1	0.135613	not-regulated	not-regulated	not regulated
-0.141527	pL eS	Ptbp1	0.140586	not-regulated	not-regulated	not regulated
0.156346	pL eS	Sirt7	0.142007	not-regulated	not-regulated	not regulated
-0.140111	pL eS	Samd8	0.144898	E2F6-repressed	not-regulated	E2F6-only-repressed
0.11469	pL eS	Tmem39a	0.146458	not-regulated	not-regulated	not regulated
0.122771	pL eS	Shoc1	0.146829	not-regulated	not-regulated	not regulated
-0.138488	pL eS	Mdh1	0.152281	not-regulated	MGA-activated	MGA-only-activated
0.145148	pL eS	Cwc15	0.153131	not-regulated	not-regulated	not regulated
0.169922	pL eS	Rhox1	0.153552	not-regulated	not-regulated	not regulated
-0.166198	pL eS	Abi1	0.160036	not-regulated	not-regulated	not regulated
-0.118	pL eS	Ranbp10	0.16136	not-regulated	not-regulated	not regulated
0.140256	pL eS	Lsm8	0.161925	not-regulated	not-regulated	not regulated
-0.15876	pL eS	Ash1l	0.16788	not-regulated	not-regulated	not regulated
-0.132993	pL eS	Lamtor3	0.170732	not-regulated	not-regulated	not regulated
-0.126683	pL eS	Cmtm4	0.172375	not-regulated	MGA-activated	MGA-only-activated
-0.165347	pL eS	Tet3	0.17467	not-regulated	not-regulated	not regulated
-0.150779	pL eS	Ctsf	0.17999	not-regulated	MGA-repressed	MGA-only-repressed
-0.150443	pL eS	Usp2	0.18427	not-regulated	not-regulated	not regulated
-0.146904	pL eS	Abca3	0.187579	not-regulated	MGA-repressed	MGA-only-repressed
-0.15012	pL eS	Cmpk1	0.187649	not-regulated	not-regulated	not regulated
-0.15232	pL eS	Ilk	0.191272	E2F6-activated	not-regulated	E2F6-only-activated
-0.136838	pL eS	Lsm5	0.192122	not-regulated	not-regulated	not regulated
0.154394	pL eS	Dnajc15	0.192743	not-regulated	not-regulated	not regulated
-0.154864	pL eS	Inpp5f	0.197175	E2F6-repressed	not-regulated	E2F6-only-repressed
-0.168886	pL eS	Eif2a	0.204761	not-regulated	not-regulated	not regulated
-0.133965	pL eS	Hist1h2ak	0.205067	not-regulated	not-regulated	not regulated
-0.12387	pL eS	Tcf7	0.207987	not-regulated	MGA-activated	MGA-only-activated
-0.141058	pL eS	Mrpl23	0.212283	E2F6-activated	not-regulated	E2F6-only-activated
0.131976	pL eS	2310033P09Rik	0.212966	not-regulated	not-regulated	not regulated
-0.150267	pL eS	Ccna2	0.21397	not-regulated	not-regulated	not regulated
-0.113948	pL eS	Cat	0.215467	not-regulated	not-regulated	not regulated
-0.144977	pL eS	Iqgap1	0.216516	not-regulated	not-regulated	not regulated
0.16415	pL eS	Nipbl	0.218989	not-regulated	not-regulated	not regulated
-0.147965	pL eS	Foxn3	0.219178	not-regulated	not-regulated	not regulated
-0.155787	pL eS	Rngtt	0.220078	not-regulated	not-regulated	not regulated
-0.18006	pL eS	Smc5	0.225068	not-regulated	MGA-repressed	MGA-only-repressed
-0.135576	pL eS	Pogz	0.226786	not-regulated	not-regulated	not regulated
-0.149531	pL eS	Isca2	0.235026	not-regulated	not-regulated	not regulated
0.147448	pL eS	Hmox2	0.237745	E2F6-repressed	not-regulated	E2F6-only-repressed
0.115543	pL eS	Prr19	0.240904	E2F6-activated	MGA-repressed	E2F6-activated-MGA-repressed
-0.132905	pL eS	Mboat2	0.244905	not-regulated	MGA-activated	MGA-only-activated
0.142266	pL eS	Rbm27	0.246185	not-regulated	not-regulated	not regulated
0.153493	pL eS	Ost4	0.252343	not-regulated	not-regulated	not regulated
0.140162	pL eS	Ebna1bp2	0.260784	E2F6-repressed	MGA-activated	E2F6-repressed-MGA-activated
0.119177	pL eS	Iscu	0.272243	not-regulated	MGA-repressed	MGA-only-repressed
0.142833	pL eS	Pdrg1	0.275913	not-regulated	not-regulated	not regulated
-0.141381	pL eS	Ahcyl2	0.281925	E2F6-repressed	not-regulated	E2F6-only-repressed
-0.125445	pL eS	Prrc2c	0.287375	not-regulated	not-regulated	not regulated
-0.150313	pL eS	Kif15	0.293201	not-regulated	not-regulated	not regulated
0.105705	pL eS	Atp5k	0.293736	not-regulated	not-regulated	not regulated
-0.141565	pL eS	Sp4	0.293785	not-regulated	not-regulated	not regulated
-0.128263	pL eS	Eif4ebp1	0.298833	not-regulated	not-regulated	not regulated
-0.102407	pL eS	Rbbp5	0.304001	not-regulated	not-regulated	not regulated
0.152725	pL eS	Tpgs2	0.307032	not-regulated	not-regulated	not regulated
0.11661	pL eS	Vamp2	0.307336	not-regulated	not-regulated	not regulated
-0.130248	pL eS	Dhx32	0.315629	not-regulated	not-regulated	not regulated
0.119779	pL eS	Xlr4a	0.323714	not-regulated	MGA-repressed	MGA-only-repressed
0.119819	pL eS	Commd3	0.334191	E2F6-repressed	MGA-repressed	E2F6-MGA-repressed
0.130835	pL eS	Fam241a	0.335405	not-regulated	not-regulated	not regulated
-0.113217	pL eS	Mthfd1	0.345183	E2F6-activated	not-regulated	E2F6-only-activated
0.130181	pL eS	Ankrd49	0.378178	not-regulated	not-regulated	not regulated
-0.11601	pL eS	Wdr1	0.379173	not-regulated	not-regulated	not regulated
-0.141259	pL eS	Smad4	0.383452	not-regulated	MGA-repressed	MGA-only-repressed
0.135069	pL eS	Hdgfl2	0.38503	not-regulated	not-regulated	not regulated
0.12699	pL eS	Tex19.2	0.388827	not-regulated	MGA-repressed	MGA-only-repressed
-0.138406	pL eS	Hmbs	0.393445	not-regulated	not-regulated	not regulated
0.150376	pL eS	Mrgbp	0.393646	not-regulated	not-regulated	not regulated
-0.157504	pL eS	Acadm	0.403901	not-regulated	not-regulated	not regulated
0.104904	pL eS	Smdt1	0.408269	not-regulated	not-regulated	not regulated
0.127122	pL eS	Cct4	0.408455	not-regulated	MGA-activated	MGA-only-activated
0.146394	pL eS	Hnrnpa0	0.415269	E2F6-repressed	not-regulated	E2F6-only-repressed
-0.146375	pL eS	Rab7	0.416067	not-regulated	not-regulated	not regulated
0.137157	pL eS	Mrps16	0.418224	not-regulated	not-regulated	not regulated
-0.10859	pL eS	C1galt1	0.436626	not-regulated	not-regulated	not regulated
-0.11539	pL eS	Parn	0.436788	not-regulated	not-regulated	not regulated
-0.151996	pL eS	Qser1	0.44667	not-regulated	not-regulated	not regulated
-0.120882	pL eS	Fam8a1	0.460949	not-regulated	not-regulated	not regulated
-0.110148	pL eS	Cox18	0.467346	E2F6-repressed	MGA-repressed	E2F6-MGA-repressed
-0.10852	pL eS	Tspan4	0.475607	not-regulated	MGA-activated	MGA-only-activated
-0.136877	pL eS	Dag1	0.475695	not-regulated	not-regulated	not regulated
-0.115658	pL eS	Slc35a3	0.481857	not-regulated	not-regulated	not regulated
0.116014	pL eS	Yipf5	0.483973	not-regulated	not-regulated	not regulated
0.14706	pL eS	Psmc4	0.484366	not-regulated	not-regulated	not regulated
-0.124212	pL eS	Cyb5r4	0.485377	not-regulated	not-regulated	not regulated
-0.108556	pL eS	Scarb1	0.486313	not-regulated	not-regulated	not regulated
0.130743	pL eS	Xlr4b	0.486981	not-regulated	MGA-repressed	MGA-only-repressed
-0.142841	pL eS	Dynll2	0.488612	not-regulated	not-regulated	not regulated
-0.124509	pL eS	Atxn7	0.496431	not-regulated	not-regulated	not regulated
-0.151805	pL eS	Tdg	0.501306	not-regulated	not-regulated	not regulated
-0.147053	pL eS	Tle4	0.513274	not-regulated	not-regulated	not regulated
0.104645	pL eS	Lamp1	0.51883	not-regulated	MGA-repressed	MGA-only-repressed
-0.133369	pL eS	Hif1a	0.520247	E2F6-repressed	not-regulated	E2F6-only-repressed
-0.130185	pL eS	Nudcd2	0.52444	not-regulated	MGA-activated	MGA-only-activated
0.154181	pL eS	Tex16	0.534071	not-regulated	not-regulated	not regulated
0.131893	pL eS	Cited1	0.565402	not-regulated	not-regulated	not regulated
-0.120618	pL eS	Stk40	0.566742	not-regulated	MGA-repressed	MGA-only-repressed
-0.114457	pL eS	Washc5	0.566879	not-regulated	not-regulated	not regulated
0.132944	pL eS	Sec22b	0.568225	not-regulated	not-regulated	not regulated
-0.146588	pL eS	Zfp148	0.569206	not-regulated	not-regulated	not regulated
-0.118376	pL eS	Mrps24	0.583791	not-regulated	not-regulated	not regulated
-0.134522	pL eS	Srp72	0.588371	not-regulated	not-regulated	not regulated
-0.111403	pL eS	Atmin	0.597766	not-regulated	not-regulated	not regulated
-0.127616	pL eS	Mtch1	0.599229	not-regulated	not-regulated	not regulated
-0.132792	pL eS	Hist1h4h	0.605737	not-regulated	not-regulated	not regulated
-0.158187	pL eS	Ehmt1	0.610824	not-regulated	MGA-activated	MGA-only-activated
-0.171623	pL eS	Myo9a	0.628881	not-regulated	not-regulated	not regulated
-0.109995	pL eS	Uck2	0.639031	not-regulated	not-regulated	not regulated
0.103455	pL eS	Ndufa1	0.643052	not-regulated	not-regulated	not regulated
-0.10969	pL eS	Actb	0.647941	not-regulated	MGA-activated	MGA-only-activated
0.155684	pL eS	Cfap36	0.652287	not-regulated	not-regulated	not regulated
-0.153831	pL eS	Usp47	0.660377	not-regulated	MGA-repressed	MGA-only-repressed
0.114967	pL eS	Nrbp1	0.677735	not-regulated	not-regulated	not regulated
-0.129764	pL eS	Mid1	0.678731	not-regulated	MGA-repressed	MGA-only-repressed
-0.128087	pL eS	Ulk2	0.69275	not-regulated	not-regulated	not regulated
0.179209	pL eS	Hist1h2ba	0.714583	E2F6-repressed	not-regulated	E2F6-only-repressed
-0.117855	pL eS	Mrpl18	0.716165	not-regulated	not-regulated	not regulated
-0.136768	pL eS	Mier1	0.723256	not-regulated	not-regulated	not regulated
-0.125866	pL eS	Tmem170b	0.730094	not-regulated	not-regulated	not regulated
0.130065	pL eS	Cox14	0.73273	not-regulated	not-regulated	not regulated
-0.131333	pL eS	Hs2st1	0.739763	E2F6-repressed	not-regulated	E2F6-only-repressed
0.11351	pL eS	Psma5	0.752686	not-regulated	not-regulated	not regulated
-0.129891	pL eS	Pdzd8	0.756638	not-regulated	MGA-repressed	MGA-only-repressed
-0.115946	pL eS	Utp11	0.757664	not-regulated	MGA-activated	MGA-only-activated
-0.150823	pL eS	Casc4	0.764804	not-regulated	MGA-repressed	MGA-only-repressed
-0.136092	pL eS	Cenph	0.765745	not-regulated	not-regulated	not regulated
-0.10773	pL eS	Ralb	0.767849	not-regulated	not-regulated	not regulated
0.115405	pL eS	Manf	0.77355	not-regulated	not-regulated	not regulated
0.125036	pL eS	Tmem128	0.774021	not-regulated	not-regulated	not regulated
0.12695	pL eS	Rassf7	0.774751	not-regulated	not-regulated	not regulated
-0.118417	pL eS	Smap1	0.794951	E2F6-repressed	MGA-repressed	E2F6-MGA-repressed
0.11046	pL eS	Eef1g	0.79796	not-regulated	not-regulated	not regulated
0.12233	pL eS	Mgme1	0.800594	not-regulated	not-regulated	not regulated
0.112356	pL eS	Mei4	0.806947	E2F6-repressed	not-regulated	E2F6-only-repressed
-0.105802	pL eS	Yap1	0.820772	not-regulated	not-regulated	not regulated
0.146457	pL eS	Polr2h	0.840857	E2F6-repressed	MGA-activated	E2F6-repressed-MGA-activated
0.123405	pL eS	Ccp110	0.849067	not-regulated	not-regulated	not regulated
0.142866	pL eS	Gins2	0.854124	E2F6-activated	not-regulated	E2F6-only-activated
0.123997	pL eS	Cyp51	0.872677	not-regulated	MGA-activated	MGA-only-activated
0.13018	pL eS	Sirt1	0.88186	not-regulated	MGA-repressed	MGA-only-repressed
-0.136976	pL eS	Polr2e	0.886447	not-regulated	not-regulated	not regulated
-0.134764	pL eS	Ttc19	0.894317	not-regulated	not-regulated	not regulated
0.1291	pL eS	Eps15	0.897634	not-regulated	not-regulated	not regulated
-0.129539	pL eS	Erlin2	0.903141	not-regulated	not-regulated	not regulated
-0.109538	pL eS	Eef2	0.907003	not-regulated	not-regulated	not regulated
-0.128216	pL eS	Tmem14c	0.909782	not-regulated	not-regulated	not regulated
-0.128778	pL eS	Scoc	0.921115	not-regulated	not-regulated	not regulated
-0.149156	pL eS	Atg12	0.921712	not-regulated	not-regulated	not regulated
-0.125902	pL eS	Uggt1	0.923369	not-regulated	not-regulated	not regulated
-0.120148	pL eS	Kif22	0.923686	not-regulated	not-regulated	not regulated
-0.120289	pL eS	Rcbtb1	0.924198	not-regulated	MGA-repressed	MGA-only-repressed
0.11405	pL eS	Tuba3a	0.946548	E2F6-repressed	MGA-repressed	E2F6-MGA-repressed
0.124299	pL eS	Ccdc115	0.954967	not-regulated	not-regulated	not regulated
0.127318	pL eS	Micos13	0.984609	not-regulated	not-regulated	not regulated
-0.128623	pL eS	Brwd1	0.999857	not-regulated	not-regulated	not regulated
0.109695	pL eS	Btf3	1	not-regulated	not-regulated	not regulated
-0.128342	pL eS	Ist1	1	not-regulated	not-regulated	not regulated
-0.11205	pL eS	Gse1	1	E2F6-activated	MGA-activated	E2F6-MGA-activated
-0.134538	pL eS	Chka	1	not-regulated	not-regulated	not regulated
-0.111536	pL eS	Ttf2	1	E2F6-activated	not-regulated	E2F6-only-activated
-0.139445	pL eS	Nedd4	1	not-regulated	MGA-activated	MGA-only-activated
0.149634	pL eS	H2-K1	1	not-regulated	not-regulated	not regulated
0.10791	pL eS	Npm3	1	not-regulated	not-regulated	not regulated
0.109495	pL eS	Pam16	1	not-regulated	not-regulated	not regulated
0.175516	pL eS	H1fx	1	not-regulated	not-regulated	not regulated
-0.137553	pL eS	Rtcb	1	not-regulated	not-regulated	not regulated
-0.117802	pL eS	Etfa	1	not-regulated	MGA-repressed	MGA-only-repressed
0.127615	pL eS	Ubxn6	1	not-regulated	not-regulated	not regulated
-0.109872	pL eS	Mapk3	1	E2F6-activated	not-regulated	E2F6-only-activated
0.124053	pL eS	Egfl7	1	not-regulated	not-regulated	not regulated
-0.131104	pL eS	Cdc27	1	E2F6-repressed	not-regulated	E2F6-only-repressed
0.122022	pL eS	Ttc3	1	not-regulated	not-regulated	not regulated
-0.119465	pL eS	Commd6	1	not-regulated	not-regulated	not regulated
-0.111105	pL eS	Ypel3	1	not-regulated	not-regulated	not regulated
0.135325	pL eS	Adad2	1	not-regulated	MGA-repressed	MGA-only-repressed
0.105043	pL eS	Sec11a	1	not-regulated	not-regulated	not regulated
0.132474	pL eS	Mif4gd	1	not-regulated	not-regulated	not regulated
-0.142138	pL eS	Wdr26	1	not-regulated	not-regulated	not regulated
-0.124778	pL eS	Fen1	1	not-regulated	not-regulated	not regulated
-0.138307	pL eS	Ilrun	1	not-regulated	not-regulated	not regulated
-0.133851	pL eS	March7	1	not-regulated	not-regulated	not regulated
-0.12691	pL eS	Atrn	1	not-regulated	MGA-repressed	MGA-only-repressed
0.128162	pL eS	Slc31a1	1	E2F6-activated	not-regulated	E2F6-only-activated
-0.332326	pL eS	Tmem80	1	not-regulated	not-regulated	not regulated
-0.136145	pL eS	Chmp5	1	not-regulated	not-regulated	not regulated
0.103228	pL eS	Ran	1	not-regulated	MGA-activated	MGA-only-activated
-0.118402	pL eS	Fndc3b	1	not-regulated	not-regulated	not regulated
0.141535	pL eS	Uba6	1	not-regulated	not-regulated	not regulated
-0.1373	pL eS	Dnajc5	1	not-regulated	not-regulated	not regulated
-0.116269	pL eS	Tbcc	1	not-regulated	MGA-repressed	MGA-only-repressed
0.116806	pL eS	4930550L24Rik	1	not-regulated	not-regulated	not regulated
-0.105255	pL eS	Sc5d	1	E2F6-activated	MGA-activated	E2F6-MGA-activated
0.122684	pL eS	Ifnar1	1	not-regulated	not-regulated	not regulated
-0.138204	pL eS	Akap7	1	not-regulated	not-regulated	not regulated
-0.145464	pL eS	Ctdspl2	1	E2F6-repressed	not-regulated	E2F6-only-repressed
-0.125469	pL eS	Tnks2	1	not-regulated	not-regulated	not regulated
0.125038	pL eS	mt-Atp8	1	not-regulated	not-regulated	not regulated
0.118023	pL eS	Ndufaf3	1	not-regulated	not-regulated	not regulated
0.148098	pL eS	Larp1b	1	not-regulated	MGA-activated	MGA-only-activated
0.116341	pL eS	Atp5h	1	not-regulated	not-regulated	not regulated
-0.126877	pL eS	E2f2	1	not-regulated	not-regulated	not regulated
-0.134117	pL eS	Lcorl	1	not-regulated	not-regulated	not regulated
-0.126252	pL eS	H2-Ke6	1	not-regulated	not-regulated	not regulated
-0.135874	pL eS	Paip2	1	not-regulated	not-regulated	not regulated
-0.114823	pL eS	Gart	1	E2F6-activated	not-regulated	E2F6-only-activated
-0.100575	pL eS	Hdgfl3	1	E2F6-repressed	MGA-repressed	E2F6-MGA-repressed
-0.155969	pL eS	Zfp329	1	not-regulated	MGA-repressed	MGA-only-repressed
-0.120608	pL eS	Zfp36l2	1	not-regulated	not-regulated	not regulated
-0.102797	pL eS	Atp5c1	1	not-regulated	not-regulated	not regulated
-0.108444	pL eS	Nktr	1	not-regulated	MGA-repressed	MGA-only-repressed
0.109785	pL eS	Atp6v0c	1	not-regulated	not-regulated	not regulated
-0.126084	pL eS	Rest	1	not-regulated	not-regulated	not regulated
0.113102	pL eS	Eif2s3y	1	not-regulated	not-regulated	not regulated
-0.102052	pL eS	Nfic	1	not-regulated	not-regulated	not regulated
-0.124609	pL eS	Mcmbp	1	E2F6-repressed	MGA-repressed	E2F6-MGA-repressed
-0.142925	pL eS	Smarcc1	1	E2F6-activated	not-regulated	E2F6-only-activated
0.139748	pL eS	Gpr137c	1	not-regulated	not-regulated	not regulated
0.130999	pL eS	Naf1	1	not-regulated	not-regulated	not regulated
-0.1219	pL eS	Eci2	1	not-regulated	not-regulated	not regulated
0.126781	pL eS	Top2b	1	not-regulated	not-regulated	not regulated
-0.129295	pL eS	Eif4ebp2	1	not-regulated	not-regulated	not regulated
0.121623	pL eS	Ccdc73	1	E2F6-repressed	not-regulated	E2F6-only-repressed
-0.135869	pL eS	Rsbn1l	1	not-regulated	not-regulated	not regulated
0.115438	pL eS	Fbxl5	1	not-regulated	not-regulated	not regulated
-0.128016	pL eS	Ccdc82	1	E2F6-repressed	not-regulated	E2F6-only-repressed
-0.106221	pL eS	Ss18	1	not-regulated	not-regulated	not regulated
-0.145165	pL eS	Wee1	1	not-regulated	not-regulated	not regulated
-0.179499	pL eS	Lcor	1	not-regulated	not-regulated	not regulated
0.136353	pL eS	Arl4a	1	not-regulated	MGA-activated	MGA-only-activated
0.115285	pL eS	Atp6v1d	1	not-regulated	not-regulated	not regulated
0.124027	pL eS	Mtln	1	not-regulated	not-regulated	not regulated
-0.135025	pL eS	Gatad1	1	not-regulated	not-regulated	not regulated
-0.112971	pL eS	Map3k1	1	not-regulated	not-regulated	not regulated
0.109715	pL eS	Ybx2	1	E2F6-activated	not-regulated	E2F6-only-activated
0.117074	pL eS	Nradd	1	not-regulated	not-regulated	not regulated
0.138345	pL eS	Zfx	1	not-regulated	not-regulated	not regulated
0.119245	pL eS	Emg1	1	not-regulated	not-regulated	not regulated
-0.120616	pL eS	Mapk1	1	E2F6-repressed	not-regulated	E2F6-only-repressed
0.137334	pL eS	Cdc45	1	E2F6-repressed	not-regulated	E2F6-only-repressed
0.131275	pL eS	Mrps25	1	not-regulated	not-regulated	not regulated
-0.110392	pL eS	Polr3g	1	not-regulated	not-regulated	not regulated
-0.110328	pL eS	Serp1	1	E2F6-repressed	not-regulated	E2F6-only-repressed
0.106791	pL eS	Emc6	1	not-regulated	not-regulated	not regulated
-0.12242	pL eS	Xiap	1	not-regulated	not-regulated	not regulated
-0.127039	pL eS	Clasp2	1	not-regulated	not-regulated	not regulated
-0.119915	pL eS	Klf7	1	not-regulated	not-regulated	not regulated
0.115277	pL eS	Spata5	1	not-regulated	not-regulated	not regulated
0.100775	pL eS	Tdrd9	1	not-regulated	MGA-repressed	MGA-only-repressed
-0.115206	pL eS	Eml4	1	not-regulated	not-regulated	not regulated
-0.118457	pL eS	Spty2d1	1	not-regulated	not-regulated	not regulated
0.135137	pL eS	Lars2	1	not-regulated	not-regulated	not regulated
-0.129003	pL eS	Slc39a7	1	not-regulated	not-regulated	not regulated
-0.13315	pL eS	Ndc80	1	not-regulated	not-regulated	not regulated
-0.141776	pL eS	Acadl	1	not-regulated	MGA-activated	MGA-only-activated
-0.134608	pL eS	Ubp1	1	not-regulated	not-regulated	not regulated
-0.130305	pL eS	Bcl10	1	not-regulated	not-regulated	not regulated
-0.114291	pL eS	Ppdpf	1	not-regulated	not-regulated	not regulated
-0.109922	pL eS	Dennd1b	1	not-regulated	not-regulated	not regulated
-0.125279	pL eS	Grcc10	1	not-regulated	not-regulated	not regulated
-0.115882	pL eS	Clpx	1	not-regulated	not-regulated	not regulated
-0.127937	pL eS	Prpf38b	1	not-regulated	not-regulated	not regulated
-0.11699	pL eS	Ankrd13c	1	not-regulated	not-regulated	not regulated
0.108271	pL eS	Gemin2	1	not-regulated	not-regulated	not regulated
-0.128928	pL eS	Hmg20b	1	not-regulated	not-regulated	not regulated
0.112122	pL eS	Iqgap2	1	not-regulated	not-regulated	not regulated
-0.123243	pL eS	Jmy	1	not-regulated	not-regulated	not regulated
-0.162213	pL eS	Ubn2	1	not-regulated	not-regulated	not regulated
-0.122069	pL eS	Zmym4	1	E2F6-repressed	not-regulated	E2F6-only-repressed
0.108143	pL eS	Rnf7	1	E2F6-repressed	MGA-repressed	E2F6-MGA-repressed
-0.13157	pL eS	Maz	1	not-regulated	not-regulated	not regulated
-0.12129	pL eS	Rfk	1	not-regulated	not-regulated	not regulated
0.106832	pL eS	Echdc1	1	not-regulated	not-regulated	not regulated
0.11179	pL eS	Dnajc21	1	not-regulated	not-regulated	not regulated
-0.139971	pL eS	Rictor	1	not-regulated	MGA-repressed	MGA-only-repressed
-0.103962	pL eS	Usp12	1	not-regulated	not-regulated	not regulated
-0.106662	pL eS	Gemin6	1	not-regulated	not-regulated	not regulated
0.130255	pL eS	Emc7	1	not-regulated	not-regulated	not regulated
-0.103886	pL eS	Lpp	1	not-regulated	not-regulated	not regulated
0.123671	pL eS	Ptpra	1	not-regulated	not-regulated	not regulated
0.12455	pL eS	Arl6ip1	1	not-regulated	not-regulated	not regulated
0.117517	pL eS	Jade3	1	not-regulated	not-regulated	not regulated
0.135654	pL eS	Atf7ip2	1	E2F6-repressed	not-regulated	E2F6-only-repressed
0.101565	pL eS	Xlr4c	1	not-regulated	MGA-repressed	MGA-only-repressed
-0.134198	pL eS	Nudt5	1	E2F6-repressed	not-regulated	E2F6-only-repressed
-0.115419	pL eS	Rab5c	1	not-regulated	not-regulated	not regulated
-0.191859	pL eS	Dennd5b	1	not-regulated	MGA-activated	MGA-only-activated
-0.115298	pL eS	Wdr36	1	not-regulated	not-regulated	not regulated
-0.129194	pL eS	Ehd4	1	not-regulated	not-regulated	not regulated
0.112347	pL eS	Txlng	1	not-regulated	not-regulated	not regulated
0.107471	pL eS	Setx	1	not-regulated	not-regulated	not regulated
-0.106755	pL eS	Cdca5	1	E2F6-activated	not-regulated	E2F6-only-activated
0.114384	pL eS	Tmem199	1	not-regulated	not-regulated	not regulated
-0.137693	pL eS	Eef1e1	1	not-regulated	not-regulated	not regulated
-0.119646	pL eS	Tmpo	1	not-regulated	not-regulated	not regulated
-0.127361	pL eS	Msh2	1	not-regulated	not-regulated	not regulated
0.116246	pL eS	Cntrl	1	not-regulated	MGA-repressed	MGA-only-repressed
0.116765	pL eS	Tsen34	1	E2F6-repressed	not-regulated	E2F6-only-repressed
0.135217	pL eS	Ccdc18	1	not-regulated	not-regulated	not regulated
-0.111475	pL eS	Txnip	1	not-regulated	not-regulated	not regulated
0.105962	pL eS	Uqcrq	1	not-regulated	not-regulated	not regulated
0.134732	pL eS	Dip2c	1	not-regulated	MGA-repressed	MGA-only-repressed
0.105866	pL eS	Pgrmc1	1	not-regulated	not-regulated	not regulated
-0.152353	pL eS	Zfp36l1	1	not-regulated	not-regulated	not regulated
-0.13495	pL eS	Tpm4	1	not-regulated	not-regulated	not regulated
-0.124853	pL eS	Nbeal1	1	not-regulated	not-regulated	not regulated
0.113691	pL eS	Zfp672	1	not-regulated	MGA-repressed	MGA-only-repressed
0.117346	pL eS	Zrsr2	1	not-regulated	not-regulated	not regulated
0.120441	pL eS	Rundc3b	1	E2F6-repressed	not-regulated	E2F6-only-repressed
-0.12849	pL eS	BC005561	1	not-regulated	not-regulated	not regulated
-0.108193	pL eS	Cks1b	1	not-regulated	MGA-activated	MGA-only-activated
0.114652	pL eS	Cox7b2	1	E2F6-repressed	not-regulated	E2F6-only-repressed
0.103196	pL eS	Atp5mpl	1	not-regulated	not-regulated	not regulated
0.133821	pL eS	Gadd45b	1	not-regulated	MGA-repressed	MGA-only-repressed
0.13907	pL eS	Per3	1	not-regulated	not-regulated	not regulated
-0.131373	pL eS	Lrrc58	1	not-regulated	MGA-activated	MGA-only-activated
-0.133644	pL eS	Vkorc1l1	1	not-regulated	not-regulated	not regulated
-0.142056	pL eS	Nrbf2	1	not-regulated	not-regulated	not regulated
-0.102416	pL eS	2210016L21Rik	1	not-regulated	not-regulated	not regulated
-0.136011	pL eS	Ciao2b	1	not-regulated	not-regulated	not regulated
-0.116452	pL eS	Herc1	1	not-regulated	not-regulated	not regulated
0.136023	pL eS	Terb2	1	not-regulated	MGA-repressed	MGA-only-repressed
0.121731	pL eS	Spata33	1	not-regulated	not-regulated	not regulated
0.123119	pL eS	Ccdc36	1	not-regulated	not-regulated	not regulated
0.106353	pL eS	Zfp398	1	not-regulated	MGA-repressed	MGA-only-repressed
-0.100953	pL eS	Rab35	1	not-regulated	not-regulated	not regulated
0.103888	pL eS	Pradc1	1	E2F6-repressed	not-regulated	E2F6-only-repressed
-0.102786	pL eS	Scube2	1	not-regulated	not-regulated	not regulated
0.107776	pL eS	Cnot11	1	not-regulated	MGA-repressed	MGA-only-repressed
0.123724	pL eS	Ssr4	1	not-regulated	not-regulated	not regulated
-0.141923	pL eS	Azi2	1	not-regulated	MGA-repressed	MGA-only-repressed
-0.122661	pL eS	Prr12	1	not-regulated	not-regulated	not regulated
0.103716	pL eS	Sft2d1	1	not-regulated	not-regulated	not regulated
0.112291	pL eS	Larp7	1	E2F6-repressed	not-regulated	E2F6-only-repressed
-0.135684	pL eS	Hp1bp3	1	not-regulated	not-regulated	not regulated
-0.115781	pL eS	Aggf1	1	not-regulated	not-regulated	not regulated
-0.131057	pL eS	Mob1b	1	E2F6-repressed	MGA-repressed	E2F6-MGA-repressed
-0.116977	pL eS	Cdc25a	1	E2F6-activated	MGA-activated	E2F6-MGA-activated
-0.112321	pL eS	Arhgap17	1	not-regulated	MGA-repressed	MGA-only-repressed
-0.10329	pL eS	Plp2	1	not-regulated	not-regulated	not regulated
-0.134324	pL eS	Arhgap12	1	not-regulated	not-regulated	not regulated
-0.109075	pL eS	Ssbp2	1	not-regulated	not-regulated	not regulated
-0.103107	pL eS	Srrm1	1	not-regulated	not-regulated	not regulated
-0.103675	pL eS	Ythdf3	1	E2F6-repressed	not-regulated	E2F6-only-repressed
0.117432	pL eS	Rnf6	1	not-regulated	not-regulated	not regulated
-0.104853	pL eS	Zfp839	1	not-regulated	not-regulated	not regulated
0.106445	pL eS	Hccs	1	E2F6-repressed	not-regulated	E2F6-only-repressed
-0.119323	pL eS	Cep250	1	E2F6-activated	not-regulated	E2F6-only-activated
-0.122614	pL eS	Gabpa	1	E2F6-repressed	not-regulated	E2F6-only-repressed
-0.126939	pL eS	Pacsin2	1	not-regulated	MGA-activated	MGA-only-activated
0.10759	pL eS	Uchl1	1	not-regulated	not-regulated	not regulated
-0.113423	pL eS	Poldip3	1	not-regulated	not-regulated	not regulated
-0.118944	pL eS	Msl1	1	not-regulated	MGA-activated	MGA-only-activated
0.115888	pL eS	Dad1	1	not-regulated	not-regulated	not regulated
-0.141217	pL eS	Setd5	1	not-regulated	not-regulated	not regulated
-0.117755	pL eS	Lmnb1	1	E2F6-activated	not-regulated	E2F6-only-activated
0.112482	pL eS	Twf2	1	not-regulated	not-regulated	not regulated
0.122996	pL eS	Jarid2	1	not-regulated	not-regulated	not regulated
-0.107361	pL eS	Gpn3	1	not-regulated	not-regulated	not regulated
-0.115372	pL eS	Cir1	1	not-regulated	not-regulated	not regulated
-0.109735	pL eS	Bcas3	1	E2F6-repressed	not-regulated	E2F6-only-repressed
-0.103047	pL eS	Cpox	1	E2F6-activated	MGA-activated	E2F6-MGA-activated
0.102378	pL eS	Ddx21	1	not-regulated	MGA-activated	MGA-only-activated
0.112434	pL eS	Nip7	1	not-regulated	not-regulated	not regulated
-0.122151	pL eS	Yes1	1	not-regulated	MGA-repressed	MGA-only-repressed
0.117155	pL eS	Spryd7	1	not-regulated	not-regulated	not regulated
0.11953	pL eS	Stk25	1	not-regulated	not-regulated	not regulated
-0.112568	pL eS	Crybg3	1	not-regulated	not-regulated	not regulated
-0.123094	pL eS	Trpc4ap	1	not-regulated	not-regulated	not regulated
0.141025	pL eS	Hint3	1	not-regulated	not-regulated	not regulated
-0.127999	pL eS	Slc25a39	1	not-regulated	not-regulated	not regulated
0.117996	pL eS	Anapc10	1	not-regulated	not-regulated	not regulated
-0.107077	pL eS	Fam49b	1	not-regulated	not-regulated	not regulated
-0.110405	pL eS	Tbl1xr1	1	not-regulated	not-regulated	not regulated
0.125573	pL eS	Mdk	1	not-regulated	not-regulated	not regulated
0.113847	pL eS	Tpr	1	not-regulated	not-regulated	not regulated
-0.124785	pL eS	Fkbp5	1	not-regulated	not-regulated	not regulated
-0.127978	pL eS	Ppp4r3a	1	not-regulated	not-regulated	not regulated
0.118687	pL eS	Mrpl33	1	not-regulated	not-regulated	not regulated
0.10157	pL eS	Hfm1	1	not-regulated	MGA-repressed	MGA-only-repressed
-0.127181	pL eS	Ptov1	1	not-regulated	not-regulated	not regulated
-0.101173	pL eS	Cars	1	not-regulated	not-regulated	not regulated
0.163463	pL eS	Hist1h2bm	1	E2F6-repressed	not-regulated	E2F6-only-repressed
-0.125205	pL eS	Flii	1	not-regulated	not-regulated	not regulated
-0.11901	pL eS	Arhgef12	1	not-regulated	not-regulated	not regulated
0.116687	pL eS	Smarcad1	1	not-regulated	MGA-activated	MGA-only-activated
-0.114744	pL eS	Slain2	1	not-regulated	not-regulated	not regulated
-0.119006	pL eS	Ppp2r5a	1	E2F6-repressed	not-regulated	E2F6-only-repressed
-0.132376	pL eS	Tm9sf4	1	not-regulated	not-regulated	not regulated
0.149586	pL eS	Mpv17l2	1	E2F6-activated	not-regulated	E2F6-only-activated
-0.106567	pL eS	Usp45	1	not-regulated	not-regulated	not regulated
0.115182	pL eS	Taf1b	1	not-regulated	not-regulated	not regulated
-0.11781	pL eS	Nek7	1	not-regulated	not-regulated	not regulated
0.111519	pL eS	Ift122	1	not-regulated	not-regulated	not regulated
0.107726	pL eS	Med10	1	not-regulated	not-regulated	not regulated
-0.126688	pL eS	Bmpr1a	1	not-regulated	MGA-repressed	MGA-only-repressed
-0.11737	pL eS	Mrpl43	1	not-regulated	not-regulated	not regulated
0.103263	pL eS	Mydgf	1	not-regulated	not-regulated	not regulated
-0.120531	pL eS	Stk11	1	not-regulated	not-regulated	not regulated
0.10658	pL eS	Aldh1a2	1	not-regulated	not-regulated	not regulated
-0.103631	pL eS	Stub1	1	not-regulated	not-regulated	not regulated
0.130239	pL eS	Sdf2l1	1	E2F6-repressed	not-regulated	E2F6-only-repressed
-0.104034	pL eS	Mosmo	1	not-regulated	not-regulated	not regulated
-0.118411	pL eS	Tle5	1	not-regulated	not-regulated	not regulated
-0.118428	pL eS	Pex3	1	not-regulated	MGA-repressed	MGA-only-repressed
0.136863	pL eS	Mpp5	1	not-regulated	not-regulated	not regulated
-0.118192	pL eS	Ncoa2	1	not-regulated	not-regulated	not regulated
-0.116294	pL eS	Cwc25	1	not-regulated	not-regulated	not regulated
-0.124852	pL eS	Ube3c	1	not-regulated	MGA-activated	MGA-only-activated
0.114646	pL eS	Phf8	1	not-regulated	MGA-repressed	MGA-only-repressed
-0.103577	pL eS	Arid1a	1	not-regulated	not-regulated	not regulated
-0.101799	pL eS	Ccng1	1	not-regulated	not-regulated	not regulated
-0.113759	pL eS	Prdx6	1	E2F6-activated	not-regulated	E2F6-only-activated
-0.106522	pL eS	Asxl2	1	not-regulated	not-regulated	not regulated
-0.118846	pL eS	Rev3l	1	not-regulated	not-regulated	not regulated
0.103233	pL eS	Coa3	1	not-regulated	not-regulated	not regulated
0.115683	pL eS	Nol8	1	not-regulated	not-regulated	not regulated
0.101906	pL eS	Pop4	1	not-regulated	not-regulated	not regulated
0.109342	pL eS	Ccdc90b	1	not-regulated	not-regulated	not regulated
0.111233	pL eS	Emd	1	not-regulated	not-regulated	not regulated
-0.11968	pL eS	Trip13	1	not-regulated	MGA-repressed	MGA-only-repressed
0.109655	pL eS	Trim41	1	not-regulated	not-regulated	not regulated
-0.121289	pL eS	Epn2	1	not-regulated	MGA-activated	MGA-only-activated
0.102329	pL eS	Selenos	1	not-regulated	MGA-repressed	MGA-only-repressed
-0.115503	pL eS	Gnai2	1	not-regulated	not-regulated	not regulated
-0.151491	pL eS	Akap11	1	E2F6-repressed	MGA-repressed	E2F6-MGA-repressed
0.112378	pL eS	1810058I24Rik	1	not-regulated	not-regulated	not regulated
0.109334	pL eS	1110004F10Rik	1	not-regulated	not-regulated	not regulated
-0.114389	pL eS	Dmxl1	1	not-regulated	not-regulated	not regulated
-0.100081	pL eS	Itgav	1	not-regulated	not-regulated	not regulated
-0.113519	pL eS	Usp28	1	not-regulated	not-regulated	not regulated
-0.122266	pL eS	Fancm	1	not-regulated	not-regulated	not regulated
-0.105737	pL eS	Iah1	1	not-regulated	not-regulated	not regulated
0.115733	pL eS	Tmem129	1	not-regulated	not-regulated	not regulated
0.101775	pL eS	Sdhb	1	not-regulated	not-regulated	not regulated
0.115172	pL eS	Terb1	1	E2F6-repressed	MGA-repressed	E2F6-MGA-repressed
-0.104727	pL eS	Psap	1	not-regulated	not-regulated	not regulated
-0.147085	pL eS	Mga	1	not-regulated	not-regulated	not regulated
-0.117401	pL eS	Rab1a	1	not-regulated	not-regulated	not regulated
0.102501	pL eS	Tex30	1	E2F6-repressed	not-regulated	E2F6-only-repressed
-0.101583	pL eS	Eea1	1	not-regulated	not-regulated	not regulated
-0.114285	pL eS	2610507B11Rik	1	not-regulated	not-regulated	not regulated
0.108846	pL eS	Snx12	1	not-regulated	not-regulated	not regulated
0.105514	pL eS	Ndufa5	1	not-regulated	not-regulated	not regulated
0.111211	pL eS	Ypel5	1	not-regulated	not-regulated	not regulated
-0.100415	pL eS	Tm9sf3	1	not-regulated	not-regulated	not regulated
-0.107281	pL eS	Mex3a	1	not-regulated	not-regulated	not regulated
-0.108531	pL eS	Tmeff1	1	not-regulated	not-regulated	not regulated
-0.116222	pL eS	Fam126b	1	not-regulated	not-regulated	not regulated
-0.118656	pL eS	Vegfb	1	not-regulated	not-regulated	not regulated
-0.125012	pL eS	Coq10b	1	E2F6-repressed	not-regulated	E2F6-only-repressed
0.117115	pL eS	Thyn1	1	not-regulated	not-regulated	not regulated
-0.141054	pL eS	Ccpg1	1	not-regulated	not-regulated	not regulated
-0.100822	pL eS	Glod4	1	not-regulated	MGA-activated	MGA-only-activated
-0.122847	pL eS	Plk4	1	not-regulated	not-regulated	not regulated
-0.10166	pL eS	Atp6v0b	1	not-regulated	not-regulated	not regulated
-0.101362	pL eS	Gphn	1	not-regulated	not-regulated	not regulated
0.1004	pL eS	Pfdn4	1	not-regulated	not-regulated	not regulated
-0.109135	pL eS	Mfsd14a	1	not-regulated	not-regulated	not regulated
-0.106427	pL eS	Cab39l	1	not-regulated	not-regulated	not regulated
-0.111775	pL eS	Phf10	1	not-regulated	MGA-activated	MGA-only-activated
0.100667	pL eS	Tmem126a	1	not-regulated	not-regulated	not regulated
-0.138398	pL eS	Nsrp1	1	not-regulated	not-regulated	not regulated
0.109206	pL eS	M6pr	1	not-regulated	not-regulated	not regulated
-0.106025	pL eS	Zfp467	1	not-regulated	not-regulated	not regulated
-0.136508	pL eS	Rsf1	1	not-regulated	not-regulated	not regulated
0.100757	pL eS	Ptpn2	1	not-regulated	not-regulated	not regulated
-0.101704	pL eS	Dcaf13	1	E2F6-repressed	not-regulated	E2F6-only-repressed
-0.102246	pL eS	Clpp	1	not-regulated	not-regulated	not regulated
-0.10629	pL eS	Nisch	1	not-regulated	not-regulated	not regulated
-0.100059	pL eS	Zdhhc20	1	not-regulated	not-regulated	not regulated
-0.113274	pL eS	0610009B22Rik	1	not-regulated	not-regulated	not regulated
-0.111772	pL eS	Gna11	1	not-regulated	not-regulated	not regulated
0.103183	pL eS	Mthfd2	1	not-regulated	not-regulated	not regulated
0.102925	pL eS	Ergic3	1	not-regulated	not-regulated	not regulated
0.103864	pL eS	Ralgps2	1	not-regulated	not-regulated	not regulated
-0.128957	pL eS	Fos	1	not-regulated	not-regulated	not regulated
0.107294	pL eS	Dhps	1	E2F6-activated	not-regulated	E2F6-only-activated
-0.106658	pL eS	Bnip3l	1	not-regulated	not-regulated	not regulated
0.118976	pL eS	Rbis	1	not-regulated	not-regulated	not regulated
-0.112147	pL eS	Gnaq	1	not-regulated	not-regulated	not regulated
0.106389	pL eS	Dnajb1	1	not-regulated	MGA-repressed	MGA-only-repressed
-0.105351	pL eS	Neto2	1	E2F6-repressed	MGA-repressed	E2F6-MGA-repressed
0.101602	pL eS	Psmd8	1	not-regulated	MGA-repressed	MGA-only-repressed
0.101129	pL eS	Fnip1	1	not-regulated	not-regulated	not regulated
-0.10478	pL eS	Maf1	1	not-regulated	not-regulated	not regulated
-0.115952	pL eS	Gde1	1	not-regulated	MGA-repressed	MGA-only-repressed
-0.132218	pL eS	Kif5b	1	E2F6-repressed	not-regulated	E2F6-only-repressed
0.108645	pL eS	Shprh	1	not-regulated	not-regulated	not regulated
-0.122587	pL eS	Zfp664	1	not-regulated	not-regulated	not regulated
-0.10864	pL eS	Suclg1	1	not-regulated	not-regulated	not regulated
0.11227	pL eS	Pgd	1	not-regulated	not-regulated	not regulated
-0.121603	pL eS	Crabp1	1	E2F6-repressed	MGA-activated	E2F6-repressed-MGA-activated
-0.113271	pL eS	Pou2f1	1	not-regulated	not-regulated	not regulated
0.10076	pL eS	Oaz2	1	not-regulated	not-regulated	not regulated
0.102933	pL eS	Cenpk	1	not-regulated	not-regulated	not regulated
-0.120572	pL eS	Senp6	1	not-regulated	not-regulated	not regulated
0.107106	pL eS	Nxf2	1	E2F6-repressed	MGA-repressed	E2F6-MGA-repressed
0.105544	pL eS	mt-Nd5	1	not-regulated	not-regulated	not regulated
-0.111214	pL eS	Dync1h1	1	not-regulated	not-regulated	not regulated
0.124147	pL eS	Atr	1	not-regulated	MGA-repressed	MGA-only-repressed
0.119632	pL eS	Hspb11	1	not-regulated	not-regulated	not regulated
-0.105748	pL eS	Entr1	1	not-regulated	not-regulated	not regulated
-0.104294	pL eS	Fam168a	1	not-regulated	not-regulated	not regulated
-0.130411	pL eS	Lgals1	1	not-regulated	not-regulated	not regulated
-0.115665	pL eS	Armc1	1	not-regulated	not-regulated	not regulated
0.106819	pL eS	Dnajc18	1	not-regulated	not-regulated	not regulated
-0.125145	pL eS	Mrpl32	1	not-regulated	not-regulated	not regulated
-0.111496	pL eS	Gnai1	1	not-regulated	MGA-activated	MGA-only-activated
-0.130244	pL eS	Map1b	1	not-regulated	not-regulated	not regulated
-0.10227	pL eS	Ndfip1	1	not-regulated	not-regulated	not regulated
-0.117336	pL eS	Pdcd4	1	not-regulated	not-regulated	not regulated
0.110776	pL eS	Rpp21	1	not-regulated	not-regulated	not regulated
0.104736	pL eS	Gbf1	1	not-regulated	not-regulated	not regulated
-0.101286	pL eS	Ddx50	1	E2F6-repressed	not-regulated	E2F6-only-repressed
-0.129524	pL eS	Defb19	1	not-regulated	not-regulated	not regulated
-0.102394	pL eS	Psmc1	1	not-regulated	not-regulated	not regulated
-0.114114	pL eS	Ralgapa1	1	not-regulated	not-regulated	not regulated
-0.111154	pL eS	Nsa2	1	not-regulated	not-regulated	not regulated
-0.107613	pL eS	Cnot10	1	E2F6-repressed	not-regulated	E2F6-only-repressed
-0.10858	pL eS	Trim24	1	not-regulated	not-regulated	not regulated
-0.117051	pL eS	Mef2a	1	not-regulated	not-regulated	not regulated
0.105598	pL eS	Stk17b	1	not-regulated	not-regulated	not regulated
-0.122628	pL eS	Rhob	1	not-regulated	not-regulated	not regulated
0.110674	pL eS	Rbmx2	1	E2F6-activated	not-regulated	E2F6-only-activated
-0.110666	pL eS	Zfp652	1	not-regulated	MGA-activated	MGA-only-activated
0.101333	pL eS	Diablo	1	not-regulated	MGA-repressed	MGA-only-repressed
-0.106891	pL eS	Rars	1	not-regulated	not-regulated	not regulated
0.106607	pL eS	Chd8	1	not-regulated	not-regulated	not regulated
-0.107115	pL eS	Mxd4	1	not-regulated	MGA-repressed	MGA-only-repressed
-0.104159	pL eS	Cfl1	1	not-regulated	MGA-activated	MGA-only-activated
-0.10508	pL eS	Ppa2	1	not-regulated	not-regulated	not regulated
-0.100372	pL eS	Prpf4b	1	not-regulated	not-regulated	not regulated
-0.112861	pL eS	Bend4	1	not-regulated	not-regulated	not regulated
-0.100987	pL eS	Brca1	1	E2F6-repressed	MGA-activated	E2F6-repressed-MGA-activated
0.100227	pL eS	Tmem258	1	not-regulated	not-regulated	not regulated
0.11277	pL eS	Mllt10	1	not-regulated	MGA-repressed	MGA-only-repressed
-0.114399	pL eS	Hnrnpdl	1	not-regulated	not-regulated	not regulated
-0.103649	pL eS	Nsd1	1	not-regulated	not-regulated	not regulated
-0.109431	pL eS	Ankrd11	1	not-regulated	not-regulated	not regulated
0.105239	pL eS	Ddt	1	E2F6-activated	not-regulated	E2F6-only-activated
0.102817	pL eS	Sgf29	1	not-regulated	not-regulated	not regulated
-0.109104	pL eS	Uba5	1	not-regulated	not-regulated	not regulated
0.107975	pL eS	Htt	1	not-regulated	not-regulated	not regulated
0.110705	pL eS	Pphln1	1	not-regulated	not-regulated	not regulated
-0.109239	pL eS	Mapk14	1	not-regulated	not-regulated	not regulated
-0.11255	pL eS	Dstn	1	not-regulated	not-regulated	not regulated
0.105679	pL eS	Nop10	1	not-regulated	not-regulated	not regulated
-0.11395	pL eS	Carnmt1	1	not-regulated	not-regulated	not regulated
-0.106825	pL eS	Rufy3	1	not-regulated	not-regulated	not regulated
0.119141	pL eS	Ctcfl	1	E2F6-repressed	MGA-repressed	E2F6-MGA-repressed
-0.101647	pL eS	Rbm18	1	not-regulated	not-regulated	not regulated
0.109455	pL eS	Zfp800	1	not-regulated	MGA-repressed	MGA-only-repressed
-0.112807	pL eS	Agtpbp1	1	not-regulated	MGA-repressed	MGA-only-repressed
0.11777	pL eS	Alcam	1	not-regulated	not-regulated	not regulated
0.117613	pL eS	Timeless	1	not-regulated	not-regulated	not regulated
-0.122433	pL eS	Uhrf1bp1l	1	not-regulated	not-regulated	not regulated
-0.130453	pL eS	Zfp292	1	not-regulated	not-regulated	not regulated
-0.109295	pL eS	G3bp2	1	not-regulated	not-regulated	not regulated
-0.102027	pL eS	Ube2w	1	not-regulated	not-regulated	not regulated
-0.104095	pL eS	Mrps15	1	not-regulated	not-regulated	not regulated
-0.100818	pL eS	Edrf1	1	not-regulated	not-regulated	not regulated
0.101485	pL eS	Pde6d	1	not-regulated	not-regulated	not regulated
-0.121429	pL eS	Kif11	1	not-regulated	not-regulated	not regulated
-0.103967	pL eS	Suds3	1	not-regulated	not-regulated	not regulated
-0.108002	pL eS	Slc4a7	1	not-regulated	MGA-activated	MGA-only-activated
0.12163	pL eS	Polr2l	1	not-regulated	not-regulated	not regulated
-0.102541	pL eS	Gfer	1	not-regulated	not-regulated	not regulated
-0.103913	pL eS	Ep300	1	not-regulated	not-regulated	not regulated
0.111554	pL eS	1500011B03Rik	1	not-regulated	not-regulated	not regulated
-0.109929	pL eS	Ppil1	1	not-regulated	not-regulated	not regulated
-0.111487	pL eS	Gmcl1	1	not-regulated	not-regulated	not regulated
-0.104164	pL eS	Gclc	1	not-regulated	MGA-repressed	MGA-only-repressed
0.111189	pL eS	Aplp2	1	not-regulated	not-regulated	not regulated
0.117353	pL eS	Acer3	1	not-regulated	not-regulated	not regulated
-0.100645	pL eS	Pick1	1	not-regulated	not-regulated	not regulated
-0.113211	pL eS	Tmem245	1	not-regulated	MGA-repressed	MGA-only-repressed
-0.112474	pL eS	Purb	1	not-regulated	not-regulated	not regulated
-0.102436	pL eS	Gid4	1	not-regulated	not-regulated	not regulated
-0.106211	pL eS	Cdc37l1	1	E2F6-repressed	not-regulated	E2F6-only-repressed
0.107755	pL eS	Ccdc172	1	not-regulated	MGA-repressed	MGA-only-repressed
0.11278	pL eS	Tiparp	1	not-regulated	not-regulated	not regulated
-0.113642	pL eS	Etaa1	1	not-regulated	not-regulated	not regulated
0.106308	pL eS	Morc2a	1	E2F6-repressed	not-regulated	E2F6-only-repressed
-0.10376	pL eS	Dcaf5	1	not-regulated	not-regulated	not regulated
-0.144839	pL eS	Zbtb20	1	not-regulated	not-regulated	not regulated
-0.110054	pL eS	Fbl	1	not-regulated	not-regulated	not regulated
0.110223	pL eS	Psmd1	1	not-regulated	not-regulated	not regulated
-0.107761	pL eS	Rad50	1	not-regulated	MGA-activated	MGA-only-activated
[truncated: 57,539 more rows]

## Sheet: 4. DEA w STRA8 status
gene	avg_logFC	celltype	padj_multiple_DEanalyses	STRA8.status	STRA8.status2
0610009B22Rik	-0.255496	Z	4.47e-27	STRA8-bound	not activated
0610009B22Rik	-0.0406826	pL G1	nt	STRA8-bound	not activated
0610009B22Rik	0.00923215	In/B	nt	STRA8-bound	not activated
0610009B22Rik	-0.163869	pL lS	7.68e-11	STRA8-bound	not activated
0610009B22Rik	0.0121049	A1-4	nt	STRA8-bound	not activated
0610009B22Rik	-0.113274	pL eS	1	STRA8-bound	not activated
0610009B22Rik	-0.0660197	L	nt	STRA8-bound	not activated
0610009B22Rik	-0.0549531	B G2/M	nt	STRA8-bound	not activated
0610009B22Rik	-0.0108204	Undiff	nt	STRA8-bound	not activated
0610010F05Rik	-0.152598	pL eS	0.0668605	STRA8-bound	STRA8-activated
0610010F05Rik	-0.0746486	B G2/M	nt	STRA8-bound	STRA8-activated
0610010F05Rik	-0.124152	L	0.00075519	STRA8-bound	STRA8-activated
0610010F05Rik	-0.171954	Z	3.68e-13	STRA8-bound	STRA8-activated
0610010F05Rik	-0.110408	pL lS	0.00552076	STRA8-bound	STRA8-activated
0610010F05Rik	-0.0790459	pL G1	nt	STRA8-bound	STRA8-activated
0610010F05Rik	-0.0250231	In/B	nt	STRA8-bound	STRA8-activated
0610010F05Rik	-0.0336246	A1-4	nt	STRA8-bound	STRA8-activated
0610010K14Rik	-0.0649618	pL eS	nt	unbound	not activated
0610010K14Rik	-0.0035379	Z	nt	unbound	not activated
0610010K14Rik	-0.0120377	L	nt	unbound	not activated
0610010K14Rik	-0.165838	pL lS	5.11e-11	unbound	not activated
0610010K14Rik	0.0332899	Undiff	nt	unbound	not activated
0610010K14Rik	0.0897111	In/B	nt	unbound	not activated
0610010K14Rik	0.0956999	pL G1	nt	unbound	not activated
0610010K14Rik	0.0729949	A1-4	nt	unbound	not activated
0610010K14Rik	0.134582	B G2/M	0.00307857	unbound	not activated
0610012G03Rik	0.0129754	B G2/M	nt	unbound	not activated
0610012G03Rik	0.246947	L	1.13e-17	unbound	not activated
0610012G03Rik	0.159373	Z	1.07e-05	unbound	not activated
0610012G03Rik	0.0111173	In/B	nt	unbound	not activated
0610012G03Rik	0.023592	A1-4	nt	unbound	not activated
0610012G03Rik	-0.0047158	pL lS	nt	unbound	not activated
0610012G03Rik	0.0452972	pL G1	nt	unbound	not activated
0610012G03Rik	0.0293559	Undiff	nt	unbound	not activated
0610012G03Rik	-0.0245021	pL eS	nt	unbound	not activated
0610030E20Rik	0.0132574	Undiff	nt	unbound	not activated
0610030E20Rik	-0.0086208	A1-4	nt	unbound	not activated
0610030E20Rik	-0.0124471	pL G1	nt	unbound	not activated
0610030E20Rik	0.021213	In/B	nt	unbound	not activated
0610030E20Rik	0.108338	Z	1	unbound	not activated
0610030E20Rik	0.0145349	B G2/M	nt	unbound	not activated
1110004F10Rik	0.0149257	A1-4	nt	unbound	not activated
1110004F10Rik	0.111524	pL lS	0.00097474	unbound	not activated
1110004F10Rik	0.0660667	L	nt	unbound	not activated
1110004F10Rik	0.0398781	pL G1	nt	unbound	not activated
1110004F10Rik	0.0229931	Undiff	nt	unbound	not activated
1110004F10Rik	0.0926283	Z	nt	unbound	not activated
1110004F10Rik	-0.0211189	In/B	nt	unbound	not activated
1110004F10Rik	0.109334	pL eS	1	unbound	not activated
1110004F10Rik	0.0761953	B G2/M	nt	unbound	not activated
1110008P14Rik	-0.0526749	In/B	nt	unbound	not activated
1110008P14Rik	-0.010188	pL eS	nt	unbound	not activated
1110008P14Rik	0.0259112	A1-4	nt	unbound	not activated
1110008P14Rik	-0.0317802	pL G1	nt	unbound	not activated
1110008P14Rik	-0.0407395	Undiff	nt	unbound	not activated
1110008P14Rik	-0.0572063	B G2/M	nt	unbound	not activated
1110012L19Rik	0.035063	Undiff	nt	unbound	not activated
1110012L19Rik	0.0024824	A1-4	nt	unbound	not activated
1110032A03Rik	0.0720842	L	nt	unbound	not activated
1110032A03Rik	-0.0329213	pL lS	nt	unbound	not activated
1110032A03Rik	0.00936292	pL G1	nt	unbound	not activated
1110032A03Rik	-0.0037065	In/B	nt	unbound	not activated
1110032A03Rik	0.0172276	Undiff	nt	unbound	not activated
1110032A03Rik	0.157428	Z	6.9e-06	unbound	not activated
1110032A03Rik	-0.0437332	B G2/M	nt	unbound	not activated
1110032A03Rik	0.00123989	A1-4	nt	unbound	not activated
1110032A03Rik	-0.031296	pL eS	nt	unbound	not activated
1110038F14Rik	0.015291	Undiff	nt	unbound	not activated
1110038F14Rik	0.180157	Z	5.82e-08	unbound	not activated
1110038F14Rik	0.039069	In/B	nt	unbound	not activated
1110038F14Rik	0.027013	B G2/M	nt	unbound	not activated
1110038F14Rik	0.0121581	pL G1	nt	unbound	not activated
1110038F14Rik	-0.128131	pL lS	0.00054556	unbound	not activated
1110038F14Rik	0.0180636	L	nt	unbound	not activated
1110038F14Rik	0.0254174	A1-4	nt	unbound	not activated
1110038F14Rik	-0.0016536	pL eS	nt	unbound	not activated
1110051M20Rik	0.282216	Z	5.71e-26	unbound	not activated
1110051M20Rik	0.0206305	A1-4	nt	unbound	not activated
1110051M20Rik	0.156698	L	1.95e-06	unbound	not activated
1110051M20Rik	0.0111022	Undiff	nt	unbound	not activated
1110059E24Rik	0.0172953	Undiff	nt	unbound	not activated
1110059E24Rik	-0.0843241	pL G1	nt	unbound	not activated
1110059E24Rik	-0.0848948	Z	nt	unbound	not activated
1110059E24Rik	-0.0647436	L	nt	unbound	not activated
1110059E24Rik	-0.143597	pL eS	0.0106102	unbound	not activated
1110059E24Rik	-0.100836	pL lS	2.26e-05	unbound	not activated
1110059E24Rik	0.00012362	In/B	nt	unbound	not activated
1110059E24Rik	-0.0283228	B G2/M	nt	unbound	not activated
1110059E24Rik	-0.0150309	A1-4	nt	unbound	not activated
1110059G10Rik	0.0497319	pL lS	nt	unbound	not activated
1110059G10Rik	0.0115293	B G2/M	nt	unbound	not activated
1110059G10Rik	0.128788	L	0.917951	unbound	not activated
1110059G10Rik	-0.0078298	pL G1	nt	unbound	not activated
1110059G10Rik	0.0626898	pL eS	nt	unbound	not activated
1110059G10Rik	0.0194729	In/B	nt	unbound	not activated
1110059G10Rik	-0.019463	Z	nt	unbound	not activated
1110059G10Rik	0.00846982	A1-4	nt	unbound	not activated
1110059G10Rik	0.0140003	Undiff	nt	unbound	not activated
1110065P20Rik	-0.0073329	pL G1	nt	unbound	not activated
1110065P20Rik	0.159977	L	0.00011625	unbound	not activated
1110065P20Rik	0.0044223	B G2/M	nt	unbound	not activated
1110065P20Rik	-0.0017326	A1-4	nt	unbound	not activated
1110065P20Rik	-0.0064928	Undiff	nt	unbound	not activated
1110065P20Rik	0.225051	Z	2.7e-11	unbound	not activated
1110065P20Rik	-0.0938607	pL lS	nt	unbound	not activated
1110065P20Rik	0.0305928	In/B	nt	unbound	not activated
1110065P20Rik	-0.0124778	pL eS	nt	unbound	not activated
1190007I07Rik	-0.0081345	A1-4	nt	unbound	not activated
1190007I07Rik	0.0186662	pL eS	nt	unbound	not activated
1190007I07Rik	0.0214499	pL lS	nt	unbound	not activated
1190007I07Rik	0.0371517	Undiff	nt	unbound	not activated
1190007I07Rik	0.171249	Z	2.65e-06	unbound	not activated
1190007I07Rik	0.0982789	L	nt	unbound	not activated
1190007I07Rik	0.0061082	In/B	nt	unbound	not activated
1190007I07Rik	0.00251567	B G2/M	nt	unbound	not activated
1190007I07Rik	0.00429576	pL G1	nt	unbound	not activated
1500009L16Rik	0.00766322	Undiff	nt	unbound	not activated
1500009L16Rik	0.00645151	A1-4	nt	unbound	not activated
1500011B03Rik	0.0408182	B G2/M	nt	unbound	not activated
1500011B03Rik	-0.0187407	pL lS	nt	unbound	not activated
1500011B03Rik	0.0883221	Z	nt	unbound	not activated
1500011B03Rik	0.114252	pL G1	0.127051	unbound	not activated
1500011B03Rik	0.111554	pL eS	1	unbound	not activated
1500011B03Rik	-0.03934	L	nt	unbound	not activated
1500011B03Rik	0.0184834	In/B	nt	unbound	not activated
1500011B03Rik	-0.0238477	A1-4	nt	unbound	not activated
1500011B03Rik	-0.0128375	Undiff	nt	unbound	not activated
1600002K03Rik	-0.0009063	A1-4	nt	unbound	not activated
1600012H06Rik	0.010929	In/B	nt	unbound	not activated
1600012H06Rik	-0.0117659	A1-4	nt	unbound	not activated
1600012H06Rik	0.0145431	pL G1	nt	unbound	not activated
1600012H06Rik	0.019831	B G2/M	nt	unbound	not activated
1600012H06Rik	0.0312914	Undiff	nt	unbound	not activated
1700011M02Rik	-0.163913	Z	5.71e-28	unbound	not activated
1700013H16Rik	0.0799731	In/B	nt	STRA8-bound	STRA8-activated
1700013H16Rik	-1.24953	Z	3.17e-239	STRA8-bound	STRA8-activated
1700013H16Rik	0.0787271	pL lS	nt	STRA8-bound	STRA8-activated
1700013H16Rik	-0.0321031	A1-4	nt	STRA8-bound	STRA8-activated
1700013H16Rik	-0.255937	L	3.48e-37	STRA8-bound	STRA8-activated
1700013H16Rik	-0.0353972	Undiff	nt	STRA8-bound	STRA8-activated
1700013H16Rik	0.0787366	pL G1	nt	STRA8-bound	STRA8-activated
1700013H16Rik	0.0861465	B G2/M	nt	STRA8-bound	STRA8-activated
1700013H16Rik	0.266988	pL eS	1.44e-15	STRA8-bound	STRA8-activated
1700016K19Rik	0.0219468	A1-4	nt	unbound	not activated
1700016K19Rik	-0.0087827	Undiff	nt	unbound	not activated
1700017B05Rik	0.150337	Z	8.6e-09	STRA8-bound	STRA8-activated
1700017B05Rik	-0.0211868	Undiff	nt	STRA8-bound	STRA8-activated
1700020N01Rik	0.474249	Z	2.62e-45	unbound	not activated
1700021F05Rik	-0.0538207	pL lS	nt	unbound	not activated
1700021F05Rik	0.074741	B G2/M	nt	unbound	not activated
1700021F05Rik	-0.0026201	A1-4	nt	unbound	not activated
1700021F05Rik	0.0532642	In/B	nt	unbound	not activated
1700021F05Rik	-0.0432813	Undiff	nt	unbound	not activated
1700021F05Rik	0.0904991	L	nt	unbound	not activated
1700021F05Rik	0.0575003	Z	nt	unbound	not activated
1700025G04Rik	-0.0146837	A1-4	nt	unbound	not activated
1700025G04Rik	-0.0186926	Undiff	nt	unbound	not activated
1700028K03Rik	-0.256537	Z	1.58e-16	STRA8-bound	STRA8-activated
1700028K03Rik	0.0846965	pL lS	nt	STRA8-bound	STRA8-activated
1700028K03Rik	0.0500963	L	nt	STRA8-bound	STRA8-activated
1700029J07Rik	0.0154573	A1-4	nt	STRA8-bound	not activated
1700029J07Rik	-0.0327825	Undiff	nt	STRA8-bound	not activated
1700029J07Rik	0.27178	Z	8.54e-21	STRA8-bound	not activated
1700029P11Rik	0.0167076	Undiff	nt	unbound	not activated
1700029P11Rik	0.102593	Z	0.048111	unbound	not activated
1700030J22Rik	0.164832	Z	9.39e-06	unbound	not activated
1700030J22Rik	0.106874	L	0.0210099	unbound	not activated
1700030J22Rik	0.0126467	Undiff	nt	unbound	not activated
1700030J22Rik	-0.0132676	A1-4	nt	unbound	not activated
1700037C18Rik	0.109596	Z	0.00830282	STRA8-bound	STRA8-activated
1700037H04Rik	-0.0094555	Undiff	nt	unbound	not activated
1700037H04Rik	0.0383561	Z	nt	unbound	not activated
1700037H04Rik	-0.0232676	B G2/M	nt	unbound	not activated
1700037H04Rik	-0.007215	In/B	nt	unbound	not activated
1700037H04Rik	-0.0477977	pL G1	nt	unbound	not activated
1700037H04Rik	0.0968107	pL eS	nt	unbound	not activated
1700037H04Rik	-0.0108572	A1-4	nt	unbound	not activated
1700037H04Rik	0.0834295	L	nt	unbound	not activated
1700037H04Rik	0.0364672	pL lS	nt	unbound	not activated
1700066M21Rik	-0.0015593	In/B	nt	unbound	not activated
1700066M21Rik	-0.0171175	Undiff	nt	unbound	not activated
1700066M21Rik	-0.0388074	B G2/M	nt	unbound	not activated
1700066M21Rik	0.00544686	A1-4	nt	unbound	not activated
1700080O16Rik	-0.201507	Z	3.23e-09	unbound	not activated
1700102P08Rik	0.372937	Z	1.46e-23	unbound	not activated
1700123O20Rik	-0.0137191	In/B	nt	STRA8-bound	not activated
1700123O20Rik	-0.0991437	pL lS	nt	STRA8-bound	not activated
1700123O20Rik	-0.0114886	B G2/M	nt	STRA8-bound	not activated
1700123O20Rik	-0.0716217	pL eS	nt	STRA8-bound	not activated
1700123O20Rik	-0.0857434	Z	nt	STRA8-bound	not activated
1700123O20Rik	0.0122578	A1-4	nt	STRA8-bound	not activated
1700123O20Rik	-0.0545291	L	nt	STRA8-bound	not activated
1700123O20Rik	-0.0627163	pL G1	nt	STRA8-bound	not activated
1700123O20Rik	0.0120415	Undiff	nt	STRA8-bound	not activated
1700125H20Rik	0.224257	L	3.33e-28	unbound	not activated
1700125H20Rik	0.160702	Z	8.49e-06	unbound	not activated
1810009A15Rik	0.0123336	Undiff	nt	unbound	not activated
1810009A15Rik	0.0231452	A1-4	nt	unbound	not activated
1810009A15Rik	0.0101034	In/B	nt	unbound	not activated
1810013L24Rik	0.00697964	Undiff	nt	STRA8-bound	not activated
1810013L24Rik	0.0791056	pL eS	nt	STRA8-bound	not activated
1810013L24Rik	0.00403366	pL G1	nt	STRA8-bound	not activated
1810013L24Rik	0.065147	L	nt	STRA8-bound	not activated
1810013L24Rik	0.010262	B G2/M	nt	STRA8-bound	not activated
1810013L24Rik	0.0886698	pL lS	nt	STRA8-bound	not activated
1810013L24Rik	0.0101402	In/B	nt	STRA8-bound	not activated
1810013L24Rik	0.210211	Z	9.7e-15	STRA8-bound	not activated
1810013L24Rik	0.00930103	A1-4	nt	STRA8-bound	not activated
1810030O07Rik	-0.0245521	B G2/M	nt	unbound	not activated
1810030O07Rik	-0.0214805	In/B	nt	unbound	not activated
1810030O07Rik	0.0101036	A1-4	nt	unbound	not activated
1810030O07Rik	-0.0054466	Undiff	nt	unbound	not activated
1810037I17Rik	-0.0084132	Z	nt	unbound	not activated
1810037I17Rik	0.0673965	In/B	nt	unbound	not activated
1810037I17Rik	0.0688296	pL lS	nt	unbound	not activated
1810037I17Rik	0.0771632	B G2/M	nt	unbound	not activated
1810037I17Rik	0.0875368	A1-4	nt	unbound	not activated
1810037I17Rik	0.441928	L	7.82e-49	unbound	not activated
1810037I17Rik	0.0238473	Undiff	nt	unbound	not activated
1810037I17Rik	0.0329693	pL G1	nt	unbound	not activated
1810037I17Rik	0.0800645	pL eS	nt	unbound	not activated
1810055G02Rik	0.0123082	In/B	nt	unbound	not activated
1810055G02Rik	0.012494	A1-4	nt	unbound	not activated
1810055G02Rik	-0.0030013	Undiff	nt	unbound	not activated
1810055G02Rik	0.0704901	Z	nt	unbound	not activated
2210011C24Rik	-0.214449	pL lS	3.04e-30	unbound	not activated
2210011C24Rik	-0.0669312	pL eS	nt	unbound	not activated
2210016F16Rik	-0.0384538	pL eS	nt	unbound	not activated
2210016F16Rik	-0.0598976	pL lS	nt	unbound	not activated
2210016F16Rik	-0.14116	L	6.56e-09	unbound	not activated
2210016F16Rik	0.00889132	Undiff	nt	unbound	not activated
2210016F16Rik	0.007189	In/B	nt	unbound	not activated
2210016F16Rik	0.102975	B G2/M	1	unbound	not activated
2210016F16Rik	0.0726727	pL G1	nt	unbound	not activated
2210016F16Rik	0.11033	Z	0.020415	unbound	not activated
2210016F16Rik	0.00562947	A1-4	nt	unbound	not activated
2210016L21Rik	-0.085617	Z	nt	unbound	not activated
2210016L21Rik	-0.0313309	B G2/M	nt	unbound	not activated
2210016L21Rik	-0.0040549	Undiff	nt	unbound	not activated
2210016L21Rik	-0.0233491	pL G1	nt	unbound	not activated
2210016L21Rik	-0.0184911	A1-4	nt	unbound	not activated
2210016L21Rik	-0.0111502	In/B	nt	unbound	not activated
2210016L21Rik	-0.112332	pL lS	1.69e-05	unbound	not activated
2210016L21Rik	-0.102416	pL eS	1	unbound	not activated
2300009A05Rik	-0.0639842	Z	nt	STRA8-bound	not activated
2300009A05Rik	0.00235615	In/B	nt	STRA8-bound	not activated
2300009A05Rik	0.0221503	pL G1	nt	STRA8-bound	not activated
2300009A05Rik	0.00311661	A1-4	nt	STRA8-bound	not activated
2300009A05Rik	0.0051854	Undiff	nt	STRA8-bound	not activated
2300009A05Rik	0.1497	L	0.0004859	STRA8-bound	not activated
2300009A05Rik	0.0164811	B G2/M	nt	STRA8-bound	not activated
2310009B15Rik	0.0140282	In/B	nt	unbound	not activated
2310009B15Rik	-0.0375492	B G2/M	nt	unbound	not activated
2310009B15Rik	-0.0088774	pL eS	nt	unbound	not activated
2310009B15Rik	0.00515443	A1-4	nt	unbound	not activated
2310009B15Rik	0.0738267	Z	nt	unbound	not activated
2310009B15Rik	-0.0235431	pL G1	nt	unbound	not activated
2310009B15Rik	0.00194765	Undiff	nt	unbound	not activated
2310011J03Rik	0.0383733	B G2/M	nt	unbound	not activated
2310011J03Rik	0.00894783	Undiff	nt	unbound	not activated
2310011J03Rik	-0.0037839	In/B	nt	unbound	not activated
2310011J03Rik	0.00208118	A1-4	nt	unbound	not activated
2310011J03Rik	0.00353606	pL G1	nt	unbound	not activated
2310033P09Rik	0.0430677	pL G1	nt	unbound	not activated
2310033P09Rik	0.162279	pL lS	1.13e-06	unbound	not activated
2310033P09Rik	0.0339145	Undiff	nt	unbound	not activated
2310033P09Rik	0.00942192	Z	nt	unbound	not activated
2310033P09Rik	0.00277993	A1-4	nt	unbound	not activated
2310033P09Rik	0.131976	pL eS	0.212966	unbound	not activated
2310033P09Rik	0.0001252	In/B	nt	unbound	not activated
2310033P09Rik	-0.0216114	L	nt	unbound	not activated
2310033P09Rik	-0.0196512	B G2/M	nt	unbound	not activated
2310039H08Rik	0.0223166	A1-4	nt	unbound	not activated
2310039H08Rik	-0.0174282	In/B	nt	unbound	not activated
2310039H08Rik	-0.0063471	Undiff	nt	unbound	not activated
2310057M21Rik	0.00268631	Undiff	nt	unbound	not activated
2310057M21Rik	0.077901	Z	nt	unbound	not activated
2310057M21Rik	0.0314156	pL eS	nt	unbound	not activated
2310057M21Rik	0.00229302	In/B	nt	unbound	not activated
2310057M21Rik	0.00575724	B G2/M	nt	unbound	not activated
2310057M21Rik	-0.0316455	A1-4	nt	unbound	not activated
2310057M21Rik	0.0136585	L	nt	unbound	not activated
2310057M21Rik	0.00703422	pL G1	nt	unbound	not activated
2310057M21Rik	-0.0541488	pL lS	nt	unbound	not activated
2310061I04Rik	0.0043884	B G2/M	nt	STRA8-bound	STRA8-activated
2310061I04Rik	-0.0121108	In/B	nt	STRA8-bound	STRA8-activated
2310061I04Rik	-0.005825	pL G1	nt	STRA8-bound	STRA8-activated
2310061I04Rik	-0.116034	Z	0.00355369	STRA8-bound	STRA8-activated
2310061I04Rik	0.249852	L	3.53e-19	STRA8-bound	STRA8-activated
2310061I04Rik	-0.0022032	A1-4	nt	STRA8-bound	STRA8-activated
2310061I04Rik	-0.0318953	Undiff	nt	STRA8-bound	STRA8-activated
2310061I04Rik	0.142397	pL lS	3.48e-07	STRA8-bound	STRA8-activated
2310061I04Rik	-0.0060453	pL eS	nt	STRA8-bound	STRA8-activated
2410002F23Rik	0.0137275	In/B	nt	STRA8-bound	STRA8-activated
2410002F23Rik	-0.0225862	pL eS	nt	STRA8-bound	STRA8-activated
2410002F23Rik	-0.274612	Z	6.58e-36	STRA8-bound	STRA8-activated
2410002F23Rik	-0.0671511	L	nt	STRA8-bound	STRA8-activated
2410002F23Rik	0.0188258	Undiff	nt	STRA8-bound	STRA8-activated
2410002F23Rik	0.0467648	pL lS	nt	STRA8-bound	STRA8-activated
2410002F23Rik	-0.0087039	A1-4	nt	STRA8-bound	STRA8-activated
2410002F23Rik	0.0193319	B G2/M	nt	STRA8-bound	STRA8-activated
2410002F23Rik	0.0187499	pL G1	nt	STRA8-bound	STRA8-activated
2410004B18Rik	0.00483235	Undiff	nt	unbound	not activated
2410004B18Rik	-0.0249562	In/B	nt	unbound	not activated
2410004B18Rik	-0.112063	pL lS	0.00524142	unbound	not activated
2410004B18Rik	-0.096429	B G2/M	nt	unbound	not activated
2410004B18Rik	-0.0801021	pL eS	nt	unbound	not activated
2410004B18Rik	-0.10713	L	0.00278574	unbound	not activated
2410004B18Rik	-0.115396	pL G1	0.324465	unbound	not activated
2410004B18Rik	-0.0839948	Z	nt	unbound	not activated
2410004B18Rik	0.0125263	A1-4	nt	unbound	not activated
2410131K14Rik	-0.0078118	A1-4	nt	unbound	not activated
2410131K14Rik	-0.0200261	Undiff	nt	unbound	not activated
2510039O18Rik	0.00107987	In/B	nt	unbound	not activated
2510039O18Rik	0.00342649	L	nt	unbound	not activated
2510039O18Rik	0.0344144	Undiff	nt	unbound	not activated
2510039O18Rik	-0.0645769	pL lS	nt	unbound	not activated
2510039O18Rik	-0.0006359	pL G1	nt	unbound	not activated
2510039O18Rik	0.292943	Z	4.41e-27	unbound	not activated
2510039O18Rik	-0.0183229	pL eS	nt	unbound	not activated
2510039O18Rik	-0.0231343	A1-4	nt	unbound	not activated
2510039O18Rik	-0.0133223	B G2/M	nt	unbound	not activated
2610002M06Rik	-0.0079021	pL lS	nt	unbound	not activated
2610002M06Rik	-0.0010267	Undiff	nt	unbound	not activated
2610002M06Rik	-0.0072356	In/B	nt	unbound	not activated
2610002M06Rik	0.0294059	pL eS	nt	unbound	not activated
2610002M06Rik	0.0332831	pL G1	nt	unbound	not activated
2610002M06Rik	-0.109866	Z	2.69e-06	unbound	not activated
2610002M06Rik	-0.0115414	B G2/M	nt	unbound	not activated
2610002M06Rik	-0.0110703	L	nt	unbound	not activated
2610002M06Rik	-0.0035398	A1-4	nt	unbound	not activated
2610008E11Rik	-0.0447429	pL eS	nt	unbound	not activated
2610008E11Rik	-0.0164367	B G2/M	nt	unbound	not activated
2610008E11Rik	-0.0148263	A1-4	nt	unbound	not activated
2610008E11Rik	-0.0283472	In/B	nt	unbound	not activated
2610008E11Rik	-0.0680222	pL G1	nt	unbound	not activated
2610021A01Rik	0.0166773	Undiff	nt	unbound	not activated
2610021A01Rik	-0.0121806	A1-4	nt	unbound	not activated
2610044O15Rik8	0.00461063	A1-4	nt	unbound	not activated
2610044O15Rik8	0.00652757	Undiff	nt	unbound	not activated
2610301B20Rik	0.12909	Z	0.0110427	unbound	not activated
2610301B20Rik	-0.0174285	Undiff	nt	unbound	not activated
2610301B20Rik	-0.0006802	A1-4	nt	unbound	not activated
2610301B20Rik	-0.0184031	In/B	nt	unbound	not activated
2610301B20Rik	0.0491482	L	nt	unbound	not activated
2610301B20Rik	-0.0042544	pL eS	nt	unbound	not activated
2610301B20Rik	0.0346852	pL G1	nt	unbound	not activated
2610301B20Rik	0.0239601	pL lS	nt	unbound	not activated
2610301B20Rik	-0.0545085	B G2/M	nt	unbound	not activated
2610318N02Rik	0.00806726	Undiff	nt	unbound	not activated
2610318N02Rik	0.0180145	In/B	nt	unbound	not activated
2610318N02Rik	-0.000529	A1-4	nt	unbound	not activated
2610318N02Rik	-0.0010073	B G2/M	nt	unbound	not activated
2610507B11Rik	-0.0322514	Undiff	nt	STRA8-bound	not activated
2610507B11Rik	-0.0059316	A1-4	nt	STRA8-bound	not activated
2610507B11Rik	-0.114285	pL eS	1	STRA8-bound	not activated
2610507B11Rik	-0.0656554	B G2/M	nt	STRA8-bound	not activated
[truncated: 57,850 more rows]

## Sheet: 5. DEA w STRA8, E2F6-MGA status
gene	avg_logFC	celltype	padj_multiple_DEanalyses	E2F6_status_ESCs	MGA_status_ESCs	E2F6_MGA_status_ESCs	STRA8_status	STRA8_status2	STRA8.E2F6.MGA_status
[truncated: 58,207 more rows]
