# Supplementary material for: Destabilization of mRNAs enhances competence to initiate meiosis in mouse spermatogenic cells
Source: Development. 2024 Jul 15;151(14):dev202740. doi: 10.1242/dev.202740 (PMC11273298; doi:10.1242/dev.202740)
Supplement: Table S4. [file develop-151-202740-TableS4.xlsx]

## Sheet: Description
Table S4: scRNA-seq DEA WT v. KO Gene Ontology analysis
Gene Ontology (GO) enrichment analysis of Biological Processes (BP) terms of each cluster-specific gene set from scRNA-seq DEA listed below, with all expressed genes (detected in at least 25% of cells) in that cluster used as background.
Tab Name	Relevant Figure panels	Description
1. Undiff_Up_GO_BP_DE	--	MEIOC-upregulated genes (log2FC>0.1, padj<0.05), Undiff cluster
2. Undiff_Down_GO_BP_DE	--	MEIOC-downregulated genes (log2FC<-0.1, padj<0.05), Undiff cluster
3. A1-4_Up_GO_BP_DE	--	MEIOC-upregulated genes (log2FC>0.1, padj<0.05),A1-4 cluster
4. A1-4_Down_GO_BP_DE	--	MEIOC-downregulated genes (log2FC<-0.1, padj<0.05), A1-4 cluster
5. In.B_Up_GO_BP_DE	Figure 1D	MEIOC-upregulated genes (log2FC>0.1, padj<0.05), In/B cluster
6. In.B_Down_GO_BP_DE	Figure 1D	MEIOC-downregulated genes (log2FC<-0.1, padj<0.05), In/B cluster
7. B.G2.M_Up_GO_BP_DE	Figure 1D	MEIOC-upregulated genes (log2FC>0.1, padj<0.05), B G2/M cluster
8. B.G2.M_Down_GO_BP_DE	Figure 1D	MEIOC-downregulated genes (log2FC<-0.1, padj<0.05), B G2/M cluster
9, pL.G1_Up_GO_BP_DE	Figure 1D	MEIOC-upregulated genes (log2FC>0.1, padj<0.05), pL G1 cluster
10. pL.G1_Down_GO_BP_DE	Figure 1D	MEIOC-downregulated genes (log2FC<-0.1, padj<0.05), pL G1 cluster
11. pL.eS_Up_GO_BP_DE	Figure 1D	MEIOC-upregulated genes (log2FC>0.1, padj<0.05), pL eS cluster
12. pL.eS_Down_GO_BP_DE	Figure 1D	MEIOC-downregulated genes (log2FC<-0.1, padj<0.05), pL eS cluster
13. pL.lS_Up_GO_BP_DE	Figure 1D	MEIOC-upregulated genes (log2FC>0.1, padj<0.05), pL lS cluster
14. pL.lS_Down_GO_BP_DE	Figure 1D	MEIOC-downregulated genes (log2FC<-0.1, padj<0.05), pL lS cluster
15. L_Up_GO_BP_DE	Figure 1D	MEIOC-upregulated genes (log2FC>0.1, padj<0.05), L cluster
16. L_Down_GO_BP_DE	Figure 1D	MEIOC-downregulated genes (log2FC<-0.1, padj<0.05), L cluster
17. Z_Up_GO_BP_DE	Figure 1D	MEIOC-upregulated genes (log2FC>0.1, padj<0.05), Z cluster
18. Z_Down_GO_BP_DE	Figure 1D	MEIOC-downregulated genes (log2FC<-0.1, padj<0.05), Z cluster

## Sheet: 1. Undiff_Up_GO_BP_DE
ID	Description	GeneRatio	BgRatio	pvalue	p.adjust	qvalue	geneID	Count
GO:0010771	negative regulation of cell morphogenesis involved in differentiation	2/13	35/7524	0.00158792	0.253257	0.215374	Rcc2/Ryk	2
GO:0022604	regulation of cell morphogenesis	3/13	240/7524	0.00723155	0.253257	0.215374	Wtip/Rcc2/Ryk	3
GO:0051099	positive regulation of binding	2/13	115/7524	0.0161829	0.253257	0.215374	Mbd2/Ppp2cb	2
GO:0035563	positive regulation of chromatin binding	1/13	10/7524	0.0171545	0.253257	0.215374	Mbd2	1
GO:0051895	negative regulation of focal adhesion assembly	1/13	10/7524	0.0171545	0.253257	0.215374	Rcc2	1
GO:0030517	negative regulation of axon extension	1/13	11/7524	0.0188549	0.253257	0.215374	Ryk	1
GO:1902667	regulation of axon guidance	1/13	11/7524	0.0188549	0.253257	0.215374	Ryk	1
GO:1903392	negative regulation of adherens junction organization	1/13	11/7524	0.0188549	0.253257	0.215374	Rcc2	1
GO:0051988	regulation of attachment of spindle microtubules to kinetochore	1/13	12/7524	0.0205526	0.253257	0.215374	Rcc2	1
GO:0071542	dopaminergic neuron differentiation	1/13	12/7524	0.0205526	0.253257	0.215374	Ryk	1
GO:1900027	regulation of ruffle assembly	1/13	12/7524	0.0205526	0.253257	0.215374	Rcc2	1
GO:1901889	negative regulation of cell junction assembly	1/13	13/7524	0.0222476	0.253257	0.215374	Rcc2	1
GO:0048609	multicellular organismal reproductive process	3/13	373/7524	0.0238465	0.253257	0.215374	Mbd2/Meig1/Rsph1	3
GO:0006089	lactate metabolic process	1/13	14/7524	0.0239399	0.253257	0.215374	Ldhc	1
GO:0019098	reproductive behavior	1/13	14/7524	0.0239399	0.253257	0.215374	Mbd2	1
GO:0070935	3'-UTR-mediated mRNA stabilization	1/13	14/7524	0.0239399	0.253257	0.215374	Hnrnpa0	1
GO:0032504	multicellular organism reproduction	3/13	376/7524	0.0243542	0.253257	0.215374	Mbd2/Meig1/Rsph1	3
GO:0010721	negative regulation of cell development	2/13	143/7524	0.0243925	0.253257	0.215374	Rcc2/Ryk	2
GO:0040012	regulation of locomotion	3/13	381/7524	0.0252137	0.253257	0.215374	Rcc2/Ryk/Tmsb10	3
GO:0051270	regulation of cellular component movement	3/13	381/7524	0.0252137	0.253257	0.215374	Rcc2/Ryk/Tmsb10	3
GO:0034260	negative regulation of GTPase activity	1/13	15/7524	0.0256295	0.253257	0.215374	Rcc2	1
GO:0051129	negative regulation of cellular component organization	3/13	385/7524	0.0259134	0.253257	0.215374	Rcc2/Ryk/Tmsb10	3
GO:0016458	gene silencing	2/13	151/7524	0.0269975	0.253257	0.215374	Mbd2/Wtip	2
GO:0001953	negative regulation of cell-matrix adhesion	1/13	16/7524	0.0273164	0.253257	0.215374	Rcc2	1
GO:0035082	axoneme assembly	1/13	16/7524	0.0273164	0.253257	0.215374	Rsph1	1
GO:0046034	ATP metabolic process	2/13	153/7524	0.027666	0.253257	0.215374	ND4L/Ldhc	2
GO:0034501	protein localization to kinetochore	1/13	17/7524	0.0290006	0.253257	0.215374	Rcc2	1
GO:2000637	positive regulation of gene silencing by miRNA	1/13	17/7524	0.0290006	0.253257	0.215374	Wtip	1
GO:0010769	regulation of cell morphogenesis involved in differentiation	2/13	159/7524	0.0297122	0.253257	0.215374	Rcc2/Ryk	2
GO:0006346	methylation-dependent chromatin silencing	1/13	18/7524	0.0306821	0.253257	0.215374	Mbd2	1
GO:0060148	positive regulation of posttranscriptional gene silencing	1/13	18/7524	0.0306821	0.253257	0.215374	Wtip	1
GO:0022603	regulation of anatomical structure morphogenesis	3/13	415/7524	0.0315035	0.253257	0.215374	Wtip/Rcc2/Ryk	3
GO:0040029	regulation of gene expression, epigenetic	2/13	165/7524	0.0318184	0.253257	0.215374	Mbd2/Wtip	2
GO:0035329	hippo signaling	1/13	19/7524	0.0323609	0.253257	0.215374	Wtip	1
GO:0035561	regulation of chromatin binding	1/13	19/7524	0.0323609	0.253257	0.215374	Mbd2	1
GO:0060071	Wnt signaling pathway, planar cell polarity pathway	1/13	19/7524	0.0323609	0.253257	0.215374	Ryk	1
GO:0009205	purine ribonucleoside triphosphate metabolic process	2/13	171/7524	0.0339833	0.253257	0.215374	ND4L/Ldhc	2
GO:0030901	midbrain development	1/13	20/7524	0.034037	0.253257	0.215374	Ryk	1
GO:0034629	cellular protein-containing complex localization	1/13	20/7524	0.034037	0.253257	0.215374	Rcc2	1
GO:0050771	negative regulation of axonogenesis	1/13	20/7524	0.034037	0.253257	0.215374	Ryk	1
GO:0090175	regulation of establishment of planar polarity	1/13	20/7524	0.034037	0.253257	0.215374	Ryk	1
GO:0009126	purine nucleoside monophosphate metabolic process	2/13	172/7524	0.0343497	0.253257	0.215374	ND4L/Ldhc	2
GO:0009167	purine ribonucleoside monophosphate metabolic process	2/13	172/7524	0.0343497	0.253257	0.215374	ND4L/Ldhc	2
GO:0009199	ribonucleoside triphosphate metabolic process	2/13	173/7524	0.0347177	0.253257	0.215374	ND4L/Ldhc	2
GO:0009161	ribonucleoside monophosphate metabolic process	2/13	175/7524	0.0354585	0.253257	0.215374	ND4L/Ldhc	2
GO:0097178	ruffle assembly	1/13	21/7524	0.0357105	0.253257	0.215374	Rcc2	1
GO:0009144	purine nucleoside triphosphate metabolic process	2/13	177/7524	0.0362057	0.253257	0.215374	ND4L/Ldhc	2
GO:0010762	regulation of fibroblast migration	1/13	22/7524	0.0373812	0.253257	0.215374	Rcc2	1
GO:0010971	positive regulation of G2/M transition of mitotic cell cycle	1/13	22/7524	0.0373812	0.253257	0.215374	Rcc2	1
GO:0030317	flagellated sperm motility	1/13	22/7524	0.0373812	0.253257	0.215374	Ldhc	1
GO:0071459	protein localization to chromosome, centromeric region	1/13	22/7524	0.0373812	0.253257	0.215374	Rcc2	1
GO:0097722	sperm motility	1/13	22/7524	0.0373812	0.253257	0.215374	Ldhc	1
GO:0009123	nucleoside monophosphate metabolic process	2/13	182/7524	0.0381007	0.253257	0.215374	ND4L/Ldhc	2
GO:0035567	non-canonical Wnt signaling pathway	1/13	23/7524	0.0390493	0.253257	0.215374	Ryk	1
GO:0016055	Wnt signaling pathway	2/13	185/7524	0.0392562	0.253257	0.215374	Mbd2/Ryk	2
GO:0009141	nucleoside triphosphate metabolic process	2/13	186/7524	0.0396444	0.253257	0.215374	ND4L/Ldhc	2
GO:0198738	cell-cell signaling by wnt	2/13	186/7524	0.0396444	0.253257	0.215374	Mbd2/Ryk	2
GO:0010812	negative regulation of cell-substrate adhesion	1/13	24/7524	0.0407147	0.253257	0.215374	Rcc2	1
GO:0000902	cell morphogenesis	3/13	461/7524	0.0412488	0.253257	0.215374	Wtip/Rcc2/Ryk	3
GO:0051984	positive regulation of chromosome segregation	1/13	25/7524	0.0423775	0.253257	0.215374	Rcc2	1
GO:1902751	positive regulation of cell cycle G2/M phase transition	1/13	25/7524	0.0423775	0.253257	0.215374	Rcc2	1
GO:0051321	meiotic cell cycle	2/13	194/7524	0.0428041	0.253257	0.215374	Meig1/Rsph1	2
GO:0032535	regulation of cellular component size	2/13	195/7524	0.0432057	0.253257	0.215374	Ryk/Tmsb10	2
GO:0046580	negative regulation of Ras protein signal transduction	1/13	26/7524	0.0440376	0.253257	0.215374	Ppp2cb	1
GO:0031529	ruffle organization	1/13	27/7524	0.045695	0.253257	0.215374	Rcc2	1
GO:0051893	regulation of focal adhesion assembly	1/13	27/7524	0.045695	0.253257	0.215374	Rcc2	1
GO:0090109	regulation of cell-substrate junction assembly	1/13	27/7524	0.045695	0.253257	0.215374	Rcc2	1
GO:0007229	integrin-mediated signaling pathway	1/13	28/7524	0.0473498	0.253257	0.215374	Rcc2	1
GO:1905114	cell surface receptor signaling pathway involved in cell-cell signaling	2/13	209/7524	0.0489799	0.253257	0.215374	Mbd2/Ryk	2
GO:0001736	establishment of planar polarity	1/13	29/7524	0.049002	0.253257	0.215374	Ryk	1
GO:0007164	establishment of tissue polarity	1/13	29/7524	0.049002	0.253257	0.215374	Ryk	1
GO:0010761	fibroblast migration	1/13	29/7524	0.049002	0.253257	0.215374	Rcc2	1
GO:1900024	regulation of substrate adhesion-dependent cell spreading	1/13	29/7524	0.049002	0.253257	0.215374	Rcc2	1
GO:0008608	attachment of spindle microtubules to kinetochore	1/13	30/7524	0.0506515	0.253257	0.215374	Rcc2	1
GO:0051058	negative regulation of small GTPase mediated signal transduction	1/13	30/7524	0.0506515	0.253257	0.215374	Ppp2cb	1
GO:0060964	regulation of gene silencing by miRNA	1/13	30/7524	0.0506515	0.253257	0.215374	Wtip	1
GO:0030837	negative regulation of actin filament polymerization	1/13	32/7524	0.0539425	0.259103	0.220345	Tmsb10	1
GO:0060147	regulation of posttranscriptional gene silencing	1/13	32/7524	0.0539425	0.259103	0.220345	Wtip	1
GO:0060966	regulation of gene silencing by RNA	1/13	32/7524	0.0539425	0.259103	0.220345	Wtip	1
GO:0048255	mRNA stabilization	1/13	33/7524	0.0555841	0.259103	0.220345	Hnrnpa0	1
GO:1903391	regulation of adherens junction organization	1/13	33/7524	0.0555841	0.259103	0.220345	Rcc2	1
GO:0090066	regulation of anatomical structure size	2/13	225/7524	0.0559118	0.259103	0.220345	Ryk/Tmsb10	2
GO:0051098	regulation of binding	2/13	227/7524	0.0568022	0.260058	0.221158	Mbd2/Ppp2cb	2
GO:0001578	microtubule bundle formation	1/13	35/7524	0.0588594	0.26622	0.226398	Rsph1	1
GO:0009150	purine ribonucleotide metabolic process	2/13	235/7524	0.0604155	0.26622	0.226398	ND4L/Ldhc	2
GO:0007045	cell-substrate adherens junction assembly	1/13	37/7524	0.0621242	0.26622	0.226398	Rcc2	1
GO:0048041	focal adhesion assembly	1/13	37/7524	0.0621242	0.26622	0.226398	Rcc2	1
GO:1902373	negative regulation of mRNA catabolic process	1/13	37/7524	0.0621242	0.26622	0.226398	Hnrnpa0	1
GO:0009259	ribonucleotide metabolic process	2/13	242/7524	0.0636433	0.26622	0.226398	ND4L/Ldhc	2
GO:0043489	RNA stabilization	1/13	38/7524	0.0637527	0.26622	0.226398	Hnrnpa0	1
GO:1901888	regulation of cell junction assembly	1/13	38/7524	0.0637527	0.26622	0.226398	Rcc2	1
GO:0006163	purine nucleotide metabolic process	2/13	246/7524	0.0655148	0.266225	0.226402	ND4L/Ldhc	2
GO:0032272	negative regulation of protein polymerization	1/13	40/7524	0.0670018	0.266225	0.226402	Tmsb10	1
GO:0120031	plasma membrane bounded cell projection assembly	2/13	251/7524	0.0678812	0.266225	0.226402	Rsph1/Rcc2	2
GO:0001738	morphogenesis of a polarized epithelium	1/13	41/7524	0.0686225	0.266225	0.226402	Ryk	1
GO:0019693	ribose phosphate metabolic process	2/13	254/7524	0.0693153	0.266225	0.226402	ND4L/Ldhc	2
GO:0007044	cell-substrate junction assembly	1/13	42/7524	0.0702405	0.266225	0.226402	Rcc2	1
GO:0034333	adherens junction assembly	1/13	42/7524	0.0702405	0.266225	0.226402	Rcc2	1
GO:0090630	activation of GTPase activity	1/13	42/7524	0.0702405	0.266225	0.226402	Rcc2	1
GO:0030031	cell projection assembly	2/13	256/7524	0.0702771	0.266225	0.226402	Rsph1/Rcc2	2
GO:0007283	spermatogenesis	2/13	257/7524	0.0707598	0.266225	0.226402	Meig1/Rsph1	2
GO:1905330	regulation of morphogenesis of an epithelium	1/13	43/7524	0.071856	0.267699	0.227655	Ryk	1
GO:0072521	purine-containing compound metabolic process	2/13	261/7524	0.072702	0.268221	0.228099	ND4L/Ldhc	2
GO:1902369	negative regulation of RNA catabolic process	1/13	44/7524	0.0734688	0.268444	0.228289	Hnrnpa0	1
GO:0001952	regulation of cell-matrix adhesion	1/13	46/7524	0.0766868	0.275472	0.234265	Rcc2	1
GO:0048232	male gamete generation	2/13	271/7524	0.0776361	0.275472	0.234265	Meig1/Rsph1	2
GO:0030516	regulation of axon extension	1/13	47/7524	0.0782919	0.275472	0.234265	Ryk	1
GO:0048640	negative regulation of developmental growth	1/13	47/7524	0.0782919	0.275472	0.234265	Ryk	1
GO:0034446	substrate adhesion-dependent cell spreading	1/13	48/7524	0.0798945	0.275999	0.234714	Rcc2	1
GO:0050920	regulation of chemotaxis	1/13	48/7524	0.0798945	0.275999	0.234714	Ryk	1
GO:1902532	negative regulation of intracellular signal transduction	2/13	277/7524	0.080649	0.276096	0.234796	Wtip/Ppp2cb	2
GO:0032507	maintenance of protein location in cell	1/13	50/7524	0.0830918	0.281919	0.239748	Tmsb10	1
GO:0061387	regulation of extent of cell growth	1/13	52/7524	0.086279	0.289904	0.246539	Ryk	1
GO:0006090	pyruvate metabolic process	1/13	53/7524	0.0878687	0.289904	0.246539	Ldhc	1
GO:0060968	regulation of gene silencing	1/13	54/7524	0.0894558	0.289904	0.246539	Wtip	1
GO:0045596	negative regulation of cell differentiation	2/13	296/7524	0.0904372	0.289904	0.246539	Rcc2/Ryk	2
GO:0035195	gene silencing by miRNA	1/13	55/7524	0.0910405	0.289904	0.246539	Wtip	1
GO:0042773	ATP synthesis coupled electron transport	1/13	55/7524	0.0910405	0.289904	0.246539	ND4L	1
GO:0034332	adherens junction organization	1/13	57/7524	0.0942021	0.289904	0.246539	Rcc2	1
GO:0009117	nucleotide metabolic process	2/13	305/7524	0.0951986	0.289904	0.246539	ND4L/Ldhc	2
GO:0006753	nucleoside phosphate metabolic process	2/13	307/7524	0.0962671	0.289904	0.246539	ND4L/Ldhc	2
GO:0032092	positive regulation of protein binding	1/13	59/7524	0.0973535	0.289904	0.246539	Ppp2cb	1
GO:0010389	regulation of G2/M transition of mitotic cell cycle	1/13	60/7524	0.0989254	0.289904	0.246539	Rcc2	1
GO:0035194	posttranscriptional gene silencing by RNA	1/13	60/7524	0.0989254	0.289904	0.246539	Wtip	1
GO:1901992	positive regulation of mitotic cell cycle phase transition	1/13	60/7524	0.0989254	0.289904	0.246539	Rcc2	1
GO:0017144	drug metabolic process	2/13	312/7524	0.0989545	0.289904	0.246539	ND4L/Ldhc	2
GO:0016441	posttranscriptional gene silencing	1/13	61/7524	0.100495	0.289904	0.246539	Wtip	1
GO:0030177	positive regulation of Wnt signaling pathway	1/13	63/7524	0.103626	0.289904	0.246539	Mbd2	1
GO:0006342	chromatin silencing	1/13	64/7524	0.105188	0.289904	0.246539	Mbd2	1
GO:0007411	axon guidance	1/13	64/7524	0.105188	0.289904	0.246539	Ryk	1
GO:0042542	response to hydrogen peroxide	1/13	64/7524	0.105188	0.289904	0.246539	Ppp2cb	1
GO:0048675	axon extension	1/13	64/7524	0.105188	0.289904	0.246539	Ryk	1
GO:0097485	neuron projection guidance	1/13	64/7524	0.105188	0.289904	0.246539	Ryk	1
GO:0010977	negative regulation of neuron projection development	1/13	65/7524	0.106747	0.289904	0.246539	Ryk	1
GO:0022904	respiratory electron transport chain	1/13	65/7524	0.106747	0.289904	0.246539	ND4L	1
GO:0051651	maintenance of location in cell	1/13	65/7524	0.106747	0.289904	0.246539	Tmsb10	1
GO:0000904	cell morphogenesis involved in differentiation	2/13	329/7524	0.108259	0.289904	0.246539	Rcc2/Ryk	2
GO:0010608	posttranscriptional regulation of gene expression	2/13	329/7524	0.108259	0.289904	0.246539	Hnrnpa0/Wtip	2
GO:0008637	apoptotic mitochondrial changes	1/13	66/7524	0.108304	0.289904	0.246539	Ppp2cb	1
GO:0045814	negative regulation of gene expression, epigenetic	1/13	66/7524	0.108304	0.289904	0.246539	Mbd2	1
GO:1903312	negative regulation of mRNA metabolic process	1/13	66/7524	0.108304	0.289904	0.246539	Hnrnpa0	1
GO:0030334	regulation of cell migration	2/13	330/7524	0.108814	0.289904	0.246539	Rcc2/Tmsb10	2
GO:0007276	gamete generation	2/13	331/7524	0.10937	0.289904	0.246539	Meig1/Rsph1	2
GO:0045185	maintenance of protein location	1/13	67/7524	0.109858	0.289904	0.246539	Tmsb10	1
GO:0022900	electron transport chain	1/13	68/7524	0.11141	0.290865	0.247356	ND4L	1
GO:0006754	ATP biosynthetic process	1/13	69/7524	0.112959	0.290865	0.247356	Ldhc	1
GO:1901989	positive regulation of cell cycle phase transition	1/13	69/7524	0.112959	0.290865	0.247356	Rcc2	1
GO:0055086	nucleobase-containing small molecule metabolic process	2/13	338/7524	0.113284	0.290865	0.247356	ND4L/Ldhc	2
GO:0021953	central nervous system neuron differentiation	1/13	70/7524	0.114506	0.292029	0.248346	Ryk	1
GO:1902749	regulation of cell cycle G2/M phase transition	1/13	72/7524	0.117592	0.292045	0.24836	Rcc2	1
GO:2000027	regulation of animal organ morphogenesis	1/13	73/7524	0.119132	0.292045	0.24836	Ryk	1
GO:2000145	regulation of cell motility	2/13	350/7524	0.120086	0.292045	0.24836	Rcc2/Tmsb10	2
GO:1902904	negative regulation of supramolecular fiber organization	1/13	74/7524	0.120669	0.292045	0.24836	Tmsb10	1
GO:0120035	regulation of plasma membrane bounded cell projection organization	2/13	353/7524	0.121803	0.292045	0.24836	Rcc2/Ryk	2
GO:0007160	cell-matrix adhesion	1/13	75/7524	0.122203	0.292045	0.24836	Rcc2	1
GO:0031333	negative regulation of protein complex assembly	1/13	75/7524	0.122203	0.292045	0.24836	Tmsb10	1
GO:0034502	protein localization to chromosome	1/13	75/7524	0.122203	0.292045	0.24836	Rcc2	1
GO:0031344	regulation of cell projection organization	2/13	355/7524	0.122952	0.292045	0.24836	Rcc2/Ryk	2
GO:0009206	purine ribonucleoside triphosphate biosynthetic process	1/13	76/7524	0.123735	0.292045	0.24836	Ldhc	1
GO:0030308	negative regulation of cell growth	1/13	76/7524	0.123735	0.292045	0.24836	Ryk	1
GO:0043488	regulation of mRNA stability	1/13	76/7524	0.123735	0.292045	0.24836	Hnrnpa0	1
GO:0009145	purine nucleoside triphosphate biosynthetic process	1/13	77/7524	0.125264	0.29383	0.249878	Ldhc	1
GO:0009201	ribonucleoside triphosphate biosynthetic process	1/13	78/7524	0.126791	0.294711	0.250627	Ldhc	1
GO:0006119	oxidative phosphorylation	1/13	80/7524	0.129838	0.294711	0.250627	ND4L	1
GO:0010810	regulation of cell-substrate adhesion	1/13	81/7524	0.131358	0.294711	0.250627	Rcc2	1
GO:0031345	negative regulation of cell projection organization	1/13	81/7524	0.131358	0.294711	0.250627	Ryk	1
GO:0043487	regulation of RNA stability	1/13	82/7524	0.132875	0.294711	0.250627	Hnrnpa0	1
GO:0000086	G2/M transition of mitotic cell cycle	1/13	83/7524	0.13439	0.294711	0.250627	Rcc2	1
GO:0007286	spermatid development	1/13	83/7524	0.13439	0.294711	0.250627	Rsph1	1
GO:0009142	nucleoside triphosphate biosynthetic process	1/13	83/7524	0.13439	0.294711	0.250627	Ldhc	1
GO:0051494	negative regulation of cytoskeleton organization	1/13	83/7524	0.13439	0.294711	0.250627	Tmsb10	1
GO:0009127	purine nucleoside monophosphate biosynthetic process	1/13	84/7524	0.135902	0.294711	0.250627	Ldhc	1
GO:0009168	purine ribonucleoside monophosphate biosynthetic process	1/13	84/7524	0.135902	0.294711	0.250627	Ldhc	1
GO:0032496	response to lipopolysaccharide	1/13	84/7524	0.135902	0.294711	0.250627	Hnrnpa0	1
GO:0019953	sexual reproduction	2/13	379/7524	0.13696	0.294711	0.250627	Meig1/Rsph1	2
GO:0050770	regulation of axonogenesis	1/13	85/7524	0.137412	0.294711	0.250627	Ryk	1
GO:1901617	organic hydroxy compound biosynthetic process	1/13	85/7524	0.137412	0.294711	0.250627	Ldhc	1
GO:0048705	skeletal system morphogenesis	1/13	86/7524	0.138919	0.294711	0.250627	Ryk	1
GO:0009156	ribonucleoside monophosphate biosynthetic process	1/13	87/7524	0.140424	0.294711	0.250627	Ldhc	1
GO:0048515	spermatid differentiation	1/13	87/7524	0.140424	0.294711	0.250627	Rsph1	1
GO:0051983	regulation of chromosome segregation	1/13	87/7524	0.140424	0.294711	0.250627	Rcc2	1
GO:0002237	response to molecule of bacterial origin	1/13	88/7524	0.141927	0.294711	0.250627	Hnrnpa0	1
GO:0031047	gene silencing by RNA	1/13	88/7524	0.141927	0.294711	0.250627	Wtip	1
GO:0030833	regulation of actin filament polymerization	1/13	89/7524	0.143427	0.295717	0.251482	Tmsb10	1
GO:0061013	regulation of mRNA catabolic process	1/13	91/7524	0.14642	0.295717	0.251482	Hnrnpa0	1
GO:1990138	neuron projection extension	1/13	91/7524	0.14642	0.295717	0.251482	Ryk	1
GO:0008361	regulation of cell size	1/13	92/7524	0.147913	0.295717	0.251482	Ryk	1
GO:0009124	nucleoside monophosphate biosynthetic process	1/13	92/7524	0.147913	0.295717	0.251482	Ldhc	1
GO:0046578	regulation of Ras protein signal transduction	1/13	93/7524	0.149403	0.295717	0.251482	Ppp2cb	1
GO:0001666	response to hypoxia	1/13	94/7524	0.150891	0.295717	0.251482	Wtip	1
GO:0034329	cell junction assembly	1/13	94/7524	0.150891	0.295717	0.251482	Rcc2	1
GO:0051093	negative regulation of developmental process	2/13	403/7524	0.151344	0.295717	0.251482	Rcc2/Ryk	2
GO:0030041	actin filament polymerization	1/13	95/7524	0.152377	0.295717	0.251482	Tmsb10	1
GO:0120032	regulation of plasma membrane bounded cell projection assembly	1/13	95/7524	0.152377	0.295717	0.251482	Rcc2	1
GO:0032102	negative regulation of response to external stimulus	1/13	96/7524	0.15386	0.295717	0.251482	Ryk	1
GO:0044839	cell cycle G2/M phase transition	1/13	96/7524	0.15386	0.295717	0.251482	Rcc2	1
GO:0060491	regulation of cell projection assembly	1/13	96/7524	0.15386	0.295717	0.251482	Rcc2	1
GO:0036293	response to decreased oxygen levels	1/13	97/7524	0.155341	0.295717	0.251482	Wtip	1
GO:0045665	negative regulation of neuron differentiation	1/13	97/7524	0.155341	0.295717	0.251482	Ryk	1
GO:0007162	negative regulation of cell adhesion	1/13	98/7524	0.156819	0.295717	0.251482	Rcc2	1
GO:0019941	modification-dependent protein catabolic process	2/13	414/7524	0.158049	0.295717	0.251482	Uba52/Ppp2cb	2
GO:0010038	response to metal ion	1/13	99/7524	0.158296	0.295717	0.251482	Ppp2cb	1
GO:0044703	multi-organism reproductive process	2/13	415/7524	0.158662	0.295717	0.251482	Meig1/Rsph1	2
GO:0055114	oxidation-reduction process	2/13	416/7524	0.159275	0.295717	0.251482	ND4L/Ldhc	2
GO:0072330	monocarboxylic acid biosynthetic process	1/13	100/7524	0.159769	0.295717	0.251482	Ldhc	1
GO:0008064	regulation of actin polymerization or depolymerization	1/13	101/7524	0.161241	0.295717	0.251482	Tmsb10	1
GO:0000302	response to reactive oxygen species	1/13	102/7524	0.162709	0.295717	0.251482	Ppp2cb	1
GO:0030832	regulation of actin filament length	1/13	102/7524	0.162709	0.295717	0.251482	Tmsb10	1
GO:0043547	positive regulation of GTPase activity	1/13	103/7524	0.164176	0.295717	0.251482	Rcc2	1
GO:0046677	response to antibiotic	1/13	103/7524	0.164176	0.295717	0.251482	Ppp2cb	1
GO:0043632	modification-dependent macromolecule catabolic process	2/13	424/7524	0.164201	0.295717	0.251482	Uba52/Ppp2cb	2
GO:0045926	negative regulation of growth	1/13	104/7524	0.16564	0.296902	0.25249	Ryk	1
GO:0021537	telencephalon development	1/13	106/7524	0.168561	0.30072	0.255737	Ryk	1
GO:0070482	response to oxygen levels	1/13	107/7524	0.170019	0.301902	0.256742	Wtip	1
GO:0045931	positive regulation of mitotic cell cycle	1/13	109/7524	0.172926	0.305636	0.259918	Rcc2	1
GO:0009152	purine ribonucleotide biosynthetic process	1/13	111/7524	0.175823	0.309001	0.262779	Ldhc	1
GO:0008154	actin polymerization or depolymerization	1/13	112/7524	0.177269	0.309001	0.262779	Tmsb10	1
GO:0051056	regulation of small GTPase mediated signal transduction	1/13	112/7524	0.177269	0.309001	0.262779	Ppp2cb	1
GO:0051271	negative regulation of cellular component movement	1/13	114/7524	0.180152	0.312593	0.265834	Ryk	1
GO:0034330	cell junction organization	1/13	116/7524	0.183027	0.313818	0.266875	Rcc2	1
GO:0060284	regulation of cell development	2/13	456/7524	0.184207	0.313818	0.266875	Rcc2/Ryk	2
GO:0009260	ribonucleotide biosynthetic process	1/13	117/7524	0.18446	0.313818	0.266875	Ldhc	1
GO:0040013	negative regulation of locomotion	1/13	117/7524	0.18446	0.313818	0.266875	Ryk	1
GO:0006164	purine nucleotide biosynthetic process	1/13	118/7524	0.185892	0.313818	0.266875	Ldhc	1
GO:0032271	regulation of protein polymerization	1/13	120/7524	0.188747	0.313818	0.266875	Tmsb10	1
GO:0060560	developmental growth involved in morphogenesis	1/13	120/7524	0.188747	0.313818	0.266875	Ryk	1
GO:0031589	cell-substrate adhesion	1/13	121/7524	0.190172	0.313818	0.266875	Rcc2	1
GO:0048588	developmental cell growth	1/13	121/7524	0.190172	0.313818	0.266875	Ryk	1
GO:0072522	purine-containing compound biosynthetic process	1/13	121/7524	0.190172	0.313818	0.266875	Ldhc	1
GO:0051603	proteolysis involved in cellular protein catabolic process	2/13	467/7524	0.191185	0.313818	0.266875	Uba52/Ppp2cb	2
GO:1901135	carbohydrate derivative metabolic process	2/13	467/7524	0.191185	0.313818	0.266875	ND4L/Ldhc	2
GO:0046390	ribose phosphate biosynthetic process	1/13	122/7524	0.191594	0.313818	0.266875	Ldhc	1
GO:0009636	response to toxic substance	1/13	124/7524	0.194431	0.315743	0.268513	Ppp2cb	1
GO:0045333	cellular respiration	1/13	124/7524	0.194431	0.315743	0.268513	ND4L	1
GO:0050768	negative regulation of neurogenesis	1/13	126/7524	0.197259	0.318973	0.271259	Ryk	1
GO:0019637	organophosphate metabolic process	2/13	485/7524	0.202698	0.325306	0.276645	ND4L/Ldhc	2
GO:0043393	regulation of protein binding	1/13	130/7524	0.202888	0.325306	0.276645	Ppp2cb	1
GO:0044087	regulation of cellular component biogenesis	2/13	487/7524	0.203983	0.325674	0.276958	Rcc2/Tmsb10	2
GO:0030111	regulation of Wnt signaling pathway	1/13	132/7524	0.205689	0.325674	0.276958	Mbd2	1
GO:0110053	regulation of actin filament organization	1/13	132/7524	0.205689	0.325674	0.276958	Tmsb10	1
GO:0044257	cellular protein catabolic process	2/13	491/7524	0.206559	0.325695	0.276976	Uba52/Ppp2cb	2
GO:0007267	cell-cell signaling	2/13	493/7524	0.207849	0.326374	0.277554	Mbd2/Ryk	2
GO:0051961	negative regulation of nervous system development	1/13	136/7524	0.211263	0.33037	0.280952	Ryk	1
GO:0051346	negative regulation of hydrolase activity	1/13	137/7524	0.212651	0.331177	0.281638	Rcc2	1
GO:0006470	protein dephosphorylation	1/13	139/7524	0.21542	0.333726	0.283805	Ppp2cb	1
GO:0006935	chemotaxis	1/13	141/7524	0.21818	0.333726	0.283805	Ryk	1
GO:0043087	regulation of GTPase activity	1/13	141/7524	0.21818	0.333726	0.283805	Rcc2	1
GO:0009165	nucleotide biosynthetic process	1/13	142/7524	0.219556	0.333726	0.283805	Ldhc	1
GO:0042330	taxis	1/13	142/7524	0.219556	0.333726	0.283805	Ryk	1
GO:0051235	maintenance of location	1/13	142/7524	0.219556	0.333726	0.283805	Tmsb10	1
GO:0046394	carboxylic acid biosynthetic process	1/13	143/7524	0.220931	0.333894	0.283948	Ldhc	1
GO:0016053	organic acid biosynthetic process	1/13	144/7524	0.222303	0.333894	0.283948	Ldhc	1
GO:1901293	nucleoside phosphate biosynthetic process	1/13	144/7524	0.222303	0.333894	0.283948	Ldhc	1
GO:0007281	germ cell development	1/13	145/7524	0.223673	0.334629	0.284573	Rsph1	1
GO:0009617	response to bacterium	1/13	148/7524	0.227769	0.339421	0.288649	Hnrnpa0	1
GO:0043410	positive regulation of MAPK cascade	1/13	149/7524	0.22913	0.340115	0.289239	Ryk	1
GO:0031330	negative regulation of cellular catabolic process	1/13	151/7524	0.231846	0.342807	0.291528	Hnrnpa0	1
GO:0034976	response to endoplasmic reticulum stress	1/13	153/7524	0.234552	0.344131	0.292654	Ppp2cb	1
GO:0051258	protein polymerization	1/13	153/7524	0.234552	0.344131	0.292654	Tmsb10	1
GO:0090068	positive regulation of cell cycle process	1/13	157/7524	0.239939	0.35068	0.298224	Rcc2	1
GO:0001667	ameboidal-type cell migration	1/13	160/7524	0.243956	0.351738	0.299123	Rcc2	1
GO:0015980	energy derivation by oxidation of organic compounds	1/13	160/7524	0.243956	0.351738	0.299123	ND4L	1
GO:0060271	cilium assembly	1/13	160/7524	0.243956	0.351738	0.299123	Rsph1	1
GO:0006402	mRNA catabolic process	1/13	161/7524	0.245291	0.351738	0.299123	Hnrnpa0	1
GO:0006954	inflammatory response	1/13	161/7524	0.245291	0.351738	0.299123	Hnrnpa0	1
GO:0030900	forebrain development	1/13	164/7524	0.249282	0.356117	0.302847	Ryk	1
GO:0048638	regulation of developmental growth	1/13	168/7524	0.254573	0.361481	0.307409	Ryk	1
GO:0032956	regulation of actin cytoskeleton organization	1/13	169/7524	0.25589	0.361481	0.307409	Tmsb10	1
GO:1901615	organic hydroxy compound metabolic process	1/13	169/7524	0.25589	0.361481	0.307409	Ldhc	1
GO:0031503	protein-containing complex localization	1/13	171/7524	0.258519	0.362498	0.308274	Rcc2	1
GO:0044782	cilium organization	1/13	171/7524	0.258519	0.362498	0.308274	Rsph1	1
GO:0009895	negative regulation of catabolic process	1/13	172/7524	0.259829	0.362997	0.308698	Hnrnpa0	1
GO:0007409	axonogenesis	1/13	178/7524	0.26765	0.371194	0.315669	Ryk	1
GO:1901990	regulation of mitotic cell cycle phase transition	1/13	178/7524	0.26765	0.371194	0.315669	Rcc2	1
GO:0001501	skeletal system development	1/13	179/7524	0.268946	0.371635	0.316044	Ryk	1
GO:0032970	regulation of actin filament-based process	1/13	181/7524	0.271532	0.372499	0.316779	Tmsb10	1
GO:1902903	regulation of supramolecular fiber organization	1/13	181/7524	0.271532	0.372499	0.316779	Tmsb10	1
GO:0006401	RNA catabolic process	1/13	182/7524	0.272822	0.372922	0.317138	Hnrnpa0	1
GO:0007015	actin filament organization	1/13	189/7524	0.28179	0.383801	0.32639	Tmsb10	1
GO:1903311	regulation of mRNA metabolic process	1/13	192/7524	0.285603	0.386894	0.329021	Hnrnpa0	1
GO:0010035	response to inorganic substance	1/13	193/7524	0.28687	0.386894	0.329021	Ppp2cb	1
GO:0007265	Ras protein signal transduction	1/13	194/7524	0.288134	0.386894	0.329021	Ppp2cb	1
GO:0016311	dephosphorylation	1/13	194/7524	0.288134	0.386894	0.329021	Ppp2cb	1
GO:1901987	regulation of cell cycle phase transition	1/13	195/7524	0.289397	0.387221	0.329299	Rcc2	1
GO:0001558	regulation of cell growth	1/13	197/7524	0.291916	0.38786	0.329842	Ryk	1
GO:0061564	axon development	1/13	197/7524	0.291916	0.38786	0.329842	Ryk	1
GO:0098813	nuclear chromosome segregation	1/13	202/7524	0.298177	0.394798	0.335743	Rcc2	1
GO:0022412	cellular process involved in reproduction in multicellular organism	1/13	205/7524	0.301909	0.398352	0.338764	Rsph1	1
GO:0032787	monocarboxylic acid metabolic process	1/13	210/7524	0.308088	0.405099	0.344502	Ldhc	1
GO:0006979	response to oxidative stress	1/13	211/7524	0.309318	0.405313	0.344685	Ppp2cb	1
GO:0007169	transmembrane receptor protein tyrosine kinase signaling pathway	1/13	212/7524	0.310546	0.405524	0.344864	Ryk	1
GO:0007610	behavior	1/13	215/7524	0.314217	0.408913	0.347746	Mbd2	1
GO:0045787	positive regulation of cell cycle	1/13	217/7524	0.316655	0.410678	0.349247	Rcc2	1
GO:0005975	carbohydrate metabolic process	1/13	219/7524	0.319084	0.412422	0.35073	Ldhc	1
GO:0032101	regulation of response to external stimulus	1/13	221/7524	0.321506	0.414143	0.352193	Ryk	1
GO:0006091	generation of precursor metabolites and energy	1/13	223/7524	0.323919	0.415842	0.353639	ND4L	1
GO:0002009	morphogenesis of an epithelium	1/13	235/7524	0.338235	0.431306	0.36679	Ryk	1
GO:0010639	negative regulation of organelle organization	1/13	235/7524	0.338235	0.431306	0.36679	Tmsb10	1
GO:0030155	regulation of cell adhesion	1/13	236/7524	0.339415	0.431364	0.366839	Rcc2	1
GO:0016049	cell growth	1/13	238/7524	0.34177	0.432909	0.368152	Ryk	1
GO:0051345	positive regulation of hydrolase activity	1/13	240/7524	0.344117	0.434433	0.369449	Rcc2	1
GO:0007264	small GTPase mediated signal transduction	1/13	242/7524	0.346456	0.435938	0.370729	Ppp2cb	1
GO:0043408	regulation of MAPK cascade	1/13	247/7524	0.352271	0.440336	0.374469	Ryk	1
GO:0090407	organophosphate biosynthetic process	1/13	247/7524	0.352271	0.440336	0.374469	Ldhc	1
GO:0044772	mitotic cell cycle phase transition	1/13	248/7524	0.353428	0.440336	0.374469	Rcc2	1
GO:0043207	response to external biotic stimulus	1/13	254/7524	0.360331	0.446012	0.379295	Hnrnpa0	1
GO:0051707	response to other organism	1/13	254/7524	0.360331	0.446012	0.379295	Hnrnpa0	1
GO:0007059	chromosome segregation	1/13	256/7524	0.362616	0.44724	0.38034	Rcc2	1
GO:0048667	cell morphogenesis involved in neuron differentiation	1/13	257/7524	0.363756	0.44724	0.38034	Ryk	1
GO:0043254	regulation of protein complex assembly	1/13	258/7524	0.364895	0.44724	0.38034	Tmsb10	1
GO:0034655	nucleobase-containing compound catabolic process	1/13	259/7524	0.366031	0.44724	0.38034	Hnrnpa0	1
GO:0044270	cellular nitrogen compound catabolic process	1/13	266/7524	0.373933	0.450414	0.383039	Hnrnpa0	1
GO:0046700	heterocycle catabolic process	1/13	266/7524	0.373933	0.450414	0.383039	Hnrnpa0	1
GO:0019439	aromatic compound catabolic process	1/13	269/7524	0.377291	0.450414	0.383039	Hnrnpa0	1
GO:0000165	MAPK cascade	1/13	271/7524	0.379521	0.450414	0.383039	Ryk	1
GO:0009607	response to biotic stimulus	1/13	271/7524	0.379521	0.450414	0.383039	Hnrnpa0	1
GO:0044770	cell cycle phase transition	1/13	271/7524	0.379521	0.450414	0.383039	Rcc2	1
GO:1901137	carbohydrate derivative biosynthetic process	1/13	271/7524	0.379521	0.450414	0.383039	Ldhc	1
GO:0048729	tissue morphogenesis	1/13	272/7524	0.380633	0.450414	0.383039	Ryk	1
GO:0010975	regulation of neuron projection development	1/13	273/7524	0.381743	0.450414	0.383039	Ryk	1
GO:0042493	response to drug	1/13	273/7524	0.381743	0.450414	0.383039	Ppp2cb	1
GO:0033993	response to lipid	1/13	274/7524	0.382852	0.450414	0.383039	Hnrnpa0	1
GO:1901361	organic cyclic compound catabolic process	1/13	274/7524	0.382852	0.450414	0.383039	Hnrnpa0	1
GO:0007420	brain development	1/13	280/7524	0.389464	0.456273	0.388022	Ryk	1
GO:0043086	negative regulation of catalytic activity	1/13	283/7524	0.392746	0.456273	0.388022	Rcc2	1
GO:0043161	proteasome-mediated ubiquitin-dependent protein catabolic process	1/13	283/7524	0.392746	0.456273	0.388022	Ppp2cb	1
GO:0023014	signal transduction by protein phosphorylation	1/13	284/7524	0.393836	0.456273	0.388022	Ryk	1
GO:0044283	small molecule biosynthetic process	1/13	284/7524	0.393836	0.456273	0.388022	Ldhc	1
GO:0048812	neuron projection morphogenesis	1/13	286/7524	0.396011	0.457398	0.388979	Ryk	1
GO:0051493	regulation of cytoskeleton organization	1/13	292/7524	0.402493	0.462076	0.392957	Tmsb10	1
GO:0120039	plasma membrane bounded cell projection morphogenesis	1/13	292/7524	0.402493	0.462076	0.392957	Ryk	1
GO:0048858	cell projection morphogenesis	1/13	294/7524	0.404639	0.463141	0.393862	Ryk	1
GO:0032990	cell part morphogenesis	1/13	309/7524	0.420511	0.478182	0.406653	Ryk	1
GO:0003006	developmental process involved in reproduction	1/13	310/7524	0.421555	0.478182	0.406653	Rsph1	1
GO:0060322	head development	1/13	310/7524	0.421555	0.478182	0.406653	Ryk	1
GO:0007005	mitochondrion organization	1/13	320/7524	0.431901	0.486145	0.413425	Ppp2cb	1
GO:0016569	covalent chromatin modification	1/13	320/7524	0.431901	0.486145	0.413425	Mbd2	1
GO:0097435	supramolecular fiber organization	1/13	322/7524	0.43395	0.486145	0.413425	Tmsb10	1
GO:0007346	regulation of mitotic cell cycle	1/13	323/7524	0.434972	0.486145	0.413425	Rcc2	1
GO:0030036	actin cytoskeleton organization	1/13	323/7524	0.434972	0.486145	0.413425	Tmsb10	1
GO:0010498	proteasomal protein catabolic process	1/13	328/7524	0.440055	0.490384	0.41703	Ppp2cb	1
GO:0007167	enzyme linked receptor protein signaling pathway	1/13	330/7524	0.442077	0.490881	0.417453	Ryk	1
GO:0040008	regulation of growth	1/13	331/7524	0.443085	0.490881	0.417453	Ryk	1
GO:0045664	regulation of neuron differentiation	1/13	333/7524	0.445096	0.491676	0.418129	Ryk	1
GO:1902533	positive regulation of intracellular signal transduction	1/13	341/7524	0.453075	0.499039	0.42439	Ryk	1
GO:0030029	actin filament-based process	1/13	344/7524	0.456039	0.500852	0.425933	Tmsb10	1
GO:0048589	developmental growth	1/13	351/7524	0.462899	0.506921	0.431094	Ryk	1
GO:0000226	microtubule cytoskeleton organization	1/13	357/7524	0.468715	0.510349	0.434009	Rsph1	1
GO:0007417	central nervous system development	1/13	357/7524	0.468715	0.510349	0.434009	Ryk	1
GO:0001934	positive regulation of protein phosphorylation	1/13	362/7524	0.473517	0.514105	0.437202	Ryk	1
GO:0009887	animal organ morphogenesis	1/13	370/7524	0.481118	0.520868	0.442954	Ryk	1
GO:0019752	carboxylic acid metabolic process	1/13	372/7524	0.483002	0.521423	0.443426	Ldhc	1
GO:0007155	cell adhesion	1/13	375/7524	0.485816	0.52255	0.444385	Rcc2	1
GO:0010564	regulation of cell cycle process	1/13	377/7524	0.487685	0.52255	0.444385	Rcc2	1
GO:0022610	biological adhesion	1/13	378/7524	0.488617	0.52255	0.444385	Rcc2	1
GO:0043436	oxoacid metabolic process	1/13	379/7524	0.489547	0.52255	0.444385	Ldhc	1
GO:0006082	organic acid metabolic process	1/13	381/7524	0.491403	0.523062	0.44482	Ldhc	1
GO:0042327	positive regulation of phosphorylation	1/13	384/7524	0.494175	0.524544	0.44608	Ryk	1
GO:0006952	defense response	1/13	398/7524	0.506929	0.536582	0.456318	Hnrnpa0	1
GO:0050767	regulation of neurogenesis	1/13	402/7524	0.510518	0.53668	0.456401	Ryk	1
GO:0051301	cell division	1/13	403/7524	0.511411	0.53668	0.456401	Rcc2	1
GO:0051336	regulation of hydrolase activity	1/13	404/7524	0.512303	0.53668	0.456401	Rcc2	1
GO:0006511	ubiquitin-dependent protein catabolic process	1/13	406/7524	0.514083	0.53668	0.456401	Ppp2cb	1
GO:0016567	protein ubiquitination	1/13	406/7524	0.514083	0.53668	0.456401	Uba52	1
GO:0010562	positive regulation of phosphorus metabolic process	1/13	414/7524	0.52114	0.541075	0.460138	Ryk	1
GO:0045937	positive regulation of phosphate metabolic process	1/13	414/7524	0.52114	0.541075	0.460138	Ryk	1
GO:0031329	regulation of cellular catabolic process	1/13	425/7524	0.530691	0.549489	0.467294	Hnrnpa0	1
GO:0051960	regulation of nervous system development	1/13	431/7524	0.535825	0.553298	0.470533	Ryk	1
GO:0009628	response to abiotic stimulus	1/13	443/7524	0.54594	0.559382	0.475707	Wtip	1
GO:0032446	protein modification by small protein conjugation	1/13	443/7524	0.54594	0.559382	0.475707	Uba52	1
GO:0044092	negative regulation of molecular function	1/13	445/7524	0.547606	0.559382	0.475707	Rcc2	1
GO:0051241	negative regulation of multicellular organismal process	1/13	445/7524	0.547606	0.559382	0.475707	Ryk	1
GO:0060429	epithelium development	1/13	451/7524	0.552569	0.562939	0.478732	Ryk	1
GO:0000122	negative regulation of transcription by RNA polymerase II	1/13	453/7524	0.554212	0.563104	0.478872	Mbd2	1
GO:1903047	mitotic cell cycle process	1/13	458/7524	0.558296	0.56574	0.481114	Rcc2	1
GO:0007017	microtubule-based process	1/13	474/7524	0.571134	0.574156	0.488271	Rsph1	1
GO:0031175	neuron projection development	1/13	474/7524	0.571134	0.574156	0.488271	Ryk	1
GO:0070925	organelle assembly	1/13	474/7524	0.571134	0.574156	0.488271	Rsph1	1
GO:0006325	chromatin organization	1/13	479/7524	0.575075	0.576592	0.490343	Mbd2	1
GO:0009894	regulation of catabolic process	1/13	500/7524	0.591263	0.591263	0.50282	Hnrnpa0	1

## Sheet: 2. Undiff_Down_GO_BP_DE
ID	Description	GeneRatio	BgRatio	pvalue	p.adjust	qvalue	geneID	Count
GO:0030835	negative regulation of actin filament depolymerization	2/3	23/7524	2.67684e-05	0.00172074	0.000500265	Sptan1/Lima1	2
GO:0030834	regulation of actin filament depolymerization	2/3	29/7524	4.29336e-05	0.00172074	0.000500265	Sptan1/Lima1	2
GO:0030042	actin filament depolymerization	2/3	31/7524	4.91639e-05	0.00172074	0.000500265	Sptan1/Lima1	2
GO:1901880	negative regulation of protein depolymerization	2/3	40/7524	8.24026e-05	0.00209798	0.00060994	Sptan1/Lima1	2
GO:0043242	negative regulation of protein complex disassembly	2/3	44/7524	9.9904e-05	0.00209798	0.00060994	Sptan1/Lima1	2
GO:1901879	regulation of protein depolymerization	2/3	49/7524	0.000124138	0.00217242	0.000631581	Sptan1/Lima1	2
GO:0043244	regulation of protein complex disassembly	2/3	65/7524	0.000219252	0.00305837	0.000889151	Sptan1/Lima1	2
GO:0051261	protein depolymerization	2/3	67/7524	0.000233019	0.00305837	0.000889151	Sptan1/Lima1	2
GO:1902904	negative regulation of supramolecular fiber organization	2/3	74/7524	0.000284483	0.00331896	0.000964912	Sptan1/Lima1	2
GO:0043624	cellular protein complex disassembly	2/3	82/7524	0.000349534	0.00341854	0.000993862	Sptan1/Lima1	2
GO:0051494	negative regulation of cytoskeleton organization	2/3	83/7524	0.000358133	0.00341854	0.000993862	Sptan1/Lima1	2
GO:0008064	regulation of actin polymerization or depolymerization	2/3	101/7524	0.00053061	0.00437102	0.00127077	Sptan1/Lima1	2
GO:0030832	regulation of actin filament length	2/3	102/7524	0.000541174	0.00437102	0.00127077	Sptan1/Lima1	2
GO:0008154	actin polymerization or depolymerization	2/3	112/7524	0.000652481	0.0048936	0.0014227	Sptan1/Lima1	2
GO:0110053	regulation of actin filament organization	2/3	132/7524	0.000905928	0.00631008	0.00183451	Sptan1/Lima1	2
GO:0032984	protein-containing complex disassembly	2/3	136/7524	0.000961536	0.00631008	0.00183451	Sptan1/Lima1	2
GO:0032956	regulation of actin cytoskeleton organization	2/3	169/7524	0.00148252	0.00915676	0.00266212	Sptan1/Lima1	2
GO:0032970	regulation of actin filament-based process	2/3	181/7524	0.00169937	0.00939124	0.00273029	Sptan1/Lima1	2
GO:1902903	regulation of supramolecular fiber organization	2/3	181/7524	0.00169937	0.00939124	0.00273029	Sptan1/Lima1	2
GO:0007015	actin filament organization	2/3	189/7524	0.00185201	0.00972304	0.00282675	Sptan1/Lima1	2
GO:0032535	regulation of cellular component size	2/3	195/7524	0.00197072	0.0098536	0.0028647	Sptan1/Lima1	2
GO:0022411	cellular component disassembly	2/3	219/7524	0.00248169	0.0118444	0.0034435	Sptan1/Lima1	2
GO:0090066	regulation of anatomical structure size	2/3	225/7524	0.00261844	0.0119537	0.00347527	Sptan1/Lima1	2
GO:0010639	negative regulation of organelle organization	2/3	235/7524	0.00285432	0.0124877	0.0036305	Sptan1/Lima1	2
GO:0009265	2'-deoxyribonucleotide biosynthetic process	1/3	10/7524	0.00398247	0.0158869	0.00461876	Dut	1
GO:0046385	deoxyribose phosphate biosynthetic process	1/3	10/7524	0.00398247	0.0158869	0.00461876	Dut	1
GO:0009147	pyrimidine nucleoside triphosphate metabolic process	1/3	11/7524	0.00438014	0.0158869	0.00461876	Dut	1
GO:0009219	pyrimidine deoxyribonucleotide metabolic process	1/3	11/7524	0.00438014	0.0158869	0.00461876	Dut	1
GO:0051493	regulation of cytoskeleton organization	2/3	292/7524	0.00438782	0.0158869	0.00461876	Sptan1/Lima1	2
GO:0009200	deoxyribonucleoside triphosphate metabolic process	1/3	13/7524	0.00517515	0.0167175	0.00486022	Dut	1
GO:0009263	deoxyribonucleotide biosynthetic process	1/3	13/7524	0.00517515	0.0167175	0.00486022	Dut	1
GO:0097435	supramolecular fiber organization	2/3	322/7524	0.00532289	0.0167175	0.00486022	Sptan1/Lima1	2
GO:0030036	actin cytoskeleton organization	2/3	323/7524	0.00535556	0.0167175	0.00486022	Sptan1/Lima1	2
GO:0050892	intestinal absorption	1/3	14/7524	0.0055725	0.0167175	0.00486022	Lima1	1
GO:0070207	protein homotrimerization	1/3	14/7524	0.0055725	0.0167175	0.00486022	Dut	1
GO:0030029	actin filament-based process	2/3	344/7524	0.0060641	0.017687	0.00514207	Sptan1/Lima1	2
GO:0006221	pyrimidine nucleotide biosynthetic process	1/3	17/7524	0.0067639	0.0189241	0.00550174	Dut	1
GO:0072528	pyrimidine-containing compound biosynthetic process	1/3	18/7524	0.00716083	0.0189241	0.00550174	Dut	1
GO:0009394	2'-deoxyribonucleotide metabolic process	1/3	19/7524	0.00755765	0.0189241	0.00550174	Dut	1
GO:0019692	deoxyribose phosphate metabolic process	1/3	19/7524	0.00755765	0.0189241	0.00550174	Dut	1
GO:0051693	actin filament capping	1/3	19/7524	0.00755765	0.0189241	0.00550174	Sptan1	1
GO:0051129	negative regulation of cellular component organization	2/3	385/7524	0.00756964	0.0189241	0.00550174	Sptan1/Lima1	2
GO:0006220	pyrimidine nucleotide metabolic process	1/3	23/7524	0.00914386	0.0218206	0.00634383	Dut	1
GO:0009262	deoxyribonucleotide metabolic process	1/3	23/7524	0.00914386	0.0218206	0.00634383	Dut	1
GO:0070206	protein trimerization	1/3	24/7524	0.00954015	0.0221982	0.00645361	Dut	1
GO:0007586	digestion	1/3	25/7524	0.00993633	0.0221982	0.00645361	Lima1	1
GO:0022600	digestive system process	1/3	25/7524	0.00993633	0.0221982	0.00645361	Lima1	1
GO:0031529	ruffle organization	1/3	27/7524	0.0107284	0.0234683	0.00682288	Lima1	1
GO:0072527	pyrimidine-containing compound metabolic process	1/3	28/7524	0.0111243	0.0238377	0.00693025	Dut	1
GO:0030837	negative regulation of actin filament polymerization	1/3	32/7524	0.0127067	0.026684	0.00775775	Sptan1	1
GO:0015918	sterol transport	1/3	36/7524	0.0142874	0.0288495	0.00838733	Lima1	1
GO:0030301	cholesterol transport	1/3	36/7524	0.0142874	0.0288495	0.00838733	Lima1	1
GO:0042632	cholesterol homeostasis	1/3	39/7524	0.0154718	0.0300841	0.00874625	Lima1	1
GO:0055092	sterol homeostasis	1/3	39/7524	0.0154718	0.0300841	0.00874625	Lima1	1
GO:0032272	negative regulation of protein polymerization	1/3	40/7524	0.0158664	0.0302904	0.00880624	Sptan1	1
GO:0031532	actin cytoskeleton reorganization	1/3	47/7524	0.0186257	0.0343105	0.00997497	Sptan1	1
GO:1901136	carbohydrate derivative catabolic process	1/3	47/7524	0.0186257	0.0343105	0.00997497	Dut	1
GO:0008203	cholesterol metabolic process	1/3	55/7524	0.0217728	0.0394162	0.0114594	Lima1	1
GO:1902652	secondary alcohol metabolic process	1/3	56/7524	0.0221657	0.0394474	0.0114684	Lima1	1
GO:0009166	nucleotide catabolic process	1/3	58/7524	0.0229512	0.0395062	0.0114855	Dut	1
GO:0016125	sterol metabolic process	1/3	58/7524	0.0229512	0.0395062	0.0114855	Lima1	1
GO:1901292	nucleoside phosphate catabolic process	1/3	60/7524	0.0237363	0.0401986	0.0116868	Dut	1
GO:0015850	organic hydroxy compound transport	1/3	62/7524	0.024521	0.0408683	0.0118815	Lima1	1
GO:0055088	lipid homeostasis	1/3	64/7524	0.0253052	0.0415164	0.0120699	Lima1	1
GO:0031333	negative regulation of protein complex assembly	1/3	75/7524	0.0296111	0.0475329	0.0138191	Sptan1	1
GO:0051017	actin filament bundle assembly	1/3	76/7524	0.0300019	0.0475329	0.0138191	Lima1	1
GO:0061572	actin filament bundle organization	1/3	77/7524	0.0303926	0.0475329	0.0138191	Lima1	1
GO:0034404	nucleobase-containing small molecule biosynthetic process	1/3	78/7524	0.0307832	0.0475329	0.0138191	Dut	1
GO:0030833	regulation of actin filament polymerization	1/3	89/7524	0.0350729	0.0526094	0.015295	Sptan1	1
GO:0046434	organophosphate catabolic process	1/3	89/7524	0.0350729	0.0526094	0.015295	Dut	1
GO:0009124	nucleoside monophosphate biosynthetic process	1/3	92/7524	0.0362407	0.0535953	0.0155816	Dut	1
GO:0030041	actin filament polymerization	1/3	95/7524	0.0374074	0.0545525	0.0158599	Sptan1	1
GO:0008202	steroid metabolic process	1/3	102/7524	0.0401263	0.0577159	0.0167795	Lima1	1
GO:0006869	lipid transport	1/3	114/7524	0.0447752	0.0635323	0.0184706	Lima1	1
GO:0032271	regulation of protein polymerization	1/3	120/7524	0.047094	0.0659316	0.0191681	Sptan1	1
GO:0006066	alcohol metabolic process	1/3	125/7524	0.0490235	0.0677298	0.0196909	Lima1	1
GO:0010876	lipid localization	1/3	129/7524	0.0505652	0.068587	0.0199401	Lima1	1
GO:0043393	regulation of protein binding	1/3	130/7524	0.0509504	0.068587	0.0199401	Dut	1
GO:0009165	nucleotide biosynthetic process	1/3	142/7524	0.0555642	0.0738512	0.0214705	Dut	1
GO:1901293	nucleoside phosphate biosynthetic process	1/3	144/7524	0.0563317	0.0739354	0.021495	Dut	1
GO:0051258	protein polymerization	1/3	153/7524	0.0597804	0.0774932	0.0225293	Sptan1	1
GO:0051260	protein homooligomerization	1/3	164/7524	0.0639841	0.0819309	0.0238195	Dut	1
GO:1901615	organic hydroxy compound metabolic process	1/3	169/7524	0.0658907	0.0833557	0.0242337	Lima1	1
GO:0009123	nucleoside monophosphate metabolic process	1/3	182/7524	0.0708358	0.0885447	0.0257423	Dut	1
GO:0009141	nucleoside triphosphate metabolic process	1/3	186/7524	0.0723538	0.0893782	0.0259846	Dut	1
GO:0051098	regulation of binding	1/3	227/7524	0.0878184	0.10722	0.0311718	Dut	1
GO:0090407	organophosphate biosynthetic process	1/3	247/7524	0.0952994	0.115017	0.0334384	Dut	1
GO:0043254	regulation of protein complex assembly	1/3	258/7524	0.0993964	0.116419	0.033846	Sptan1	1
GO:0034655	nucleobase-containing compound catabolic process	1/3	259/7524	0.0997683	0.116419	0.033846	Dut	1
GO:0051259	protein complex oligomerization	1/3	263/7524	0.101255	0.116419	0.033846	Dut	1
GO:0044270	cellular nitrogen compound catabolic process	1/3	266/7524	0.102368	0.116419	0.033846	Dut	1
GO:0046700	heterocycle catabolic process	1/3	266/7524	0.102368	0.116419	0.033846	Dut	1
GO:0019439	aromatic compound catabolic process	1/3	269/7524	0.103481	0.116419	0.033846	Dut	1
GO:1901137	carbohydrate derivative biosynthetic process	1/3	271/7524	0.104222	0.116419	0.033846	Dut	1
GO:1901361	organic cyclic compound catabolic process	1/3	274/7524	0.105334	0.116421	0.0338468	Dut	1
GO:0044283	small molecule biosynthetic process	1/3	284/7524	0.109031	0.119253	0.03467	Dut	1
GO:0009117	nucleotide metabolic process	1/3	305/7524	0.116763	0.125889	0.0365994	Dut	1
GO:0006753	nucleoside phosphate metabolic process	1/3	307/7524	0.117497	0.125889	0.0365994	Dut	1
GO:0055086	nucleobase-containing small molecule metabolic process	1/3	338/7524	0.128822	0.136629	0.0397217	Dut	1
GO:0048878	chemical homeostasis	1/3	402/7524	0.151895	0.159489	0.0463679	Lima1	1
GO:0003008	system process	1/3	453/7524	0.169987	0.176719	0.0513769	Lima1	1
GO:1901135	carbohydrate derivative metabolic process	1/3	467/7524	0.174908	0.180052	0.052346	Dut	1
GO:0006629	lipid metabolic process	1/3	485/7524	0.181206	0.181904	0.0528844	Lima1	1
GO:0019637	organophosphate metabolic process	1/3	485/7524	0.181206	0.181904	0.0528844	Dut	1
GO:0044087	regulation of cellular component biogenesis	1/3	487/7524	0.181904	0.181904	0.0528844	Sptan1	1

## Sheet: 3. A1-4_Up_GO_BP_DE
ID	Description	GeneRatio	BgRatio	pvalue	p.adjust	qvalue	geneID	Count
GO:0010043	response to zinc ion	2/14	12/7775	0.000196698	0.0170507	0.0147004	Mt2/Mt1	2
GO:0046688	response to copper ion	2/14	13/7775	0.000232222	0.0170507	0.0147004	Mt2/Mt1	2
GO:0006882	cellular zinc ion homeostasis	2/14	14/7775	0.000270646	0.0170507	0.0147004	Mt2/Mt1	2
GO:0055069	zinc ion homeostasis	2/14	14/7775	0.000270646	0.0170507	0.0147004	Mt2/Mt1	2
GO:0071276	cellular response to cadmium ion	2/14	14/7775	0.000270646	0.0170507	0.0147004	Mt2/Mt1	2
GO:0046686	response to cadmium ion	2/14	23/7775	0.000745519	0.0319905	0.0275808	Mt2/Mt1	2
GO:0010038	response to metal ion	3/14	105/7775	0.000781819	0.0319905	0.0275808	Mt2/Mt1/Ppp2cb	3
GO:0098754	detoxification	2/14	24/7775	0.000812457	0.0319905	0.0275808	Mt2/Mt1	2
GO:0009636	response to toxic substance	3/14	123/7775	0.00123813	0.0433346	0.0373611	Mt2/Mt1/Ppp2cb	3
GO:0009617	response to bacterium	3/14	131/7775	0.00148531	0.0467872	0.0403379	Hnrnpa0/Mt2/Romo1	3
GO:0071248	cellular response to metal ion	2/14	53/7775	0.0039372	0.111148	0.0958267	Mt2/Mt1	2
GO:0046916	cellular transition metal ion homeostasis	2/14	55/7775	0.0042342	0.111148	0.0958267	Mt2/Mt1	2
GO:0010035	response to inorganic substance	3/14	197/7775	0.00474442	0.114961	0.0991142	Mt2/Mt1/Ppp2cb	3
GO:0055076	transition metal ion homeostasis	2/14	70/7775	0.0067806	0.135355	0.116697	Mt2/Mt1	2
GO:0071241	cellular response to inorganic substance	2/14	70/7775	0.0067806	0.135355	0.116697	Mt2/Mt1	2
GO:0043207	response to external biotic stimulus	3/14	230/7775	0.00730486	0.135355	0.116697	Hnrnpa0/Mt2/Romo1	3
GO:0051707	response to other organism	3/14	230/7775	0.00730486	0.135355	0.116697	Hnrnpa0/Mt2/Romo1	3
GO:0009607	response to biotic stimulus	3/14	249/7775	0.00909158	0.159103	0.137171	Hnrnpa0/Mt2/Romo1	3
GO:0019932	second-messenger-mediated signaling	2/14	93/7775	0.011731	0.194487	0.167678	Mt2/Mt1	2
GO:0000302	response to reactive oxygen species	2/14	99/7775	0.0132206	0.208224	0.179522	Ppp2cb/Romo1	2
GO:0019730	antimicrobial humoral response	1/14	10/7775	0.0178715	0.241901	0.208557	Romo1	1
GO:1903392	negative regulation of adherens junction organization	1/14	10/7775	0.0178715	0.241901	0.208557	Rcc2	1
GO:1904526	regulation of microtubule binding	1/14	10/7775	0.0178715	0.241901	0.208557	Ppp2cb	1
GO:0072503	cellular divalent inorganic cation homeostasis	2/14	120/7775	0.0190442	0.241901	0.208557	Mt2/Mt1	2
GO:0051988	regulation of attachment of spindle microtubules to kinetochore	1/14	12/7775	0.02141	0.241901	0.208557	Rcc2	1
GO:1900027	regulation of ruffle assembly	1/14	12/7775	0.02141	0.241901	0.208557	Rcc2	1
GO:1901889	negative regulation of cell junction assembly	1/14	12/7775	0.02141	0.241901	0.208557	Rcc2	1
GO:0072507	divalent inorganic cation homeostasis	2/14	128/7775	0.0215023	0.241901	0.208557	Mt2/Mt1	2
GO:0070935	3'-UTR-mediated mRNA stabilization	1/14	13/7775	0.0231748	0.251726	0.217027	Hnrnpa0	1
GO:0050830	defense response to Gram-positive bacterium	1/14	14/7775	0.0249367	0.253389	0.218461	Romo1	1
GO:0090151	establishment of protein localization to mitochondrial membrane	1/14	14/7775	0.0249367	0.253389	0.218461	Romo1	1
GO:0030150	protein import into mitochondrial matrix	1/14	15/7775	0.0266956	0.254822	0.219696	Romo1	1
GO:0034260	negative regulation of GTPase activity	1/14	15/7775	0.0266956	0.254822	0.219696	Rcc2	1
GO:0001953	negative regulation of cell-matrix adhesion	1/14	16/7775	0.0284515	0.256064	0.220767	Rcc2	1
GO:0034501	protein localization to kinetochore	1/14	16/7775	0.0284515	0.256064	0.220767	Rcc2	1
GO:0044764	multi-organism cellular process	1/14	18/7775	0.0319546	0.264246	0.227821	Romo1	1
GO:0006875	cellular metal ion homeostasis	2/14	162/7775	0.0333187	0.264246	0.227821	Mt2/Mt1	2
GO:0006959	humoral immune response	1/14	19/7775	0.0337018	0.264246	0.227821	Romo1	1
GO:0034629	cellular protein-containing complex localization	1/14	20/7775	0.035446	0.264246	0.227821	Rcc2	1
GO:0071459	protein localization to chromosome, centromeric region	1/14	21/7775	0.0371873	0.264246	0.227821	Rcc2	1
GO:0010762	regulation of fibroblast migration	1/14	22/7775	0.0389257	0.264246	0.227821	Rcc2	1
GO:0097178	ruffle assembly	1/14	22/7775	0.0389257	0.264246	0.227821	Rcc2	1
GO:0010812	negative regulation of cell-substrate adhesion	1/14	23/7775	0.0406612	0.264246	0.227821	Rcc2	1
GO:0010971	positive regulation of G2/M transition of mitotic cell cycle	1/14	23/7775	0.0406612	0.264246	0.227821	Rcc2	1
GO:0051984	positive regulation of chromosome segregation	1/14	25/7775	0.0441234	0.264246	0.227821	Rcc2	1
GO:0030003	cellular cation homeostasis	2/14	190/7775	0.0445784	0.264246	0.227821	Mt2/Mt1	2
GO:0055065	metal ion homeostasis	2/14	192/7775	0.0454313	0.264246	0.227821	Mt2/Mt1	2
GO:1902751	positive regulation of cell cycle G2/M phase transition	1/14	26/7775	0.0458501	0.264246	0.227821	Rcc2	1
GO:0006873	cellular ion homeostasis	2/14	193/7775	0.0458601	0.264246	0.227821	Mt2/Mt1	2
GO:0007007	inner mitochondrial membrane organization	1/14	27/7775	0.0475739	0.264246	0.227821	Romo1	1
GO:0007229	integrin-mediated signaling pathway	1/14	27/7775	0.0475739	0.264246	0.227821	Rcc2	1
GO:0046580	negative regulation of Ras protein signal transduction	1/14	27/7775	0.0475739	0.264246	0.227821	Ppp2cb	1
GO:0010761	fibroblast migration	1/14	28/7775	0.0492949	0.264246	0.227821	Rcc2	1
GO:0031529	ruffle organization	1/14	28/7775	0.0492949	0.264246	0.227821	Rcc2	1
GO:0033119	negative regulation of RNA splicing	1/14	28/7775	0.0492949	0.264246	0.227821	Rps26	1
GO:0051893	regulation of focal adhesion assembly	1/14	28/7775	0.0492949	0.264246	0.227821	Rcc2	1
GO:0090109	regulation of cell-substrate junction assembly	1/14	28/7775	0.0492949	0.264246	0.227821	Rcc2	1
GO:0006383	transcription by RNA polymerase III	1/14	29/7775	0.051013	0.264246	0.227821	Polr2l	1
GO:0008608	attachment of spindle microtubules to kinetochore	1/14	29/7775	0.051013	0.264246	0.227821	Rcc2	1
GO:0001906	cell killing	1/14	30/7775	0.0527282	0.264246	0.227821	Romo1	1
GO:1900024	regulation of substrate adhesion-dependent cell spreading	1/14	30/7775	0.0527282	0.264246	0.227821	Rcc2	1
GO:0030837	negative regulation of actin filament polymerization	1/14	31/7775	0.0544405	0.264246	0.227821	Tmsb10	1
GO:0051058	negative regulation of small GTPase mediated signal transduction	1/14	31/7775	0.0544405	0.264246	0.227821	Ppp2cb	1
GO:0006979	response to oxidative stress	2/14	213/7775	0.0547543	0.264246	0.227821	Ppp2cb/Romo1	2
GO:0048255	mRNA stabilization	1/14	33/7775	0.0578565	0.264246	0.227821	Hnrnpa0	1
GO:0098781	ncRNA transcription	1/14	33/7775	0.0578565	0.264246	0.227821	Polr2l	1
GO:1903391	regulation of adherens junction organization	1/14	33/7775	0.0578565	0.264246	0.227821	Rcc2	1
GO:2000379	positive regulation of reactive oxygen species metabolic process	1/14	33/7775	0.0578565	0.264246	0.227821	Romo1	1
GO:0055080	cation homeostasis	2/14	220/7775	0.0580051	0.264246	0.227821	Mt2/Mt1	2
GO:0098771	inorganic ion homeostasis	2/14	223/7775	0.0594192	0.264246	0.227821	Mt2/Mt1	2
GO:0044743	protein transmembrane import into intracellular organelle	1/14	34/7775	0.0595601	0.264246	0.227821	Romo1	1
GO:0007045	cell-substrate adherens junction assembly	1/14	36/7775	0.062959	0.271417	0.234004	Rcc2	1
GO:0048041	focal adhesion assembly	1/14	36/7775	0.062959	0.271417	0.234004	Rcc2	1
GO:0042742	defense response to bacterium	1/14	37/7775	0.0646541	0.271417	0.234004	Romo1	1
GO:0032272	negative regulation of protein polymerization	1/14	38/7775	0.0663464	0.271417	0.234004	Tmsb10	1
GO:0043489	RNA stabilization	1/14	38/7775	0.0663464	0.271417	0.234004	Hnrnpa0	1
GO:1902373	negative regulation of mRNA catabolic process	1/14	38/7775	0.0663464	0.271417	0.234004	Hnrnpa0	1
GO:1901888	regulation of cell junction assembly	1/14	39/7775	0.0680358	0.27476	0.236886	Rcc2	1
GO:0007044	cell-substrate junction assembly	1/14	40/7775	0.0697224	0.275321	0.237369	Rcc2	1
GO:0006360	transcription by RNA polymerase I	1/14	41/7775	0.0714062	0.275321	0.237369	Polr2l	1
GO:0034333	adherens junction assembly	1/14	41/7775	0.0714062	0.275321	0.237369	Rcc2	1
GO:0050801	ion homeostasis	2/14	248/7775	0.0716709	0.275321	0.237369	Mt2/Mt1	2
GO:0090630	activation of GTPase activity	1/14	42/7775	0.0730871	0.277379	0.239144	Rcc2	1
GO:0010771	negative regulation of cell morphogenesis involved in differentiation	1/14	43/7775	0.0747652	0.280369	0.241722	Rcc2	1
GO:0065002	intracellular protein transmembrane transport	1/14	45/7775	0.0781129	0.286089	0.246653	Romo1	1
GO:1902369	negative regulation of RNA catabolic process	1/14	45/7775	0.0781129	0.286089	0.246653	Hnrnpa0	1
GO:0071806	protein transmembrane transport	1/14	46/7775	0.0797826	0.286089	0.246653	Romo1	1
GO:0055082	cellular chemical homeostasis	2/14	264/7775	0.0799232	0.286089	0.246653	Mt2/Mt1	2
GO:0001952	regulation of cell-matrix adhesion	1/14	47/7775	0.0814494	0.288276	0.248539	Rcc2	1
GO:0034446	substrate adhesion-dependent cell spreading	1/14	49/7775	0.0847747	0.296712	0.255811	Rcc2	1
GO:1990542	mitochondrial transmembrane transport	1/14	50/7775	0.0864332	0.299192	0.25795	Romo1	1
GO:0042775	mitochondrial ATP synthesis coupled electron transport	1/14	51/7775	0.0880888	0.301608	0.260033	Cox7c	1
GO:0032507	maintenance of protein location in cell	1/14	52/7775	0.0897417	0.303964	0.262064	Tmsb10	1
GO:0035821	modification of morphology or physiology of other organism	1/14	53/7775	0.0913918	0.30626	0.264043	Romo1	1
GO:0042773	ATP synthesis coupled electron transport	1/14	55/7775	0.0946836	0.313951	0.270674	Cox7c	1
GO:0006626	protein targeting to mitochondrion	1/14	56/7775	0.0963254	0.316068	0.272499	Romo1	1
GO:0032092	positive regulation of protein binding	1/14	57/7775	0.0979644	0.318132	0.274279	Ppp2cb	1
GO:0034332	adherens junction organization	1/14	58/7775	0.0996006	0.320145	0.276015	Rcc2	1
GO:0009060	aerobic respiration	1/14	59/7775	0.101234	0.322109	0.277708	Cox7c	1
GO:0010389	regulation of G2/M transition of mitotic cell cycle	1/14	63/7775	0.107741	0.327748	0.28257	Rcc2	1
GO:1901992	positive regulation of mitotic cell cycle phase transition	1/14	63/7775	0.107741	0.327748	0.28257	Rcc2	1
GO:0022904	respiratory electron transport chain	1/14	64/7775	0.10936	0.327748	0.28257	Cox7c	1
GO:0042542	response to hydrogen peroxide	1/14	64/7775	0.10936	0.327748	0.28257	Ppp2cb	1
GO:0030334	regulation of cell migration	2/14	323/7775	0.112749	0.327748	0.28257	Rcc2/Tmsb10	2
GO:0022900	electron transport chain	1/14	67/7775	0.114203	0.327748	0.28257	Cox7c	1
GO:0045185	maintenance of protein location	1/14	67/7775	0.114203	0.327748	0.28257	Tmsb10	1
GO:0051651	maintenance of location in cell	1/14	68/7775	0.115812	0.327748	0.28257	Tmsb10	1
GO:0072655	establishment of protein localization to mitochondrion	1/14	68/7775	0.115812	0.327748	0.28257	Romo1	1
GO:1903312	negative regulation of mRNA metabolic process	1/14	68/7775	0.115812	0.327748	0.28257	Hnrnpa0	1
GO:0007569	cell aging	1/14	69/7775	0.117418	0.327748	0.28257	Romo1	1
GO:0007005	mitochondrion organization	2/14	332/7775	0.118046	0.327748	0.28257	Ppp2cb/Romo1	2
GO:0002181	cytoplasmic translation	1/14	70/7775	0.119022	0.327748	0.28257	Rps26	1
GO:0070585	protein localization to mitochondrion	1/14	70/7775	0.119022	0.327748	0.28257	Romo1	1
GO:0008637	apoptotic mitochondrial changes	1/14	71/7775	0.120622	0.327748	0.28257	Ppp2cb	1
GO:0007006	mitochondrial membrane organization	1/14	72/7775	0.12222	0.327748	0.28257	Romo1	1
GO:0007160	cell-matrix adhesion	1/14	72/7775	0.12222	0.327748	0.28257	Rcc2	1
GO:1901989	positive regulation of cell cycle phase transition	1/14	72/7775	0.12222	0.327748	0.28257	Rcc2	1
GO:2000145	regulation of cell motility	2/14	341/7775	0.123411	0.327748	0.28257	Rcc2/Tmsb10	2
GO:0034502	protein localization to chromosome	1/14	73/7775	0.123816	0.327748	0.28257	Rcc2	1
GO:0031333	negative regulation of protein complex assembly	1/14	74/7775	0.125408	0.327906	0.282706	Tmsb10	1
GO:0019725	cellular homeostasis	2/14	346/7775	0.126419	0.327906	0.282706	Mt2/Mt1	2
GO:1902749	regulation of cell cycle G2/M phase transition	1/14	75/7775	0.126998	0.327906	0.282706	Rcc2	1
GO:0043488	regulation of mRNA stability	1/14	76/7775	0.128586	0.329305	0.283912	Hnrnpa0	1
GO:1902904	negative regulation of supramolecular fiber organization	1/14	77/7775	0.13017	0.330568	0.285001	Tmsb10	1
GO:0032496	response to lipopolysaccharide	1/14	79/7775	0.133331	0.330568	0.285001	Hnrnpa0	1
GO:0002237	response to molecule of bacterial origin	1/14	80/7775	0.134908	0.330568	0.285001	Hnrnpa0	1
GO:0006119	oxidative phosphorylation	1/14	80/7775	0.134908	0.330568	0.285001	Cox7c	1
GO:0034614	cellular response to reactive oxygen species	1/14	80/7775	0.134908	0.330568	0.285001	Romo1	1
GO:0010810	regulation of cell-substrate adhesion	1/14	81/7775	0.136482	0.330568	0.285001	Rcc2	1
GO:0043487	regulation of RNA stability	1/14	82/7775	0.138053	0.330568	0.285001	Hnrnpa0	1
GO:0051494	negative regulation of cytoskeleton organization	1/14	84/7775	0.141188	0.330568	0.285001	Tmsb10	1
GO:2000377	regulation of reactive oxygen species metabolic process	1/14	85/7775	0.142751	0.330568	0.285001	Romo1	1
GO:0040012	regulation of locomotion	2/14	373/7775	0.142984	0.330568	0.285001	Rcc2/Tmsb10	2
GO:0006952	defense response	2/14	374/7775	0.143607	0.330568	0.285001	Hnrnpa0/Romo1	2
GO:0051270	regulation of cellular component movement	2/14	374/7775	0.143607	0.330568	0.285001	Rcc2/Tmsb10	2
GO:0000086	G2/M transition of mitotic cell cycle	1/14	86/7775	0.144312	0.330568	0.285001	Rcc2	1
GO:0043524	negative regulation of neuron apoptotic process	1/14	86/7775	0.144312	0.330568	0.285001	Mt1	1
GO:0030833	regulation of actin filament polymerization	1/14	87/7775	0.14587	0.330568	0.285001	Tmsb10	1
GO:0051983	regulation of chromosome segregation	1/14	87/7775	0.14587	0.330568	0.285001	Rcc2	1
GO:0007162	negative regulation of cell adhesion	1/14	90/7775	0.150528	0.336286	0.289931	Rcc2	1
GO:0061013	regulation of mRNA catabolic process	1/14	90/7775	0.150528	0.336286	0.289931	Hnrnpa0	1
GO:0034329	cell junction assembly	1/14	91/7775	0.152076	0.337351	0.290849	Rcc2	1
GO:0030041	actin filament polymerization	1/14	94/7775	0.156702	0.343206	0.295897	Tmsb10	1
GO:0046578	regulation of Ras protein signal transduction	1/14	95/7775	0.158239	0.343206	0.295897	Ppp2cb	1
GO:0008064	regulation of actin polymerization or depolymerization	1/14	98/7775	0.162835	0.343206	0.295897	Tmsb10	1
GO:0030832	regulation of actin filament length	1/14	98/7775	0.162835	0.343206	0.295897	Tmsb10	1
GO:0120032	regulation of plasma membrane bounded cell projection assembly	1/14	98/7775	0.162835	0.343206	0.295897	Rcc2	1
GO:0051129	negative regulation of cellular component organization	2/14	405/7775	0.163235	0.343206	0.295897	Rcc2/Tmsb10	2
GO:0044839	cell cycle G2/M phase transition	1/14	99/7775	0.164362	0.343206	0.295897	Rcc2	1
GO:0060491	regulation of cell projection assembly	1/14	99/7775	0.164362	0.343206	0.295897	Rcc2	1
GO:0048878	chemical homeostasis	2/14	407/7775	0.164521	0.343206	0.295897	Mt2/Mt1	2
GO:0019941	modification-dependent protein catabolic process	2/14	419/7775	0.172277	0.357021	0.307808	Uba52/Ppp2cb	2
GO:0046677	response to antibiotic	1/14	105/7775	0.173468	0.357139	0.30791	Ppp2cb	1
GO:0043484	regulation of RNA splicing	1/14	108/7775	0.177986	0.357838	0.308512	Rps26	1
GO:0043547	positive regulation of GTPase activity	1/14	108/7775	0.177986	0.357838	0.308512	Rcc2	1
GO:0043632	modification-dependent macromolecule catabolic process	2/14	428/7775	0.178141	0.357838	0.308512	Uba52/Ppp2cb	2
GO:1901701	cellular response to oxygen-containing compound	2/14	429/7775	0.178795	0.357838	0.308512	Mt1/Romo1	2
GO:0008154	actin polymerization or depolymerization	1/14	109/7775	0.179487	0.357838	0.308512	Tmsb10	1
GO:0045931	positive regulation of mitotic cell cycle	1/14	110/7775	0.180985	0.358556	0.309131	Rcc2	1
GO:0007568	aging	1/14	113/7775	0.185466	0.359088	0.30959	Romo1	1
GO:0051056	regulation of small GTPase mediated signal transduction	1/14	113/7775	0.185466	0.359088	0.30959	Ppp2cb	1
GO:0051099	positive regulation of binding	1/14	113/7775	0.185466	0.359088	0.30959	Ppp2cb	1
GO:0034330	cell junction organization	1/14	114/7775	0.186954	0.359088	0.30959	Rcc2	1
GO:0072593	reactive oxygen species metabolic process	1/14	114/7775	0.186954	0.359088	0.30959	Romo1	1
GO:1901215	negative regulation of neuron death	1/14	116/7775	0.189923	0.36258	0.3126	Mt1	1
GO:0031589	cell-substrate adhesion	1/14	117/7775	0.191404	0.363206	0.31314	Rcc2	1
GO:0006839	mitochondrial transport	1/14	119/7775	0.194358	0.364421	0.314187	Romo1	1
GO:0032271	regulation of protein polymerization	1/14	119/7775	0.194358	0.364421	0.314187	Tmsb10	1
GO:0098542	defense response to other organism	1/14	121/7775	0.197302	0.367752	0.317059	Romo1	1
GO:0006412	translation	2/14	464/7775	0.201945	0.374192	0.322612	Rps26/Rpl22l1	2
GO:0045333	cellular respiration	1/14	125/7775	0.20316	0.374241	0.322654	Cox7c	1
GO:0043043	peptide biosynthetic process	2/14	472/7775	0.207301	0.379649	0.327317	Rps26/Rpl22l1	2
GO:0051603	proteolysis involved in cellular protein catabolic process	2/14	474/7775	0.208643	0.379899	0.327532	Uba52/Ppp2cb	2
GO:0110053	regulation of actin filament organization	1/14	131/7775	0.211872	0.383562	0.33069	Tmsb10	1
GO:0043523	regulation of neuron apoptotic process	1/14	132/7775	0.213316	0.383968	0.33104	Mt1	1
GO:0043393	regulation of protein binding	1/14	134/7775	0.216195	0.385134	0.332045	Ppp2cb	1
GO:0044087	regulation of cellular component biogenesis	2/14	487/7775	0.217396	0.385134	0.332045	Rcc2/Tmsb10	2
GO:0006399	tRNA metabolic process	1/14	135/7775	0.217631	0.385134	0.332045	Polr2l	1
GO:0044257	cellular protein catabolic process	2/14	500/7775	0.226196	0.394515	0.340133	Uba52/Ppp2cb	2
GO:0090150	establishment of protein localization to membrane	1/14	142/7775	0.227616	0.394515	0.340133	Romo1	1
GO:0006470	protein dephosphorylation	1/14	143/7775	0.229032	0.394515	0.340133	Ppp2cb	1
GO:0017038	protein import	1/14	144/7775	0.230447	0.394515	0.340133	Romo1	1
GO:0034599	cellular response to oxidative stress	1/14	144/7775	0.230447	0.394515	0.340133	Romo1	1
GO:0051235	maintenance of location	1/14	144/7775	0.230447	0.394515	0.340133	Tmsb10	1
GO:0043087	regulation of GTPase activity	1/14	145/7775	0.231858	0.394786	0.340367	Rcc2	1
GO:0051346	negative regulation of hydrolase activity	1/14	148/7775	0.23608	0.399812	0.3447	Rcc2	1
GO:0006954	inflammatory response	1/14	149/7775	0.237482	0.400036	0.344893	Hnrnpa0	1
GO:0051402	neuron apoptotic process	1/14	150/7775	0.238882	0.400254	0.345081	Mt1	1
GO:0010721	negative regulation of cell development	1/14	153/7775	0.243067	0.402979	0.347431	Rcc2	1
GO:0051258	protein polymerization	1/14	153/7775	0.243067	0.402979	0.347431	Tmsb10	1
GO:0034976	response to endoplasmic reticulum stress	1/14	155/7775	0.245845	0.405451	0.349562	Ppp2cb	1
GO:0006402	mRNA catabolic process	1/14	156/7775	0.247231	0.405613	0.349701	Hnrnpa0	1
GO:0046034	ATP metabolic process	1/14	157/7775	0.248614	0.405769	0.349836	Cox7c	1
GO:0015980	energy derivation by oxidation of organic compounds	1/14	163/7775	0.256864	0.414934	0.357738	Cox7c	1
GO:0031330	negative regulation of cellular catabolic process	1/14	163/7775	0.256864	0.414934	0.357738	Hnrnpa0	1
GO:0001667	ameboidal-type cell migration	1/14	164/7775	0.258231	0.415014	0.357806	Rcc2	1
GO:0032956	regulation of actin cytoskeleton organization	1/14	166/7775	0.260957	0.417267	0.359749	Tmsb10	1
GO:0031503	protein-containing complex localization	1/14	169/7775	0.26503	0.419519	0.361691	Rcc2	1
GO:0090068	positive regulation of cell cycle process	1/14	169/7775	0.26503	0.419519	0.361691	Rcc2	1
GO:0010769	regulation of cell morphogenesis involved in differentiation	1/14	170/7775	0.266382	0.419552	0.361719	Rcc2	1
GO:0009205	purine ribonucleoside triphosphate metabolic process	1/14	175/7775	0.273112	0.421697	0.363569	Cox7c	1
GO:0009126	purine nucleoside monophosphate metabolic process	1/14	176/7775	0.274451	0.421697	0.363569	Cox7c	1
GO:0009167	purine ribonucleoside monophosphate metabolic process	1/14	176/7775	0.274451	0.421697	0.363569	Cox7c	1
GO:0009199	ribonucleoside triphosphate metabolic process	1/14	177/7775	0.275788	0.421697	0.363569	Cox7c	1
GO:0006401	RNA catabolic process	1/14	178/7775	0.277122	0.421697	0.363569	Hnrnpa0	1
GO:0006605	protein targeting	1/14	178/7775	0.277122	0.421697	0.363569	Romo1	1
GO:1901214	regulation of neuron death	1/14	178/7775	0.277122	0.421697	0.363569	Mt1	1
GO:0009161	ribonucleoside monophosphate metabolic process	1/14	179/7775	0.278454	0.421697	0.363569	Cox7c	1
GO:0032970	regulation of actin filament-based process	1/14	181/7775	0.281112	0.423462	0.36509	Tmsb10	1
GO:0009144	purine nucleoside triphosphate metabolic process	1/14	182/7775	0.282437	0.423462	0.36509	Cox7c	1
GO:0009895	negative regulation of catabolic process	1/14	185/7775	0.286399	0.423462	0.36509	Hnrnpa0	1
GO:1902903	regulation of supramolecular fiber organization	1/14	185/7775	0.286399	0.423462	0.36509	Tmsb10	1
GO:0009123	nucleoside monophosphate metabolic process	1/14	186/7775	0.287716	0.423462	0.36509	Cox7c	1
GO:1901990	regulation of mitotic cell cycle phase transition	1/14	186/7775	0.287716	0.423462	0.36509	Rcc2	1
GO:0007015	actin filament organization	1/14	187/7775	0.28903	0.423462	0.36509	Tmsb10	1
GO:0009141	nucleoside triphosphate metabolic process	1/14	190/7775	0.292958	0.425262	0.366642	Cox7c	1
GO:0044419	interspecies interaction between organisms	1/14	190/7775	0.292958	0.425262	0.366642	Romo1	1
GO:0032535	regulation of cellular component size	1/14	193/7775	0.296866	0.428958	0.369829	Tmsb10	1
GO:1903311	regulation of mRNA metabolic process	1/14	195/7775	0.299461	0.430731	0.371357	Hnrnpa0	1
GO:0007265	Ras protein signal transduction	1/14	197/7775	0.302046	0.432476	0.372861	Ppp2cb	1
GO:0070997	neuron death	1/14	199/7775	0.304623	0.434059	0.374226	Mt1	1
GO:0016311	dephosphorylation	1/14	200/7775	0.305908	0.434059	0.374226	Ppp2cb	1
GO:1901987	regulation of cell cycle phase transition	1/14	203/7775	0.30975	0.437539	0.377227	Rcc2	1
GO:0098813	nuclear chromosome segregation	1/14	209/7775	0.317374	0.446308	0.384787	Rcc2	1
GO:0090066	regulation of anatomical structure size	1/14	221/7775	0.332389	0.465345	0.4012	Tmsb10	1
GO:0030155	regulation of cell adhesion	1/14	226/7775	0.338555	0.469435	0.404726	Rcc2	1
GO:0006091	generation of precursor metabolites and energy	1/14	227/7775	0.339781	0.469435	0.404726	Cox7c	1
GO:0045787	positive regulation of cell cycle	1/14	227/7775	0.339781	0.469435	0.404726	Rcc2	1
GO:0051098	regulation of binding	1/14	231/7775	0.344667	0.474105	0.408752	Ppp2cb	1
GO:0007264	small GTPase mediated signal transduction	1/14	240/7775	0.355537	0.486931	0.41981	Ppp2cb	1
GO:0009150	purine ribonucleotide metabolic process	1/14	242/7775	0.35793	0.488086	0.420806	Cox7c	1
GO:0120031	plasma membrane bounded cell projection assembly	1/14	246/7775	0.362691	0.490954	0.423279	Rcc2	1
GO:0051345	positive regulation of hydrolase activity	1/14	248/7775	0.365059	0.490954	0.423279	Rcc2	1
GO:0009259	ribonucleotide metabolic process	1/14	250/7775	0.367419	0.490954	0.423279	Cox7c	1
GO:0010639	negative regulation of organelle organization	1/14	251/7775	0.368595	0.490954	0.423279	Tmsb10	1
GO:0030031	cell projection assembly	1/14	251/7775	0.368595	0.490954	0.423279	Rcc2	1
GO:0006163	purine nucleotide metabolic process	1/14	253/7775	0.370943	0.490954	0.423279	Cox7c	1
GO:0043254	regulation of protein complex assembly	1/14	253/7775	0.370943	0.490954	0.423279	Tmsb10	1
GO:0022604	regulation of cell morphogenesis	1/14	255/7775	0.373283	0.491984	0.424166	Rcc2	1
GO:0044772	mitotic cell cycle phase transition	1/14	258/7775	0.376777	0.49452	0.426353	Rcc2	1
GO:0019693	ribose phosphate metabolic process	1/14	261/7775	0.380253	0.495538	0.42723	Cox7c	1
GO:0034655	nucleobase-containing compound catabolic process	1/14	262/7775	0.381408	0.495538	0.42723	Hnrnpa0	1
GO:0007059	chromosome segregation	1/14	263/7775	0.382561	0.495538	0.42723	Rcc2	1
GO:0072594	establishment of protein localization to organelle	1/14	265/7775	0.38486	0.495538	0.42723	Romo1	1
GO:0033993	response to lipid	1/14	266/7775	0.386007	0.495538	0.42723	Hnrnpa0	1
GO:0046700	heterocycle catabolic process	1/14	269/7775	0.389435	0.495538	0.42723	Hnrnpa0	1
GO:0072521	purine-containing compound metabolic process	1/14	269/7775	0.389435	0.495538	0.42723	Cox7c	1
GO:0044270	cellular nitrogen compound catabolic process	1/14	270/7775	0.390574	0.495538	0.42723	Hnrnpa0	1
GO:1902532	negative regulation of intracellular signal transduction	1/14	271/7775	0.391711	0.495538	0.42723	Ppp2cb	1
GO:0019439	aromatic compound catabolic process	1/14	273/7775	0.393978	0.496413	0.427985	Hnrnpa0	1
GO:1901361	organic cyclic compound catabolic process	1/14	278/7775	0.399614	0.501507	0.432377	Hnrnpa0	1
GO:0044770	cell cycle phase transition	1/14	281/7775	0.402971	0.503112	0.433761	Rcc2	1
GO:0042493	response to drug	1/14	282/7775	0.404087	0.503112	0.433761	Ppp2cb	1
GO:0043161	proteasome-mediated ubiquitin-dependent protein catabolic process	1/14	284/7775	0.406311	0.50389	0.434432	Ppp2cb	1
GO:0072657	protein localization to membrane	1/14	290/7775	0.41294	0.510102	0.439787	Romo1	1
GO:0045596	negative regulation of cell differentiation	1/14	295/7775	0.418411	0.514173	0.443297	Rcc2	1
GO:0051493	regulation of cytoskeleton organization	1/14	296/7775	0.4195	0.514173	0.443297	Tmsb10	1
GO:0043086	negative regulation of catalytic activity	1/14	298/7775	0.421671	0.514831	0.443864	Rcc2	1
GO:0008380	RNA splicing	1/14	308/7775	0.432415	0.525911	0.453417	Rps26	1
GO:0017144	drug metabolic process	1/14	312/7775	0.436661	0.529032	0.456107	Cox7c	1
GO:0009117	nucleotide metabolic process	1/14	316/7775	0.440877	0.530558	0.457424	Cox7c	1
GO:0030036	actin cytoskeleton organization	1/14	317/7775	0.441926	0.530558	0.457424	Tmsb10	1
GO:0006753	nucleoside phosphate metabolic process	1/14	318/7775	0.442974	0.530558	0.457424	Cox7c	1
GO:0097435	supramolecular fiber organization	1/14	328/7775	0.45335	0.538482	0.464255	Tmsb10	1
GO:0010608	posttranscriptional regulation of gene expression	1/14	329/7775	0.454378	0.538482	0.464255	Hnrnpa0	1
GO:0007346	regulation of mitotic cell cycle	1/14	330/7775	0.455404	0.538482	0.464255	Rcc2	1
GO:0010498	proteasomal protein catabolic process	1/14	331/7775	0.456428	0.538482	0.464255	Ppp2cb	1
GO:0000904	cell morphogenesis involved in differentiation	1/14	338/7775	0.463547	0.54484	0.469737	Rcc2	1
GO:0061024	membrane organization	1/14	340/7775	0.465564	0.545178	0.470028	Romo1	1
GO:0030029	actin filament-based process	1/14	344/7775	0.469579	0.547842	0.472325	Tmsb10	1
GO:0055086	nucleobase-containing small molecule metabolic process	1/14	351/7775	0.476538	0.553909	0.477556	Cox7c	1
GO:0008284	positive regulation of cell proliferation	1/14	353/7775	0.47851	0.554157	0.47777	Romo1	1
GO:0006955	immune response	1/14	360/7775	0.48536	0.560031	0.482834	Romo1	1
GO:0007155	cell adhesion	1/14	363/7775	0.48827	0.561332	0.483956	Rcc2	1
GO:0022610	biological adhesion	1/14	365/7775	0.490201	0.561503	0.484103	Rcc2	1
GO:0120035	regulation of plasma membrane bounded cell projection organization	1/14	367/7775	0.492126	0.561666	0.484243	Rcc2	1
GO:0031344	regulation of cell projection organization	1/14	369/7775	0.494044	0.561819	0.484375	Rcc2	1
GO:0034660	ncRNA metabolic process	1/14	384/7775	0.508215	0.575856	0.496477	Polr2l	1
GO:0055085	transmembrane transport	1/14	392/7775	0.515622	0.582154	0.501907	Romo1	1
GO:0051093	negative regulation of developmental process	1/14	399/7775	0.522018	0.586197	0.505393	Rcc2	1
GO:0010564	regulation of cell cycle process	1/14	400/7775	0.522925	0.586197	0.505393	Rcc2	1
GO:0006511	ubiquitin-dependent protein catabolic process	1/14	411/7775	0.532799	0.595148	0.51311	Ppp2cb	1
GO:0016567	protein ubiquitination	1/14	418/7775	0.538984	0.598272	0.515804	Uba52	1
GO:0022603	regulation of anatomical structure morphogenesis	1/14	422/7775	0.542484	0.598272	0.515804	Rcc2	1
GO:0051301	cell division	1/14	423/7775	0.543355	0.598272	0.515804	Rcc2	1
GO:0055114	oxidation-reduction process	1/14	423/7775	0.543355	0.598272	0.515804	Cox7c	1
GO:0051336	regulation of hydrolase activity	1/14	425/7775	0.545093	0.598272	0.515804	Rcc2	1
GO:0031329	regulation of cellular catabolic process	1/14	433/7775	0.551982	0.603502	0.520312	Hnrnpa0	1
GO:0043066	negative regulation of apoptotic process	1/14	435/7775	0.553689	0.603502	0.520312	Mt1	1
GO:0043069	negative regulation of programmed cell death	1/14	447/7775	0.563805	0.612409	0.527992	Mt1	1
GO:0032446	protein modification by small protein conjugation	1/14	454/7775	0.569608	0.616248	0.531302	Uba52	1
GO:0044092	negative regulation of molecular function	1/14	456/7775	0.571252	0.616248	0.531302	Rcc2	1
GO:0060284	regulation of cell development	1/14	465/7775	0.578581	0.622024	0.536281	Rcc2	1
GO:1903047	mitotic cell cycle process	1/14	472/7775	0.584201	0.625929	0.539648	Rcc2	1
GO:0000902	cell morphogenesis	1/14	478/7775	0.588962	0.627606	0.541094	Rcc2	1
GO:1901135	carbohydrate derivative metabolic process	1/14	479/7775	0.589751	0.627606	0.541094	Cox7c	1
GO:0019637	organophosphate metabolic process	1/14	494/7775	0.601413	0.637862	0.549936	Cox7c	1
GO:0060548	negative regulation of cell death	1/14	500/7775	0.605991	0.64056	0.552263	Mt1	1
GO:0001666	response to hypoxia	0/14	93/7775	1	1	0.862155		0
GO:0009628	response to abiotic stimulus	0/14	455/7775	1	1	0.862155		0
GO:0016441	posttranscriptional gene silencing	0/14	56/7775	1	1	0.862155		0
GO:0016458	gene silencing	0/14	143/7775	1	1	0.862155		0
GO:0031047	gene silencing by RNA	0/14	82/7775	1	1	0.862155		0
GO:0035194	posttranscriptional gene silencing by RNA	0/14	55/7775	1	1	0.862155		0
GO:0035195	gene silencing by miRNA	0/14	50/7775	1	1	0.862155		0
GO:0035329	hippo signaling	0/14	18/7775	1	1	0.862155		0
GO:0036293	response to decreased oxygen levels	0/14	97/7775	1	1	0.862155		0
GO:0040029	regulation of gene expression, epigenetic	0/14	159/7775	1	1	0.862155		0
GO:0060147	regulation of posttranscriptional gene silencing	0/14	28/7775	1	1	0.862155		0
GO:0060148	positive regulation of posttranscriptional gene silencing	0/14	17/7775	1	1	0.862155		0
GO:0060964	regulation of gene silencing by miRNA	0/14	27/7775	1	1	0.862155		0
GO:0060966	regulation of gene silencing by RNA	0/14	28/7775	1	1	0.862155		0
GO:0060968	regulation of gene silencing	0/14	48/7775	1	1	0.862155		0
GO:0070482	response to oxygen levels	0/14	107/7775	1	1	0.862155		0
GO:2000637	positive regulation of gene silencing by miRNA	0/14	16/7775	1	1	0.862155		0

## Sheet: 4. A1-4_Down_GO_BP_DE
ID	Description	GeneRatio	BgRatio	pvalue	p.adjust	qvalue	geneID	Count
GO:0008154	actin polymerization or depolymerization	2/4	109/7775	0.00114724	0.102019	0.0615046	Sptan1/Enah	2
GO:0007015	actin filament organization	2/4	187/7775	0.00334412	0.102019	0.0615046	Sptan1/Enah	2
GO:0099054	presynapse assembly	1/4	10/7775	0.00513577	0.102019	0.0615046	Eif4g1	1
GO:1905214	regulation of RNA binding	1/4	11/7775	0.00564825	0.102019	0.0615046	Eif4g1	1
GO:0043254	regulation of protein complex assembly	2/4	253/7775	0.00605968	0.102019	0.0615046	Sptan1/Eif4g1	2
GO:0010801	negative regulation of peptidyl-threonine phosphorylation	1/4	12/7775	0.00616054	0.102019	0.0615046	Eif4g1	1
GO:0001662	behavioral fear response	1/4	13/7775	0.00667263	0.102019	0.0615046	Eif4g1	1
GO:0042596	fear response	1/4	13/7775	0.00667263	0.102019	0.0615046	Eif4g1	1
GO:0002209	behavioral defense response	1/4	14/7775	0.00718452	0.102019	0.0615046	Eif4g1	1
GO:0097009	energy homeostasis	1/4	15/7775	0.00769622	0.102019	0.0615046	Eif4g1	1
GO:0099172	presynapse organization	1/4	15/7775	0.00769622	0.102019	0.0615046	Eif4g1	1
GO:2000637	positive regulation of gene silencing by miRNA	1/4	16/7775	0.00820772	0.102019	0.0615046	Eif4g1	1
GO:0060148	positive regulation of posttranscriptional gene silencing	1/4	17/7775	0.00871901	0.102019	0.0615046	Eif4g1	1
GO:0000413	protein peptidyl-prolyl isomerization	1/4	18/7775	0.00923012	0.102019	0.0615046	Ranbp2	1
GO:0030036	actin cytoskeleton organization	2/4	317/7775	0.00941465	0.102019	0.0615046	Sptan1/Enah	2
GO:0051693	actin filament capping	1/4	19/7775	0.00974102	0.102019	0.0615046	Sptan1	1
GO:0097435	supramolecular fiber organization	2/4	328/7775	0.010061	0.102019	0.0615046	Sptan1/Enah	2
GO:0030029	actin filament-based process	2/4	344/7775	0.0110369	0.102019	0.0615046	Sptan1/Enah	2
GO:0030835	negative regulation of actin filament depolymerization	1/4	23/7775	0.0117827	0.102019	0.0615046	Sptan1	1
GO:0033555	multicellular organismal response to stress	1/4	24/7775	0.0122926	0.102019	0.0615046	Eif4g1	1
GO:0010676	positive regulation of cellular carbohydrate metabolic process	1/4	25/7775	0.0128023	0.102019	0.0615046	Ranbp2	1
GO:0051963	regulation of synapse assembly	1/4	25/7775	0.0128023	0.102019	0.0615046	Eif4g1	1
GO:0018208	peptidyl-proline modification	1/4	26/7775	0.0133118	0.102019	0.0615046	Ranbp2	1
GO:0060964	regulation of gene silencing by miRNA	1/4	27/7775	0.0138211	0.102019	0.0615046	Eif4g1	1
GO:0006111	regulation of gluconeogenesis	1/4	28/7775	0.0143303	0.102019	0.0615046	Ranbp2	1
GO:0010799	regulation of peptidyl-threonine phosphorylation	1/4	28/7775	0.0143303	0.102019	0.0615046	Eif4g1	1
GO:0030834	regulation of actin filament depolymerization	1/4	28/7775	0.0143303	0.102019	0.0615046	Sptan1	1
GO:0060147	regulation of posttranscriptional gene silencing	1/4	28/7775	0.0143303	0.102019	0.0615046	Eif4g1	1
GO:0060966	regulation of gene silencing by RNA	1/4	28/7775	0.0143303	0.102019	0.0615046	Eif4g1	1
GO:1900087	positive regulation of G1/S transition of mitotic cell cycle	1/4	28/7775	0.0143303	0.102019	0.0615046	Eif4g1	1
GO:0042327	positive regulation of phosphorylation	2/4	400/7775	0.0147822	0.102019	0.0615046	Eif4g1/Ranbp2	2
GO:0030042	actin filament depolymerization	1/4	29/7775	0.0148392	0.102019	0.0615046	Sptan1	1
GO:0030837	negative regulation of actin filament polymerization	1/4	31/7775	0.0158565	0.102601	0.0618549	Sptan1	1
GO:0045913	positive regulation of carbohydrate metabolic process	1/4	31/7775	0.0158565	0.102601	0.0618549	Ranbp2	1
GO:0010562	positive regulation of phosphorus metabolic process	2/4	434/7775	0.0173009	0.103346	0.0623042	Eif4g1/Ranbp2	2
GO:0045937	positive regulation of phosphate metabolic process	2/4	434/7775	0.0173009	0.103346	0.0623042	Eif4g1/Ranbp2	2
GO:1902808	positive regulation of cell cycle G1/S phase transition	1/4	34/7775	0.0173809	0.103346	0.0623042	Eif4g1	1
GO:0006094	gluconeogenesis	1/4	37/7775	0.0189035	0.105771	0.0637664	Ranbp2	1
GO:0032272	negative regulation of protein polymerization	1/4	38/7775	0.0194107	0.105771	0.0637664	Sptan1	1
GO:0019319	hexose biosynthetic process	1/4	39/7775	0.0199177	0.105771	0.0637664	Ranbp2	1
GO:0046364	monosaccharide biosynthetic process	1/4	42/7775	0.0214374	0.105771	0.0637664	Ranbp2	1
GO:0044087	regulation of cellular component biogenesis	2/4	487/7775	0.0215858	0.105771	0.0637664	Sptan1/Eif4g1	2
GO:0043255	regulation of carbohydrate biosynthetic process	1/4	43/7775	0.0219435	0.105771	0.0637664	Ranbp2	1
GO:0007416	synapse assembly	1/4	44/7775	0.0224495	0.105771	0.0637664	Eif4g1	1
GO:1901880	negative regulation of protein depolymerization	1/4	44/7775	0.0224495	0.105771	0.0637664	Sptan1	1
GO:0033138	positive regulation of peptidyl-serine phosphorylation	1/4	47/7775	0.0239663	0.105771	0.0637664	Eif4g1	1
GO:0060968	regulation of gene silencing	1/4	48/7775	0.0244715	0.105771	0.0637664	Eif4g1	1
GO:0006446	regulation of translational initiation	1/4	49/7775	0.0249765	0.105771	0.0637664	Eif4g1	1
GO:0031532	actin cytoskeleton reorganization	1/4	49/7775	0.0249765	0.105771	0.0637664	Sptan1	1
GO:0010507	negative regulation of autophagy	1/4	50/7775	0.0254813	0.105771	0.0637664	Eif4g1	1
GO:0035195	gene silencing by miRNA	1/4	50/7775	0.0254813	0.105771	0.0637664	Eif4g1	1
GO:0043242	negative regulation of protein complex disassembly	1/4	50/7775	0.0254813	0.105771	0.0637664	Sptan1	1
GO:1901879	regulation of protein depolymerization	1/4	50/7775	0.0254813	0.105771	0.0637664	Sptan1	1
GO:0035194	posttranscriptional gene silencing by RNA	1/4	55/7775	0.0280023	0.114024	0.0687416	Eif4g1	1
GO:0016441	posttranscriptional gene silencing	1/4	56/7775	0.028506	0.114024	0.0687416	Eif4g1	1
GO:0010906	regulation of glucose metabolic process	1/4	59/7775	0.0300157	0.114387	0.0689606	Ranbp2	1
GO:0001843	neural tube closure	1/4	63/7775	0.0320259	0.114387	0.0689606	Enah	1
GO:0060606	tube closure	1/4	63/7775	0.0320259	0.114387	0.0689606	Enah	1
GO:1901992	positive regulation of mitotic cell cycle phase transition	1/4	63/7775	0.0320259	0.114387	0.0689606	Eif4g1	1
GO:0007411	axon guidance	1/4	64/7775	0.0325279	0.114387	0.0689606	Enah	1
GO:0033135	regulation of peptidyl-serine phosphorylation	1/4	64/7775	0.0325279	0.114387	0.0689606	Eif4g1	1
GO:0097485	neuron projection guidance	1/4	64/7775	0.0325279	0.114387	0.0689606	Enah	1
GO:0010675	regulation of cellular carbohydrate metabolic process	1/4	65/7775	0.0330298	0.114387	0.0689606	Ranbp2	1
GO:0014020	primary neural tube formation	1/4	66/7775	0.0335315	0.114387	0.0689606	Enah	1
GO:0051261	protein depolymerization	1/4	67/7775	0.0340329	0.114387	0.0689606	Sptan1	1
GO:0043244	regulation of protein complex disassembly	1/4	71/7775	0.0360369	0.114387	0.0689606	Sptan1	1
GO:1990823	response to leukemia inhibitory factor	1/4	71/7775	0.0360369	0.114387	0.0689606	Enah	1
GO:1990830	cellular response to leukemia inhibitory factor	1/4	71/7775	0.0360369	0.114387	0.0689606	Enah	1
GO:1901989	positive regulation of cell cycle phase transition	1/4	72/7775	0.0365374	0.114387	0.0689606	Eif4g1	1
GO:0031333	negative regulation of protein complex assembly	1/4	74/7775	0.0375378	0.114387	0.0689606	Sptan1	1
GO:0016051	carbohydrate biosynthetic process	1/4	75/7775	0.0380377	0.114387	0.0689606	Ranbp2	1
GO:2000045	regulation of G1/S transition of mitotic cell cycle	1/4	75/7775	0.0380377	0.114387	0.0689606	Eif4g1	1
GO:0001841	neural tube formation	1/4	77/7775	0.039037	0.114387	0.0689606	Enah	1
GO:1902904	negative regulation of supramolecular fiber organization	1/4	77/7775	0.039037	0.114387	0.0689606	Sptan1	1
GO:0006109	regulation of carbohydrate metabolic process	1/4	78/7775	0.0395363	0.114387	0.0689606	Ranbp2	1
GO:0001838	embryonic epithelial tube formation	1/4	79/7775	0.0400354	0.114387	0.0689606	Enah	1
GO:0072175	epithelial tube formation	1/4	79/7775	0.0400354	0.114387	0.0689606	Enah	1
GO:0031047	gene silencing by RNA	1/4	82/7775	0.0415317	0.115025	0.0693451	Eif4g1	1
GO:1902806	regulation of cell cycle G1/S phase transition	1/4	83/7775	0.04203	0.115025	0.0693451	Eif4g1	1
GO:0043624	cellular protein complex disassembly	1/4	84/7775	0.0425282	0.115025	0.0693451	Sptan1	1
GO:0051494	negative regulation of cytoskeleton organization	1/4	84/7775	0.0425282	0.115025	0.0693451	Sptan1	1
GO:0035148	tube formation	1/4	86/7775	0.0435239	0.115025	0.0693451	Enah	1
GO:0018107	peptidyl-threonine phosphorylation	1/4	87/7775	0.0440215	0.115025	0.0693451	Eif4g1	1
GO:0030833	regulation of actin filament polymerization	1/4	87/7775	0.0440215	0.115025	0.0693451	Sptan1	1
GO:0018210	peptidyl-threonine modification	1/4	89/7775	0.0450161	0.115025	0.0693451	Eif4g1	1
GO:0006413	translational initiation	1/4	90/7775	0.0455131	0.115025	0.0693451	Eif4g1	1
GO:0016331	morphogenesis of embryonic epithelium	1/4	90/7775	0.0455131	0.115025	0.0693451	Enah	1
GO:0006006	glucose metabolic process	1/4	91/7775	0.0460099	0.115025	0.0693451	Ranbp2	1
GO:0030041	actin filament polymerization	1/4	94/7775	0.0474992	0.115809	0.069818	Sptan1	1
GO:0051028	mRNA transport	1/4	96/7775	0.048491	0.115809	0.069818	Ranbp2	1
GO:0017148	negative regulation of translation	1/4	97/7775	0.0489867	0.115809	0.069818	Eif4g1	1
GO:0006606	protein import into nucleus	1/4	98/7775	0.0494821	0.115809	0.069818	Ranbp2	1
GO:0008064	regulation of actin polymerization or depolymerization	1/4	98/7775	0.0494821	0.115809	0.069818	Sptan1	1
GO:0030832	regulation of actin filament length	1/4	98/7775	0.0494821	0.115809	0.069818	Sptan1	1
GO:0030307	positive regulation of cell growth	1/4	100/7775	0.0504724	0.1168	0.0704154	Eif4g1	1
GO:0051170	import into nucleus	1/4	101/7775	0.0509673	0.1168	0.0704154	Ranbp2	1
GO:0021915	neural tube development	1/4	104/7775	0.0524507	0.117477	0.0708232	Enah	1
GO:0019318	hexose metabolic process	1/4	106/7775	0.0534387	0.117477	0.0708232	Ranbp2	1
GO:0050807	regulation of synapse organization	1/4	106/7775	0.0534387	0.117477	0.0708232	Eif4g1	1
GO:0031669	cellular response to nutrient levels	1/4	107/7775	0.0539324	0.117477	0.0708232	Eif4g1	1
GO:0034249	negative regulation of cellular amide metabolic process	1/4	107/7775	0.0539324	0.117477	0.0708232	Eif4g1	1
GO:0050803	regulation of synapse structure or activity	1/4	109/7775	0.0549193	0.118357	0.0713537	Eif4g1	1
GO:0045931	positive regulation of mitotic cell cycle	1/4	110/7775	0.0554124	0.118357	0.0713537	Eif4g1	1
GO:0051099	positive regulation of binding	1/4	113/7775	0.0568906	0.119898	0.0722829	Eif4g1	1
GO:0000082	G1/S transition of mitotic cell cycle	1/4	115/7775	0.0578752	0.119898	0.0722829	Eif4g1	1
GO:0005996	monosaccharide metabolic process	1/4	117/7775	0.0588589	0.119898	0.0722829	Ranbp2	1
GO:0006457	protein folding	1/4	117/7775	0.0588589	0.119898	0.0722829	Ranbp2	1
GO:0031668	cellular response to extracellular stimulus	1/4	117/7775	0.0588589	0.119898	0.0722829	Eif4g1	1
GO:0032271	regulation of protein polymerization	1/4	119/7775	0.0598419	0.120782	0.0728158	Sptan1	1
GO:0044843	cell cycle G1/S phase transition	1/4	123/7775	0.0618055	0.123611	0.0745215	Eif4g1	1
GO:0044262	cellular carbohydrate metabolic process	1/4	125/7775	0.0627862	0.124002	0.0747574	Ranbp2	1
GO:0071496	cellular response to external stimulus	1/4	126/7775	0.0632763	0.124002	0.0747574	Eif4g1	1
GO:0050657	nucleic acid transport	1/4	128/7775	0.0642558	0.124002	0.0747574	Ranbp2	1
GO:0050658	RNA transport	1/4	128/7775	0.0642558	0.124002	0.0747574	Ranbp2	1
GO:0051236	establishment of RNA localization	1/4	131/7775	0.0657236	0.124648	0.0751468	Ranbp2	1
GO:0110053	regulation of actin filament organization	1/4	131/7775	0.0657236	0.124648	0.0751468	Sptan1	1
GO:0006935	chemotaxis	1/4	134/7775	0.0671897	0.12634	0.0761665	Enah	1
GO:0042330	taxis	1/4	136/7775	0.0681662	0.127089	0.0766185	Enah	1
GO:0045927	positive regulation of growth	1/4	138/7775	0.0691418	0.127319	0.0767566	Eif4g1	1
GO:0031334	positive regulation of protein complex assembly	1/4	140/7775	0.0701167	0.127319	0.0767566	Eif4g1	1
GO:0032984	protein-containing complex disassembly	1/4	140/7775	0.0701167	0.127319	0.0767566	Sptan1	1
GO:0015931	nucleobase-containing compound transport	1/4	141/7775	0.0706039	0.127319	0.0767566	Ranbp2	1
GO:0016458	gene silencing	1/4	143/7775	0.0715777	0.127856	0.0770806	Eif4g1	1
GO:0017038	protein import	1/4	144/7775	0.0720643	0.127856	0.0770806	Ranbp2	1
GO:0010506	regulation of autophagy	1/4	147/7775	0.0735229	0.129222	0.0779039	Eif4g1	1
GO:0060562	epithelial tube morphogenesis	1/4	148/7775	0.0740087	0.129222	0.0779039	Enah	1
GO:0006403	RNA localization	1/4	151/7775	0.0754651	0.130354	0.0785868	Ranbp2	1
GO:0048871	multicellular organismal homeostasis	1/4	152/7775	0.0759501	0.130354	0.0785868	Eif4g1	1
GO:0051258	protein polymerization	1/4	153/7775	0.076435	0.130354	0.0785868	Sptan1	1
GO:0031667	response to nutrient levels	1/4	159/7775	0.0793403	0.133243	0.0803284	Eif4g1	1
GO:0040029	regulation of gene expression, epigenetic	1/4	159/7775	0.0793403	0.133243	0.0803284	Eif4g1	1
GO:0062012	regulation of small molecule metabolic process	1/4	162/7775	0.0807903	0.134437	0.0810481	Ranbp2	1
GO:0031330	negative regulation of cellular catabolic process	1/4	163/7775	0.0812733	0.134437	0.0810481	Eif4g1	1
GO:0032956	regulation of actin cytoskeleton organization	1/4	166/7775	0.082721	0.134947	0.0813558	Sptan1	1
GO:0018105	peptidyl-serine phosphorylation	1/4	169/7775	0.0841671	0.134947	0.0813558	Eif4g1	1
GO:0090068	positive regulation of cell cycle process	1/4	169/7775	0.0841671	0.134947	0.0813558	Eif4g1	1
GO:0009991	response to extracellular stimulus	1/4	170/7775	0.0846487	0.134947	0.0813558	Eif4g1	1
GO:0050808	synapse organization	1/4	170/7775	0.0846487	0.134947	0.0813558	Eif4g1	1
GO:0018209	peptidyl-serine modification	1/4	176/7775	0.0875346	0.138544	0.0835241	Eif4g1	1
GO:0032970	regulation of actin filament-based process	1/4	181/7775	0.0899342	0.141058	0.08504	Sptan1	1
GO:0007409	axonogenesis	1/4	182/7775	0.0904136	0.141058	0.08504	Enah	1
GO:0009895	negative regulation of catabolic process	1/4	185/7775	0.0918505	0.141058	0.08504	Eif4g1	1
GO:1902903	regulation of supramolecular fiber organization	1/4	185/7775	0.0918505	0.141058	0.08504	Sptan1	1
GO:1901990	regulation of mitotic cell cycle phase transition	1/4	186/7775	0.0923291	0.141058	0.08504	Eif4g1	1
GO:0034504	protein localization to nucleus	1/4	189/7775	0.0937638	0.142262	0.0857658	Ranbp2	1
GO:0032535	regulation of cellular component size	1/4	193/7775	0.095674	0.144166	0.0869137	Sptan1	1
GO:0061564	axon development	1/4	197/7775	0.0975813	0.14604	0.0880433	Enah	1
GO:1901987	regulation of cell cycle phase transition	1/4	203/7775	0.100436	0.149297	0.0900071	Eif4g1	1
GO:0001933	negative regulation of protein phosphorylation	1/4	207/7775	0.102336	0.149877	0.0903566	Eif4g1	1
GO:0001558	regulation of cell growth	1/4	208/7775	0.102811	0.149877	0.0903566	Eif4g1	1
GO:0006913	nucleocytoplasmic transport	1/4	211/7775	0.104233	0.149877	0.0903566	Ranbp2	1
GO:0045666	positive regulation of neuron differentiation	1/4	211/7775	0.104233	0.149877	0.0903566	Eif4g1	1
GO:0051169	nuclear transport	1/4	211/7775	0.104233	0.149877	0.0903566	Ranbp2	1
GO:0002009	morphogenesis of an epithelium	1/4	216/7775	0.106599	0.152285	0.0918081	Enah	1
GO:0005975	carbohydrate metabolic process	1/4	218/7775	0.107545	0.152644	0.0920247	Ranbp2	1
GO:0033674	positive regulation of kinase activity	1/4	220/7775	0.108489	0.152685	0.0920492	Ranbp2	1
GO:0090066	regulation of anatomical structure size	1/4	221/7775	0.108961	0.152685	0.0920492	Sptan1	1
GO:0022411	cellular component disassembly	1/4	224/7775	0.110376	0.153689	0.0926543	Sptan1	1
GO:0045787	positive regulation of cell cycle	1/4	227/7775	0.11179	0.154677	0.0932504	Eif4g1	1
GO:0051098	regulation of binding	1/4	231/7775	0.113671	0.155969	0.0940293	Eif4g1	1
GO:0007610	behavior	1/4	232/7775	0.114141	0.155969	0.0940293	Eif4g1	1
GO:0042326	negative regulation of phosphorylation	1/4	234/7775	0.11508	0.156282	0.0942179	Eif4g1	1
GO:0006914	autophagy	1/4	238/7775	0.116957	0.156893	0.0945865	Eif4g1	1
GO:0061919	process utilizing autophagic mechanism	1/4	238/7775	0.116957	0.156893	0.0945865	Eif4g1	1
GO:0048598	embryonic morphogenesis	1/4	247/7775	0.121168	0.160771	0.0969239	Enah	1
GO:0006417	regulation of translation	1/4	248/7775	0.121635	0.160771	0.0969239	Eif4g1	1
GO:0010639	negative regulation of organelle organization	1/4	251/7775	0.123035	0.160771	0.0969239	Sptan1	1
GO:0016049	cell growth	1/4	252/7775	0.123501	0.160771	0.0969239	Eif4g1	1
GO:0048729	tissue morphogenesis	1/4	252/7775	0.123501	0.160771	0.0969239	Enah	1
GO:0044772	mitotic cell cycle phase transition	1/4	258/7775	0.126294	0.16344	0.0985331	Eif4g1	1
GO:0050769	positive regulation of neurogenesis	1/4	262/7775	0.128153	0.164875	0.0993985	Eif4g1	1
GO:0072594	establishment of protein localization to organelle	1/4	265/7775	0.129545	0.16562	0.0998475	Ranbp2	1
GO:0044089	positive regulation of cellular component biogenesis	1/4	268/7775	0.130935	0.16562	0.0998475	Eif4g1	1
GO:0048667	cell morphogenesis involved in neuron differentiation	1/4	269/7775	0.131398	0.16562	0.0998475	Enah	1
GO:0034248	regulation of cellular amide metabolic process	1/4	271/7775	0.132324	0.16562	0.0998475	Eif4g1	1
GO:0051347	positive regulation of transferase activity	1/4	273/7775	0.133249	0.16562	0.0998475	Ranbp2	1
GO:0051962	positive regulation of nervous system development	1/4	273/7775	0.133249	0.16562	0.0998475	Eif4g1	1
GO:0044770	cell cycle phase transition	1/4	281/7775	0.136941	0.168498	0.101582	Eif4g1	1
GO:0010563	negative regulation of phosphorus metabolic process	1/4	283/7775	0.137862	0.168498	0.101582	Eif4g1	1
GO:0045936	negative regulation of phosphate metabolic process	1/4	283/7775	0.137862	0.168498	0.101582	Eif4g1	1
GO:0044283	small molecule biosynthetic process	1/4	289/7775	0.140621	0.170921	0.103043	Ranbp2	1
GO:0010720	positive regulation of cell development	1/4	292/7775	0.141998	0.171259	0.103247	Eif4g1	1
GO:0071345	cellular response to cytokine stimulus	1/4	293/7775	0.142457	0.171259	0.103247	Enah	1
GO:0051493	regulation of cytoskeleton organization	1/4	296/7775	0.143831	0.171587	0.103445	Sptan1	1
GO:0048812	neuron projection morphogenesis	1/4	297/7775	0.144289	0.171587	0.103445	Enah	1
GO:0120039	plasma membrane bounded cell projection morphogenesis	1/4	305/7775	0.147946	0.17499	0.105496	Enah	1
GO:0048858	cell projection morphogenesis	1/4	308/7775	0.149314	0.175664	0.105903	Enah	1
GO:0031400	negative regulation of protein modification process	1/4	313/7775	0.151591	0.177394	0.106945	Eif4g1	1
GO:0032990	cell part morphogenesis	1/4	325/7775	0.157036	0.182528	0.110041	Enah	1
GO:0034097	response to cytokine	1/4	327/7775	0.157941	0.182528	0.110041	Enah	1
GO:0010608	posttranscriptional regulation of gene expression	1/4	329/7775	0.158846	0.182528	0.110041	Eif4g1	1
GO:0007346	regulation of mitotic cell cycle	1/4	330/7775	0.159297	0.182528	0.110041	Eif4g1	1
GO:0007005	mitochondrion organization	1/4	332/7775	0.160201	0.182612	0.110092	Eif4g1	1
GO:0035239	tube morphogenesis	1/4	334/7775	0.161103	0.182694	0.110141	Enah	1
GO:0000904	cell morphogenesis involved in differentiation	1/4	338/7775	0.162906	0.183791	0.110802	Enah	1
GO:0045664	regulation of neuron differentiation	1/4	341/7775	0.164256	0.183935	0.110889	Eif4g1	1
GO:0040008	regulation of growth	1/4	342/7775	0.164706	0.183935	0.110889	Eif4g1	1
GO:0010942	positive regulation of cell death	1/4	345/7775	0.166054	0.184504	0.111232	Eif4g1	1
GO:0008284	positive regulation of cell proliferation	1/4	353/7775	0.16964	0.187542	0.113064	Eif4g1	1
GO:0043549	regulation of kinase activity	1/4	367/7775	0.175889	0.193478	0.116642	Ranbp2	1
GO:0006952	defense response	1/4	374/7775	0.179	0.195917	0.118113	Eif4g1	1
GO:0001934	positive regulation of protein phosphorylation	1/4	376/7775	0.179887	0.195917	0.118113	Eif4g1	1
GO:0010564	regulation of cell cycle process	1/4	400/7775	0.190479	0.20643	0.124451	Eif4g1	1
GO:0051129	negative regulation of cellular component organization	1/4	405/7775	0.192672	0.207784	0.125267	Sptan1	1
GO:0050767	regulation of neurogenesis	1/4	411/7775	0.195298	0.209038	0.126023	Eif4g1	1
GO:0043009	chordate embryonic development	1/4	412/7775	0.195736	0.209038	0.126023	Enah	1
GO:0035295	tube development	1/4	418/7775	0.198354	0.210811	0.127092	Enah	1
GO:0009792	embryo development ending in birth or egg hatching	1/4	421/7775	0.199661	0.21118	0.127315	Enah	1
GO:0045597	positive regulation of cell differentiation	1/4	427/7775	0.202271	0.212917	0.128361	Eif4g1	1
GO:0048646	anatomical structure formation involved in morphogenesis	1/4	430/7775	0.203573	0.213267	0.128572	Enah	1
GO:0031329	regulation of cellular catabolic process	1/4	433/7775	0.204874	0.213287	0.128585	Eif4g1	1
GO:0051960	regulation of nervous system development	1/4	437/7775	0.206605	0.213287	0.128585	Eif4g1	1
GO:0060429	epithelium development	1/4	437/7775	0.206605	0.213287	0.128585	Enah	1
GO:0051338	regulation of transferase activity	1/4	439/7775	0.20747	0.213287	0.128585	Ranbp2	1
GO:0006412	translation	1/4	464/7775	0.218221	0.222697	0.134258	Eif4g1	1
GO:0060284	regulation of cell development	1/4	465/7775	0.218648	0.222697	0.134258	Eif4g1	1
GO:0043043	peptide biosynthetic process	1/4	472/7775	0.221637	0.223671	0.134845	Eif4g1	1
GO:1903047	mitotic cell cycle process	1/4	472/7775	0.221637	0.223671	0.134845	Eif4g1	1
GO:0000902	cell morphogenesis	1/4	478/7775	0.224193	0.225216	0.135776	Enah	1
GO:0031175	neuron projection development	1/4	481/7775	0.225468	0.225468	0.135928	Enah	1

## Sheet: 5. In.B_Up_GO_BP_DE
ID	Description	GeneRatio	BgRatio	pvalue	p.adjust	qvalue	geneID	Count
GO:0007129	synapsis	4/22	33/6658	3.4362e-06	0.00161907	0.00137992	Meioc/Hormad1/Stag3/Sycp1	4
GO:0019953	sexual reproduction	8/22	346/6658	8.25879e-06	0.00161907	0.00137992	Ybx3/Meig1/Meioc/Hormad1/Stag3/Tex101/Sycp1/Tcfl5	8
GO:0045143	homologous chromosome segregation	4/22	42/6658	9.21748e-06	0.00161907	0.00137992	Meioc/Hormad1/Stag3/Sycp1	4
GO:0048232	male gamete generation	7/22	251/6658	1.04456e-05	0.00161907	0.00137992	Ybx3/Meig1/Meioc/Hormad1/Stag3/Sycp1/Tcfl5	7
GO:0044703	multi-organism reproductive process	8/22	372/6658	1.40977e-05	0.00174811	0.0014899	Ybx3/Meig1/Meioc/Hormad1/Stag3/Tex101/Sycp1/Tcfl5	8
GO:0007130	synaptonemal complex assembly	3/22	16/6658	1.70578e-05	0.00176264	0.00150229	Meioc/Hormad1/Sycp1	3
GO:0070192	chromosome organization involved in meiotic cell cycle	4/22	51/6658	2.01814e-05	0.0017875	0.00152347	Meioc/Hormad1/Stag3/Sycp1	4
GO:0070193	synaptonemal complex organization	3/22	19/6658	2.9327e-05	0.00227284	0.00193713	Meioc/Hormad1/Sycp1	3
GO:0007276	gamete generation	7/22	302/6658	3.48774e-05	0.00240267	0.00204777	Ybx3/Meig1/Meioc/Hormad1/Stag3/Sycp1/Tcfl5	7
GO:0045132	meiotic chromosome segregation	4/22	69/6658	6.71405e-05	0.00378169	0.00322311	Meioc/Hormad1/Stag3/Sycp1	4
GO:0048609	multicellular organismal reproductive process	7/22	337/6658	7.04854e-05	0.00378169	0.00322311	Ybx3/Meig1/Meioc/Hormad1/Stag3/Sycp1/Tcfl5	7
GO:0032504	multicellular organism reproduction	7/22	339/6658	7.31941e-05	0.00378169	0.00322311	Ybx3/Meig1/Meioc/Hormad1/Stag3/Sycp1/Tcfl5	7
GO:0007283	spermatogenesis	6/22	236/6658	8.61325e-05	0.00410786	0.00350109	Ybx3/Meig1/Meioc/Hormad1/Sycp1/Tcfl5	6
GO:0048255	mRNA stabilization	3/22	29/6658	0.000108245	0.00449037	0.0038271	Cirbp/Meioc/Hnrnpa0	3
GO:0007127	meiosis I	4/22	78/6658	0.000108638	0.00449037	0.0038271	Meioc/Hormad1/Stag3/Sycp1	4
GO:0061982	meiosis I cell cycle process	4/22	82/6658	0.000132058	0.00511724	0.00436139	Meioc/Hormad1/Stag3/Sycp1	4
GO:0043489	RNA stabilization	3/22	34/6658	0.00017538	0.00604086	0.00514858	Cirbp/Meioc/Hnrnpa0	3
GO:1902373	negative regulation of mRNA catabolic process	3/22	34/6658	0.00017538	0.00604086	0.00514858	Cirbp/Meioc/Hnrnpa0	3
GO:0051321	meiotic cell cycle	5/22	186/6658	0.000288351	0.00940935	0.00801951	Meig1/Meioc/Hormad1/Stag3/Sycp1	5
GO:1902369	negative regulation of RNA catabolic process	3/22	41/6658	0.000307776	0.00954104	0.00813176	Cirbp/Meioc/Hnrnpa0	3
GO:0007135	meiosis II	2/22	10/6658	0.000461603	0.0130088	0.0110873	Hormad1/Stag3	2
GO:0061983	meiosis II cell cycle process	2/22	10/6658	0.000461603	0.0130088	0.0110873	Hormad1/Stag3	2
GO:0140013	meiotic nuclear division	4/22	119/6658	0.000553227	0.0149131	0.0127103	Meioc/Hormad1/Stag3/Sycp1	4
GO:1903046	meiotic cell cycle process	4/22	132/6658	0.000818337	0.0211404	0.0180178	Meioc/Hormad1/Stag3/Sycp1	4
GO:1903312	negative regulation of mRNA metabolic process	3/22	63/6658	0.00109379	0.0271259	0.0231192	Cirbp/Meioc/Hnrnpa0	3
GO:0043488	regulation of mRNA stability	3/22	67/6658	0.00130823	0.0311964	0.0265884	Cirbp/Meioc/Hnrnpa0	3
GO:0007292	female gamete generation	3/22	71/6658	0.00154754	0.0355361	0.0302871	Meioc/Hormad1/Stag3	3
GO:0000280	nuclear division	5/22	272/6658	0.00162906	0.0358497	0.0305544	Meioc/Hormad1/Stag3/Sycp1/Ranbp1	5
GO:0043487	regulation of RNA stability	3/22	73/6658	0.00167684	0.0358497	0.0305544	Cirbp/Meioc/Hnrnpa0	3
GO:0061013	regulation of mRNA catabolic process	3/22	82/6658	0.0023421	0.0480526	0.0409548	Cirbp/Meioc/Hnrnpa0	3
GO:0048285	organelle fission	5/22	297/6658	0.00240263	0.0480526	0.0409548	Meioc/Hormad1/Stag3/Sycp1/Ranbp1	5
GO:0022412	cellular process involved in reproduction in multicellular organism	4/22	184/6658	0.00279529	0.0538297	0.0458786	Meioc/Hormad1/Stag3/Sycp1	4
GO:0006323	DNA packaging	3/22	88/6658	0.00286513	0.0538297	0.0458786	Sycp1/H1f0/Asf1b	3
GO:0046677	response to antibiotic	3/22	90/6658	0.00305423	0.0556948	0.0474682	Ezh2/Ranbp1/Ppp2cb	3
GO:0007143	female meiotic nuclear division	2/22	26/6658	0.00322876	0.0571952	0.048747	Meioc/Stag3	2
GO:0098813	nuclear chromosome segregation	4/22	204/6658	0.00405662	0.0698641	0.0595446	Meioc/Hormad1/Stag3/Sycp1	4
GO:0051445	regulation of meiotic cell cycle	2/22	30/6658	0.00428717	0.0718391	0.0612279	Meioc/Hormad1	2
GO:0007140	male meiotic nuclear division	2/22	37/6658	0.00647272	0.105608	0.0900085	Meioc/Stag3	2
GO:0071103	DNA conformation change	3/22	124/6658	0.00749754	0.116799	0.099547	Sycp1/H1f0/Asf1b	3
GO:0006334	nucleosome assembly	2/22	40/6658	0.00753543	0.116799	0.099547	H1f0/Asf1b	2
GO:0007281	germ cell development	3/22	130/6658	0.00853907	0.125245	0.106746	Meioc/Hormad1/Sycp1	3
GO:0001701	in utero embryonic development	4/22	254/6658	0.00879419	0.125245	0.106746	Ybx3/Ssr2/Hormad1/Asf1b	4
GO:0007059	chromosome segregation	4/22	254/6658	0.00879419	0.125245	0.106746	Meioc/Hormad1/Stag3/Sycp1	4
GO:0060968	regulation of gene silencing	2/22	44/6658	0.00906652	0.125245	0.106746	Wtip/H1f0	2
GO:0016458	gene silencing	3/22	133/6658	0.0090904	0.125245	0.106746	Ezh2/Wtip/H1f0	3
GO:0048477	oogenesis	2/22	47/6658	0.0102986	0.138531	0.118069	Meioc/Hormad1	2
GO:0003006	developmental process involved in reproduction	4/22	269/6658	0.0107212	0.138531	0.118069	Ybx3/Meioc/Hormad1/Sycp1	4
GO:0007062	sister chromatid cohesion	2/22	48/6658	0.010725	0.138531	0.118069	Hormad1/Stag3	2
GO:0040029	regulation of gene expression, epigenetic	3/22	145/6658	0.0115035	0.143852	0.122604	Ezh2/Wtip/H1f0	3
GO:2000241	regulation of reproductive process	2/22	50/6658	0.011601	0.143852	0.122604	Meioc/Hormad1	2
GO:0006402	mRNA catabolic process	3/22	149/6658	0.0123829	0.150334	0.128128	Cirbp/Meioc/Hnrnpa0	3
GO:0031330	negative regulation of cellular catabolic process	3/22	150/6658	0.0126087	0.150334	0.128128	Cirbp/Meioc/Hnrnpa0	3
GO:0042542	response to hydrogen peroxide	2/22	54/6658	0.0134443	0.157273	0.134043	Ezh2/Ppp2cb	2
GO:0031497	chromatin assembly	2/22	56/6658	0.0144109	0.165459	0.141019	H1f0/Asf1b	2
GO:0010608	posttranscriptional regulation of gene expression	4/22	301/6658	0.0157118	0.170135	0.145004	Cirbp/Meioc/Hnrnpa0/Wtip	4
GO:0006342	chromatin silencing	2/22	59/6658	0.0159158	0.170135	0.145004	Ezh2/H1f0	2
GO:0009566	fertilization	2/22	59/6658	0.0159158	0.170135	0.145004	Ybx3/Tex101	2
GO:0071236	cellular response to antibiotic	2/22	59/6658	0.0159158	0.170135	0.145004	Ezh2/Ranbp1	2
GO:0045814	negative regulation of gene expression, epigenetic	2/22	62/6658	0.0174856	0.17919	0.152722	Ezh2/H1f0	2
GO:0006401	RNA catabolic process	3/22	170/6658	0.01763	0.17919	0.152722	Cirbp/Meioc/Hnrnpa0	3
GO:0009895	negative regulation of catabolic process	3/22	170/6658	0.01763	0.17919	0.152722	Cirbp/Meioc/Hnrnpa0	3
GO:1903311	regulation of mRNA metabolic process	3/22	181/6658	0.020808	0.20484	0.174584	Cirbp/Meioc/Hnrnpa0	3
GO:0034728	nucleosome organization	2/22	68/6658	0.0208144	0.20484	0.174584	H1f0/Asf1b	2
GO:0006333	chromatin assembly or disassembly	2/22	72/6658	0.0231698	0.221004	0.18836	H1f0/Asf1b	2
GO:0034502	protein localization to chromosome	2/22	72/6658	0.0231698	0.221004	0.18836	Ezh2/Stag3	2
GO:1902806	regulation of cell cycle G1/S phase transition	2/22	73/6658	0.0237752	0.223343	0.190353	Cirbp/Ezh2	2
GO:0007286	spermatid development	2/22	75/6658	0.0250057	0.231396	0.197217	Meioc/Sycp1	2
GO:0048515	spermatid differentiation	2/22	79/6658	0.0275437	0.249809	0.21291	Meioc/Sycp1	2
GO:0043009	chordate embryonic development	4/22	359/6658	0.0281048	0.249809	0.21291	Ybx3/Ssr2/Hormad1/Asf1b	4
GO:0045787	positive regulation of cell cycle	3/22	205/6658	0.0287816	0.249809	0.21291	Meioc/Ezh2/Ranbp1	3
GO:0010564	regulation of cell cycle process	4/22	364/6658	0.0293879	0.249809	0.21291	Cirbp/Ezh2/Hormad1/Ranbp1	4
GO:0001824	blastocyst development	2/22	82/6658	0.0295132	0.249809	0.21291	Hormad1/Asf1b	2
GO:0009792	embryo development ending in birth or egg hatching	4/22	366/6658	0.029911	0.249809	0.21291	Ybx3/Ssr2/Hormad1/Asf1b	4
GO:0000302	response to reactive oxygen species	2/22	86/6658	0.032225	0.249809	0.21291	Ezh2/Ppp2cb	2
GO:0006972	hyperosmotic response	1/22	10/6658	0.0325776	0.249809	0.21291	Ybx3	1
GO:0014887	cardiac muscle adaptation	1/22	10/6658	0.0325776	0.249809	0.21291	Ezh2	1
GO:0030857	negative regulation of epithelial cell differentiation	1/22	10/6658	0.0325776	0.249809	0.21291	Ezh2	1
GO:0034389	lipid droplet organization	1/22	10/6658	0.0325776	0.249809	0.21291	Ppia	1
GO:0060547	negative regulation of necrotic cell death	1/22	10/6658	0.0325776	0.249809	0.21291	Ybx3	1
GO:2000679	positive regulation of transcription regulatory region DNA binding	1/22	10/6658	0.0325776	0.249809	0.21291	H1f0	1
GO:0010524	positive regulation of calcium ion transport into cytosol	1/22	11/6658	0.0357791	0.249809	0.21291	Tex101	1
GO:0031100	animal organ regeneration	1/22	11/6658	0.0357791	0.249809	0.21291	Ezh2	1
GO:0034063	stress granule assembly	1/22	11/6658	0.0357791	0.249809	0.21291	Cirbp	1
GO:0034244	negative regulation of transcription elongation from RNA polymerase II promoter	1/22	11/6658	0.0357791	0.249809	0.21291	Ezh2	1
GO:0046607	positive regulation of centrosome cycle	1/22	11/6658	0.0357791	0.249809	0.21291	Ranbp1	1
GO:0070734	histone H3-K27 methylation	1/22	11/6658	0.0357791	0.249809	0.21291	Ezh2	1
GO:0070935	3'-UTR-mediated mRNA stabilization	1/22	11/6658	0.0357791	0.249809	0.21291	Hnrnpa0	1
GO:2000637	positive regulation of gene silencing by miRNA	1/22	11/6658	0.0357791	0.249809	0.21291	Wtip	1
GO:0050830	defense response to Gram-positive bacterium	1/22	12/6658	0.0389704	0.249809	0.21291	Rpl39	1
GO:0060148	positive regulation of posttranscriptional gene silencing	1/22	12/6658	0.0389704	0.249809	0.21291	Wtip	1
GO:0071470	cellular response to osmotic stress	1/22	12/6658	0.0389704	0.249809	0.21291	Ybx3	1
GO:1902532	negative regulation of intracellular signal transduction	3/22	232/6658	0.0394573	0.249809	0.21291	Ybx3/Wtip/Ppp2cb	3
GO:0000122	negative regulation of transcription by RNA polymerase II	4/22	402/6658	0.0403019	0.249809	0.21291	Ybx3/Ezh2/H1f0/Tcfl5	4
GO:0034655	nucleobase-containing compound catabolic process	3/22	235/6658	0.0407541	0.249809	0.21291	Cirbp/Meioc/Hnrnpa0	3
GO:0032785	negative regulation of DNA-templated transcription, elongation	1/22	13/6658	0.0421517	0.249809	0.21291	Ezh2	1
GO:0043403	skeletal muscle tissue regeneration	1/22	13/6658	0.0421517	0.249809	0.21291	Ezh2	1
GO:0045815	positive regulation of gene expression, epigenetic	1/22	13/6658	0.0421517	0.249809	0.21291	H1f0	1
GO:0060969	negative regulation of gene silencing	1/22	13/6658	0.0421517	0.249809	0.21291	H1f0	1
GO:0044270	cellular nitrogen compound catabolic process	3/22	242/6658	0.0438649	0.249809	0.21291	Cirbp/Meioc/Hnrnpa0	3
GO:0046700	heterocycle catabolic process	3/22	242/6658	0.0438649	0.249809	0.21291	Cirbp/Meioc/Hnrnpa0	3
GO:0019439	aromatic compound catabolic process	3/22	245/6658	0.0452345	0.249809	0.21291	Cirbp/Meioc/Hnrnpa0	3
GO:0001835	blastocyst hatching	1/22	14/6658	0.0453229	0.249809	0.21291	Asf1b	1
GO:0007141	male meiosis I	1/22	14/6658	0.0453229	0.249809	0.21291	Meioc	1
GO:0007339	binding of sperm to zona pellucida	1/22	14/6658	0.0453229	0.249809	0.21291	Tex101	1
GO:0010718	positive regulation of epithelial to mesenchymal transition	1/22	14/6658	0.0453229	0.249809	0.21291	Ezh2	1
GO:0014888	striated muscle adaptation	1/22	14/6658	0.0453229	0.249809	0.21291	Ezh2	1
GO:0035188	hatching	1/22	14/6658	0.0453229	0.249809	0.21291	Asf1b	1
GO:0048384	retinoic acid receptor signaling pathway	1/22	14/6658	0.0453229	0.249809	0.21291	Ezh2	1
GO:0071684	organism emergence from protective structure	1/22	14/6658	0.0453229	0.249809	0.21291	Asf1b	1
GO:0009636	response to toxic substance	2/22	104/6658	0.0455707	0.249809	0.21291	Ezh2/Ppp2cb	2
GO:0065004	protein-DNA complex assembly	2/22	104/6658	0.0455707	0.249809	0.21291	H1f0/Asf1b	2
GO:0051099	positive regulation of binding	2/22	105/6658	0.0463639	0.249809	0.21291	Ppp2cb/H1f0	2
GO:1901361	organic cyclic compound catabolic process	3/22	250/6658	0.0475651	0.249809	0.21291	Cirbp/Meioc/Hnrnpa0	3
GO:0006959	humoral immune response	1/22	15/6658	0.0484841	0.249809	0.21291	Rpl39	1
GO:0009409	response to cold	1/22	15/6658	0.0484841	0.249809	0.21291	Cirbp	1
GO:0010939	regulation of necrotic cell death	1/22	15/6658	0.0484841	0.249809	0.21291	Ybx3	1
GO:0035036	sperm-egg recognition	1/22	15/6658	0.0484841	0.249809	0.21291	Tex101	1
GO:0051154	negative regulation of striated muscle cell differentiation	1/22	15/6658	0.0484841	0.249809	0.21291	Ezh2	1
GO:0009617	response to bacterium	2/22	111/6658	0.0512307	0.249809	0.21291	Hnrnpa0/Rpl39	2
GO:0006336	DNA replication-independent nucleosome assembly	1/22	16/6658	0.0516353	0.249809	0.21291	Asf1b	1
GO:0007289	spermatid nucleus differentiation	1/22	16/6658	0.0516353	0.249809	0.21291	Sycp1	1
GO:0045604	regulation of epidermal cell differentiation	1/22	16/6658	0.0516353	0.249809	0.21291	Ezh2	1
GO:0051446	positive regulation of meiotic cell cycle	1/22	16/6658	0.0516353	0.249809	0.21291	Meioc	1
GO:0070266	necroptotic process	1/22	16/6658	0.0516353	0.249809	0.21291	Ybx3	1
GO:1904427	positive regulation of calcium ion transmembrane transport	1/22	16/6658	0.0516353	0.249809	0.21291	Tex101	1
GO:2000242	negative regulation of reproductive process	1/22	16/6658	0.0516353	0.249809	0.21291	Hormad1	1
GO:0044843	cell cycle G1/S phase transition	2/22	112/6658	0.0520594	0.249809	0.21291	Cirbp/Ezh2	2
GO:0051783	regulation of nuclear division	2/22	112/6658	0.0520594	0.249809	0.21291	Hormad1/Ranbp1	2
GO:0006325	chromatin organization	4/22	443/6658	0.0544217	0.249809	0.21291	Ezh2/Sycp1/H1f0/Asf1b	4
GO:0034724	DNA replication-independent nucleosome organization	1/22	17/6658	0.0547765	0.249809	0.21291	Asf1b	1
GO:0040020	regulation of meiotic nuclear division	1/22	17/6658	0.0547765	0.249809	0.21291	Hormad1	1
GO:0042246	tissue regeneration	1/22	17/6658	0.0547765	0.249809	0.21291	Ezh2	1
GO:0048641	regulation of skeletal muscle tissue development	1/22	17/6658	0.0547765	0.249809	0.21291	Ybx3	1
GO:0051279	regulation of release of sequestered calcium ion into cytosol	1/22	17/6658	0.0547765	0.249809	0.21291	Tex101	1
GO:2000648	positive regulation of stem cell proliferation	1/22	17/6658	0.0547765	0.249809	0.21291	Epcam	1
GO:0009968	negative regulation of signal transduction	4/22	444/6658	0.0547967	0.249809	0.21291	Ybx3/Ezh2/Wtip/Ppp2cb	4
GO:0000413	protein peptidyl-prolyl isomerization	1/22	18/6658	0.0579078	0.258294	0.220142	Ppia	1
GO:0009988	cell-cell recognition	1/22	18/6658	0.0579078	0.258294	0.220142	Tex101	1
GO:0035329	hippo signaling	1/22	18/6658	0.0579078	0.258294	0.220142	Wtip	1
GO:0045786	negative regulation of cell cycle	3/22	275/6658	0.0601052	0.262203	0.223473	Meioc/Ezh2/Hormad1	3
GO:0001657	ureteric bud development	1/22	19/6658	0.0610292	0.262203	0.223473	Epcam	1
GO:0048026	positive regulation of mRNA splicing, via spliceosome	1/22	19/6658	0.0610292	0.262203	0.223473	Cirbp	1
GO:0072163	mesonephric epithelium development	1/22	19/6658	0.0610292	0.262203	0.223473	Epcam	1
GO:0072164	mesonephric tubule development	1/22	19/6658	0.0610292	0.262203	0.223473	Epcam	1
GO:0001823	mesonephros development	1/22	20/6658	0.0641407	0.262203	0.223473	Epcam	1
GO:0030317	flagellated sperm motility	1/22	20/6658	0.0641407	0.262203	0.223473	Tex101	1
GO:0031935	regulation of chromatin silencing	1/22	20/6658	0.0641407	0.262203	0.223473	H1f0	1
GO:0042026	protein refolding	1/22	20/6658	0.0641407	0.262203	0.223473	Ppia	1
GO:0045682	regulation of epidermis development	1/22	20/6658	0.0641407	0.262203	0.223473	Ezh2	1
GO:0097722	sperm motility	1/22	20/6658	0.0641407	0.262203	0.223473	Tex101	1
GO:0010648	negative regulation of cell communication	4/22	473/6658	0.0663041	0.262203	0.223473	Ybx3/Ezh2/Wtip/Ppp2cb	4
GO:0023057	negative regulation of signaling	4/22	474/6658	0.0667227	0.262203	0.223473	Ybx3/Ezh2/Wtip/Ppp2cb	4
GO:1901700	response to oxygen-containing compound	4/22	474/6658	0.0667227	0.262203	0.223473	Hnrnpa0/Ezh2/Ranbp1/Ppp2cb	4
GO:0000731	DNA synthesis involved in DNA repair	1/22	21/6658	0.0672424	0.262203	0.223473	Sycp1	1
GO:0010522	regulation of calcium ion transport into cytosol	1/22	21/6658	0.0672424	0.262203	0.223473	Tex101	1
GO:0046622	positive regulation of organ growth	1/22	21/6658	0.0672424	0.262203	0.223473	Ybx3	1
GO:0060964	regulation of gene silencing by miRNA	1/22	21/6658	0.0672424	0.262203	0.223473	Wtip	1
GO:0071168	protein localization to chromatin	1/22	21/6658	0.0672424	0.262203	0.223473	Ezh2	1
GO:0097300	programmed necrotic cell death	1/22	21/6658	0.0672424	0.262203	0.223473	Ybx3	1
GO:0018208	peptidyl-proline modification	1/22	22/6658	0.0703342	0.268821	0.229114	Ppia	1
GO:0051928	positive regulation of calcium ion transport	1/22	22/6658	0.0703342	0.268821	0.229114	Tex101	1
GO:0071824	protein-DNA complex subunit organization	2/22	134/6658	0.0714669	0.268821	0.229114	H1f0/Asf1b	2
GO:0046580	negative regulation of Ras protein signal transduction	1/22	23/6658	0.0734163	0.268821	0.229114	Ppp2cb	1
GO:0048599	oocyte development	1/22	23/6658	0.0734163	0.268821	0.229114	Meioc	1
GO:0060147	regulation of posttranscriptional gene silencing	1/22	23/6658	0.0734163	0.268821	0.229114	Wtip	1
GO:0060966	regulation of gene silencing by RNA	1/22	23/6658	0.0734163	0.268821	0.229114	Wtip	1
GO:0045843	negative regulation of striated muscle tissue development	1/22	24/6658	0.0764886	0.268821	0.229114	Ybx3	1
GO:0045910	negative regulation of DNA recombination	1/22	24/6658	0.0764886	0.268821	0.229114	H1f0	1
GO:0051148	negative regulation of muscle cell differentiation	1/22	24/6658	0.0764886	0.268821	0.229114	Ezh2	1
GO:0051208	sequestering of calcium ion	1/22	24/6658	0.0764886	0.268821	0.229114	Tex101	1
GO:0051209	release of sequestered calcium ion into cytosol	1/22	24/6658	0.0764886	0.268821	0.229114	Tex101	1
GO:0051282	regulation of sequestering of calcium ion	1/22	24/6658	0.0764886	0.268821	0.229114	Tex101	1
GO:0051283	negative regulation of sequestering of calcium ion	1/22	24/6658	0.0764886	0.268821	0.229114	Tex101	1
GO:1901862	negative regulation of muscle tissue development	1/22	24/6658	0.0764886	0.268821	0.229114	Ybx3	1
GO:2000243	positive regulation of reproductive process	1/22	24/6658	0.0764886	0.268821	0.229114	Meioc	1
GO:2000677	regulation of transcription regulatory region DNA binding	1/22	24/6658	0.0764886	0.268821	0.229114	H1f0	1
GO:0009790	embryo development	4/22	497/6658	0.0767439	0.268821	0.229114	Ybx3/Ssr2/Hormad1/Asf1b	4
GO:0007346	regulation of mitotic cell cycle	3/22	306/6658	0.077634	0.27041	0.230469	Meioc/Ezh2/Ranbp1	3
GO:0048635	negative regulation of muscle organ development	1/22	25/6658	0.0795512	0.272496	0.232246	Ybx3	1
GO:0051058	negative regulation of small GTPase mediated signal transduction	1/22	25/6658	0.0795512	0.272496	0.232246	Ppp2cb	1
GO:0072073	kidney epithelium development	1/22	25/6658	0.0795512	0.272496	0.232246	Epcam	1
GO:0009994	oocyte differentiation	1/22	26/6658	0.0826041	0.279861	0.238523	Meioc	1
GO:0030261	chromosome condensation	1/22	26/6658	0.0826041	0.279861	0.238523	H1f0	1
GO:0010717	regulation of epithelial to mesenchymal transition	1/22	27/6658	0.0856473	0.283936	0.241997	Ezh2	1
GO:0045070	positive regulation of viral genome replication	1/22	27/6658	0.0856473	0.283936	0.241997	Ppia	1
GO:0097553	calcium ion transmembrane import into cytosol	1/22	27/6658	0.0856473	0.283936	0.241997	Tex101	1
GO:0045930	negative regulation of mitotic cell cycle	2/22	149/6658	0.0858641	0.283936	0.241997	Meioc/Ezh2	2
GO:0010948	negative regulation of cell cycle process	2/22	150/6658	0.086854	0.283936	0.241997	Ezh2/Hormad1	2
GO:0000819	sister chromatid segregation	2/22	151/6658	0.0878475	0.283936	0.241997	Hormad1/Stag3	2
GO:0006970	response to osmotic stress	1/22	28/6658	0.0886809	0.283936	0.241997	Ybx3	1
GO:0034243	regulation of transcription elongation from RNA polymerase II promoter	1/22	28/6658	0.0886809	0.283936	0.241997	Ezh2	1
GO:0050685	positive regulation of mRNA processing	1/22	28/6658	0.0886809	0.283936	0.241997	Cirbp	1
GO:0070265	necrotic cell death	1/22	28/6658	0.0886809	0.283936	0.241997	Ybx3	1
GO:0090068	positive regulation of cell cycle process	2/22	152/6658	0.0888446	0.283936	0.241997	Ezh2/Ranbp1	2
GO:0008037	cell recognition	1/22	29/6658	0.0917049	0.287157	0.244741	Tex101	1
GO:0021695	cerebellar cortex development	1/22	29/6658	0.0917049	0.287157	0.244741	Ezh2	1
GO:0060402	calcium ion transport into cytosol	1/22	29/6658	0.0917049	0.287157	0.244741	Tex101	1
GO:0098742	cell-cell adhesion via plasma-membrane adhesion molecules	1/22	29/6658	0.0917049	0.287157	0.244741	Epcam	1
GO:0010976	positive regulation of neuron projection development	2/22	157/6658	0.0938821	0.289291	0.24656	Ezh2/Ranbp1	2
GO:0045840	positive regulation of mitotic nuclear division	1/22	30/6658	0.0947193	0.289291	0.24656	Ranbp1	1
GO:0072091	regulation of stem cell proliferation	1/22	30/6658	0.0947193	0.289291	0.24656	Epcam	1
GO:1902808	positive regulation of cell cycle G1/S phase transition	1/22	30/6658	0.0947193	0.289291	0.24656	Ezh2	1
GO:1905268	negative regulation of chromatin organization	1/22	30/6658	0.0947193	0.289291	0.24656	H1f0	1
GO:0033120	positive regulation of RNA splicing	1/22	31/6658	0.0977242	0.294121	0.250677	Cirbp	1
GO:0042742	defense response to bacterium	1/22	31/6658	0.0977242	0.294121	0.250677	Rpl39	1
GO:0043388	positive regulation of DNA binding	1/22	31/6658	0.0977242	0.294121	0.250677	H1f0	1
GO:2000134	negative regulation of G1/S transition of mitotic cell cycle	1/22	32/6658	0.10072	0.301281	0.256779	Ezh2	1
GO:0071407	cellular response to organic cyclic compound	2/22	164/6658	0.101075	0.301281	0.256779	Ezh2/Ranbp1	2
GO:0007131	reciprocal meiotic recombination	1/22	33/6658	0.103705	0.306178	0.260953	Sycp1	1
GO:0035825	homologous recombination	1/22	33/6658	0.103705	0.306178	0.260953	Sycp1	1
GO:1902807	negative regulation of cell cycle G1/S phase transition	1/22	34/6658	0.106682	0.311994	0.26591	Ezh2	1
GO:1903169	regulation of calcium ion transmembrane transport	1/22	34/6658	0.106682	0.311994	0.26591	Tex101	1
GO:0010035	response to inorganic substance	2/22	172/6658	0.109484	0.318685	0.271613	Ezh2/Ppp2cb	2
GO:0006368	transcription elongation from RNA polymerase II promoter	1/22	36/6658	0.112606	0.323221	0.275479	Ezh2	1
GO:0060401	cytosolic calcium ion transport	1/22	36/6658	0.112606	0.323221	0.275479	Tex101	1
GO:1904064	positive regulation of cation transmembrane transport	1/22	36/6658	0.112606	0.323221	0.275479	Tex101	1
GO:0030856	regulation of epithelial cell differentiation	1/22	38/6658	0.118493	0.33546	0.28591	Ezh2	1
GO:0034767	positive regulation of ion transmembrane transport	1/22	38/6658	0.118493	0.33546	0.28591	Tex101	1
GO:0051785	positive regulation of nuclear division	1/22	38/6658	0.118493	0.33546	0.28591	Ranbp1	1
GO:0006310	DNA recombination	2/22	181/6658	0.119166	0.335831	0.286226	Sycp1/H1f0	2
GO:0045666	positive regulation of neuron differentiation	2/22	182/6658	0.120255	0.335848	0.286241	Ezh2/Ranbp1	2
GO:1901987	regulation of cell cycle phase transition	2/22	182/6658	0.120255	0.335848	0.286241	Cirbp/Ezh2	2
GO:0007338	single fertilization	1/22	39/6658	0.121423	0.33608	0.286439	Tex101	1
GO:0051153	regulation of striated muscle cell differentiation	1/22	39/6658	0.121423	0.33608	0.286439	Ezh2	1
GO:0032784	regulation of DNA-templated transcription, elongation	1/22	40/6658	0.124343	0.342634	0.292024	Ezh2	1
GO:1903902	positive regulation of viral life cycle	1/22	41/6658	0.127254	0.349103	0.297538	Ppia	1
GO:0006979	response to oxidative stress	2/22	193/6658	0.132408	0.354033	0.301739	Ezh2/Ppp2cb	2
GO:0003300	cardiac muscle hypertrophy	1/22	43/6658	0.133048	0.354033	0.301739	Ezh2	1
GO:0007204	positive regulation of cytosolic calcium ion concentration	1/22	43/6658	0.133048	0.354033	0.301739	Tex101	1
GO:0014897	striated muscle hypertrophy	1/22	43/6658	0.133048	0.354033	0.301739	Ezh2	1
GO:0045069	regulation of viral genome replication	1/22	43/6658	0.133048	0.354033	0.301739	Ppia	1
GO:0046605	regulation of centrosome cycle	1/22	43/6658	0.133048	0.354033	0.301739	Ranbp1	1
GO:0070301	cellular response to hydrogen peroxide	1/22	43/6658	0.133048	0.354033	0.301739	Ezh2	1
GO:0031329	regulation of cellular catabolic process	3/22	390/6658	0.134915	0.354153	0.301842	Cirbp/Meioc/Hnrnpa0	3
GO:0014013	regulation of gliogenesis	1/22	44/6658	0.135931	0.354153	0.301842	Ezh2	1
GO:0014896	muscle hypertrophy	1/22	44/6658	0.135931	0.354153	0.301842	Ezh2	1
GO:0050731	positive regulation of peptidyl-tyrosine phosphorylation	1/22	44/6658	0.135931	0.354153	0.301842	Tex101	1
GO:0009628	response to abiotic stimulus	3/22	395/6658	0.138718	0.354153	0.301842	Ybx3/Cirbp/Wtip	3
GO:0006305	DNA alkylation	1/22	45/6658	0.138805	0.354153	0.301842	Ezh2	1
GO:0006306	DNA methylation	1/22	45/6658	0.138805	0.354153	0.301842	Ezh2	1
GO:0035195	gene silencing by miRNA	1/22	45/6658	0.138805	0.354153	0.301842	Wtip	1
GO:0051289	protein homotetramerization	1/22	45/6658	0.138805	0.354153	0.301842	Sycp1	1
GO:0051784	negative regulation of nuclear division	1/22	45/6658	0.138805	0.354153	0.301842	Hormad1	1
GO:0043207	response to external biotic stimulus	2/22	200/6658	0.140291	0.355023	0.302583	Hnrnpa0/Rpl39	2
GO:0051707	response to other organism	2/22	200/6658	0.140291	0.355023	0.302583	Hnrnpa0/Rpl39	2
GO:0031346	positive regulation of cell projection organization	2/22	202/6658	0.142563	0.359213	0.306155	Ezh2/Ranbp1	2
GO:0008584	male gonad development	1/22	47/6658	0.144526	0.359213	0.306155	Ybx3	1
GO:0046546	development of primary male sexual characteristics	1/22	47/6658	0.144526	0.359213	0.306155	Ybx3	1
GO:0051310	metaphase plate congression	1/22	47/6658	0.144526	0.359213	0.306155	Meioc	1
GO:0051098	regulation of binding	2/22	204/6658	0.144844	0.359213	0.306155	Ppp2cb/H1f0	2
GO:0001837	epithelial to mesenchymal transition	1/22	48/6658	0.147373	0.362584	0.309028	Ezh2	1
GO:0043500	muscle adaptation	1/22	48/6658	0.147373	0.362584	0.309028	Ezh2	1
GO:0031099	regeneration	1/22	49/6658	0.150211	0.363792	0.310057	Ezh2	1
GO:0035194	posttranscriptional gene silencing by RNA	1/22	49/6658	0.150211	0.363792	0.310057	Wtip	1
GO:0046620	regulation of organ growth	1/22	49/6658	0.150211	0.363792	0.310057	Ybx3	1
GO:0072089	stem cell proliferation	1/22	49/6658	0.150211	0.363792	0.310057	Epcam	1
GO:0006354	DNA-templated transcription, elongation	1/22	50/6658	0.15304	0.364941	0.311036	Ezh2	1
GO:0016441	posttranscriptional gene silencing	1/22	50/6658	0.15304	0.364941	0.311036	Wtip	1
GO:0021549	cerebellum development	1/22	50/6658	0.15304	0.364941	0.311036	Ezh2	1
GO:0022408	negative regulation of cell-cell adhesion	1/22	50/6658	0.15304	0.364941	0.311036	Epcam	1
GO:0001889	liver development	1/22	51/6658	0.155859	0.370241	0.315553	Ezh2	1
GO:0051480	regulation of cytosolic calcium ion concentration	1/22	52/6658	0.15867	0.374051	0.318801	Tex101	1
GO:0061008	hepaticobiliary system development	1/22	52/6658	0.15867	0.374051	0.318801	Ezh2	1
GO:0010639	negative regulation of organelle organization	2/22	217/6658	0.159862	0.374428	0.319122	Hormad1/H1f0	2
GO:0009607	response to biotic stimulus	2/22	218/6658	0.16103	0.374428	0.319122	Hnrnpa0/Rpl39	2
GO:0014070	response to organic cyclic compound	2/22	218/6658	0.16103	0.374428	0.319122	Ezh2/Ranbp1	2
GO:0009913	epidermal cell differentiation	1/22	54/6658	0.164265	0.374428	0.319122	Ezh2	1
GO:0022037	metencephalon development	1/22	54/6658	0.164265	0.374428	0.319122	Ezh2	1
GO:0032092	positive regulation of protein binding	1/22	54/6658	0.164265	0.374428	0.319122	Ppp2cb	1
GO:0044728	DNA methylation or demethylation	1/22	54/6658	0.164265	0.374428	0.319122	Ezh2	1
GO:0046661	male sex differentiation	1/22	54/6658	0.164265	0.374428	0.319122	Ybx3	1
GO:0071356	cellular response to tumor necrosis factor	1/22	54/6658	0.164265	0.374428	0.319122	Ybx3	1
GO:0000018	regulation of DNA recombination	1/22	55/6658	0.167049	0.377388	0.321644	H1f0	1
GO:0051924	regulation of calcium ion transport	1/22	55/6658	0.167049	0.377388	0.321644	Tex101	1
GO:0050769	positive regulation of neurogenesis	2/22	224/6658	0.168075	0.377388	0.321644	Ezh2/Ranbp1	2
GO:0033993	response to lipid	2/22	225/6658	0.169255	0.377388	0.321644	Hnrnpa0/Ranbp1	2
GO:0040007	growth	3/22	434/6658	0.169657	0.377388	0.321644	Ybx3/Cirbp/Ezh2	3
GO:0019079	viral genome replication	1/22	56/6658	0.169824	0.377388	0.321644	Ppia	1
GO:2001243	negative regulation of intrinsic apoptotic signaling pathway	1/22	56/6658	0.169824	0.377388	0.321644	Ybx3	1
GO:0051303	establishment of chromosome localization	1/22	57/6658	0.172591	0.382165	0.325717	Meioc	1
GO:0042752	regulation of circadian rhythm	1/22	58/6658	0.175348	0.383404	0.326772	Ezh2	1
GO:0048524	positive regulation of viral process	1/22	58/6658	0.175348	0.383404	0.326772	Ppia	1
GO:0050000	chromosome localization	1/22	58/6658	0.175348	0.383404	0.326772	Meioc	1
GO:0051962	positive regulation of nervous system development	2/22	232/6658	0.177557	0.383404	0.326772	Ezh2/Ranbp1	2
GO:0007519	skeletal muscle tissue development	1/22	59/6658	0.178097	0.383404	0.326772	Ybx3	1
GO:0008637	apoptotic mitochondrial changes	1/22	59/6658	0.178097	0.383404	0.326772	Ppp2cb	1
GO:0034764	positive regulation of transmembrane transport	1/22	59/6658	0.178097	0.383404	0.326772	Tex101	1
GO:0051147	regulation of muscle cell differentiation	1/22	59/6658	0.178097	0.383404	0.326772	Ezh2	1
GO:0061061	muscle structure development	2/22	234/6658	0.179942	0.383723	0.327044	Ybx3/Ezh2	2
GO:0006304	DNA modification	1/22	60/6658	0.180837	0.383723	0.327044	Ezh2	1
GO:0070588	calcium ion transmembrane transport	1/22	60/6658	0.180837	0.383723	0.327044	Tex101	1
GO:0016202	regulation of striated muscle tissue development	1/22	61/6658	0.183569	0.383723	0.327044	Ybx3	1
GO:0034612	response to tumor necrosis factor	1/22	61/6658	0.183569	0.383723	0.327044	Ybx3	1
GO:1900006	positive regulation of dendrite development	1/22	61/6658	0.183569	0.383723	0.327044	Ezh2	1
GO:1901861	regulation of muscle tissue development	1/22	61/6658	0.183569	0.383723	0.327044	Ybx3	1
GO:1903313	positive regulation of mRNA metabolic process	1/22	61/6658	0.183569	0.383723	0.327044	Cirbp	1
GO:0010975	regulation of neuron projection development	2/22	238/6658	0.18473	0.383723	0.327044	Ezh2/Ranbp1	2
GO:0042493	response to drug	2/22	238/6658	0.18473	0.383723	0.327044	Ezh2/Ppp2cb	2
GO:0048634	regulation of muscle organ development	1/22	62/6658	0.186291	0.383723	0.327044	Ybx3	1
GO:0060538	skeletal muscle organ development	1/22	62/6658	0.186291	0.383723	0.327044	Ybx3	1
GO:0071229	cellular response to acid chemical	1/22	62/6658	0.186291	0.383723	0.327044	Ranbp1	1
GO:0048762	mesenchymal cell differentiation	1/22	63/6658	0.189005	0.388024	0.33071	Ezh2	1
GO:0009894	regulation of catabolic process	3/22	460/6658	0.191391	0.388434	0.331059	Cirbp/Meioc/Hnrnpa0	3
GO:0043270	positive regulation of ion transport	1/22	64/6658	0.191711	0.388434	0.331059	Tex101	1
GO:0043406	positive regulation of MAP kinase activity	1/22	64/6658	0.191711	0.388434	0.331059	Ezh2	1
GO:1901989	positive regulation of cell cycle phase transition	1/22	64/6658	0.191711	0.388434	0.331059	Ezh2	1
GO:0051101	regulation of DNA binding	1/22	65/6658	0.194408	0.390867	0.333133	H1f0	1
GO:1903900	regulation of viral life cycle	1/22	65/6658	0.194408	0.390867	0.333133	Ppia	1
GO:0051094	positive regulation of developmental process	3/22	464/6658	0.194803	0.390867	0.333133	Ybx3/Ezh2/Ranbp1	3
GO:0009266	response to temperature stimulus	1/22	66/6658	0.197096	0.392924	0.334886	Cirbp	1
GO:0048863	stem cell differentiation	1/22	66/6658	0.197096	0.392924	0.334886	Epcam	1
GO:0010720	positive regulation of cell development	2/22	249/6658	0.197998	0.393209	0.335128	Ezh2/Ranbp1	2
GO:0002181	cytoplasmic translation	1/22	67/6658	0.199775	0.393209	0.335128	Rpl39	1
GO:0097237	cellular response to toxic substance	1/22	67/6658	0.199775	0.393209	0.335128	Ezh2	1
GO:2000045	regulation of G1/S transition of mitotic cell cycle	1/22	67/6658	0.199775	0.393209	0.335128	Ezh2	1
GO:0030308	negative regulation of cell growth	1/22	68/6658	0.202446	0.395952	0.337467	Cirbp	1
GO:0032496	response to lipopolysaccharide	1/22	68/6658	0.202446	0.395952	0.337467	Hnrnpa0	1
GO:0002237	response to molecule of bacterial origin	1/22	69/6658	0.205109	0.399002	0.340066	Hnrnpa0	1
GO:0044770	cell cycle phase transition	2/22	255/6658	0.205293	0.399002	0.340066	Cirbp/Ezh2	2
GO:0030902	hindbrain development	1/22	70/6658	0.207763	0.402541	0.343082	Ezh2	1
GO:0002696	positive regulation of leukocyte activation	1/22	71/6658	0.210409	0.40388	0.344224	Tex101	1
GO:0034968	histone lysine methylation	1/22	71/6658	0.210409	0.40388	0.344224	Ezh2	1
GO:0043433	negative regulation of DNA-binding transcription factor activity	1/22	71/6658	0.210409	0.40388	0.344224	Ezh2	1
GO:0034614	cellular response to reactive oxygen species	1/22	72/6658	0.213046	0.406426	0.346393	Ezh2	1
GO:0035265	organ growth	1/22	72/6658	0.213046	0.406426	0.346393	Ybx3	1
GO:0016071	mRNA metabolic process	3/22	488/6658	0.215621	0.406435	0.346401	Cirbp/Meioc/Hnrnpa0	3
GO:0001822	kidney development	1/22	73/6658	0.215674	0.406435	0.346401	Epcam	1
GO:0008406	gonad development	1/22	74/6658	0.218295	0.406435	0.346401	Ybx3	1
GO:0031047	gene silencing by RNA	1/22	74/6658	0.218295	0.406435	0.346401	Wtip	1
GO:0048639	positive regulation of developmental growth	1/22	74/6658	0.218295	0.406435	0.346401	Ybx3	1
GO:0050730	regulation of peptidyl-tyrosine phosphorylation	1/22	74/6658	0.218295	0.406435	0.346401	Tex101	1
GO:0050867	positive regulation of cell activation	1/22	74/6658	0.218295	0.406435	0.346401	Tex101	1
GO:0051262	protein tetramerization	1/22	74/6658	0.218295	0.406435	0.346401	Sycp1	1
GO:0045137	development of primary sexual characteristics	1/22	75/6658	0.220907	0.407626	0.347416	Ybx3	1
GO:0048024	regulation of mRNA splicing, via spliceosome	1/22	75/6658	0.220907	0.407626	0.347416	Cirbp	1
GO:0090305	nucleic acid phosphodiester bond hydrolysis	1/22	75/6658	0.220907	0.407626	0.347416	Hormad1	1
GO:0007162	negative regulation of cell adhesion	1/22	76/6658	0.223511	0.40878	0.3484	Epcam	1
GO:0046578	regulation of Ras protein signal transduction	1/22	76/6658	0.223511	0.40878	0.3484	Ppp2cb	1
GO:1904062	regulation of cation transmembrane transport	1/22	76/6658	0.223511	0.40878	0.3484	Tex101	1
GO:0001666	response to hypoxia	1/22	78/6658	0.228693	0.415806	0.354388	Wtip	1
GO:0060485	mesenchyme development	1/22	78/6658	0.228693	0.415806	0.354388	Ezh2	1
GO:0018022	peptidyl-lysine methylation	1/22	79/6658	0.231272	0.419265	0.357336	Ezh2	1
GO:0072001	renal system development	1/22	80/6658	0.233842	0.422689	0.360254	Epcam	1
GO:0043547	positive regulation of GTPase activity	1/22	81/6658	0.236405	0.424844	0.362091	Ezh2	1
GO:0050714	positive regulation of protein secretion	1/22	81/6658	0.236405	0.424844	0.362091	Ppia	1
GO:0006997	nucleus organization	1/22	82/6658	0.238959	0.42659	0.36358	Sycp1	1
GO:0036293	response to decreased oxygen levels	1/22	82/6658	0.238959	0.42659	0.36358	Wtip	1
GO:2000145	regulation of cell motility	2/22	283/6658	0.239737	0.42659	0.36358	Tex101/Epcam	2
GO:0045664	regulation of neuron differentiation	2/22	284/6658	0.240977	0.42659	0.36358	Ezh2/Ranbp1	2
GO:0043902	positive regulation of multi-organism process	1/22	83/6658	0.241505	0.42659	0.36358	Ppia	1
GO:0045727	positive regulation of translation	1/22	83/6658	0.241505	0.42659	0.36358	Cirbp	1
GO:0016571	histone methylation	1/22	84/6658	0.244043	0.429849	0.366357	Ezh2	1
GO:0006874	cellular calcium ion homeostasis	1/22	85/6658	0.246573	0.431696	0.367931	Tex101	1
GO:0051983	regulation of chromosome segregation	1/22	85/6658	0.246573	0.431696	0.367931	Hormad1	1
GO:0040008	regulation of growth	2/22	289/6658	0.247181	0.431696	0.367931	Ybx3/Cirbp	2
GO:0002793	positive regulation of peptide secretion	1/22	86/6658	0.249095	0.432601	0.368703	Ppia	1
GO:0006816	calcium ion transport	1/22	86/6658	0.249095	0.432601	0.368703	Tex101	1
GO:0001101	response to acid chemical	1/22	87/6658	0.251608	0.432831	0.368899	Ranbp1	1
GO:0008544	epidermis development	1/22	87/6658	0.251608	0.432831	0.368899	Ezh2	1
GO:0042060	wound healing	1/22	87/6658	0.251608	0.432831	0.368899	Ezh2	1
GO:0048589	developmental growth	2/22	294/6658	0.253395	0.432831	0.368899	Ybx3/Ezh2	2
GO:0007548	sex differentiation	1/22	88/6658	0.254114	0.432831	0.368899	Ybx3	1
GO:0051056	regulation of small GTPase mediated signal transduction	1/22	88/6658	0.254114	0.432831	0.368899	Ppp2cb	1
GO:0055074	calcium ion homeostasis	1/22	88/6658	0.254114	0.432831	0.368899	Tex101	1
GO:0018108	peptidyl-tyrosine phosphorylation	1/22	89/6658	0.256612	0.433109	0.369135	Tex101	1
GO:0034765	regulation of ion transmembrane transport	1/22	89/6658	0.256612	0.433109	0.369135	Tex101	1
GO:0050792	regulation of viral process	1/22	89/6658	0.256612	0.433109	0.369135	Ppia	1
GO:0007098	centrosome cycle	1/22	90/6658	0.259101	0.433109	0.369135	Ranbp1	1
GO:0008284	positive regulation of cell proliferation	2/22	299/6658	0.259617	0.433109	0.369135	Ezh2/Epcam	2
GO:0018212	peptidyl-tyrosine modification	1/22	91/6658	0.261583	0.433109	0.369135	Tex101	1
GO:0050773	regulation of dendrite development	1/22	91/6658	0.261583	0.433109	0.369135	Ezh2	1
GO:0070482	response to oxygen levels	1/22	91/6658	0.261583	0.433109	0.369135	Wtip	1
GO:0007623	circadian rhythm	1/22	92/6658	0.264057	0.433109	0.369135	Ezh2	1
GO:0010038	response to metal ion	1/22	92/6658	0.264057	0.433109	0.369135	Ppp2cb	1
GO:0034250	positive regulation of cellular amide metabolic process	1/22	92/6658	0.264057	0.433109	0.369135	Cirbp	1
GO:0045926	negative regulation of growth	1/22	92/6658	0.264057	0.433109	0.369135	Cirbp	1
GO:0051053	negative regulation of DNA metabolic process	1/22	92/6658	0.264057	0.433109	0.369135	H1f0	1
GO:0071902	positive regulation of protein serine/threonine kinase activity	1/22	92/6658	0.264057	0.433109	0.369135	Ezh2	1
GO:0003012	muscle system process	1/22	93/6658	0.266523	0.434853	0.370621	Ezh2	1
GO:0009411	response to UV	1/22	93/6658	0.266523	0.434853	0.370621	Cirbp	1
GO:0051270	regulation of cellular component movement	2/22	306/6658	0.268338	0.435425	0.37111	Tex101/Epcam	2
GO:0043405	regulation of MAP kinase activity	1/22	94/6658	0.268981	0.435425	0.37111	Ezh2	1
GO:0043903	regulation of symbiosis, encompassing mutualism through parasitism	1/22	94/6658	0.268981	0.435425	0.37111	Ppia	1
GO:0001655	urogenital system development	1/22	95/6658	0.271431	0.435905	0.371518	Epcam	1
GO:0022407	regulation of cell-cell adhesion	1/22	95/6658	0.271431	0.435905	0.371518	Epcam	1
GO:0098727	maintenance of cell number	1/22	95/6658	0.271431	0.435905	0.371518	Ezh2	1
GO:0001934	positive regulation of protein phosphorylation	2/22	310/6658	0.273325	0.435905	0.371518	Ezh2/Tex101	2
GO:0010959	regulation of metal ion transport	1/22	96/6658	0.273873	0.435905	0.371518	Tex101	1
GO:0031023	microtubule organizing center organization	1/22	96/6658	0.273873	0.435905	0.371518	Ranbp1	1
GO:0120035	regulation of plasma membrane bounded cell projection organization	2/22	311/6658	0.274572	0.435905	0.371518	Ezh2/Ranbp1	2
GO:0040012	regulation of locomotion	2/22	312/6658	0.275819	0.435905	0.371518	Tex101/Epcam	2
GO:0072503	cellular divalent inorganic cation homeostasis	1/22	97/6658	0.276307	0.435905	0.371518	Tex101	1
GO:2001242	regulation of intrinsic apoptotic signaling pathway	1/22	97/6658	0.276307	0.435905	0.371518	Ybx3	1
GO:0031344	regulation of cell projection organization	2/22	313/6658	0.277066	0.435993	0.371593	Ezh2/Ranbp1	2
GO:0051495	positive regulation of cytoskeleton organization	1/22	98/6658	0.278734	0.436252	0.371814	Ranbp1	1
GO:1901991	negative regulation of mitotic cell cycle phase transition	1/22	98/6658	0.278734	0.436252	0.371814	Ezh2	1
GO:0007088	regulation of mitotic nuclear division	1/22	99/6658	0.281153	0.436252	0.371814	Ranbp1	1
GO:0019058	viral life cycle	1/22	99/6658	0.281153	0.436252	0.371814	Ppia	1
GO:0030522	intracellular receptor signaling pathway	1/22	99/6658	0.281153	0.436252	0.371814	Ezh2	1
GO:0043484	regulation of RNA splicing	1/22	100/6658	0.283564	0.436252	0.371814	Cirbp	1
GO:0045931	positive regulation of mitotic cell cycle	1/22	100/6658	0.283564	0.436252	0.371814	Ranbp1	1
GO:0051146	striated muscle cell differentiation	1/22	100/6658	0.283564	0.436252	0.371814	Ezh2	1
GO:2001251	negative regulation of chromosome organization	1/22	100/6658	0.283564	0.436252	0.371814	H1f0	1
GO:0071897	DNA biosynthetic process	1/22	102/6658	0.288363	0.442537	0.377171	Sycp1	1
GO:0072507	divalent inorganic cation homeostasis	1/22	103/6658	0.290751	0.444058	0.378467	Tex101	1
GO:0006952	defense response	2/22	324/6658	0.290786	0.444058	0.378467	Hnrnpa0/Rpl39	2
GO:0042063	gliogenesis	1/22	104/6658	0.293132	0.446539	0.380582	Ezh2	1
GO:0000082	G1/S transition of mitotic cell cycle	1/22	106/6658	0.297869	0.449341	0.38297	Ezh2	1
GO:0070838	divalent metal ion transport	1/22	106/6658	0.297869	0.449341	0.38297	Tex101	1
GO:0072511	divalent inorganic cation transport	1/22	106/6658	0.297869	0.449341	0.38297	Tex101	1
GO:1901988	negative regulation of cell cycle phase transition	1/22	106/6658	0.297869	0.449341	0.38297	Ezh2	1
GO:0098542	defense response to other organism	1/22	107/6658	0.300227	0.450704	0.384131	Rpl39	1
GO:2001234	negative regulation of apoptotic signaling pathway	1/22	107/6658	0.300227	0.450704	0.384131	Ybx3	1
GO:0042327	positive regulation of phosphorylation	2/22	333/6658	0.302004	0.450875	0.384277	Ezh2/Tex101	2
GO:0050684	regulation of mRNA processing	1/22	108/6658	0.302577	0.450875	0.384277	Cirbp	1
GO:0051050	positive regulation of transport	2/22	334/6658	0.30325	0.450875	0.384277	Ppia/Tex101	2
GO:0051093	negative regulation of developmental process	2/22	334/6658	0.30325	0.450875	0.384277	Ybx3/Ezh2	2
GO:0006479	protein methylation	1/22	110/6658	0.307255	0.454649	0.387493	Ezh2	1
GO:0008213	protein alkylation	1/22	110/6658	0.307255	0.454649	0.387493	Ezh2	1
GO:0043087	regulation of GTPase activity	1/22	111/6658	0.309582	0.457002	0.389499	Ezh2	1
GO:0050767	regulation of neurogenesis	2/22	342/6658	0.313206	0.460895	0.392817	Ezh2/Ranbp1	2
GO:0048511	rhythmic process	1/22	113/6658	0.314215	0.460895	0.392817	Ezh2	1
GO:0006281	DNA repair	2/22	343/6658	0.314449	0.460895	0.392817	Meioc/Sycp1	2
GO:0006457	protein folding	1/22	114/6658	0.31652	0.462836	0.394471	Ppia	1
GO:0051129	negative regulation of cellular component organization	2/22	348/6658	0.320661	0.46734	0.39831	Hormad1/H1f0	2
GO:1902275	regulation of chromatin organization	1/22	116/6658	0.321108	0.46734	0.39831	H1f0	1
GO:0043393	regulation of protein binding	1/22	117/6658	0.323391	0.469561	0.400203	Ppp2cb	1
GO:0045927	positive regulation of growth	1/22	118/6658	0.325667	0.47176	0.402077	Ybx3	1
GO:0009611	response to wounding	1/22	119/6658	0.327935	0.473939	0.403934	Ezh2	1
GO:0071214	cellular response to abiotic stimulus	1/22	121/6658	0.33245	0.478234	0.407595	Ybx3	1
GO:0104004	cellular response to environmental stimulus	1/22	121/6658	0.33245	0.478234	0.407595	Ybx3	1
GO:0045597	positive regulation of cell differentiation	2/22	359/6658	0.334292	0.479242	0.408454	Ezh2/Ranbp1	2
GO:0006954	inflammatory response	1/22	122/6658	0.334697	0.479242	0.408454	Hnrnpa0	1
GO:0051235	maintenance of location	1/22	123/6658	0.336936	0.479543	0.40871	Tex101	1
GO:0010562	positive regulation of phosphorus metabolic process	2/22	362/6658	0.338	0.479543	0.40871	Ezh2/Tex101	2
GO:0045937	positive regulation of phosphate metabolic process	2/22	362/6658	0.338	0.479543	0.40871	Ezh2/Tex101	2
GO:0051960	regulation of nervous system development	2/22	362/6658	0.338	0.479543	0.40871	Ezh2/Ranbp1	2
GO:0060429	epithelium development	2/22	363/6658	0.339235	0.480196	0.409267	Ezh2/Epcam	2
GO:0034762	regulation of transmembrane transport	1/22	125/6658	0.341393	0.481054	0.409999	Tex101	1
GO:0070507	regulation of microtubule cytoskeleton organization	1/22	125/6658	0.341393	0.481054	0.409999	Ranbp1	1
GO:0002694	regulation of leukocyte activation	1/22	126/6658	0.343611	0.483081	0.411726	Tex101	1
GO:0006470	protein dephosphorylation	1/22	127/6658	0.345822	0.48489	0.413267	Ppp2cb	1
GO:1901701	cellular response to oxygen-containing compound	2/22	370/6658	0.347865	0.48489	0.413267	Ezh2/Ranbp1	2
GO:0035690	cellular response to drug	1/22	128/6658	0.348026	0.48489	0.413267	Ezh2	1
GO:0048872	homeostasis of number of cells	1/22	128/6658	0.348026	0.48489	0.413267	Ezh2	1
GO:0043410	positive regulation of MAPK cascade	1/22	130/6658	0.352412	0.488804	0.416603	Ezh2	1
GO:1903532	positive regulation of secretion by cell	1/22	130/6658	0.352412	0.488804	0.416603	Ppia	1
GO:0007051	spindle organization	1/22	131/6658	0.354594	0.490733	0.418248	Ranbp1	1
GO:0043066	negative regulation of apoptotic process	2/22	379/6658	0.358917	0.49344	0.420555	Ybx3/Epcam	2
GO:0034599	cellular response to oxidative stress	1/22	133/6658	0.358938	0.49344	0.420555	Ezh2	1
GO:0042692	muscle cell differentiation	1/22	133/6658	0.358938	0.49344	0.420555	Ezh2	1
GO:0048732	gland development	1/22	134/6658	0.361099	0.494648	0.421585	Ezh2	1
GO:0006875	cellular metal ion homeostasis	1/22	135/6658	0.363254	0.494648	0.421585	Tex101	1
GO:0007517	muscle organ development	1/22	135/6658	0.363254	0.494648	0.421585	Ybx3	1
GO:0000075	cell cycle checkpoint	1/22	136/6658	0.365401	0.494648	0.421585	Hormad1	1
GO:0016358	dendrite development	1/22	136/6658	0.365401	0.494648	0.421585	Ezh2	1
GO:0050865	regulation of cell activation	1/22	136/6658	0.365401	0.494648	0.421585	Tex101	1
GO:0051047	positive regulation of secretion	1/22	136/6658	0.365401	0.494648	0.421585	Ppia	1
GO:0060284	regulation of cell development	2/22	386/6658	0.367476	0.495383	0.422211	Ezh2/Ranbp1	2
GO:0050708	regulation of protein secretion	1/22	137/6658	0.367542	0.495383	0.422211	Ppia	1
GO:0043069	negative regulation of programmed cell death	2/22	389/6658	0.371134	0.498563	0.424922	Ybx3/Epcam	2
GO:0043269	regulation of ion transport	1/22	139/6658	0.371803	0.498563	0.424922	Tex101	1
GO:0019941	modification-dependent protein catabolic process	2/22	391/6658	0.373568	0.498563	0.424922	Uba52/Ppp2cb	2
GO:0009416	response to light stimulus	1/22	140/6658	0.373923	0.498563	0.424922	Cirbp	1
GO:0032886	regulation of microtubule-based process	1/22	140/6658	0.373923	0.498563	0.424922	Ranbp1	1
GO:0014706	striated muscle tissue development	1/22	141/6658	0.376036	0.500305	0.426406	Ybx3	1
GO:0002791	regulation of peptide secretion	1/22	143/6658	0.380242	0.503739	0.429333	Ppia	1
GO:0034976	response to endoplasmic reticulum stress	1/22	143/6658	0.380242	0.503739	0.429333	Ppp2cb	1
GO:0031175	neuron projection development	2/22	398/6658	0.382064	0.504356	0.429859	Ezh2/Ranbp1	2
GO:0048638	regulation of developmental growth	1/22	144/6658	0.382334	0.504356	0.429859	Ybx3	1
GO:0016032	viral process	1/22	145/6658	0.384421	0.504959	0.430373	Ppia	1
GO:0098662	inorganic cation transmembrane transport	1/22	145/6658	0.384421	0.504959	0.430373	Tex101	1
GO:0043632	modification-dependent macromolecule catabolic process	2/22	401/6658	0.385693	0.50556	0.430885	Uba52/Ppp2cb	2
GO:0043900	regulation of multi-organism process	1/22	149/6658	0.392698	0.512574	0.436863	Ppia	1
GO:0060537	muscle tissue development	1/22	149/6658	0.392698	0.512574	0.436863	Ybx3	1
GO:0098660	inorganic ion transmembrane transport	1/22	150/6658	0.39475	0.514171	0.438224	Tex101	1
GO:0051260	protein homooligomerization	1/22	151/6658	0.396796	0.515752	0.439571	Sycp1	1
GO:0051090	regulation of DNA-binding transcription factor activity	1/22	153/6658	0.400869	0.519955	0.443154	Ezh2	1
GO:0098655	cation transmembrane transport	1/22	155/6658	0.404915	0.524107	0.446692	Tex101	1
GO:0006302	double-strand break repair	1/22	157/6658	0.408935	0.527109	0.449251	Meioc	1
GO:0098609	cell-cell adhesion	1/22	157/6658	0.408935	0.527109	0.449251	Epcam	1
GO:0030003	cellular cation homeostasis	1/22	159/6658	0.412929	0.528958	0.450827	Tex101	1
GO:0048608	reproductive structure development	1/22	159/6658	0.412929	0.528958	0.450827	Ybx3	1
GO:0051222	positive regulation of protein transport	1/22	159/6658	0.412929	0.528958	0.450827	Ppia	1
GO:0006873	cellular ion homeostasis	1/22	161/6658	0.416897	0.531459	0.452958	Tex101	1
GO:0055065	metal ion homeostasis	1/22	161/6658	0.416897	0.531459	0.452958	Tex101	1
GO:0061458	reproductive system development	1/22	162/6658	0.418871	0.531459	0.452958	Ybx3	1
GO:0097193	intrinsic apoptotic signaling pathway	1/22	162/6658	0.418871	0.531459	0.452958	Ybx3	1
GO:0048666	neuron development	2/22	429/6658	0.419167	0.531459	0.452958	Ezh2/Ranbp1	2
GO:0007265	Ras protein signal transduction	1/22	164/6658	0.422801	0.533883	0.455024	Ppp2cb	1
GO:0045860	positive regulation of protein kinase activity	1/22	164/6658	0.422801	0.533883	0.455024	Ezh2	1
GO:0071900	regulation of protein serine/threonine kinase activity	1/22	165/6658	0.424756	0.535262	0.4562	Ezh2	1
GO:0044403	symbiont process	1/22	166/6658	0.426706	0.536429	0.457194	Ppia	1
GO:0006412	translation	2/22	436/6658	0.427413	0.536429	0.457194	Cirbp/Rpl39	2
GO:1903047	mitotic cell cycle process	2/22	439/6658	0.430931	0.538927	0.459323	Ezh2/Ranbp1	2
GO:1901990	regulation of mitotic cell cycle phase transition	1/22	169/6658	0.432515	0.538927	0.459323	Ezh2	1
GO:0060548	negative regulation of cell death	2/22	441/6658	0.433271	0.538927	0.459323	Ybx3/Epcam	2
GO:2000147	positive regulation of cell motility	1/22	170/6658	0.434439	0.538927	0.459323	Epcam	1
GO:0043043	peptide biosynthetic process	2/22	442/6658	0.434439	0.538927	0.459323	Cirbp/Rpl39	2
GO:0032880	regulation of protein localization	2/22	443/6658	0.435606	0.538927	0.459323	Ppia/Sycp1	2
GO:0051603	proteolysis involved in cellular protein catabolic process	2/22	443/6658	0.435606	0.538927	0.459323	Uba52/Ppp2cb	2
GO:0044419	interspecies interaction between organisms	1/22	171/6658	0.436357	0.538927	0.459323	Ppia	1
GO:0045087	innate immune response	1/22	172/6658	0.438268	0.53914	0.459504	Rpl39	1
GO:0071396	cellular response to lipid	1/22	172/6658	0.438268	0.53914	0.459504	Ranbp1	1
GO:0051272	positive regulation of cellular component movement	1/22	174/6658	0.442073	0.542268	0.462171	Epcam	1
GO:0001558	regulation of cell growth	1/22	175/6658	0.443966	0.542268	0.462171	Cirbp	1
GO:1904951	positive regulation of establishment of protein localization	1/22	175/6658	0.443966	0.542268	0.462171	Ppia	1
GO:0009306	protein secretion	1/22	176/6658	0.445853	0.542268	0.462171	Ppia	1
GO:0030855	epithelial cell differentiation	1/22	176/6658	0.445853	0.542268	0.462171	Ezh2	1
GO:0031401	positive regulation of protein modification process	2/22	452/6658	0.446059	0.542268	0.462171	Ezh2/Tex101	2
GO:0140014	mitotic nuclear division	1/22	178/6658	0.449608	0.544583	0.464144	Ranbp1	1
GO:0016311	dephosphorylation	1/22	179/6658	0.451477	0.544583	0.464144	Ppp2cb	1
GO:0022618	ribonucleoprotein complex assembly	1/22	179/6658	0.451477	0.544583	0.464144	Cirbp	1
GO:0043414	macromolecule methylation	1/22	179/6658	0.451477	0.544583	0.464144	Ezh2	1
GO:0002790	peptide secretion	1/22	181/6658	0.455196	0.546941	0.466153	Ppia	1
GO:0033674	positive regulation of kinase activity	1/22	181/6658	0.455196	0.546941	0.466153	Ezh2	1
GO:0030155	regulation of cell adhesion	1/22	183/6658	0.458891	0.548277	0.467292	Epcam	1
GO:0048870	cell motility	2/22	464/6658	0.459848	0.548277	0.467292	Tex101/Epcam	2
GO:0051674	localization of cell	2/22	464/6658	0.459848	0.548277	0.467292	Tex101/Epcam	2
GO:0030001	metal ion transport	1/22	184/6658	0.460729	0.548277	0.467292	Tex101	1
GO:0040017	positive regulation of locomotion	1/22	184/6658	0.460729	0.548277	0.467292	Epcam	1
GO:0044257	cellular protein catabolic process	2/22	466/6658	0.462129	0.548353	0.467357	Uba52/Ppp2cb	2
GO:0071417	cellular response to organonitrogen compound	1/22	185/6658	0.462562	0.548353	0.467357	Ezh2	1
GO:0055080	cation homeostasis	1/22	186/6658	0.464389	0.549467	0.468307	Tex101	1
GO:0098771	inorganic ion homeostasis	1/22	188/6658	0.468024	0.552714	0.471074	Tex101	1
GO:0071826	ribonucleoprotein complex subunit organization	1/22	189/6658	0.469833	0.553795	0.471995	Cirbp	1
GO:0034220	ion transmembrane transport	1/22	191/6658	0.473433	0.55698	0.47471	Tex101	1
GO:0043604	amide biosynthetic process	2/22	477/6658	0.474586	0.557279	0.474965	Cirbp/Rpl39	2
GO:2001233	regulation of apoptotic signaling pathway	1/22	197/6658	0.484094	0.567369	0.483564	Ybx3	1
GO:0007264	small GTPase mediated signal transduction	1/22	198/6658	0.485851	0.568354	0.484403	Ppp2cb	1
GO:0032259	methylation	1/22	202/6658	0.492821	0.575421	0.490427	Ezh2	1
GO:0051345	positive regulation of hydrolase activity	1/22	205/6658	0.497989	0.577829	0.492479	Ezh2	1
GO:1901699	cellular response to nitrogen compound	1/22	205/6658	0.497989	0.577829	0.492479	Ezh2	1
GO:0006518	peptide metabolic process	2/22	499/6658	0.499029	0.577829	0.492479	Cirbp/Rpl39	2
GO:0050801	ion homeostasis	1/22	206/6658	0.4997	0.577829	0.492479	Tex101	1
GO:0000375	RNA splicing, via transesterification reactions	1/22	207/6658	0.501406	0.577829	0.492479	Cirbp	1
GO:0000377	RNA splicing, via transesterification reactions with bulged adenosine as nucleophile	1/22	207/6658	0.501406	0.577829	0.492479	Cirbp	1
GO:0000398	mRNA splicing, via spliceosome	1/22	207/6658	0.501406	0.577829	0.492479	Cirbp	1
GO:0016049	cell growth	1/22	208/6658	0.503106	0.578712	0.493232	Cirbp	1
GO:0022604	regulation of cell morphogenesis	1/22	209/6658	0.504801	0.579587	0.493977	Wtip	1
GO:0009314	response to radiation	1/22	210/6658	0.506491	0.580451	0.494714	Cirbp	1
GO:0018205	peptidyl-lysine modification	1/22	221/6658	0.524714	0.599121	0.510626	Ezh2	1
GO:0055082	cellular chemical homeostasis	1/22	221/6658	0.524714	0.599121	0.510626	Tex101	1
GO:0043408	regulation of MAPK cascade	1/22	223/6658	0.527957	0.601716	0.512838	Ezh2	1
GO:0006417	regulation of translation	1/22	228/6658	0.535974	0.60819	0.518355	Cirbp	1
GO:0002684	positive regulation of immune system process	1/22	229/6658	0.537561	0.60819	0.518355	Tex101	1
GO:0007420	brain development	1/22	229/6658	0.537561	0.60819	0.518355	Ezh2	1
GO:1903530	regulation of secretion by cell	1/22	229/6658	0.537561	0.60819	0.518355	Ppia	1
GO:0045321	leukocyte activation	1/22	231/6658	0.540721	0.61065	0.520453	Tex101	1
GO:0051347	positive regulation of transferase activity	1/22	232/6658	0.542293	0.611312	0.521017	Ezh2	1
GO:0044772	mitotic cell cycle phase transition	1/22	236/6658	0.548531	0.617221	0.526053	Ezh2	1
GO:0051046	regulation of secretion	1/22	238/6658	0.551619	0.618451	0.527101	Ppia	1
GO:0051656	establishment of organelle localization	1/22	238/6658	0.551619	0.618451	0.527101	Meioc	1
GO:0000165	MAPK cascade	1/22	244/6658	0.560763	0.626438	0.533908	Ezh2	1
GO:0045596	negative regulation of cell differentiation	1/22	244/6658	0.560763	0.626438	0.533908	Ezh2	1
GO:0033044	regulation of chromosome organization	1/22	245/6658	0.562269	0.626991	0.534379	H1f0	1
GO:0034248	regulation of cellular amide metabolic process	1/22	248/6658	0.56676	0.629733	0.536716	Cirbp	1
GO:0051259	protein complex oligomerization	1/22	248/6658	0.56676	0.629733	0.536716	Sycp1	1
GO:0051493	regulation of cytoskeleton organization	1/22	250/6658	0.569729	0.631899	0.538563	Ranbp1	1
GO:0001775	cell activation	1/22	254/6658	0.575608	0.636621	0.542587	Tex101	1
GO:0006812	cation transport	1/22	255/6658	0.577066	0.636621	0.542587	Tex101	1
GO:0060322	head development	1/22	255/6658	0.577066	0.636621	0.542587	Ezh2	1
GO:0023014	signal transduction by protein phosphorylation	1/22	256/6658	0.57852	0.637091	0.542987	Ezh2	1
GO:0071345	cellular response to cytokine stimulus	1/22	259/6658	0.58285	0.640722	0.546082	Ybx3	1
GO:0043161	proteasome-mediated ubiquitin-dependent protein catabolic process	1/22	264/6658	0.589974	0.647406	0.551779	Ppp2cb	1
GO:0051223	regulation of protein transport	1/22	271/6658	0.599753	0.656973	0.559933	Ppia	1
GO:0051052	regulation of DNA metabolic process	1/22	274/6658	0.603875	0.660322	0.562787	H1f0	1
GO:0090087	regulation of peptide transport	1/22	277/6658	0.607957	0.663615	0.565594	Ppia	1
GO:0016570	histone modification	1/22	279/6658	0.610656	0.664222	0.566111	Ezh2	1
GO:0045859	regulation of protein kinase activity	1/22	279/6658	0.610656	0.664222	0.566111	Ezh2	1
GO:0097190	apoptotic signaling pathway	1/22	286/6658	0.619963	0.673165	0.573733	Ybx3	1
GO:0007155	cell adhesion	1/22	288/6658	0.622583	0.674337	0.574732	Epcam	1
GO:0016569	covalent chromatin modification	1/22	289/6658	0.623887	0.674337	0.574732	Ezh2	1
GO:0022610	biological adhesion	1/22	290/6658	0.625186	0.674337	0.574732	Epcam	1
GO:0007005	mitochondrion organization	1/22	291/6658	0.626481	0.674337	0.574732	Ppp2cb	1
GO:0034097	response to cytokine	1/22	291/6658	0.626481	0.674337	0.574732	Ybx3	1
GO:0007417	central nervous system development	1/22	297/6658	0.634161	0.679067	0.578763	Ezh2	1
GO:0019725	cellular homeostasis	1/22	297/6658	0.634161	0.679067	0.578763	Tex101	1
GO:0070201	regulation of establishment of protein localization	1/22	297/6658	0.634161	0.679067	0.578763	Ppia	1
GO:0008380	RNA splicing	1/22	298/6658	0.635426	0.679249	0.578918	Cirbp	1
GO:1902533	positive regulation of intracellular signal transduction	1/22	304/6658	0.642931	0.686088	0.584747	Ezh2	1
GO:0010498	proteasomal protein catabolic process	1/22	305/6658	0.644167	0.686226	0.584865	Ppp2cb	1
GO:0055085	transmembrane transport	1/22	307/6658	0.646627	0.687665	0.586092	Tex101	1
GO:0051640	organelle localization	1/22	309/6658	0.649071	0.689083	0.5873	Meioc	1
GO:0006955	immune response	1/22	312/6658	0.652707	0.691758	0.58958	Rpl39	1
GO:0032940	secretion by cell	1/22	314/6658	0.655111	0.69194	0.589735	Ppia	1
GO:0043549	regulation of kinase activity	1/22	314/6658	0.655111	0.69194	0.589735	Ezh2	1
GO:0010243	response to organonitrogen compound	1/22	316/6658	0.657499	0.693282	0.590878	Ezh2	1
GO:0000226	microtubule cytoskeleton organization	1/22	325/6658	0.668052	0.703212	0.599342	Ranbp1	1
GO:0010638	positive regulation of organelle organization	1/22	328/6658	0.6715	0.705644	0.601415	Ranbp1	1
GO:0046903	secretion	1/22	336/6658	0.680528	0.713921	0.608469	Ppia	1
GO:0048878	chemical homeostasis	1/22	338/6658	0.682748	0.71504	0.609423	Tex101	1
GO:0022603	regulation of anatomical structure morphogenesis	1/22	340/6658	0.684953	0.716079	0.610308	Wtip	1
GO:0080135	regulation of cellular response to stress	1/22	341/6658	0.68605	0.716079	0.610308	Ybx3	1
GO:1901698	response to nitrogen compound	1/22	346/6658	0.691481	0.720534	0.614106	Ezh2	1
GO:0006811	ion transport	1/22	348/6658	0.693628	0.721559	0.614979	Tex101	1
GO:0035295	tube development	1/22	351/6658	0.696821	0.723667	0.616776	Epcam	1
GO:0002682	regulation of immune system process	1/22	354/6658	0.699984	0.725735	0.618539	Tex101	1
GO:0051336	regulation of hydrolase activity	1/22	356/6658	0.702074	0.726688	0.61935	Ezh2	1
GO:0006397	mRNA processing	1/22	363/6658	0.709282	0.732925	0.624666	Cirbp	1
GO:0051241	negative regulation of multicellular organismal process	1/22	365/6658	0.711311	0.733798	0.62541	Ybx3	1
GO:0022613	ribonucleoprotein complex biogenesis	1/22	369/6658	0.715327	0.736716	0.627897	Cirbp	1
GO:0003008	system process	1/22	371/6658	0.717316	0.737539	0.628598	Ezh2	1
GO:0016567	protein ubiquitination	1/22	373/6658	0.719291	0.738345	0.629285	Uba52	1
GO:0051338	regulation of transferase activity	1/22	380/6658	0.7261	0.744103	0.634193	Ezh2	1
GO:0006511	ubiquitin-dependent protein catabolic process	1/22	383/6658	0.72897	0.745811	0.635649	Ppp2cb	1
GO:0000902	cell morphogenesis	1/22	385/6658	0.730868	0.74652	0.636253	Wtip	1
GO:0051301	cell division	1/22	395/6658	0.740165	0.754774	0.643288	Sycp1	1
GO:0044092	negative regulation of molecular function	1/22	397/6658	0.741988	0.75539	0.643813	Ezh2	1
GO:0032446	protein modification by small protein conjugation	1/22	404/6658	0.74827	0.760537	0.6482	Uba52	1
GO:0071495	cellular response to endogenous stimulus	1/22	407/6658	0.750918	0.761979	0.649429	Ezh2	1
GO:0032989	cellular component morphogenesis	1/22	421/6658	0.762926	0.771638	0.657661	Wtip	1
GO:0070925	organelle assembly	1/22	421/6658	0.762926	0.771638	0.657661	Cirbp	1
GO:0060341	regulation of cellular localization	1/22	427/6658	0.767902	0.775405	0.660872	Tex101	1
GO:0007017	microtubule-based process	1/22	429/6658	0.769538	0.775794	0.661203	Ranbp1	1
GO:0043085	positive regulation of catalytic activity	1/22	442/6658	0.779908	0.784972	0.669025	Ezh2	1
GO:0009719	response to endogenous stimulus	1/22	459/6658	0.792798	0.796653	0.678981	Ezh2	1
GO:0070647	protein modification by small protein conjugation or removal	1/22	490/6658	0.814471	0.816449	0.695853	Uba52	1
GO:0080134	regulation of response to stress	1/22	491/6658	0.815132	0.816449	0.695853	Ybx3	1
GO:0009967	positive regulation of signal transduction	1/22	493/6658	0.816449	0.816449	0.695853	Ezh2	1

## Sheet: 6. In.B_Down_GO_BP_DE
ID	Description	GeneRatio	BgRatio	pvalue	p.adjust	qvalue	geneID	Count
GO:0006081	cellular aldehyde metabolic process	2/20	25/6658	0.00246763	0.281039	0.249561	Pgam1/Adh5	2
GO:1900087	positive regulation of G1/S transition of mitotic cell cycle	2/20	25/6658	0.00246763	0.281039	0.249561	Crebbp/Eif4g1	2
GO:1902808	positive regulation of cell cycle G1/S phase transition	2/20	30/6658	0.00354602	0.281039	0.249561	Crebbp/Eif4g1	2
GO:0009166	nucleotide catabolic process	2/20	45/6658	0.00785561	0.281039	0.249561	Dut/Pgam1	2
GO:1901292	nucleoside phosphate catabolic process	2/20	47/6658	0.00854694	0.281039	0.249561	Dut/Pgam1	2
GO:0090068	positive regulation of cell cycle process	3/20	152/6658	0.0100002	0.281039	0.249561	Crebbp/Eif4g1/Rad21	3
GO:0016999	antibiotic metabolic process	2/20	51/6658	0.0100087	0.281039	0.249561	Mdh2/Adh5	2
GO:0010675	regulation of cellular carbohydrate metabolic process	2/20	53/6658	0.0107785	0.281039	0.249561	Pgam1/Ranbp2	2
GO:0055086	nucleobase-containing small molecule metabolic process	4/20	299/6658	0.0109177	0.281039	0.249561	Dut/Mdh2/Pgam1/Cmas	4
GO:1901992	positive regulation of mitotic cell cycle phase transition	2/20	57/6658	0.0123944	0.281039	0.249561	Crebbp/Eif4g1	2
GO:1901990	regulation of mitotic cell cycle phase transition	3/20	169/6658	0.0133317	0.281039	0.249561	Crebbp/Eif4g1/Rad21	3
GO:0046496	nicotinamide nucleotide metabolic process	2/20	60/6658	0.013672	0.281039	0.249561	Mdh2/Pgam1	2
GO:0019362	pyridine nucleotide metabolic process	2/20	61/6658	0.0141101	0.281039	0.249561	Mdh2/Pgam1	2
GO:0034404	nucleobase-containing small molecule biosynthetic process	2/20	63/6658	0.0150047	0.281039	0.249561	Dut/Pgam1	2
GO:0005975	carbohydrate metabolic process	3/20	177/6658	0.0150957	0.281039	0.249561	Mdh2/Pgam1/Ranbp2	3
GO:0072524	pyridine-containing compound metabolic process	2/20	64/6658	0.0154609	0.281039	0.249561	Mdh2/Pgam1	2
GO:1901989	positive regulation of cell cycle phase transition	2/20	64/6658	0.0154609	0.281039	0.249561	Crebbp/Eif4g1	2
GO:1901987	regulation of cell cycle phase transition	3/20	182/6658	0.016263	0.281039	0.249561	Crebbp/Eif4g1/Rad21	3
GO:0006109	regulation of carbohydrate metabolic process	2/20	67/6658	0.0168656	0.281039	0.249561	Pgam1/Ranbp2	2
GO:2000045	regulation of G1/S transition of mitotic cell cycle	2/20	67/6658	0.0168656	0.281039	0.249561	Crebbp/Eif4g1	2
GO:0046434	organophosphate catabolic process	2/20	70/6658	0.018323	0.281039	0.249561	Dut/Pgam1	2
GO:0006091	generation of precursor metabolites and energy	3/20	192/6658	0.0187484	0.281039	0.249561	Mdh2/Pgam1/Adh5	3
GO:0006333	chromatin assembly or disassembly	2/20	72/6658	0.0193235	0.281039	0.249561	Hjurp/Baz1b	2
GO:1902806	regulation of cell cycle G1/S phase transition	2/20	73/6658	0.0198323	0.281039	0.249561	Crebbp/Eif4g1	2
GO:0006733	oxidoreduction coenzyme metabolic process	2/20	74/6658	0.0203468	0.281039	0.249561	Mdh2/Pgam1	2
GO:0055114	oxidation-reduction process	4/20	362/6658	0.020822	0.281039	0.249561	ND3/Ndufa4/Mdh2/Adh5	4
GO:0051098	regulation of binding	3/20	204/6658	0.0219986	0.281039	0.249561	Dut/Eif4g1/Hjurp	3
GO:0045787	positive regulation of cell cycle	3/20	205/6658	0.0222827	0.281039	0.249561	Crebbp/Eif4g1/Rad21	3
GO:0009124	nucleoside monophosphate biosynthetic process	2/20	80/6658	0.0235504	0.281039	0.249561	Dut/Pgam1	2
GO:0030307	positive regulation of cell growth	2/20	88/6658	0.0281238	0.281039	0.249561	Eif4g1/Map1b	2
GO:0033993	response to lipid	3/20	225/6658	0.0283944	0.281039	0.249561	ND3/Adh5/Stra8	3
GO:0043254	regulation of protein complex assembly	3/20	225/6658	0.0283944	0.281039	0.249561	Eif4g1/Map1b/Hjurp	3
GO:0009147	pyrimidine nucleoside triphosphate metabolic process	1/20	6658-10-01	0.029656	0.281039	0.249561	Dut	1
GO:0010801	negative regulation of peptidyl-threonine phosphorylation	1/20	6658-10-01	0.029656	0.281039	0.249561	Eif4g1	1
GO:0032688	negative regulation of interferon-beta production	1/20	6658-10-01	0.029656	0.281039	0.249561	Crebbp	1
GO:0035729	cellular response to hepatocyte growth factor stimulus	1/20	6658-10-01	0.029656	0.281039	0.249561	Crebbp	1
GO:0045876	positive regulation of sister chromatid cohesion	1/20	6658-10-01	0.029656	0.281039	0.249561	Rad21	1
GO:1905214	regulation of RNA binding	1/20	6658-10-01	0.029656	0.281039	0.249561	Eif4g1	1
GO:0044772	mitotic cell cycle phase transition	3/20	236/6658	0.0321051	0.281039	0.249561	Crebbp/Eif4g1/Rad21	3
GO:0001662	behavioral fear response	1/20	6658-11-01	0.0325752	0.281039	0.249561	Eif4g1	1
GO:0006907	pinocytosis	1/20	6658-11-01	0.0325752	0.281039	0.249561	Snx5	1
GO:0008356	asymmetric cell division	1/20	6658-11-01	0.0325752	0.281039	0.249561	Stra8	1
GO:0009226	nucleotide-sugar biosynthetic process	1/20	6658-11-01	0.0325752	0.281039	0.249561	Cmas	1
GO:0031055	chromatin remodeling at centromere	1/20	6658-11-01	0.0325752	0.281039	0.249561	Hjurp	1
GO:0034308	primary alcohol metabolic process	1/20	6658-11-01	0.0325752	0.281039	0.249561	Adh5	1
GO:0034643	establishment of mitochondrion localization, microtubule-mediated	1/20	6658-11-01	0.0325752	0.281039	0.249561	Map1b	1
GO:0035728	response to hepatocyte growth factor	1/20	6658-11-01	0.0325752	0.281039	0.249561	Crebbp	1
GO:0042596	fear response	1/20	6658-11-01	0.0325752	0.281039	0.249561	Eif4g1	1
GO:0044275	cellular carbohydrate catabolic process	1/20	6658-11-01	0.0325752	0.281039	0.249561	Pgam1	1
GO:0047497	mitochondrion transport along microtubule	1/20	6658-11-01	0.0325752	0.281039	0.249561	Map1b	1
GO:0097009	energy homeostasis	1/20	6658-11-01	0.0325752	0.281039	0.249561	Eif4g1	1
GO:2000637	positive regulation of gene silencing by miRNA	1/20	6658-11-01	0.0325752	0.281039	0.249561	Eif4g1	1
GO:0044283	small molecule biosynthetic process	3/20	239/6658	0.03316	0.281039	0.249561	Dut/Pgam1/Ranbp2	3
GO:1901137	carbohydrate derivative biosynthetic process	3/20	242/6658	0.0342333	0.281039	0.249561	Dut/Pgam1/Cmas	3
GO:0006338	chromatin remodeling	2/20	99/6658	0.0349469	0.281039	0.249561	Hjurp/Baz1b	2
GO:0002209	behavioral defense response	1/20	6658-12-01	0.0354861	0.281039	0.249561	Eif4g1	1
GO:0006474	N-terminal protein amino acid acetylation	1/20	6658-12-01	0.0354861	0.281039	0.249561	Crebbp	1
GO:0009200	deoxyribonucleoside triphosphate metabolic process	1/20	6658-12-01	0.0354861	0.281039	0.249561	Dut	1
GO:0009263	deoxyribonucleotide biosynthetic process	1/20	6658-12-01	0.0354861	0.281039	0.249561	Dut	1
GO:0051654	establishment of mitochondrion localization	1/20	6658-12-01	0.0354861	0.281039	0.249561	Map1b	1
GO:0060148	positive regulation of posttranscriptional gene silencing	1/20	6658-12-01	0.0354861	0.281039	0.249561	Eif4g1	1
GO:0045931	positive regulation of mitotic cell cycle	2/20	100/6658	0.0355966	0.281039	0.249561	Crebbp/Eif4g1	2
GO:0044262	cellular carbohydrate metabolic process	2/20	101/6658	0.036251	0.281039	0.249561	Pgam1/Ranbp2	2
GO:0006475	internal protein amino acid acetylation	2/20	102/6658	0.0369102	0.281039	0.249561	Crebbp/Mdh2	2
GO:0006734	NADH metabolic process	1/20	13/6658	0.0383886	0.281039	0.249561	Mdh2	1
GO:0032480	negative regulation of type I interferon production	1/20	13/6658	0.0383886	0.281039	0.249561	Crebbp	1
GO:0070207	protein homotrimerization	1/20	13/6658	0.0383886	0.281039	0.249561	Dut	1
GO:0044770	cell cycle phase transition	3/20	255/6658	0.0390957	0.281039	0.249561	Crebbp/Eif4g1/Rad21	3
GO:0000082	G1/S transition of mitotic cell cycle	2/20	106/6658	0.0395935	0.281039	0.249561	Crebbp/Eif4g1	2
GO:0046164	alcohol catabolic process	1/20	14/6658	0.0412829	0.281039	0.249561	Adh5	1
GO:0099172	presynapse organization	1/20	14/6658	0.0412829	0.281039	0.249561	Eif4g1	1
GO:0017144	drug metabolic process	3/20	265/6658	0.0430683	0.281039	0.249561	Mdh2/Pgam1/Adh5	3
GO:0044843	cell cycle G1/S phase transition	2/20	112/6658	0.0437551	0.281039	0.249561	Crebbp/Eif4g1	2
GO:0009117	nucleotide metabolic process	3/20	267/6658	0.0438869	0.281039	0.249561	Dut/Mdh2/Pgam1	3
GO:0001708	cell fate specification	1/20	15/6658	0.0441688	0.281039	0.249561	Mga	1
GO:0009394	2'-deoxyribonucleotide metabolic process	1/20	15/6658	0.0441688	0.281039	0.249561	Dut	1
GO:0017001	antibiotic catabolic process	1/20	15/6658	0.0441688	0.281039	0.249561	Adh5	1
GO:0019692	deoxyribose phosphate metabolic process	1/20	15/6658	0.0441688	0.281039	0.249561	Dut	1
GO:0030511	positive regulation of transforming growth factor beta receptor signaling pathway	1/20	15/6658	0.0441688	0.281039	0.249561	Crebbp	1
GO:1903846	positive regulation of cellular response to transforming growth factor beta stimulus	1/20	15/6658	0.0441688	0.281039	0.249561	Crebbp	1
GO:0006753	nucleoside phosphate metabolic process	3/20	269/6658	0.0447135	0.281039	0.249561	Dut/Mdh2/Pgam1	3
GO:0006221	pyrimidine nucleotide biosynthetic process	1/20	16/6658	0.0470465	0.281039	0.249561	Dut	1
GO:0006336	DNA replication-independent nucleosome assembly	1/20	16/6658	0.0470465	0.281039	0.249561	Hjurp	1
GO:0007585	respiratory gaseous exchange	1/20	16/6658	0.0470465	0.281039	0.249561	Adh5	1
GO:1901616	organic hydroxy compound catabolic process	1/20	16/6658	0.0470465	0.281039	0.249561	Adh5	1
GO:0045927	positive regulation of growth	2/20	118/6658	0.0480749	0.281039	0.249561	Eif4g1/Map1b	2
GO:0019674	NAD metabolic process	1/20	17/6658	0.049916	0.281039	0.249561	Mdh2	1
GO:0031365	N-terminal protein amino acid modification	1/20	17/6658	0.049916	0.281039	0.249561	Crebbp	1
GO:0034724	DNA replication-independent nucleosome organization	1/20	17/6658	0.049916	0.281039	0.249561	Hjurp	1
GO:0060325	face morphogenesis	1/20	17/6658	0.049916	0.281039	0.249561	Crebbp	1
GO:0071384	cellular response to corticosteroid stimulus	1/20	17/6658	0.049916	0.281039	0.249561	ND3	1
GO:0071385	cellular response to glucocorticoid stimulus	1/20	17/6658	0.049916	0.281039	0.249561	ND3	1
GO:0072528	pyrimidine-containing compound biosynthetic process	1/20	17/6658	0.049916	0.281039	0.249561	Dut	1
GO:1990748	cellular detoxification	1/20	17/6658	0.049916	0.281039	0.249561	Adh5	1
GO:0000413	protein peptidyl-prolyl isomerization	1/20	18/6658	0.0527773	0.281039	0.249561	Ranbp2	1
GO:0006110	regulation of glycolytic process	1/20	18/6658	0.0527773	0.281039	0.249561	Pgam1	1
GO:0006739	NADP metabolic process	1/20	18/6658	0.0527773	0.281039	0.249561	Pgam1	1
GO:0009225	nucleotide-sugar metabolic process	1/20	18/6658	0.0527773	0.281039	0.249561	Cmas	1
GO:0018198	peptidyl-cysteine modification	1/20	18/6658	0.0527773	0.281039	0.249561	Adh5	1
GO:0030811	regulation of nucleotide catabolic process	1/20	18/6658	0.0527773	0.281039	0.249561	Pgam1	1
GO:0031116	positive regulation of microtubule polymerization	1/20	18/6658	0.0527773	0.281039	0.249561	Map1b	1
GO:0033555	multicellular organismal response to stress	1/20	18/6658	0.0527773	0.281039	0.249561	Eif4g1	1
GO:0006473	protein acetylation	2/20	126/6658	0.0540698	0.281039	0.249561	Crebbp/Mdh2	2
GO:0009165	nucleotide biosynthetic process	2/20	126/6658	0.0540698	0.281039	0.249561	Dut/Pgam1	2
GO:0031334	positive regulation of protein complex assembly	2/20	128/6658	0.0556089	0.281039	0.249561	Eif4g1/Map1b	2
GO:1901293	nucleoside phosphate biosynthetic process	2/20	128/6658	0.0556089	0.281039	0.249561	Dut/Pgam1	2
GO:0006099	tricarboxylic acid cycle	1/20	19/6658	0.0556304	0.281039	0.249561	Mdh2	1
GO:0006220	pyrimidine nucleotide metabolic process	1/20	19/6658	0.0556304	0.281039	0.249561	Dut	1
GO:0007026	negative regulation of microtubule depolymerization	1/20	19/6658	0.0556304	0.281039	0.249561	Map1b	1
GO:0007063	regulation of sister chromatid cohesion	1/20	19/6658	0.0556304	0.281039	0.249561	Rad21	1
GO:0009262	deoxyribonucleotide metabolic process	1/20	19/6658	0.0556304	0.281039	0.249561	Dut	1
GO:0031112	positive regulation of microtubule polymerization or depolymerization	1/20	19/6658	0.0556304	0.281039	0.249561	Map1b	1
GO:0043486	histone exchange	1/20	19/6658	0.0556304	0.281039	0.249561	Hjurp	1
GO:0006101	citrate metabolic process	1/20	20/6658	0.0584753	0.281039	0.249561	Mdh2	1
GO:0031114	regulation of microtubule depolymerization	1/20	20/6658	0.0584753	0.281039	0.249561	Map1b	1
GO:0051963	regulation of synapse assembly	1/20	20/6658	0.0584753	0.281039	0.249561	Eif4g1	1
GO:0060323	head morphogenesis	1/20	20/6658	0.0584753	0.281039	0.249561	Crebbp	1
GO:0006720	isoprenoid metabolic process	1/20	21/6658	0.061312	0.281039	0.249561	Adh5	1
GO:0043470	regulation of carbohydrate catabolic process	1/20	21/6658	0.061312	0.281039	0.249561	Pgam1	1
GO:0060964	regulation of gene silencing by miRNA	1/20	21/6658	0.061312	0.281039	0.249561	Eif4g1	1
GO:0071168	protein localization to chromatin	1/20	21/6658	0.061312	0.281039	0.249561	Rad21	1
GO:0072350	tricarboxylic acid metabolic process	1/20	21/6658	0.061312	0.281039	0.249561	Mdh2	1
GO:0007346	regulation of mitotic cell cycle	3/20	306/6658	0.0614222	0.281039	0.249561	Crebbp/Eif4g1/Rad21	3
GO:0062012	regulation of small molecule metabolic process	2/20	137/6658	0.0627266	0.281039	0.249561	Pgam1/Ranbp2	2
GO:0007601	visual perception	1/20	22/6658	0.0641407	0.281039	0.249561	Crybg3	1
GO:0010676	positive regulation of cellular carbohydrate metabolic process	1/20	22/6658	0.0641407	0.281039	0.249561	Ranbp2	1
GO:0010799	regulation of peptidyl-threonine phosphorylation	1/20	22/6658	0.0641407	0.281039	0.249561	Eif4g1	1
GO:0018208	peptidyl-proline modification	1/20	22/6658	0.0641407	0.281039	0.249561	Ranbp2	1
GO:0019748	secondary metabolic process	1/20	22/6658	0.0641407	0.281039	0.249561	Pgam1	1
GO:0042035	regulation of cytokine biosynthetic process	1/20	22/6658	0.0641407	0.281039	0.249561	Crebbp	1
GO:0050953	sensory perception of light stimulus	1/20	22/6658	0.0641407	0.281039	0.249561	Crybg3	1
GO:0070206	protein trimerization	1/20	22/6658	0.0641407	0.281039	0.249561	Dut	1
GO:0071300	cellular response to retinoic acid	1/20	22/6658	0.0641407	0.281039	0.249561	Stra8	1
GO:0002088	lens development in camera-type eye	1/20	23/6658	0.0669612	0.281039	0.249561	Crybg3	1
GO:0031960	response to corticosteroid	1/20	23/6658	0.0669612	0.281039	0.249561	ND3	1
GO:0051384	response to glucocorticoid	1/20	23/6658	0.0669612	0.281039	0.249561	ND3	1
GO:0060147	regulation of posttranscriptional gene silencing	1/20	23/6658	0.0669612	0.281039	0.249561	Eif4g1	1
GO:0060966	regulation of gene silencing by RNA	1/20	23/6658	0.0669612	0.281039	0.249561	Eif4g1	1
GO:0098754	detoxification	1/20	23/6658	0.0669612	0.281039	0.249561	Adh5	1
GO:0006732	coenzyme metabolic process	2/20	145/6658	0.0693046	0.281039	0.249561	Mdh2/Pgam1	2
GO:0006111	regulation of gluconeogenesis	1/20	24/6658	0.0697737	0.281039	0.249561	Ranbp2	1
GO:0016572	histone phosphorylation	1/20	24/6658	0.0697737	0.281039	0.249561	Baz1b	1
GO:0031111	negative regulation of microtubule polymerization or depolymerization	1/20	24/6658	0.0697737	0.281039	0.249561	Map1b	1
GO:0042089	cytokine biosynthetic process	1/20	24/6658	0.0697737	0.281039	0.249561	Crebbp	1
GO:0042107	cytokine metabolic process	1/20	24/6658	0.0697737	0.281039	0.249561	Crebbp	1
GO:0045773	positive regulation of axon extension	1/20	24/6658	0.0697737	0.281039	0.249561	Map1b	1
GO:0051196	regulation of coenzyme metabolic process	1/20	24/6658	0.0697737	0.281039	0.249561	Pgam1	1
GO:0072527	pyrimidine-containing compound metabolic process	1/20	24/6658	0.0697737	0.281039	0.249561	Dut	1
GO:0098586	cellular response to virus	1/20	24/6658	0.0697737	0.281039	0.249561	Crebbp	1
GO:0043543	protein acylation	2/20	146/6658	0.0701428	0.281039	0.249561	Crebbp/Mdh2	2
GO:0017145	stem cell division	1/20	25/6658	0.0725781	0.28697	0.254828	Stra8	1
GO:0051646	mitochondrion localization	1/20	25/6658	0.0725781	0.28697	0.254828	Map1b	1
GO:0031648	protein destabilization	1/20	26/6658	0.0753745	0.292259	0.259524	Crebbp	1
GO:0042737	drug catabolic process	1/20	26/6658	0.0753745	0.292259	0.259524	Adh5	1
GO:0051984	positive regulation of chromosome segregation	1/20	26/6658	0.0753745	0.292259	0.259524	Rad21	1
GO:0008217	regulation of blood pressure	1/20	27/6658	0.0781629	0.293599	0.260714	Adh5	1
GO:0032608	interferon-beta production	1/20	27/6658	0.0781629	0.293599	0.260714	Crebbp	1
GO:0032648	regulation of interferon-beta production	1/20	27/6658	0.0781629	0.293599	0.260714	Crebbp	1
GO:0034508	centromere complex assembly	1/20	27/6658	0.0781629	0.293599	0.260714	Hjurp	1
GO:2001169	regulation of ATP biosynthetic process	1/20	27/6658	0.0781629	0.293599	0.260714	Pgam1	1
GO:0009123	nucleoside monophosphate metabolic process	2/20	157/6658	0.0795845	0.296628	0.263403	Dut/Pgam1	2
GO:0001578	microtubule bundle formation	1/20	28/6658	0.0809433	0.296628	0.263403	Map1b	1
GO:0007019	microtubule depolymerization	1/20	28/6658	0.0809433	0.296628	0.263403	Map1b	1
GO:0010171	body morphogenesis	1/20	28/6658	0.0809433	0.296628	0.263403	Crebbp	1
GO:0006096	glycolytic process	1/20	29/6658	0.0837157	0.296982	0.263718	Pgam1	1
GO:0006757	ATP generation from ADP	1/20	29/6658	0.0837157	0.296982	0.263718	Pgam1	1
GO:0031113	regulation of microtubule polymerization	1/20	29/6658	0.0837157	0.296982	0.263718	Map1b	1
GO:0042866	pyruvate biosynthetic process	1/20	29/6658	0.0837157	0.296982	0.263718	Pgam1	1
GO:0045913	positive regulation of carbohydrate metabolic process	1/20	29/6658	0.0837157	0.296982	0.263718	Ranbp2	1
GO:0009141	nucleoside triphosphate metabolic process	2/20	162/6658	0.0840049	0.296982	0.263718	Dut/Pgam1	2
GO:0030808	regulation of nucleotide biosynthetic process	1/20	30/6658	0.0864802	0.300431	0.266781	Pgam1	1
GO:0060324	face development	1/20	30/6658	0.0864802	0.300431	0.266781	Crebbp	1
GO:1900371	regulation of purine nucleotide biosynthetic process	1/20	30/6658	0.0864802	0.300431	0.266781	Pgam1	1
GO:1901224	positive regulation of NIK/NF-kappaB signaling	1/20	31/6658	0.0892367	0.308226	0.273702	Crebbp	1
GO:0006094	gluconeogenesis	1/20	32/6658	0.0919854	0.308845	0.274252	Ranbp2	1
GO:0010972	negative regulation of G2/M transition of mitotic cell cycle	1/20	32/6658	0.0919854	0.308845	0.274252	Rad21	1
GO:0019359	nicotinamide nucleotide biosynthetic process	1/20	32/6658	0.0919854	0.308845	0.274252	Pgam1	1
GO:0046031	ADP metabolic process	1/20	32/6658	0.0919854	0.308845	0.274252	Pgam1	1
GO:0051193	regulation of cofactor metabolic process	1/20	32/6658	0.0919854	0.308845	0.274252	Pgam1	1
GO:0010564	regulation of cell cycle process	3/20	364/6658	0.0927393	0.309038	0.274424	Crebbp/Eif4g1/Rad21	3
GO:0071396	cellular response to lipid	2/20	172/6658	0.0930715	0.309038	0.274424	ND3/Stra8	2
GO:0009135	purine nucleoside diphosphate metabolic process	1/20	33/6658	0.0947261	0.309219	0.274584	Pgam1	1
GO:0009179	purine ribonucleoside diphosphate metabolic process	1/20	33/6658	0.0947261	0.309219	0.274584	Pgam1	1
GO:0019363	pyridine nucleotide biosynthetic process	1/20	33/6658	0.0947261	0.309219	0.274584	Pgam1	1
GO:0001558	regulation of cell growth	2/20	175/6658	0.0958473	0.309219	0.274584	Eif4g1/Map1b	2
GO:0006165	nucleoside diphosphate phosphorylation	1/20	34/6658	0.097459	0.309219	0.274584	Pgam1	1
GO:0019319	hexose biosynthetic process	1/20	34/6658	0.097459	0.309219	0.274584	Ranbp2	1
GO:0045841	negative regulation of mitotic metaphase/anaphase transition	1/20	34/6658	0.097459	0.309219	0.274584	Rad21	1
GO:1902100	negative regulation of metaphase/anaphase transition of cell cycle	1/20	34/6658	0.097459	0.309219	0.274584	Rad21	1
GO:0009185	ribonucleoside diphosphate metabolic process	1/20	35/6658	0.100184	0.309219	0.274584	Pgam1	1
GO:0072525	pyridine-containing compound biosynthetic process	1/20	35/6658	0.100184	0.309219	0.274584	Pgam1	1
GO:1905819	negative regulation of chromosome separation	1/20	35/6658	0.100184	0.309219	0.274584	Rad21	1
GO:2000816	negative regulation of mitotic sister chromatid separation	1/20	35/6658	0.100184	0.309219	0.274584	Rad21	1
GO:0045666	positive regulation of neuron differentiation	2/20	182/6658	0.102419	0.309219	0.274584	Eif4g1/Map1b	2
GO:0043044	ATP-dependent chromatin remodeling	1/20	36/6658	0.102901	0.309219	0.274584	Hjurp	1
GO:0046364	monosaccharide biosynthetic process	1/20	36/6658	0.102901	0.309219	0.274584	Ranbp2	1
GO:0046939	nucleotide phosphorylation	1/20	36/6658	0.102901	0.309219	0.274584	Pgam1	1
GO:0048525	negative regulation of viral process	1/20	36/6658	0.102901	0.309219	0.274584	Crebbp	1
GO:0090100	positive regulation of transmembrane receptor protein serine/threonine kinase signaling pathway	1/20	36/6658	0.102901	0.309219	0.274584	Crebbp	1
GO:1901880	negative regulation of protein depolymerization	1/20	36/6658	0.102901	0.309219	0.274584	Map1b	1
GO:0032526	response to retinoic acid	1/20	37/6658	0.105611	0.312961	0.277907	Stra8	1
GO:0051321	meiotic cell cycle	2/20	186/6658	0.106232	0.312961	0.277907	Rad21/Stra8	2
GO:0007416	synapse assembly	1/20	38/6658	0.108312	0.312961	0.277907	Eif4g1	1
GO:0032387	negative regulation of intracellular transport	1/20	38/6658	0.108312	0.312961	0.277907	Map1b	1
GO:0033048	negative regulation of mitotic sister chromatid segregation	1/20	38/6658	0.108312	0.312961	0.277907	Rad21	1
GO:0033138	positive regulation of peptidyl-serine phosphorylation	1/20	38/6658	0.108312	0.312961	0.277907	Eif4g1	1
GO:0043255	regulation of carbohydrate biosynthetic process	1/20	38/6658	0.108312	0.312961	0.277907	Ranbp2	1
GO:1901136	carbohydrate derivative catabolic process	1/20	38/6658	0.108312	0.312961	0.277907	Dut	1
GO:0030516	regulation of axon extension	1/20	39/6658	0.111006	0.316184	0.280769	Map1b	1
GO:0050772	positive regulation of axonogenesis	1/20	39/6658	0.111006	0.316184	0.280769	Map1b	1
GO:1902750	negative regulation of cell cycle G2/M phase transition	1/20	39/6658	0.111006	0.316184	0.280769	Rad21	1
GO:0006334	nucleosome assembly	1/20	40/6658	0.113693	0.31781	0.282214	Hjurp	1
GO:0009132	nucleoside diphosphate metabolic process	1/20	40/6658	0.113693	0.31781	0.282214	Pgam1	1
GO:0032479	regulation of type I interferon production	1/20	40/6658	0.113693	0.31781	0.282214	Crebbp	1
GO:0033046	negative regulation of sister chromatid segregation	1/20	40/6658	0.113693	0.31781	0.282214	Rad21	1
GO:0051985	negative regulation of chromosome segregation	1/20	41/6658	0.116371	0.321648	0.285621	Rad21	1
GO:0006090	pyruvate metabolic process	1/20	42/6658	0.119042	0.321648	0.285621	Pgam1	1
GO:0032606	type I interferon production	1/20	42/6658	0.119042	0.321648	0.285621	Crebbp	1
GO:0043242	negative regulation of protein complex disassembly	1/20	42/6658	0.119042	0.321648	0.285621	Map1b	1
GO:0043648	dicarboxylic acid metabolic process	1/20	42/6658	0.119042	0.321648	0.285621	Mdh2	1
GO:0045839	negative regulation of mitotic nuclear division	1/20	42/6658	0.119042	0.321648	0.285621	Rad21	1
GO:1901879	regulation of protein depolymerization	1/20	42/6658	0.119042	0.321648	0.285621	Map1b	1
GO:0043207	response to external biotic stimulus	2/20	200/6658	0.119882	0.321648	0.285621	Crebbp/Adh5	2
GO:0051707	response to other organism	2/20	200/6658	0.119882	0.321648	0.285621	Crebbp/Adh5	2
GO:0030071	regulation of mitotic metaphase/anaphase transition	1/20	43/6658	0.121705	0.322076	0.286001	Rad21	1
GO:1902099	regulation of metaphase/anaphase transition of cell cycle	1/20	43/6658	0.121705	0.322076	0.286001	Rad21	1
GO:1901135	carbohydrate derivative metabolic process	3/20	411/6658	0.122235	0.322076	0.286001	Dut/Pgam1/Cmas	3
GO:0060968	regulation of gene silencing	1/20	44/6658	0.12436	0.322076	0.286001	Eif4g1	1
GO:1901222	regulation of NIK/NF-kappaB signaling	1/20	44/6658	0.12436	0.322076	0.286001	Crebbp	1
GO:0010507	negative regulation of autophagy	1/20	45/6658	0.127008	0.322076	0.286001	Eif4g1	1
GO:0016052	carbohydrate catabolic process	1/20	45/6658	0.127008	0.322076	0.286001	Pgam1	1
GO:0017015	regulation of transforming growth factor beta receptor signaling pathway	1/20	45/6658	0.127008	0.322076	0.286001	Crebbp	1
GO:0035195	gene silencing by miRNA	1/20	45/6658	0.127008	0.322076	0.286001	Eif4g1	1
GO:0051784	negative regulation of nuclear division	1/20	45/6658	0.127008	0.322076	0.286001	Rad21	1
GO:0061387	regulation of extent of cell growth	1/20	45/6658	0.127008	0.322076	0.286001	Map1b	1
GO:1903578	regulation of ATP metabolic process	1/20	45/6658	0.127008	0.322076	0.286001	Pgam1	1
GO:1903844	regulation of cellular response to transforming growth factor beta stimulus	1/20	45/6658	0.127008	0.322076	0.286001	Crebbp	1
GO:0016049	cell growth	2/20	208/6658	0.12788	0.322923	0.286753	Eif4g1/Map1b	2
GO:0051186	cofactor metabolic process	2/20	209/6658	0.128889	0.323022	0.286842	Mdh2/Pgam1	2
GO:0046785	microtubule polymerization	1/20	46/6658	0.129648	0.323022	0.286842	Map1b	1
GO:0019637	organophosphate metabolic process	3/20	423/6658	0.130292	0.323022	0.286842	Dut/Mdh2/Pgam1	3
GO:0044087	regulation of cellular component biogenesis	3/20	424/6658	0.130972	0.323022	0.286842	Eif4g1/Map1b/Hjurp	3
GO:0006446	regulation of translational initiation	1/20	47/6658	0.132281	0.323022	0.286842	Eif4g1	1
GO:0007091	metaphase/anaphase transition of mitotic cell cycle	1/20	47/6658	0.132281	0.323022	0.286842	Rad21	1
GO:0044784	metaphase/anaphase transition of cell cycle	1/20	47/6658	0.132281	0.323022	0.286842	Rad21	1
GO:0048477	oogenesis	1/20	47/6658	0.132281	0.323022	0.286842	Stra8	1
GO:0007062	sister chromatid cohesion	1/20	48/6658	0.134906	0.323022	0.286842	Rad21	1
GO:0010906	regulation of glucose metabolic process	1/20	48/6658	0.134906	0.323022	0.286842	Ranbp2	1
GO:0010965	regulation of mitotic sister chromatid separation	1/20	48/6658	0.134906	0.323022	0.286842	Rad21	1
GO:0031110	regulation of microtubule polymerization or depolymerization	1/20	48/6658	0.134906	0.323022	0.286842	Map1b	1
GO:1900542	regulation of purine nucleotide metabolic process	1/20	48/6658	0.134906	0.323022	0.286842	Pgam1	1
GO:0010639	negative regulation of organelle organization	2/20	217/6658	0.137032	0.325386	0.288941	Map1b/Rad21	2
GO:0035194	posttranscriptional gene silencing by RNA	1/20	49/6658	0.137524	0.325386	0.288941	Eif4g1	1
GO:0038061	NIK/NF-kappaB signaling	1/20	49/6658	0.137524	0.325386	0.288941	Crebbp	1
GO:0009607	response to biotic stimulus	2/20	218/6658	0.138059	0.325386	0.288941	Crebbp/Adh5	2
GO:0006140	regulation of nucleotide metabolic process	1/20	50/6658	0.140134	0.326436	0.289873	Pgam1	1
GO:0016441	posttranscriptional gene silencing	1/20	50/6658	0.140134	0.326436	0.289873	Eif4g1	1
GO:0051306	mitotic sister chromatid separation	1/20	50/6658	0.140134	0.326436	0.289873	Rad21	1
GO:1903047	mitotic cell cycle process	3/20	439/6658	0.141339	0.327131	0.290491	Crebbp/Eif4g1/Rad21	3
GO:0009060	aerobic respiration	1/20	51/6658	0.142736	0.327131	0.290491	Mdh2	1
GO:0072384	organelle transport along microtubule	1/20	51/6658	0.142736	0.327131	0.290491	Map1b	1
GO:1905818	regulation of chromosome separation	1/20	51/6658	0.142736	0.327131	0.290491	Rad21	1
GO:0006325	chromatin organization	3/20	443/6658	0.144152	0.327131	0.290491	Crebbp/Hjurp/Baz1b	3
GO:0050769	positive regulation of neurogenesis	2/20	224/6658	0.144257	0.327131	0.290491	Eif4g1/Map1b	2
GO:0090407	organophosphate biosynthetic process	2/20	224/6658	0.144257	0.327131	0.290491	Dut/Pgam1	2
GO:0033135	regulation of peptidyl-serine phosphorylation	1/20	52/6658	0.145331	0.327131	0.290491	Eif4g1	1
GO:0048675	axon extension	1/20	52/6658	0.145331	0.327131	0.290491	Map1b	1
GO:0045165	cell fate commitment	1/20	53/6658	0.147919	0.331713	0.294559	Mga	1
GO:0051962	positive regulation of nervous system development	2/20	232/6658	0.152617	0.340726	0.302563	Eif4g1/Map1b	2
GO:0034644	cellular response to UV	1/20	55/6658	0.153072	0.340726	0.302563	Crebbp	1
GO:0031497	chromatin assembly	1/20	56/6658	0.155637	0.344202	0.305649	Hjurp	1
GO:0034655	nucleobase-containing compound catabolic process	2/20	235/6658	0.155779	0.344202	0.305649	Dut/Pgam1	2
GO:0044089	positive regulation of cellular component biogenesis	2/20	236/6658	0.156836	0.344475	0.305892	Eif4g1/Map1b	2
GO:0010389	regulation of G2/M transition of mitotic cell cycle	1/20	57/6658	0.158195	0.344475	0.305892	Rad21	1
GO:0043244	regulation of protein complex disassembly	1/20	57/6658	0.158195	0.344475	0.305892	Map1b	1
GO:0071482	cellular response to light stimulus	1/20	57/6658	0.158195	0.344475	0.305892	Crebbp	1
GO:0033047	regulation of mitotic sister chromatid segregation	1/20	58/6658	0.160745	0.345028	0.306383	Rad21	1
GO:0042147	retrograde transport, endosome to Golgi	1/20	58/6658	0.160745	0.345028	0.306383	Snx5	1
GO:0043901	negative regulation of multi-organism process	1/20	58/6658	0.160745	0.345028	0.306383	Crebbp	1
GO:0051261	protein depolymerization	1/20	58/6658	0.160745	0.345028	0.306383	Map1b	1
GO:0044270	cellular nitrogen compound catabolic process	2/20	242/6658	0.163209	0.345551	0.306847	Dut/Pgam1	2
GO:0046700	heterocycle catabolic process	2/20	242/6658	0.163209	0.345551	0.306847	Dut/Pgam1	2
GO:0006754	ATP biosynthetic process	1/20	59/6658	0.163289	0.345551	0.306847	Pgam1	1
GO:1902904	negative regulation of supramolecular fiber organization	1/20	59/6658	0.163289	0.345551	0.306847	Map1b	1
GO:0019439	aromatic compound catabolic process	2/20	245/6658	0.166415	0.350932	0.311625	Dut/Pgam1	2
GO:0032273	positive regulation of protein polymerization	1/20	61/6658	0.168353	0.352544	0.313057	Map1b	1
GO:0043467	regulation of generation of precursor metabolites and energy	1/20	61/6658	0.168353	0.352544	0.313057	Pgam1	1
GO:0034248	regulation of cellular amide metabolic process	2/20	248/6658	0.169634	0.352905	0.313378	Eif4g1/Pgam1	2
GO:0010720	positive regulation of cell development	2/20	249/6658	0.170709	0.352905	0.313378	Eif4g1/Map1b	2
GO:0016051	carbohydrate biosynthetic process	1/20	62/6658	0.170874	0.352905	0.313378	Ranbp2	1
GO:0071229	cellular response to acid chemical	1/20	62/6658	0.170874	0.352905	0.313378	Stra8	1
GO:1901361	organic cyclic compound catabolic process	2/20	250/6658	0.171786	0.353574	0.313971	Dut/Pgam1	2
GO:0009206	purine ribonucleoside triphosphate biosynthetic process	1/20	64/6658	0.175895	0.359782	0.319485	Pgam1	1
GO:0007059	chromosome segregation	2/20	254/6658	0.176106	0.359782	0.319485	Hjurp/Rad21	2
GO:0009145	purine nucleoside triphosphate biosynthetic process	1/20	65/6658	0.178395	0.359782	0.319485	Pgam1	1
GO:0051101	regulation of DNA binding	1/20	65/6658	0.178395	0.359782	0.319485	Hjurp	1
GO:1990823	response to leukemia inhibitory factor	1/20	65/6658	0.178395	0.359782	0.319485	Mga	1
GO:1990830	cellular response to leukemia inhibitory factor	1/20	65/6658	0.178395	0.359782	0.319485	Mga	1
GO:0009201	ribonucleoside triphosphate biosynthetic process	1/20	66/6658	0.180887	0.362377	0.321788	Pgam1	1
GO:1902749	regulation of cell cycle G2/M phase transition	1/20	66/6658	0.180887	0.362377	0.321788	Rad21	1
GO:0001818	negative regulation of cytokine production	1/20	67/6658	0.183372	0.363718	0.32298	Crebbp	1
GO:0033045	regulation of sister chromatid segregation	1/20	67/6658	0.183372	0.363718	0.32298	Rad21	1
GO:0097237	cellular response to toxic substance	1/20	67/6658	0.183372	0.363718	0.32298	Adh5	1
GO:0032496	response to lipopolysaccharide	1/20	68/6658	0.18585	0.366216	0.325198	Adh5	1
GO:0034728	nucleosome organization	1/20	68/6658	0.18585	0.366216	0.325198	Hjurp	1
GO:0002237	response to molecule of bacterial origin	1/20	69/6658	0.188321	0.366281	0.325256	Adh5	1
GO:0006006	glucose metabolic process	1/20	69/6658	0.188321	0.366281	0.325256	Ranbp2	1
GO:0031109	microtubule polymerization or depolymerization	1/20	69/6658	0.188321	0.366281	0.325256	Map1b	1
GO:0051494	negative regulation of cytoskeleton organization	1/20	69/6658	0.188321	0.366281	0.325256	Map1b	1
GO:0007179	transforming growth factor beta receptor signaling pathway	1/20	70/6658	0.190785	0.368687	0.327392	Crebbp	1
GO:0043624	cellular protein complex disassembly	1/20	70/6658	0.190785	0.368687	0.327392	Map1b	1
GO:0007292	female gamete generation	1/20	71/6658	0.193241	0.371048	0.329488	Stra8	1
GO:0009142	nucleoside triphosphate biosynthetic process	1/20	71/6658	0.193241	0.371048	0.329488	Pgam1	1
GO:0030010	establishment of cell polarity	1/20	72/6658	0.195691	0.372184	0.330497	Map1b	1
GO:0034502	protein localization to chromosome	1/20	72/6658	0.195691	0.372184	0.330497	Rad21	1
GO:0051304	chromosome separation	1/20	72/6658	0.195691	0.372184	0.330497	Rad21	1
GO:0009127	purine nucleoside monophosphate biosynthetic process	1/20	73/6658	0.198133	0.37446	0.332518	Pgam1	1
GO:0009168	purine ribonucleoside monophosphate biosynthetic process	1/20	73/6658	0.198133	0.37446	0.332518	Pgam1	1
GO:0018107	peptidyl-threonine phosphorylation	1/20	74/6658	0.200569	0.37552	0.333459	Eif4g1	1
GO:0031047	gene silencing by RNA	1/20	74/6658	0.200569	0.37552	0.333459	Eif4g1	1
GO:0048639	positive regulation of developmental growth	1/20	74/6658	0.200569	0.37552	0.333459	Map1b	1
GO:0090092	regulation of transmembrane receptor protein serine/threonine kinase signaling pathway	1/20	75/6658	0.202997	0.377499	0.335216	Crebbp	1
GO:1990138	neuron projection extension	1/20	75/6658	0.202997	0.377499	0.335216	Map1b	1
GO:0016570	histone modification	2/20	279/6658	0.20351	0.377499	0.335216	Crebbp/Baz1b	2
GO:0009156	ribonucleoside monophosphate biosynthetic process	1/20	76/6658	0.205419	0.377543	0.335256	Pgam1	1
GO:0018210	peptidyl-threonine modification	1/20	76/6658	0.205419	0.377543	0.335256	Eif4g1	1
GO:0050770	regulation of axonogenesis	1/20	76/6658	0.205419	0.377543	0.335256	Map1b	1
GO:0045664	regulation of neuron differentiation	2/20	284/6658	0.209062	0.383067	0.340161	Eif4g1/Map1b	2
GO:0000086	G2/M transition of mitotic cell cycle	1/20	79/6658	0.212641	0.386933	0.343594	Rad21	1
GO:0071383	cellular response to steroid hormone stimulus	1/20	79/6658	0.212641	0.386933	0.343594	ND3	1
GO:0016569	covalent chromatin modification	2/20	289/6658	0.214633	0.386933	0.343594	Crebbp/Baz1b	2
GO:0040008	regulation of growth	2/20	289/6658	0.214633	0.386933	0.343594	Eif4g1/Map1b	2
GO:0008361	regulation of cell size	1/20	80/6658	0.215035	0.386933	0.343594	Map1b	1
GO:0072330	monocarboxylic acid biosynthetic process	1/20	80/6658	0.215035	0.386933	0.343594	Pgam1	1
GO:0019318	hexose metabolic process	1/20	81/6658	0.217421	0.39006	0.346371	Ranbp2	1
GO:0007600	sensory perception	1/20	83/6658	0.222174	0.395049	0.350801	Crybg3	1
GO:0051091	positive regulation of DNA-binding transcription factor activity	1/20	83/6658	0.222174	0.395049	0.350801	Crebbp	1
GO:1902905	positive regulation of supramolecular fiber organization	1/20	83/6658	0.222174	0.395049	0.350801	Map1b	1
GO:0008015	blood circulation	1/20	84/6658	0.22454	0.398078	0.353491	Adh5	1
GO:0050807	regulation of synapse organization	1/20	85/6658	0.226899	0.399901	0.35511	Eif4g1	1
GO:0051983	regulation of chromosome segregation	1/20	85/6658	0.226899	0.399901	0.35511	Rad21	1
GO:0006413	translational initiation	1/20	86/6658	0.229251	0.401121	0.356193	Eif4g1	1
GO:0071560	cellular response to transforming growth factor beta stimulus	1/20	86/6658	0.229251	0.401121	0.356193	Crebbp	1
GO:0001101	response to acid chemical	1/20	87/6658	0.231597	0.401121	0.356193	Stra8	1
GO:0009108	coenzyme biosynthetic process	1/20	87/6658	0.231597	0.401121	0.356193	Pgam1	1
GO:0009615	response to virus	1/20	87/6658	0.231597	0.401121	0.356193	Crebbp	1
GO:0006323	DNA packaging	1/20	88/6658	0.233936	0.401121	0.356193	Hjurp	1
GO:0010770	positive regulation of cell morphogenesis involved in differentiation	1/20	88/6658	0.233936	0.401121	0.356193	Map1b	1
GO:0048545	response to steroid hormone	1/20	88/6658	0.233936	0.401121	0.356193	ND3	1
GO:0050803	regulation of synapse structure or activity	1/20	88/6658	0.233936	0.401121	0.356193	Eif4g1	1
GO:0003013	circulatory system process	1/20	89/6658	0.236268	0.401121	0.356193	Adh5	1
GO:0044839	cell cycle G2/M phase transition	1/20	89/6658	0.236268	0.401121	0.356193	Rad21	1
GO:0050792	regulation of viral process	1/20	89/6658	0.236268	0.401121	0.356193	Crebbp	1
GO:0090287	regulation of cellular response to growth factor stimulus	1/20	89/6658	0.236268	0.401121	0.356193	Crebbp	1
GO:0005996	monosaccharide metabolic process	1/20	90/6658	0.238593	0.402793	0.357678	Ranbp2	1
GO:0071559	response to transforming growth factor beta	1/20	90/6658	0.238593	0.402793	0.357678	Crebbp	1
GO:0006606	protein import into nucleus	1/20	91/6658	0.240911	0.404435	0.359136	Ranbp2	1
GO:0051028	mRNA transport	1/20	91/6658	0.240911	0.404435	0.359136	Ranbp2	1
GO:0017148	negative regulation of translation	1/20	92/6658	0.243223	0.407179	0.361572	Eif4g1	1
GO:0009411	response to UV	1/20	93/6658	0.245528	0.408066	0.36236	Crebbp	1
GO:0031669	cellular response to nutrient levels	1/20	93/6658	0.245528	0.408066	0.36236	Eif4g1	1
GO:0019752	carboxylic acid metabolic process	2/20	318/6658	0.247244	0.408066	0.36236	Mdh2/Pgam1	2
GO:0019827	stem cell population maintenance	1/20	94/6658	0.247827	0.408066	0.36236	Crebbp	1
GO:0043903	regulation of symbiosis, encompassing mutualism through parasitism	1/20	94/6658	0.247827	0.408066	0.36236	Crebbp	1
GO:0051170	import into nucleus	1/20	94/6658	0.247827	0.408066	0.36236	Ranbp2	1
GO:0098727	maintenance of cell number	1/20	95/6658	0.250119	0.410714	0.364711	Crebbp	1
GO:0071478	cellular response to radiation	1/20	96/6658	0.252404	0.412146	0.365983	Crebbp	1
GO:0009152	purine ribonucleotide biosynthetic process	1/20	97/6658	0.254682	0.412146	0.365983	Pgam1	1
GO:0043010	camera-type eye development	1/20	97/6658	0.254682	0.412146	0.365983	Crybg3	1
GO:0043436	oxoacid metabolic process	2/20	325/6658	0.255171	0.412146	0.365983	Mdh2/Pgam1	2
GO:0006082	organic acid metabolic process	2/20	326/6658	0.256304	0.412146	0.365983	Mdh2/Pgam1	2
GO:0051495	positive regulation of cytoskeleton organization	1/20	98/6658	0.256954	0.412146	0.365983	Map1b	1
GO:1901991	negative regulation of mitotic cell cycle phase transition	1/20	98/6658	0.256954	0.412146	0.365983	Rad21	1
GO:0010638	positive regulation of organelle organization	2/20	328/6658	0.258572	0.412146	0.365983	Map1b/Rad21	2
GO:0007088	regulation of mitotic nuclear division	1/20	99/6658	0.25922	0.412146	0.365983	Rad21	1
GO:0016573	histone acetylation	1/20	99/6658	0.25922	0.412146	0.365983	Crebbp	1
GO:0031668	cellular response to extracellular stimulus	1/20	99/6658	0.25922	0.412146	0.365983	Eif4g1	1
GO:0060560	developmental growth involved in morphogenesis	1/20	99/6658	0.25922	0.412146	0.365983	Map1b	1
GO:2001251	negative regulation of chromosome organization	1/20	100/6658	0.261479	0.412497	0.366295	Rad21	1
GO:0010970	transport along microtubule	1/20	101/6658	0.263731	0.412497	0.366295	Map1b	1
GO:0018393	internal peptidyl-lysine acetylation	1/20	101/6658	0.263731	0.412497	0.366295	Crebbp	1
GO:0032271	regulation of protein polymerization	1/20	101/6658	0.263731	0.412497	0.366295	Map1b	1
GO:0034249	negative regulation of cellular amide metabolic process	1/20	101/6658	0.263731	0.412497	0.366295	Eif4g1	1
GO:0099111	microtubule-based transport	1/20	101/6658	0.263731	0.412497	0.366295	Map1b	1
GO:0042327	positive regulation of phosphorylation	2/20	333/6658	0.264245	0.412497	0.366295	Eif4g1/Ranbp2	2
GO:0048588	developmental cell growth	1/20	102/6658	0.265977	0.414124	0.36774	Map1b	1
GO:0006164	purine nucleotide biosynthetic process	1/20	103/6658	0.268216	0.415458	0.368924	Pgam1	1
GO:0009260	ribonucleotide biosynthetic process	1/20	103/6658	0.268216	0.415458	0.368924	Pgam1	1
GO:0009636	response to toxic substance	1/20	104/6658	0.270449	0.416768	0.370088	Adh5	1
GO:0065004	protein-DNA complex assembly	1/20	104/6658	0.270449	0.416768	0.370088	Hjurp	1
GO:0051099	positive regulation of binding	1/20	105/6658	0.272675	0.417201	0.370472	Eif4g1	1
GO:0050767	regulation of neurogenesis	2/20	342/6658	0.274468	0.417201	0.370472	Eif4g1/Map1b	2
GO:0046390	ribose phosphate biosynthetic process	1/20	106/6658	0.274895	0.417201	0.370472	Pgam1	1
GO:0071496	cellular response to external stimulus	1/20	106/6658	0.274895	0.417201	0.370472	Eif4g1	1
GO:0072522	purine-containing compound biosynthetic process	1/20	106/6658	0.274895	0.417201	0.370472	Pgam1	1
GO:1901988	negative regulation of cell cycle phase transition	1/20	106/6658	0.274895	0.417201	0.370472	Rad21	1
GO:0007163	establishment or maintenance of cell polarity	1/20	107/6658	0.277108	0.418447	0.371578	Map1b	1
GO:0007178	transmembrane receptor protein serine/threonine kinase signaling pathway	1/20	107/6658	0.277108	0.418447	0.371578	Crebbp	1
GO:0016482	cytosolic transport	1/20	108/6658	0.279315	0.419671	0.372665	Snx5	1
GO:0018394	peptidyl-lysine acetylation	1/20	108/6658	0.279315	0.419671	0.372665	Crebbp	1
GO:0051129	negative regulation of cellular component organization	2/20	348/6658	0.281287	0.419829	0.372805	Map1b/Rad21	2
GO:0001654	eye development	1/20	109/6658	0.281516	0.419829	0.372805	Crybg3	1
GO:0150063	visual system development	1/20	109/6658	0.281516	0.419829	0.372805	Crybg3	1
GO:0030705	cytoskeleton-dependent intracellular transport	1/20	110/6658	0.28371	0.421011	0.373855	Map1b	1
GO:0048880	sensory system development	1/20	110/6658	0.28371	0.421011	0.373855	Crybg3	1
GO:0006066	alcohol metabolic process	1/20	111/6658	0.285898	0.421138	0.373968	Adh5	1
GO:0009617	response to bacterium	1/20	111/6658	0.285898	0.421138	0.373968	Adh5	1
GO:0045333	cellular respiration	1/20	111/6658	0.285898	0.421138	0.373968	Mdh2	1
GO:0051188	cofactor biosynthetic process	1/20	112/6658	0.288079	0.422282	0.374984	Pgam1	1
GO:0051783	regulation of nuclear division	1/20	112/6658	0.288079	0.422282	0.374984	Rad21	1
GO:0044282	small molecule catabolic process	1/20	113/6658	0.290254	0.423405	0.375981	Adh5	1
GO:0048511	rhythmic process	1/20	113/6658	0.290254	0.423405	0.375981	Crebbp	1
GO:0006457	protein folding	1/20	114/6658	0.292423	0.425536	0.377873	Ranbp2	1
GO:0045597	positive regulation of cell differentiation	2/20	359/6658	0.29379	0.426492	0.378722	Eif4g1/Map1b	2
GO:0048871	multicellular organismal homeostasis	1/20	115/6658	0.294586	0.426617	0.378833	Eif4g1	1
GO:0010562	positive regulation of phosphorus metabolic process	2/20	362/6658	0.297198	0.427312	0.37945	Eif4g1/Ranbp2	2
GO:0045937	positive regulation of phosphate metabolic process	2/20	362/6658	0.297198	0.427312	0.37945	Eif4g1/Ranbp2	2
GO:0051960	regulation of nervous system development	2/20	362/6658	0.297198	0.427312	0.37945	Eif4g1/Map1b	2
GO:0043393	regulation of protein binding	1/20	117/6658	0.298892	0.4277	0.379795	Dut	1
GO:0046394	carboxylic acid biosynthetic process	1/20	117/6658	0.298892	0.4277	0.379795	Pgam1	1
GO:0016053	organic acid biosynthetic process	1/20	118/6658	0.301036	0.429744	0.38161	Pgam1	1
GO:0032984	protein-containing complex disassembly	1/20	119/6658	0.303173	0.43177	0.383409	Map1b	1
GO:1901701	cellular response to oxygen-containing compound	2/20	370/6658	0.306283	0.433721	0.385141	Adh5/Stra8	2
GO:0003008	system process	2/20	371/6658	0.307417	0.433721	0.385141	Crybg3/Adh5	2
GO:0071214	cellular response to abiotic stimulus	1/20	121/6658	0.307429	0.433721	0.385141	Crebbp	1
GO:0104004	cellular response to environmental stimulus	1/20	121/6658	0.307429	0.433721	0.385141	Crebbp	1
GO:0050657	nucleic acid transport	1/20	122/6658	0.309548	0.43467	0.385984	Ranbp2	1
GO:0050658	RNA transport	1/20	122/6658	0.309548	0.43467	0.385984	Ranbp2	1
GO:0010506	regulation of autophagy	1/20	124/6658	0.313768	0.437528	0.388522	Eif4g1	1
GO:0051604	protein maturation	1/20	124/6658	0.313768	0.437528	0.388522	Crebbp	1
GO:0071103	DNA conformation change	1/20	124/6658	0.313768	0.437528	0.388522	Hjurp	1
GO:0051236	establishment of RNA localization	1/20	125/6658	0.315868	0.438422	0.389316	Ranbp2	1
GO:0070507	regulation of microtubule cytoskeleton organization	1/20	125/6658	0.315868	0.438422	0.389316	Map1b	1
GO:0000070	mitotic sister chromatid segregation	1/20	126/6658	0.317963	0.440312	0.390995	Rad21	1
GO:0060284	regulation of cell development	2/20	386/6658	0.324412	0.44821	0.398008	Eif4g1/Map1b	2
GO:0007281	germ cell development	1/20	130/6658	0.326279	0.449757	0.399381	Stra8	1
GO:0031329	regulation of cellular catabolic process	2/20	390/6658	0.328933	0.450852	0.400354	Eif4g1/Pgam1	2
GO:0015931	nucleobase-containing compound transport	1/20	132/6658	0.330402	0.450852	0.400354	Ranbp2	1
GO:0016458	gene silencing	1/20	133/6658	0.332454	0.450852	0.400354	Eif4g1	1
GO:0017038	protein import	1/20	133/6658	0.332454	0.450852	0.400354	Ranbp2	1
GO:0046034	ATP metabolic process	1/20	133/6658	0.332454	0.450852	0.400354	Pgam1	1
GO:0051258	protein polymerization	1/20	133/6658	0.332454	0.450852	0.400354	Map1b	1
GO:0007018	microtubule-based movement	1/20	134/6658	0.3345	0.450852	0.400354	Map1b	1
GO:0071824	protein-DNA complex subunit organization	1/20	134/6658	0.3345	0.450852	0.400354	Hjurp	1
GO:2001252	positive regulation of chromosome organization	1/20	134/6658	0.3345	0.450852	0.400354	Rad21	1
GO:0051301	cell division	2/20	395/6658	0.334576	0.450852	0.400354	Rad21/Stra8	2
GO:0016197	endosomal transport	1/20	136/6658	0.338574	0.454203	0.40333	Snx5	1
GO:0016358	dendrite development	1/20	136/6658	0.338574	0.454203	0.40333	Map1b	1
GO:0000122	negative regulation of transcription by RNA polymerase II	2/20	402/6658	0.34246	0.45658	0.40544	Crebbp/Mga	2
GO:0031667	response to nutrient levels	1/20	138/6658	0.342625	0.45658	0.40544	Eif4g1	1
GO:0050808	synapse organization	1/20	138/6658	0.342625	0.45658	0.40544	Eif4g1	1
GO:0015980	energy derivation by oxidation of organic compounds	1/20	139/6658	0.344641	0.458251	0.406924	Mdh2	1
GO:0009416	response to light stimulus	1/20	140/6658	0.346652	0.458894	0.407495	Crebbp	1
GO:0032886	regulation of microtubule-based process	1/20	140/6658	0.346652	0.458894	0.407495	Map1b	1
GO:0071495	cellular response to endogenous stimulus	2/20	407/6658	0.348078	0.45977	0.408272	ND3/Crebbp	2
GO:0018105	peptidyl-serine phosphorylation	1/20	142/6658	0.350656	0.462158	0.410393	Eif4g1	1
GO:0010769	regulation of cell morphogenesis involved in differentiation	1/20	144/6658	0.354636	0.462909	0.411061	Map1b	1
GO:0048638	regulation of developmental growth	1/20	144/6658	0.354636	0.462909	0.411061	Map1b	1
GO:0006403	RNA localization	1/20	145/6658	0.356617	0.462909	0.411061	Ranbp2	1
GO:0009991	response to extracellular stimulus	1/20	145/6658	0.356617	0.462909	0.411061	Eif4g1	1
GO:0016032	viral process	1/20	145/6658	0.356617	0.462909	0.411061	Crebbp	1
GO:0040029	regulation of gene expression, epigenetic	1/20	145/6658	0.356617	0.462909	0.411061	Eif4g1	1
GO:1902903	regulation of supramolecular fiber organization	1/20	145/6658	0.356617	0.462909	0.411061	Map1b	1
GO:1901615	organic hydroxy compound metabolic process	1/20	146/6658	0.358593	0.464471	0.412447	Adh5	1
GO:0007409	axonogenesis	1/20	147/6658	0.360563	0.464619	0.412579	Map1b	1
GO:0009205	purine ribonucleoside triphosphate metabolic process	1/20	148/6658	0.362527	0.464619	0.412579	Pgam1	1
GO:0018209	peptidyl-serine modification	1/20	148/6658	0.362527	0.464619	0.412579	Eif4g1	1
GO:0009126	purine nucleoside monophosphate metabolic process	1/20	149/6658	0.364486	0.464619	0.412579	Pgam1	1
GO:0009167	purine ribonucleoside monophosphate metabolic process	1/20	149/6658	0.364486	0.464619	0.412579	Pgam1	1
GO:0043900	regulation of multi-organism process	1/20	149/6658	0.364486	0.464619	0.412579	Crebbp	1
GO:0045930	negative regulation of mitotic cell cycle	1/20	149/6658	0.364486	0.464619	0.412579	Rad21	1
GO:0009199	ribonucleoside triphosphate metabolic process	1/20	150/6658	0.366438	0.464619	0.412579	Pgam1	1
GO:0010948	negative regulation of cell cycle process	1/20	150/6658	0.366438	0.464619	0.412579	Rad21	1
GO:0031330	negative regulation of cellular catabolic process	1/20	150/6658	0.366438	0.464619	0.412579	Eif4g1	1
GO:0000819	sister chromatid segregation	1/20	151/6658	0.368385	0.465125	0.413028	Rad21	1
GO:0051260	protein homooligomerization	1/20	151/6658	0.368385	0.465125	0.413028	Dut	1
GO:0009161	ribonucleoside monophosphate metabolic process	1/20	152/6658	0.370327	0.466596	0.414334	Pgam1	1
GO:0009144	purine nucleoside triphosphate metabolic process	1/20	153/6658	0.372262	0.467077	0.414761	Pgam1	1
GO:0051090	regulation of DNA-binding transcription factor activity	1/20	153/6658	0.372262	0.467077	0.414761	Crebbp	1
GO:0040007	growth	2/20	434/6658	0.378191	0.472773	0.419819	Eif4g1/Map1b	2
GO:0006302	double-strand break repair	1/20	157/6658	0.379949	0.472773	0.419819	Rad21	1
GO:0007423	sensory organ development	1/20	157/6658	0.379949	0.472773	0.419819	Crybg3	1
GO:0010976	positive regulation of neuron projection development	1/20	157/6658	0.379949	0.472773	0.419819	Map1b	1
GO:0061564	axon development	1/20	161/6658	0.387546	0.481229	0.427328	Map1b	1
GO:0032535	regulation of cellular component size	1/20	162/6658	0.389431	0.482573	0.428522	Map1b	1
GO:0071407	cellular response to organic cyclic compound	1/20	164/6658	0.393185	0.486223	0.431763	ND3	1
GO:0044403	symbiont process	1/20	166/6658	0.396917	0.48983	0.434966	Crebbp	1
GO:0051051	negative regulation of transport	1/20	168/6658	0.400628	0.493396	0.438133	Map1b	1
GO:0009895	negative regulation of catabolic process	1/20	170/6658	0.404316	0.495845	0.440308	Eif4g1	1
GO:0034504	protein localization to nucleus	1/20	170/6658	0.404316	0.495845	0.440308	Ranbp2	1
GO:0009719	response to endogenous stimulus	2/20	459/6658	0.405653	0.495845	0.440308	ND3/Crebbp	2
GO:0044419	interspecies interaction between organisms	1/20	171/6658	0.406153	0.495845	0.440308	Crebbp	1
GO:0009894	regulation of catabolic process	2/20	460/6658	0.406742	0.495845	0.440308	Eif4g1/Pgam1	2
GO:0032787	monocarboxylic acid metabolic process	1/20	173/6658	0.409809	0.498573	0.44273	Pgam1	1
GO:0051094	positive regulation of developmental process	2/20	464/6658	0.411089	0.49912	0.443215	Eif4g1/Map1b	2
GO:0031647	regulation of protein stability	1/20	177/6658	0.417058	0.505346	0.448744	Crebbp	1
GO:0140014	mitotic nuclear division	1/20	178/6658	0.418857	0.506505	0.449773	Rad21	1
GO:1901700	response to oxygen-containing compound	2/20	474/6658	0.421898	0.509158	0.452129	Adh5/Stra8	2
GO:0001817	regulation of cytokine production	1/20	181/6658	0.424222	0.509915	0.452801	Crebbp	1
GO:0033674	positive regulation of kinase activity	1/20	181/6658	0.424222	0.509915	0.452801	Ranbp2	1
GO:0022412	cellular process involved in reproduction in multicellular organism	1/20	184/6658	0.42954	0.515277	0.457562	Stra8	1
GO:0090066	regulation of anatomical structure size	1/20	185/6658	0.431302	0.51636	0.458524	Map1b	1
GO:0051248	negative regulation of protein metabolic process	2/20	486/6658	0.434755	0.519459	0.461276	Crebbp/Eif4g1	2
GO:0001933	negative regulation of protein phosphorylation	1/20	188/6658	0.436558	0.519548	0.461355	Eif4g1	1
GO:0022411	cellular component disassembly	1/20	188/6658	0.436558	0.519548	0.461355	Map1b	1
GO:0007610	behavior	1/20	189/6658	0.4383	0.52059	0.46228	Eif4g1	1
GO:0006260	DNA replication	1/20	190/6658	0.440037	0.521621	0.463196	Stra8	1
GO:0006979	response to oxidative stress	1/20	193/6658	0.445216	0.526679	0.467687	ND3	1
GO:0006913	nucleocytoplasmic transport	1/20	194/6658	0.446932	0.526679	0.467687	Ranbp2	1
GO:0051169	nuclear transport	1/20	194/6658	0.446932	0.526679	0.467687	Ranbp2	1
GO:0009150	purine ribonucleotide metabolic process	1/20	202/6658	0.460482	0.540527	0.479984	Pgam1	1
GO:0031346	positive regulation of cell projection organization	1/20	202/6658	0.460482	0.540527	0.479984	Map1b	1
GO:0071363	cellular response to growth factor stimulus	1/20	203/6658	0.462153	0.541273	0.480647	Crebbp	1
GO:0001816	cytokine production	1/20	204/6658	0.46382	0.541273	0.480647	Crebbp	1
GO:0098813	nuclear chromosome segregation	1/20	204/6658	0.46382	0.541273	0.480647	Rad21	1
GO:0006914	autophagy	1/20	208/6658	0.470437	0.545408	0.484319	Eif4g1	1
GO:0061919	process utilizing autophagic mechanism	1/20	208/6658	0.470437	0.545408	0.484319	Eif4g1	1
GO:0009259	ribonucleotide metabolic process	1/20	209/6658	0.472079	0.545408	0.484319	Pgam1	1
GO:0022604	regulation of cell morphogenesis	1/20	209/6658	0.472079	0.545408	0.484319	Map1b	1
GO:0032870	cellular response to hormone stimulus	1/20	209/6658	0.472079	0.545408	0.484319	ND3	1
GO:0009314	response to radiation	1/20	210/6658	0.473716	0.545408	0.484319	Crebbp	1
GO:0042326	negative regulation of phosphorylation	1/20	210/6658	0.473716	0.545408	0.484319	Eif4g1	1
GO:0032386	regulation of intracellular transport	1/20	211/6658	0.475348	0.546024	0.484866	Map1b	1
GO:0006163	purine nucleotide metabolic process	1/20	212/6658	0.476976	0.546024	0.484866	Pgam1	1
GO:0070848	response to growth factor	1/20	212/6658	0.476976	0.546024	0.484866	Crebbp	1
GO:0014070	response to organic cyclic compound	1/20	218/6658	0.486641	0.554687	0.492559	ND3	1
GO:0050877	nervous system process	1/20	218/6658	0.486641	0.554687	0.492559	Crybg3	1
GO:0019693	ribose phosphate metabolic process	1/20	219/6658	0.488235	0.554687	0.492559	Pgam1	1
GO:0048667	cell morphogenesis involved in neuron differentiation	1/20	219/6658	0.488235	0.554687	0.492559	Map1b	1
GO:0018205	peptidyl-lysine modification	1/20	221/6658	0.49141	0.55724	0.494826	Crebbp	1
GO:0072521	purine-containing compound metabolic process	1/20	227/6658	0.500821	0.566843	0.503353	Pgam1	1
GO:0006417	regulation of translation	1/20	228/6658	0.502374	0.567531	0.503964	Eif4g1	1
GO:0051347	positive regulation of transferase activity	1/20	232/6658	0.508538	0.573417	0.50919	Ranbp2	1
GO:0007283	spermatogenesis	1/20	236/6658	0.514629	0.579199	0.514325	Stra8	1
GO:0010975	regulation of neuron projection development	1/20	238/6658	0.517648	0.580422	0.515411	Map1b	1
GO:0051656	establishment of organelle localization	1/20	238/6658	0.517648	0.580422	0.515411	Map1b	1
GO:0006897	endocytosis	1/20	239/6658	0.51915	0.581023	0.515945	Snx5	1
GO:0048812	neuron projection morphogenesis	1/20	241/6658	0.522142	0.583285	0.517954	Map1b	1
GO:0072594	establishment of protein localization to organelle	1/20	242/6658	0.523632	0.583864	0.518467	Ranbp2	1
GO:0033044	regulation of chromosome organization	1/20	245/6658	0.528073	0.587726	0.521897	Rad21	1
GO:0120039	plasma membrane bounded cell projection morphogenesis	1/20	247/6658	0.531012	0.589905	0.523832	Map1b	1
GO:0051259	protein complex oligomerization	1/20	248/6658	0.532476	0.590439	0.524306	Dut	1
GO:0051493	regulation of cytoskeleton organization	1/20	250/6658	0.535389	0.592	0.525692	Map1b	1
GO:0048232	male gamete generation	1/20	251/6658	0.536839	0.592	0.525692	Stra8	1
GO:0048858	cell projection morphogenesis	1/20	251/6658	0.536839	0.592	0.525692	Map1b	1
GO:0010563	negative regulation of phosphorus metabolic process	1/20	253/6658	0.539726	0.593008	0.526587	Eif4g1	1
GO:0045936	negative regulation of phosphate metabolic process	1/20	253/6658	0.539726	0.593008	0.526587	Eif4g1	1
GO:0009725	response to hormone	1/20	254/6658	0.541163	0.593502	0.527026	ND3	1
GO:0060322	head development	1/20	255/6658	0.542596	0.59399	0.527459	Crebbp	1
GO:0071345	cellular response to cytokine stimulus	1/20	259/6658	0.548286	0.599127	0.532021	Mga	1
GO:0098657	import into cell	1/20	262/6658	0.552509	0.602646	0.535145	Snx5	1
GO:0032990	cell part morphogenesis	1/20	265/6658	0.556694	0.606111	0.538223	Map1b	1
GO:0097435	supramolecular fiber organization	1/20	267/6658	0.559464	0.608025	0.539922	Map1b	1
GO:0003006	developmental process involved in reproduction	1/20	269/6658	0.562217	0.609914	0.5416	Stra8	1
GO:0000280	nuclear division	1/20	272/6658	0.566316	0.613254	0.544565	Rad21	1
GO:0007167	enzyme linked receptor protein signaling pathway	1/20	274/6658	0.569028	0.615083	0.54619	Crebbp	1
GO:0045786	negative regulation of cell cycle	1/20	275/6658	0.570378	0.615435	0.546503	Rad21	1
GO:0000904	cell morphogenesis involved in differentiation	1/20	277/6658	0.573067	0.617228	0.548094	Map1b	1
GO:0031400	negative regulation of protein modification process	1/20	283/6658	0.581036	0.624692	0.554722	Eif4g1	1
GO:0007005	mitochondrion organization	1/20	291/6658	0.591442	0.633613	0.562644	Eif4g1	1
GO:0034097	response to cytokine	1/20	291/6658	0.591442	0.633613	0.562644	Mga	1
GO:0048589	developmental growth	1/20	294/6658	0.595281	0.63659	0.565288	Map1b	1
GO:0007417	central nervous system development	1/20	297/6658	0.599085	0.637257	0.56588	Cox7b	1
GO:0010942	positive regulation of cell death	1/20	297/6658	0.599085	0.637257	0.56588	Eif4g1	1
GO:0048285	organelle fission	1/20	297/6658	0.599085	0.637257	0.56588	Rad21	1
GO:0008284	positive regulation of cell proliferation	1/20	299/6658	0.601602	0.638804	0.567254	Eif4g1	1
GO:0010608	posttranscriptional regulation of gene expression	1/20	301/6658	0.604105	0.64033	0.568609	Eif4g1	1
GO:0007276	gamete generation	1/20	302/6658	0.60535	0.64052	0.568778	Stra8	1
GO:1902533	positive regulation of intracellular signal transduction	1/20	304/6658	0.60783	0.642014	0.570104	Crebbp	1
GO:0051640	organelle localization	1/20	309/6658	0.613965	0.647356	0.574848	Map1b	1
GO:0001934	positive regulation of protein phosphorylation	1/20	310/6658	0.615181	0.647503	0.574978	Eif4g1	1
GO:0120035	regulation of plasma membrane bounded cell projection organization	1/20	311/6658	0.616394	0.647644	0.575104	Map1b	1
GO:0031344	regulation of cell projection organization	1/20	313/6658	0.618808	0.648044	0.575459	Map1b	1
GO:0043549	regulation of kinase activity	1/20	314/6658	0.620009	0.648044	0.575459	Ranbp2	1
GO:0044255	cellular lipid metabolic process	1/20	314/6658	0.620009	0.648044	0.575459	Adh5	1
GO:0006952	defense response	1/20	324/6658	0.631829	0.659252	0.585411	Eif4g1	1
GO:0000226	microtubule cytoskeleton organization	1/20	325/6658	0.632991	0.65932	0.585472	Map1b	1
GO:0048609	multicellular organismal reproductive process	1/20	337/6658	0.646672	0.672405	0.597091	Stra8	1
GO:0032504	multicellular organism reproduction	1/20	339/6658	0.648905	0.673551	0.598109	Stra8	1
GO:0022603	regulation of anatomical structure morphogenesis	1/20	340/6658	0.650016	0.673551	0.598109	Map1b	1
GO:0006281	DNA repair	1/20	343/6658	0.65333	0.675819	0.600123	Rad21	1
GO:0019953	sexual reproduction	1/20	346/6658	0.656613	0.678049	0.602104	Stra8	1
GO:0051241	negative regulation of multicellular organismal process	1/20	365/6658	0.676735	0.697629	0.61949	Crebbp	1
GO:0044703	multi-organism reproductive process	1/20	372/6658	0.683862	0.703769	0.624942	Stra8	1
GO:0051338	regulation of transferase activity	1/20	380/6658	0.691824	0.710746	0.631138	Ranbp2	1
GO:0000902	cell morphogenesis	1/20	385/6658	0.696703	0.714537	0.634504	Map1b	1
GO:0009628	response to abiotic stimulus	1/20	395/6658	0.706242	0.723086	0.642096	Crebbp	1
GO:0031175	neuron projection development	1/20	398/6658	0.709048	0.724724	0.643551	Map1b	1
GO:0006629	lipid metabolic process	1/20	406/6658	0.716406	0.731002	0.649125	Adh5	1
GO:0032989	cellular component morphogenesis	1/20	421/6658	0.729728	0.743333	0.660075	Map1b	1
GO:0060341	regulation of cellular localization	1/20	427/6658	0.734889	0.746525	0.66291	Map1b	1
GO:0007017	microtubule-based process	1/20	429/6658	0.736588	0.746525	0.66291	Map1b	1
GO:0048666	neuron development	1/20	429/6658	0.736588	0.746525	0.66291	Map1b	1
GO:0006412	translation	1/20	436/6658	0.742454	0.751204	0.667064	Eif4g1	1
GO:0043043	peptide biosynthetic process	1/20	442/6658	0.747384	0.753654	0.66924	Eif4g1	1
GO:0043085	positive regulation of catalytic activity	1/20	442/6658	0.747384	0.753654	0.66924	Ranbp2	1
GO:0031401	positive regulation of protein modification process	1/20	452/6658	0.755401	0.760462	0.675286	Eif4g1	1
GO:0032269	negative regulation of cellular protein metabolic process	1/20	465/6658	0.765462	0.769302	0.683135	Eif4g1	1
GO:0043604	amide biosynthetic process	1/20	477/6658	0.774399	0.776985	0.689958	Eif4g1	1
GO:0009967	positive regulation of signal transduction	1/20	493/6658	0.785813	0.787123	0.69896	Crebbp	1
GO:0006518	peptide metabolic process	1/20	499/6658	0.78995	0.78995	0.701471	Eif4g1	1

## Sheet: 7. B.G2.M_Up_GO_BP_DE
ID	Description	GeneRatio	BgRatio	pvalue	p.adjust	qvalue	geneID	Count
GO:0007129	synapsis	6/71	33/6301	1.43915e-06	0.00130963	0.001271	4930447C04Rik/Hormad1/Stag3/Tex19.1/Tex12/Sycp1	6
GO:0045143	homologous chromosome segregation	6/71	42/6301	6.29299e-06	0.00286331	0.00277885	4930447C04Rik/Hormad1/Stag3/Tex19.1/Tex12/Sycp1	6
GO:0070192	chromosome organization involved in meiotic cell cycle	6/71	51/6301	1.9947e-05	0.00605058	0.0058721	4930447C04Rik/Hormad1/Stag3/Tex19.1/Tex12/Sycp1	6
GO:0051321	meiotic cell cycle	10/71	182/6301	3.16061e-05	0.0071904	0.0069783	4930447C04Rik/Hormad1/Stag3/Tex19.1/Tex12/Sycp1/Ccnb3/Smc1b/Sycp2/Fkbp6	10
GO:0048026	positive regulation of mRNA splicing, via spliceosome	4/71	19/6301	5.04982e-05	0.00770819	0.00748083	Cirbp/Hspa8/Rbmxl2/Tra2b	4
GO:0000375	RNA splicing, via transesterification reactions	10/71	199/6301	6.77643e-05	0.00770819	0.00748083	Cirbp/Lsm2/Hspa8/Rbmxl2/Sf3b1/Tra2b/U2af1/Ddx39/Srsf7/Snu13	10
GO:0000377	RNA splicing, via transesterification reactions with bulged adenosine as nucleophile	10/71	199/6301	6.77643e-05	0.00770819	0.00748083	Cirbp/Lsm2/Hspa8/Rbmxl2/Sf3b1/Tra2b/U2af1/Ddx39/Srsf7/Snu13	10
GO:0000398	mRNA splicing, via spliceosome	10/71	199/6301	6.77643e-05	0.00770819	0.00748083	Cirbp/Lsm2/Hspa8/Rbmxl2/Sf3b1/Tra2b/U2af1/Ddx39/Srsf7/Snu13	10
GO:0008380	RNA splicing	12/71	289/6301	7.76135e-05	0.00784758	0.0076161	Cirbp/Lsm2/Hspa8/Rbmxl2/Sf3b1/Alyref/Tra2b/U2af1/Rbm39/Ddx39/Srsf7/Snu13	12
GO:0045132	meiotic chromosome segregation	6/71	68/6301	0.000104274	0.00948889	0.009209	4930447C04Rik/Hormad1/Stag3/Tex19.1/Tex12/Sycp1	6
GO:0016071	mRNA metabolic process	15/71	478/6301	0.000219692	0.0181745	0.0176384	Eef1d/Cirbp/Hnrnpa0/Lsm2/Hspa8/Rbmxl2/Hnrnpdl/Sf3b1/Alyref/Tra2b/U2af1/Rbm39/Ddx39/Srsf7/Snu13	15
GO:0007127	meiosis I	6/71	80/6301	0.000257426	0.0195215	0.0189457	4930447C04Rik/Hormad1/Stag3/Tex19.1/Tex12/Sycp1	6
GO:0050685	positive regulation of mRNA processing	4/71	29/6301	0.000284196	0.0198937	0.0193069	Cirbp/Hspa8/Rbmxl2/Tra2b	4
GO:0140013	meiotic nuclear division	7/71	118/6301	0.00033365	0.0203906	0.0197891	4930447C04Rik/Hormad1/Stag3/Tex19.1/Tex12/Sycp1/Sycp2	7
GO:0061982	meiosis I cell cycle process	6/71	84/6301	0.000336109	0.0203906	0.0197891	4930447C04Rik/Hormad1/Stag3/Tex19.1/Tex12/Sycp1	6
GO:0033120	positive regulation of RNA splicing	4/71	31/6301	0.000370156	0.0210526	0.0204316	Cirbp/Hspa8/Rbmxl2/Tra2b	4
GO:0009566	fertilization	5/71	58/6301	0.000454155	0.0243106	0.0235936	Slirp/Tex101/Vdac2/Sycp2/Snu13	5
GO:0006397	mRNA processing	12/71	356/6301	0.000544531	0.0275291	0.0267171	Cirbp/Lsm2/Hspa8/Rbmxl2/Sf3b1/Alyref/Tra2b/U2af1/Rbm39/Ddx39/Srsf7/Snu13	12
GO:1903046	meiotic cell cycle process	7/71	132/6301	0.00065829	0.0302194	0.029328	4930447C04Rik/Hormad1/Stag3/Tex19.1/Tex12/Sycp1/Sycp2	7
GO:0007338	single fertilization	4/71	36/6301	0.000664163	0.0302194	0.029328	Slirp/Tex101/Vdac2/Snu13	4
GO:0007130	synaptonemal complex assembly	3/71	17/6301	0.000832517	0.0360757	0.0350116	Hormad1/Tex12/Sycp1	3
GO:0022412	cellular process involved in reproduction in multicellular organism	8/71	181/6301	0.00090004	0.0372289	0.0361308	4930447C04Rik/Slirp/Hormad1/Stag3/Tex19.1/Sycp1/Sycp2/Fkbp6	8
GO:0010499	proteasomal ubiquitin-independent protein catabolic process	3/71	18/6301	0.000990979	0.0392083	0.0380518	Psmb1/Psmb6/Psmb4	3
GO:0048024	regulation of mRNA splicing, via spliceosome	5/71	70/6301	0.0010806	0.0409726	0.0397641	Cirbp/Hspa8/Rbmxl2/Tra2b/Srsf7	5
GO:0019953	sexual reproduction	11/71	337/6301	0.0012372	0.0450341	0.0437057	4930447C04Rik/Slirp/Hormad1/Stag3/Tex101/Tex19.1/Vdac2/Sycp1/Sycp2/Fkbp6/Snu13	11
GO:0070193	synaptonemal complex organization	3/71	20/6301	0.00136227	0.0476795	0.0462731	Hormad1/Tex12/Sycp1	3
GO:0098813	nuclear chromosome segregation	8/71	198/6301	0.00160687	0.0541574	0.0525599	4930447C04Rik/Hormad1/Stag3/Tex19.1/Tex12/Sycp1/Ran/Smc1b	8
GO:0044703	multi-organism reproductive process	11/71	366/6301	0.00239561	0.0778573	0.0755608	4930447C04Rik/Slirp/Hormad1/Stag3/Tex101/Tex19.1/Vdac2/Sycp1/Sycp2/Fkbp6/Snu13	11
GO:0000280	nuclear division	9/71	268/6301	0.00293116	0.0919779	0.0892648	4930447C04Rik/Hormad1/Stag3/Tex19.1/Tex12/Sycp1/Ranbp1/Ran/Sycp2	9
GO:0043484	regulation of RNA splicing	5/71	96/6301	0.00435498	0.132101	0.128205	Cirbp/Hspa8/Rbmxl2/Tra2b/Srsf7	5
GO:0048285	organelle fission	9/71	290/6301	0.00494498	0.135648	0.131647	4930447C04Rik/Hormad1/Stag3/Tex19.1/Tex12/Sycp1/Ranbp1/Ran/Sycp2	9
GO:1903312	negative regulation of mRNA metabolic process	4/71	62/6301	0.00504858	0.135648	0.131647	Cirbp/Hnrnpa0/Tra2b/Srsf7	4
GO:0007135	meiosis II	2/71	10/6301	0.00531405	0.135648	0.131647	Hormad1/Stag3	2
GO:0061983	meiosis II cell cycle process	2/71	10/6301	0.00531405	0.135648	0.131647	Hormad1/Stag3	2
GO:1903313	positive regulation of mRNA metabolic process	4/71	63/6301	0.00534564	0.135648	0.131647	Cirbp/Hspa8/Rbmxl2/Tra2b	4
GO:0048232	male gamete generation	8/71	242/6301	0.00554175	0.135648	0.131647	4930447C04Rik/Slirp/Hormad1/Stag3/Tex19.1/Sycp1/Sycp2/Fkbp6	8
GO:0050684	regulation of mRNA processing	5/71	103/6301	0.00587055	0.135648	0.131647	Cirbp/Hspa8/Rbmxl2/Tra2b/Srsf7	5
GO:0007131	reciprocal meiotic recombination	3/71	33/6301	0.00587201	0.135648	0.131647	4930447C04Rik/Tex19.1/Sycp1	3
GO:0035825	homologous recombination	3/71	33/6301	0.00587201	0.135648	0.131647	4930447C04Rik/Tex19.1/Sycp1	3
GO:0001701	in utero embryonic development	8/71	245/6301	0.00596255	0.135648	0.131647	Ssr2/Hormad1/Btf3/Spint2/Tex19.1/Sf3b1/Emg1/Asf1b	8
GO:0007059	chromosome segregation	8/71	248/6301	0.00640741	0.142213	0.138018	4930447C04Rik/Hormad1/Stag3/Tex19.1/Tex12/Sycp1/Ran/Smc1b	8
GO:0007140	male meiotic nuclear division	3/71	37/6301	0.00809849	0.172522	0.167434	Stag3/Tex19.1/Sycp2	3
GO:0007292	female gamete generation	4/71	71/6301	0.00815216	0.172522	0.167434	4930447C04Rik/Hormad1/Stag3/Sycp2	4
GO:0007339	binding of sperm to zona pellucida	2/71	14/6301	0.0104381	0.215878	0.20951	Tex101/Vdac2	2
GO:1902369	negative regulation of RNA catabolic process	3/71	41/6301	0.0107606	0.217604	0.211185	Cirbp/Hnrnpa0/Slirp	3
GO:0035036	sperm-egg recognition	2/71	15/6301	0.0119568	0.236537	0.22956	Tex101/Vdac2	2
GO:1903311	regulation of mRNA metabolic process	6/71	177/6301	0.0142925	0.276728	0.268565	Cirbp/Hnrnpa0/Hspa8/Rbmxl2/Tra2b/Srsf7	6
GO:0001824	blastocyst development	4/71	85/6301	0.0151065	0.277805	0.269611	Hormad1/Sf3b1/Emg1/Asf1b	4
GO:0030317	flagellated sperm motility	2/71	17/6301	0.015264	0.277805	0.269611	Slirp/Tex101	2
GO:0097722	sperm motility	2/71	17/6301	0.015264	0.277805	0.269611	Slirp/Tex101	2
GO:0007062	sister chromatid cohesion	3/71	47/6301	0.0156024	0.278396	0.270184	Hormad1/Stag3/Smc1b	3
GO:0007276	gamete generation	8/71	294/6301	0.0168756	0.292714	0.284079	4930447C04Rik/Slirp/Hormad1/Stag3/Tex19.1/Sycp1/Sycp2/Fkbp6	8
GO:0009988	cell-cell recognition	2/71	18/6301	0.0170481	0.292714	0.284079	Tex101/Vdac2	2
GO:0048025	negative regulation of mRNA splicing, via spliceosome	2/71	20/6301	0.0208669	0.351647	0.341274	Tra2b/Srsf7	2
GO:0000731	DNA synthesis involved in DNA repair	2/71	21/6301	0.0228975	0.37885	0.367675	Tex12/Sycp1	2
GO:0003006	developmental process involved in reproduction	7/71	262/6301	0.0273172	0.443905	0.430811	4930447C04Rik/Slirp/Hormad1/Spint2/Tex19.1/Sycp1/Sycp2	7
GO:0033119	negative regulation of RNA splicing	2/71	25/6301	0.0317813	0.495381	0.480769	Tra2b/Srsf7	2
GO:0045070	positive regulation of viral genome replication	2/71	25/6301	0.0317813	0.495381	0.480769	Hspa8/Fkbp6	2
GO:0048609	multicellular organismal reproductive process	8/71	332/6301	0.0321627	0.495381	0.480769	4930447C04Rik/Slirp/Hormad1/Stag3/Tex19.1/Sycp1/Sycp2/Fkbp6	8
GO:0032504	multicellular organism reproduction	8/71	333/6301	0.0326625	0.495381	0.480769	4930447C04Rik/Slirp/Hormad1/Stag3/Tex19.1/Sycp1/Sycp2/Fkbp6	8
GO:0043009	chordate embryonic development	8/71	338/6301	0.0352418	0.525739	0.510231	Ssr2/Hormad1/Btf3/Spint2/Tex19.1/Sf3b1/Emg1/Asf1b	8
GO:0009790	embryo development	10/71	470/6301	0.0366426	0.529439	0.513822	Taf10/Ssr2/Hormad1/Btf3/Spint2/Tex19.1/Sf3b1/Tra2b/Emg1/Asf1b	10
GO:0007143	female meiotic nuclear division	2/71	27/6301	0.0366535	0.529439	0.513822	Stag3/Sycp2	2
GO:0009792	embryo development ending in birth or egg hatching	8/71	345/6301	0.0390827	0.548669	0.532485	Ssr2/Hormad1/Btf3/Spint2/Tex19.1/Sf3b1/Emg1/Asf1b	8
GO:0050686	negative regulation of mRNA processing	2/71	28/6301	0.0391906	0.548669	0.532485	Tra2b/Srsf7	2
GO:0008037	cell recognition	2/71	29/6301	0.0417928	0.566447	0.549738	Tex101/Vdac2	2
GO:0048255	mRNA stabilization	2/71	29/6301	0.0417928	0.566447	0.549738	Cirbp/Hnrnpa0	2
GO:0007283	spermatogenesis	6/71	228/6301	0.0426579	0.566447	0.549738	4930447C04Rik/Slirp/Hormad1/Tex19.1/Sycp1/Fkbp6	6
GO:0006401	RNA catabolic process	5/71	171/6301	0.0429503	0.566447	0.549738	Cirbp/Hnrnpa0/Lsm2/Slirp/Stk31	5
GO:0007040	lysosome organization	2/71	31/6301	0.0471853	0.60477	0.586931	Hspa8/Atp6v0c	2
GO:0080171	lytic vacuole organization	2/71	31/6301	0.0471853	0.60477	0.586931	Hspa8/Atp6v0c	2
GO:0050657	nucleic acid transport	4/71	125/6301	0.0518495	0.646343	0.627278	Ran/Alyref/Ddx39/Srsf7	4
GO:0050658	RNA transport	4/71	125/6301	0.0518495	0.646343	0.627278	Ran/Alyref/Ddx39/Srsf7	4
GO:0051236	establishment of RNA localization	4/71	128/6301	0.0556787	0.667165	0.647486	Ran/Alyref/Ddx39/Srsf7	4
GO:0043489	RNA stabilization	2/71	34/6301	0.0557193	0.667165	0.647486	Cirbp/Hnrnpa0	2
GO:1902373	negative regulation of mRNA catabolic process	2/71	34/6301	0.0557193	0.667165	0.647486	Cirbp/Hnrnpa0	2
GO:0007281	germ cell development	4/71	130/6301	0.0583148	0.689175	0.668846	4930447C04Rik/Slirp/Hormad1/Sycp1	4
GO:0015931	nucleobase-containing compound transport	4/71	135/6301	0.0651948	0.760606	0.73817	Ran/Alyref/Ddx39/Srsf7	4
GO:0006323	DNA packaging	3/71	85/6301	0.070402	0.797907	0.774371	Cenpv/Sycp1/Asf1b	3
GO:0001892	embryonic placenta development	2/71	39/6301	0.0710225	0.797907	0.774371	Spint2/Tex19.1	2
GO:1903902	positive regulation of viral life cycle	2/71	39/6301	0.0710225	0.797907	0.774371	Hspa8/Fkbp6	2
GO:0045069	regulation of viral genome replication	2/71	41/6301	0.0774863	0.847665	0.822662	Hspa8/Fkbp6	2
GO:0000381	regulation of alternative mRNA splicing, via spliceosome	2/71	42/6301	0.0807858	0.847665	0.822662	Tra2b/Srsf7	2
GO:0000819	sister chromatid segregation	4/71	147/6301	0.083361	0.847665	0.822662	Hormad1/Stag3/Ran/Smc1b	4
GO:0006403	RNA localization	4/71	147/6301	0.083361	0.847665	0.822662	Ran/Alyref/Ddx39/Srsf7	4
GO:0051028	mRNA transport	3/71	93/6301	0.0869	0.847665	0.822662	Alyref/Ddx39/Srsf7	3
GO:0022408	negative regulation of cell-cell adhesion	2/71	49/6301	0.105018	0.847665	0.822662	Spint2/Epcam	2
GO:0048477	oogenesis	2/71	49/6301	0.105018	0.847665	0.822662	4930447C04Rik/Hormad1	2
GO:0000491	small nucleolar ribonucleoprotein complex assembly	1/71	10/6301	0.107208	0.847665	0.822662	Snu13	1
GO:0001910	regulation of leukocyte mediated cytotoxicity	1/71	10/6301	0.107208	0.847665	0.822662	Hspa8	1
GO:0007100	mitotic centrosome separation	1/71	10/6301	0.107208	0.847665	0.822662	Ranbp1	1
GO:0010524	positive regulation of calcium ion transport into cytosol	1/71	10/6301	0.107208	0.847665	0.822662	Tex101	1
GO:0031343	positive regulation of cell killing	1/71	10/6301	0.107208	0.847665	0.822662	Hspa8	1
GO:0031507	heterochromatin assembly	1/71	10/6301	0.107208	0.847665	0.822662	Cenpv	1
GO:0031573	intra-S DNA damage checkpoint	1/71	10/6301	0.107208	0.847665	0.822662	Tipin	1
GO:0044794	positive regulation by host of viral process	1/71	10/6301	0.107208	0.847665	0.822662	Hspa8	1
GO:0060706	cell differentiation involved in embryonic placenta development	1/71	10/6301	0.107208	0.847665	0.822662	Spint2	1
GO:0070542	response to fatty acid	1/71	10/6301	0.107208	0.847665	0.822662	Ranbp1	1
GO:0099633	protein localization to postsynaptic specialization membrane	1/71	10/6301	0.107208	0.847665	0.822662	Nptx2	1
GO:0099645	neurotransmitter receptor localization to postsynaptic specialization membrane	1/71	10/6301	0.107208	0.847665	0.822662	Nptx2	1
GO:2000178	negative regulation of neural precursor cell proliferation	1/71	10/6301	0.107208	0.847665	0.822662	Spint2	1
GO:0006325	chromatin organization	8/71	430/6301	0.108974	0.847665	0.822662	Taf10/Ptma/Cenpv/0610010K14Rik/Sycp1/Sin3b/Mrgbp/Asf1b	8
GO:0032092	positive regulation of protein binding	2/71	51/6301	0.112268	0.847665	0.822662	Ppp2cb/Ran	2
GO:0071326	cellular response to monosaccharide stimulus	2/71	51/6301	0.112268	0.847665	0.822662	Brsk2/Tra2b	2
GO:0071331	cellular response to hexose stimulus	2/71	51/6301	0.112268	0.847665	0.822662	Brsk2/Tra2b	2
GO:0071333	cellular response to glucose stimulus	2/71	51/6301	0.112268	0.847665	0.822662	Brsk2/Tra2b	2
GO:0071322	cellular response to carbohydrate stimulus	2/71	52/6301	0.115941	0.847665	0.822662	Brsk2/Tra2b	2
GO:0000729	DNA double-strand break processing	1/71	11/6301	0.117284	0.847665	0.822662	4930447C04Rik	1
GO:0006767	water-soluble vitamin metabolic process	1/71	11/6301	0.117284	0.847665	0.822662	Mmadhc	1
GO:0031055	chromatin remodeling at centromere	1/71	11/6301	0.117284	0.847665	0.822662	Cenpv	1
GO:0034587	piRNA metabolic process	1/71	11/6301	0.117284	0.847665	0.822662	Fkbp6	1
GO:0046607	positive regulation of centrosome cycle	1/71	11/6301	0.117284	0.847665	0.822662	Ranbp1	1
GO:0051299	centrosome separation	1/71	11/6301	0.117284	0.847665	0.822662	Ranbp1	1
GO:0034655	nucleobase-containing compound catabolic process	5/71	231/6301	0.118108	0.847665	0.822662	Cirbp/Hnrnpa0/Lsm2/Slirp/Stk31	5
GO:0000380	alternative mRNA splicing, via spliceosome	2/71	53/6301	0.119645	0.847665	0.822662	Tra2b/Srsf7	2
GO:0019079	viral genome replication	2/71	53/6301	0.119645	0.847665	0.822662	Hspa8/Fkbp6	2
GO:0031497	chromatin assembly	2/71	53/6301	0.119645	0.847665	0.822662	Cenpv/Asf1b	2
GO:0046661	male sex differentiation	2/71	54/6301	0.123379	0.847665	0.822662	Tex19.1/Sycp2	2
GO:0000054	ribosomal subunit export from nucleus	1/71	12/6301	0.127248	0.847665	0.822662	Ran	1
GO:0000076	DNA replication checkpoint	1/71	12/6301	0.127248	0.847665	0.822662	Tipin	1
GO:0002709	regulation of T cell mediated immunity	1/71	12/6301	0.127248	0.847665	0.822662	Hspa8	1
GO:0033750	ribosome localization	1/71	12/6301	0.127248	0.847665	0.822662	Ran	1
GO:0044788	modulation by host of viral process	1/71	12/6301	0.127248	0.847665	0.822662	Hspa8	1
GO:0060669	embryonic placenta morphogenesis	1/71	12/6301	0.127248	0.847665	0.822662	Spint2	1
GO:0070935	3'-UTR-mediated mRNA stabilization	1/71	12/6301	0.127248	0.847665	0.822662	Hnrnpa0	1
GO:0097106	postsynaptic density organization	1/71	12/6301	0.127248	0.847665	0.822662	Hspa8	1
GO:0046700	heterocycle catabolic process	5/71	237/6301	0.127819	0.847665	0.822662	Cirbp/Hnrnpa0/Lsm2/Slirp/Stk31	5
GO:0051301	cell division	7/71	375/6301	0.127895	0.847665	0.822662	Brsk2/Cenpv/Sycp1/Ran/Ccnb3/Sycp2/Tipin	7
GO:0044270	cellular nitrogen compound catabolic process	5/71	238/6301	0.129473	0.847665	0.822662	Cirbp/Hnrnpa0/Lsm2/Slirp/Stk31	5
GO:0001678	cellular glucose homeostasis	2/71	56/6301	0.13093	0.847665	0.822662	Brsk2/Tra2b	2
GO:0019439	aromatic compound catabolic process	5/71	241/6301	0.134495	0.847665	0.822662	Cirbp/Hnrnpa0/Lsm2/Slirp/Stk31	5
GO:0071426	ribonucleoprotein complex export from nucleus	2/71	57/6301	0.134746	0.847665	0.822662	Ran/Ddx39	2
GO:0022618	ribonucleoprotein complex assembly	4/71	176/6301	0.136184	0.847665	0.822662	Cirbp/Lsm2/Sf3b1/Snu13	4
GO:0009299	mRNA transcription	1/71	13/6301	0.137101	0.847665	0.822662	Eef1d	1
GO:0010667	negative regulation of cardiac muscle cell apoptotic process	1/71	13/6301	0.137101	0.847665	0.822662	Hspa8	1
GO:0022403	cell cycle phase	1/71	13/6301	0.137101	0.847665	0.822662	Sycp2	1
GO:0031167	rRNA methylation	1/71	13/6301	0.137101	0.847665	0.822662	Emg1	1
GO:0034063	stress granule assembly	1/71	13/6301	0.137101	0.847665	0.822662	Cirbp	1
GO:0043046	DNA methylation involved in gamete generation	1/71	13/6301	0.137101	0.847665	0.822662	Fkbp6	1
GO:0048806	genitalia development	1/71	13/6301	0.137101	0.847665	0.822662	Sycp2	1
GO:0071428	rRNA-containing ribonucleoprotein complex export from nucleus	1/71	13/6301	0.137101	0.847665	0.822662	Ran	1
GO:0099084	postsynaptic specialization organization	1/71	13/6301	0.137101	0.847665	0.822662	Hspa8	1
GO:1902570	protein localization to nucleolus	1/71	13/6301	0.137101	0.847665	0.822662	Ran	1
GO:0048524	positive regulation of viral process	2/71	58/6301	0.138586	0.847665	0.822662	Hspa8/Fkbp6	2
GO:0071166	ribonucleoprotein complex localization	2/71	58/6301	0.138586	0.847665	0.822662	Ran/Ddx39	2
GO:1901361	organic cyclic compound catabolic process	5/71	245/6301	0.141327	0.847665	0.822662	Cirbp/Hnrnpa0/Lsm2/Slirp/Stk31	5
GO:0001890	placenta development	2/71	59/6301	0.142451	0.847665	0.822662	Spint2/Tex19.1	2
GO:0032543	mitochondrial translation	2/71	60/6301	0.146339	0.847665	0.822662	Mrps16/Mrpl51	2
GO:0044770	cell cycle phase transition	5/71	248/6301	0.146551	0.847665	0.822662	Taf10/Cirbp/Brsk2/Ccnb3/Tipin	5
GO:0003382	epithelial cell morphogenesis	1/71	14/6301	0.146844	0.847665	0.822662	Spint2	1
GO:0007035	vacuolar acidification	1/71	14/6301	0.146844	0.847665	0.822662	Atp6v0c	1
GO:0050766	positive regulation of phagocytosis	1/71	14/6301	0.146844	0.847665	0.822662	Hspa8	1
GO:0051279	regulation of release of sequestered calcium ion into cytosol	1/71	14/6301	0.146844	0.847665	0.822662	Tex101	1
GO:0070828	heterochromatin organization	1/71	14/6301	0.146844	0.847665	0.822662	Cenpv	1
GO:2000242	negative regulation of reproductive process	1/71	14/6301	0.146844	0.847665	0.822662	Hormad1	1
GO:0071103	DNA conformation change	3/71	118/6301	0.147346	0.847665	0.822662	Cenpv/Sycp1/Asf1b	3
GO:0071826	ribonucleoprotein complex subunit organization	4/71	184/6301	0.152726	0.847665	0.822662	Cirbp/Lsm2/Sf3b1/Snu13	4
GO:1990823	response to leukemia inhibitory factor	2/71	62/6301	0.154181	0.847665	0.822662	Cacybp/Srsf7	2
GO:1990830	cellular response to leukemia inhibitory factor	2/71	62/6301	0.154181	0.847665	0.822662	Cacybp/Srsf7	2
GO:0006622	protein targeting to lysosome	1/71	15/6301	0.156479	0.847665	0.822662	Hspa8	1
GO:0009409	response to cold	1/71	15/6301	0.156479	0.847665	0.822662	Cirbp	1
GO:0010664	negative regulation of striated muscle cell apoptotic process	1/71	15/6301	0.156479	0.847665	0.822662	Hspa8	1
GO:1904427	positive regulation of calcium ion transmembrane transport	1/71	15/6301	0.156479	0.847665	0.822662	Tex101	1
GO:2000104	negative regulation of DNA-dependent DNA replication	1/71	15/6301	0.156479	0.847665	0.822662	Tipin	1
GO:1903900	regulation of viral life cycle	2/71	63/6301	0.158133	0.847665	0.822662	Hspa8/Fkbp6	2
GO:0009746	response to hexose	2/71	64/6301	0.162104	0.847665	0.822662	Brsk2/Tra2b	2
GO:0009749	response to glucose	2/71	64/6301	0.162104	0.847665	0.822662	Brsk2/Tra2b	2
GO:0034284	response to monosaccharide	2/71	64/6301	0.162104	0.847665	0.822662	Brsk2/Tra2b	2
GO:0006336	DNA replication-independent nucleosome assembly	1/71	16/6301	0.166007	0.847665	0.822662	Asf1b	1
GO:0007289	spermatid nucleus differentiation	1/71	16/6301	0.166007	0.847665	0.822662	Sycp1	1
GO:0031341	regulation of cell killing	1/71	16/6301	0.166007	0.847665	0.822662	Hspa8	1
GO:0040020	regulation of meiotic nuclear division	1/71	16/6301	0.166007	0.847665	0.822662	Hormad1	1
GO:0046039	GTP metabolic process	1/71	16/6301	0.166007	0.847665	0.822662	Ran	1
GO:0051452	intracellular pH reduction	1/71	16/6301	0.166007	0.847665	0.822662	Atp6v0c	1
GO:0009266	response to temperature stimulus	2/71	65/6301	0.166094	0.847665	0.822662	Cirbp/Hspa8	2
GO:0048568	embryonic organ development	3/71	127/6301	0.171791	0.847665	0.822662	Spint2/Tex19.1/Tra2b	3
GO:0006405	RNA export from nucleus	2/71	67/6301	0.174124	0.847665	0.822662	Ran/Ddx39	2
GO:0009743	response to carbohydrate	2/71	67/6301	0.174124	0.847665	0.822662	Brsk2/Tra2b	2
GO:0043488	regulation of mRNA stability	2/71	67/6301	0.174124	0.847665	0.822662	Cirbp/Hnrnpa0	2
GO:0001835	blastocyst hatching	1/71	17/6301	0.175428	0.847665	0.822662	Asf1b	1
GO:0001909	leukocyte mediated cytotoxicity	1/71	17/6301	0.175428	0.847665	0.822662	Hspa8	1
GO:0006766	vitamin metabolic process	1/71	17/6301	0.175428	0.847665	0.822662	Mmadhc	1
GO:0034724	DNA replication-independent nucleosome organization	1/71	17/6301	0.175428	0.847665	0.822662	Asf1b	1
GO:0035188	hatching	1/71	17/6301	0.175428	0.847665	0.822662	Asf1b	1
GO:0045851	pH reduction	1/71	17/6301	0.175428	0.847665	0.822662	Atp6v0c	1
GO:0070584	mitochondrion morphogenesis	1/71	17/6301	0.175428	0.847665	0.822662	Slirp	1
GO:0071684	organism emergence from protective structure	1/71	17/6301	0.175428	0.847665	0.822662	Asf1b	1
GO:0034728	nucleosome organization	2/71	68/6301	0.178164	0.847665	0.822662	Ptma/Asf1b	2
GO:0071824	protein-DNA complex subunit organization	3/71	131/6301	0.183015	0.847665	0.822662	Ptma/Cenpv/Asf1b	3
GO:0010522	regulation of calcium ion transport into cytosol	1/71	18/6301	0.184744	0.847665	0.822662	Tex101	1
GO:0051085	chaperone cofactor-dependent protein refolding	1/71	18/6301	0.184744	0.847665	0.822662	Hspa8	1
GO:2000648	positive regulation of stem cell proliferation	1/71	18/6301	0.184744	0.847665	0.822662	Epcam	1
GO:0000154	rRNA modification	1/71	19/6301	0.193957	0.847665	0.822662	Emg1	1
GO:0001657	ureteric bud development	1/71	19/6301	0.193957	0.847665	0.822662	Epcam	1
GO:0001823	mesonephros development	1/71	19/6301	0.193957	0.847665	0.822662	Epcam	1
GO:0002824	positive regulation of adaptive immune response based on somatic recombination of immune receptors built from immunoglobulin superfamily domains	1/71	19/6301	0.193957	0.847665	0.822662	Hspa8	1
GO:0032467	positive regulation of cytokinesis	1/71	19/6301	0.193957	0.847665	0.822662	Cenpv	1
GO:0034629	cellular protein-containing complex localization	1/71	19/6301	0.193957	0.847665	0.822662	Ran	1
GO:0042026	protein refolding	1/71	19/6301	0.193957	0.847665	0.822662	Hspa8	1
GO:0042307	positive regulation of protein import into nucleus	1/71	19/6301	0.193957	0.847665	0.822662	Ran	1
GO:0043486	histone exchange	1/71	19/6301	0.193957	0.847665	0.822662	Ptma	1
GO:0044848	biological phase	1/71	19/6301	0.193957	0.847665	0.822662	Sycp2	1
GO:0072163	mesonephric epithelium development	1/71	19/6301	0.193957	0.847665	0.822662	Epcam	1
GO:0072164	mesonephric tubule development	1/71	19/6301	0.193957	0.847665	0.822662	Epcam	1
GO:1901068	guanosine-containing compound metabolic process	1/71	19/6301	0.193957	0.847665	0.822662	Ran	1
GO:1903539	protein localization to postsynaptic membrane	1/71	19/6301	0.193957	0.847665	0.822662	Nptx2	1
GO:0006333	chromatin assembly or disassembly	2/71	72/6301	0.194462	0.847665	0.822662	Cenpv/Asf1b	2
GO:0007162	negative regulation of cell adhesion	2/71	72/6301	0.194462	0.847665	0.822662	Spint2/Epcam	2
GO:0043487	regulation of RNA stability	2/71	73/6301	0.198568	0.847665	0.822662	Cirbp/Hnrnpa0	2
GO:0007286	spermatid development	2/71	74/6301	0.202685	0.847665	0.822662	Slirp/Sycp1	2
GO:0002183	cytoplasmic translational initiation	1/71	20/6301	0.203067	0.847665	0.822662	Eif4a1	1
GO:0002456	T cell mediated immunity	1/71	20/6301	0.203067	0.847665	0.822662	Hspa8	1
GO:0002708	positive regulation of lymphocyte mediated immunity	1/71	20/6301	0.203067	0.847665	0.822662	Hspa8	1
GO:0010665	regulation of cardiac muscle cell apoptotic process	1/71	20/6301	0.203067	0.847665	0.822662	Hspa8	1
GO:0016578	histone deubiquitination	1/71	20/6301	0.203067	0.847665	0.822662	Taf10	1
GO:0046580	negative regulation of Ras protein signal transduction	1/71	20/6301	0.203067	0.847665	0.822662	Ppp2cb	1
GO:0051928	positive regulation of calcium ion transport	1/71	20/6301	0.203067	0.847665	0.822662	Tex101	1
GO:0060711	labyrinthine layer development	1/71	20/6301	0.203067	0.847665	0.822662	Spint2	1
GO:0055082	cellular chemical homeostasis	4/71	209/6301	0.208836	0.850045	0.824971	Brsk2/Tex101/Atp6v0c/Tra2b	4
GO:0006275	regulation of DNA replication	2/71	76/6301	0.210948	0.850045	0.824971	Cacybp/Tipin	2
GO:0031503	protein-containing complex localization	3/71	141/6301	0.211888	0.850045	0.824971	Nptx2/Ran/Ddx39	3
GO:0002821	positive regulation of adaptive immune response	1/71	21/6301	0.212076	0.850045	0.824971	Hspa8	1
GO:0010662	regulation of striated muscle cell apoptotic process	1/71	21/6301	0.212076	0.850045	0.824971	Hspa8	1
GO:0033013	tetrapyrrole metabolic process	1/71	21/6301	0.212076	0.850045	0.824971	Mmadhc	1
GO:0048738	cardiac muscle tissue development	2/71	77/6301	0.215093	0.850045	0.824971	Cacybp/Sin3b	2
GO:0000086	G2/M transition of mitotic cell cycle	2/71	78/6301	0.219246	0.850045	0.824971	Brsk2/Ccnb3	2
GO:0000470	maturation of LSU-rRNA	1/71	22/6301	0.220984	0.850045	0.824971	Snu13	1
GO:0010659	cardiac muscle cell apoptotic process	1/71	22/6301	0.220984	0.850045	0.824971	Hspa8	1
GO:0051058	negative regulation of small GTPase mediated signal transduction	1/71	22/6301	0.220984	0.850045	0.824971	Ppp2cb	1
GO:0051208	sequestering of calcium ion	1/71	22/6301	0.220984	0.850045	0.824971	Tex101	1
GO:0051209	release of sequestered calcium ion into cytosol	1/71	22/6301	0.220984	0.850045	0.824971	Tex101	1
GO:0051282	regulation of sequestering of calcium ion	1/71	22/6301	0.220984	0.850045	0.824971	Tex101	1
GO:0051283	negative regulation of sequestering of calcium ion	1/71	22/6301	0.220984	0.850045	0.824971	Tex101	1
GO:1904591	positive regulation of protein import	1/71	22/6301	0.220984	0.850045	0.824971	Ran	1
GO:1905710	positive regulation of membrane permeability	1/71	22/6301	0.220984	0.850045	0.824971	Hspa8	1
GO:0048515	spermatid differentiation	2/71	79/6301	0.223406	0.850045	0.824971	Slirp/Sycp1	2
GO:0140053	mitochondrial gene expression	2/71	79/6301	0.223406	0.850045	0.824971	Mrps16/Mrpl51	2
GO:0031330	negative regulation of cellular catabolic process	3/71	145/6301	0.223715	0.850045	0.824971	Cirbp/Hnrnpa0/Slirp	3
GO:0022613	ribonucleoprotein complex biogenesis	6/71	366/6301	0.229355	0.850045	0.824971	Cirbp/Lsm2/Sf3b1/Ran/Emg1/Snu13	6
GO:0001736	establishment of planar polarity	1/71	23/6301	0.229792	0.850045	0.824971	Brsk2	1
GO:0007164	establishment of tissue polarity	1/71	23/6301	0.229792	0.850045	0.824971	Brsk2	1
GO:0010656	negative regulation of muscle cell apoptotic process	1/71	23/6301	0.229792	0.850045	0.824971	Hspa8	1
GO:0010658	striated muscle cell apoptotic process	1/71	23/6301	0.229792	0.850045	0.824971	Hspa8	1
GO:0051084	'de novo' posttranslational protein folding	1/71	23/6301	0.229792	0.850045	0.824971	Hspa8	1
GO:0061462	protein localization to lysosome	1/71	23/6301	0.229792	0.850045	0.824971	Hspa8	1
GO:0097120	receptor localization to synapse	1/71	23/6301	0.229792	0.850045	0.824971	Nptx2	1
GO:0010498	proteasomal protein catabolic process	5/71	293/6301	0.233798	0.850762	0.825667	Psmb1/Brsk2/Ppp2cb/Psmb6/Psmb4	5
GO:0006458	'de novo' protein folding	1/71	24/6301	0.238503	0.850762	0.825667	Hspa8	1
GO:0072073	kidney epithelium development	1/71	24/6301	0.238503	0.850762	0.825667	Epcam	1
GO:0043902	positive regulation of multi-organism process	2/71	83/6301	0.240106	0.850762	0.825667	Hspa8/Fkbp6	2
GO:0061013	regulation of mRNA catabolic process	2/71	83/6301	0.240106	0.850762	0.825667	Cirbp/Hnrnpa0	2
GO:0006402	mRNA catabolic process	3/71	151/6301	0.241698	0.850762	0.825667	Cirbp/Hnrnpa0/Lsm2	3
GO:0006997	nucleus organization	2/71	84/6301	0.244293	0.850762	0.825667	Sycp1/Emg1	2
GO:0048608	reproductive structure development	3/71	152/6301	0.24472	0.850762	0.825667	Spint2/Tex19.1/Sycp2	3
GO:0008631	intrinsic apoptotic signaling pathway in response to oxidative stress	1/71	25/6301	0.247116	0.850762	0.825667	Diablo	1
GO:0050728	negative regulation of inflammatory response	1/71	25/6301	0.247116	0.850762	0.825667	Psmb4	1
GO:0050764	regulation of phagocytosis	1/71	25/6301	0.247116	0.850762	0.825667	Hspa8	1
GO:0051453	regulation of intracellular pH	1/71	25/6301	0.247116	0.850762	0.825667	Atp6v0c	1
GO:0097553	calcium ion transmembrane import into cytosol	1/71	25/6301	0.247116	0.850762	0.825667	Tex101	1
GO:0006606	protein import into nucleus	2/71	86/6301	0.252676	0.850762	0.825667	Hspa8/Ran	2
GO:0061458	reproductive system development	3/71	155/6301	0.253824	0.850762	0.825667	Spint2/Tex19.1/Sycp2	3
GO:0000387	spliceosomal snRNP assembly	1/71	26/6301	0.255634	0.850762	0.825667	Lsm2	1
GO:0001906	cell killing	1/71	26/6301	0.255634	0.850762	0.825667	Hspa8	1
GO:0006623	protein targeting to vacuole	1/71	26/6301	0.255634	0.850762	0.825667	Hspa8	1
GO:0008156	negative regulation of DNA replication	1/71	26/6301	0.255634	0.850762	0.825667	Tipin	1
GO:0043954	cellular component maintenance	1/71	26/6301	0.255634	0.850762	0.825667	Hspa8	1
GO:0045292	mRNA cis splicing, via spliceosome	1/71	26/6301	0.255634	0.850762	0.825667	Srsf7	1
GO:0061178	regulation of insulin secretion involved in cellular response to glucose stimulus	1/71	26/6301	0.255634	0.850762	0.825667	Brsk2	1
GO:0098742	cell-cell adhesion via plasma-membrane adhesion molecules	1/71	26/6301	0.255634	0.850762	0.825667	Epcam	1
GO:0007548	sex differentiation	2/71	87/6301	0.256871	0.850762	0.825667	Tex19.1/Sycp2	2
GO:0044839	cell cycle G2/M phase transition	2/71	87/6301	0.256871	0.850762	0.825667	Brsk2/Ccnb3	2
GO:0046677	response to antibiotic	2/71	87/6301	0.256871	0.850762	0.825667	Ranbp1/Ppp2cb	2
GO:0002705	positive regulation of leukocyte mediated immunity	1/71	27/6301	0.264056	0.850762	0.825667	Hspa8	1
GO:0034508	centromere complex assembly	1/71	27/6301	0.264056	0.850762	0.825667	Cenpv	1
GO:0045740	positive regulation of DNA replication	1/71	27/6301	0.264056	0.850762	0.825667	Cacybp	1
GO:0051781	positive regulation of cell division	1/71	27/6301	0.264056	0.850762	0.825667	Cenpv	1
GO:0060402	calcium ion transport into cytosol	1/71	27/6301	0.264056	0.850762	0.825667	Tex101	1
GO:0042593	glucose homeostasis	2/71	89/6301	0.265266	0.850762	0.825667	Brsk2/Tra2b	2
GO:0050792	regulation of viral process	2/71	89/6301	0.265266	0.850762	0.825667	Hspa8/Fkbp6	2
GO:0051170	import into nucleus	2/71	89/6301	0.265266	0.850762	0.825667	Hspa8/Ran	2
GO:0033500	carbohydrate homeostasis	2/71	90/6301	0.269464	0.850762	0.825667	Brsk2/Tra2b	2
GO:0032272	negative regulation of protein polymerization	1/71	28/6301	0.272384	0.850762	0.825667	Vdac2	1
GO:0042306	regulation of protein import into nucleus	1/71	28/6301	0.272384	0.850762	0.825667	Ran	1
GO:0045840	positive regulation of mitotic nuclear division	1/71	28/6301	0.272384	0.850762	0.825667	Ranbp1	1
GO:0006611	protein export from nucleus	2/71	91/6301	0.273663	0.850762	0.825667	Ran/Ddx39	2
GO:0009411	response to UV	2/71	91/6301	0.273663	0.850762	0.825667	Cirbp/Tipin	2
GO:0016573	histone acetylation	2/71	91/6301	0.273663	0.850762	0.825667	Taf10/Mrgbp	2
GO:0097193	intrinsic apoptotic signaling pathway	3/71	162/6301	0.275253	0.850762	0.825667	Brsk2/Vdac2/Diablo	3
GO:0000959	mitochondrial RNA metabolic process	1/71	29/6301	0.28062	0.850762	0.825667	Slirp	1
GO:0030641	regulation of cellular pH	1/71	29/6301	0.28062	0.850762	0.825667	Atp6v0c	1
GO:0031644	regulation of neurological system process	1/71	29/6301	0.28062	0.850762	0.825667	Nptx2	1
GO:0072666	establishment of protein localization to vacuole	1/71	29/6301	0.28062	0.850762	0.825667	Hspa8	1
GO:1903169	regulation of calcium ion transmembrane transport	1/71	29/6301	0.28062	0.850762	0.825667	Tex101	1
GO:0007033	vacuole organization	2/71	93/6301	0.282058	0.850762	0.825667	Hspa8/Atp6v0c	2
GO:0018393	internal peptidyl-lysine acetylation	2/71	93/6301	0.282058	0.850762	0.825667	Taf10/Mrgbp	2
GO:0006475	internal protein amino acid acetylation	2/71	94/6301	0.286253	0.850762	0.825667	Taf10/Mrgbp	2
GO:0009895	negative regulation of catabolic process	3/71	166/6301	0.287591	0.850762	0.825667	Cirbp/Hnrnpa0/Slirp	3
GO:0001738	morphogenesis of a polarized epithelium	1/71	30/6301	0.288763	0.850762	0.825667	Brsk2	1
GO:0006885	regulation of pH	1/71	30/6301	0.288763	0.850762	0.825667	Atp6v0c	1
GO:0006919	activation of cysteine-type endopeptidase activity involved in apoptotic process	1/71	30/6301	0.288763	0.850762	0.825667	Diablo	1
GO:0008306	associative learning	1/71	30/6301	0.288763	0.850762	0.825667	Nptx2	1
GO:0010469	regulation of signaling receptor activity	1/71	30/6301	0.288763	0.850762	0.825667	Nptx2	1
GO:0050777	negative regulation of immune response	1/71	30/6301	0.288763	0.850762	0.825667	Psmb4	1
GO:0051445	regulation of meiotic cell cycle	1/71	30/6301	0.288763	0.850762	0.825667	Hormad1	1
GO:0072091	regulation of stem cell proliferation	1/71	30/6301	0.288763	0.850762	0.825667	Epcam	1
GO:0019058	viral life cycle	2/71	95/6301	0.290446	0.850762	0.825667	Hspa8/Fkbp6	2
GO:0022407	regulation of cell-cell adhesion	2/71	95/6301	0.290446	0.850762	0.825667	Spint2/Epcam	2
GO:0043903	regulation of symbiosis, encompassing mutualism through parasitism	2/71	95/6301	0.290446	0.850762	0.825667	Hspa8/Fkbp6	2
GO:0002706	regulation of lymphocyte mediated immunity	1/71	31/6301	0.296816	0.850762	0.825667	Hspa8	1
GO:0002822	regulation of adaptive immune response based on somatic recombination of immune receptors built from immunoglobulin superfamily domains	1/71	31/6301	0.296816	0.850762	0.825667	Hspa8	1
GO:0030004	cellular monovalent inorganic cation homeostasis	1/71	31/6301	0.296816	0.850762	0.825667	Atp6v0c	1
GO:0035773	insulin secretion involved in cellular response to glucose stimulus	1/71	31/6301	0.296816	0.850762	0.825667	Brsk2	1
GO:0090559	regulation of membrane permeability	1/71	31/6301	0.296816	0.850762	0.825667	Hspa8	1
GO:1904064	positive regulation of cation transmembrane transport	1/71	31/6301	0.296816	0.850762	0.825667	Tex101	1
GO:1904589	regulation of protein import	1/71	31/6301	0.296816	0.850762	0.825667	Ran	1
GO:0003002	regionalization	2/71	97/6301	0.298825	0.850762	0.825667	Sf3b1/Tra2b	2
GO:0007163	establishment or maintenance of cell polarity	2/71	97/6301	0.298825	0.850762	0.825667	Brsk2/Spint2	2
GO:0065004	protein-DNA complex assembly	2/71	98/6301	0.30301	0.850762	0.825667	Cenpv/Asf1b	2
GO:0071897	DNA biosynthetic process	2/71	98/6301	0.30301	0.850762	0.825667	Tex12/Sycp1	2
GO:0034605	cellular response to heat	1/71	32/6301	0.304778	0.850762	0.825667	Hspa8	1
GO:0035418	protein localization to synapse	1/71	32/6301	0.304778	0.850762	0.825667	Nptx2	1
GO:0045005	DNA-dependent DNA replication maintenance of fidelity	1/71	32/6301	0.304778	0.850762	0.825667	Tipin	1
GO:0046128	purine ribonucleoside metabolic process	1/71	32/6301	0.304778	0.850762	0.825667	Ran	1
GO:0046824	positive regulation of nucleocytoplasmic transport	1/71	32/6301	0.304778	0.850762	0.825667	Ran	1
GO:0061077	chaperone-mediated protein folding	1/71	32/6301	0.304778	0.850762	0.825667	Hspa8	1
GO:0070059	intrinsic apoptotic signaling pathway in response to endoplasmic reticulum stress	1/71	32/6301	0.304778	0.850762	0.825667	Brsk2	1
GO:0018394	peptidyl-lysine acetylation	2/71	100/6301	0.311366	0.859557	0.834203	Taf10/Mrgbp	2
GO:0051099	positive regulation of binding	2/71	100/6301	0.311366	0.859557	0.834203	Ppp2cb/Ran	2
GO:0000245	spliceosomal complex assembly	1/71	33/6301	0.312652	0.859557	0.834203	Sf3b1	1
GO:0002819	regulation of adaptive immune response	1/71	33/6301	0.312652	0.859557	0.834203	Hspa8	1
GO:0006414	translational elongation	1/71	33/6301	0.312652	0.859557	0.834203	Eef1d	1
GO:0006338	chromatin remodeling	2/71	101/6301	0.315538	0.86311	0.837651	Ptma/Cenpv	2
GO:0043161	proteasome-mediated ubiquitin-dependent protein catabolic process	4/71	252/6301	0.315841	0.86311	0.837651	Psmb1/Ppp2cb/Psmb6/Psmb4	4
GO:0001825	blastocyst formation	1/71	34/6301	0.320438	0.865278	0.839755	Sf3b1	1
GO:0034767	positive regulation of ion transmembrane transport	1/71	34/6301	0.320438	0.865278	0.839755	Tex101	1
GO:0051851	modification by host of symbiont morphology or physiology	1/71	34/6301	0.320438	0.865278	0.839755	Hspa8	1
GO:0060401	cytosolic calcium ion transport	1/71	34/6301	0.320438	0.865278	0.839755	Tex101	1
GO:0051168	nuclear export	2/71	103/6301	0.323865	0.870567	0.844888	Ran/Ddx39	2
GO:0006260	DNA replication	3/71	178/6301	0.324836	0.870567	0.844888	Prim1/Cacybp/Tipin	3
GO:0006310	DNA recombination	3/71	179/6301	0.327947	0.870567	0.844888	4930447C04Rik/Tex19.1/Sycp1	3
GO:0042278	purine nucleoside metabolic process	1/71	35/6301	0.328137	0.870567	0.844888	Ran	1
GO:0043044	ATP-dependent chromatin remodeling	1/71	35/6301	0.328137	0.870567	0.844888	Ptma	1
GO:1900182	positive regulation of protein localization to nucleus	1/71	35/6301	0.328137	0.870567	0.844888	Ran	1
GO:0044843	cell cycle G1/S phase transition	2/71	105/6301	0.332168	0.8787	0.852782	Taf10/Cirbp	2
GO:0051785	positive regulation of nuclear division	1/71	36/6301	0.33575	0.881965	0.85595	Ranbp1	1
GO:0071806	protein transmembrane transport	1/71	36/6301	0.33575	0.881965	0.85595	Hspa8	1
GO:0006261	DNA-dependent DNA replication	2/71	106/6301	0.33631	0.881965	0.85595	Prim1/Tipin	2
GO:0051783	regulation of nuclear division	2/71	107/6301	0.340444	0.884937	0.858834	Hormad1/Ranbp1	2
GO:0006334	nucleosome assembly	1/71	37/6301	0.343278	0.884937	0.858834	Asf1b	1
GO:0050731	positive regulation of peptidyl-tyrosine phosphorylation	1/71	37/6301	0.343278	0.884937	0.858834	Tex101	1
GO:0051289	protein homotetramerization	1/71	37/6301	0.343278	0.884937	0.858834	Sycp1	1
GO:0051702	interaction with symbiont	1/71	37/6301	0.343278	0.884937	0.858834	Hspa8	1
GO:0055067	monovalent inorganic cation homeostasis	1/71	37/6301	0.343278	0.884937	0.858834	Atp6v0c	1
GO:0006457	protein folding	2/71	109/6301	0.34869	0.889015	0.862792	Hspa8/Fkbp6	2
GO:1903047	mitotic cell cycle process	6/71	427/6301	0.34948	0.889015	0.862792	Taf10/Brsk2/Ranbp1/Ran/Ccnb3/Tipin	6
GO:0090329	regulation of DNA-dependent DNA replication	1/71	38/6301	0.350721	0.889015	0.862792	Tipin	1
GO:0098656	anion transmembrane transport	1/71	38/6301	0.350721	0.889015	0.862792	Vdac2	1
GO:0099072	regulation of postsynaptic membrane neurotransmitter receptor levels	1/71	38/6301	0.350721	0.889015	0.862792	Nptx2	1
GO:2000177	regulation of neural precursor cell proliferation	1/71	38/6301	0.350721	0.889015	0.862792	Spint2	1
GO:0007389	pattern specification process	2/71	110/6301	0.352801	0.891803	0.865498	Sf3b1/Tra2b	2
GO:0009119	ribonucleoside metabolic process	1/71	39/6301	0.358082	0.892752	0.866419	Ran	1
GO:0010257	NADH dehydrogenase complex assembly	1/71	39/6301	0.358082	0.892752	0.866419	Ndufa11	1
GO:0031532	actin cytoskeleton reorganization	1/71	39/6301	0.358082	0.892752	0.866419	Brsk2	1
GO:0032981	mitochondrial respiratory chain complex I assembly	1/71	39/6301	0.358082	0.892752	0.866419	Ndufa11	1
GO:0072665	protein localization to vacuole	1/71	39/6301	0.358082	0.892752	0.866419	Hspa8	1
GO:0006913	nucleocytoplasmic transport	3/71	190/6301	0.362144	0.897959	0.871472	Hspa8/Ran/Ddx39	3
GO:0051169	nuclear transport	3/71	190/6301	0.362144	0.897959	0.871472	Hspa8/Ran/Ddx39	3
GO:0010660	regulation of muscle cell apoptotic process	1/71	40/6301	0.36536	0.903472	0.876822	Hspa8	1
GO:0010564	regulation of cell cycle process	5/71	354/6301	0.368796	0.905685	0.87897	Cirbp/Cenpv/Hormad1/Ranbp1/Ccnb3	5
GO:0001510	RNA methylation	1/71	41/6301	0.372557	0.905685	0.87897	Emg1	1
GO:0016575	histone deacetylation	1/71	41/6301	0.372557	0.905685	0.87897	Sin3b	1
GO:0044773	mitotic DNA damage checkpoint	1/71	41/6301	0.372557	0.905685	0.87897	Tipin	1
GO:0055007	cardiac muscle cell differentiation	1/71	41/6301	0.372557	0.905685	0.87897	Cacybp	1
GO:0006473	protein acetylation	2/71	115/6301	0.373222	0.905685	0.87897	Taf10/Mrgbp	2
GO:0043393	regulation of protein binding	2/71	115/6301	0.373222	0.905685	0.87897	Ppp2cb/Ran	2
GO:0002703	regulation of leukocyte mediated immunity	1/71	42/6301	0.379673	0.911617	0.884727	Hspa8	1
GO:0007204	positive regulation of cytosolic calcium ion concentration	1/71	42/6301	0.379673	0.911617	0.884727	Tex101	1
GO:0010657	muscle cell apoptotic process	1/71	42/6301	0.379673	0.911617	0.884727	Hspa8	1
GO:0043966	histone H3 acetylation	1/71	42/6301	0.379673	0.911617	0.884727	Taf10	1
GO:0006954	inflammatory response	2/71	118/6301	0.385356	0.913872	0.886916	Hnrnpa0/Psmb4	2
GO:0000079	regulation of cyclin-dependent protein serine/threonine kinase activity	1/71	43/6301	0.38671	0.913872	0.886916	Ccnb3	1
GO:0006406	mRNA export from nucleus	1/71	43/6301	0.38671	0.913872	0.886916	Ddx39	1
GO:0051817	modification of morphology or physiology of other organism involved in symbiotic interaction	1/71	43/6301	0.38671	0.913872	0.886916	Hspa8	1
GO:0071427	mRNA-containing ribonucleoprotein complex export from nucleus	1/71	43/6301	0.38671	0.913872	0.886916	Ddx39	1
GO:0051098	regulation of binding	3/71	200/6301	0.393042	0.913872	0.886916	Taf10/Ppp2cb/Ran	3
GO:0001889	liver development	1/71	44/6301	0.393668	0.913872	0.886916	Taf10	1
GO:0006305	DNA alkylation	1/71	44/6301	0.393668	0.913872	0.886916	Fkbp6	1
GO:0006306	DNA methylation	1/71	44/6301	0.393668	0.913872	0.886916	Fkbp6	1
GO:0007612	learning	1/71	44/6301	0.393668	0.913872	0.886916	Nptx2	1
GO:0030198	extracellular matrix organization	1/71	44/6301	0.393668	0.913872	0.886916	Spint2	1
GO:0046605	regulation of centrosome cycle	1/71	44/6301	0.393668	0.913872	0.886916	Ranbp1	1
GO:0051784	negative regulation of nuclear division	1/71	44/6301	0.393668	0.913872	0.886916	Hormad1	1
GO:0019725	cellular homeostasis	4/71	284/6301	0.398709	0.915428	0.888426	Brsk2/Tex101/Atp6v0c/Tra2b	4
GO:0036473	cell death in response to oxidative stress	1/71	45/6301	0.400548	0.915428	0.888426	Diablo	1
GO:0061008	hepaticobiliary system development	1/71	45/6301	0.400548	0.915428	0.888426	Taf10	1
GO:0072089	stem cell proliferation	1/71	45/6301	0.400548	0.915428	0.888426	Epcam	1
GO:1904029	regulation of cyclin-dependent protein kinase activity	1/71	45/6301	0.400548	0.915428	0.888426	Ccnb3	1
GO:0055085	transmembrane transport	4/71	285/6301	0.401293	0.915428	0.888426	Slc25a31/Hspa8/Tex101/Vdac2	4
GO:0017038	protein import	2/71	122/6301	0.40138	0.915428	0.888426	Hspa8/Ran	2
GO:0006367	transcription initiation from RNA polymerase II promoter	1/71	46/6301	0.407352	0.919053	0.891944	Taf10	1
GO:0034620	cellular response to unfolded protein	1/71	46/6301	0.407352	0.919053	0.891944	Hspa8	1
GO:0035821	modification of morphology or physiology of other organism	1/71	46/6301	0.407352	0.919053	0.891944	Hspa8	1
GO:0071479	cellular response to ionizing radiation	1/71	46/6301	0.407352	0.919053	0.891944	Eef1d	1
GO:0052547	regulation of peptidase activity	2/71	125/6301	0.413274	0.919053	0.891944	Spint2/Diablo	2
GO:0008584	male gonad development	1/71	47/6301	0.414079	0.919053	0.891944	Tex19.1	1
GO:0009408	response to heat	1/71	47/6301	0.414079	0.919053	0.891944	Hspa8	1
GO:0021987	cerebral cortex development	1/71	47/6301	0.414079	0.919053	0.891944	Tra2b	1
GO:0046546	development of primary male sexual characteristics	1/71	47/6301	0.414079	0.919053	0.891944	Tex19.1	1
GO:0051924	regulation of calcium ion transport	1/71	47/6301	0.414079	0.919053	0.891944	Tex101	1
GO:2000241	regulation of reproductive process	1/71	47/6301	0.414079	0.919053	0.891944	Hormad1	1
GO:0008088	axo-dendritic transport	1/71	48/6301	0.42073	0.927033	0.899689	Hspa8	1
GO:0044774	mitotic DNA integrity checkpoint	1/71	48/6301	0.42073	0.927033	0.899689	Tipin	1
GO:0061138	morphogenesis of a branching epithelium	1/71	48/6301	0.42073	0.927033	0.899689	Spint2	1
GO:1901700	response to oxygen-containing compound	6/71	463/6301	0.423616	0.928043	0.900669	Brsk2/Hnrnpa0/Cacybp/Ranbp1/Ppp2cb/Tra2b	6
GO:0009314	response to radiation	3/71	211/6301	0.426615	0.928043	0.900669	Eef1d/Cirbp/Tipin	3
GO:0009116	nucleoside metabolic process	1/71	49/6301	0.427308	0.928043	0.900669	Ran	1
GO:0031348	negative regulation of defense response	1/71	49/6301	0.427308	0.928043	0.900669	Psmb4	1
GO:0032465	regulation of cytokinesis	1/71	49/6301	0.427308	0.928043	0.900669	Cenpv	1
GO:0043280	positive regulation of cysteine-type endopeptidase activity involved in apoptotic process	1/71	49/6301	0.427308	0.928043	0.900669	Diablo	1
GO:0001843	neural tube closure	1/71	50/6301	0.433812	0.933259	0.905731	Spint2	1
GO:0050796	regulation of insulin secretion	1/71	50/6301	0.433812	0.933259	0.905731	Brsk2	1
GO:0060606	tube closure	1/71	50/6301	0.433812	0.933259	0.905731	Spint2	1
GO:0099175	regulation of postsynapse organization	1/71	50/6301	0.433812	0.933259	0.905731	Hspa8	1
GO:0006476	protein deacetylation	1/71	51/6301	0.440242	0.936657	0.909028	Sin3b	1
GO:0035051	cardiocyte differentiation	1/71	51/6301	0.440242	0.936657	0.909028	Cacybp	1
GO:0051261	protein depolymerization	1/71	51/6301	0.440242	0.936657	0.909028	Hspa8	1
GO:0051480	regulation of cytosolic calcium ion concentration	1/71	51/6301	0.440242	0.936657	0.909028	Tex101	1
GO:0006909	phagocytosis	1/71	52/6301	0.446601	0.936657	0.909028	Hspa8	1
GO:0030177	positive regulation of Wnt signaling pathway	1/71	52/6301	0.446601	0.936657	0.909028	Atp6v0c	1
GO:0034764	positive regulation of transmembrane transport	1/71	52/6301	0.446601	0.936657	0.909028	Tex101	1
GO:0044728	DNA methylation or demethylation	1/71	52/6301	0.446601	0.936657	0.909028	Fkbp6	1
GO:1902904	negative regulation of supramolecular fiber organization	1/71	52/6301	0.446601	0.936657	0.909028	Hspa8	1
GO:0014706	striated muscle tissue development	2/71	134/6301	0.448251	0.936657	0.909028	Cacybp/Sin3b	2
GO:0006518	peptide metabolic process	6/71	476/6301	0.4503	0.936657	0.909028	Eef1d/Eif4a1/Cirbp/Mrps16/Hspa8/Mrpl51	6
GO:0051260	protein homooligomerization	2/71	135/6301	0.452067	0.936657	0.909028	Taf10/Sycp1	2
GO:0001763	morphogenesis of a branching structure	1/71	53/6301	0.452889	0.936657	0.909028	Spint2	1
GO:0002449	lymphocyte mediated immunity	1/71	53/6301	0.452889	0.936657	0.909028	Hspa8	1
GO:0002699	positive regulation of immune effector process	1/71	53/6301	0.452889	0.936657	0.909028	Hspa8	1
GO:0010466	negative regulation of peptidase activity	1/71	53/6301	0.452889	0.936657	0.909028	Spint2	1
GO:0042542	response to hydrogen peroxide	1/71	53/6301	0.452889	0.936657	0.909028	Ppp2cb	1
GO:0043543	protein acylation	2/71	136/6301	0.45587	0.940683	0.912936	Taf10/Mrgbp	2
GO:0014020	primary neural tube formation	1/71	54/6301	0.459106	0.94209	0.914301	Spint2	1
GO:0000075	cell cycle checkpoint	2/71	137/6301	0.459657	0.94209	0.914301	Hormad1/Tipin	2
GO:0009416	response to light stimulus	2/71	137/6301	0.459657	0.94209	0.914301	Cirbp/Tipin	2
GO:0002460	adaptive immune response based on somatic recombination of immune receptors built from immunoglobulin superfamily domains	1/71	55/6301	0.465254	0.94509	0.917213	Hspa8	1
GO:1900180	regulation of protein localization to nucleus	1/71	55/6301	0.465254	0.94509	0.917213	Ran	1
GO:0060537	muscle tissue development	2/71	140/6301	0.47093	0.94509	0.917213	Cacybp/Sin3b	2
GO:0070588	calcium ion transmembrane transport	1/71	56/6301	0.471332	0.94509	0.917213	Tex101	1
GO:1901657	glycosyl compound metabolic process	1/71	56/6301	0.471332	0.94509	0.917213	Ran	1
GO:2001056	positive regulation of cysteine-type endopeptidase activity	1/71	56/6301	0.471332	0.94509	0.917213	Diablo	1
GO:0016032	viral process	2/71	141/6301	0.474657	0.94509	0.917213	Hspa8/Fkbp6	2
GO:0045807	positive regulation of endocytosis	1/71	57/6301	0.477343	0.94509	0.917213	Hspa8	1
GO:0048863	stem cell differentiation	1/71	57/6301	0.477343	0.94509	0.917213	Epcam	1
GO:0071236	cellular response to antibiotic	1/71	57/6301	0.477343	0.94509	0.917213	Ranbp1	1
GO:0090276	regulation of peptide hormone secretion	1/71	57/6301	0.477343	0.94509	0.917213	Brsk2	1
GO:2001243	negative regulation of intrinsic apoptotic signaling pathway	1/71	57/6301	0.477343	0.94509	0.917213	Vdac2	1
GO:0044772	mitotic cell cycle phase transition	3/71	229/6301	0.480135	0.94509	0.917213	Taf10/Brsk2/Ccnb3	3
GO:0034976	response to endoplasmic reticulum stress	2/71	143/6301	0.482065	0.94509	0.917213	Brsk2/Ppp2cb	2
GO:0006304	DNA modification	1/71	58/6301	0.483286	0.94509	0.917213	Fkbp6	1
GO:0008637	apoptotic mitochondrial changes	1/71	58/6301	0.483286	0.94509	0.917213	Ppp2cb	1
GO:0031333	negative regulation of protein complex assembly	1/71	58/6301	0.483286	0.94509	0.917213	Vdac2	1
GO:0043270	positive regulation of ion transport	1/71	58/6301	0.483286	0.94509	0.917213	Tex101	1
GO:0048878	chemical homeostasis	4/71	318/6301	0.485093	0.94509	0.917213	Brsk2/Tex101/Atp6v0c/Tra2b	4
GO:0043900	regulation of multi-organism process	2/71	144/6301	0.485746	0.94509	0.917213	Hspa8/Fkbp6	2
GO:0051259	protein complex oligomerization	3/71	232/6301	0.488843	0.94509	0.917213	Taf10/Sycp1/Tra2b	3
GO:0007041	lysosomal transport	1/71	59/6301	0.489162	0.94509	0.917213	Hspa8	1
GO:0010389	regulation of G2/M transition of mitotic cell cycle	1/71	59/6301	0.489162	0.94509	0.917213	Ccnb3	1
GO:0021543	pallium development	1/71	59/6301	0.489162	0.94509	0.917213	Tra2b	1
GO:0035601	protein deacylation	1/71	59/6301	0.489162	0.94509	0.917213	Sin3b	1
GO:0043062	extracellular structure organization	1/71	59/6301	0.489162	0.94509	0.917213	Spint2	1
GO:0098732	macromolecule deacylation	1/71	59/6301	0.489162	0.94509	0.917213	Sin3b	1
GO:0009205	purine ribonucleoside triphosphate metabolic process	2/71	146/6301	0.493059	0.945768	0.917871	Hspa8/Ran	2
GO:0007519	skeletal muscle tissue development	1/71	60/6301	0.494973	0.945768	0.917871	Sin3b	1
GO:0009199	ribonucleoside triphosphate metabolic process	2/71	148/6301	0.500309	0.945768	0.917871	Hspa8/Ran	2
GO:0032102	negative regulation of response to external stimulus	1/71	61/6301	0.500718	0.945768	0.917871	Psmb4	1
GO:0030003	cellular cation homeostasis	2/71	149/6301	0.50391	0.945768	0.917871	Tex101/Atp6v0c	2
GO:0090068	positive regulation of cell cycle process	2/71	149/6301	0.50391	0.945768	0.917871	Cenpv/Ranbp1	2
GO:0060538	skeletal muscle organ development	1/71	62/6301	0.506399	0.945768	0.917871	Sin3b	1
GO:0071229	cellular response to acid chemical	1/71	62/6301	0.506399	0.945768	0.917871	Ranbp1	1
GO:0060548	negative regulation of cell death	5/71	417/6301	0.510281	0.945768	0.917871	Hspa8/Cacybp/Vdac2/Sycp2/Epcam	5
GO:0006873	cellular ion homeostasis	2/71	151/6301	0.511061	0.945768	0.917871	Tex101/Atp6v0c	2
GO:0009144	purine nucleoside triphosphate metabolic process	2/71	151/6301	0.511061	0.945768	0.917871	Hspa8/Ran	2
GO:0033108	mitochondrial respiratory chain complex assembly	1/71	63/6301	0.512016	0.945768	0.917871	Ndufa11	1
GO:0035967	cellular response to topologically incorrect protein	1/71	63/6301	0.512016	0.945768	0.917871	Hspa8	1
GO:0046822	regulation of nucleocytoplasmic transport	1/71	63/6301	0.512016	0.945768	0.917871	Ran	1
GO:0050770	regulation of axonogenesis	1/71	63/6301	0.512016	0.945768	0.917871	Brsk2	1
GO:0006412	translation	5/71	420/6301	0.516777	0.945768	0.917871	Eef1d/Eif4a1/Cirbp/Mrps16/Mrpl51	5
GO:0009952	anterior/posterior pattern specification	1/71	64/6301	0.51757	0.945768	0.917871	Sf3b1	1
GO:0010950	positive regulation of endopeptidase activity	1/71	64/6301	0.51757	0.945768	0.917871	Diablo	1
GO:0030010	establishment of cell polarity	1/71	64/6301	0.51757	0.945768	0.917871	Brsk2	1
GO:0030073	insulin secretion	1/71	64/6301	0.51757	0.945768	0.917871	Brsk2	1
GO:0030308	negative regulation of cell growth	1/71	64/6301	0.51757	0.945768	0.917871	Cirbp	1
GO:0042273	ribosomal large subunit biogenesis	1/71	64/6301	0.51757	0.945768	0.917871	Snu13	1
GO:0043624	cellular protein complex disassembly	1/71	64/6301	0.51757	0.945768	0.917871	Hspa8	1
GO:0051101	regulation of DNA binding	1/71	64/6301	0.51757	0.945768	0.917871	Taf10	1
GO:0060429	epithelium development	4/71	333/6301	0.521767	0.945768	0.917871	Taf10/Brsk2/Spint2/Epcam	4
GO:0001841	neural tube formation	1/71	65/6301	0.523062	0.945768	0.917871	Spint2	1
GO:0002696	positive regulation of leukocyte activation	1/71	65/6301	0.523062	0.945768	0.917871	Tex101	1
GO:0050727	regulation of inflammatory response	1/71	65/6301	0.523062	0.945768	0.917871	Psmb4	1
GO:0050730	regulation of peptidyl-tyrosine phosphorylation	1/71	65/6301	0.523062	0.945768	0.917871	Tex101	1
GO:0045862	positive regulation of proteolysis	2/71	155/6301	0.525166	0.945768	0.917871	Hspa8/Diablo	2
GO:0043043	peptide biosynthetic process	5/71	425/6301	0.52753	0.945768	0.917871	Eef1d/Eif4a1/Cirbp/Mrps16/Mrpl51	5
GO:0002181	cytoplasmic translation	1/71	66/6301	0.528492	0.945768	0.917871	Eif4a1	1
GO:0051603	proteolysis involved in cellular protein catabolic process	5/71	426/6301	0.529669	0.945768	0.917871	Psmb1/Brsk2/Ppp2cb/Psmb6/Psmb4	5
GO:0098609	cell-cell adhesion	2/71	157/6301	0.532118	0.945768	0.917871	Spint2/Epcam	2
GO:0001838	embryonic epithelial tube formation	1/71	67/6301	0.533862	0.945768	0.917871	Spint2	1
GO:0032496	response to lipopolysaccharide	1/71	67/6301	0.533862	0.945768	0.917871	Hnrnpa0	1
GO:0051262	protein tetramerization	1/71	67/6301	0.533862	0.945768	0.917871	Sycp1	1
GO:0072175	epithelial tube formation	1/71	67/6301	0.533862	0.945768	0.917871	Spint2	1
GO:1902749	regulation of cell cycle G2/M phase transition	1/71	67/6301	0.533862	0.945768	0.917871	Ccnb3	1
GO:0036503	ERAD pathway	1/71	68/6301	0.539171	0.945768	0.917871	Brsk2	1
GO:0050867	positive regulation of cell activation	1/71	68/6301	0.539171	0.945768	0.917871	Tex101	1
GO:0061351	neural precursor cell proliferation	1/71	68/6301	0.539171	0.945768	0.917871	Spint2	1
GO:0090316	positive regulation of intracellular protein transport	1/71	68/6301	0.539171	0.945768	0.917871	Ran	1
GO:1904062	regulation of cation transmembrane transport	1/71	68/6301	0.539171	0.945768	0.917871	Tex101	1
GO:0042254	ribosome biogenesis	3/71	250/6301	0.539586	0.945768	0.917871	Ran/Emg1/Snu13	3
GO:0009141	nucleoside triphosphate metabolic process	2/71	160/6301	0.542419	0.945768	0.917871	Hspa8/Ran	2
GO:0002237	response to molecule of bacterial origin	1/71	69/6301	0.54442	0.945768	0.917871	Hnrnpa0	1
GO:0006352	DNA-templated transcription, initiation	1/71	69/6301	0.54442	0.945768	0.917871	Taf10	1
GO:0006986	response to unfolded protein	1/71	69/6301	0.54442	0.945768	0.917871	Hspa8	1
GO:0046578	regulation of Ras protein signal transduction	1/71	69/6301	0.54442	0.945768	0.917871	Ppp2cb	1
GO:0051302	regulation of cell division	1/71	69/6301	0.54442	0.945768	0.917871	Cenpv	1
GO:0030855	epithelial cell differentiation	2/71	161/6301	0.545818	0.945768	0.917871	Taf10/Spint2	2
GO:0044403	symbiont process	2/71	161/6301	0.545818	0.945768	0.917871	Hspa8/Fkbp6	2
GO:0034504	protein localization to nucleus	2/71	162/6301	0.5492	0.945768	0.917871	Hspa8/Ran	2
GO:0001822	kidney development	1/71	70/6301	0.54961	0.945768	0.917871	Epcam	1
GO:0010952	positive regulation of peptidase activity	1/71	70/6301	0.54961	0.945768	0.917871	Diablo	1
GO:1902806	regulation of cell cycle G1/S phase transition	1/71	70/6301	0.54961	0.945768	0.917871	Cirbp	1
GO:0048870	cell motility	5/71	436/6301	0.550832	0.945768	0.917871	Slirp/Cenpv/Tex101/Spint2/Epcam	5
GO:0051674	localization of cell	5/71	436/6301	0.550832	0.945768	0.917871	Slirp/Cenpv/Tex101/Spint2/Epcam	5
GO:0002064	epithelial cell development	1/71	71/6301	0.554742	0.946902	0.918971	Spint2	1
GO:0046883	regulation of hormone secretion	1/71	71/6301	0.554742	0.946902	0.918971	Brsk2	1
GO:0002250	adaptive immune response	1/71	72/6301	0.559817	0.946902	0.918971	Hspa8	1
GO:0008406	gonad development	1/71	72/6301	0.559817	0.946902	0.918971	Tex19.1	1
GO:0031047	gene silencing by RNA	1/71	72/6301	0.559817	0.946902	0.918971	Fkbp6	1
GO:0034502	protein localization to chromosome	1/71	72/6301	0.559817	0.946902	0.918971	Stag3	1
GO:0035148	tube formation	1/71	72/6301	0.559817	0.946902	0.918971	Spint2	1
GO:0051668	localization within membrane	1/71	72/6301	0.559817	0.946902	0.918971	Nptx2	1
GO:0044419	interspecies interaction between organisms	2/71	166/6301	0.562555	0.949769	0.921753	Hspa8/Fkbp6	2
GO:0030072	peptide hormone secretion	1/71	73/6301	0.564834	0.95009	0.922066	Brsk2	1
GO:0045137	development of primary sexual characteristics	1/71	73/6301	0.564834	0.95009	0.922066	Tex19.1	1
GO:0002009	morphogenesis of an epithelium	2/71	168/6301	0.569129	0.950235	0.922206	Brsk2/Spint2	2
GO:0002443	leukocyte mediated immunity	1/71	74/6301	0.569795	0.950235	0.922206	Hspa8	1
GO:0016331	morphogenesis of embryonic epithelium	1/71	74/6301	0.569795	0.950235	0.922206	Spint2	1
GO:0090305	nucleic acid phosphodiester bond hydrolysis	1/71	75/6301	0.5747	0.950235	0.922206	Hormad1	1
GO:0044257	cellular protein catabolic process	5/71	448/6301	0.575644	0.950235	0.922206	Psmb1/Brsk2/Ppp2cb/Psmb6/Psmb4	5
GO:0007611	learning or memory	1/71	76/6301	0.57955	0.950235	0.922206	Nptx2	1
GO:0072001	renal system development	1/71	76/6301	0.57955	0.950235	0.922206	Epcam	1
GO:0016579	protein deubiquitination	1/71	77/6301	0.584346	0.950235	0.922206	Taf10	1
GO:0016570	histone modification	3/71	267/6301	0.584861	0.950235	0.922206	Taf10/Sin3b/Mrgbp	3
GO:0006364	rRNA processing	2/71	173/6301	0.585256	0.950235	0.922206	Emg1/Snu13	2
GO:0140014	mitotic nuclear division	2/71	174/6301	0.588429	0.950235	0.922206	Ranbp1/Ran	2
GO:0000077	DNA damage checkpoint	1/71	78/6301	0.589087	0.950235	0.922206	Tipin	1
GO:0050807	regulation of synapse organization	1/71	78/6301	0.589087	0.950235	0.922206	Hspa8	1
GO:0099173	postsynapse organization	1/71	78/6301	0.589087	0.950235	0.922206	Hspa8	1
GO:2000146	negative regulation of cell motility	1/71	78/6301	0.589087	0.950235	0.922206	Spint2	1
GO:0030155	regulation of cell adhesion	2/71	175/6301	0.591584	0.950235	0.922206	Spint2/Epcam	2
GO:0043414	macromolecule methylation	2/71	175/6301	0.591584	0.950235	0.922206	Emg1/Fkbp6	2
GO:0045786	negative regulation of cell cycle	3/71	270/6301	0.592562	0.950235	0.922206	Hormad1/Sin3b/Tipin	3
GO:0043066	negative regulation of apoptotic process	4/71	364/6301	0.593529	0.950235	0.922206	Hspa8/Vdac2/Sycp2/Epcam	4
GO:0006816	calcium ion transport	1/71	79/6301	0.593775	0.950235	0.922206	Tex101	1
GO:0051056	regulation of small GTPase mediated signal transduction	1/71	79/6301	0.593775	0.950235	0.922206	Ppp2cb	1
GO:0050776	regulation of immune response	2/71	176/6301	0.594722	0.950235	0.922206	Hspa8/Psmb4	2
GO:0055080	cation homeostasis	2/71	176/6301	0.594722	0.950235	0.922206	Tex101/Atp6v0c	2
GO:0043604	amide biosynthetic process	5/71	459/6301	0.597779	0.950235	0.922206	Eef1d/Eif4a1/Cirbp/Mrps16/Mrpl51	5
GO:0021537	telencephalon development	1/71	80/6301	0.598411	0.950235	0.922206	Tra2b	1
GO:2000145	regulation of cell motility	3/71	273/6301	0.600173	0.950235	0.922206	Tex101/Spint2/Epcam	3
GO:0098771	inorganic ion homeostasis	2/71	178/6301	0.600944	0.950235	0.922206	Tex101/Atp6v0c	2
GO:0006511	ubiquitin-dependent protein catabolic process	4/71	368/6301	0.602337	0.950235	0.922206	Psmb1/Ppp2cb/Psmb6/Psmb4	4
GO:0009108	coenzyme biosynthetic process	1/71	81/6301	0.602994	0.950235	0.922206	Mmadhc	1
GO:0018108	peptidyl-tyrosine phosphorylation	1/71	81/6301	0.602994	0.950235	0.922206	Tex101	1
GO:0034765	regulation of ion transmembrane transport	1/71	81/6301	0.602994	0.950235	0.922206	Tex101	1
GO:0045727	positive regulation of translation	1/71	81/6301	0.602994	0.950235	0.922206	Cirbp	1
GO:0050803	regulation of synapse structure or activity	1/71	81/6301	0.602994	0.950235	0.922206	Hspa8	1
GO:1901987	regulation of cell cycle phase transition	2/71	179/6301	0.604029	0.950235	0.922206	Cirbp/Ccnb3	2
GO:0018212	peptidyl-tyrosine modification	1/71	82/6301	0.607526	0.950235	0.922206	Tex101	1
GO:0051271	negative regulation of cellular component movement	1/71	82/6301	0.607526	0.950235	0.922206	Spint2	1
GO:0007005	mitochondrion organization	3/71	276/6301	0.607693	0.950235	0.922206	Slirp/Ppp2cb/Ndufa11	3
GO:0043069	negative regulation of programmed cell death	4/71	371/6301	0.608871	0.950235	0.922206	Hspa8/Vdac2/Sycp2/Epcam	4
GO:0006874	cellular calcium ion homeostasis	1/71	83/6301	0.612007	0.950235	0.922206	Tex101	1
GO:0043281	regulation of cysteine-type endopeptidase activity involved in apoptotic process	1/71	83/6301	0.612007	0.950235	0.922206	Diablo	1
GO:0051053	negative regulation of DNA metabolic process	1/71	83/6301	0.612007	0.950235	0.922206	Tipin	1
GO:0051146	striated muscle cell differentiation	1/71	83/6301	0.612007	0.950235	0.922206	Cacybp	1
GO:0051983	regulation of chromosome segregation	1/71	83/6301	0.612007	0.950235	0.922206	Hormad1	1
GO:0016569	covalent chromatin modification	3/71	278/6301	0.612656	0.950235	0.922206	Taf10/Sin3b/Mrgbp	3
GO:0034220	ion transmembrane transport	2/71	182/6301	0.613177	0.950235	0.922206	Tex101/Vdac2	2
GO:0006413	translational initiation	1/71	84/6301	0.616437	0.950235	0.922206	Eif4a1	1
GO:0009451	RNA modification	1/71	84/6301	0.616437	0.950235	0.922206	Emg1	1
GO:0097190	apoptotic signaling pathway	3/71	280/6301	0.617578	0.950235	0.922206	Brsk2/Vdac2/Diablo	3
GO:0019941	modification-dependent protein catabolic process	4/71	376/6301	0.619619	0.950235	0.922206	Psmb1/Ppp2cb/Psmb6/Psmb4	4
GO:0030162	regulation of proteolysis	3/71	283/6301	0.624884	0.950235	0.922206	Hspa8/Spint2/Diablo	3
GO:0000302	response to reactive oxygen species	1/71	86/6301	0.625148	0.950235	0.922206	Ppp2cb	1
GO:0001101	response to acid chemical	1/71	86/6301	0.625148	0.950235	0.922206	Ranbp1	1
GO:0007034	vacuolar transport	1/71	86/6301	0.625148	0.950235	0.922206	Hspa8	1
GO:0010959	regulation of metal ion transport	1/71	86/6301	0.625148	0.950235	0.922206	Tex101	1
GO:0021915	neural tube development	1/71	86/6301	0.625148	0.950235	0.922206	Spint2	1
GO:0040013	negative regulation of locomotion	1/71	86/6301	0.625148	0.950235	0.922206	Spint2	1
GO:0050890	cognition	1/71	86/6301	0.625148	0.950235	0.922206	Nptx2	1
GO:0031570	DNA integrity checkpoint	1/71	87/6301	0.629431	0.950235	0.922206	Tipin	1
GO:0035966	response to topologically incorrect protein	1/71	87/6301	0.629431	0.950235	0.922206	Hspa8	1
GO:0045926	negative regulation of growth	1/71	87/6301	0.629431	0.950235	0.922206	Cirbp	1
GO:0055074	calcium ion homeostasis	1/71	87/6301	0.629431	0.950235	0.922206	Tex101	1
GO:0006979	response to oxidative stress	2/71	188/6301	0.630998	0.950235	0.922206	Diablo/Ppp2cb	2
GO:0010038	response to metal ion	1/71	88/6301	0.633665	0.950235	0.922206	Ppp2cb	1
GO:0010212	response to ionizing radiation	1/71	88/6301	0.633665	0.950235	0.922206	Eef1d	1
GO:0007098	centrosome cycle	1/71	89/6301	0.637851	0.950235	0.922206	Ranbp1	1
GO:0034250	positive regulation of cellular amide metabolic process	1/71	89/6301	0.637851	0.950235	0.922206	Cirbp	1
GO:0051270	regulation of cellular component movement	3/71	289/6301	0.639217	0.950235	0.922206	Tex101/Spint2/Epcam	3
GO:0043632	modification-dependent macromolecule catabolic process	4/71	386/6301	0.640574	0.950235	0.922206	Psmb1/Ppp2cb/Psmb6/Psmb4	4
GO:0001655	urogenital system development	1/71	90/6301	0.64199	0.950235	0.922206	Epcam	1
GO:0010608	posttranscriptional regulation of gene expression	3/71	291/6301	0.643911	0.950235	0.922206	Cirbp/Hnrnpa0/Tex19.1	3
GO:0016072	rRNA metabolic process	2/71	193/6301	0.645366	0.950235	0.922206	Emg1/Snu13	2
GO:0032259	methylation	2/71	193/6301	0.645366	0.950235	0.922206	Emg1/Fkbp6	2
GO:0046879	hormone secretion	1/71	91/6301	0.646083	0.950235	0.922206	Brsk2	1
GO:0040011	locomotion	5/71	485/6301	0.647548	0.950235	0.922206	Slirp/Cenpv/Tex101/Spint2/Epcam	5
GO:0050801	ion homeostasis	2/71	194/6301	0.648187	0.950235	0.922206	Tex101/Atp6v0c	2
GO:0009914	hormone transport	1/71	92/6301	0.650129	0.950235	0.922206	Brsk2	1
GO:0010970	transport along microtubule	1/71	92/6301	0.650129	0.950235	0.922206	Hspa8	1
GO:0070646	protein modification by small protein removal	1/71	92/6301	0.650129	0.950235	0.922206	Taf10	1
GO:0099111	microtubule-based transport	1/71	92/6301	0.650129	0.950235	0.922206	Hspa8	1
GO:0009628	response to abiotic stimulus	4/71	391/6301	0.650776	0.950235	0.922206	Eef1d/Cirbp/Hspa8/Tipin	4
GO:0045787	positive regulation of cell cycle	2/71	195/6301	0.650991	0.950235	0.922206	Cenpv/Ranbp1	2
GO:0009150	purine ribonucleotide metabolic process	2/71	196/6301	0.653777	0.950235	0.922206	Hspa8/Ran	2
GO:0048729	tissue morphogenesis	2/71	196/6301	0.653777	0.950235	0.922206	Brsk2/Spint2	2
GO:0072503	cellular divalent inorganic cation homeostasis	1/71	93/6301	0.65413	0.950235	0.922206	Tex101	1
GO:2000116	regulation of cysteine-type endopeptidase activity	1/71	93/6301	0.65413	0.950235	0.922206	Diablo	1
GO:0040012	regulation of locomotion	3/71	297/6301	0.657741	0.950235	0.922206	Tex101/Spint2/Epcam	3
GO:0031023	microtubule organizing center organization	1/71	94/6301	0.658086	0.950235	0.922206	Ranbp1	1
GO:0035264	multicellular organism growth	1/71	94/6301	0.658086	0.950235	0.922206	Taf10	1
GO:0007017	microtubule-based process	4/71	396/6301	0.660791	0.950235	0.922206	Tuba3a/Brsk2/Hspa8/Ranbp1	4
GO:0007088	regulation of mitotic nuclear division	1/71	95/6301	0.661997	0.950235	0.922206	Ranbp1	1
GO:0032271	regulation of protein polymerization	1/71	95/6301	0.661997	0.950235	0.922206	Vdac2	1
GO:0071478	cellular response to radiation	1/71	95/6301	0.661997	0.950235	0.922206	Eef1d	1
GO:0007507	heart development	2/71	199/6301	0.662032	0.950235	0.922206	Cacybp/Sin3b	2
GO:0000910	cytokinesis	1/71	96/6301	0.665864	0.951013	0.922961	Cenpv	1
GO:0051495	positive regulation of cytoskeleton organization	1/71	96/6301	0.665864	0.951013	0.922961	Ranbp1	1
GO:0007346	regulation of mitotic cell cycle	3/71	301/6301	0.666751	0.951013	0.922961	Ranbp1/Ccnb3/Tipin	3
GO:0000226	microtubule cytoskeleton organization	3/71	303/6301	0.671192	0.951013	0.922961	Tuba3a/Brsk2/Ranbp1	3
GO:0009259	ribonucleotide metabolic process	2/71	203/6301	0.672797	0.951013	0.922961	Hspa8/Ran	2
GO:0000082	G1/S transition of mitotic cell cycle	1/71	98/6301	0.673467	0.951013	0.922961	Taf10	1
GO:0032388	positive regulation of intracellular transport	1/71	98/6301	0.673467	0.951013	0.922961	Ran	1
GO:0045931	positive regulation of mitotic cell cycle	1/71	98/6301	0.673467	0.951013	0.922961	Ranbp1	1
GO:2001242	regulation of intrinsic apoptotic signaling pathway	1/71	98/6301	0.673467	0.951013	0.922961	Vdac2	1
GO:0002697	regulation of immune effector process	1/71	99/6301	0.677205	0.951013	0.922961	Hspa8	1
GO:0007093	mitotic cell cycle checkpoint	1/71	99/6301	0.677205	0.951013	0.922961	Tipin	1
GO:0030705	cytoskeleton-dependent intracellular transport	1/71	99/6301	0.677205	0.951013	0.922961	Hspa8	1
GO:0070838	divalent metal ion transport	1/71	99/6301	0.677205	0.951013	0.922961	Tex101	1
GO:0072511	divalent inorganic cation transport	1/71	99/6301	0.677205	0.951013	0.922961	Tex101	1
GO:0006163	purine nucleotide metabolic process	2/71	206/6301	0.680691	0.954436	0.926283	Hspa8/Ran	2
GO:0006820	anion transport	1/71	101/6301	0.684554	0.955435	0.927253	Vdac2	1
GO:0009636	response to toxic substance	1/71	101/6301	0.684554	0.955435	0.927253	Ppp2cb	1
GO:0072507	divalent inorganic cation homeostasis	1/71	101/6301	0.684554	0.955435	0.927253	Tex101	1
GO:0040007	growth	4/71	414/6301	0.695272	0.967841	0.939293	Taf10/Cirbp/Tex19.1/Mrgbp	4
GO:0019693	ribose phosphate metabolic process	2/71	212/6301	0.696021	0.967841	0.939293	Hspa8/Ran	2
GO:0051050	positive regulation of transport	3/71	315/6301	0.696954	0.967841	0.939293	Hspa8/Tex101/Ran	3
GO:0010975	regulation of neuron projection development	2/71	213/6301	0.698518	0.967841	0.939293	Brsk2/Ranbp1	2
GO:0030111	regulation of Wnt signaling pathway	1/71	105/6301	0.69876	0.967841	0.939293	Atp6v0c	1
GO:0046777	protein autophosphorylation	1/71	106/6301	0.702212	0.969923	0.941313	Hspa8	1
GO:0018205	peptidyl-lysine modification	2/71	215/6301	0.703461	0.969923	0.941313	Taf10/Mrgbp	2
GO:0033993	response to lipid	2/71	215/6301	0.703461	0.969923	0.941313	Hnrnpa0/Ranbp1	2
GO:0051188	cofactor biosynthetic process	1/71	107/6301	0.705625	0.971435	0.942781	Mmadhc	1
GO:1902532	negative regulation of intracellular signal transduction	2/71	217/6301	0.708337	0.971671	0.94301	Vdac2/Ppp2cb	2
GO:0009617	response to bacterium	1/71	108/6301	0.708999	0.971671	0.94301	Hnrnpa0	1
GO:2001234	negative regulation of apoptotic signaling pathway	1/71	108/6301	0.708999	0.971671	0.94301	Vdac2	1
GO:0051129	negative regulation of cellular component organization	3/71	322/6301	0.711282	0.973311	0.944602	Hspa8/Hormad1/Vdac2	3
GO:0052548	regulation of endopeptidase activity	1/71	109/6301	0.712335	0.973311	0.944602	Diablo	1
GO:0061061	muscle structure development	2/71	221/6301	0.717894	0.977869	0.949025	Cacybp/Sin3b	2
GO:0072521	purine-containing compound metabolic process	2/71	221/6301	0.717894	0.977869	0.949025	Hspa8/Ran	2
GO:0030100	regulation of endocytosis	1/71	111/6301	0.718895	0.977869	0.949025	Hspa8	1
GO:0006811	ion transport	3/71	327/6301	0.721201	0.979272	0.950387	Tex101/Vdac2/Atp6v0c	3
GO:0034762	regulation of transmembrane transport	1/71	112/6301	0.722119	0.979272	0.950387	Tex101	1
GO:0002684	positive regulation of immune system process	2/71	224/6301	0.724891	0.979272	0.950387	Hspa8/Tex101	2
GO:0033157	regulation of intracellular protein transport	1/71	113/6301	0.725307	0.979272	0.950387	Ran	1
GO:0070507	regulation of microtubule cytoskeleton organization	1/71	113/6301	0.725307	0.979272	0.950387	Ranbp1	1
GO:0032984	protein-containing complex disassembly	1/71	115/6301	0.731575	0.979848	0.950946	Hspa8	1
GO:0045861	negative regulation of proteolysis	1/71	115/6301	0.731575	0.979848	0.950946	Spint2	1
GO:0060562	epithelial tube morphogenesis	1/71	115/6301	0.731575	0.979848	0.950946	Spint2	1
GO:0042692	muscle cell differentiation	1/71	117/6301	0.737702	0.979848	0.950946	Cacybp	1
GO:0051235	maintenance of location	1/71	117/6301	0.737702	0.979848	0.950946	Tex101	1
GO:0051346	negative regulation of hydrolase activity	1/71	117/6301	0.737702	0.979848	0.950946	Spint2	1
GO:0071214	cellular response to abiotic stimulus	1/71	118/6301	0.740714	0.979848	0.950946	Eef1d	1
GO:0104004	cellular response to environmental stimulus	1/71	118/6301	0.740714	0.979848	0.950946	Eef1d	1
GO:0006281	DNA repair	3/71	338/6301	0.742111	0.979848	0.950946	4930447C04Rik/Tex12/Sycp1	3
GO:0072594	establishment of protein localization to organelle	2/71	232/6301	0.742848	0.979848	0.950946	Hspa8/Ran	2
GO:0002683	negative regulation of immune system process	1/71	119/6301	0.743691	0.979848	0.950946	Psmb4	1
GO:0002682	regulation of immune system process	3/71	340/6301	0.74578	0.979848	0.950946	Hspa8/Tex101/Psmb4	3
GO:0044057	regulation of system process	1/71	120/6301	0.746635	0.979848	0.950946	Nptx2	1
GO:0030036	actin cytoskeleton organization	2/71	235/6301	0.749324	0.979848	0.950946	Brsk2/Ran	2
GO:0002694	regulation of leukocyte activation	1/71	121/6301	0.749545	0.979848	0.950946	Tex101	1
GO:0000070	mitotic sister chromatid segregation	1/71	122/6301	0.752422	0.979848	0.950946	Ran	1
GO:0006887	exocytosis	1/71	122/6301	0.752422	0.979848	0.950946	Brsk2	1
GO:0050708	regulation of protein secretion	1/71	122/6301	0.752422	0.979848	0.950946	Brsk2	1
GO:0048732	gland development	1/71	123/6301	0.755267	0.979848	0.950946	Taf10	1
GO:0032990	cell part morphogenesis	2/71	238/6301	0.755663	0.979848	0.950946	Brsk2/Slirp	2
GO:0034660	ncRNA metabolic process	3/71	346/6301	0.756542	0.979848	0.950946	Emg1/Fkbp6/Snu13	3
GO:0006470	protein dephosphorylation	1/71	124/6301	0.75808	0.979848	0.950946	Ppp2cb	1
GO:0007018	microtubule-based movement	1/71	124/6301	0.75808	0.979848	0.950946	Hspa8	1
GO:0010769	regulation of cell morphogenesis involved in differentiation	1/71	124/6301	0.75808	0.979848	0.950946	Brsk2	1
GO:0043269	regulation of ion transport	1/71	124/6301	0.75808	0.979848	0.950946	Tex101	1
GO:0007051	spindle organization	1/71	125/6301	0.76086	0.979848	0.950946	Ranbp1	1
GO:0051258	protein polymerization	1/71	125/6301	0.76086	0.979848	0.950946	Vdac2	1
GO:0010817	regulation of hormone levels	1/71	126/6301	0.76361	0.979848	0.950946	Brsk2	1
GO:0032886	regulation of microtubule-based process	1/71	126/6301	0.76361	0.979848	0.950946	Ranbp1	1
GO:0030029	actin filament-based process	2/71	243/6301	0.765925	0.979848	0.950946	Brsk2/Ran	2
GO:0006875	cellular metal ion homeostasis	1/71	127/6301	0.766328	0.979848	0.950946	Tex101	1
GO:0034599	cellular response to oxidative stress	1/71	127/6301	0.766328	0.979848	0.950946	Diablo	1
GO:0002791	regulation of peptide secretion	1/71	128/6301	0.769015	0.979848	0.950946	Brsk2	1
GO:0030900	forebrain development	1/71	128/6301	0.769015	0.979848	0.950946	Tra2b	1
GO:0001667	ameboidal-type cell migration	1/71	129/6301	0.771672	0.979848	0.950946	Cenpv	1
GO:0007409	axonogenesis	1/71	129/6301	0.771672	0.979848	0.950946	Brsk2	1
GO:0050808	synapse organization	1/71	129/6301	0.771672	0.979848	0.950946	Hspa8	1
GO:0051402	neuron apoptotic process	1/71	129/6301	0.771672	0.979848	0.950946	Diablo	1
GO:0050865	regulation of cell activation	1/71	130/6301	0.774298	0.979848	0.950946	Tex101	1
GO:1901701	cellular response to oxygen-containing compound	3/71	357/6301	0.775338	0.979848	0.950946	Brsk2/Ranbp1/Tra2b	3
GO:0071345	cellular response to cytokine stimulus	2/71	248/6301	0.775818	0.979848	0.950946	Cacybp/Srsf7	2
GO:0007517	muscle organ development	1/71	131/6301	0.776895	0.979848	0.950946	Sin3b	1
GO:0016458	gene silencing	1/71	131/6301	0.776895	0.979848	0.950946	Fkbp6	1
GO:0046034	ATP metabolic process	1/71	131/6301	0.776895	0.979848	0.950946	Hspa8	1
GO:0050804	modulation of chemical synaptic transmission	1/71	131/6301	0.776895	0.979848	0.950946	Nptx2	1
GO:0099177	regulation of trans-synaptic signaling	1/71	131/6301	0.776895	0.979848	0.950946	Nptx2	1
GO:0043434	response to peptide hormone	1/71	132/6301	0.779462	0.979848	0.950946	Cacybp	1
GO:0000904	cell morphogenesis involved in differentiation	2/71	250/6301	0.779674	0.979848	0.950946	Brsk2/Spint2	2
GO:0051223	regulation of protein transport	2/71	251/6301	0.78158	0.979848	0.950946	Brsk2/Ran	2
GO:0006732	coenzyme metabolic process	1/71	133/6301	0.782	0.979848	0.950946	Mmadhc	1
GO:0023061	signal release	1/71	134/6301	0.78451	0.979848	0.950946	Brsk2	1
GO:1902903	regulation of supramolecular fiber organization	1/71	135/6301	0.786991	0.979848	0.950946	Hspa8	1
GO:0045664	regulation of neuron differentiation	2/71	255/6301	0.789065	0.979848	0.950946	Brsk2/Ranbp1	2
GO:0009117	nucleotide metabolic process	2/71	256/6301	0.790901	0.979848	0.950946	Hspa8/Ran	2
GO:0031175	neuron projection development	3/71	367/6301	0.791403	0.979848	0.950946	Nptx2/Brsk2/Ranbp1	3
GO:0098662	inorganic cation transmembrane transport	1/71	137/6301	0.791868	0.979848	0.950946	Tex101	1
GO:0017144	drug metabolic process	2/71	257/6301	0.792723	0.979848	0.950946	Mmadhc/Hspa8	2
GO:0090087	regulation of peptide transport	2/71	257/6301	0.792723	0.979848	0.950946	Brsk2/Ran	2
GO:0006753	nucleoside phosphate metabolic process	2/71	258/6301	0.794531	0.979848	0.950946	Hspa8/Ran	2
GO:0051052	regulation of DNA metabolic process	2/71	260/6301	0.798108	0.979848	0.950946	Cacybp/Tipin	2
GO:0051090	regulation of DNA-binding transcription factor activity	1/71	140/6301	0.798979	0.979848	0.950946	4930447C04Rik	1
GO:0031329	regulation of cellular catabolic process	3/71	373/6301	0.800586	0.979848	0.950946	Cirbp/Hnrnpa0/Slirp	3
GO:0010948	negative regulation of cell cycle process	1/71	141/6301	0.801296	0.979848	0.950946	Hormad1	1
GO:0018105	peptidyl-serine phosphorylation	1/71	141/6301	0.801296	0.979848	0.950946	Brsk2	1
GO:0010976	positive regulation of neuron projection development	1/71	142/6301	0.803586	0.979848	0.950946	Ranbp1	1
GO:0050778	positive regulation of immune response	1/71	142/6301	0.803586	0.979848	0.950946	Hspa8	1
GO:0098660	inorganic ion transmembrane transport	1/71	142/6301	0.803586	0.979848	0.950946	Tex101	1
GO:0061564	axon development	1/71	144/6301	0.808089	0.979848	0.950946	Brsk2	1
GO:0009126	purine nucleoside monophosphate metabolic process	1/71	146/6301	0.81249	0.979848	0.950946	Hspa8	1
GO:0009167	purine ribonucleoside monophosphate metabolic process	1/71	146/6301	0.81249	0.979848	0.950946	Hspa8	1
GO:0018209	peptidyl-serine modification	1/71	146/6301	0.81249	0.979848	0.950946	Brsk2	1
GO:0045930	negative regulation of mitotic cell cycle	1/71	146/6301	0.81249	0.979848	0.950946	Tipin	1
GO:0098655	cation transmembrane transport	1/71	146/6301	0.81249	0.979848	0.950946	Tex101	1
GO:0034470	ncRNA processing	2/71	269/6301	0.813538	0.979848	0.950946	Emg1/Snu13	2
GO:0033365	protein localization to organelle	4/71	491/6301	0.814898	0.979848	0.950946	Nptx2/Hspa8/Stag3/Ran	4
GO:0032989	cellular component morphogenesis	3/71	383/6301	0.815154	0.979848	0.950946	Brsk2/Slirp/Spint2	3
GO:0051222	positive regulation of protein transport	1/71	148/6301	0.816791	0.979848	0.950946	Ran	1
GO:0006974	cellular response to DNA damage stimulus	4/71	494/6301	0.818679	0.979848	0.950946	4930447C04Rik/Tex12/Sycp1/Tipin	4
GO:0009161	ribonucleoside monophosphate metabolic process	1/71	149/6301	0.818905	0.979848	0.950946	Hspa8	1
GO:0051054	positive regulation of DNA metabolic process	1/71	150/6301	0.820995	0.979848	0.950946	Cacybp	1
GO:1901652	response to peptide	1/71	150/6301	0.820995	0.979848	0.950946	Cacybp	1
GO:0007265	Ras protein signal transduction	1/71	151/6301	0.823061	0.979848	0.950946	Ppp2cb	1
GO:0016055	Wnt signaling pathway	1/71	151/6301	0.823061	0.979848	0.950946	Atp6v0c	1
GO:0040008	regulation of growth	2/71	275/6301	0.823242	0.979848	0.950946	Cirbp/Mrgbp	2
GO:0031347	regulation of defense response	1/71	152/6301	0.825104	0.979848	0.950946	Psmb4	1
GO:0198738	cell-cell signaling by wnt	1/71	152/6301	0.825104	0.979848	0.950946	Atp6v0c	1
GO:1903829	positive regulation of cellular protein localization	1/71	152/6301	0.825104	0.979848	0.950946	Ran	1
GO:0007155	cell adhesion	2/71	277/6301	0.826376	0.979848	0.950946	Spint2/Epcam	2
GO:0048589	developmental growth	2/71	277/6301	0.826376	0.979848	0.950946	Taf10/Tex19.1	2
GO:0006605	protein targeting	1/71	153/6301	0.827123	0.979848	0.950946	Hspa8	1
GO:0055065	metal ion homeostasis	1/71	153/6301	0.827123	0.979848	0.950946	Tex101	1
GO:1990778	protein localization to cell periphery	1/71	153/6301	0.827123	0.979848	0.950946	Nptx2	1
GO:0070201	regulation of establishment of protein localization	2/71	278/6301	0.827925	0.979848	0.950946	Brsk2/Ran	2
GO:0009123	nucleoside monophosphate metabolic process	1/71	154/6301	0.82912	0.979848	0.950946	Hspa8	1
GO:0022610	biological adhesion	2/71	279/6301	0.829461	0.979848	0.950946	Spint2/Epcam	2
GO:0034097	response to cytokine	2/71	279/6301	0.829461	0.979848	0.950946	Cacybp/Srsf7	2
GO:0048666	neuron development	3/71	396/6301	0.832764	0.979848	0.950946	Nptx2/Brsk2/Ranbp1	3
GO:0006302	double-strand break repair	1/71	157/6301	0.834974	0.979848	0.950946	4930447C04Rik	1
GO:0071900	regulation of protein serine/threonine kinase activity	1/71	157/6301	0.834974	0.979848	0.950946	Ccnb3	1
GO:0007267	cell-cell signaling	3/71	400/6301	0.837891	0.979848	0.950946	Nptx2/Brsk2/Atp6v0c	3
GO:0032101	regulation of response to external stimulus	1/71	159/6301	0.838766	0.979848	0.950946	Psmb4	1
GO:0120035	regulation of plasma membrane bounded cell projection organization	2/71	286/6301	0.839881	0.979848	0.950946	Brsk2/Ranbp1	2
GO:0010035	response to inorganic substance	1/71	161/6301	0.842473	0.979848	0.950946	Ppp2cb	1
GO:0031344	regulation of cell projection organization	2/71	288/6301	0.842752	0.979848	0.950946	Brsk2/Ranbp1	2
GO:0055086	nucleobase-containing small molecule metabolic process	2/71	288/6301	0.842752	0.979848	0.950946	Hspa8/Ran	2
GO:0009306	protein secretion	1/71	162/6301	0.844294	0.979848	0.950946	Brsk2	1
GO:0045666	positive regulation of neuron differentiation	1/71	163/6301	0.846095	0.979848	0.950946	Ranbp1	1
GO:0071396	cellular response to lipid	1/71	163/6301	0.846095	0.979848	0.950946	Ranbp1	1
GO:0071407	cellular response to organic cyclic compound	1/71	163/6301	0.846095	0.979848	0.950946	Ranbp1	1
GO:2000147	positive regulation of cell motility	1/71	163/6301	0.846095	0.979848	0.950946	Epcam	1
GO:0060341	regulation of cellular localization	3/71	407/6301	0.846545	0.979848	0.950946	Brsk2/Tex101/Ran	3
GO:0008284	positive regulation of cell proliferation	2/71	292/6301	0.848357	0.979848	0.950946	Tipin/Epcam	2
GO:0001558	regulation of cell growth	1/71	165/6301	0.849635	0.979848	0.950946	Cirbp	1
GO:1904951	positive regulation of establishment of protein localization	1/71	165/6301	0.849635	0.979848	0.950946	Ran	1
GO:1901990	regulation of mitotic cell cycle phase transition	1/71	166/6301	0.851375	0.979848	0.950946	Ccnb3	1
GO:1905114	cell surface receptor signaling pathway involved in cell-cell signaling	1/71	166/6301	0.851375	0.979848	0.950946	Atp6v0c	1
GO:0002790	peptide secretion	1/71	167/6301	0.853095	0.979848	0.950946	Brsk2	1
GO:0051272	positive regulation of cellular component movement	1/71	167/6301	0.853095	0.979848	0.950946	Epcam	1
GO:0070997	neuron death	1/71	170/6301	0.858138	0.979848	0.950946	Diablo	1
GO:0032880	regulation of protein localization	3/71	418/6301	0.859349	0.979848	0.950946	Brsk2/Sycp1/Ran	3
GO:0006955	immune response	2/71	301/6301	0.860321	0.979848	0.950946	Hspa8/Psmb4	2
GO:0007268	chemical synaptic transmission	1/71	172/6301	0.861405	0.979848	0.950946	Nptx2	1
GO:0016311	dephosphorylation	1/71	172/6301	0.861405	0.979848	0.950946	Ppp2cb	1
GO:0030001	metal ion transport	1/71	172/6301	0.861405	0.979848	0.950946	Tex101	1
GO:0031647	regulation of protein stability	1/71	172/6301	0.861405	0.979848	0.950946	Hspa8	1
GO:0098916	anterograde trans-synaptic signaling	1/71	172/6301	0.861405	0.979848	0.950946	Nptx2	1
GO:0099537	trans-synaptic signaling	1/71	174/6301	0.864598	0.982252	0.953279	Nptx2	1
GO:0040017	positive regulation of locomotion	1/71	176/6301	0.867718	0.984093	0.955065	Epcam	1
GO:0006952	defense response	2/71	309/6301	0.870236	0.984093	0.955065	Hnrnpa0/Psmb4	2
GO:0050767	regulation of neurogenesis	2/71	310/6301	0.87143	0.984093	0.955065	Brsk2/Ranbp1	2
GO:0007610	behavior	1/71	179/6301	0.872266	0.984093	0.955065	Nptx2	1
GO:0099536	synaptic signaling	1/71	179/6301	0.872266	0.984093	0.955065	Nptx2	1
GO:0007264	small GTPase mediated signal transduction	1/71	180/6301	0.873747	0.984093	0.955065	Ppp2cb	1
GO:0010243	response to organonitrogen compound	2/71	312/6301	0.873788	0.984093	0.955065	Brsk2/Cacybp	2
GO:0022411	cellular component disassembly	1/71	181/6301	0.875212	0.984478	0.955439	Hspa8	1
GO:0002252	immune effector process	1/71	182/6301	0.876659	0.984889	0.955838	Hspa8	1
GO:0009894	regulation of catabolic process	3/71	436/6301	0.878326	0.985545	0.956474	Cirbp/Hnrnpa0/Slirp	3
GO:0022604	regulation of cell morphogenesis	1/71	187/6301	0.883653	0.985922	0.95684	Brsk2	1
GO:0031346	positive regulation of cell projection organization	1/71	187/6301	0.883653	0.985922	0.95684	Ranbp1	1
GO:0035295	tube development	2/71	328/6301	0.891284	0.985922	0.95684	Spint2/Epcam	2
GO:0051960	regulation of nervous system development	2/71	328/6301	0.891284	0.985922	0.95684	Brsk2/Ranbp1	2
GO:0051186	cofactor metabolic process	1/71	194/6301	0.892792	0.985922	0.95684	Mmadhc	1
GO:2001233	regulation of apoptotic signaling pathway	1/71	194/6301	0.892792	0.985922	0.95684	Vdac2	1
GO:0043207	response to external biotic stimulus	1/71	195/6301	0.894039	0.985922	0.95684	Hnrnpa0	1
GO:0051707	response to other organism	1/71	195/6301	0.894039	0.985922	0.95684	Hnrnpa0	1
GO:0048667	cell morphogenesis involved in neuron differentiation	1/71	197/6301	0.896489	0.985922	0.95684	Brsk2	1
GO:0006914	autophagy	1/71	198/6301	0.897693	0.985922	0.95684	Hspa8	1
GO:0016049	cell growth	1/71	198/6301	0.897693	0.985922	0.95684	Cirbp	1
GO:0061919	process utilizing autophagic mechanism	1/71	198/6301	0.897693	0.985922	0.95684	Hspa8	1
GO:0048598	embryonic morphogenesis	1/71	199/6301	0.898883	0.985922	0.95684	Spint2	1
GO:0010639	negative regulation of organelle organization	1/71	201/6301	0.901222	0.985922	0.95684	Hormad1	1
GO:0032386	regulation of intracellular transport	1/71	201/6301	0.901222	0.985922	0.95684	Ran	1
GO:0051345	positive regulation of hydrolase activity	1/71	202/6301	0.902372	0.985922	0.95684	Diablo	1
GO:0072359	circulatory system development	2/71	340/6301	0.902922	0.985922	0.95684	Cacybp/Sin3b	2
GO:1901698	response to nitrogen compound	2/71	340/6301	0.902922	0.985922	0.95684	Brsk2/Cacybp	2
GO:0050769	positive regulation of neurogenesis	1/71	203/6301	0.903509	0.985922	0.95684	Ranbp1	1
GO:0050877	nervous system process	1/71	203/6301	0.903509	0.985922	0.95684	Nptx2	1
GO:0051336	regulation of hydrolase activity	2/71	342/6301	0.904747	0.985922	0.95684	Spint2/Diablo	2
GO:0048646	anatomical structure formation involved in morphogenesis	2/71	343/6301	0.905647	0.985922	0.95684	Spint2/Sf3b1	2
GO:0008285	negative regulation of cell proliferation	1/71	205/6301	0.905743	0.985922	0.95684	Spint2	1
GO:0030182	neuron differentiation	3/71	467/6301	0.90582	0.985922	0.95684	Nptx2/Brsk2/Ranbp1	3
GO:0060627	regulation of vesicle-mediated transport	1/71	206/6301	0.90684	0.985922	0.95684	Hspa8	1
GO:1903530	regulation of secretion by cell	1/71	207/6301	0.907926	0.985922	0.95684	Brsk2	1
GO:0009607	response to biotic stimulus	1/71	208/6301	0.908998	0.985922	0.95684	Hnrnpa0	1
GO:0043254	regulation of protein complex assembly	1/71	208/6301	0.908998	0.985922	0.95684	Vdac2	1
GO:0051962	positive regulation of nervous system development	1/71	210/6301	0.911107	0.986003	0.956919	Ranbp1	1
GO:0007420	brain development	1/71	212/6301	0.913168	0.986003	0.956919	Tra2b	1
GO:0000902	cell morphogenesis	2/71	352/6301	0.913407	0.986003	0.956919	Brsk2/Spint2	2
GO:0060284	regulation of cell development	2/71	352/6301	0.913407	0.986003	0.956919	Brsk2/Ranbp1	2
GO:0051046	regulation of secretion	1/71	216/6301	0.917148	0.98757	0.95844	Brsk2	1
GO:0014070	response to organic cyclic compound	1/71	217/6301	0.918115	0.98757	0.95844	Ranbp1	1
GO:0048812	neuron projection morphogenesis	1/71	217/6301	0.918115	0.98757	0.95844	Brsk2	1
GO:0045321	leukocyte activation	1/71	219/6301	0.920015	0.988446	0.95929	Tex101	1
GO:0006417	regulation of translation	1/71	222/6301	0.922784	0.988579	0.959419	Cirbp	1
GO:0120039	plasma membrane bounded cell projection morphogenesis	1/71	222/6301	0.922784	0.988579	0.959419	Brsk2	1
GO:0048858	cell projection morphogenesis	1/71	224/6301	0.924577	0.988579	0.959419	Brsk2	1
GO:0010720	positive regulation of cell development	1/71	226/6301	0.92633	0.988579	0.959419	Ranbp1	1
GO:0051656	establishment of organelle localization	1/71	228/6301	0.928042	0.988579	0.959419	Ran	1
GO:0006897	endocytosis	1/71	230/6301	0.929715	0.988579	0.959419	Hspa8	1
GO:0051493	regulation of cytoskeleton organization	1/71	232/6301	0.931349	0.988579	0.959419	Ranbp1	1
GO:0033044	regulation of chromosome organization	1/71	233/6301	0.932152	0.988579	0.959419	Cenpv	1
GO:0042493	response to drug	1/71	233/6301	0.932152	0.988579	0.959419	Ppp2cb	1
GO:0060322	head development	1/71	237/6301	0.935273	0.988579	0.959419	Tra2b	1
GO:0001775	cell activation	1/71	238/6301	0.936031	0.988579	0.959419	Tex101	1
GO:0006812	cation transport	1/71	238/6301	0.936031	0.988579	0.959419	Tex101	1
GO:0072657	protein localization to membrane	1/71	238/6301	0.936031	0.988579	0.959419	Nptx2	1
GO:0034248	regulation of cellular amide metabolic process	1/71	239/6301	0.93678	0.988579	0.959419	Cirbp	1
GO:0043086	negative regulation of catalytic activity	1/71	239/6301	0.93678	0.988579	0.959419	Spint2	1
GO:0009725	response to hormone	1/71	240/6301	0.937521	0.988579	0.959419	Cacybp	1
GO:0097435	supramolecular fiber organization	1/71	244/6301	0.940398	0.990465	0.96125	Hspa8	1
GO:1901135	carbohydrate derivative metabolic process	2/71	393/6301	0.941841	0.990839	0.961612	Hspa8/Ran	2
GO:0098657	import into cell	1/71	250/6301	0.94447	0.992457	0.963183	Hspa8	1
GO:0019637	organophosphate metabolic process	2/71	403/6301	0.94731	0.993008	0.963718	Hspa8/Ran	2
GO:0035239	tube morphogenesis	1/71	255/6301	0.947654	0.993008	0.963718	Spint2	1
GO:0043065	positive regulation of apoptotic process	1/71	256/6301	0.948268	0.993008	0.963718	Diablo	1
GO:0043068	positive regulation of programmed cell death	1/71	259/6301	0.95007	0.993752	0.964439	Diablo	1
GO:0045859	regulation of protein kinase activity	1/71	263/6301	0.952377	0.994453	0.96512	Ccnb3	1
GO:0009887	animal organ morphogenesis	1/71	266/6301	0.954037	0.994453	0.96512	Sycp2	1
GO:0009968	negative regulation of signal transduction	2/71	419/6301	0.955068	0.994453	0.96512	Vdac2/Ppp2cb	2
GO:1903827	regulation of cellular protein localization	1/71	268/6301	0.955112	0.994453	0.96512	Ran	1
GO:0043085	positive regulation of catalytic activity	2/71	427/6301	0.958531	0.995869	0.966494	Hspa8/Diablo	2
GO:0007417	central nervous system development	1/71	276/6301	0.959171	0.995869	0.966494	Tra2b	1
GO:0010942	positive regulation of cell death	1/71	281/6301	0.961521	0.995869	0.966494	Diablo	1
GO:0061024	membrane organization	1/71	281/6301	0.961521	0.995869	0.966494	Hspa8	1
GO:0010648	negative regulation of cell communication	2/71	446/6301	0.965775	0.995869	0.966494	Vdac2/Ppp2cb	2
GO:0023057	negative regulation of signaling	2/71	447/6301	0.966121	0.995869	0.966494	Vdac2/Ppp2cb	2
GO:0032940	secretion by cell	1/71	292/6301	0.966233	0.995869	0.966494	Brsk2	1
GO:0051640	organelle localization	1/71	293/6301	0.966632	0.995869	0.966494	Ran	1
GO:0043549	regulation of kinase activity	1/71	294/6301	0.967026	0.995869	0.966494	Ccnb3	1
GO:0001934	positive regulation of protein phosphorylation	1/71	295/6301	0.967416	0.995869	0.966494	Tex101	1
GO:0046903	secretion	1/71	314/6301	0.974014	0.996469	0.967077	Brsk2	1
GO:0042327	positive regulation of phosphorylation	1/71	315/6301	0.974323	0.996469	0.967077	Tex101	1
GO:0022603	regulation of anatomical structure morphogenesis	1/71	316/6301	0.974627	0.996469	0.967077	Brsk2	1
GO:0010638	positive regulation of organelle organization	1/71	317/6301	0.974928	0.996469	0.967077	Ranbp1	1
GO:0001932	regulation of protein phosphorylation	2/71	488/6301	0.977767	0.996469	0.967077	Tex101/Ccnb3	2
GO:0045944	positive regulation of transcription by RNA polymerase II	2/71	493/6301	0.978893	0.996469	0.967077	Nfyc/Epcam	2
GO:0045597	positive regulation of cell differentiation	1/71	334/6301	0.979538	0.996469	0.967077	Ranbp1	1
GO:0009605	response to external stimulus	2/71	499/6301	0.980172	0.996469	0.967077	Hnrnpa0/Psmb4	2
GO:0010562	positive regulation of phosphorus metabolic process	1/71	343/6301	0.981629	0.996469	0.967077	Tex101	1
GO:0045937	positive regulation of phosphate metabolic process	1/71	343/6301	0.981629	0.996469	0.967077	Tex101	1
GO:0055114	oxidation-reduction process	1/71	344/6301	0.981848	0.996469	0.967077	Ndufa11	1
GO:0003008	system process	1/71	345/6301	0.982065	0.996469	0.967077	Nptx2	1
GO:0051338	regulation of transferase activity	1/71	360/6301	0.985021	0.996469	0.967077	Ccnb3	1
GO:0044092	negative regulation of molecular function	1/71	366/6301	0.986063	0.996469	0.967077	Spint2	1
GO:0000122	negative regulation of transcription by RNA polymerase II	1/71	371/6301	0.986878	0.996469	0.967077	Sin3b	1
GO:0070925	organelle assembly	1/71	393/6301	0.989937	0.996469	0.967077	Cirbp	1
GO:0044087	regulation of cellular component biogenesis	1/71	396/6301	0.990296	0.996469	0.967077	Vdac2	1
GO:0016477	cell migration	1/71	398/6301	0.990528	0.996469	0.967077	Cenpv	1
GO:0031401	positive regulation of protein modification process	1/71	432/6301	0.99373	0.996469	0.967077	Tex101	1
GO:0051094	positive regulation of developmental process	1/71	435/6301	0.993955	0.996469	0.967077	Ranbp1	1
GO:0009719	response to endogenous stimulus	1/71	439/6301	0.994242	0.996469	0.967077	Cacybp	1
GO:0032269	negative regulation of cellular protein metabolic process	1/71	448/6301	0.994841	0.996469	0.967077	Spint2	1
GO:0009967	positive regulation of signal transduction	1/71	462/6301	0.995652	0.996469	0.967077	Atp6v0c	1
GO:0051248	negative regulation of protein metabolic process	1/71	468/6301	0.99596	0.996469	0.967077	Spint2	1
GO:0080134	regulation of response to stress	1/71	478/6301	0.996426	0.996469	0.967077	Psmb4	1
GO:0070647	protein modification by small protein conjugation or removal	1/71	479/6301	0.996469	0.996469	0.967077	Taf10	1

## Sheet: 8. B.G2.M_Down_GO_BP_DE
ID	Description	GeneRatio	BgRatio	pvalue	p.adjust	qvalue	geneID	Count
GO:1903076	regulation of protein localization to plasma membrane	5/101	48/6301	0.000949776	0.415174	0.392034	Actr3/Ppfia1/Acsl3/Hectd1/Itgb1	5
GO:0006091	generation of precursor metabolites and energy	10/101	193/6301	0.000980695	0.415174	0.392034	Mdh2/Cycs/Pgam1/Stoml2/Mif/Mdh1/Nipsnap2/Acadm/Adh5/Msh2	10
GO:0044843	cell cycle G1/S phase transition	7/101	105/6301	0.00139098	0.415174	0.392034	Crebbp/Eif4g1/Ccnd1/Ccna2/Psme2/Rps27l/Itgb1	7
GO:0015909	long-chain fatty acid transport	3/101	15/6301	0.00158123	0.415174	0.392034	Pnpla8/Acsl3/Mif	3
GO:0055086	nucleobase-containing small molecule metabolic process	12/101	288/6301	0.00205309	0.415174	0.392034	Dut/Mtap/Mdh2/Cycs/Oga/Pgam1/Stoml2/Mif/Mdh1/Nipsnap2/Cmas/Msh2	12
GO:0008284	positive regulation of cell proliferation	12/101	292/6301	0.00230458	0.415174	0.392034	Pdcl3/Eif4g1/Ccar1/Ccnd1/Aspm/Suz12/Mif/Pdcd6/Ccna2/Marcksl1/Itgb1/Phip	12
GO:1904375	regulation of protein localization to cell periphery	5/101	61/6301	0.00280045	0.415174	0.392034	Actr3/Ppfia1/Acsl3/Hectd1/Itgb1	5
GO:0033138	positive regulation of peptidyl-serine phosphorylation	4/101	38/6301	0.00302163	0.415174	0.392034	Eif4g1/Mif/Txn1/Phip	4
GO:0015908	fatty acid transport	3/101	19/6301	0.00321441	0.415174	0.392034	Pnpla8/Acsl3/Mif	3
GO:2000045	regulation of G1/S transition of mitotic cell cycle	5/101	63/6301	0.00322639	0.415174	0.392034	Crebbp/Eif4g1/Ccnd1/Psme2/Rps27l	5
GO:0009141	nucleoside triphosphate metabolic process	8/101	160/6301	0.00396519	0.415174	0.392034	Dut/Cycs/Oga/Pgam1/Stoml2/Mif/Nipsnap2/Msh2	8
GO:0044773	mitotic DNA damage checkpoint	4/101	41/6301	0.00399631	0.415174	0.392034	Ccng1/Ccnd1/Rps27l/Msh2	4
GO:0000082	G1/S transition of mitotic cell cycle	6/101	98/6301	0.00468486	0.415174	0.392034	Crebbp/Eif4g1/Ccnd1/Psme2/Rps27l/Itgb1	6
GO:0051345	positive regulation of hydrolase activity	9/101	202/6301	0.00488123	0.415174	0.392034	Ssbp1/Cycs/Pdcd6/Crk/Psme2/Rps27l/Ralbp1/Itgb1/Msh2	9
GO:1902806	regulation of cell cycle G1/S phase transition	5/101	70/6301	0.00508737	0.415174	0.392034	Crebbp/Eif4g1/Ccnd1/Psme2/Rps27l	5
GO:0035195	gene silencing by miRNA	4/101	45/6301	0.00559965	0.415174	0.392034	Rbm3/Pum2/Eif4g1/Tnrc6b	4
GO:0046324	regulation of glucose import	3/101	24/6301	0.00633596	0.415174	0.392034	Oga/Mif/Stxbp3	3
GO:1900087	positive regulation of G1/S transition of mitotic cell cycle	3/101	24/6301	0.00633596	0.415174	0.392034	Crebbp/Eif4g1/Ccnd1	3
GO:1905475	regulation of protein localization to membrane	5/101	75/6301	0.00681345	0.415174	0.392034	Actr3/Ppfia1/Acsl3/Hectd1/Itgb1	5
GO:0035194	posttranscriptional gene silencing by RNA	4/101	48/6301	0.00705052	0.415174	0.392034	Rbm3/Pum2/Eif4g1/Tnrc6b	4
GO:0044774	mitotic DNA integrity checkpoint	4/101	48/6301	0.00705052	0.415174	0.392034	Ccng1/Ccnd1/Rps27l/Msh2	4
GO:0042771	intrinsic apoptotic signaling pathway in response to DNA damage by p53 class mediator	3/101	25/6301	0.00711714	0.415174	0.392034	Mif/Rps27l/Msh2	3
GO:1903078	positive regulation of protein localization to plasma membrane	3/101	25/6301	0.00711714	0.415174	0.392034	Actr3/Acsl3/Itgb1	3
GO:0016441	posttranscriptional gene silencing	4/101	49/6301	0.0075844	0.415174	0.392034	Rbm3/Pum2/Eif4g1/Tnrc6b	4
GO:0016999	antibiotic metabolic process	4/101	49/6301	0.0075844	0.415174	0.392034	Mdh2/Cycs/Mdh1/Adh5	4
GO:0009117	nucleotide metabolic process	10/101	256/6301	0.00761791	0.415174	0.392034	Dut/Mdh2/Cycs/Oga/Pgam1/Stoml2/Mif/Mdh1/Nipsnap2/Msh2	10
GO:1903047	mitotic cell cycle process	14/101	427/6301	0.00776578	0.415174	0.392034	Ccng1/Crebbp/Ywhah/Eif4g1/Ccnd1/Ccna2/Psme2/Rps27l/Rad21/Ralbp1/Itgb1/Phf23/Phip/Msh2	14
GO:0017144	drug metabolic process	10/101	257/6301	0.00782225	0.415174	0.392034	Mtap/Mdh2/Cycs/Pgam1/Stoml2/Mif/Mdh1/Nipsnap2/Adh5/Msh2	10
GO:0015718	monocarboxylic acid transport	3/101	26/6301	0.00795298	0.415174	0.392034	Pnpla8/Acsl3/Mif	3
GO:0006753	nucleoside phosphate metabolic process	10/101	258/6301	0.00803082	0.415174	0.392034	Dut/Mdh2/Cycs/Oga/Pgam1/Stoml2/Mif/Mdh1/Nipsnap2/Msh2	10
GO:0046323	glucose import	3/101	27/6301	0.00884435	0.415174	0.392034	Oga/Mif/Stxbp3	3
GO:0033135	regulation of peptidyl-serine phosphorylation	4/101	52/6301	0.00934398	0.415174	0.392034	Eif4g1/Mif/Txn1/Phip	4
GO:0010827	regulation of glucose transmembrane transport	3/101	28/6301	0.00979198	0.415174	0.392034	Oga/Mif/Stxbp3	3
GO:0009144	purine nucleoside triphosphate metabolic process	7/101	151/6301	0.010375	0.415174	0.392034	Cycs/Oga/Pgam1/Stoml2/Mif/Nipsnap2/Msh2	7
GO:0006264	mitochondrial DNA replication	2/101	1607707	0.010528	0.415174	0.392034	Ssbp1/Stoml2	2
GO:0006734	NADH metabolic process	2/101	1607707	0.010528	0.415174	0.392034	Mdh2/Mdh1	2
GO:0035278	miRNA mediated inhibition of translation	2/101	1607707	0.010528	0.415174	0.392034	Eif4g1/Tnrc6b	2
GO:0035728	response to hepatocyte growth factor	2/101	1607707	0.010528	0.415174	0.392034	Crebbp/Crk	2
GO:0040033	negative regulation of translation, ncRNA-mediated	2/101	1607707	0.010528	0.415174	0.392034	Eif4g1/Tnrc6b	2
GO:0045974	regulation of translation, ncRNA-mediated	2/101	1607707	0.010528	0.415174	0.392034	Eif4g1/Tnrc6b	2
GO:0046496	nicotinamide nucleotide metabolic process	4/101	54/6301	0.0106535	0.415174	0.392034	Mdh2/Pgam1/Mif/Mdh1	4
GO:0044772	mitotic cell cycle phase transition	9/101	229/6301	0.0108142	0.415174	0.392034	Ccng1/Crebbp/Eif4g1/Ccnd1/Ccna2/Psme2/Rps27l/Rad21/Itgb1	9
GO:0019362	pyridine nucleotide metabolic process	4/101	55/6301	0.0113505	0.415174	0.392034	Mdh2/Pgam1/Mif/Mdh1	4
GO:0009123	nucleoside monophosphate metabolic process	7/101	154/6301	0.0114859	0.415174	0.392034	Dut/Cycs/Pgam1/Stoml2/Mif/Nipsnap2/Msh2	7
GO:0006919	activation of cysteine-type endopeptidase activity involved in apoptotic process	3/101	30/6301	0.0118587	0.415174	0.392034	Cycs/Pdcd6/Rps27l	3
GO:1902808	positive regulation of cell cycle G1/S phase transition	3/101	30/6301	0.0118587	0.415174	0.392034	Crebbp/Eif4g1/Ccnd1	3
GO:1904377	positive regulation of protein localization to cell periphery	3/101	30/6301	0.0118587	0.415174	0.392034	Actr3/Acsl3/Itgb1	3
GO:0006692	prostanoid metabolic process	2/101	1607738	0.012734	0.415174	0.392034	Pnpla8/Mif	2
GO:0006693	prostaglandin metabolic process	2/101	1607738	0.012734	0.415174	0.392034	Pnpla8/Mif	2
GO:0046470	phosphatidylcholine metabolic process	2/101	1607738	0.012734	0.415174	0.392034	Pnpla8/Acsl3	2
GO:1903727	positive regulation of phospholipid metabolic process	2/101	1607738	0.012734	0.415174	0.392034	Stoml2/Acsl3	2
GO:0072524	pyridine-containing compound metabolic process	4/101	57/6301	0.0128313	0.415174	0.392034	Mdh2/Pgam1/Mif/Mdh1	4
GO:0008645	hexose transmembrane transport	3/101	31/6301	0.0129789	0.415174	0.392034	Oga/Mif/Stxbp3	3
GO:1904659	glucose transmembrane transport	3/101	31/6301	0.0129789	0.415174	0.392034	Oga/Mif/Stxbp3	3
GO:0072657	protein localization to membrane	9/101	238/6301	0.0136765	0.415174	0.392034	Actr3/Ppfia1/Oga/Sys1/Acsl3/Srpr/Hectd1/Timm9/Itgb1	9
GO:0015749	monosaccharide transmembrane transport	3/101	32/6301	0.0141577	0.415174	0.392034	Oga/Mif/Stxbp3	3
GO:0034219	carbohydrate transmembrane transport	3/101	32/6301	0.0141577	0.415174	0.392034	Oga/Mif/Stxbp3	3
GO:0072659	protein localization to plasma membrane	6/101	124/6301	0.0142591	0.415174	0.392034	Actr3/Ppfia1/Sys1/Acsl3/Hectd1/Itgb1	6
GO:0034404	nucleobase-containing small molecule biosynthetic process	4/101	59/6301	0.0144303	0.415174	0.392034	Dut/Mtap/Pgam1/Mif	4
GO:0090150	establishment of protein localization to membrane	6/101	125/6301	0.0147886	0.415174	0.392034	Actr3/Oga/Sys1/Acsl3/Srpr/Timm9	6
GO:0006811	ion transport	11/101	327/6301	0.0150656	0.415174	0.392034	Slc25a3/Pnpla8/Ywhah/Oga/Arhgap1/Stoml2/Acsl3/Mif/Nipsnap2/Marcksl1/Ralbp1	11
GO:0009200	deoxyribonucleoside triphosphate metabolic process	2/101	1607768	0.0151224	0.415174	0.392034	Dut/Oga	2
GO:0033559	unsaturated fatty acid metabolic process	2/101	1607768	0.0151224	0.415174	0.392034	Pnpla8/Mif	2
GO:0045123	cellular extravasation	2/101	1607768	0.0151224	0.415174	0.392034	Crk/Itgb1	2
GO:0070207	protein homotrimerization	2/101	1607768	0.0151224	0.415174	0.392034	Dut/Mif	2
GO:1903077	negative regulation of protein localization to plasma membrane	2/101	1607768	0.0151224	0.415174	0.392034	Ppfia1/Hectd1	2
GO:2000637	positive regulation of gene silencing by miRNA	2/101	1607768	0.0151224	0.415174	0.392034	Pum2/Eif4g1	2
GO:0071346	cellular response to interferon-gamma	3/101	33/6301	0.0153954	0.415174	0.392034	Actr3/Syncrip/Stxbp3	3
GO:0055085	transmembrane transport	10/101	285/6301	0.0154713	0.415174	0.392034	Slc25a3/Ywhah/Oga/Stoml2/Mif/Nipsnap2/Marcksl1/Timm9/Ralbp1/Stxbp3	10
GO:0045087	innate immune response	7/101	165/6301	0.0163042	0.415174	0.392034	Pum2/Actr3/Mif/Crk/G3bp2/Syncrip/Stxbp3	7
GO:0007416	synapse assembly	3/101	34/6301	0.0166923	0.415174	0.392034	Actr3/Eif4g1/Nptn	3
GO:1901990	regulation of mitotic cell cycle phase transition	7/101	166/6301	0.0168039	0.415174	0.392034	Ccng1/Crebbp/Eif4g1/Ccnd1/Psme2/Rps27l/Rad21	7
GO:0044770	cell cycle phase transition	9/101	248/6301	0.0174813	0.415174	0.392034	Ccng1/Crebbp/Eif4g1/Ccnd1/Ccna2/Psme2/Rps27l/Rad21/Itgb1	9
GO:0006690	icosanoid metabolic process	2/101	13/6301	0.017687	0.415174	0.392034	Pnpla8/Mif	2
GO:0019674	NAD metabolic process	2/101	13/6301	0.017687	0.415174	0.392034	Mdh2/Mdh1	2
GO:0030101	natural killer cell activation	2/101	13/6301	0.017687	0.415174	0.392034	Sp3/Hectd1	2
GO:0032042	mitochondrial DNA metabolic process	2/101	13/6301	0.017687	0.415174	0.392034	Ssbp1/Stoml2	2
GO:0034063	stress granule assembly	2/101	13/6301	0.017687	0.415174	0.392034	Pum2/G3bp2	2
GO:0060148	positive regulation of posttranscriptional gene silencing	2/101	13/6301	0.017687	0.415174	0.392034	Pum2/Eif4g1	2
GO:0071157	negative regulation of cell cycle arrest	2/101	13/6301	0.017687	0.415174	0.392034	Ccnd1/Mif	2
GO:1901570	fatty acid derivative biosynthetic process	2/101	13/6301	0.017687	0.415174	0.392034	Pnpla8/Mif	2
GO:1904376	negative regulation of protein localization to cell periphery	2/101	13/6301	0.017687	0.415174	0.392034	Ppfia1/Hectd1	2
GO:0046434	organophosphate catabolic process	4/101	63/6301	0.0179945	0.415174	0.392034	Pnpla8/Dut/Pgam1/Mif	4
GO:0043085	positive regulation of catalytic activity	13/101	427/6301	0.0182012	0.415174	0.392034	Ssbp1/Cycs/Ccnd1/Tab2/Mif/Aph1a/Pdcd6/Crk/Psme2/Rps27l/Ralbp1/Itgb1/Msh2	13
GO:0046034	ATP metabolic process	6/101	131/6301	0.0182565	0.415174	0.392034	Cycs/Pgam1/Stoml2/Mif/Nipsnap2/Msh2	6
GO:0010950	positive regulation of endopeptidase activity	4/101	64/6301	0.0189637	0.426243	0.402486	Cycs/Pdcd6/Psme2/Rps27l	4
GO:0034341	response to interferon-gamma	3/101	36/6301	0.0194649	0.429074	0.405159	Actr3/Syncrip/Stxbp3	3
GO:0050730	regulation of peptidyl-tyrosine phosphorylation	4/101	65/6301	0.0199648	0.429074	0.405159	Pdcl3/Suz12/Mif/Itgb1	4
GO:0030001	metal ion transport	7/101	172/6301	0.020033	0.429074	0.405159	Ywhah/Oga/Arhgap1/Stoml2/Mif/Nipsnap2/Marcksl1	7
GO:0031571	mitotic G1 DNA damage checkpoint	2/101	14/6301	0.0204215	0.429074	0.405159	Ccnd1/Rps27l	2
GO:0033627	cell adhesion mediated by integrin	2/101	14/6301	0.0204215	0.429074	0.405159	Crk/Itgb1	2
GO:0044819	mitotic G1/S transition checkpoint	2/101	14/6301	0.0204215	0.429074	0.405159	Ccnd1/Rps27l	2
GO:0051260	protein homooligomerization	6/101	135/6301	0.0208567	0.433439	0.409281	Dut/Cycs/Mif/Acadm/G3bp2/Lonp1	6
GO:0007346	regulation of mitotic cell cycle	10/101	301/6301	0.0218202	0.433439	0.409281	Ccng1/Crebbp/Ywhah/Eif4g1/Ccnd1/Psme2/Rps27l/Rad21/Phip/Msh2	10
GO:0009416	response to light stimulus	6/101	137/6301	0.0222468	0.433439	0.409281	Crebbp/Ccnd1/Dynlrb1/Ro60/Itgb1/Msh2	6
GO:0032387	negative regulation of intracellular transport	3/101	38/6301	0.0224769	0.433439	0.409281	Arhgap1/Map1b/Txn1	3
GO:0002833	positive regulation of response to biotic stimulus	2/101	15/6301	0.02332	0.433439	0.409281	Pum2/Mif	2
GO:0009394	2'-deoxyribonucleotide metabolic process	2/101	15/6301	0.02332	0.433439	0.409281	Dut/Oga	2
GO:0009409	response to cold	2/101	15/6301	0.02332	0.433439	0.409281	Rbm3/Acadm	2
GO:0014911	positive regulation of smooth muscle cell migration	2/101	15/6301	0.02332	0.433439	0.409281	Mif/Crk	2
GO:0019692	deoxyribose phosphate metabolic process	2/101	15/6301	0.02332	0.433439	0.409281	Dut/Oga	2
GO:0032642	regulation of chemokine production	2/101	15/6301	0.02332	0.433439	0.409281	Suz12/Mif	2
GO:0044783	G1 DNA damage checkpoint	2/101	15/6301	0.02332	0.433439	0.409281	Ccnd1/Rps27l	2
GO:0051899	membrane depolarization	2/101	15/6301	0.02332	0.433439	0.409281	Ywhah/Oga	2
GO:0006733	oxidoreduction coenzyme metabolic process	4/101	69/6301	0.0242927	0.435779	0.41149	Mdh2/Pgam1/Mif/Mdh1	4
GO:1901987	regulation of cell cycle phase transition	7/101	179/6301	0.0243234	0.435779	0.41149	Ccng1/Crebbp/Eif4g1/Ccnd1/Psme2/Rps27l/Rad21	7
GO:0072521	purine-containing compound metabolic process	8/101	221/6301	0.0249095	0.435779	0.41149	Mtap/Cycs/Oga/Pgam1/Stoml2/Mif/Nipsnap2/Msh2	8
GO:0010952	positive regulation of peptidase activity	4/101	70/6301	0.0254566	0.435779	0.41149	Cycs/Pdcd6/Psme2/Rps27l	4
GO:0008643	carbohydrate transport	3/101	40/6301	0.0257286	0.435779	0.41149	Oga/Mif/Stxbp3	3
GO:0010507	negative regulation of autophagy	3/101	40/6301	0.0257286	0.435779	0.41149	Eif4g1/Fez2/Phf23	3
GO:1905477	positive regulation of protein localization to membrane	3/101	40/6301	0.0257286	0.435779	0.41149	Actr3/Acsl3/Itgb1	3
GO:0006110	regulation of glycolytic process	2/101	16/6301	0.0263767	0.435779	0.41149	Pgam1/Mif	2
GO:0030811	regulation of nucleotide catabolic process	2/101	16/6301	0.0263767	0.435779	0.41149	Pgam1/Mif	2
GO:0031341	regulation of cell killing	2/101	16/6301	0.0263767	0.435779	0.41149	Oga/Crk	2
GO:0032602	chemokine production	2/101	16/6301	0.0263767	0.435779	0.41149	Suz12/Mif	2
GO:0046326	positive regulation of glucose import	2/101	16/6301	0.0263767	0.435779	0.41149	Oga/Mif	2
GO:0046717	acid secretion	2/101	16/6301	0.0263767	0.435779	0.41149	Pnpla8/Mif	2
GO:0019637	organophosphate metabolic process	12/101	403/6301	0.0268374	0.438213	0.413789	Pnpla8/Dut/Mdh2/Cycs/Oga/Pgam1/Stoml2/Acsl3/Mif/Mdh1/Nipsnap2/Msh2	12
GO:0046394	carboxylic acid biosynthetic process	5/101	106/6301	0.0271749	0.438213	0.413789	Pnpla8/Mtap/Pgam1/Acsl3/Mif	5
GO:0009166	nucleotide catabolic process	3/101	41/6301	0.0274443	0.438213	0.413789	Dut/Pgam1/Mif	3
GO:0031047	gene silencing by RNA	4/101	72/6301	0.0278842	0.438213	0.413789	Rbm3/Pum2/Eif4g1/Tnrc6b	4
GO:0045665	negative regulation of neuron differentiation	4/101	72/6301	0.0278842	0.438213	0.413789	Ywhah/Actr3/Aspm/Itgb1	4
GO:0072330	monocarboxylic acid biosynthetic process	4/101	72/6301	0.0278842	0.438213	0.413789	Pnpla8/Pgam1/Acsl3/Mif	4
GO:0016053	organic acid biosynthetic process	5/101	107/6301	0.0281556	0.43891	0.414447	Pnpla8/Mtap/Pgam1/Acsl3/Mif	5
GO:0006633	fatty acid biosynthetic process	3/101	42/6301	0.0292198	0.439917	0.415398	Pnpla8/Acsl3/Mif	3
GO:0009126	purine nucleoside monophosphate metabolic process	6/101	146/6301	0.0292785	0.439917	0.415398	Cycs/Pgam1/Stoml2/Mif/Nipsnap2/Msh2	6
GO:0009167	purine ribonucleoside monophosphate metabolic process	6/101	146/6301	0.0292785	0.439917	0.415398	Cycs/Pgam1/Stoml2/Mif/Nipsnap2/Msh2	6
GO:0009205	purine ribonucleoside triphosphate metabolic process	6/101	146/6301	0.0292785	0.439917	0.415398	Cycs/Pgam1/Stoml2/Mif/Nipsnap2/Msh2	6
GO:0010828	positive regulation of glucose transmembrane transport	2/101	17/6301	0.0295857	0.439917	0.415398	Oga/Mif	2
GO:1905476	negative regulation of protein localization to membrane	2/101	17/6301	0.0295857	0.439917	0.415398	Ppfia1/Hectd1	2
GO:0006631	fatty acid metabolic process	5/101	109/6301	0.0301841	0.444659	0.419876	Pnpla8/Eci2/Acsl3/Mif/Acadm	5
GO:0009199	ribonucleoside triphosphate metabolic process	6/101	148/6301	0.0310193	0.444659	0.419876	Cycs/Pgam1/Stoml2/Mif/Nipsnap2/Msh2	6
GO:0000079	regulation of cyclin-dependent protein serine/threonine kinase activity	3/101	43/6301	0.0310548	0.444659	0.419876	Ccng1/Ccnd1/Ccna2	3
GO:0045766	positive regulation of angiogenesis	3/101	43/6301	0.0310548	0.444659	0.419876	Pdcl3/Pdcd6/Itgb1	3
GO:1901292	nucleoside phosphate catabolic process	3/101	43/6301	0.0310548	0.444659	0.419876	Dut/Pgam1/Mif	3
GO:0006119	oxidative phosphorylation	4/101	75/6301	0.0317773	0.44567	0.42083	Cycs/Stoml2/Nipsnap2/Msh2	4
GO:0009161	ribonucleoside monophosphate metabolic process	6/101	149/6301	0.0319146	0.44567	0.42083	Cycs/Pgam1/Stoml2/Mif/Nipsnap2/Msh2	6
GO:0051259	protein complex oligomerization	8/101	232/6301	0.0320476	0.44567	0.42083	Dut/Cycs/Stoml2/Mif/Acadm/G3bp2/Lonp1/Stxbp3	8
GO:1901137	carbohydrate derivative biosynthetic process	8/101	232/6301	0.0320476	0.44567	0.42083	Dut/Mtap/Galnt1/Oga/Pgam1/Stoml2/Mif/Cmas	8
GO:0010721	negative regulation of cell development	5/101	111/6301	0.0323027	0.446008	0.42115	Ywhah/Actr3/Aspm/Rflnb/Itgb1	5
GO:0051963	regulation of synapse assembly	2/101	18/6301	0.0329416	0.446335	0.421458	Actr3/Eif4g1	2
GO:0001889	liver development	3/101	44/6301	0.0329492	0.446335	0.421458	Sp3/Ccnd1/Acadm	3
GO:0009124	nucleoside monophosphate biosynthetic process	4/101	76/6301	0.0331426	0.446335	0.421458	Dut/Pgam1/Stoml2/Mif	4
GO:0034762	regulation of transmembrane transport	5/101	112/6301	0.0333962	0.446335	0.421458	Ywhah/Oga/Mif/Nipsnap2/Stxbp3	5
GO:0001837	epithelial to mesenchymal transition	3/101	45/6301	0.0349028	0.446335	0.421458	Hnrnpab/Pdcd6/Rflnb	3
GO:0061008	hepaticobiliary system development	3/101	45/6301	0.0349028	0.446335	0.421458	Sp3/Ccnd1/Acadm	3
GO:0097164	ammonium ion metabolic process	3/101	45/6301	0.0349028	0.446335	0.421458	Pnpla8/Acsl3/Acadm	3
GO:1904029	regulation of cyclin-dependent protein kinase activity	3/101	45/6301	0.0349028	0.446335	0.421458	Ccng1/Ccnd1/Ccna2	3
GO:0010942	positive regulation of cell death	9/101	281/6301	0.03555	0.446335	0.421458	Cycs/Eif4g1/Ccar1/Rps29/Ddx19a/Pdcd6/Rps27l/Ralbp1/Itgb1	9
GO:0031329	regulation of cellular catabolic process	11/101	373/6301	0.0356207	0.446335	0.421458	Pdcl3/Pum2/Eif4g1/Pgam1/Mif/Tnrc6b/Scoc/Psme2/Fez2/Phf23/Syncrip	11
GO:0006605	protein targeting	6/101	153/6301	0.0356649	0.446335	0.421458	Actr3/Oga/Vps13a/Srpr/Zfand6/Timm9	6
GO:1990778	protein localization to cell periphery	6/101	153/6301	0.0356649	0.446335	0.421458	Actr3/Ppfia1/Sys1/Acsl3/Hectd1/Itgb1	6
GO:0000077	DNA damage checkpoint	4/101	78/6301	0.0359751	0.446335	0.421458	Ccng1/Ccnd1/Rps27l/Msh2	4
GO:0000086	G2/M transition of mitotic cell cycle	4/101	78/6301	0.0359751	0.446335	0.421458	Ccng1/Ccnd1/Ccna2/Rad21	4
GO:0009262	deoxyribonucleotide metabolic process	2/101	19/6301	0.0364389	0.446335	0.421458	Dut/Oga	2
GO:0016242	negative regulation of macroautophagy	2/101	19/6301	0.0364389	0.446335	0.421458	Fez2/Phf23	2
GO:0043470	regulation of carbohydrate catabolic process	2/101	19/6301	0.0364389	0.446335	0.421458	Pgam1/Mif	2
GO:0006812	cation transport	8/101	238/6301	0.0364826	0.446335	0.421458	Ywhah/Oga/Arhgap1/Stoml2/Mif/Nipsnap2/Marcksl1/Ralbp1	8
GO:0006816	calcium ion transport	4/101	79/6301	0.0374424	0.455196	0.429826	Oga/Stoml2/Nipsnap2/Marcksl1	4
GO:0008584	male gonad development	3/101	47/6301	0.0389861	0.462316	0.436548	Ccnd1/Aspm/Msh2	3
GO:0046546	development of primary male sexual characteristics	3/101	47/6301	0.0389861	0.462316	0.436548	Ccnd1/Aspm/Msh2	3
GO:1904018	positive regulation of vasculature development	3/101	47/6301	0.0389861	0.462316	0.436548	Pdcl3/Pdcd6/Itgb1	3
GO:0034067	protein localization to Golgi apparatus	2/101	20/6301	0.0400724	0.462316	0.436548	Vps13a/Sys1	2
GO:0051928	positive regulation of calcium ion transport	2/101	20/6301	0.0400724	0.462316	0.436548	Oga/Nipsnap2	2
GO:0070206	protein trimerization	2/101	20/6301	0.0400724	0.462316	0.436548	Dut/Mif	2
GO:0016042	lipid catabolic process	4/101	81/6301	0.0404796	0.462316	0.436548	Pnpla8/Ywhah/Eci2/Acadm	4
GO:0018108	peptidyl-tyrosine phosphorylation	4/101	81/6301	0.0404796	0.462316	0.436548	Pdcl3/Suz12/Mif/Itgb1	4
GO:0030335	positive regulation of cell migration	6/101	158/6301	0.0407393	0.462316	0.436548	Actr3/Ccar1/Mif/Pdcd6/Crk/Itgb1	6
GO:0072332	intrinsic apoptotic signaling pathway by p53 class mediator	3/101	48/6301	0.0411151	0.462316	0.436548	Mif/Rps27l/Msh2	3
GO:0032787	monocarboxylic acid metabolic process	6/101	159/6301	0.0418064	0.462316	0.436548	Pnpla8/Eci2/Pgam1/Acsl3/Mif/Acadm	6
GO:0018212	peptidyl-tyrosine modification	4/101	82/6301	0.0420495	0.462316	0.436548	Pdcl3/Suz12/Mif/Itgb1	4
GO:0019752	carboxylic acid metabolic process	9/101	290/6301	0.0421503	0.462316	0.436548	Pnpla8/Mtap/Mdh2/Eci2/Pgam1/Acsl3/Mif/Mdh1/Acadm	9
GO:1901361	organic cyclic compound catabolic process	8/101	245/6301	0.0421632	0.462316	0.436548	Dut/Ywhah/Pum2/Pgam1/Lsm5/Mif/Tnrc6b/Syncrip	8
GO:0043280	positive regulation of cysteine-type endopeptidase activity involved in apoptotic process	3/101	49/6301	0.0433019	0.462316	0.436548	Cycs/Pdcd6/Rps27l	3
GO:0006874	cellular calcium ion homeostasis	4/101	83/6301	0.0436536	0.462316	0.436548	Oga/Stoml2/Marcksl1/Nptn	4
GO:0002821	positive regulation of adaptive immune response	2/101	21/6301	0.0438368	0.462316	0.436548	Mif/Msh2	2
GO:0006099	tricarboxylic acid cycle	2/101	21/6301	0.0438368	0.462316	0.436548	Mdh2/Mdh1	2
GO:0050871	positive regulation of B cell activation	2/101	21/6301	0.0438368	0.462316	0.436548	Mif/Msh2	2
GO:0060964	regulation of gene silencing by miRNA	2/101	21/6301	0.0438368	0.462316	0.436548	Pum2/Eif4g1	2
GO:0071168	protein localization to chromatin	2/101	21/6301	0.0438368	0.462316	0.436548	Rad21/Msh2	2
GO:1902116	negative regulation of organelle assembly	2/101	21/6301	0.0438368	0.462316	0.436548	Fez2/Phf23	2
GO:0009894	regulation of catabolic process	12/101	436/6301	0.0451245	0.462316	0.436548	Pdcl3/Pum2/Eif4g1/Pgam1/Mif/Tnrc6b/Scoc/Psme2/Itgb1/Fez2/Phf23/Syncrip	12
GO:0048675	axon extension	3/101	50/6301	0.045546	0.462316	0.436548	Actr3/Map1b/Itgb1	3
GO:0043436	oxoacid metabolic process	9/101	295/6301	0.046156	0.462316	0.436548	Pnpla8/Mtap/Mdh2/Eci2/Pgam1/Acsl3/Mif/Mdh1/Acadm	9
GO:2000147	positive regulation of cell motility	6/101	163/6301	0.0462519	0.462316	0.436548	Actr3/Ccar1/Mif/Pdcd6/Crk/Itgb1	6
GO:0051336	regulation of hydrolase activity	10/101	342/6301	0.0464779	0.462316	0.436548	Ssbp1/Cycs/Arhgap1/Pdcd6/Crk/Psme2/Rps27l/Ralbp1/Itgb1/Msh2	10
GO:0006163	purine nucleotide metabolic process	7/101	206/6301	0.0467327	0.462316	0.436548	Cycs/Oga/Pgam1/Stoml2/Mif/Nipsnap2/Msh2	7
GO:0006082	organic acid metabolic process	9/101	296/6301	0.0469869	0.462316	0.436548	Pnpla8/Mtap/Mdh2/Eci2/Pgam1/Acsl3/Mif/Mdh1/Acadm	9
GO:0009628	response to abiotic stimulus	11/101	391/6301	0.0474987	0.462316	0.436548	Hp1bp3/Rbm3/Crebbp/Ccnd1/Dynlrb1/Ro60/Pdcd6/Txn1/Acadm/Itgb1/Msh2	11
GO:0006081	cellular aldehyde metabolic process	2/101	22/6301	0.0477271	0.462316	0.436548	Pgam1/Adh5	2
GO:0006101	citrate metabolic process	2/101	22/6301	0.0477271	0.462316	0.436548	Mdh2/Mdh1	2
GO:0017145	stem cell division	2/101	22/6301	0.0477271	0.462316	0.436548	Aspm/Stra8	2
GO:0051196	regulation of coenzyme metabolic process	2/101	22/6301	0.0477271	0.462316	0.436548	Pgam1/Mif	2
GO:0060147	regulation of posttranscriptional gene silencing	2/101	22/6301	0.0477271	0.462316	0.436548	Pum2/Eif4g1	2
GO:0060966	regulation of gene silencing by RNA	2/101	22/6301	0.0477271	0.462316	0.436548	Pum2/Eif4g1	2
GO:2000785	regulation of autophagosome assembly	2/101	22/6301	0.0477271	0.462316	0.436548	Fez2/Phf23	2
GO:0016358	dendrite development	5/101	124/6301	0.04833	0.462316	0.436548	Ywhah/Actr3/Map1b/Crk/Itgb1	5
GO:0010959	regulation of metal ion transport	4/101	86/6301	0.0486708	0.462316	0.436548	Ywhah/Oga/Mif/Nipsnap2	4
GO:1901135	carbohydrate derivative metabolic process	11/101	393/6301	0.0489686	0.462316	0.436548	Dut/Mtap/Cycs/Galnt1/Oga/Pgam1/Stoml2/Mif/Nipsnap2/Cmas/Msh2	11
GO:0015849	organic acid transport	3/101	52/6301	0.0502043	0.462316	0.436548	Pnpla8/Acsl3/Mif	3
GO:0034764	positive regulation of transmembrane transport	3/101	52/6301	0.0502043	0.462316	0.436548	Oga/Mif/Nipsnap2	3
GO:0046942	carboxylic acid transport	3/101	52/6301	0.0502043	0.462316	0.436548	Pnpla8/Acsl3/Mif	3
GO:0031570	DNA integrity checkpoint	4/101	87/6301	0.0504115	0.462316	0.436548	Ccng1/Ccnd1/Rps27l/Msh2	4
GO:0044839	cell cycle G2/M phase transition	4/101	87/6301	0.0504115	0.462316	0.436548	Ccng1/Ccnd1/Ccna2/Rad21	4
GO:0055074	calcium ion homeostasis	4/101	87/6301	0.0504115	0.462316	0.436548	Oga/Stoml2/Marcksl1/Nptn	4
GO:0051272	positive regulation of cellular component movement	6/101	167/6301	0.0509827	0.462316	0.436548	Actr3/Ccar1/Mif/Pdcd6/Crk/Itgb1	6
GO:0045664	regulation of neuron differentiation	8/101	255/6301	0.0512597	0.462316	0.436548	Ywhah/Actr3/Eif4g1/Aspm/Mif/Map1b/Crk/Itgb1	8
GO:0006955	immune response	9/101	301/6301	0.0512919	0.462316	0.436548	Pum2/Actr3/Stoml2/Mif/Crk/G3bp2/Msh2/Syncrip/Stxbp3	9
GO:0000002	mitochondrial genome maintenance	2/101	23/6301	0.0517384	0.462316	0.436548	Ssbp1/Stoml2	2
GO:0010799	regulation of peptidyl-threonine phosphorylation	2/101	23/6301	0.0517384	0.462316	0.436548	Eif4g1/Phip	2
GO:0014910	regulation of smooth muscle cell migration	2/101	23/6301	0.0517384	0.462316	0.436548	Mif/Crk	2
GO:0048146	positive regulation of fibroblast proliferation	2/101	23/6301	0.0517384	0.462316	0.436548	Mif/Ccna2	2
GO:0072350	tricarboxylic acid metabolic process	2/101	23/6301	0.0517384	0.462316	0.436548	Mdh2/Mdh1	2
GO:0098586	cellular response to virus	2/101	23/6301	0.0517384	0.462316	0.436548	Crebbp/Pum2	2
GO:1901568	fatty acid derivative metabolic process	2/101	23/6301	0.0517384	0.462316	0.436548	Pnpla8/Mif	2
GO:0009314	response to radiation	7/101	211/6301	0.051983	0.462316	0.436548	Crebbp/Ccnd1/Dynlrb1/Ro60/Txn1/Itgb1/Msh2	7
GO:0043065	positive regulation of apoptotic process	8/101	256/6301	0.0522343	0.462316	0.436548	Cycs/Ccar1/Rps29/Ddx19a/Pdcd6/Rps27l/Ralbp1/Itgb1	8
GO:0002699	positive regulation of immune effector process	3/101	53/6301	0.0526174	0.462316	0.436548	Pum2/Mif/Msh2	3
GO:0009060	aerobic respiration	3/101	53/6301	0.0526174	0.462316	0.436548	Mdh2/Cycs/Mdh1	3
GO:0043244	regulation of protein complex disassembly	3/101	53/6301	0.0526174	0.462316	0.436548	Oga/Map1b/Phf23	3
GO:0006612	protein targeting to membrane	3/101	54/6301	0.0550859	0.478746	0.452063	Actr3/Oga/Srpr	3
GO:0046661	male sex differentiation	3/101	54/6301	0.0550859	0.478746	0.452063	Ccnd1/Aspm/Msh2	3
GO:0043068	positive regulation of programmed cell death	8/101	259/6301	0.0552304	0.478746	0.452063	Cycs/Ccar1/Rps29/Ddx19a/Pdcd6/Rps27l/Ralbp1/Itgb1	8
GO:0007632	visual behavior	2/101	24/6301	0.0558658	0.47995	0.453199	Dynlrb1/Itgb1	2
GO:0043001	Golgi to plasma membrane protein transport	2/101	24/6301	0.0558658	0.47995	0.453199	Sys1/Acsl3	2
GO:0010564	regulation of cell cycle process	10/101	354/6301	0.0563185	0.481698	0.45485	Ccng1/Crebbp/Ywhah/Eif4g1/Ccnd1/Mif/Psme2/Rps27l/Rad21/Phip	10
GO:0050679	positive regulation of epithelial cell proliferation	3/101	55/6301	0.0576091	0.4893	0.462028	Pdcl3/Ccnd1/Pdcd6	3
GO:0009411	response to UV	4/101	91/6301	0.0577136	0.4893	0.462028	Crebbp/Ccnd1/Ro60/Msh2	4
GO:0002702	positive regulation of production of molecular mediator of immune response	2/101	25/6301	0.0601049	0.490888	0.463528	Mif/Msh2	2
GO:0014909	smooth muscle cell migration	2/101	25/6301	0.0601049	0.490888	0.463528	Mif/Crk	2
GO:0044088	regulation of vacuole organization	2/101	25/6301	0.0601049	0.490888	0.463528	Fez2/Phf23	2
GO:1903725	regulation of phospholipid metabolic process	2/101	25/6301	0.0601049	0.490888	0.463528	Stoml2/Acsl3	2
GO:2001169	regulation of ATP biosynthetic process	2/101	25/6301	0.0601049	0.490888	0.463528	Pgam1/Mif	2
GO:0050900	leukocyte migration	3/101	56/6301	0.0601864	0.490888	0.463528	Mif/Crk/Itgb1	3
GO:0051651	maintenance of location in cell	3/101	56/6301	0.0601864	0.490888	0.463528	Vps13a/Aspm/Txn1	3
GO:0070588	calcium ion transmembrane transport	3/101	56/6301	0.0601864	0.490888	0.463528	Stoml2/Nipsnap2/Marcksl1	3
GO:2001056	positive regulation of cysteine-type endopeptidase activity	3/101	56/6301	0.0601864	0.490888	0.463528	Cycs/Pdcd6/Rps27l	3
GO:0051028	mRNA transport	4/101	93/6301	0.0615669	0.497647	0.46991	Ddx19a/G3bp2/Ndc1/Hnrnpa1	4
GO:0072503	cellular divalent inorganic cation homeostasis	4/101	93/6301	0.0615669	0.497647	0.46991	Oga/Stoml2/Marcksl1/Nptn	4
GO:0044283	small molecule biosynthetic process	7/101	220/6301	0.0623455	0.497647	0.46991	Pnpla8/Dut/Mtap/Pgam1/Acsl3/Mif/Acadm	7
GO:0040017	positive regulation of locomotion	6/101	176/6301	0.0626841	0.497647	0.46991	Actr3/Ccar1/Mif/Pdcd6/Crk/Itgb1	6
GO:0006754	ATP biosynthetic process	3/101	57/6301	0.0628173	0.497647	0.46991	Pgam1/Stoml2/Mif	3
GO:0008630	intrinsic apoptotic signaling pathway in response to DNA damage	3/101	57/6301	0.0628173	0.497647	0.46991	Mif/Rps27l/Msh2	3
GO:1901992	positive regulation of mitotic cell cycle phase transition	3/101	57/6301	0.0628173	0.497647	0.46991	Crebbp/Eif4g1/Ccnd1	3
GO:0050768	negative regulation of neurogenesis	4/101	94/6301	0.0635438	0.49931	0.47148	Ywhah/Actr3/Aspm/Itgb1	4
GO:1901991	negative regulation of mitotic cell cycle phase transition	4/101	94/6301	0.0635438	0.49931	0.47148	Ccng1/Ccnd1/Rps27l/Rad21	4
GO:0001906	cell killing	2/101	26/6301	0.0644508	0.504387	0.476274	Oga/Crk	2
GO:0000280	nuclear division	8/101	268/6301	0.0648744	0.505654	0.477471	Ywhah/Actr3/Aspm/Rad21/Fancm/Ndc1/Phf23/Phip	8
GO:0043270	positive regulation of ion transport	3/101	58/6301	0.065501	0.506454	0.478226	Oga/Mif/Nipsnap2	3
GO:0048762	mesenchymal cell differentiation	3/101	58/6301	0.065501	0.506454	0.478226	Hnrnpab/Pdcd6/Rflnb	3
GO:0010389	regulation of G2/M transition of mitotic cell cycle	3/101	59/6301	0.0682369	0.51822	0.489337	Ccng1/Ccnd1/Rad21	3
GO:0045596	negative regulation of cell differentiation	7/101	225/6301	0.0686154	0.51822	0.489337	Ywhah/Actr3/Ccnd1/Aspm/Suz12/Rflnb/Itgb1	7
GO:0006096	glycolytic process	2/101	27/6301	0.0688994	0.51822	0.489337	Pgam1/Mif	2
GO:0006757	ATP generation from ADP	2/101	27/6301	0.0688994	0.51822	0.489337	Pgam1/Mif	2
GO:0008217	regulation of blood pressure	2/101	27/6301	0.0688994	0.51822	0.489337	Mif/Adh5	2
GO:0010771	negative regulation of cell morphogenesis involved in differentiation	2/101	27/6301	0.0688994	0.51822	0.489337	Ywhah/Actr3	2
GO:0042866	pyruvate biosynthetic process	2/101	27/6301	0.0688994	0.51822	0.489337	Pgam1/Mif	2
GO:0010720	positive regulation of cell development	7/101	226/6301	0.0699137	0.521513	0.492446	Actr3/Eif4g1/Aspm/Mif/Map1b/Crk/Itgb1	7
GO:0051321	meiotic cell cycle	6/101	182/6301	0.0713041	0.521513	0.492446	Actr3/Aspm/Rad21/Fancm/Ndc1/Stra8	6
GO:0045931	positive regulation of mitotic cell cycle	4/101	98/6301	0.0717822	0.521513	0.492446	Crebbp/Eif4g1/Ccnd1/Phip	4
GO:0001938	positive regulation of endothelial cell proliferation	2/101	28/6301	0.0734461	0.521513	0.492446	Pdcl3/Pdcd6	2
GO:0030808	regulation of nucleotide biosynthetic process	2/101	28/6301	0.0734461	0.521513	0.492446	Pgam1/Mif	2
GO:0031050	dsRNA processing	2/101	28/6301	0.0734461	0.521513	0.492446	Rbm3/Pum2	2
GO:0035196	production of miRNAs involved in gene silencing by miRNA	2/101	28/6301	0.0734461	0.521513	0.492446	Rbm3/Pum2	2
GO:0070918	production of small RNA involved in gene silencing by RNA	2/101	28/6301	0.0734461	0.521513	0.492446	Rbm3/Pum2	2
GO:1900371	regulation of purine nucleotide biosynthetic process	2/101	28/6301	0.0734461	0.521513	0.492446	Pgam1/Mif	2
GO:0040029	regulation of gene expression, epigenetic	5/101	140/6301	0.0735426	0.521513	0.492446	Rbm3/Pum2/Eif4g1/Tnrc6b/Ctcf	5
GO:0001818	negative regulation of cytokine production	3/101	61/6301	0.0738627	0.521513	0.492446	Crebbp/Suz12/Nptn	3
GO:0006109	regulation of carbohydrate metabolic process	3/101	61/6301	0.0738627	0.521513	0.492446	Pgam1/Mif/Acadm	3
GO:0016241	regulation of macroautophagy	3/101	61/6301	0.0738627	0.521513	0.492446	Scoc/Fez2/Phf23	3
GO:0002697	regulation of immune effector process	4/101	99/6301	0.0739237	0.521513	0.492446	Pum2/Mif/Crk/Msh2	4
GO:0007093	mitotic cell cycle checkpoint	4/101	99/6301	0.0739237	0.521513	0.492446	Ccng1/Ccnd1/Rps27l/Msh2	4
GO:0070838	divalent metal ion transport	4/101	99/6301	0.0739237	0.521513	0.492446	Oga/Stoml2/Nipsnap2/Marcksl1	4
GO:0072511	divalent inorganic cation transport	4/101	99/6301	0.0739237	0.521513	0.492446	Oga/Stoml2/Nipsnap2/Marcksl1	4
GO:0010948	negative regulation of cell cycle process	5/101	141/6301	0.0753194	0.529427	0.499919	Ccng1/Ccnd1/Mif/Rps27l/Rad21	5
GO:0034655	nucleobase-containing compound catabolic process	7/101	231/6301	0.0766265	0.532961	0.503256	Dut/Pum2/Pgam1/Lsm5/Mif/Tnrc6b/Syncrip	7
GO:0009206	purine ribonucleoside triphosphate biosynthetic process	3/101	62/6301	0.0767511	0.532961	0.503256	Pgam1/Stoml2/Mif	3
GO:1903828	negative regulation of cellular protein localization	3/101	62/6301	0.0767511	0.532961	0.503256	Ppfia1/Hectd1/Txn1	3
GO:0098660	inorganic ion transmembrane transport	5/101	142/6301	0.0771196	0.532961	0.503256	Slc25a3/Ywhah/Stoml2/Nipsnap2/Marcksl1	5
GO:2000134	negative regulation of G1/S transition of mitotic cell cycle	2/101	29/6301	0.0780868	0.532961	0.503256	Ccnd1/Rps27l	2
GO:0006820	anion transport	4/101	101/6301	0.0783037	0.532961	0.503256	Slc25a3/Pnpla8/Acsl3/Mif	4
GO:0051961	negative regulation of nervous system development	4/101	101/6301	0.0783037	0.532961	0.503256	Ywhah/Actr3/Aspm/Itgb1	4
GO:0072507	divalent inorganic cation homeostasis	4/101	101/6301	0.0783037	0.532961	0.503256	Oga/Stoml2/Marcksl1/Nptn	4
GO:0072522	purine-containing compound biosynthetic process	4/101	101/6301	0.0783037	0.532961	0.503256	Mtap/Pgam1/Stoml2/Mif	4
GO:0009145	purine nucleoside triphosphate biosynthetic process	3/101	63/6301	0.0796889	0.535405	0.505564	Pgam1/Stoml2/Mif	3
GO:0010876	lipid localization	4/101	102/6301	0.0805417	0.535405	0.505564	Pnpla8/Stoml2/Acsl3/Mif	4
GO:1901988	negative regulation of cell cycle phase transition	4/101	102/6301	0.0805417	0.535405	0.505564	Ccng1/Ccnd1/Rps27l/Rad21	4
GO:0061564	axon development	5/101	144/6301	0.0807899	0.535405	0.505564	Actr3/Mif/Map1b/Nptn/Itgb1	5
GO:0006629	lipid metabolic process	10/101	380/6301	0.0821438	0.535405	0.505564	Pnpla8/Ywhah/Eci2/Mbtps1/Stoml2/Acsl3/Mif/Crk/Acadm/Adh5	10
GO:0030036	actin cytoskeleton organization	7/101	235/6301	0.0822627	0.535405	0.505564	Flii/Actr3/Ppfia1/Tpm3/Crk/Rflnb/Itgb1	7
GO:0031330	negative regulation of cellular catabolic process	5/101	145/6301	0.0826598	0.535405	0.505564	Pdcl3/Eif4g1/Fez2/Phf23/Syncrip	5
GO:0009201	ribonucleoside triphosphate biosynthetic process	3/101	64/6301	0.0826754	0.535405	0.505564	Pgam1/Stoml2/Mif	3
GO:0031345	negative regulation of cell projection organization	3/101	64/6301	0.0826754	0.535405	0.505564	Ywhah/Actr3/Itgb1	3
GO:0044242	cellular lipid catabolic process	3/101	64/6301	0.0826754	0.535405	0.505564	Pnpla8/Eci2/Acadm	3
GO:0014812	muscle cell migration	2/101	30/6301	0.0828174	0.535405	0.505564	Mif/Crk	2
GO:0019359	nicotinamide nucleotide biosynthetic process	2/101	30/6301	0.0828174	0.535405	0.505564	Pgam1/Mif	2
GO:0046031	ADP metabolic process	2/101	30/6301	0.0828174	0.535405	0.505564	Pgam1/Mif	2
GO:0051193	regulation of cofactor metabolic process	2/101	30/6301	0.0828174	0.535405	0.505564	Pgam1/Mif	2
GO:0051653	spindle localization	2/101	30/6301	0.0828174	0.535405	0.505564	Actr3/Aspm	2
GO:0018209	peptidyl-serine modification	5/101	146/6301	0.0845527	0.539478	0.50941	Galnt1/Eif4g1/Mif/Txn1/Phip	5
GO:0045930	negative regulation of mitotic cell cycle	5/101	146/6301	0.0845527	0.539478	0.50941	Ccng1/Ccnd1/Rps27l/Rad21/Msh2	5
GO:0046700	heterocycle catabolic process	7/101	237/6301	0.0851692	0.539478	0.50941	Dut/Pum2/Pgam1/Lsm5/Mif/Tnrc6b/Syncrip	7
GO:0009266	response to temperature stimulus	3/101	65/6301	0.0857098	0.539478	0.50941	Rbm3/Pdcd6/Acadm	3
GO:1901989	positive regulation of cell cycle phase transition	3/101	65/6301	0.0857098	0.539478	0.50941	Crebbp/Eif4g1/Ccnd1	3
GO:0044270	cellular nitrogen compound catabolic process	7/101	238/6301	0.0866446	0.539478	0.50941	Dut/Pum2/Pgam1/Lsm5/Mif/Tnrc6b/Syncrip	7
GO:0051094	positive regulation of developmental process	11/101	435/6301	0.0872818	0.539478	0.50941	Pdcl3/Actr3/Eif4g1/Ccnd1/Aspm/Mif/Map1b/Pdcd6/Crk/Itgb1/Msh2	11
GO:0002706	regulation of lymphocyte mediated immunity	2/101	31/6301	0.0876338	0.539478	0.50941	Crk/Msh2	2
GO:0006635	fatty acid beta-oxidation	2/101	31/6301	0.0876338	0.539478	0.50941	Eci2/Acadm	2
GO:0009135	purine nucleoside diphosphate metabolic process	2/101	31/6301	0.0876338	0.539478	0.50941	Pgam1/Mif	2
GO:0009179	purine ribonucleoside diphosphate metabolic process	2/101	31/6301	0.0876338	0.539478	0.50941	Pgam1/Mif	2
GO:0010972	negative regulation of G2/M transition of mitotic cell cycle	2/101	31/6301	0.0876338	0.539478	0.50941	Ccng1/Rad21	2
GO:0019363	pyridine nucleotide biosynthetic process	2/101	31/6301	0.0876338	0.539478	0.50941	Pgam1/Mif	2
GO:0030032	lamellipodium assembly	2/101	31/6301	0.0876338	0.539478	0.50941	Actr3/Itgb1	2
GO:1902807	negative regulation of cell cycle G1/S phase transition	2/101	31/6301	0.0876338	0.539478	0.50941	Ccnd1/Rps27l	2
GO:0034248	regulation of cellular amide metabolic process	7/101	239/6301	0.0881346	0.540839	0.510695	Rbm3/Pum2/Eif4g1/Pgam1/Tnrc6b/Rps27l/Syncrip	7
GO:0007050	cell cycle arrest	3/101	66/6301	0.0887913	0.541128	0.510968	Ccnd1/Mif/Msh2	3
GO:0043087	regulation of GTPase activity	4/101	106/6301	0.0898088	0.541128	0.510968	Arhgap1/Crk/Ralbp1/Itgb1	4
GO:0051241	negative regulation of multicellular organismal process	9/101	337/6301	0.0899904	0.541128	0.510968	Crebbp/Ywhah/Actr3/Oga/Aspm/Suz12/Rflnb/Nptn/Itgb1	9
GO:0090068	positive regulation of cell cycle process	5/101	149/6301	0.090369	0.541128	0.510968	Crebbp/Eif4g1/Ccnd1/Rad21/Phip	5
GO:0019439	aromatic compound catabolic process	7/101	241/6301	0.0911587	0.541128	0.510968	Dut/Pum2/Pgam1/Lsm5/Mif/Tnrc6b/Syncrip	7
GO:0031398	positive regulation of protein ubiquitination	3/101	67/6301	0.0919192	0.541128	0.510968	Pdcd6/Fancm/Phf23	3
GO:0032496	response to lipopolysaccharide	3/101	67/6301	0.0919192	0.541128	0.510968	Tab2/Mif/Adh5	3
GO:1902749	regulation of cell cycle G2/M phase transition	3/101	67/6301	0.0919192	0.541128	0.510968	Ccng1/Ccnd1/Rad21	3
GO:0001816	cytokine production	6/101	195/6301	0.0922215	0.541128	0.510968	Crebbp/Pum2/Stoml2/Suz12/Mif/Nptn	6
GO:0043207	response to external biotic stimulus	6/101	195/6301	0.0922215	0.541128	0.510968	Crebbp/Pum2/Lsm5/Tab2/Mif/Adh5	6
GO:0045787	positive regulation of cell cycle	6/101	195/6301	0.0922215	0.541128	0.510968	Crebbp/Eif4g1/Ccnd1/Mif/Rad21/Phip	6
GO:0051707	response to other organism	6/101	195/6301	0.0922215	0.541128	0.510968	Crebbp/Pum2/Lsm5/Tab2/Mif/Adh5	6
GO:0006165	nucleoside diphosphate phosphorylation	2/101	32/6301	0.0925322	0.541128	0.510968	Pgam1/Mif	2
GO:0071156	regulation of cell cycle arrest	2/101	32/6301	0.0925322	0.541128	0.510968	Ccnd1/Mif	2
GO:0072525	pyridine-containing compound biosynthetic process	2/101	32/6301	0.0925322	0.541128	0.510968	Pgam1/Mif	2
GO:0048285	organelle fission	8/101	290/6301	0.0926609	0.541128	0.510968	Ywhah/Actr3/Aspm/Rad21/Fancm/Ndc1/Phf23/Phip	8
GO:0009150	purine ribonucleotide metabolic process	6/101	196/6301	0.0939561	0.546077	0.515641	Cycs/Pgam1/Stoml2/Mif/Nipsnap2/Msh2	6
GO:0030029	actin filament-based process	7/101	243/6301	0.0942413	0.546077	0.515641	Flii/Actr3/Ppfia1/Tpm3/Crk/Rflnb/Itgb1	7
GO:0009617	response to bacterium	4/101	108/6301	0.0946279	0.546077	0.515641	Lsm5/Tab2/Mif/Adh5	4
GO:0045132	meiotic chromosome segregation	3/101	68/6301	0.0950926	0.546077	0.515641	Actr3/Fancm/Ndc1	3
GO:0048608	reproductive structure development	5/101	152/6301	0.0963892	0.546077	0.515641	Sp3/Ccnd1/Aspm/Hectd1/Msh2	5
GO:0050678	regulation of epithelial cell proliferation	4/101	109/6301	0.0970829	0.546077	0.515641	Pdcl3/Ccnd1/Suz12/Pdcd6	4
GO:0052548	regulation of endopeptidase activity	4/101	109/6301	0.0970829	0.546077	0.515641	Cycs/Pdcd6/Psme2/Rps27l	4
GO:0002819	regulation of adaptive immune response	2/101	33/6301	0.0975088	0.546077	0.515641	Mif/Msh2	2
GO:0009185	ribonucleoside diphosphate metabolic process	2/101	33/6301	0.0975088	0.546077	0.515641	Pgam1/Mif	2
GO:0045834	positive regulation of lipid metabolic process	2/101	33/6301	0.0975088	0.546077	0.515641	Stoml2/Acsl3	2
GO:0010562	positive regulation of phosphorus metabolic process	9/101	343/6301	0.0977857	0.546077	0.515641	Eif4g1/Ccnd1/Stoml2/Tab2/Acsl3/Mif/Txn1/Itgb1/Phip	9
GO:0045937	positive regulation of phosphate metabolic process	9/101	343/6301	0.0977857	0.546077	0.515641	Eif4g1/Ccnd1/Stoml2/Tab2/Acsl3/Mif/Txn1/Itgb1/Phip	9
GO:0002237	response to molecule of bacterial origin	3/101	69/6301	0.0983108	0.546077	0.515641	Tab2/Mif/Adh5	3
GO:0009127	purine nucleoside monophosphate biosynthetic process	3/101	69/6301	0.0983108	0.546077	0.515641	Pgam1/Stoml2/Mif	3
GO:0009142	nucleoside triphosphate biosynthetic process	3/101	69/6301	0.0983108	0.546077	0.515641	Pgam1/Stoml2/Mif	3
GO:0009168	purine ribonucleoside monophosphate biosynthetic process	3/101	69/6301	0.0983108	0.546077	0.515641	Pgam1/Stoml2/Mif	3
GO:1990138	neuron projection extension	3/101	69/6301	0.0983108	0.546077	0.515641	Actr3/Map1b/Itgb1	3
GO:0007059	chromosome segregation	7/101	248/6301	0.102202	0.561884	0.530568	Pum2/Actr3/Rad21/Fancm/Ndc1/Phf23/Ctcf	7
GO:0046939	nucleotide phosphorylation	2/101	34/6301	0.10256	0.561884	0.530568	Pgam1/Mif	2
GO:0050864	regulation of B cell activation	2/101	34/6301	0.10256	0.561884	0.530568	Mif/Msh2	2
GO:0045862	positive regulation of proteolysis	5/101	155/6301	0.10261	0.561884	0.530568	Cycs/Oga/Pdcd6/Psme2/Rps27l	5
GO:0061458	reproductive system development	5/101	155/6301	0.10261	0.561884	0.530568	Sp3/Ccnd1/Aspm/Hectd1/Msh2	5
GO:0042113	B cell activation	3/101	71/6301	0.104878	0.571069	0.53924	Sp3/Mif/Msh2	3
GO:0060485	mesenchyme development	3/101	71/6301	0.104878	0.571069	0.53924	Hnrnpab/Pdcd6/Rflnb	3
GO:0009259	ribonucleotide metabolic process	6/101	203/6301	0.106591	0.571912	0.540036	Cycs/Pgam1/Stoml2/Mif/Nipsnap2/Msh2	6
GO:0050769	positive regulation of neurogenesis	6/101	203/6301	0.106591	0.571912	0.540036	Actr3/Eif4g1/Aspm/Mif/Map1b/Itgb1	6
GO:0002685	regulation of leukocyte migration	2/101	35/6301	0.107682	0.571912	0.540036	Mif/Crk	2
GO:0008406	gonad development	3/101	72/6301	0.108226	0.571912	0.540036	Ccnd1/Aspm/Msh2	3
GO:0009156	ribonucleoside monophosphate biosynthetic process	3/101	72/6301	0.108226	0.571912	0.540036	Pgam1/Stoml2/Mif	3
GO:0034502	protein localization to chromosome	3/101	72/6301	0.108226	0.571912	0.540036	Rad21/Msh2/Ctcf	3
GO:0051668	localization within membrane	3/101	72/6301	0.108226	0.571912	0.540036	Ndc1/Nptn/Itgb1	3
GO:0010506	regulation of autophagy	4/101	114/6301	0.109801	0.571912	0.540036	Eif4g1/Scoc/Fez2/Phf23	4
GO:0060284	regulation of cell development	9/101	352/6301	0.1102	0.571912	0.540036	Ywhah/Actr3/Eif4g1/Aspm/Mif/Map1b/Crk/Rflnb/Itgb1	9
GO:0045137	development of primary sexual characteristics	3/101	73/6301	0.111615	0.571912	0.540036	Ccnd1/Aspm/Msh2	3
GO:0002700	regulation of production of molecular mediator of immune response	2/101	36/6301	0.112871	0.571912	0.540036	Mif/Msh2	2
GO:0010811	positive regulation of cell-substrate adhesion	2/101	36/6301	0.112871	0.571912	0.540036	Crk/Itgb1	2
GO:0030183	B cell differentiation	2/101	36/6301	0.112871	0.571912	0.540036	Sp3/Msh2	2
GO:0051881	regulation of mitochondrial membrane potential	2/101	36/6301	0.112871	0.571912	0.540036	Oga/Stoml2	2
GO:0061951	establishment of protein localization to plasma membrane	2/101	36/6301	0.112871	0.571912	0.540036	Sys1/Acsl3	2
GO:1903201	regulation of oxidative stress-induced cell death	2/101	36/6301	0.112871	0.571912	0.540036	Txn1/Ralbp1	2
GO:0045765	regulation of angiogenesis	3/101	74/6301	0.115044	0.571912	0.540036	Pdcl3/Pdcd6/Itgb1	3
GO:0060341	regulation of cellular localization	10/101	407/6301	0.115695	0.571912	0.540036	Actr3/Ppfia1/Oga/Arhgap1/Acsl3/Map1b/Hectd1/Txn1/Nptn/Itgb1	10
GO:0009607	response to biotic stimulus	6/101	208/6301	0.116134	0.571912	0.540036	Crebbp/Pum2/Lsm5/Tab2/Mif/Adh5	6
GO:0005975	carbohydrate metabolic process	5/101	162/6301	0.117886	0.571912	0.540036	Mdh2/Pgam1/Mif/Mdh1/Acadm	5
GO:0030330	DNA damage response, signal transduction by p53 class mediator	2/101	37/6301	0.118124	0.571912	0.540036	Mif/Rps27l	2
GO:0030516	regulation of axon extension	2/101	37/6301	0.118124	0.571912	0.540036	Actr3/Map1b	2
GO:0043242	negative regulation of protein complex disassembly	2/101	37/6301	0.118124	0.571912	0.540036	Map1b/Phf23	2
GO:0050731	positive regulation of peptidyl-tyrosine phosphorylation	2/101	37/6301	0.118124	0.571912	0.540036	Mif/Itgb1	2
GO:0018210	peptidyl-threonine modification	3/101	75/6301	0.118514	0.571912	0.540036	Galnt1/Eif4g1/Phip	3
GO:0048813	dendrite morphogenesis	3/101	75/6301	0.118514	0.571912	0.540036	Ywhah/Actr3/Itgb1	3
GO:0051962	positive regulation of nervous system development	6/101	210/6301	0.12007	0.571912	0.540036	Actr3/Eif4g1/Aspm/Mif/Map1b/Itgb1	6
GO:0045666	positive regulation of neuron differentiation	5/101	163/6301	0.120152	0.571912	0.540036	Actr3/Eif4g1/Mif/Map1b/Itgb1	5
GO:0031334	positive regulation of protein complex assembly	4/101	118/6301	0.120489	0.571912	0.540036	Actr3/Eif4g1/Map1b/G3bp2	4
GO:0140013	meiotic nuclear division	4/101	118/6301	0.120489	0.571912	0.540036	Actr3/Aspm/Fancm/Ndc1	4
GO:0006952	defense response	8/101	309/6301	0.121463	0.571912	0.540036	Pum2/Actr3/Eif4g1/Mif/Crk/G3bp2/Syncrip/Stxbp3	8
GO:0050767	regulation of neurogenesis	8/101	310/6301	0.1231	0.571912	0.540036	Ywhah/Actr3/Eif4g1/Aspm/Mif/Map1b/Crk/Itgb1	8
GO:0009132	nucleoside diphosphate metabolic process	2/101	38/6301	0.123438	0.571912	0.540036	Pgam1/Mif	2
GO:1902750	negative regulation of cell cycle G2/M phase transition	2/101	38/6301	0.123438	0.571912	0.540036	Ccng1/Rad21	2
GO:0019693	ribose phosphate metabolic process	6/101	212/6301	0.124072	0.571912	0.540036	Cycs/Pgam1/Stoml2/Mif/Nipsnap2/Msh2	6
GO:0015711	organic anion transport	3/101	77/6301	0.125569	0.571912	0.540036	Pnpla8/Acsl3/Mif	3
GO:0010975	regulation of neuron projection development	6/101	213/6301	0.126098	0.571912	0.540036	Ywhah/Actr3/Mif/Map1b/Crk/Itgb1	6
GO:0051093	negative regulation of developmental process	8/101	312/6301	0.126408	0.571912	0.540036	Ywhah/Actr3/Ccnd1/Aspm/Suz12/Mif/Rflnb/Itgb1	8
GO:0009895	negative regulation of catabolic process	5/101	166/6301	0.127077	0.571912	0.540036	Pdcl3/Eif4g1/Fez2/Phf23/Syncrip	5
GO:0009165	nucleotide biosynthetic process	4/101	121/6301	0.128791	0.571912	0.540036	Dut/Pgam1/Stoml2/Mif	4
GO:0001892	embryonic placenta development	2/101	39/6301	0.128809	0.571912	0.540036	Sp3/Hectd1	2
GO:0001936	regulation of endothelial cell proliferation	2/101	39/6301	0.128809	0.571912	0.540036	Pdcl3/Pdcd6	2
GO:0006090	pyruvate metabolic process	2/101	39/6301	0.128809	0.571912	0.540036	Pgam1/Mif	2
GO:0019395	fatty acid oxidation	2/101	39/6301	0.128809	0.571912	0.540036	Eci2/Acadm	2
GO:0034440	lipid oxidation	2/101	39/6301	0.128809	0.571912	0.540036	Eci2/Acadm	2
GO:0043648	dicarboxylic acid metabolic process	2/101	39/6301	0.128809	0.571912	0.540036	Mdh2/Mdh1	2
GO:0097581	lamellipodium organization	2/101	39/6301	0.128809	0.571912	0.540036	Actr3/Itgb1	2
GO:0010770	positive regulation of cell morphogenesis involved in differentiation	3/101	78/6301	0.129153	0.571912	0.540036	Actr3/Map1b/Crk	3
GO:0043547	positive regulation of GTPase activity	3/101	78/6301	0.129153	0.571912	0.540036	Crk/Ralbp1/Itgb1	3
GO:0022603	regulation of anatomical structure morphogenesis	8/101	316/6301	0.133165	0.571912	0.540036	Pdcl3/Ywhah/Actr3/Map1b/Pdcd6/Crk/Itgb1/Phip	8
GO:0009062	fatty acid catabolic process	2/101	40/6301	0.134234	0.571912	0.540036	Eci2/Acadm	2
GO:1900407	regulation of cellular response to oxidative stress	2/101	40/6301	0.134234	0.571912	0.540036	Txn1/Ralbp1	2
GO:1901293	nucleoside phosphate biosynthetic process	4/101	123/6301	0.134456	0.571912	0.540036	Dut/Pgam1/Stoml2/Mif	4
GO:0010769	regulation of cell morphogenesis involved in differentiation	4/101	124/6301	0.137327	0.571912	0.540036	Ywhah/Actr3/Map1b/Crk	4
GO:0043269	regulation of ion transport	4/101	124/6301	0.137327	0.571912	0.540036	Ywhah/Oga/Mif/Nipsnap2	4
GO:0048145	regulation of fibroblast proliferation	2/101	41/6301	0.139711	0.571912	0.540036	Mif/Ccna2	2
GO:0055007	cardiac muscle cell differentiation	2/101	41/6301	0.139711	0.571912	0.540036	Acadm/Itgb1	2
GO:0061387	regulation of extent of cell growth	2/101	41/6301	0.139711	0.571912	0.540036	Actr3/Map1b	2
GO:1902882	regulation of response to oxidative stress	2/101	41/6301	0.139711	0.571912	0.540036	Txn1/Ralbp1	2
GO:1903034	regulation of response to wounding	2/101	41/6301	0.139711	0.571912	0.540036	Mif/Crk	2
GO:0030307	positive regulation of cell growth	3/101	81/6301	0.140119	0.571912	0.540036	Eif4g1/Map1b/Crk	3
GO:0050773	regulation of dendrite development	3/101	81/6301	0.140119	0.571912	0.540036	Ywhah/Actr3/Crk	3
GO:0050657	nucleic acid transport	4/101	125/6301	0.140223	0.571912	0.540036	Ddx19a/G3bp2/Ndc1/Hnrnpa1	4
GO:0050658	RNA transport	4/101	125/6301	0.140223	0.571912	0.540036	Ddx19a/G3bp2/Ndc1/Hnrnpa1	4
GO:0052547	regulation of peptidase activity	4/101	125/6301	0.140223	0.571912	0.540036	Cycs/Pdcd6/Psme2/Rps27l	4
GO:0051129	negative regulation of cellular component organization	8/101	322/6301	0.143647	0.571912	0.540036	Ywhah/Actr3/Ppfia1/Map1b/Rad21/Itgb1/Fez2/Phf23	8
GO:0006417	regulation of translation	6/101	222/6301	0.145051	0.571912	0.540036	Rbm3/Pum2/Eif4g1/Tnrc6b/Rps27l/Syncrip	6
GO:0002703	regulation of leukocyte mediated immunity	2/101	42/6301	0.145235	0.571912	0.540036	Crk/Msh2	2
GO:0048144	fibroblast proliferation	2/101	42/6301	0.145235	0.571912	0.540036	Mif/Ccna2	2
GO:0060326	cell chemotaxis	2/101	42/6301	0.145235	0.571912	0.540036	Mif/Crk	2
GO:0060968	regulation of gene silencing	2/101	42/6301	0.145235	0.571912	0.540036	Pum2/Eif4g1	2
GO:0006875	cellular metal ion homeostasis	4/101	127/6301	0.146088	0.571912	0.540036	Oga/Stoml2/Marcksl1/Nptn	4
GO:0034599	cellular response to oxidative stress	4/101	127/6301	0.146088	0.571912	0.540036	Crk/Txn1/Ralbp1/Lonp1	4
GO:0001817	regulation of cytokine production	5/101	174/6301	0.146414	0.571912	0.540036	Crebbp/Pum2/Suz12/Mif/Nptn	5
GO:0016571	histone methylation	3/101	83/6301	0.1476	0.571912	0.540036	Suz12/Dpy30/Ctcf	3
GO:0043281	regulation of cysteine-type endopeptidase activity involved in apoptotic process	3/101	83/6301	0.1476	0.571912	0.540036	Cycs/Pdcd6/Rps27l	3
GO:0061013	regulation of mRNA catabolic process	3/101	83/6301	0.1476	0.571912	0.540036	Pum2/Tnrc6b/Syncrip	3
GO:1901342	regulation of vasculature development	3/101	83/6301	0.1476	0.571912	0.540036	Pdcl3/Pdcd6/Itgb1	3
GO:0051236	establishment of RNA localization	4/101	128/6301	0.149056	0.571912	0.540036	Ddx19a/G3bp2/Ndc1/Hnrnpa1	4
GO:0000712	resolution of meiotic recombination intermediates	1/101	1607707	0.14931	0.571912	0.540036	Fancm	1
GO:0001783	B cell apoptotic process	1/101	1607707	0.14931	0.571912	0.540036	Mif	1
GO:0001829	trophectodermal cell differentiation	1/101	1607707	0.14931	0.571912	0.540036	Sp3	1
GO:0001910	regulation of leukocyte mediated cytotoxicity	1/101	1607707	0.14931	0.571912	0.540036	Crk	1
GO:0002228	natural killer cell mediated immunity	1/101	1607707	0.14931	0.571912	0.540036	Crk	1
GO:0002704	negative regulation of leukocyte mediated immunity	1/101	1607707	0.14931	0.571912	0.540036	Crk	1
GO:0006721	terpenoid metabolic process	1/101	1607707	0.14931	0.571912	0.540036	Adh5	1
GO:0006907	pinocytosis	1/101	1607707	0.14931	0.571912	0.540036	Snx5	1
GO:0007595	lactation	1/101	1607707	0.14931	0.571912	0.540036	Ccnd1	1
GO:0009147	pyrimidine nucleoside triphosphate metabolic process	1/101	1607707	0.14931	0.571912	0.540036	Dut	1
GO:0009226	nucleotide-sugar biosynthetic process	1/101	1607707	0.14931	0.571912	0.540036	Cmas	1
GO:0010524	positive regulation of calcium ion transport into cytosol	1/101	1607707	0.14931	0.571912	0.540036	Oga	1
GO:0014888	striated muscle adaptation	1/101	1607707	0.14931	0.571912	0.540036	Oga	1
GO:0030252	growth hormone secretion	1/101	1607707	0.14931	0.571912	0.540036	Oga	1
GO:0030851	granulocyte differentiation	1/101	1607707	0.14931	0.571912	0.540036	Sp3	1
GO:0030857	negative regulation of epithelial cell differentiation	1/101	1607707	0.14931	0.571912	0.540036	Ccnd1	1
GO:0030947	regulation of vascular endothelial growth factor receptor signaling pathway	1/101	1607707	0.14931	0.571912	0.540036	Pdcd6	1
GO:0031100	animal organ regeneration	1/101	1607707	0.14931	0.571912	0.540036	Ccnd1	1
GO:0031343	positive regulation of cell killing	1/101	1607707	0.14931	0.571912	0.540036	Oga	1
GO:0031573	intra-S DNA damage checkpoint	1/101	1607707	0.14931	0.571912	0.540036	Msh2	1
GO:0032330	regulation of chondrocyte differentiation	1/101	1607707	0.14931	0.571912	0.540036	Rflnb	1
GO:0033028	myeloid cell apoptotic process	1/101	1607707	0.14931	0.571912	0.540036	Mif	1
GO:0033599	regulation of mammary gland epithelial cell proliferation	1/101	1607707	0.14931	0.571912	0.540036	Ccnd1	1
GO:0033628	regulation of cell adhesion mediated by integrin	1/101	1607707	0.14931	0.571912	0.540036	Crk	1
GO:0034308	primary alcohol metabolic process	1/101	1607707	0.14931	0.571912	0.540036	Adh5	1
GO:0034643	establishment of mitochondrion localization, microtubule-mediated	1/101	1607707	0.14931	0.571912	0.540036	Map1b	1
GO:0035020	regulation of Rac protein signal transduction	1/101	1607707	0.14931	0.571912	0.540036	Crk	1
GO:0039535	regulation of RIG-I signaling pathway	1/101	1607707	0.14931	0.571912	0.540036	Pum2	1
GO:0042267	natural killer cell mediated cytotoxicity	1/101	1607707	0.14931	0.571912	0.540036	Crk	1
GO:0042921	glucocorticoid receptor signaling pathway	1/101	1607707	0.14931	0.571912	0.540036	Ywhah	1
GO:0044275	cellular carbohydrate catabolic process	1/101	1607707	0.14931	0.571912	0.540036	Pgam1	1
GO:0045737	positive regulation of cyclin-dependent protein serine/threonine kinase activity	1/101	1607707	0.14931	0.571912	0.540036	Ccnd1	1
GO:0045876	positive regulation of sister chromatid cohesion	1/101	1607707	0.14931	0.571912	0.540036	Rad21	1
GO:0046475	glycerophospholipid catabolic process	1/101	1607707	0.14931	0.571912	0.540036	Pnpla8	1
GO:0047497	mitochondrion transport along microtubule	1/101	1607707	0.14931	0.571912	0.540036	Map1b	1
GO:0048013	ephrin receptor signaling pathway	1/101	1607707	0.14931	0.571912	0.540036	Crk	1
GO:0048246	macrophage chemotaxis	1/101	1607707	0.14931	0.571912	0.540036	Mif	1
GO:0051131	chaperone-mediated protein complex assembly	1/101	1607707	0.14931	0.571912	0.540036	Lonp1	1
GO:0051654	establishment of mitochondrion localization	1/101	1607707	0.14931	0.571912	0.540036	Map1b	1
GO:0051965	positive regulation of synapse assembly	1/101	1607707	0.14931	0.571912	0.540036	Actr3	1
GO:0060706	cell differentiation involved in embryonic placenta development	1/101	1607707	0.14931	0.571912	0.540036	Hectd1	1
GO:0061082	myeloid leukocyte cytokine production	1/101	1607707	0.14931	0.571912	0.540036	Mif	1
GO:0090161	Golgi ribbon formation	1/101	1607707	0.14931	0.571912	0.540036	Tmed5	1
GO:0097366	response to bronchodilator	1/101	1607707	0.14931	0.571912	0.540036	Crk	1
GO:1901032	negative regulation of response to reactive oxygen species	1/101	1607707	0.14931	0.571912	0.540036	Txn1	1
GO:1903206	negative regulation of hydrogen peroxide-induced cell death	1/101	1607707	0.14931	0.571912	0.540036	Txn1	1
GO:1905214	regulation of RNA binding	1/101	1607707	0.14931	0.571912	0.540036	Eif4g1	1
GO:1905521	regulation of macrophage migration	1/101	1607707	0.14931	0.571912	0.540036	Mif	1
GO:2000273	positive regulation of signaling receptor activity	1/101	1607707	0.14931	0.571912	0.540036	Itgb1	1
GO:2000649	regulation of sodium ion transmembrane transporter activity	1/101	1607707	0.14931	0.571912	0.540036	Ywhah	1
GO:2001039	negative regulation of cellular response to drug	1/101	1607707	0.14931	0.571912	0.540036	Txn1	1
GO:0032507	maintenance of protein location in cell	2/101	43/6301	0.150805	0.571912	0.540036	Vps13a/Txn1	2
GO:1903578	regulation of ATP metabolic process	2/101	43/6301	0.150805	0.571912	0.540036	Pgam1/Mif	2
GO:0050776	regulation of immune response	5/101	176/6301	0.151438	0.571912	0.540036	Pum2/Stoml2/Mif/Crk/Msh2	5
GO:0007409	axonogenesis	4/101	129/6301	0.152048	0.571912	0.540036	Actr3/Map1b/Nptn/Itgb1	4
GO:0031401	positive regulation of protein modification process	10/101	432/6301	0.152793	0.571912	0.540036	Eif4g1/Ccnd1/Tab2/Mif/Pdcd6/Txn1/Fancm/Itgb1/Phf23/Phip	10
GO:0007005	mitochondrion organization	7/101	276/6301	0.153242	0.571912	0.540036	Ssbp1/Eif4g1/Stoml2/Nipsnap2/Tfam/Timm9/Lonp1	7
GO:0051960	regulation of nervous system development	8/101	328/6301	0.154532	0.571912	0.540036	Ywhah/Actr3/Eif4g1/Aspm/Mif/Map1b/Crk/Itgb1	8
GO:0016197	endosomal transport	4/101	130/6301	0.155064	0.571912	0.540036	Snx5/Tmem50a/Arhgap1/Dpy30	4
GO:0006323	DNA packaging	3/101	85/6301	0.15521	0.571912	0.540036	Hp1bp3/Phf23/Ctcf	3
GO:0042391	regulation of membrane potential	3/101	85/6301	0.15521	0.571912	0.540036	Ywhah/Oga/Stoml2	3
GO:0071560	cellular response to transforming growth factor beta stimulus	3/101	85/6301	0.15521	0.571912	0.540036	Crebbp/Actr3/Crk	3
GO:0002831	regulation of response to biotic stimulus	2/101	44/6301	0.156417	0.571912	0.540036	Pum2/Mif	2
GO:0006893	Golgi to plasma membrane transport	2/101	44/6301	0.156417	0.571912	0.540036	Sys1/Acsl3	2
GO:0016052	carbohydrate catabolic process	2/101	44/6301	0.156417	0.571912	0.540036	Pgam1/Mif	2
GO:0031099	regeneration	2/101	44/6301	0.156417	0.571912	0.540036	Ccnd1/Mif	2
GO:0072329	monocarboxylic acid catabolic process	2/101	44/6301	0.156417	0.571912	0.540036	Eci2/Acadm	2
GO:1990542	mitochondrial transmembrane transport	2/101	44/6301	0.156417	0.571912	0.540036	Stoml2/Timm9	2
GO:0006260	DNA replication	5/101	178/6301	0.156536	0.571912	0.540036	Ssbp1/Stoml2/Ccna2/Fancm/Stra8	5
GO:0001932	regulation of protein phosphorylation	11/101	488/6301	0.156678	0.571912	0.540036	Ccng1/Pdcl3/Eif4g1/Ccnd1/Tab2/Suz12/Mif/Ccna2/Txn1/Itgb1/Phip	11
GO:0016458	gene silencing	4/101	131/6301	0.158101	0.571912	0.540036	Rbm3/Pum2/Eif4g1/Tnrc6b	4
GO:0072331	signal transduction by p53 class mediator	3/101	86/6301	0.15906	0.571912	0.540036	Mif/Rps27l/Msh2	3
GO:1903322	positive regulation of protein modification by small protein conjugation or removal	3/101	86/6301	0.15906	0.571912	0.540036	Pdcd6/Fancm/Phf23	3
GO:0007610	behavior	5/101	179/6301	0.159111	0.571912	0.540036	Eif4g1/Vps13a/Mif/Dynlrb1/Itgb1	5
GO:0050673	epithelial cell proliferation	4/101	132/6301	0.161162	0.571912	0.540036	Pdcl3/Ccnd1/Suz12/Pdcd6	4
GO:1903046	meiotic cell cycle process	4/101	132/6301	0.161162	0.571912	0.540036	Actr3/Aspm/Fancm/Ndc1	4
GO:0033365	protein localization to organelle	11/101	491/6301	0.16129	0.571912	0.540036	Mbtps1/Vps13a/Sys1/Srpr/Zfand6/Txn1/Rad21/Timm9/Phip/Msh2/Ctcf	11
GO:0007264	small GTPase mediated signal transduction	5/101	180/6301	0.161704	0.571912	0.540036	Arhgap1/Crk/G3bp2/Ralbp1/Itgb1	5
GO:0036473	cell death in response to oxidative stress	2/101	45/6301	0.162069	0.571912	0.540036	Txn1/Ralbp1	2
GO:0007548	sex differentiation	3/101	87/6301	0.162941	0.571912	0.540036	Ccnd1/Aspm/Msh2	3
GO:0001662	behavioral fear response	1/101	1607738	0.162967	0.571912	0.540036	Eif4g1	1
GO:0002720	positive regulation of cytokine production involved in immune response	1/101	1607738	0.162967	0.571912	0.540036	Mif	1
GO:0006122	mitochondrial electron transport, ubiquinol to cytochrome c	1/101	1607738	0.162967	0.571912	0.540036	Cycs	1
GO:0006901	vesicle coating	1/101	1607738	0.162967	0.571912	0.540036	Pdcd6	1
GO:0006978	DNA damage response, signal transduction by p53 class mediator resulting in transcription of p21 class mediator	1/101	1607738	0.162967	0.571912	0.540036	Rps27l	1
GO:0010801	negative regulation of peptidyl-threonine phosphorylation	1/101	1607738	0.162967	0.571912	0.540036	Eif4g1	1
GO:0021535	cell migration in hindbrain	1/101	1607738	0.162967	0.571912	0.540036	Itgb1	1
GO:0031958	corticosteroid receptor signaling pathway	1/101	1607738	0.162967	0.571912	0.540036	Ywhah	1
GO:0032480	negative regulation of type I interferon production	1/101	1607738	0.162967	0.571912	0.540036	Crebbp	1
GO:0034982	mitochondrial protein processing	1/101	1607738	0.162967	0.571912	0.540036	Stoml2	1
GO:0039529	RIG-I signaling pathway	1/101	1607738	0.162967	0.571912	0.540036	Pum2	1
GO:0039531	regulation of viral-induced cytoplasmic pattern recognition receptor signaling pathway	1/101	1607738	0.162967	0.571912	0.540036	Pum2	1
GO:0042596	fear response	1/101	1607738	0.162967	0.571912	0.540036	Eif4g1	1
GO:0048009	insulin-like growth factor receptor signaling pathway	1/101	1607738	0.162967	0.571912	0.540036	Phip	1
GO:0048103	somatic stem cell division	1/101	1607738	0.162967	0.571912	0.540036	Aspm	1
GO:0060211	regulation of nuclear-transcribed mRNA poly(A) tail shortening	1/101	1607738	0.162967	0.571912	0.540036	Tnrc6b	1
GO:0061035	regulation of cartilage development	1/101	1607738	0.162967	0.571912	0.540036	Rflnb	1
GO:0070734	histone H3-K27 methylation	1/101	1607738	0.162967	0.571912	0.540036	Suz12	1
GO:0097009	energy homeostasis	1/101	1607738	0.162967	0.571912	0.540036	Eif4g1	1
GO:0098974	postsynaptic actin cytoskeleton organization	1/101	1607738	0.162967	0.571912	0.540036	Actr3	1
GO:0099188	postsynaptic cytoskeleton organization	1/101	1607738	0.162967	0.571912	0.540036	Actr3	1
GO:1902692	regulation of neuroblast proliferation	1/101	1607738	0.162967	0.571912	0.540036	Aspm	1
GO:1903793	positive regulation of anion transport	1/101	1607738	0.162967	0.571912	0.540036	Mif	1
GO:1904031	positive regulation of cyclin-dependent protein kinase activity	1/101	1607738	0.162967	0.571912	0.540036	Ccnd1	1
GO:2000209	regulation of anoikis	1/101	1607738	0.162967	0.571912	0.540036	Itgb1	1
GO:2000404	regulation of T cell migration	1/101	1607738	0.162967	0.571912	0.540036	Crk	1
GO:2001259	positive regulation of cation channel activity	1/101	1607738	0.162967	0.571912	0.540036	Nipsnap2	1
GO:0006732	coenzyme metabolic process	4/101	133/6301	0.164244	0.571912	0.540036	Mdh2/Pgam1/Mif/Mdh1	4
GO:0006869	lipid transport	3/101	88/6301	0.16685	0.571912	0.540036	Pnpla8/Acsl3/Mif	3
GO:0034220	ion transmembrane transport	5/101	182/6301	0.166942	0.571912	0.540036	Slc25a3/Ywhah/Stoml2/Nipsnap2/Marcksl1	5
GO:0072594	establishment of protein localization to organelle	6/101	232/6301	0.167558	0.571912	0.540036	Mbtps1/Vps13a/Srpr/Zfand6/Timm9/Phip	6
GO:1900542	regulation of purine nucleotide metabolic process	2/101	46/6301	0.167758	0.571912	0.540036	Pgam1/Mif	2
GO:0015931	nucleobase-containing compound transport	4/101	135/6301	0.170472	0.571912	0.540036	Ddx19a/G3bp2/Ndc1/Hnrnpa1	4
GO:0071559	response to transforming growth factor beta	3/101	89/6301	0.170786	0.571912	0.540036	Crebbp/Actr3/Crk	3
GO:0008360	regulation of cell shape	2/101	47/6301	0.173481	0.571912	0.540036	Crk/Phip	2
GO:0021987	cerebral cortex development	2/101	47/6301	0.173481	0.571912	0.540036	Aspm/Crk	2
GO:0051924	regulation of calcium ion transport	2/101	47/6301	0.173481	0.571912	0.540036	Oga/Nipsnap2	2
GO:0060560	developmental growth involved in morphogenesis	3/101	90/6301	0.17475	0.571912	0.540036	Actr3/Map1b/Itgb1	3
GO:0000212	meiotic spindle organization	1/101	1607768	0.176408	0.571912	0.540036	Aspm	1
GO:0001676	long-chain fatty acid metabolic process	1/101	1607768	0.176408	0.571912	0.540036	Pnpla8	1
GO:0001782	B cell homeostasis	1/101	1607768	0.176408	0.571912	0.540036	Mif	1
GO:0002209	behavioral defense response	1/101	1607768	0.176408	0.571912	0.540036	Eif4g1	1
GO:0003170	heart valve development	1/101	1607768	0.176408	0.571912	0.540036	Hectd1	1
GO:0006390	mitochondrial transcription	1/101	1607768	0.176408	0.571912	0.540036	Tfam	1
GO:0006855	drug transmembrane transport	1/101	1607768	0.176408	0.571912	0.540036	Ralbp1	1
GO:0006949	syncytium formation	1/101	1607768	0.176408	0.571912	0.540036	Ccng1	1
GO:0009067	aspartate family amino acid biosynthetic process	1/101	1607768	0.176408	0.571912	0.540036	Mtap	1
GO:0009263	deoxyribonucleotide biosynthetic process	1/101	1607768	0.176408	0.571912	0.540036	Dut	1
GO:0009395	phospholipid catabolic process	1/101	1607768	0.176408	0.571912	0.540036	Pnpla8	1
GO:0010800	positive regulation of peptidyl-threonine phosphorylation	1/101	1607768	0.176408	0.571912	0.540036	Phip	1
GO:0039528	cytoplasmic pattern recognition receptor signaling pathway in response to virus	1/101	1607768	0.176408	0.571912	0.540036	Pum2	1
GO:0042451	purine nucleoside biosynthetic process	1/101	1607768	0.176408	0.571912	0.540036	Mtap	1
GO:0042772	DNA damage response, signal transduction resulting in transcription	1/101	1607768	0.176408	0.571912	0.540036	Rps27l	1
GO:0043243	positive regulation of protein complex disassembly	1/101	1607768	0.176408	0.571912	0.540036	Oga	1
GO:0043268	positive regulation of potassium ion transport	1/101	1607768	0.176408	0.571912	0.540036	Mif	1
GO:0045920	negative regulation of exocytosis	1/101	1607768	0.176408	0.571912	0.540036	Stxbp3	1
GO:0046129	purine ribonucleoside biosynthetic process	1/101	1607768	0.176408	0.571912	0.540036	Mtap	1
GO:0046164	alcohol catabolic process	1/101	1607768	0.176408	0.571912	0.540036	Adh5	1
GO:0048596	embryonic camera-type eye morphogenesis	1/101	1607768	0.176408	0.571912	0.540036	Sp3	1
GO:0051491	positive regulation of filopodium assembly	1/101	1607768	0.176408	0.571912	0.540036	Actr3	1
GO:0072678	T cell migration	1/101	1607768	0.176408	0.571912	0.540036	Crk	1
GO:0090151	establishment of protein localization to mitochondrial membrane	1/101	1607768	0.176408	0.571912	0.540036	Timm9	1
GO:1900409	positive regulation of cellular response to oxidative stress	1/101	1607768	0.176408	0.571912	0.540036	Ralbp1	1
GO:1902884	positive regulation of response to oxidative stress	1/101	1607768	0.176408	0.571912	0.540036	Ralbp1	1
GO:1903209	positive regulation of oxidative stress-induced cell death	1/101	1607768	0.176408	0.571912	0.540036	Ralbp1	1
GO:2000171	negative regulation of dendrite development	1/101	1607768	0.176408	0.571912	0.540036	Ywhah	1
GO:0000075	cell cycle checkpoint	4/101	137/6301	0.176783	0.571912	0.540036	Ccng1/Ccnd1/Rps27l/Msh2	4
GO:0098662	inorganic cation transmembrane transport	4/101	137/6301	0.176783	0.571912	0.540036	Ywhah/Stoml2/Nipsnap2/Marcksl1	4
GO:0070925	organelle assembly	9/101	393/6301	0.177246	0.571912	0.540036	Pum2/Actr3/Aspm/Ro60/G3bp2/Rps27l/Itgb1/Fez2/Phf23	9
GO:0001935	endothelial cell proliferation	2/101	48/6301	0.179236	0.571912	0.540036	Pdcl3/Pdcd6	2
GO:0006140	regulation of nucleotide metabolic process	2/101	48/6301	0.179236	0.571912	0.540036	Pgam1/Mif	2
GO:0010977	negative regulation of neuron projection development	2/101	48/6301	0.179236	0.571912	0.540036	Ywhah/Actr3	2
GO:0015980	energy derivation by oxidation of organic compounds	4/101	138/6301	0.179969	0.571912	0.540036	Mdh2/Cycs/Mdh1/Acadm	4
GO:0022604	regulation of cell morphogenesis	5/101	187/6301	0.180327	0.571912	0.540036	Ywhah/Actr3/Map1b/Crk/Phip	5
GO:0001775	cell activation	6/101	238/6301	0.181741	0.571912	0.540036	Sp3/Stoml2/Mif/Hectd1/Msh2/Stxbp3	6
GO:0032990	cell part morphogenesis	6/101	238/6301	0.181741	0.571912	0.540036	Ssbp1/Ywhah/Actr3/Map1b/Nptn/Itgb1	6
GO:0006935	chemotaxis	3/101	92/6301	0.182755	0.571912	0.540036	Mif/Crk/Nptn	3
GO:0009152	purine ribonucleotide biosynthetic process	3/101	92/6301	0.182755	0.571912	0.540036	Pgam1/Stoml2/Mif	3
GO:0017148	negative regulation of translation	3/101	92/6301	0.182755	0.571912	0.540036	Eif4g1/Tnrc6b/Syncrip	3
GO:0007015	actin filament organization	4/101	139/6301	0.183174	0.571912	0.540036	Actr3/Ppfia1/Tpm3/Rflnb	4
GO:0010675	regulation of cellular carbohydrate metabolic process	2/101	49/6301	0.18502	0.571912	0.540036	Pgam1/Acadm	2
GO:0048477	oogenesis	2/101	49/6301	0.18502	0.571912	0.540036	Aspm/Stra8	2
GO:0048814	regulation of dendrite morphogenesis	2/101	49/6301	0.18502	0.571912	0.540036	Ywhah/Actr3	2
GO:0055114	oxidation-reduction process	8/101	344/6301	0.185429	0.571912	0.540036	Ndufa4/Mdh2/Cycs/Eci2/Mdh1/Txn1/Acadm/Adh5	8
GO:0046649	lymphocyte activation	5/101	189/6301	0.185794	0.571912	0.540036	Sp3/Stoml2/Mif/Hectd1/Msh2	5
GO:0007033	vacuole organization	3/101	93/6301	0.186795	0.571912	0.540036	Mbtps1/Fez2/Phf23	3
GO:0042330	taxis	3/101	93/6301	0.186795	0.571912	0.540036	Mif/Crk/Nptn	3
GO:2000116	regulation of cysteine-type endopeptidase activity	3/101	93/6301	0.186795	0.571912	0.540036	Cycs/Pdcd6/Rps27l	3
GO:0002526	acute inflammatory response	1/101	13/6301	0.189634	0.571912	0.540036	Mif	1
GO:0002712	regulation of B cell mediated immunity	1/101	13/6301	0.189634	0.571912	0.540036	Msh2	1
GO:0002889	regulation of immunoglobulin mediated immune response	1/101	13/6301	0.189634	0.571912	0.540036	Msh2	1
GO:0005978	glycogen biosynthetic process	1/101	13/6301	0.189634	0.571912	0.540036	Acadm	1
GO:0006349	regulation of gene expression by genetic imprinting	1/101	13/6301	0.189634	0.571912	0.540036	Ctcf	1
GO:0006614	SRP-dependent cotranslational protein targeting to membrane	1/101	13/6301	0.189634	0.571912	0.540036	Srpr	1
GO:0006739	NADP metabolic process	1/101	13/6301	0.189634	0.571912	0.540036	Pgam1	1
GO:0006999	nuclear pore organization	1/101	13/6301	0.189634	0.571912	0.540036	Ndc1	1
GO:0009250	glucan biosynthetic process	1/101	13/6301	0.189634	0.571912	0.540036	Acadm	1
GO:0010165	response to X-ray	1/101	13/6301	0.189634	0.571912	0.540036	Msh2	1
GO:0017001	antibiotic catabolic process	1/101	13/6301	0.189634	0.571912	0.540036	Adh5	1
GO:0022403	cell cycle phase	1/101	13/6301	0.189634	0.571912	0.540036	Dek	1
GO:0030168	platelet activation	1/101	13/6301	0.189634	0.571912	0.540036	Stxbp3	1
GO:0030239	myofibril assembly	1/101	13/6301	0.189634	0.571912	0.540036	Itgb1	1
GO:0032370	positive regulation of lipid transport	1/101	13/6301	0.189634	0.571912	0.540036	Mif	1
GO:0032623	interleukin-2 production	1/101	13/6301	0.189634	0.571912	0.540036	Stoml2	1
GO:0045191	regulation of isotype switching	1/101	13/6301	0.189634	0.571912	0.540036	Msh2	1
GO:0046426	negative regulation of JAK-STAT cascade	1/101	13/6301	0.189634	0.571912	0.540036	Suz12	1
GO:0046503	glycerolipid catabolic process	1/101	13/6301	0.189634	0.571912	0.540036	Pnpla8	1
GO:0048048	embryonic eye morphogenesis	1/101	13/6301	0.189634	0.571912	0.540036	Sp3	1
GO:0048662	negative regulation of smooth muscle cell proliferation	1/101	13/6301	0.189634	0.571912	0.540036	Ralbp1	1
GO:0061756	leukocyte adhesion to vascular endothelial cell	1/101	13/6301	0.189634	0.571912	0.540036	Itgb1	1
GO:0090314	positive regulation of protein targeting to membrane	1/101	13/6301	0.189634	0.571912	0.540036	Actr3	1
GO:0097150	neuronal stem cell population maintenance	1/101	13/6301	0.189634	0.571912	0.540036	Aspm	1
GO:0120033	negative regulation of plasma membrane bounded cell projection assembly	1/101	13/6301	0.189634	0.571912	0.540036	Actr3	1
GO:1900153	positive regulation of nuclear-transcribed mRNA catabolic process, deadenylation-dependent decay	1/101	13/6301	0.189634	0.571912	0.540036	Tnrc6b	1
GO:1902254	negative regulation of intrinsic apoptotic signaling pathway by p53 class mediator	1/101	13/6301	0.189634	0.571912	0.540036	Mif	1
GO:1902895	positive regulation of pri-miRNA transcription by RNA polymerase II	1/101	13/6301	0.189634	0.571912	0.540036	Ctcf	1
GO:1904893	negative regulation of STAT cascade	1/101	13/6301	0.189634	0.571912	0.540036	Suz12	1
GO:1905517	macrophage migration	1/101	13/6301	0.189634	0.571912	0.540036	Mif	1
GO:2000249	regulation of actin cytoskeleton reorganization	1/101	13/6301	0.189634	0.571912	0.540036	Actr3	1
GO:2000401	regulation of lymphocyte migration	1/101	13/6301	0.189634	0.571912	0.540036	Crk	1
GO:2001024	negative regulation of response to drug	1/101	13/6301	0.189634	0.571912	0.540036	Txn1	1
GO:2001032	regulation of double-strand break repair via nonhomologous end joining	1/101	13/6301	0.189634	0.571912	0.540036	Dek	1
GO:2001171	positive regulation of ATP biosynthetic process	1/101	13/6301	0.189634	0.571912	0.540036	Mif	1
GO:0018105	peptidyl-serine phosphorylation	4/101	141/6301	0.189642	0.571912	0.540036	Eif4g1/Mif/Txn1/Phip	4
GO:0006513	protein monoubiquitination	2/101	50/6301	0.190832	0.571912	0.540036	Pdcd6/Fancm	2
GO:0050878	regulation of body fluid levels	2/101	50/6301	0.190832	0.571912	0.540036	Ccnd1/Stxbp3	2
GO:0051896	regulation of protein kinase B signaling	2/101	50/6301	0.190832	0.571912	0.540036	Pdcd6/Itgb1	2
GO:0006475	internal protein amino acid acetylation	3/101	94/6301	0.190858	0.571912	0.540036	Crebbp/Mdh2/Ctcf	3
GO:0048588	developmental cell growth	3/101	94/6301	0.190858	0.571912	0.540036	Actr3/Map1b/Itgb1	3
GO:0010976	positive regulation of neuron projection development	4/101	142/6301	0.192904	0.571912	0.540036	Actr3/Mif/Map1b/Itgb1	4
GO:0050778	positive regulation of immune response	4/101	142/6301	0.192904	0.571912	0.540036	Pum2/Stoml2/Mif/Msh2	4
GO:0001934	positive regulation of protein phosphorylation	7/101	295/6301	0.193571	0.571912	0.540036	Eif4g1/Ccnd1/Tab2/Mif/Txn1/Itgb1/Phip	7
GO:0044255	cellular lipid metabolic process	7/101	295/6301	0.193571	0.571912	0.540036	Pnpla8/Eci2/Stoml2/Acsl3/Mif/Acadm/Adh5	7
GO:0007088	regulation of mitotic nuclear division	3/101	95/6301	0.194944	0.571912	0.540036	Ywhah/Rad21/Phip	3
GO:0097435	supramolecular fiber organization	6/101	244/6301	0.196394	0.571912	0.540036	Actr3/Ppfia1/Map1b/Tpm3/Rflnb/Itgb1	6
GO:0032412	regulation of ion transmembrane transporter activity	2/101	51/6301	0.196668	0.571912	0.540036	Ywhah/Nipsnap2	2
GO:0035051	cardiocyte differentiation	2/101	51/6301	0.196668	0.571912	0.540036	Acadm/Itgb1	2
GO:0051480	regulation of cytosolic calcium ion concentration	2/101	51/6301	0.196668	0.571912	0.540036	Oga/Marcksl1	2
GO:0051186	cofactor metabolic process	5/101	194/6301	0.199723	0.571912	0.540036	Mdh2/Cycs/Pgam1/Mif/Mdh1	5
GO:0022898	regulation of transmembrane transporter activity	2/101	52/6301	0.202526	0.571912	0.540036	Ywhah/Nipsnap2	2
GO:0071356	cellular response to tumor necrosis factor	2/101	52/6301	0.202526	0.571912	0.540036	Actr3/Zfand6	2
GO:1902904	negative regulation of supramolecular fiber organization	2/101	52/6301	0.202526	0.571912	0.540036	Ppfia1/Map1b	2
GO:0001656	metanephros development	1/101	14/6301	0.202651	0.571912	0.540036	Aph1a	1
GO:0002639	positive regulation of immunoglobulin production	1/101	14/6301	0.202651	0.571912	0.540036	Msh2	1
GO:0006040	amino sugar metabolic process	1/101	14/6301	0.202651	0.571912	0.540036	Oga	1
GO:0006509	membrane protein ectodomain proteolysis	1/101	14/6301	0.202651	0.571912	0.540036	Aph1a	1
GO:0006613	cotranslational protein targeting to membrane	1/101	14/6301	0.202651	0.571912	0.540036	Srpr	1
GO:0010592	positive regulation of lamellipodium assembly	1/101	14/6301	0.202651	0.571912	0.540036	Actr3	1
GO:0016973	poly(A)+ mRNA export from nucleus	1/101	14/6301	0.202651	0.571912	0.540036	Ddx19a	1
GO:0030810	positive regulation of nucleotide biosynthetic process	1/101	14/6301	0.202651	0.571912	0.540036	Mif	1
GO:0030888	regulation of B cell proliferation	1/101	14/6301	0.202651	0.571912	0.540036	Mif	1
GO:0031365	N-terminal protein amino acid modification	1/101	14/6301	0.202651	0.571912	0.540036	Crebbp	1
GO:0033598	mammary gland epithelial cell proliferation	1/101	14/6301	0.202651	0.571912	0.540036	Ccnd1	1
GO:0034109	homotypic cell-cell adhesion	1/101	14/6301	0.202651	0.571912	0.540036	Stxbp3	1
GO:0035176	social behavior	1/101	14/6301	0.202651	0.571912	0.540036	Vps13a	1
GO:0045324	late endosome to vacuole transport	1/101	14/6301	0.202651	0.571912	0.540036	Tmem50a	1
GO:0045824	negative regulation of innate immune response	1/101	14/6301	0.202651	0.571912	0.540036	Crk	1
GO:0046823	negative regulation of nucleocytoplasmic transport	1/101	14/6301	0.202651	0.571912	0.540036	Txn1	1
GO:0048010	vascular endothelial growth factor receptor signaling pathway	1/101	14/6301	0.202651	0.571912	0.540036	Pdcd6	1
GO:0051703	intraspecies interaction between organisms	1/101	14/6301	0.202651	0.571912	0.540036	Vps13a	1
GO:0070828	heterochromatin organization	1/101	14/6301	0.202651	0.571912	0.540036	Hp1bp3	1
GO:0090344	negative regulation of cell aging	1/101	14/6301	0.202651	0.571912	0.540036	Mif	1
GO:0099172	presynapse organization	1/101	14/6301	0.202651	0.571912	0.540036	Eif4g1	1
GO:1900373	positive regulation of purine nucleotide biosynthetic process	1/101	14/6301	0.202651	0.571912	0.540036	Mif	1
GO:1901616	organic hydroxy compound catabolic process	1/101	14/6301	0.202651	0.571912	0.540036	Adh5	1
GO:1902230	negative regulation of intrinsic apoptotic signaling pathway in response to DNA damage	1/101	14/6301	0.202651	0.571912	0.540036	Mif	1
GO:1902305	regulation of sodium ion transmembrane transport	1/101	14/6301	0.202651	0.571912	0.540036	Ywhah	1
GO:1903035	negative regulation of response to wounding	1/101	14/6301	0.202651	0.571912	0.540036	Crk	1
GO:0007163	establishment or maintenance of cell polarity	3/101	97/6301	0.203181	0.571912	0.540036	Actr3/Map1b/Crk	3
GO:0098655	cation transmembrane transport	4/101	146/6301	0.206125	0.571912	0.540036	Ywhah/Stoml2/Nipsnap2/Marcksl1	4
GO:0006164	purine nucleotide biosynthetic process	3/101	98/6301	0.207331	0.571912	0.540036	Pgam1/Stoml2/Mif	3
GO:0009260	ribonucleotide biosynthetic process	3/101	98/6301	0.207331	0.571912	0.540036	Pgam1/Stoml2/Mif	3
GO:0048667	cell morphogenesis involved in neuron differentiation	5/101	197/6301	0.208251	0.571912	0.540036	Ywhah/Actr3/Map1b/Nptn/Itgb1	5
GO:0001764	neuron migration	2/101	53/6301	0.208405	0.571912	0.540036	Aspm/Crk	2
GO:0002449	lymphocyte mediated immunity	2/101	53/6301	0.208405	0.571912	0.540036	Crk/Msh2	2
GO:0031497	chromatin assembly	2/101	53/6301	0.208405	0.571912	0.540036	Hp1bp3/Ctcf	2
GO:0042542	response to hydrogen peroxide	2/101	53/6301	0.208405	0.571912	0.540036	Crk/Txn1	2
GO:0006403	RNA localization	4/101	147/6301	0.209472	0.571912	0.540036	Ddx19a/G3bp2/Ndc1/Hnrnpa1	4
GO:0006914	autophagy	5/101	198/6301	0.21112	0.571912	0.540036	Eif4g1/Vps13a/Scoc/Fez2/Phf23	5
GO:0016049	cell growth	5/101	198/6301	0.21112	0.571912	0.540036	Actr3/Eif4g1/Map1b/Crk/Itgb1	5
GO:0061919	process utilizing autophagic mechanism	5/101	198/6301	0.21112	0.571912	0.540036	Eif4g1/Vps13a/Scoc/Fez2/Phf23	5
GO:0098813	nuclear chromosome segregation	5/101	198/6301	0.21112	0.571912	0.540036	Actr3/Rad21/Fancm/Ndc1/Phf23	5
GO:0000904	cell morphogenesis involved in differentiation	6/101	250/6301	0.211485	0.571912	0.540036	Ywhah/Actr3/Map1b/Crk/Nptn/Itgb1	6
GO:0044282	small molecule catabolic process	3/101	99/6301	0.2115	0.571912	0.540036	Eci2/Acadm/Adh5	3
GO:0051222	positive regulation of protein transport	4/101	148/6301	0.212835	0.571912	0.540036	Actr3/Oga/Acsl3/Mif	4
GO:0043122	regulation of I-kappaB kinase/NF-kappaB signaling	2/101	54/6301	0.214302	0.571912	0.540036	Tab2/Zfand6	2
GO:0045185	maintenance of protein location	2/101	54/6301	0.214302	0.571912	0.540036	Vps13a/Txn1	2
GO:0061572	actin filament bundle organization	2/101	54/6301	0.214302	0.571912	0.540036	Ppfia1/Rflnb	2
GO:0000096	sulfur amino acid metabolic process	1/101	15/6301	0.21546	0.571912	0.540036	Mtap	1
GO:0001508	action potential	1/101	15/6301	0.21546	0.571912	0.540036	Ywhah	1
GO:0001708	cell fate specification	1/101	15/6301	0.21546	0.571912	0.540036	Itgb1	1
GO:0002718	regulation of cytokine production involved in immune response	1/101	15/6301	0.21546	0.571912	0.540036	Mif	1
GO:0006826	iron ion transport	1/101	15/6301	0.21546	0.571912	0.540036	Arhgap1	1
GO:0007076	mitotic chromosome condensation	1/101	15/6301	0.21546	0.571912	0.540036	Phf23	1
GO:0007549	dosage compensation	1/101	15/6301	0.21546	0.571912	0.540036	Ctcf	1
GO:0008053	mitochondrial fusion	1/101	15/6301	0.21546	0.571912	0.540036	Stoml2	1
GO:0009048	dosage compensation by inactivation of X chromosome	1/101	15/6301	0.21546	0.571912	0.540036	Ctcf	1
GO:0018198	peptidyl-cysteine modification	1/101	15/6301	0.21546	0.571912	0.540036	Adh5	1
GO:0030511	positive regulation of transforming growth factor beta receptor signaling pathway	1/101	15/6301	0.21546	0.571912	0.540036	Crebbp	1
GO:0031076	embryonic camera-type eye development	1/101	15/6301	0.21546	0.571912	0.540036	Sp3	1
GO:0031663	lipopolysaccharide-mediated signaling pathway	1/101	15/6301	0.21546	0.571912	0.540036	Mif	1
GO:0032890	regulation of organic acid transport	1/101	15/6301	0.21546	0.571912	0.540036	Mif	1
GO:0048199	vesicle targeting, to, from or within Golgi	1/101	15/6301	0.21546	0.571912	0.540036	Pdcd6	1
GO:0050771	negative regulation of axonogenesis	1/101	15/6301	0.21546	0.571912	0.540036	Actr3	1
GO:0070228	regulation of lymphocyte apoptotic process	1/101	15/6301	0.21546	0.571912	0.540036	Mif	1
GO:0070830	bicellular tight junction assembly	1/101	15/6301	0.21546	0.571912	0.540036	Itgb1	1
GO:0120192	tight junction assembly	1/101	15/6301	0.21546	0.571912	0.540036	Itgb1	1
GO:1900151	regulation of nuclear-transcribed mRNA catabolic process, deadenylation-dependent decay	1/101	15/6301	0.21546	0.571912	0.540036	Tnrc6b	1
GO:1901264	carbohydrate derivative transport	1/101	15/6301	0.21546	0.571912	0.540036	Ralbp1	1
GO:1903205	regulation of hydrogen peroxide-induced cell death	1/101	15/6301	0.21546	0.571912	0.540036	Txn1	1
GO:1903846	positive regulation of cellular response to transforming growth factor beta stimulus	1/101	15/6301	0.21546	0.571912	0.540036	Crebbp	1
GO:1904427	positive regulation of calcium ion transmembrane transport	1/101	15/6301	0.21546	0.571912	0.540036	Nipsnap2	1
GO:0006650	glycerophospholipid metabolic process	3/101	100/6301	0.215687	0.571912	0.540036	Pnpla8/Stoml2/Acsl3	3
GO:0034249	negative regulation of cellular amide metabolic process	3/101	100/6301	0.215687	0.571912	0.540036	Eif4g1/Tnrc6b/Syncrip	3
GO:0051099	positive regulation of binding	3/101	100/6301	0.215687	0.571912	0.540036	Actr3/Eif4g1/Txn1	3
GO:0030003	cellular cation homeostasis	4/101	149/6301	0.216213	0.572521	0.540611	Oga/Stoml2/Marcksl1/Nptn	4
GO:0051098	regulation of binding	5/101	200/6301	0.216899	0.573551	0.541584	Dut/Actr3/Eif4g1/Crk/Txn1	5
GO:0010639	negative regulation of organelle organization	5/101	201/6301	0.219807	0.574773	0.542738	Ppfia1/Map1b/Rad21/Fez2/Phf23	5
GO:0009636	response to toxic substance	3/101	101/6301	0.219893	0.574773	0.542738	Crk/Txn1/Adh5	3
GO:0015672	monovalent inorganic cation transport	3/101	101/6301	0.219893	0.574773	0.542738	Ywhah/Stoml2/Mif	3
GO:0046390	ribose phosphate biosynthetic process	3/101	101/6301	0.219893	0.574773	0.542738	Pgam1/Stoml2/Mif	3
GO:0006402	mRNA catabolic process	4/101	151/6301	0.223015	0.574773	0.542738	Pum2/Lsm5/Tnrc6b/Syncrip	4
GO:0006873	cellular ion homeostasis	4/101	151/6301	0.223015	0.574773	0.542738	Oga/Stoml2/Marcksl1/Nptn	4
GO:0030334	regulation of cell migration	6/101	255/6301	0.224368	0.574773	0.542738	Actr3/Ccar1/Mif/Pdcd6/Crk/Itgb1	6
GO:0032409	regulation of transporter activity	2/101	56/6301	0.226142	0.574773	0.542738	Ywhah/Nipsnap2	2
GO:0002753	cytoplasmic pattern recognition receptor signaling pathway	1/101	16/6301	0.228066	0.574773	0.542738	Pum2	1
GO:0003073	regulation of systemic arterial blood pressure	1/101	16/6301	0.228066	0.574773	0.542738	Mif	1
GO:0006221	pyrimidine nucleotide biosynthetic process	1/101	16/6301	0.228066	0.574773	0.542738	Dut	1
GO:0006298	mismatch repair	1/101	16/6301	0.228066	0.574773	0.542738	Msh2	1
GO:0007026	negative regulation of microtubule depolymerization	1/101	16/6301	0.228066	0.574773	0.542738	Map1b	1
GO:0007095	mitotic G2 DNA damage checkpoint	1/101	16/6301	0.228066	0.574773	0.542738	Ccng1	1
GO:0007585	respiratory gaseous exchange	1/101	16/6301	0.228066	0.574773	0.542738	Adh5	1
GO:0030500	regulation of bone mineralization	1/101	16/6301	0.228066	0.574773	0.542738	Rflnb	1
GO:0032594	protein transport within lipid bilayer	1/101	16/6301	0.228066	0.574773	0.542738	Itgb1	1
GO:0033555	multicellular organismal response to stress	1/101	16/6301	0.228066	0.574773	0.542738	Eif4g1	1
GO:0033692	cellular polysaccharide biosynthetic process	1/101	16/6301	0.228066	0.574773	0.542738	Acadm	1
GO:0035725	sodium ion transmembrane transport	1/101	16/6301	0.228066	0.574773	0.542738	Ywhah	1
GO:0035904	aorta development	1/101	16/6301	0.228066	0.574773	0.542738	Hectd1	1
GO:0036475	neuron death in response to oxidative stress	1/101	16/6301	0.228066	0.574773	0.542738	Ralbp1	1
GO:0042509	regulation of tyrosine phosphorylation of STAT protein	1/101	16/6301	0.228066	0.574773	0.542738	Suz12	1
GO:0042743	hydrogen peroxide metabolic process	1/101	16/6301	0.228066	0.574773	0.542738	Cycs	1
GO:0043276	anoikis	1/101	16/6301	0.228066	0.574773	0.542738	Itgb1	1
GO:0044764	multi-organism cellular process	1/101	16/6301	0.228066	0.574773	0.542738	Pum2	1
GO:0048679	regulation of axon regeneration	1/101	16/6301	0.228066	0.574773	0.542738	Mif	1
GO:0050886	endocrine process	1/101	16/6301	0.228066	0.574773	0.542738	Mif	1
GO:0070570	regulation of neuron projection regeneration	1/101	16/6301	0.228066	0.574773	0.542738	Mif	1
GO:0072676	lymphocyte migration	1/101	16/6301	0.228066	0.574773	0.542738	Crk	1
GO:0090313	regulation of protein targeting to membrane	1/101	16/6301	0.228066	0.574773	0.542738	Actr3	1
GO:0120193	tight junction organization	1/101	16/6301	0.228066	0.574773	0.542738	Itgb1	1
GO:1900026	positive regulation of substrate adhesion-dependent cell spreading	1/101	16/6301	0.228066	0.574773	0.542738	Crk	1
GO:1901019	regulation of calcium ion transmembrane transporter activity	1/101	16/6301	0.228066	0.574773	0.542738	Nipsnap2	1
[truncated: 1,168 more rows]

## Sheet: 9. pL.G1_Up_GO_BP_DE
ID	Description	GeneRatio	BgRatio	pvalue	p.adjust	qvalue	geneID	Count
[truncated: 1,525 more rows]

[truncated: 9 more sheets: 10. pL.G1_Down_GO_BP_DE, 11. pL.eS_Up_GO_BP_DE, 12. pL.eS_Down_GO_BP_DE, 13. pL.lS_Up_GO_BP_DE, 14. pL.lS_Down_GO_BP_DE, 15. L_Up_GO_BP_DE, 16. L_Down_GO_BP_DE, 17. Z_Up_GO_BP_DE, 18. Z_Down_GO_BP_DE]
