# Supplementary material for: Destabilization of mRNAs enhances competence to initiate meiosis in mouse spermatogenic cells
Source: Development. 2024 Jul 15;151(14):dev202740. doi: 10.1242/dev.202740 (PMC11273298; doi:10.1242/dev.202740)
Supplement: Table S6. [file develop-151-202740-TableS6.xlsx]

## Sheet: Description
Table S6: MEIOC, YTHDC2, and RBM46 target analysis
Tab Name	Relevant Figure panels	Description
1. MEIOC RIP-seq reanalysis	n/a	Reanalysis of MEIOC RIP-seq data from wild-type and Meioc-null P15 testes (NCBI GEO GSE96920; Soh et al., 2017)
2. RBM46 eCLIP reanalysis	n/a	Reanalysis of RBM46 eCLIP data from P12-P14 testes (NCBI GEO GSE197282; Qian et al., 2022)
3. Binding status by gene	2C	MEIOC, YTHDC2, and RBM46 binding status by gene. MEIOC and RBM46 binding status was determined by reanalysis of the two datasets included in the other tabs here. YTHDC2-bound mRNAs identified via CLIP-seq in P8 and P10 testes were extracted from Tables S1 and S2 (Saito et al. 2022) (http://genesdev.cshlp.org/content/suppl/2022/01/19/gad.349190.121.DC1/Supplemental_Tables.xlsx). Targets and nontar…
4. GO analysis MYR targets	n/a	Gene Ontology (GO) enrichment analysis of Biological Processes (BP) terms of MEIOC-YTHDC2-RBM46 target transcripts. All expressed genes in the MEIOC RIP-seq analysis (Tab 1. MEIOC RIP-seq reanalysis) were used as the background list.
5. GO analysis MR-only targets	n/a	Gene Ontology (GO) enrichment analysis of Biological Processes (BP) terms of MEIOC-RBM46-only target transcripts. All expressed genes in the MEIOC RIP-seq analysis (Tab 1. MEIOC RIP-seq reanalysis) were used as the background list.

## Sheet: 1. MEIOC RIP-seq reanalysis
gene.name	baseMean_Meioc.analysis	log2FoldChange_Meioc.analysis	lfcSE_Meioc.analysis	stat_Meioc.analysis	pvalue_Meioc.analysis	padj_Meioc.analysis	MM148.1a_MEIOC.RIP_WT	MM148.1b_IgG.RIP_WT	MM148.1c_total.RNA_WT	MM154.1a_MEIOC.RIP_WT	MM154.1b_IgG.RIP_WT	MM154.1c_total.RNA_WT	MM191.1a_MEIOC.RIP_WT	MM191.1b_total.RNA_WT	MM191.2a_MEIOC.RIP_WT	MM191.2b_total.RNA_WT	MM191.3a_MEIOC.RIP_KO	MM191.3b_total.RNA_KO	MM191.4a_MEIOC.RIP_KO	MM191.4b_total.RNA_KO	MEIOC.status
0610009O20Rik	63.7258	0.276624	0.381178	0.725709	0.468017	0.630405	28.8363	28.9835	37.9434	30.9828	23.2196	35.0423	22.7131	43.0063	31.0776	42.7428	15.0552	36.4515	23.624	27.3388	Nontarget
0610010F05Rik	291.445	1.21667	0.237621	5.12022	3.05182e-07	4.67127e-06	228.863	40.2207	36.9864	236.553	27.0926	39.4561	182.812	44.7634	193.893	40.1186	74.7907	33.6422	78.3983	37.206	MEIOC.target
0610010K14Rik	11.6462	1.26883	0.999657	1.26927	0.204345	0.359143	35.4406	26.7288	25.704	20.9107	23.8329	40.3694	1.71271	32.77	13.0837	55.1763	17.9347	63.1134	10.2975	97.4631	Nontarget
0610030E20Rik	235.809	1.89036	0.262235	7.20863	5.65169e-13	2.43105e-11	133.685	26.2517	21.212	134.86	27.4544	25.5101	131.188	21.9619	141.803	25.1984	32.2579	22.9164	30.1751	16.1214	MEIOC.target
0610037L13Rik	45.1352	1.34856	0.495846	2.71971	0.00653384	0.0248814	81.1804	26.771	67.8765	63.3613	47.9809	49.2087	32.9067	60.5087	46.3141	61.1866	20.3917	50.9134	13.2551	88.1723	MEIOC.target
1110004E09Rik	74.285	-0.0808614	0.505294	-0.160028	0.872859	0.924139	113.787	184.177	210.218	41.612	60.4836	178.951	65.8244	148.941	70.604	129.307	20.5687	41.2358	13.6026	33.1712	Nontarget
1110004F10Rik	170.11	0.25915	0.277485	0.933923	0.350344	0.518933	208.492	221.513	506.112	148.418	125.548	392.236	119.658	471.483	159.397	406.472	104.143	374.341	110.459	294.904	Nontarget
1110008F13Rik	51.6685	2.07542	0.405915	5.11295	3.17171e-07	4.83414e-06	130.234	11.0261	62.9168	154.187	12.6273	53.7626	101.139	69.5209	134.326	59.9679	42.5105	87.2444	45.6397	91.3779	MEIOC.target
1110008L16Rik	22.1357	0.861047	0.687762	1.25195	0.210586	0.366936	8.46488	10.9539	14.0804	9.90048	5.45319	10.8827	10.6216	20.5245	8.85424	10.0727	3.64445	27.1804	10.502	18.4283	Nontarget
1110008P14Rik	11.7022	-0.919647	0.876601	-1.04911	0.294129	0.463079	0.762554	3.3021	18.3001	2.64194	2.57826	31.9058	2.11262	19.8546	3.16167	14.9089	8.22655	39.0956	4.11346	36.6072	Nontarget
1110032A03Rik	57.2845	1.2214	0.48873	2.49913	0.0124499	0.0421288	85.0654	44.8184	95.8493	87.6949	25.1187	69.1995	75.38	104.468	74.1225	117.132	10.0603	46.8988	33.5895	44.2304	MEIOC.target
1110038F14Rik	16.6012	0.76157	0.745353	1.02176	0.306896	0.476609	19.6118	19.2478	40.1047	22.4253	16.4056	24.6059	22.8563	39.8245	10.7871	31.9156	12.4142	31.3156	7.9386	30.2743	Nontarget
1110051M20Rik	57.1841	-1.02527	0.434628	-2.35896	0.0183262	0.0575521	30.6729	29.5317	36.7388	39.6457	25.731	43.5807	37.1413	46.0248	40.4175	40.3229	20.9123	17.2376	40.7931	20.4944	Nontarget
1110059E24Rik	39.6851	1.81014	0.520633	3.47681	0.000507422	0.00305126	150.495	22.1817	27.1396	73.8273	19.4778	46.9113	62.1518	41.899	90.3238	19.1023	28.695	33.5863	33.6345	48.2504	MEIOC.target
1110059G10Rik	15.252	0.819233	0.706824	1.15903	0.246442	0.408347	16.9435	11.9	30.8016	27.5368	1.54291	34.9213	21.0222	25.1316	15.9952	28.9729	17.348	31.4175	2.90401	17.452	Nontarget
1190002N15Rik	84.2184	1.57797	0.345208	4.57107	4.85236e-06	5.33488e-05	53.3167	4.34379	13.5407	58.8896	3.64119	16.9832	39.2278	18.7946	50.0654	20.9673	25.2748	28.6809	27.0369	26.0744	MEIOC.target
1500009L16Rik	42.7861	-0.374578	0.498865	-0.75086	0.452737	0.616802	8.88677	24.8259	58.1368	9.79913	34.3031	104.606	8.48659	76.6148	10.8763	93.5758	17.2967	126.556	22.2463	140.968	Nontarget
1500011B03Rik	28.8128	0.78035	0.599581	1.30149	0.19309	0.345544	72.5486	12.748	31.4674	36.5044	8.25234	34.0191	51.8104	34.5682	44.9102	27.4295	32.34	47.3346	20.4034	13.0128	Nontarget
1520401A03Rik	21.5075	-0.0547652	1.37817	-0.0397376	0.968302	0.981206	10.0666	17.4937	8.13058	4.03168	16.1639	1.93562	6.17047	5.89632	14.9974	8.19977	1.31568	1.11019	0.419188	0	Nontarget
1600002H07Rik	18.4915	-0.73846	0.666261	-1.10836	0.267705	0.433284	3.49096	5.87815	9.86216	8.27987	13.8425	12.3951	5.41208	10.2189	5.28165	8.57704	12.5674	18.3537	12.3645	9.46644	Nontarget
1600002K03Rik	9.90002	-0.236865	0.995131	-0.238024	0.811862	0.886561	4.76859	50.0982	32.6952	10.7286	38.1804	40.5004	15.5679	30.1328	13.7631	27.8017	12.7208	30.3203	9.14925	22.2439	Nontarget
1600012H06Rik	41.5731	0.974116	0.456746	2.13273	0.0329469	0.0920825	31.3308	10.7384	26.9412	35.6808	12.509	27.8803	26.3887	24.5119	36.8324	30.9032	18.5448	30.5126	22.955	31.583	Nontarget
1600014C10Rik	9.87988	0.738534	0.91101	0.810676	0.417551	0.582635	9.99523	2.55919	5.15135	8.33191	3.8392	3.71793	12.8575	15.7808	8.00864	3.06126	1.40769	7.74698	7.42781	8.17865	Nontarget
1700003E16Rik	50.9279	1.82478	1.9644	0.928923	0.352929	0.521975	52.7114	57.9711	29.7543	38.6868	41.9077	14.7504	25.5787	19.2815	45.1248	22.106	0	0	0.395173	1.1259	Nontarget
1700006A11Rik	187.177	0.611214	2.02329	0.30209	0.762584	0.856168	222.233	113.903	93.951	154.947	170.439	56.1002	192.82	92.3434	243.043	126.843	0	0	0.435612	0	Nontarget
1700007G11Rik	9.9984	-0.595207	2.20008	-0.270539	0.786746	0.87132	11.9333	26.1033	55.1874	19.2228	24.2693	19.2298	15.2249	39.1464	14.162	56.2936	0	0	0	0	Nontarget
1700010I14Rik	132.616	0.421619	0.82194	0.512956	0.607982	0.745571	122.945	278.438	213.071	53.1256	115.638	102.871	59.5273	111.628	79.1716	147.961	1.57457	4.76948	2.25188	4.77895	Nontarget
1700011I03Rik	20.4302	-0.0858572	2.11126	-0.0406663	0.967562	0.980793	56.4235	68.1632	91.2574	22.2258	37.0534	62.9503	39.1303	45.5976	26.2225	65.039	0	0	0	0	Nontarget
1700011M02Rik	15.3057	-2.56609	1.39086	-1.84496	0.0650434	0.155346	0	72.3391	483.904	4.6306	24.316	411.817	0	244.758	6.8853	249.245	0	335.597	31.9297	434.625	Nontarget
1700012B09Rik	12.9619	2.7686	1.9233	1.43951	0.150006	0.287346	97.045	24.9801	103.888	43.0116	23.6164	53.9705	17.5168	32.3994	44.8744	78.7068	0	3.5621	0	5.33844	Nontarget
1700013H16Rik	85.6145	-0.574472	0.342193	-1.67879	0.093192	0.202762	56.5447	119.31	162.774	64.3723	113.46	145.375	62.4481	135.177	63.1553	144.049	114.108	183.375	87.922	144.608	Nontarget
1700014D04Rik	17.2576	-0.944333	0.854847	-1.10468	0.269298	0.435097	5.70308	1.7706	3.00548	14.7805	2.19629	0	8.62513	1.59601	6.7203	2.29013	23.5728	3.51205	25.116	4.18595	Nontarget
1700016K19Rik	10.4079	-0.420926	1.13262	-0.371638	0.710163	0.819917	8.00402	18.3274	44.3438	12.5984	5.557	24.3398	8.72346	50.589	15.6014	50.8753	1.67312	8.486	4.76059	10.592	Nontarget
1700017B05Rik	283.369	-0.118628	0.234108	-0.506726	0.612347	0.748544	87.4737	54.9954	68.383	123.754	23.755	61.6319	111.557	51.5113	131.835	51.4108	148.499	64.2807	149.502	80.8899	Nontarget
1700019A02Rik	34.3322	0.230744	1.9725	0.116981	0.906875	0.946381	126.061	215.609	178.726	113.033	163.53	215.369	88.0556	174.068	67.0771	108.765	3.01703	4.09594	0	0	Nontarget
1700020D05Rik	9.37893	0.774649	1.14292	0.677781	0.497911	0.655307	13.2161	29.1222	23.9424	4.4456	20.044	4.6282	2.86671	9.43118	15.1	9.52711	2.76481	10.3934	6.9388	11.4587	Nontarget
1700020N01Rik	29.6282	2.58278	1.54943	1.66692	0.0955294	0.206703	58.2487	30.8034	79.9556	37.9659	16.2319	70.306	34.7884	78.5719	47.2337	91.0073	1.29161	8.06835	0	2.69163	Nontarget
1700021F05Rik	20.043	0.144513	0.673224	0.214658	0.830034	0.898162	51.5578	90.8904	70.7913	18.512	28.1012	36.9029	24.6887	47.3568	29.1272	34.398	19.7459	34.7732	19.8553	32.9657	Nontarget
1700024B05Rik	36.1843	0.00648987	0.687807	0.00943561	0.992472	0.995276	89.786	42.6803	35.6832	38.1477	21.4003	12.9301	45.8494	25.9438	55.6281	32.075	8.98666	5.34244	15.4528	7.27526	Nontarget
1700025G04Rik	57.0111	-1.32739	0.444244	-2.98797	0.00280834	0.0125282	1.37437	3.70297	7.9279	3.14996	1.90497	8.03837	2.61247	11.1732	2.57003	8.79294	10.0155	15.7434	8.09161	10.973	Nontarget
1700028J19Rik	10.8306	-0.756558	2.0819	-0.363397	0.716308	0.824163	2.82209	20.0742	27.0072	6.11472	10.8753	11.8485	8.32374	20.884	7.91212	18.3068	0	1.27228	0.734903	0	Nontarget
1700028K03Rik	12.7129	-1.35304	1.09067	-1.24056	0.214769	0.371534	40.1757	40.4985	25.825	63.287	8.43261	14.6551	46.3705	28.7585	30.1289	35.5221	30.0168	8.59032	31.8875	6.28663	Nontarget
1700029F12Rik	12.5535	-0.814055	2.17996	-0.373426	0.708832	0.819196	5.63213	33.8253	35.3434	7.42341	12.1947	11.2429	6.13312	33.6515	15.6262	45.1777	0	0	0	0	Nontarget
1700029J07Rik	46.0667	0.0795023	0.50478	0.157499	0.874852	0.925507	15.5756	40.3223	36.2808	11.5532	36.3029	25.9418	19.8612	40.8053	18.0592	37.6248	6.13005	14.5093	6.98799	12.5726	Nontarget
1700029P11Rik	26.1556	-1.81902	1.66997	-1.08926	0.276041	0.442281	60.9652	48.616	93.2032	17.8313	21.1502	58.7161	28.9801	62.774	31.6417	85.208	1.41732	1.75973	2.02843	0	Nontarget
1700030J22Rik	150.861	0.638275	0.354219	1.80192	0.0715579	0.167072	274.695	76.1876	38.8021	200.959	35.7481	54.9291	197.365	40.3381	209.553	45.5627	56.9432	16.1837	55.534	16.3172	Nontarget
1700030K09Rik	47.2681	0.0876345	0.457246	0.191657	0.848011	0.909667	18.7635	38.7828	24.9383	14.724	21.9958	16.113	14.9504	15.2595	15.3323	19.8266	9.97936	12.7741	11.9962	13.4762	Nontarget
1700037C18Rik	21.3669	-0.206691	0.699847	-0.295337	0.767736	0.859773	11.9837	8.59566	7.74233	20.1154	9.1043	7.12951	14.7784	7.0395	18.8674	7.73931	7.56156	2.82863	11.8972	6.77813	Nontarget
1700037H04Rik	40.1738	0.569554	0.50998	1.11682	0.264073	0.42935	90.6595	47.3754	78.1207	51.1291	22.3762	69.077	47.8054	40.0372	60.7494	43.403	15.3683	22.0092	26.5167	39.595	Nontarget
1700040L02Rik	53.3701	1.22708	0.706976	1.73568	0.0826205	0.185691	81.7605	105.184	116.463	70.3105	38.2767	111.454	50.3921	92.2477	70.6202	100.514	2.18072	16.1486	7.82563	12.3547	Nontarget
1700066M21Rik	158.407	2.66684	0.403661	6.60664	3.93146e-11	1.31264e-09	270.18	12.0599	20.2086	205.769	8.38631	17.6071	178.093	23.6005	188.218	25.9814	13.2469	11.57	23.228	13.4851	MEIOC.target
1700074P13Rik	10.0764	0.586702	2.13525	0.274769	0.783493	0.869352	7.76329	13.725	23.6261	3.64611	7.69075	10.8927	3.41428	12.7543	6.92186	25.8824	0	1.09328	0	0	Nontarget
1700088E04Rik	11.7407	0.679672	1.2723	0.534209	0.593197	0.734007	36.2449	25.613	82.176	30.3214	20.1728	44.5283	13.377	34.9232	28.6546	43.3758	0	6.94052	3.9085	12.4018	Nontarget
1700102P08Rik	94.2297	-0.0378824	0.754159	-0.0502313	0.959938	0.977496	204.565	124.587	319.213	175.656	92.5276	221.514	164.42	280.037	228.767	228.948	8.53099	7.13748	6.10393	8.47997	Nontarget
1700123L14Rik	21.3251	-0.854597	2.139	-0.399532	0.689501	0.805904	17.8822	31.4421	45.747	5.541	13.4926	15.2759	4.62776	20.7834	10.925	41.738	0	0	0	0	Nontarget
1700123O20Rik	29.3472	2.53974	0.680969	3.72959	0.000191788	0.00133044	46.3864	9.23606	13.8309	29.8412	3.67328	12.4267	17.6717	16.5461	46.5399	14.691	3.50821	13.1679	10.508	21.8587	MEIOC.target
1810009A15Rik	39.2704	0.388222	0.557034	0.696946	0.485837	0.645046	38.7556	133.212	131.402	47.3798	99.4422	136.459	30.8367	143.789	36.1454	171.194	32.3063	112.181	13.0722	93.9613	Nontarget
1810013L24Rik	356.907	0.754532	0.229065	3.29397	0.000987844	0.00530323	194.792	36.9002	58.3511	236.079	47.7676	81.0091	171.839	87.7195	202.35	81.9525	89.4537	54.6388	92.8539	66.685	MEIOC.target
1810022K09Rik	23.7528	0.315197	0.703186	0.448241	0.653979	0.780164	67.4336	73.7718	216.851	13.9651	8.53216	99.8982	21.4766	155.37	13.2341	190.251	4.89481	257.057	32.9728	153.193	Nontarget
1810030O07Rik	42.4572	-0.673261	0.552209	-1.21921	0.222763	0.380468	8.14497	3.20075	21.776	25.8045	13.0364	18.0409	12.2113	24.0101	19.1146	15.9028	29.6917	29.4074	38.1414	27.2873	Nontarget
1810032O08Rik	26.201	-0.626938	0.731082	-0.857549	0.391142	0.558991	6.99422	3.82475	3.20293	13.5451	91.4264	98.5942	13.5824	27.0521	7.78448	33.2125	17.7263	39.6045	19.4742	32.7888	Nontarget
1810037I17Rik	24.881	-0.331889	0.687556	-0.482709	0.629303	0.761808	6.13712	17.6323	63.0872	7.96897	10.2057	71.5274	1.34057	61.2037	7.93779	56.4991	6.29209	81.693	11.6207	73.6721	Nontarget
1810043G02Rik	25.9045	0.845934	0.682271	1.23988	0.21502	0.371914	45.7587	28.478	31.7278	37.3357	38.1286	15.6907	30.5577	29.795	42.6455	22.1673	8.83711	18.6629	11.2749	17.341	Nontarget
1810055G02Rik	93.4695	-0.613624	0.31713	-1.93493	0.0529994	0.133046	64.0304	55.7542	48.4189	67.5919	66.89	55.7259	56.6137	52.9545	60.2824	57.9545	70.688	41.3495	89.0702	47.7355	Nontarget
2010111I01Rik	24.3047	-0.615795	0.608136	-1.01259	0.311254	0.480865	8.27214	8.12127	8.70467	9.91505	4.07326	8.71592	9.45022	12.8674	12.0146	12.3331	9.33601	4.32825	6.46645	7.14218	Nontarget
2010300C02Rik	14.9567	-0.744752	0.722032	-1.03147	0.302322	0.472317	1.72314	2.29792	2.91189	2.93801	0.760632	4.42066	2.10959	4.08311	1.76235	2.57742	5.46487	5.34487	8.46151	8.42252	Nontarget
2010315B03Rik	13.1174	-0.151018	0.859548	-0.175695	0.860534	0.917436	2.81397	8.19729	8.38757	4.35287	0.55172	5.71051	8.09294	8.18234	6.72274	5.97209	12.8062	13.2951	7.5118	10.1425	Nontarget
2210016F16Rik	38.0949	-0.0223871	0.484627	-0.0461945	0.963155	0.978836	12.0899	4.82437	19.9473	7.9336	6.83766	22.541	10.9269	26.2954	14.86	20.3953	7.94271	19.5982	13.041	20.5102	Nontarget
2210016L21Rik	32.6834	0.150642	0.499174	0.301783	0.762817	0.856168	11.1414	15.1438	14.2561	10.499	14.3761	21.7644	8.87259	18.7303	8.65468	15.0902	11.5369	23.3462	9.79245	17.5761	Nontarget
2210408I21Rik	18.0402	0.666618	0.689363	0.967006	0.333541	0.503669	17.9948	3.58569	5.70866	30.7486	6.61068	8.62758	15.2861	4.90895	14.9418	14.5187	6.05981	12.1492	7.68368	7.35252	Nontarget
2210418O10Rik	31.187	-0.990783	0.521248	-1.90079	0.0573297	0.140974	9.2207	6.20264	11.6254	14.9937	14.6653	8.09693	12.2871	9.62973	8.7234	10.4367	23.8202	11.5349	20.7568	11.4152	Nontarget
2310011J03Rik	12.4994	1.19728	0.802168	1.49256	0.135554	0.267297	9.27423	5.40288	9.64629	11.8784	3.7334	11.7062	3.60453	11.5799	8.09986	9.2616	6.91128	12.7374	4.45462	22.7051	Nontarget
2310022A10Rik	57.1323	1.23007	0.468276	2.62681	0.00861889	0.0311125	64.3099	19.5398	22.1721	47.2595	14.2522	24.3513	39.2486	18.5378	50.5243	20.2132	18.5566	18.2806	10.884	9.35801	MEIOC.target
2310022B05Rik	85.4184	0.261293	0.319938	0.816699	0.4141	0.579868	24.4094	8.0466	21.1149	32.8804	8.47377	35.4529	30.4987	29.1022	31.5052	29.9206	41.2957	43.192	31.7086	41.0752	Nontarget
2310033P09Rik	109.044	0.175824	0.397251	0.442602	0.658054	0.783179	86.8495	229.506	113.352	78.1864	226.492	110.426	82.9247	67.9916	112.584	85.5622	95.7699	88.2958	66.6621	104.304	Nontarget
2310035C23Rik	402.044	0.908518	0.21141	4.29741	1.72805e-05	0.000162934	190.137	19.013	49.1386	236.623	25.7741	63.931	181.323	60.5787	201.529	55.1401	132.968	70.2601	119.02	60.8654	MEIOC.target
2310057M21Rik	53.0699	0.574098	0.418502	1.37179	0.170129	0.31572	14.952	2.62777	9.38848	17.1801	2.8574	9.57705	10.0287	7.79323	16.333	9.63836	6.32663	6.85554	8.7504	7.54842	Nontarget
2310061I04Rik	39.0406	-0.317606	0.527679	-0.601893	0.547245	0.696827	17.6438	30.4878	45.6293	37.8064	46.2538	44.9869	17.8777	32.2139	28.3882	36.9704	35.653	33.6657	16.6815	47.2716	Nontarget
2410002F23Rik	354.15	-0.530996	0.263918	-2.01198	0.0442225	0.115669	49.4043	60.9752	85.743	91.7004	171.839	302.565	57.8662	142.615	72.4985	160.662	102.413	227.298	113.846	196.366	Nontarget
2410004B18Rik	50.1413	1.71209	0.45822	3.7364	0.000186673	0.00129954	84.0846	32.1343	26.4879	95.9694	26.0877	37.1952	80.8783	37.3131	71.9458	36.4859	23.5293	43.165	26.0903	21.6075	MEIOC.target
2410015M20Rik	17.1327	0.433634	0.904637	0.479346	0.631693	0.763368	8.66503	19.5105	90.4662	11.9964	4.8752	120.553	2.35257	58.7845	6.96856	68.1159	2.24702	96.0546	11.2202	121.619	Nontarget
2410089E03Rik	890.173	-1.0651	0.219815	-4.84545	1.26324e-06	1.66167e-05	105.625	46.2706	48.9397	160.697	35.0952	53.9839	167.904	54.9724	155.333	59.9776	222.804	38.5448	196.049	36.4904	Nontarget
2410131K14Rik	83.8078	0.267543	0.352035	0.759989	0.447261	0.611321	28.4061	5.8312	7.2157	34.2075	6.74767	9.59366	21.3516	9.29408	29.4515	7.93534	21.8496	8.46697	29.2552	10.6236	Nontarget
2410141K09Rik	27.1213	1.47968	0.649514	2.27813	0.0227186	0.0683938	30.439	20.3759	10.4406	50.8409	11.9939	1.2875	22.9202	17.8492	24.8284	1.20228	21.1079	24.9066	42.9322	8.22242	Nontarget
2510002D24Rik	21.9926	0.0713621	0.661971	0.107802	0.914152	0.95081	29.4497	55.8155	17.9839	27.2449	38.4367	25.0058	22.4061	24.9493	17.8832	19.8685	18.2484	17.0235	36.1362	12.2745	Nontarget
2510009E07Rik	20.6941	-1.21845	0.616041	-1.97786	0.0479441	0.123055	0.821786	1.52762	3.57838	1.11382	0.682252	3.64877	4.03726	10.555	3.17293	7.34185	7.9748	10.4337	6.95896	7.846	Nontarget
2510039O18Rik	90.4472	0.265512	0.322263	0.8239	0.409996	0.576568	45.4084	24.0831	32.6471	57.752	22.313	50.9264	38.5729	39.5362	51.4055	32.0165	26.9829	29.9766	33.908	27.8794	Nontarget
2610001J05Rik	11.5201	1.26237	0.961756	1.31257	0.189327	0.340621	22.1179	0.535425	19.124	6.82015	6.41073	6.64528	4.35711	26.626	6.52712	24.2041	4.12435	29.7713	8.92005	27.941	Nontarget
2610002M06Rik	45.5167	-0.470848	0.415607	-1.13292	0.257249	0.421346	3.62794	3.25516	8.37632	9.16214	3.0568	16.8096	8.56095	14.5476	7.44779	12.7126	13.4831	15.7471	11.5912	17.8125	Nontarget
2610008E11Rik	124.895	-0.644912	0.338712	-1.90401	0.0569085	0.140201	41.8277	15.1254	23.3162	53.6116	21.7714	24.5104	55.4228	42.7439	40.7041	31.2634	90.7944	29.1591	109.328	43.8469	Nontarget
2610021A01Rik	53.2712	0.443375	0.421727	1.05133	0.293106	0.461931	23.8248	7.92548	12.9698	23.5997	8.96159	12.6773	30.3693	13.7537	22.1614	14.2794	17.5158	13.4718	27.0511	19.5125	Nontarget
2610044O15Rik8	70.2075	0.605354	0.36858	1.6424	0.100508	0.214714	89.2382	63.1892	28.5152	69.7309	34.8439	53.3479	87.5002	32.206	59.9398	25.8524	72.1742	84.6062	77.8975	39.8062	Nontarget
2610301B20Rik	68.8961	1.86885	0.475334	3.93166	8.43611e-05	0.000650018	92.7496	21.1899	43.2814	58.492	24.2373	36.1991	60.8315	47.2589	95.0544	52.6898	10.3672	21.877	16.5945	39.0625	MEIOC.target
2610507B11Rik	2072.1	-0.782284	0.166055	-4.71099	2.4652e-06	2.94973e-05	353.559	206.621	171.777	403.667	128.286	175.884	357.17	179.309	376.706	172.163	734.523	195.779	687.825	193.002	Nontarget
2610524H06Rik	11.9177	0.0247932	0.822879	0.0301299	0.975963	0.985834	13.0971	12.1082	33.8314	12.3746	7.8957	18.96	8.94759	30.6324	6.51858	34.7425	18.5345	45.3257	9.41926	38.0925	Nontarget
2700049A03Rik	182.895	-1.27222	0.283236	-4.49172	7.06506e-06	7.46136e-05	51.1026	28.0406	46.4506	67.3587	25.0604	37.3969	57.2147	37.2967	59.0605	45.2269	55.7538	16.7349	51.876	15.1704	Nontarget
2700060E02Rik	121.74	0.0508068	0.314461	0.161568	0.871646	0.923742	59.9538	65.1616	177.173	54.2437	54.284	197.78	41.6515	223.697	57.9031	263.308	38.4661	174.401	44.121	175.598	Nontarget
2700062C07Rik	13.9575	0.848651	0.830559	1.02178	0.306883	0.476609	22.7565	12.7808	25.3202	18.5244	20.6724	36.6748	17.0881	30.361	26.4493	39.1302	4.52573	20.5658	9.66734	18.6581	Nontarget
2700081O15Rik	63.7722	1.02789	0.380992	2.69792	0.00697737	0.0262397	21.1342	5.93654	3.80203	27.7264	7.99455	7.12444	21.7749	5.2221	25.8414	5.0043	19.7278	9.20946	24.2682	10.3751	MEIOC.target
2700097O09Rik	10.0011	0.538073	0.922679	0.583164	0.559783	0.706911	4.87859	11.5974	11.9843	7.97333	16.3019	13.8029	7.99856	13.1804	5.97662	15.9566	12.7442	23.8291	3.67057	24.9637	Nontarget
2810004N23Rik	184.419	0.486278	0.24201	2.00933	0.0445024	0.116221	139.499	98.7083	90.285	146.246	92.1307	78.3177	111.615	73.5577	124.631	72.6479	85.3176	69.4872	85.9385	79.0658	Nontarget
2810006K23Rik	41.2546	1.21712	0.49287	2.46946	0.0135318	0.0451034	56.6496	15.7937	23.0312	67.5006	23.5704	24.0687	46.0141	27.5409	40.6275	33.9979	20.8802	24.8919	24.8621	32.3721	MEIOC.target
2810021J22Rik	46.886	0.312854	0.449806	0.695529	0.486724	0.645932	24.808	5.70638	9.34718	31.1717	7.5307	11.6092	19.6731	9.26441	20.0853	8.3339	15.2699	12.6082	25.7839	7.69038	Nontarget
2810403A07Rik	144.85	0.101839	0.267089	0.381295	0.702985	0.815671	52.6292	32.0398	52.4678	74.0924	45.3725	61.5043	62.3258	75.5731	66.0114	53.9665	63.1641	65.6064	64.1248	66.3043	Nontarget
2810408A11Rik	12.3725	0.437786	0.831807	0.526308	0.598674	0.738305	5.06059	9.69043	7.8672	9.62588	16.8892	6.26644	9.81084	5.98462	7.42657	13.8528	8.8019	8.62412	10.1385	19.1298	Nontarget
2810474O19Rik	296.646	0.348007	0.231089	1.50595	0.132081	0.261852	105.766	25.6032	43.6606	143.297	34.8874	57.7892	120.051	53.2211	108.8	58.6136	82.8455	38.6417	88.1048	55.8898	Nontarget
2900026A02Rik	99.4032	-0.710959	0.315453	-2.25377	0.0242105	0.0720931	9.81946	4.10027	5.37609	14.6125	4.28376	10.5216	9.91682	8.09102	12.268	5.92664	20.854	11.4423	29.1477	8.18521	Nontarget
3110001I22Rik	13.5861	1.14427	0.781695	1.46383	0.14324	0.278126	14.9161	9.76229	13.8636	12.3283	10.6816	9.71529	13.1816	9.98296	12.5258	9.02976	4.45855	14.4061	14.203	17.0576	Nontarget
3110002H16Rik	45.5523	-1.02725	0.421728	-2.43581	0.0148584	0.048726	7.19112	26.4684	21.897	10.6712	28.4573	34.8633	11.7533	35.3258	9.99833	29.4293	25.3908	35.5926	26.2683	42.9662	Nontarget
3110035E14Rik	32.4376	-2.13653	0.603607	-3.5396	0.00040073	0.0025176	3.48451	5.39141	21.4842	1.8705	6.85029	23.7265	4.52326	13.9548	2.5225	21.0499	8.67643	20.2227	19.2496	20.8867	Nontarget
3110043O21Rik	120.028	0.657932	0.30594	2.15052	0.0315139	0.0890061	85.897	36.1704	34.6715	65.5249	13.6372	28.5152	62.6175	36.182	61.6386	38.9589	41.0797	36.4725	48.499	35.3264	Nontarget
3110062M04Rik	9.51738	0.17304	0.949588	0.182226	0.855405	0.913952	2.10925	3.50023	5.38442	3.45432	0.604792	5.96554	4.29197	3.47198	1.98099	3.45222	1.60189	5.71654	6.9265	4.87802	Nontarget
3110070M22Rik	10.0351	0.650948	0.933329	0.697448	0.485523	0.645046	11.1602	16.2828	12.3493	5.03283	19.6651	9.97772	7.40484	11.1747	14.6455	9.97954	9.58724	13.7911	6.83449	15.2981	Nontarget
3110082I17Rik	29.2563	0.100613	0.567924	0.177159	0.859383	0.916661	31.8316	24.1043	25.2525	16.5776	24.7184	28.5141	18.0056	14.1407	22.274	21.8844	15.2326	18.0352	20.3928	28.4325	Nontarget
3830406C13Rik	54.3848	0.0648516	0.445541	0.145557	0.884271	0.931553	25.2615	66.9059	63.0916	25.8069	31.7754	72.5925	18.5734	65.1831	28.4721	111.582	11.2377	39.7474	25.9643	32.765	Nontarget
4833420G17Rik	97.8952	0.298836	0.28114	1.06294	0.287808	0.455845	31.5797	21.0601	42.0223	35.1766	21.2028	55.118	39.6091	47.7941	38.7768	54.7565	33.3414	67.6159	44.0218	75.3302	Nontarget
4833439L19Rik	275.287	1.83265	0.216695	8.45729	2.73658e-17	2.35426e-15	233.738	66.6185	72.0258	259.763	42.1893	81.7335	211.786	85.1885	242.608	82.0649	68.8597	96.6033	81.1058	85.1787	MEIOC.target
4921507P07Rik	12.4184	1.18027	1.01237	1.16584	0.243678	0.405363	4.51819	10.1116	8.31763	12.1472	3.62546	2.94939	9.39392	6.25541	9.06484	4.53351	7.64671	4.37624	1.5642	8.43711	Nontarget
4921524J17Rik	300.392	3.64894	0.346036	10.545	5.35995e-26	1.43574e-23	1232.59	84.909	136.507	729.035	66.4518	90.1434	763.723	107.99	638.246	100.881	30.2683	51.1981	26.2786	42.138	MEIOC.target
4921524L21Rik	18.7959	1.7823	2.04227	0.872704	0.382824	0.551316	60.5733	45.7058	30.955	10.0126	3.91721	2.89105	15.0727	9.18527	37.8842	21.5928	0.949981	1.12846	0	0	Nontarget
4921536K21Rik	31.1425	2.14031	0.805231	2.658	0.00786056	0.0288882	21.3674	22.9085	11.534	18.7775	11.0967	6.76227	16.8258	14.8621	21.6653	12.2341	2.04159	2.48177	0.884654	4.96832	MEIOC.target
4922502D21Rik	117.13	0.319817	1.35075	0.23677	0.812835	0.887372	111.084	213.768	221.011	46.6989	85.9863	89.7539	65.7743	157.788	79.8423	224.992	0	1.04871	1.21885	3.49307	Nontarget
4930402H24Rik	478.51	0.49832	0.193102	2.5806	0.00986293	0.0347829	150.934	41.6315	54.1121	139.599	30.2417	69.0274	138.703	64.7643	150.782	61.7896	103.738	60.1287	101.111	58.3724	Nontarget
4930427A07Rik	43.8394	-0.119357	0.541092	-0.220586	0.825415	0.895301	43.9244	14.9591	11.5009	40.9534	13.6716	13.6278	20.597	12.535	37.0255	10.2536	18.3997	8.0174	23.4212	4.43712	Nontarget
4930430A15Rik	27.3608	0.735673	2.09845	0.350579	0.725904	0.830551	27.6445	49.3463	36.3529	15.639	18.4202	20.1581	26.4228	22.5759	36.5857	35.3263	0	0	0	0	Nontarget
4930430F08Rik	18.1239	2.60229	0.732573	3.55226	0.000381935	0.00241496	25.274	4.53855	6.80637	18.4731	1.6465	5.28007	16.9178	5.146	23.9361	9.68514	3.2063	6.85814	5.34059	10.4741	MEIOC.target
4930432K21Rik	49.7745	0.5837	0.487083	1.19836	0.230778	0.389454	42.2582	19.3115	29.0901	41.3697	20.3372	27.5309	29.7473	24.1474	37.9582	34.7539	10.2878	16.2602	12.2099	8.05104	Nontarget
4930444P10Rik	44.9756	0.700825	0.531302	1.31907	0.187146	0.338143	35.5002	61.4683	30.3227	39.8042	51.4392	21.2877	55.1085	34.7556	49.681	23.2986	20.9319	19.0338	14.7595	12.2601	Nontarget
4930447C04Rik	195.933	-0.0522344	0.325721	-0.160366	0.872593	0.924058	112.358	129.117	166.54	149.911	201.778	167.247	172.026	197.609	107.415	216.019	106.671	142.261	94.4344	135.205	Nontarget
4930451G09Rik	40.1202	0.0925576	0.598738	0.154588	0.877146	0.927179	44.9242	19.9296	19.9868	44.5712	15.1127	17.446	31.2435	20.5162	43.0888	16.4082	8.50658	4.53553	11.4484	5.41197	Nontarget
4930452B06Rik	36.5126	0.43269	0.468972	0.922636	0.356197	0.525096	23.3294	16.7929	16.7288	17.0327	8.73058	16.1104	19.1917	19.9641	20.6143	20.3014	11.9754	14.5627	12.6454	15.2863	Nontarget
4930453N24Rik	121.327	0.999274	0.292473	3.41664	0.000633991	0.00366465	38.3944	19.9293	32.7292	33.8213	16.2457	25.5039	37.7235	35.8977	36.0985	28.5419	11.0593	21.2688	14.2015	22.6502	MEIOC.target
4930486L24Rik	18.7223	-0.748692	0.883274	-0.847633	0.396643	0.564252	0	20.4569	46.2191	1.99699	3.99318	33.9154	3.85558	40.0484	5.71027	31.1903	6.10591	38.7498	4.79734	40.9858	Nontarget
4930502E18Rik	13.8034	-0.644866	0.738705	-0.872968	0.38268	0.551243	2.85525	0	13.296	7.09231	1.00914	32.1814	5.12438	22.7547	6.08922	29.6088	9.74887	39.3403	14.7106	33.7374	Nontarget
4930503L19Rik	112.453	2.40798	0.516052	4.66616	3.06875e-06	3.59169e-05	334.62	38.0793	35.8589	204.767	19.5072	33.1348	198.119	58.3865	235.647	39.7824	20.8031	7.4214	15.7409	14.2381	MEIOC.target
4930522L14Rik	23.3426	-0.139263	0.615386	-0.226302	0.820967	0.892283	28.7783	12.0061	8.08241	35.1775	13.7173	12.9922	26.0018	13.0648	18.995	17.919	47.1359	11.1977	45.7346	23.2433	Nontarget
4930524B15Rik	56.6478	-0.343153	0.589787	-0.581826	0.560684	0.70767	62.5534	30.2109	55.6737	49.7834	19.588	54.7479	42.8803	43.8624	52.9302	61.9162	8.63961	7.66802	6.66262	3.83719	Nontarget
4930533O14Rik	52.7991	-0.144659	0.412404	-0.35077	0.725761	0.830521	13.1132	19.7755	32.2372	12.2696	19.5613	20.4084	10.7109	27.1636	15.0703	25.4008	24.3658	39.1297	19.5192	42.9073	Nontarget
4930539E08Rik	24.6979	-0.670025	0.733258	-0.913764	0.360841	0.529293	9.81163	3.83987	6.48925	12.4018	3.98426	4.4709	6.2776	2.71071	10.3633	1.40943	8.84796	1.54808	8.83804	3.01907	Nontarget
4930550C14Rik	9.68991	-1.13357	1.17317	-0.966246	0.333921	0.503982	12.5706	12.9295	41.1376	1.62431	7.59731	12.8998	16.7053	10.9533	8.52288	27.3656	5.28001	3.87574	3.98577	9.69144	Nontarget
4930550L24Rik	72.4967	-0.700324	0.400434	-1.74891	0.080306	0.181733	11.6702	35.2384	121.683	9.27364	24.7391	102.252	13.4101	93.5211	13.1776	121.23	19.4755	146.391	31.4711	153.419	Nontarget
4930579G24Rik	93.6799	1.30197	0.484894	2.68506	0.00725171	0.0271243	146.593	38.7199	38.1258	87.9956	31.0793	39.662	81.9558	68.3944	153.056	48.2092	13.4375	15.3934	20.4564	19.8101	MEIOC.target
4931406C07Rik	62.3723	-0.255501	0.44244	-0.577483	0.563613	0.710298	17.9366	29.6686	44.7003	32.1755	12.4958	52.8667	27.9538	48.875	27.2635	49.6502	52.2309	74.1602	33.0377	44.3681	Nontarget
4931406P16Rik	934.033	0.514667	0.14999	3.43134	0.000600616	0.00349799	319.508	62.8024	86.6856	361.127	58.8261	92.7556	270.229	91.986	337.597	95.7668	277.058	120.765	303.06	123.523	Nontarget
4931414P19Rik	9.42874	-0.247804	0.891207	-0.278054	0.780971	0.868106	2.07414	3.6978	6.13712	2.77013	1.87797	3.61337	1.79987	4.9176	1.34814	4.98931	3.92153	6.55303	5.29728	13.5503	Nontarget
4931423N10Rik	12.3006	0.424583	1.86974	0.227082	0.82036	0.891915	22.9523	22.378	17.1393	10.6663	3.11168	6.62091	12.1143	4.43152	18.2327	13.7427	1.02691	1.22858	0.734197	0	Nontarget
4931428F04Rik	29.2654	-0.317266	0.529679	-0.598979	0.549187	0.698763	7.86117	5.86544	8.39294	8.6799	7.23087	7.07368	11.5796	10.263	9.46627	6.84216	18.93	12.319	14.1372	13.1359	Nontarget
4931428L18Rik	12.4865	3.3654	1.88368	1.78661	0.0740004	0.171702	25.6907	30.1528	21.9024	27.1117	20.3383	30.4438	36.5651	41.4554	47.0316	34.3739	0	11.4618	0	3.22311	Nontarget
4932414N04Rik	90.5606	1.20218	0.837248	1.43587	0.151039	0.288838	50.3107	73.3555	20.8501	42.0254	39.5851	14.9638	74.3632	19.5369	76.4247	26.8534	2.20226	2.15273	1.31168	0	Nontarget
4932415D10Rik	52.9458	-0.873175	0.543313	-1.60713	0.108026	0.226305	8.55095	5.80922	3.01346	4.32658	2.02019	1.26158	6.7771	4.21522	9.47849	3.36283	3.42481	0.827057	5.16451	0.768107	Nontarget
4932438A13Rik	3618.37	-1.59818	0.268114	-5.96082	2.50982e-09	6.16264e-08	271.833	110.219	152.147	449.056	68.7688	148.917	545.599	171.358	428.562	183.212	679.387	81.0587	551.147	77.1811	Nontarget
4933402E13Rik	267.188	-1.14592	0.274702	-4.1715	3.02607e-05	0.000263796	31.221	188.696	348.512	20.8191	83.6497	325.842	27.7635	290.678	27.8851	282.942	55.5694	342.522	72.5625	342.303	Nontarget
4933403O08Rik	14.8562	-0.743936	0.79336	-0.937704	0.348397	0.517154	18.8379	6.91732	8.61257	36.1934	1.91672	10.0574	31.0697	10.6861	26.7015	10.7221	49.6687	13.7424	56.2283	6.57791	Nontarget
4933408B17Rik	28.2417	0.292466	0.853416	0.3427	0.731824	0.833608	9.77078	31.31	13.6308	20.0259	23.8223	17.6673	19.1137	18.2553	17.5821	17.3048	2.74763	3.33708	1.96853	2.22315	Nontarget
4933409G03Rik	73.9372	0.625394	1.62272	0.385399	0.699941	0.81292	124.561	248.305	57.0871	113.725	118.49	30.6254	137.052	61.4796	141.213	66.5822	3.49693	0	0	2.43282	Nontarget
4933414I15Rik	37.6145	4.11165	2.07051	1.98581	0.0470542	0.121299	46.6981	27.9886	15.92	17.4351	29.426	6.98036	24.8756	7.2608	55.0276	10.6881	0	0	0	1.02829	Nontarget
4933415A04Rik	14.0236	-1.01786	0.896057	-1.13594	0.255982	0.419729	2.31329	1.74818	0.899044	14.103	2.1162	0.995099	8.9695	3.35038	8.64549	3.39809	42.3813	5.43181	34.3395	5.22451	Nontarget
4933415F23Rik	39.8433	2.55181	1.65263	1.54409	0.122566	0.247782	45.0418	82.4757	37.1769	22.9235	26.8144	19.1315	24.9058	24.7316	32.7416	38.2479	0	1.74526	0.509618	1.45831	Nontarget
4933416C03Rik	274.827	-0.30731	0.298198	-1.03056	0.302749	0.472923	281.375	262.737	192.181	210.799	174.806	148.871	189.833	124.881	223.256	159.298	38.3779	26.4302	43.841	18.601	Nontarget
4933425L06Rik	33.0596	2.44809	0.893553	2.73972	0.00614911	0.0236764	79.0166	7.04052	19.5611	40.2674	5.6659	9.9259	49.6174	18.7215	44.5141	14.1254	1.21378	5.35324	2.59633	0	MEIOC.target
4933427D14Rik	153.176	0.355975	0.309847	1.14887	0.250608	0.413332	93.2024	42.3738	27.9898	103.179	34.1171	27.2295	97.306	26.8307	76.839	34.8126	55.929	18.6855	43.5365	24.9959	Nontarget
4933434E20Rik	131.52	1.10486	0.281822	3.92043	8.83928e-05	0.000676932	140.014	62.2277	117.428	151.749	55.4336	122.636	87.9533	117.988	143.965	106.08	47.9266	115.37	76.29	124.506	MEIOC.target
5031439G07Rik	68.1688	0.208088	0.358321	0.580729	0.561423	0.708253	13.3243	6.13906	9.83743	16.2303	4.80821	15.8997	13.0038	10.2897	13.0316	10.202	12.1016	10.9113	18.8145	15.1456	Nontarget
5330417C22Rik	50.9494	-1.29834	0.912634	-1.42263	0.154844	0.294022	16.1116	23.9331	18.9893	6.8039	10.9648	7.74729	12.9875	9.70117	20.7276	22.2043	2.28979	1.19753	1.64525	0	Nontarget
5430403G16Rik	21.02	-1.03669	0.648614	-1.59832	0.109971	0.229402	8.23005	8.01839	3.51549	9.42137	6.59053	5.88389	7.56435	6.26377	11.1107	6.97338	17.3152	7.61349	22.6425	3.06492	Nontarget
5730409E04Rik	26.8934	-0.729712	0.529001	-1.37941	0.167767	0.312124	5.74776	10.423	9.82018	8.8395	9.19404	8.63015	7.46341	11.2828	6.41236	14.3497	13.7014	13.5167	17.482	16.5866	Nontarget
5730455P16Rik	134.339	1.32818	0.287042	4.62712	3.70783e-06	4.22635e-05	63.8888	12.2259	19.3197	84.3604	12.4213	22.6007	66.2815	23.3612	79.5716	29.5555	25.8457	25.451	33.9751	23.5282	MEIOC.target
5730480H06Rik	23.8809	-0.279049	0.608893	-0.458289	0.646745	0.774884	10.5657	15.7868	27.8612	16.4112	6.67084	26.8315	19.7405	21.9546	18.8734	26.83	9.02155	15.669	10.721	13.0874	Nontarget
5730507C01Rik	65.8861	0.698256	0.536758	1.30088	0.193301	0.345698	58.2453	10.7716	10.7775	82.6568	19.0214	3.34677	60.5641	13.0425	57.8389	7.55704	66.3767	12.6048	94.8366	26.1196	Nontarget
5730508B09Rik	24.568	0.955774	0.695076	1.37506	0.169111	0.31423	27.028	7.04728	20.5581	19.4983	9.54809	18.0838	15.2536	40.7507	18.6654	28.2646	6.76406	27.3379	11.4159	11.6716	Nontarget
6030458C11Rik	133.375	-0.0405717	0.27384	-0.148158	0.882218	0.930288	46.2762	19.6983	21.9097	63.7082	21.7841	24.9475	64.0232	29.1174	59.5586	28.4107	53.0938	23.342	65.3989	30.6995	Nontarget
6330408A02Rik	51.3906	1.24553	0.465831	2.67378	0.00750015	0.027824	34.9852	14.5306	10.4843	36.2838	4.09796	9.99565	23.4389	9.4306	29.3007	9.11934	13.6013	9.9317	12.6956	10.7569	MEIOC.target
6430531B16Rik	16.3841	1.37296	1.80134	0.762189	0.445947	0.610286	21.1452	38.39	36.092	11.7529	22.7372	19.5215	14.9775	33.4492	31.8835	24.564	0	1.93576	1.15954	3.23217	Nontarget
6430548M08Rik	169.713	-0.232883	0.339249	-0.686467	0.492418	0.65056	90.0829	20.0551	12.761	107.751	14.8025	17.6084	71.1081	13.4633	93.2214	12.5264	87.3372	11.2131	112.448	12.0798	Nontarget
6720489N17Rik	15.0114	0.862742	0.715611	1.2056	0.227971	0.3861	6.94389	6.19183	3.29021	8.73221	6.17023	4.60095	14.7249	3.95049	13.5353	5.74461	12.5081	7.11095	15.0564	10.3062	Nontarget
6820408C15Rik	12.8587	0.0814231	1.04467	0.0779417	0.937874	0.964049	16.3527	13.6433	16.8498	10.4911	5.01271	16.0482	8.82557	12.2778	13.6079	9.7501	6.15813	0	2.19905	11.186	Nontarget
8030411F24Rik	15.2059	-2.90092	1.23285	-2.35302	0.0186218	0.0583095	0	12.8776	91.3203	0	14.9745	98.2861	3.76572	118.748	2.76224	164.521	7.09349	148.031	22.8361	146.22	Nontarget
8030462N17Rik	180.748	1.32461	0.260327	5.08826	3.61369e-07	5.45339e-06	130.7	26.2501	39.976	119.734	19.0449	45.1534	109.087	47.0733	122.198	57.2042	45.6106	42.5988	50.3198	54.3744	MEIOC.target
8030474K03Rik	59.3262	-0.854344	0.415407	-2.05664	0.0397205	0.106252	11.9512	52.6087	44.9002	18.096	54.3217	51.2589	16.953	44.2827	22.5872	32.941	28.2041	39.1253	28.946	39.1925	Nontarget
9030624G23Rik	34.457	-0.0274415	0.477312	-0.0574918	0.954153	0.973397	22.8846	7.9563	8.96045	27.8204	9.49987	12.6648	24.3104	13.7981	22.0654	8.54793	36.4249	17.5583	39.1077	15.5096	Nontarget
9030624J02Rik	144.682	-0.641852	0.277517	-2.31283	0.0207317	0.0634825	15.3268	25.5097	38.2969	23.3815	15.1494	42.66	20.2404	51.4716	25.6582	40.3027	45.1177	55.642	45.3288	53.2539	Nontarget
9130011E15Rik	81.1278	0.313753	0.367752	0.853165	0.393568	0.561065	61.3467	8.88697	24.9307	65.6475	11.8077	34.2937	48.5499	28.8705	49.9309	36.0285	30.3517	23.6171	46.6577	29.3635	Nontarget
9130019O22Rik	14.7714	0.288121	0.85071	0.338683	0.734849	0.835594	6.5791	5.56467	1.475	6.14233	0	2.90901	7.12896	2.40007	5.63333	3.58865	7.85702	3.48428	9.04544	5.95481	Nontarget
9130023H24Rik	65.8851	1.64785	0.43641	3.77592	0.000159416	0.00113185	44.1536	8.93121	9.19264	52.5707	12.109	12.0061	35.4288	7.4962	55.118	10.6286	12.7583	10.9161	18.511	9.40302	MEIOC.target
9130401M01Rik	30.9096	0.469417	0.549793	0.853807	0.393212	0.56072	15.4715	19.2845	47.9655	28.4033	19.6621	63.7886	19.1584	52.4976	23.0022	29.8631	15.3139	59.3395	16.4527	38.3025	Nontarget
9230110C19Rik	30.9217	0.226003	0.621602	0.363582	0.71617	0.824163	30.0075	24.6069	43.2162	33.5235	16.1666	35.2504	27.7265	60.4127	42.7256	50.6436	5.76417	18.2217	19.8134	6.52319	Nontarget
9330182L06Rik	14.8557	-0.737724	0.739404	-0.997728	0.318411	0.488263	4.38339	1.81942	4.18376	2.57533	0.665378	3.51578	5.45058	2.82807	2.74562	3.18692	11.6111	4.18147	8.07038	7.711	Nontarget
9430015G10Rik	78.6198	-0.532452	0.383463	-1.38854	0.164974	0.308387	45.6251	53.8667	39.8875	47.8791	25.4295	38.4996	32.9703	40.5418	52.616	36.053	23.6277	16.5449	37.1199	21.6848	Nontarget
9430038I01Rik	25.424	0.917577	0.583263	1.57318	0.115678	0.238266	32.7889	14.6055	19.5506	57.0911	9.3024	22.5321	29.7848	21.332	25.9111	25.5274	20.6423	29.4992	22.3775	33.0478	Nontarget
9530068E07Rik	250.412	2.13664	0.268903	7.94577	1.92993e-15	1.22952e-13	263.922	27.1391	86.1225	227.899	33.8638	88.8703	172.458	102.527	240.132	101.76	71.6922	141.269	72.6422	128.334	MEIOC.target
9530077C05Rik	47.6388	-0.474292	0.473524	-1.00162	0.316526	0.486449	25.6173	29.6075	53.6108	17.1035	15.9643	40.3792	23.9753	37.1794	29.4992	40.0049	11.5297	19.9404	14.5126	12.2477	Nontarget
9930021J03Rik	1073.74	0.380473	0.188886	2.0143	0.0439784	0.115235	435.683	69.8128	69.2615	496.158	50.5543	75.0971	446.277	70.9651	422.172	79.2306	254.807	48.5521	236.157	56.0188	Nontarget
9930111J21Rik2	174.677	-0.297719	0.292615	-1.01744	0.308943	0.478644	18.1758	37.9932	24.4594	31.3448	39.4493	23.5634	37.2246	24.5039	30.8415	32	59.826	52.3641	71.1528	41.4975	Nontarget
A130010J15Rik	28.7503	1.15038	0.563544	2.04133	0.0412179	0.109487	27.5134	4.79123	5.81034	23.723	3.22429	7.19443	18.4213	5.02699	13.2893	5.4961	7.34149	9.0719	15.8542	6.51029	Nontarget
A230050P20Rik	15.5316	0.674917	0.787364	0.857186	0.391342	0.559074	3.44799	24.2789	9.1999	4.68377	18.4641	7.26575	8.28149	9.76729	6.74033	3.29621	9.45253	18.9671	7.74455	16.4264	Nontarget
A430005L14Rik	39.0599	0.630509	0.543954	1.15912	0.246407	0.408345	140.991	21.0177	47.5429	91.4845	12.4174	48.6656	99.2211	42.552	109.293	42.9216	26.2816	18.4524	27.9987	15.343	Nontarget
A430033K04Rik	29.3765	0.142826	0.517935	0.27576	0.782732	0.868977	13.525	6.99866	10.3442	14.777	6.62364	9.0995	15.985	17.9193	20.7917	9.99107	26.935	20.1041	34.6487	25.2204	Nontarget
A430105I19Rik	13.2419	0.376944	0.775068	0.486337	0.626728	0.760018	2.14598	3.34609	1.64878	1.87798	2.90892	4.68707	1.84325	3.51394	1.89203	3.03037	3.10402	5.80027	2.06746	4.60471	Nontarget
A730017C20Rik	12.6883	-0.639663	0.879511	-0.727294	0.467046	0.630041	4.82445	5.74454	22.8377	7.41732	23.5538	8.62412	7.46234	46.2614	3.94054	32.3076	7.8407	32.8986	9.10348	43.3016	Nontarget
A830018L16Rik	15.0184	-0.644073	0.799243	-0.805854	0.420327	0.585507	3.28219	4.77486	2.1854	6.05279	2.36861	5.98842	5.94868	6.16348	5.26979	4.11991	4.62907	3.56623	2.48631	2.3266	Nontarget
A830080D01Rik	194.211	-0.0425688	0.230757	-0.184474	0.853641	0.913426	105.031	103.261	102.805	99.5824	75.423	89.9173	134.823	113.143	109.9	101.476	125.9	116.836	149.139	130.277	Nontarget
A930033H14Rik	19.87	-2.22404	0.844222	-2.63443	0.00842789	0.0305783	0.358372	10.6082	8.16543	0.394726	9.69169	12.8385	1.17265	12.8819	1.46518	4.74563	6.80337	15.5474	5.70327	14.1827	Nontarget
AA467197	32.7275	1.80663	1.54012	1.17304	0.240778	0.402071	79.9218	43.0058	252.766	20.5737	32.8956	138.921	16.9719	182.541	44.0775	191.433	2.31721	21.4157	0	8.78772	Nontarget
Aaas	61.4395	-1.00566	0.404549	-2.48587	0.0129235	0.0434564	23.7205	36.8718	58.1313	20.1318	46.6269	56.7503	16.9843	58.2043	21.7643	64.0245	24.9971	31.8987	25.0783	40.6028	Nontarget
Aacs	33.1172	0.184053	0.496599	0.370628	0.710915	0.820201	16.1316	9.0555	13.8455	11.067	8.35742	8.39731	13.1876	8.41055	13.637	10.0028	11.0236	9.75042	12.5368	10.8223	Nontarget
Aaed1	118.678	0.904198	0.274821	3.29014	0.00100138	0.00535252	59.7614	38.366	41.6395	56.7688	29.1475	43.5356	62.1431	50.4502	52.0709	46.7196	50.0346	77.9103	49.0393	66.0725	MEIOC.target
Aagab	158.367	0.35392	0.236679	1.49536	0.13482	0.266163	34.7522	17.433	39.1223	32.773	10.6784	38.5499	28.1475	43.7278	30.7315	35.8822	28.6722	51.1653	35.5372	53.4103	Nontarget
Aak1	628.606	0.366302	0.17927	2.0433	0.041023	0.109141	63.1762	11.6216	12.9345	87.6679	10.9227	18.5798	69.0684	17.9812	82.7611	17.1956	62.0744	17.3889	58.1853	16.2443	Nontarget
Aamdc	13.1491	-0.0979918	0.81244	-0.120614	0.903997	0.9448	44.0873	33.3471	87.6444	66.1554	16.7664	84.9493	27.5694	35.1206	20.4886	49.1724	23.8502	35.3457	22.3149	118.802	Nontarget
Aamp	288.378	0.243332	0.284091	0.856528	0.391706	0.55939	160.91	356.428	297.362	81.4644	283.996	213.586	81.8197	205.423	112.749	181.611	58.4437	135.383	56.0858	148.171	Nontarget
Aar2	60.1461	0.605548	0.40557	1.49308	0.135417	0.267072	32.6937	11.4663	19.0156	32.4503	5.76451	21.8699	21.552	20.1814	34.1057	21.1281	19.4258	18.4943	23.0774	31.1776	Nontarget
Aard	279.626	-1.34487	0.280793	-4.78956	1.67151e-06	2.13144e-05	28.6859	91.6175	596.367	35.072	77.5622	646.474	43.6889	564.43	44.0546	504.215	100.13	789.908	156.961	746.191	Nontarget
Aars	221.912	0.0889381	0.256486	0.346756	0.728775	0.831978	40.0001	39.4809	40.2074	50.389	22.4779	46.6613	49.3032	38.8294	49.9493	41.4927	48.0106	42.3165	44.1904	44.6994	Nontarget
Aars2	27.5556	-0.0304277	0.564181	-0.0539326	0.956989	0.975783	5.94852	12.1969	9.81824	7.58174	6.66647	11.0355	8.36707	7.30294	9.12284	8.40533	9.22715	10.3213	7.29692	8.26555	Nontarget
Aarsd1	17.1574	-2.10445	1.15647	-1.81972	0.068801	0.16221	0	6.34171	35.1346	0	14.1923	11.8639	3.22479	30.4701	13.7904	25.9712	9.43712	13.8223	9.94221	27.8259	Nontarget
Aasdh	52.7979	0.292798	0.418598	0.699473	0.484257	0.644238	29.2816	13.7903	12.6138	22.4827	7.37028	12.8457	24.4302	19.008	25.0713	18.5214	18.5414	15.3354	17.8655	11.0588	Nontarget
Aasdhppt	78.2673	1.62942	0.408105	3.99265	6.53401e-05	0.000520677	52.2326	18.0058	42.6938	46.9621	14.0543	36.6315	35.7773	64.5759	49.8112	60.8118	11.9278	36.9908	9.75235	36.4999	MEIOC.target
Aass	17.4737	-1.92413	0.7523	-2.55766	0.0105378	0.0367451	0.923004	2.7112	9.61042	1.98127	3.97518	9.16761	1.33324	7.92877	0.495253	10.8394	5.73718	9.51645	4.34609	13.3298	Nontarget
Aatf	172.214	0.0387044	0.260031	0.148845	0.881676	0.929965	134.641	243.893	186.026	80.8142	118.712	109.613	78.4745	128.019	108.462	123.522	66.6609	99.3617	64.7938	82.6753	Nontarget
Abat	112.456	-1.59757	0.311123	-5.13486	2.82352e-07	4.36719e-06	5.61286	13.9609	44.3091	7.27694	14.8498	46.9212	18.3852	40.0694	15.1929	54.0742	39.0003	61.9561	38.7273	61.39	Nontarget
Abca1	869.501	-1.09169	0.458161	-2.38276	0.0171834	0.0545887	40.7359	23.6538	53.0136	84.4071	16.4745	66.2966	108.951	93.6515	77.272	71.5938	325.236	128.178	211.193	109.27	Nontarget
Abca14	10.1191	0.976043	2.06322	0.473067	0.636165	0.766729	3.42253	3.59984	3.17767	1.93398	1.34799	1.61208	3.08426	1.84979	3.57572	4.69572	0.21275	0	0	0.427956	Nontarget
Abca16	33.6279	0.486691	0.6792	0.716565	0.473643	0.635152	14.5687	6.97425	9.2789	9.34931	4.55733	8.11462	11.5784	10.8256	8.7294	15.387	1.39381	2.19668	2.33363	3.21174	Nontarget
Abca17	22.9861	-0.434198	0.690447	-0.628866	0.529437	0.681589	6.85944	5.93535	5.45544	3.01717	2.8558	5.59499	4.66617	2.96997	6.97173	4.95524	6.51152	3.13396	3.51192	3.25082	Nontarget
Abca2	350.834	-1.22377	0.282084	-4.33833	1.43566e-05	0.000138922	35.3292	21.1029	23.2044	55.5675	16.2594	33.6968	53.4397	20.592	49.1873	18.3415	144.968	30.013	136.133	28.1944	Nontarget
Abca3	144.197	-0.409283	0.252837	-1.61876	0.105499	0.222355	24.9285	8.03759	12.861	30.4516	8.8278	14.8613	27.8063	11.8088	25.1583	12.6044	59.4486	23.4789	63.8863	22.6383	Nontarget
Abca4	9.47173	-1.10381	0.904653	-1.22015	0.222408	0.380253	1.33031	0.643538	1.1179	1.47189	0.151516	0.677021	2.17086	1.02653	0.760438	0.646658	4.79716	1.88995	4.86609	1.17173	Nontarget
Abca5	236.534	-0.0825823	0.260604	-0.316888	0.751328	0.847951	57.1125	12.3966	29.9363	59.3355	10.4717	21.2216	55.307	31.2134	54.1428	31.7377	51.1189	21.9512	42.1159	23.6519	Nontarget
Abca6	30.6218	-1.1935	0.636942	-1.8738	0.0609576	0.147646	4.17476	6.58479	11.0616	7.12699	4.04944	11.9695	9.77085	9.63147	5.53213	7.96715	3.92235	3.38777	5.62777	3.05771	Nontarget
Abca7	38.9979	-1.13535	0.506146	-2.24313	0.0248884	0.0737207	4.66066	6.67263	3.02043	5.39664	2.70769	3.40032	4.79389	3.63118	6.21179	2.82048	17.51	4.1533	14.2993	4.58498	Nontarget
Abca8a	13.3702	-0.0909489	0.815673	-0.111502	0.911219	0.949303	5.61399	1.35312	3.51321	4.76569	1.47082	3.61159	2.52267	2.95986	2.64799	3.77674	1.81428	1.70681	2.08637	1.6352	Nontarget
Abca8b	11.4307	-1.03044	0.839567	-1.22735	0.219691	0.377666	0.878373	0.493258	1.46702	1.65525	0.234468	1.62696	2.06969	3.94273	0.772549	2.02927	3.53315	3.23258	3.02169	3.17223	Nontarget
Abca9	19.4475	-1.55918	0.648536	-2.40415	0.01621	0.0521142	1.17383	2.09513	4.81563	1.26013	1.64939	4.26174	1.09154	5.58174	0.943972	3.94284	5.41602	5.31493	4.52251	9.26385	Nontarget
Abcb10	40.6386	0.123643	0.457567	0.270217	0.786993	0.871388	15.3684	5.50317	11.2168	14.0829	4.82677	13.8237	9.46136	11.3057	11.319	7.26792	9.73674	8.54527	13.2888	14.2154	Nontarget
Abcb1a	19.2829	-1.01203	0.654709	-1.54577	0.122159	0.247171	1.92138	1.19651	6.79149	1.58655	2.55222	6.16917	2.22599	7.68805	2.40112	6.97187	6.86236	9.94283	4.26761	9.84418	Nontarget
Abcb6	52.6042	0.199648	0.525559	0.379877	0.704036	0.816372	15.1947	35.3708	25.736	9.88238	15.6061	32.6404	10.8922	27.0289	7.16402	20.1031	3.86328	14.4405	7.35586	19.0251	Nontarget
Abcb7	78.4945	0.0600202	0.325094	0.184624	0.853524	0.913426	22.6754	3.72536	10.6689	30.2383	4.68532	19.9734	25.0662	13.8625	22.5251	16.3101	26.392	16.3148	29.5444	19.2491	Nontarget
Abcb8	28.3893	-0.361082	0.554859	-0.650763	0.515199	0.669697	8.35093	6.1542	10.6739	6.75678	9.39933	16.6359	8.32401	16.6722	5.99695	9.63559	7.99923	14.2153	11.0761	11.686	Nontarget
Abcb9	9.38472	-2.03044	1.3711	-1.48088	0.138639	0.271836	4.15178	2.91692	3.06214	2.63696	2.42321	1.74307	2.28072	3.08975	5.76967	1.5539	4.14346	0.338752	1.39112	0.564631	Nontarget
Abcc1	366.109	-1.13884	0.275014	-4.14101	3.45782e-05	0.000296607	25.0291	30.1418	61.326	38.7722	16.9564	66.8466	44.3731	66.335	37.4281	57.6196	119.83	94.7088	113.917	90.2865	Nontarget
Abcc10	42.3257	-0.634363	0.472495	-1.34258	0.179408	0.32788	5.75567	7.91075	4.80935	10.6285	4.86429	4.43164	10.2205	5.64801	9.26679	6.37406	19.7996	6.53258	17.5279	8.00055	Nontarget
Abcc12	71.1887	-0.446056	1.63094	-0.273496	0.784472	0.869782	23.8305	35.5569	25.9918	15.8838	9.97332	12.7917	23.8177	20.4976	31.1569	26.3361	0	0.458489	0.534152	0	Nontarget
Abcc4	41.9919	-1.32024	0.427731	-3.08661	0.00202454	0.00963311	5.87874	3.52363	6.05155	6.25639	3.11183	11.2952	6.63546	7.40231	7.33011	7.11654	18.3466	9.44233	19.5253	9.46614	Nontarget
Abcc5	148.492	-0.774388	0.266097	-2.91017	0.00361238	0.0154203	19.2996	26.7063	37.2577	33.5423	22.3547	34.2094	24.1722	40.9313	25.0551	41.6401	52.1627	53.6128	53.2985	64.8399	Nontarget
Abcc8	18.5387	-0.541676	0.746232	-0.725881	0.467911	0.630401	2.07641	3.86552	0.90194	2.33586	3.99947	2.28193	3.73907	1.58034	2.1832	1.82584	13.0811	3.27522	7.18164	5.46552	Nontarget
Abcc9	21.4469	-0.848174	0.597301	-1.42001	0.155605	0.29508	1.31147	1.3748	3.93864	2.01726	1.15323	3.74465	2.1748	6.86092	1.48469	4.58529	6.4836	8.39258	4.01843	8.63261	Nontarget
Abcd1	19.2733	0.152049	0.670845	0.226653	0.820693	0.89213	5.57027	2.4043	4.58074	13.1033	3.62747	11.8999	3.45864	4.99563	8.27974	4.32891	7.35185	5.56923	5.47984	5.21283	Nontarget
Abcd2	34.2343	-1.4447	0.493162	-2.92947	0.00339544	0.0146427	1.29716	4.78454	9.69563	2.40876	4.78118	9.96833	3.80778	12.5512	2.96125	13.0129	6.97417	14.4784	11.1548	14.9392	Nontarget
Abcd3	289.364	0.955868	0.192863	4.95619	7.18872e-07	1.01712e-05	148.711	35.0002	102.983	147.365	27.5207	116.259	119.823	109.225	123.479	111.74	86.7868	145.959	105.906	164.095	MEIOC.target
Abce1	445.833	1.6665	0.204515	8.14856	3.68298e-16	2.58379e-14	341.278	44.567	91.0538	329.913	31.4376	94.0204	278.884	120.474	319.455	116.846	103.782	123.271	119.298	113.842	MEIOC.target
Abcf1	1221.77	-0.108372	0.301063	-0.359965	0.718873	0.825618	345.381	1283.97	321.891	246.784	657.301	290.734	446.312	227.158	450.972	238.14	391.036	237.09	321.336	252.694	Nontarget
Abcf2	332.902	-0.616554	0.213641	-2.88593	0.00390255	0.0164387	147.846	201.244	172.959	139.468	114.195	181.074	136.699	163.962	160.174	163.446	189.471	149.436	179.057	128.799	Nontarget
Abcf3	86.7497	-0.0939432	0.338697	-0.277367	0.781499	0.86816	19.3491	35.8772	41.4713	26.1738	30.9644	36.6105	14.9881	40.2079	20.0939	32.0167	21.5361	33.8994	22.9689	47.2847	Nontarget
Abcg1	24.8754	-0.98552	0.578676	-1.70306	0.0885568	0.195382	3.20069	3.52994	6.29763	7.7733	1.50612	10.1018	3.79831	5.77006	5.06224	9.4173	15.2221	11.3708	14.5485	13.0609	Nontarget
Abcg2	24.336	0.421284	0.5859	0.719038	0.472118	0.6339	11.5496	2.37709	17.9879	14.2185	2.91729	9.46468	11.8387	18.9921	12.3487	14.8029	9.65377	14.0084	13.8297	27.1292	Nontarget
Abhd10	40.8435	1.36414	0.479023	2.84775	0.00440291	0.0181093	29.5457	6.02879	19.98	37.1787	6.1504	16.2437	33.9009	15.1604	35.3207	18.0952	9.08041	14.2831	9.92414	11.0901	MEIOC.target
Abhd11	24.739	-0.273527	0.616349	-0.443786	0.657197	0.782377	5.46357	42.2458	20.6268	13.6039	45.0666	26.8283	10.4434	24.836	14.3781	17.2137	24.182	44.7136	13.7276	37.387	Nontarget
Abhd12	73.0999	0.439676	0.350864	1.25312	0.210161	0.366305	37.7106	19.5987	57.3593	38.3761	23.2446	60.7713	32.2242	56.8494	47.8549	62.7754	37.8704	72.5883	30.7904	68.4895	Nontarget
Abhd13	144.394	1.67889	0.295319	5.685	1.30811e-08	2.79301e-07	79.4213	5.99852	11.6298	85.6092	8.57332	13.789	68.6271	15.356	84.0508	14.6363	28.6929	16.3564	34.4888	20.2814	MEIOC.target
Abhd14a	17.7857	0.773253	1.15251	0.670928	0.502266	0.659061	19.2872	31.2972	51.218	9.8554	13.2284	25.8466	7.3501	35.6806	17.1597	36.1747	0	8.80392	2.16693	2.45419	Nontarget
Abhd16a	51.8274	-1.20063	0.509372	-2.35707	0.0184196	0.0578146	12.7957	53.3657	44.9072	20.3502	48.0039	34.6148	19.6701	28.367	17.3785	25.3644	26.4015	19.6259	16.924	15.2326	Nontarget
Abhd17a	33.3172	0.679696	0.571051	1.19026	0.233946	0.393954	16.2043	20.1399	41.4291	34.6895	12.8181	46.0585	10.6929	36.7638	28.3393	28.2631	11.0953	39.9039	18.0968	40.912	Nontarget
Abhd17b	107.961	1.62723	0.39226	4.14835	3.34883e-05	0.000287887	159.574	9.93644	25.9377	169.171	14.5115	27.611	139.294	31.1453	158.579	26.9177	22.0698	15.7244	24.2876	9.11199	MEIOC.target
Abhd17c	58.6937	0.224959	0.406029	0.554047	0.579547	0.722962	38.3115	20.5026	21.5688	48.5693	19.6279	18.8005	33.9662	29.5022	53.2279	30.7582	30.3135	23.0177	37.3524	22.4345	Nontarget
Abhd18	62.2185	0.747668	0.412361	1.81314	0.0698107	0.163935	38.4797	17.1068	15.5033	40.7117	10.6815	16.6296	42.3708	18.0885	39.3489	21.2241	19.1256	12.7734	31.1945	27.1024	Nontarget
Abhd2	174.997	0.949655	0.282896	3.3569	0.00078821	0.00438092	33.3991	10.2103	20.2595	41.1003	7.08781	16.7977	31.7121	27.2798	47.1722	30.8897	27.8013	35.3382	29.9577	33.0319	MEIOC.target
Abhd3	12.5822	-0.616628	0.813274	-0.758205	0.448328	0.612637	1.27891	6.13423	8.43319	4.81345	3.41951	16.597	4.1569	15.7946	5.13063	11.3609	5.28622	18.1518	8.51288	14.1923	Nontarget
Abhd4	314.24	-0.874844	0.215052	-4.06806	4.74057e-05	0.000394857	43.8337	54.3541	283.682	45.4261	52.3508	262.855	51.945	266.919	69.5718	237.962	108.711	352.204	139.013	349.873	Nontarget
Abhd5	45.5676	1.41241	0.474524	2.97647	0.00291583	0.0129195	24.6791	9.79662	18.5439	29.0588	4.64186	13.9139	20.5764	19.5686	27.6092	18.954	10.8981	29.052	12.9229	13.9548	MEIOC.target
Abhd6	57.692	-0.972824	0.368251	-2.64175	0.00824798	0.0300126	10.993	10.4139	46.7234	16.361	14.1583	56.8974	18.1956	42.5168	16.7696	39.0198	36.4857	65.7672	45.3935	65.3373	Nontarget
Abhd8	49.8385	2.09066	0.663691	3.15004	0.00163246	0.00803682	68.3348	33.0427	29.0738	43.4551	22.7577	30.526	27.1643	23.0837	67.3289	27.3914	2.27028	9.2528	5.26154	8.26484	MEIOC.target
Abi1	253.589	1.93676	0.233905	8.28011	1.23058e-16	9.60504e-15	183.737	30.6324	66.3235	322.077	33.4214	84.0972	186.917	88.9956	220.648	97.8315	87.6275	131.363	85.0305	117.12	MEIOC.target
Abi2	451.621	1.04187	0.184306	5.65292	1.57747e-08	3.33191e-07	359.949	54.2717	92.8934	372.058	47.7267	116.956	327.64	94.7265	393.442	95.3256	195.255	123.344	232.667	102.78	MEIOC.target
Abi3bp	31.4994	-1.45527	0.572899	-2.54018	0.0110795	0.0382832	0.60247	5.24233	9.63011	2.69751	3.01331	14.3891	4.43567	10.9344	4.01332	13.9426	9.25839	16.8897	14.0609	20.9843	Nontarget
Abl1	485.846	-0.213161	0.181291	-1.17579	0.239678	0.400858	123.751	35.8848	34.039	155.592	38.9335	38.625	114.413	41.5118	134.411	41.1212	160.943	42.727	173.783	41.1288	Nontarget
Abl2	1053.48	0.728146	0.185384	3.92777	8.57367e-05	0.00065873	278.99	31.6748	36.3106	302.813	37.9255	33.7399	243.035	36.1255	294.352	43.3621	189.285	44.2455	220.815	49.1596	MEIOC.target
Ablim1	29.1948	-0.190844	0.555653	-0.34346	0.731253	0.833515	1.22003	5.53216	8.62158	4.17283	2.89589	7.1876	6.42736	12.8504	5.8766	8.90807	10.3685	18.6854	9.13525	11.1012	Nontarget
Abr	83.0776	-0.384587	0.306617	-1.25429	0.209736	0.36577	16.631	5.28655	13.558	24.6838	5.44998	12.4743	20.9853	14.9085	23.2526	14.4055	40.7362	22.5185	50.3272	23.1569	Nontarget
Abracl	10.0436	-1.67754	1.16482	-1.44017	0.14982	0.287258	0	12.7597	33.4406	4.49485	2.24973	50.9695	1.86074	122.393	1.41118	62.7007	5.41463	112.799	11.6924	115.254	Nontarget
Abraxas1	40.7785	0.165803	0.456348	0.363325	0.716362	0.824163	34.9161	15.4296	38.1549	47.3803	18.6346	38.0481	42.8598	38.7176	35.4677	33.7784	22.5173	23.2917	18.7809	26.0082	Nontarget
Abraxas2	163.476	1.98237	0.290434	6.82554	8.75926e-12	3.18632e-10	180.817	26.8789	27.3883	159.506	20.0065	35.0162	134.659	34.4469	162.726	37.2929	45.4543	36.9969	56.9581	49.3553	MEIOC.target
Abt1	36.5664	0.184752	0.528274	0.349728	0.726543	0.83104	9.35148	6.63263	11.379	6.3357	8.95691	13.2449	3.8054	12.0778	5.45538	12.8669	3.91817	12.0366	5.81436	10.3146	Nontarget
Abtb1	29.1095	0.47408	0.541204	0.875973	0.381045	0.549566	18.0128	27.7039	12.0651	22.7106	22.9237	15.9356	14.622	11.9846	11.9033	7.42735	20.7086	19.2175	17.0439	17.2392	Nontarget
Abtb2	105.658	-0.0433318	0.347025	-0.124866	0.900629	0.943155	23.7111	8.0675	15.1421	32.8171	8.94382	27.2344	16.7972	24.7349	33.5539	20.4166	36.5921	36.0691	47.6151	29.0986	Nontarget
AC034099.1	17.9261	-0.349947	0.914982	-0.382464	0.702118	0.814965	12.3554	9.95807	59.1477	0	15.2165	88.6927	12.9276	44.8618	14.1512	76.5883	13.3095	40.3141	19.6366	130.025	Nontarget
AC099934.3	15.7501	3.9442	1.01308	3.89328	9.88985e-05	0.00074767	74.045	9.32677	9.66747	53.3816	9.43401	6.11506	20.6651	3.66778	19.4339	16.7424	1.81134	13.7427	5.56864	20.1961	MEIOC.target
AC099934.7	28.4684	2.45038	0.875523	2.79876	0.00512986	0.0204673	147.609	13.0835	28.1566	111.176	30.0604	17.1275	47.5037	50.7132	72.4889	49.4294	4.05386	31.5218	19.8759	23.6569	MEIOC.target
AC149222.1	106.732	-0.566043	0.46281	-1.22306	0.221308	0.379174	22.7967	58.0526	20.7928	10.1057	14.2231	6.96994	9.15799	20.1935	7.17894	23.0907	19.2911	19.8993	25.2533	24.0882	Nontarget
AC152453.1	19.6198	1.43313	1.09881	1.30426	0.192146	0.344692	71.665	14.6791	10.302	50.2238	11.1201	19.606	26.8854	4.78851	46.733	10.1278	1.11898	14.3329	26.4671	0	Nontarget
AC154550.1	18.4721	-3.59008	2.96592	-1.21045	0.226108	0.384048	0.5303	0	10.4113	8.72145	0.0423954	9.48092	0	15.7076	1.73941e-05	8.7293	0.0899813	24.4157	13.167	8.4035	Nontarget
AC163637.2	20.4176	0.627659	0.760138	0.825717	0.408965	0.575736	14.2791	17.9179	8.46107	14.183	13.0621	18.5703	3.86186	11.4294	5.97033	12.5165	7.60578	8.29686	4.93083	19.1993	Nontarget
AC172027.3	61.1179	1.2523	1.35185	0.926362	0.354258	0.52335	103.922	27.101	15.0244	73.263	17.893	26.1262	69.0733	16.1383	42.8959	0	37.1998	21.9869	31.3342	8.33249	Nontarget
Acaa1a	12.843	-0.918446	0.878847	-1.04506	0.295996	0.465024	6.25	6.77405	18.5915	0	10.809	7.13532	2.87112	19.1611	3.64383	17.5292	7.57335	14.8768	5.21665	23.796	Nontarget
Acaa2	75.6493	-0.629117	0.368713	-1.70625	0.0879609	0.194468	12.0416	34.4097	92.697	12.2941	23.6938	103.308	12.1348	109.484	12.201	118.141	32.8824	176.316	34.7905	208.986	Nontarget
Acaca	1035.01	-0.764222	0.182455	-4.18856	2.80736e-05	0.00024637	134.312	38.7682	67.149	211.194	30.1341	75.6126	156.221	76.7637	181.799	76.2313	323.201	88.2406	329.693	78.2611	Nontarget
Acacb	74.2292	-1.47714	0.456091	-3.2387	0.00120075	0.00621249	4.16502	4.95969	4.25452	10.0497	2.9897	6.11212	10.1811	4.78652	7.98655	5.90463	34.8255	7.78012	25.0509	6.34445	Nontarget
Acad10	14.8653	-1.42952	0.709325	-2.01532	0.0438708	0.114979	2.99368	4.57294	5.3554	3.88432	2.56315	4.75395	2.87621	4.26389	2.82892	6.30736	6.72809	4.09388	6.35249	3.99122	Nontarget
Acad11	73.8675	0.634124	0.376607	1.68378	0.0922237	0.201548	41.9742	21.0534	31.0482	39.0363	11.2389	35.1088	31.478	31.1222	44.2398	30.4059	18.129	20.1801	18.4297	28.2048	Nontarget
Acad12	16.0202	0.115383	0.65177	0.17703	0.859485	0.916661	6.11534	2.47223	3.26614	3.49742	2.54756	6.72474	3.90366	5.87543	3.4381	4.79338	6.68907	9.74117	7.68251	7.81235	Nontarget
Acad8	32.851	0.865964	0.492371	1.75876	0.0786176	0.179154	17.9463	5.07428	16.9528	12.1776	3.70927	18.9098	15.9737	11.9052	16.9363	19.2611	9.61455	22.5978	11.7976	18.8247	Nontarget
Acad9	83.1129	1.35194	0.330567	4.08975	4.31842e-05	0.00036329	36.9894	63.5474	63.2871	35.4353	10.235	37.3035	40.3237	91.4331	69.1547	36.4315	17.1316	50.5599	39.7052	47.2795	MEIOC.target
Acadl	98.7277	-0.703334	0.297273	-2.36595	0.0179836	0.056718	31.129	25.1363	82.6681	24.4527	16.4464	78.5191	26.7733	124.912	33.6062	120.028	72.3238	155.926	80.2173	173.124	Nontarget
Acadm	68.8578	-0.634265	0.379311	-1.67215	0.0944947	0.204991	17.9783	28.2484	56.68	22.7932	23.6431	58.5879	20.7549	75.7146	17.2747	63.0824	34.9275	64.9472	43.9796	105.114	Nontarget
Acads	14.4073	-0.846033	0.784054	-1.07905	0.280566	0.447463	1.15275	5.65025	12.4348	5.1827	4.6699	13.7319	1.88763	15.7976	7.52896	17.823	6.11267	16.9664	8.73692	14.7629	Nontarget
Acadsb	182.478	-0.132868	0.225581	-0.589006	0.555857	0.703937	37.9332	32.0878	42.5759	36.2703	26.6443	49.0468	40.6982	50.8645	40.7934	55.5721	38.7076	57.0846	63.0741	58.0076	Nontarget
Acadvl	50.0067	-0.519573	0.398928	-1.30242	0.192772	0.345185	17.3472	22.7882	54.6489	13.4425	19.7984	51.0751	12.2645	45.9762	12.9285	42.5155	19.4482	46.3858	19.9696	49.3394	Nontarget
Acan	30.6495	-1.64098	0.620557	-2.64437	0.00818434	0.029827	3.63762	1.86208	1.64308	2.59229	0.740652	2.85398	4.36694	2.46607	4.64024	2.47993	12.8424	1.54131	19.1219	5.14301	Nontarget
Acap2	303.077	1.8209	0.261034	6.97574	3.04267e-12	1.15696e-10	150.098	15.2792	30.4418	111.989	12.806	28.2738	106.289	37.6632	115.759	40.6474	33.4828	41.9092	44.6921	36.7734	MEIOC.target
Acap3	36.0275	0.429338	0.468133	0.917129	0.359075	0.527688	7.93899	6.20635	4.94478	12.8691	6.85583	7.41118	8.54587	8.50565	8.31398	5.09425	12.0442	13.5079	13.3483	9.76654	Nontarget
Acat1	64.9852	-0.0439731	0.358553	-0.122641	0.902392	0.944022	12.5652	14.4041	45.504	10.3164	8.68478	30.5602	10.0898	45.3919	13.3931	47.3075	14.8526	52.2631	14.0408	48.5459	Nontarget
Acat2	32.0206	0.502208	0.498171	1.0081	0.313404	0.48329	9.84716	9.73998	24.1459	15.9138	6.86308	18.3952	9.74533	21.8764	13.082	22.3212	13.2201	45.7327	17.1244	30.9955	Nontarget
Acat3	16.2175	-0.858338	0.878165	-0.977423	0.32836	0.498314	6.28199	4.21337	14.7465	4.67804	8.40193	23.1607	1.22484	9.8149	5.60647	16.7032	14.9726	8.22673	7.58754	21.1475	Nontarget
Acbd3	292.151	0.0237656	0.199297	0.119247	0.90508	0.945596	129.431	93.4756	90.7734	123.569	69.0246	81.9413	140.462	87.8931	128.781	95.5194	120.363	80.5348	118.93	88.8105	Nontarget
Acbd4	11.9953	-1.03244	0.861432	-1.19852	0.230715	0.389452	3.22149	6.69156	7.5174	1.81853	6.56992	10.4888	4.0504	3.51918	2.6369	7.03353	11.378	13.4957	7.229	7.90915	Nontarget
Acbd5	276.535	2.29273	0.229847	9.97506	1.95984e-23	3.39686e-21	268.607	47.0998	71.4581	216.183	32.2013	53.4344	194.303	64.7111	190.849	72.1027	53.5342	88.5567	52.8783	74.0384	MEIOC.target
Acbd6	90.0159	1.20573	0.331074	3.64188	0.00027065	0.00179106	58.9016	65.8329	72.2396	37.9355	19.9475	60.0479	24.1835	46.507	37.3181	50.1642	12.2553	32.5738	12.461	56.2506	MEIOC.target
Accs	10.5237	-0.50329	0.892388	-0.563981	0.572767	0.717618	0.772165	0.425815	4.0979	2.6344	2.55307	6.63638	2.52477	2.37909	0.948509	5.996	4.55128	6.26312	4.92136	9.16981	Nontarget
Acd	43.3932	-0.251024	0.462648	-0.54258	0.587419	0.729265	9.66621	17.6619	14.1505	6.80705	18.441	17.7205	6.86953	17.4015	11.1381	17.9726	11.4667	16.6457	9.15989	16.4579	Nontarget
Ace	73.3302	-1.48966	0.36528	-4.07813	4.53989e-05	0.000379753	3.41031	7.07962	33.1458	7.1887	7.79787	24.5024	6.09719	25.4436	6.78931	22.8142	22.3751	42.5373	21.2813	40.3096	Nontarget
Acer2	23.7761	-1.19423	0.6041	-1.97688	0.0480548	0.123205	3.91651	2.19956	5.47558	7.17152	1.60548	5.324	6.87385	3.61799	7.16711	3.75744	14.0328	5.26538	20.0086	5.47111	Nontarget
Acer3	151.598	0.232747	0.267318	0.870675	0.383932	0.552331	34.0765	12.8117	22.457	57.2209	13.9576	22.8227	44.9342	26.6309	40.9921	22.4372	21.4703	14.0951	23.0448	17.7547	Nontarget
Acin1	1246.83	-0.557583	0.214211	-2.60296	0.00924217	0.0329486	320.987	651.503	350.673	289.182	341.398	328.835	366.365	309.172	360.741	266.938	311.193	188.834	300.729	213.432	Nontarget
Ackr3	22.9506	-1.28505	0.607797	-2.11428	0.0344914	0.0955532	4.15261	2.82391	8.73185	8.22649	1.52886	18.2092	4.14854	14.1314	3.0869	12.7828	10.1642	17.1448	15.1082	11.2516	Nontarget
Acly	304.12	-1.09079	0.206744	-5.27602	1.32018e-07	2.22257e-06	30.9826	33.1067	112.583	40.2116	35.3166	147.059	40.8942	150.788	37.1288	118.834	117.095	185.597	149.142	258.309	Nontarget
Aco1	52.6478	-0.29975	0.396771	-0.755472	0.449966	0.614234	6.24123	6.85615	21.0643	7.19405	6.03087	23.3852	5.63448	24.2896	10.1894	21.2886	15.3062	34.0122	13.8277	39.3533	Nontarget
Aco2	193.828	-1.08156	0.229099	-4.72091	2.34788e-06	2.82368e-05	39.2824	70.9186	105.249	49.0165	61.7826	110.106	44.6017	111.922	39.1309	92.0479	78.4356	101.031	97.3623	99.9415	Nontarget
Acot11	16.2817	-0.637404	0.659949	-0.965838	0.334125	0.504073	1.73456	1.42096	1.63823	2.68328	1.59351	3.93841	2.17995	2.19856	2.10841	2.01617	8.89001	6.58383	7.72742	4.64364	Nontarget
Acot13	13.4437	0.204574	0.936587	0.218425	0.827098	0.896219	10.8224	14.7829	65.1613	4.88179	14.8233	51.7475	0	54.4212	5.37657	52.7618	6.99227	115.173	9.99521	95.638	Nontarget
Acot2	10.5501	-1.16946	0.934636	-1.25125	0.210843	0.36717	1.24756	3.12163	7.62858	3.27686	5.27392	6.30846	5.14664	11.2574	1.2254	7.62435	4.77974	5.55025	5.88788	9.96683	Nontarget
Acot4	11.32	-0.442287	0.947767	-0.466662	0.640742	0.77059	1.06069	0.75178	0.645449	0.615202	0.816726	3.88057	2.13714	4.57425	2.05977	1.3383	1.98682	3.12515	3.40621	3.62238	Nontarget
Acot6	11.0737	-1.25627	0.852656	-1.47336	0.140653	0.274415	1.22905	3.29881	2.48365	1.36343	3.70267	4.75503	1.13508	5.70818	1.42552	5.17288	5.28423	5.0006	3.04725	7.33991	Nontarget
Acot7	85.576	-0.717038	0.461609	-1.55335	0.12034	0.244765	59.8137	138.121	167.047	30.1058	81.179	101.382	32.2701	121.924	46.4563	119.841	15.2732	24.2547	9.65207	19.2015	Nontarget
Acot9	17.1134	-0.363337	0.825503	-0.44014	0.659835	0.78427	5.72499	4.14357	18.5111	2.30736	12.443	11.4492	7.76103	20.8468	3.46179	24.2174	11.1233	24.8378	6.92118	31.2389	Nontarget
Acox1	102.787	1.59912	0.319293	5.00833	5.49043e-07	7.98892e-06	46.4504	11.4467	21.4644	46.9515	8.75973	21.5095	47.2215	22.0648	54.3051	25.1438	17.1576	33.614	33.9452	35.8211	MEIOC.target
Acox3	45.0083	-0.725053	0.43425	-1.66967	0.0949851	0.2056	12.788	14.284	10.2599	13.2565	9.27724	9.49014	13.5545	15.2346	16.9001	12.2722	17.525	11.381	21.0041	6.73983	Nontarget
Acp1	62.1296	0.764338	0.370242	2.06443	0.0389769	0.104691	28.2615	12.9926	43.2242	24.9638	12.2589	44.294	27.6483	42.9434	24.4787	45.3932	11.0841	33.6076	12.9434	37.3134	Nontarget
Acp2	73.0781	0.387193	0.353366	1.09573	0.273198	0.43937	20.8507	11.3632	15.7676	20.3299	9.71299	16.685	18.1038	23.6121	20.4786	24.9718	15.7862	22.2276	15.3767	18.3734	Nontarget
Acp6	22.1069	-0.888567	0.6696	-1.32701	0.184505	0.334498	6.95299	11.4088	15.9402	3.53443	18.7422	24.4017	2.06222	19.0175	3.61166	17.6626	13.9045	31.138	11.4166	32.8205	Nontarget
Acp7	34.1103	-0.835796	0.510473	-1.6373	0.101568	0.216354	3.82236	15.1269	18.7016	10.3051	22.2855	35.5415	7.17709	24.5072	11.209	29.3931	21.887	34.4938	15.2545	35.7115	Nontarget
Acr	15.9118	-2.42278	1.78146	-1.36	0.173829	0.320719	18.5914	21.0311	17.2191	11.6522	9.33902	27.4783	16.2201	16.6777	15.2935	17.8129	2.37138	0	0	0	Nontarget
Acrbp	31.7064	-1.1717	0.675242	-1.73522	0.0827014	0.185802	17.4971	58.2214	46.9613	8.99447	15.5835	29.4244	15.823	26.7516	21.0919	23.1524	6.74803	10.3947	9.79974	9.58389	Nontarget
Acsbg1	313.773	-1.1836	0.270717	-4.37211	1.23053e-05	0.000120657	20.141	68.3953	161.121	19.9024	65.4652	178.424	45.6845	207.813	43.9762	188.457	109.846	303.237	124.558	298.965	Nontarget
Acsf2	73.4164	-0.849342	0.374285	-2.26924	0.023254	0.0696673	7.36043	19.4041	37.8455	9.13203	12.7381	30.9955	15.3819	36.8482	14.5385	30.2508	25.7737	46.5196	31.4311	48.1737	Nontarget
Acsf3	41.2716	-0.890318	0.468078	-1.90207	0.0571614	0.140648	20.5627	14.7149	15.6285	20.9969	18.0284	18.1384	20.6225	16.5255	26.5801	18.6027	27.6142	14.8436	40.1877	12.5708	Nontarget
Acsl1	76.4272	0.268946	0.316344	0.850169	0.395231	0.562764	29.7753	8.052	23.6387	45.1355	14.5422	22.5298	30.8868	26.7473	31.8736	32.5606	35.9649	32.5322	39.7769	38.0605	Nontarget
Acsl3	182.04	1.51818	0.244222	6.21637	5.08779e-10	1.41426e-08	196.76	20.9363	54.9302	165.039	20.2673	54.3366	128.579	52.379	156.295	48.303	54.3474	56.6489	60.0027	48.5847	MEIOC.target
Acsl4	151.772	-0.497459	0.259773	-1.91498	0.055495	0.137524	20.0689	13.3184	44.7208	29.2454	11.5958	49.4007	29.4328	44.755	20.0285	51.3062	46.5892	69.9769	54.5987	74.871	Nontarget
Acsl5	12.7459	-0.718612	0.816636	-0.879966	0.378878	0.547237	0.310432	2.91832	3.11627	1.43523	1.44599	3.6074	2.28782	5.84667	1.28414	4.75327	3.53413	6.27503	4.25205	11.0491	Nontarget
Acsl6	101.663	-0.443896	0.307781	-1.44225	0.149233	0.286459	34.9453	50.032	65.1969	23.8363	26.456	61.7957	29.4493	61.1393	29.8484	55.2189	25.3433	31.6825	24.6446	32.7758	Nontarget
Acss1	103.644	-1.12132	0.433167	-2.58866	0.0096349	0.0341217	6.50215	18.0319	45.9948	12.924	15.0462	49.4449	21.1734	31.4182	14.8385	41.534	44.557	64.9357	48.687	71.644	Nontarget
Acss2	85.3998	0.0972908	0.427923	0.227356	0.820147	0.891877	23.4745	32.9661	42.9544	31.8821	29.0772	46.2724	19.3773	36.2552	37.9347	60.3469	30.2367	31.0315	20.4357	51.9044	Nontarget
Acta2	362.913	-0.976077	0.223866	-4.3601	1.30003e-05	0.000126772	43.8466	47.373	277.229	83.6489	39.5542	350.294	128.745	478.726	128.557	457.129	301.609	639.235	305.3	647.082	Nontarget
Actb	1475.81	-0.65404	0.150571	-4.34373	1.40086e-05	0.000135889	349.76	360.864	1387.68	349.372	317.969	1529.57	469.028	1676.39	444.025	1522.84	899.49	2315.53	1035.11	2340.22	Nontarget
Actg1	952.306	-0.419249	0.160271	-2.61588	0.00889966	0.0319499	404.177	475.718	1425.67	276.967	205.462	866.434	282.502	1019.45	380.273	930.338	444.493	1076.81	479.049	1015.17	Nontarget
Actg2	10.2674	-0.824698	0.864013	-0.954497	0.339832	0.509392	3.90011	0.741513	11.5395	4.32001	0	9.94741	4.89891	26.5093	5.88659	11.7527	16.383	21.9183	14.3974	31.9549	Nontarget
Actl6a	97.5414	-0.00384184	0.312785	-0.0122827	0.9902	0.994093	31.6213	40.4662	101.474	36.4739	39.9206	99.54	29.4849	109.579	38.9545	93.5246	22.7363	74.8368	29.0007	81.0991	Nontarget
Actl7b	10.2014	-0.167652	2.19905	-0.0762385	0.939229	0.964601	10.749	11.528	19.9127	5.54238	13.4877	14.6872	4.50378	10.0078	9.38424	21.3712	0	0	0	0	Nontarget
Actn1	65.0162	-1.18214	0.393337	-3.0054	0.00265234	0.0119864	7.46439	14.9283	33.3457	6.6632	9.615	27.589	15.865	36.1582	11.5833	33.7346	37.3783	53.2654	32.7588	44.7309	Nontarget
Actn2	35.1388	-0.549572	0.558758	-0.98356	0.325332	0.495822	3.68498	28.7118	8.44978	8.36433	21.1637	4.69472	10.3432	6.37136	10.3853	7.45446	24.0393	12.2732	20.3807	13.2231	Nontarget
Actn3	38.4192	-1.04246	0.467508	-2.22982	0.0257592	0.0756726	5.34878	16.5941	21.1376	5.05328	13.5572	23.6736	2.49216	17.3061	4.60565	18.9752	14.0483	37.7349	17.3112	30.9219	Nontarget
Actn4	218.906	0.331443	0.216781	1.52893	0.126282	0.25295	59.6076	58.0206	67.3326	70.4777	48.8184	73.3732	62.7075	67.9349	76.1139	59.474	59.3421	76.461	68.188	82.0543	Nontarget
Actr10	77.8222	-0.600615	0.432897	-1.38743	0.16531	0.308918	12.8103	18.2684	44.7523	11.272	9.62968	31.7679	4.88574	46.0886	15.8744	49.5835	11.7656	28.4091	12.4655	33.5815	Nontarget
Actr1a	158.007	1.14305	0.294136	3.88611	0.000101862	0.000768101	91.5298	59.1704	72.0094	87.0179	39.659	67.0854	64.0044	84.2853	99.5077	73.5561	27.019	62.4583	30.9069	46.9506	MEIOC.target
Actr1b	98.1252	1.13819	0.321947	3.53532	0.000407282	0.00254789	62.0856	20.9891	29.2367	53.2034	13.0205	31.9251	36.2274	34.6941	52.1659	29.538	23.5799	35.0723	28.4008	36.2973	MEIOC.target
Actr2	366.793	1.81018	0.23908	7.57144	3.69113e-14	1.92494e-12	335.424	18.7139	57.7265	318.46	13.4026	59.0593	256.67	78.5619	280.611	79.4388	111.572	91.1895	114.199	97.0581	MEIOC.target
Actr3	390.652	1.44691	0.19402	7.45754	8.81559e-14	4.32919e-12	413.738	78.5301	165.13	314.846	45.2465	134.997	301.597	170.244	323.94	157.234	132.901	207.041	163.591	174.942	MEIOC.target
Actr3b	18.273	0.777869	0.642219	1.21122	0.225811	0.383709	14.4829	7.73072	7.41412	16.7162	5.36955	14.2691	10.1904	11.6594	18.1971	11.9389	13.137	21.7279	15.6319	15.8097	Nontarget
Actr5	51.593	-0.678695	0.463106	-1.46553	0.142777	0.277456	23.1737	23.0076	27.3728	34.0319	27.5872	20.5706	20.9552	23.0176	32.6958	22.5282	22.3194	17.7143	32.9335	11.4131	Nontarget
Actr6	55.7668	0.727234	0.44018	1.65213	0.0985087	0.21175	61.1708	15.3935	57.5291	71.5797	28.4086	49.4506	58.3523	54.8871	51.6932	65.4427	27.4306	62.5654	41.1397	44.1791	Nontarget
Actr8	43.2734	-0.392811	0.467171	-0.840829	0.400444	0.567604	13.971	22.576	36.1204	18.8164	11.0866	34.5113	12.2747	38.0557	13.6611	49.4376	16.269	33.3296	15.6243	30.4534	Nontarget
Acvr1	21.7521	-0.764909	0.694428	-1.1015	0.270681	0.436518	2.63073	9.44892	12.6875	5.33511	4.53394	8.52667	8.88584	6.16186	5.38519	9.87231	9.42877	12.9751	20.0643	17.5225	Nontarget
Acvr1b	270.716	1.55383	0.31673	4.90584	9.30273e-07	1.27639e-05	204.302	9.99296	13.3106	190.225	9.18433	14.1396	134.769	15.7712	193.766	15.0802	55.6122	10.1559	51.0949	16.4712	MEIOC.target
Acvr2a	198.582	2.29425	0.297832	7.70317	1.32727e-14	7.30992e-13	138.822	7.87893	12.5565	137.11	5.23294	15.167	106.677	14.0951	118.591	15.7921	27.1828	13.2044	23.5038	16.3391	MEIOC.target
Acvr2b	78.9356	-0.530141	0.369453	-1.43494	0.151305	0.289072	34.9298	13.0726	9.86591	45.9038	15.9368	14.9892	49.3867	11.9283	46.8941	11.2712	65.702	17.4544	80.196	11.5198	Nontarget
Acvrl1	16.0268	-1.18833	0.848774	-1.40005	0.161498	0.303525	0.591706	2.51791	11.2753	0.662146	2.70453	13.1798	3.24004	10.8053	4.33629	8.56679	4.35666	15.6492	3.59295	13.0593	Nontarget
Acyp1	12.8951	-1.67029	1.07481	-1.55402	0.120179	0.244718	37.7493	96.7401	140.668	9.2663	29.8871	107.659	12.1019	115.729	16.7748	54.987	10.0449	3.74377	10.7466	52.1091	Nontarget
Adad1	101.778	-1.64659	0.382957	-4.29967	1.71056e-05	0.000161543	73.031	56.5062	83.3242	68.1278	56.0637	62.4191	63.1775	77.9047	69.6053	83.0505	33.9471	15.1554	50.5774	12.7366	Nontarget
Adad2	50.3548	-0.680038	0.560835	-1.21254	0.225304	0.383013	21.8827	59.7116	35.8219	19.6201	45.4499	22.3041	25.4118	28.6961	31.6473	27.478	8.26933	5.48205	10.7258	9.19762	Nontarget
Adal	30.7996	0.449681	0.546977	0.822122	0.411008	0.577095	27.9451	16.559	21.8496	16.38	12.3233	19.8735	14.5075	28.5057	21.8639	20.0953	8.86161	26.2791	14.7461	23.626	Nontarget
Adam10	644.273	1.27631	0.164338	7.7664	8.07479e-15	4.57545e-13	327.311	27.4263	89.1383	431.847	24.5958	94.0427	329.941	102.192	380.029	100.922	202.688	142.869	234.156	141.406	MEIOC.target
Adam12	42.9293	-1.16913	0.437059	-2.67499	0.00747312	0.0277587	1.19766	2.29941	3.6836	2.61782	1.79933	5.62261	3.47985	8.6572	4.20172	7.34973	14.6006	11.9811	11.9662	14.5377	Nontarget
Adam15	32.7077	-1.10504	0.484434	-2.28109	0.0225432	0.0679651	5.16534	6.10491	11.7182	8.45142	5.706	18.2861	8.74989	15.4907	8.7784	9.70262	21.0889	21.1578	24.0769	16.3391	Nontarget
Adam17	195.112	0.788568	0.240155	3.28358	0.00102497	0.00546371	90.4083	25.8139	37.6924	88.0519	17.2466	52.6505	81.1429	41.744	79.8203	44.4534	49.6523	47.4056	62.2482	53.6079	MEIOC.target
Adam19	36.7763	-0.956341	0.439166	-2.17763	0.0294335	0.0844084	3.69205	1.86135	3.9413	6.41645	2.46594	5.65075	5.54108	5.17461	5.22648	4.57469	16.1602	7.90414	15.9018	7.35272	Nontarget
Adam1a	11.315	-1.13221	0.840554	-1.34698	0.177988	0.325993	2.4804	4.46492	5.53407	2.49086	1.57659	6.66565	1.9355	4.59443	1.43273	1.74272	4.39106	4.22196	4.94014	5.29359	Nontarget
Adam1b	18.9187	0.78527	0.97965	0.801582	0.422795	0.587546	10.487	10.1814	11.2763	6.3957	7.11878	3.25669	6.56825	5.21057	10.2587	7.98035	0.953332	1.57216	1.29611	1.19217	Nontarget
Adam2	94.4435	3.63706	1.63715	2.22158	0.0263117	0.0770268	68.9489	51.5717	101.386	40.2159	30.5635	53.7515	48.9227	98.8173	58.2969	82.8258	0	1.76446	0	0.978091	Nontarget
Adam22	28.4335	-0.423743	0.539118	-0.785992	0.431872	0.596583	6.17561	3.05481	5.96855	4.79023	2.66051	5.55753	10.0618	6.27843	6.81315	5.964	11.8055	6.40925	15.7243	8.29845	Nontarget
Adam23	38.4953	-0.868051	0.518853	-1.67302	0.0943233	0.20477	1.67107	2.15778	10.0411	2.30822	4.23607	18.199	9.19266	14.1034	4.75625	13.7941	13.2704	26.5827	11.0827	22.7114	Nontarget
Adam3	18.4787	-1.34005	2.10153	-0.637652	0.5237	0.676568	13.3367	15.656	21.614	2.7651	8.53531	7.33185	6.59059	8.71456	9.65738	18.061	0	0	0.360773	0	Nontarget
Adam30	22.8795	0.0468233	1.30577	0.0358588	0.971395	0.982988	19.4651	18.0996	10.1833	6.06243	2.36339	5.16592	9.47301	4.39026	15.872	5.58127	1.2933	0.809812	0.696368	0	Nontarget
Adam32	87.7278	1.42338	1.48087	0.961175	0.336464	0.506458	128.861	80.8113	75.4707	55.3204	22.1525	34.9501	63.2133	41.3065	79.805	72.1182	0.606041	0.756482	0.43334	1.25824	Nontarget
Adam5	110.617	1.94443	2.00604	0.969287	0.332402	0.502525	109.985	100.355	134.335	41.1741	35.8554	42.2123	51.6382	59.0666	60.2193	98.648	0	0.60247	0	0	Nontarget
Adam9	232.458	1.14405	0.262712	4.35478	1.33199e-05	0.000129563	137.179	26.9914	52.5976	141.317	17.4474	61.1274	107.762	48.1842	114.052	57.8831	82.0763	72.9739	61.4318	65.5787	MEIOC.target
Adamts1	25.8661	-1.33227	0.563081	-2.36604	0.0179797	0.056718	0.872288	2.11186	7.52728	1.65726	1.66619	9.2705	2.36996	12.182	3.33267	10.7667	7.24512	15.3288	6.48281	11.1657	Nontarget
Adamts10	42.5465	-0.400713	0.422889	-0.947559	0.343354	0.512322	6.33072	9.25365	7.84221	8.69336	10.3002	11.6719	6.63574	11.4489	5.94591	8.41093	18.4039	17.75	16.8968	20.5539	Nontarget
Adamts12	18.6594	-1.41454	0.721909	-1.95944	0.0500612	0.127295	0.168081	0.760071	3.50148	0.915122	0.951137	3.57431	2.35997	4.85442	1.48534	5.71339	4.92221	5.18321	6.04054	11.4851	Nontarget
Adamts14	16.7101	-1.39945	0.69725	-2.0071	0.0447392	0.116736	0.73697	3.75507	2.99712	1.90417	2.70927	3.52806	1.21798	3.5202	2.90062	4.12045	5.32831	4.53062	5.7715	5.81059	Nontarget
Adamts15	11.105	-1.0952	0.809301	-1.35327	0.175969	0.323205	1.16067	0.122071	1.90454	0.727095	0.182091	0.807191	1.07668	2.10877	1.47369	2.71104	6.34257	3.59603	3.80855	4.58389	Nontarget
Adamts17	24.9861	-0.482618	0.614255	-0.785697	0.432045	0.596612	2.23551	3.06874	4.04575	4.99222	0.816669	5.05827	5.22543	4.84785	5.56464	3.70214	7.47233	5.12781	7.89986	5.52126	Nontarget
Adamts19	9.85784	-1.78249	0.901896	-1.97638	0.0481116	0.123324	0.697935	0.853714	1.77059	2.77535	0.745927	2.28149	2.76848	2.70317	1.30593	2.7494	7.16892	1.79051	5.63736	3.48472	Nontarget
Adamts2	79.2352	-1.22678	0.347928	-3.52595	0.000421964	0.00262027	3.94879	5.34651	15.1242	5.50369	3.61916	16.8734	5.50511	23.517	4.66787	15.4898	13.0542	20.9878	14.9149	22.5207	Nontarget
Adamts4	16.8448	1.11628	0.813694	1.37187	0.170104	0.31572	9.64768	1.53883	1.45781	9.7475	1.76945	1.14116	7.04763	1.23497	9.95457	2.42457	6.73522	2.06447	4.55207	1.24546	Nontarget
Adamts5	329.988	-1.40021	0.339061	-4.12966	3.63296e-05	0.000310276	10.6206	16.6565	49.2235	26.1424	13.2793	56.5864	33.9724	70.8148	20.4156	56.5904	94.6509	98.8361	89.9972	87.9258	Nontarget
Adamts6	42.9804	-0.43005	0.496269	-0.866568	0.386179	0.554302	15.5312	5.08323	4.42311	15.0988	5.13835	6.71416	15.7365	6.08492	13.8686	5.46263	13.479	3.9364	12.9199	2.86331	Nontarget
Adamts7	21.2307	-1.40091	0.624305	-2.24395	0.0248356	0.0736197	1.8599	2.2157	3.93961	2.99661	1.11063	7.20868	3.22239	4.26911	2.10057	4.59109	10.3661	6.56986	6.8558	7.39222	Nontarget
Adamts9	289.707	-1.45828	0.356614	-4.08924	4.32784e-05	0.000363823	15.9309	11.0891	27.6936	44.5435	9.33787	39.0186	43.13	34.8502	29.4772	35.6024	140.689	54.3413	105.346	42.2658	Nontarget
Adamtsl4	10.789	-0.433307	0.912883	-0.474658	0.635031	0.766059	0.721999	2.1598	1.51916	0.274182	5.333	2.44127	1.56307	3.12748	1.98413	1.70997	2.91078	4.46337	3.69356	4.95244	Nontarget
Adar	197.661	0.0812142	0.228724	0.355075	0.722534	0.828464	70.7393	19.1382	31.7622	80.4824	15.9317	29.9122	65.1085	28.7907	74.0145	31.1717	91.0682	42.6621	111.098	39.6698	Nontarget
Adarb1	289.827	0.861277	0.284519	3.02714	0.00246882	0.0113352	115.287	10.011	12.8993	119.346	14.7578	16.1184	83.0611	15.3415	113.44	18.4246	62.6823	17.663	75.2886	19.1432	MEIOC.target
Adat1	40.465	-0.631981	0.511617	-1.23526	0.216733	0.374164	13.0595	25.7496	11.9103	12.3188	17.8613	25.2613	11.2364	17.9982	9.16361	17.5451	14.6898	15.827	17.1702	11.7177	Nontarget
Adat3	13.0512	-0.139252	0.826506	-0.168483	0.866203	0.92123	5.95131	2.41098	4.05256	6.96396	3.98906	7.60569	2.64789	6.53348	3.76711	1.44751	3.83238	3.48626	3.00432	6.68692	Nontarget
Adck1	21.3213	0.210115	0.603708	0.348041	0.727809	0.831495	12.4862	5.70156	9.92273	11.5367	2.2293	11.2715	6.97159	13.8357	14.7597	10.6555	14.0519	13.4688	16.8569	22.4223	Nontarget
Adck2	15.9691	-0.0922007	0.675806	-0.136431	0.891481	0.936285	3.77843	3.63269	7.41688	2.78987	1.98794	7.77362	3.07583	9.92241	3.94924	9.00142	3.64033	6.83935	3.42122	8.05954	Nontarget
Adck5	33.4693	-0.572712	0.597681	-0.958224	0.33795	0.507536	9.84492	30.5506	21.5881	8.79993	39.0878	13.2825	6.54418	24.9478	10.1542	11.3374	14.404	18.15	15.4878	24.0604	Nontarget
Adcy1	33.6072	-0.848043	0.547522	-1.54887	0.121412	0.246292	2.40195	1.54316	0.893036	3.90112	0.945095	0.648221	3.3582	1.08933	3.26394	1.29115	8.55172	1.61046	10.409	1.67532	Nontarget
Adcy10	22.6008	-0.133824	0.756005	-0.177015	0.859497	0.916661	4.94664	10.4159	6.47377	3.70956	5.6784	2.03092	4.79668	3.73272	5.86083	4.80818	3.38632	1.06054	1.87134	3.52724	Nontarget
Adcy3	30.9778	-0.654915	0.56148	-1.16641	0.243449	0.405096	4.91718	1.57745	4.76196	6.46714	3.16162	8.51487	8.05473	7.09414	5.19862	4.26159	14.7469	7.0378	16.6504	13.6886	Nontarget
Adcy5	54.986	-1.30063	0.405963	-3.20383	0.00135614	0.00686574	2.63189	2.9372	6.94349	5.36687	3.00356	8.29474	5.2052	10.1053	3.80403	9.86508	17.8705	15.7997	14.6029	11.9089	Nontarget
Adcy6	41.2913	-0.516366	0.493236	-1.04689	0.295148	0.464249	3.58589	4.96086	5.80731	5.16139	1.9784	4.86664	6.28583	3.65968	6.73788	5.59406	16.4561	9.01957	16.9851	12.7391	Nontarget
Adcy7	111.209	-0.966884	0.291323	-3.31895	0.000903581	0.00490765	7.93481	10.1448	21.3122	13.6026	7.05937	20.4952	13.9925	26.8422	12.8661	25.5604	37.1016	36.7887	36.541	35.8699	Nontarget
Adcy9	134.473	-0.659454	0.287828	-2.29114	0.0219554	0.0664005	27.7963	16.2607	27.1392	34.052	9.16148	23.9622	37.8853	21.1936	32.3698	23.0769	71.9408	36.4651	78.0626	31.3729	Nontarget
Add1	326.015	0.0340412	0.195983	0.173694	0.862106	0.918696	93.3814	50.0231	133.496	104.012	45.2932	154.537	69.5679	139.032	93.4387	142.191	106.159	152.88	113.409	193.951	Nontarget
Add2	15.5631	1.09138	0.759906	1.4362	0.150945	0.288758	6.25924	0.858766	1.78966	6.22854	0.532483	1.64488	6.76233	4.71881	8.47763	2.96084	5.42633	4.82844	5.99216	3.78733	Nontarget
Add3	636.929	1.31719	0.163172	8.07235	6.89569e-16	4.69784e-14	327.996	82.6938	206.872	267.553	53.1815	175.832	229.968	197.796	249.512	188.889	86.7289	157.944	97.2669	175.356	MEIOC.target
Adgb	33.6354	0.204918	0.956472	0.214243	0.830357	0.898283	8.1226	10.5409	9.40549	7.49917	11.6258	10.9804	13.4221	12.931	8.02217	10.5113	1.39704	0.308998	0.539048	3.5498	Nontarget
Adgra2	15.3067	-0.611467	0.727159	-0.8409	0.400404	0.567604	0.47715	0.826504	1.12281	2.23969	0.619723	2.4753	3.73027	1.69855	2.51257	2.12342	7.19704	4.1792	8.02073	5.45274	Nontarget
Adgra3	269.36	-0.776328	0.188197	-4.12507	3.70615e-05	0.000315612	38.5462	34.2049	73.1467	47.9861	28.503	83.9058	44.6264	83.2891	45.6271	77.1813	94.4255	106.78	118.609	118.103	Nontarget
Adgrb1	15.1872	0.209397	0.801958	0.261107	0.79401	0.876154	3.64922	2.47282	1.16992	11.0777	3.81509	0.614642	6.4214	1.71857	6.34688	2.58079	12.5812	3.3288	13.8004	6.35834	Nontarget
Adgrb2	18.1504	-1.32334	0.746755	-1.77212	0.0763742	0.175642	0.821491	3.05011	3.81377	3.64432	3.98377	1.94267	2.94587	3.12361	1.51878	3.26882	7.40079	5.19904	8.31082	4.06278	Nontarget
Adgre5	18.2838	-0.217863	0.626084	-0.347977	0.727858	0.831495	3.7202	2.79853	7.94987	5.24735	6.19805	10.3247	5.01999	8.77606	4.8307	6.85575	7.22732	9.99465	7.54942	13.6664	Nontarget
Adgrf5	24.2567	-0.451324	0.604725	-0.746328	0.455469	0.619379	1.22123	3.69694	5.74601	1.05734	1.44063	3.69731	2.26882	6.0283	1.10287	5.85928	3.12421	7.68458	2.88404	7.14568	Nontarget
Adgrg1	139.03	-1.27457	0.30472	-4.18277	2.87979e-05	0.000252163	9.84948	11.7555	43.5808	16.2449	14.9585	63.418	23.1688	52.5102	24.7523	50.731	58.274	73.8698	69.699	79.983	Nontarget
Adgrl1	946.206	-1.16945	0.247263	-4.72957	2.25001e-06	2.7367e-05	57.0578	77.5745	106.839	104.06	76.2546	139.319	111.982	101.988	104.519	110.348	321.873	153.491	295.849	182.648	Nontarget
Adgrl2	105.74	-0.833831	0.287851	-2.89674	0.00377057	0.0159741	16.9846	6.22735	25.0271	30.0375	8.86185	32.2721	23.1936	21.6436	19.5746	23.7492	43.3868	33.9114	47.8888	43.7604	Nontarget
Adgrv1	73.2495	-1.22036	0.355148	-3.4362	0.000589941	0.00345064	6.61138	1.2412	5.01664	6.00889	4.5329	3.13121	4.36393	6.73085	4.28746	3.81484	13.1622	8.33839	18.1598	15.246	Nontarget
Adh5	62.1717	-0.0622275	0.365921	-0.170057	0.864965	0.920246	23.0637	14.4676	73.6654	21.3548	16.7297	104.8	19.5013	83.1846	20.9908	87.3794	24.6862	117.045	32.8494	108.892	Nontarget
Adi1	28.239	-0.518058	0.532744	-0.972435	0.330834	0.500669	13.4131	8.32061	26.7418	14.0032	13.2727	23.4782	19.1938	25.0494	15.3117	41.2122	27.2315	36.7469	31.5665	42.0852	Nontarget
Adipor1	303.384	0.404718	0.20927	1.93395	0.0531194	0.133262	95.5639	51.1766	100.274	118.333	40.0318	97.7245	116.669	120.152	108.781	105.278	130.092	154.276	117.757	174.244	Nontarget
Adipor2	309.696	0.616016	0.214405	2.87315	0.00406407	0.0169495	154.744	27.9553	54.2969	175.484	25.9718	59.4292	120.107	67.0405	165.434	63.5989	117.901	81.1324	130.384	73.2322	MEIOC.target
Adk	51.8494	-0.317574	0.413284	-0.768415	0.442241	0.606643	16.1509	16.7881	57.5552	17.3822	14.1013	75.6961	23.2092	61.9814	14.8602	69.5899	20.0464	77.8284	32.24	79.0001	Nontarget
Adnp	558.308	-0.119811	0.229994	-0.520931	0.602415	0.74121	175.212	37.6205	37.5503	282.683	53.2717	33.8971	250.587	42.1338	253.742	42.3245	287.688	54.0011	352.666	43.1778	Nontarget
Adnp2	269.838	0.300849	0.246335	1.2213	0.221972	0.379893	103.545	17.5484	26.748	111.221	24.532	29.1883	87.755	30.1417	110.804	29.6719	92.6954	33.3789	120.005	41.5202	Nontarget
Ado	199.308	2.21249	0.271497	8.14924	3.66206e-16	2.58379e-14	143.419	13.9429	16.3508	147.453	10.8697	17.8422	128.043	20.6852	130.058	20.8938	31.5655	20.5519	34.5493	22.5004	MEIOC.target
Adora1	202.753	-1.31096	0.286295	-4.57907	4.67056e-06	5.15906e-05	10.391	17.9523	58.8745	15.8284	15.8947	70.4661	19.6611	55.5891	19.8261	65.2292	53.3236	91.015	74.7712	112.092	Nontarget
Adpgk	52.9285	0.110396	0.414354	0.266428	0.789909	0.873346	16.3787	13.3431	27.2001	16.1078	14.252	31.4327	22.0548	31.581	16.3763	22.6007	22.1822	53.7724	33.1203	41.3267	Nontarget
Adprh	39.7306	-0.24124	0.541407	-0.445579	0.655901	0.781385	21.9387	22.7758	58.2767	9.09286	27.3959	54.8182	8.8351	50.5909	14.3841	62.6109	12.3353	43.7751	12.1324	42.14	Nontarget
Adprhl2	17.3477	1.89719	0.710021	2.67202	0.00753958	0.0279429	11.713	6.33694	11.2395	17.475	12.4682	16.9629	7.10996	14.6369	6.86271	10.133	3.38227	22.1038	6.79124	28.3383	MEIOC.target
Adprm	13.1542	0.689671	0.743077	0.928128	0.353341	0.522519	17.5052	1.57292	17.9531	22.0184	6.9545	17.2535	16.8086	17.4218	16.5274	13.8802	14.062	19.115	11.617	19.1935	Nontarget
Adrm1	115.399	0.0671162	0.308139	0.217811	0.827576	0.896572	63.8308	105.011	128.305	33.2503	81.4698	97.9584	54.9109	102.676	62.8183	93.9347	74.4222	144.178	79.6075	172.822	Nontarget
Adsl	99.4713	-0.337174	0.317264	-1.06275	0.287894	0.455845	22.1603	41.0861	61.6387	26.5553	39.1903	79.2172	28.8443	63.2491	28.6665	75.4077	15.1647	59.1504	26.7242	61.0403	Nontarget
Adss	205.436	1.5421	0.269546	5.72109	1.05842e-08	2.32353e-07	208.249	47.2465	93.0977	176.899	31.3664	85.766	155.064	93.5768	145.561	103.601	30.109	52.937	36.2641	56.6244	MEIOC.target
Aebp1	97.2573	-0.464642	0.31687	-1.46635	0.142554	0.277251	9.57605	26.4652	25.1025	9.89186	23.706	38.4823	14.3491	36.4655	19.7346	35.848	31.5776	60.1758	35.3443	59.4586	Nontarget
Aebp2	364.629	1.03447	0.24029	4.30507	1.6693e-05	0.000157884	438.014	67.9435	93.516	391.601	45.2062	82.5955	285.707	69.4728	350.682	76.737	158.985	103.696	201.234	64.7669	MEIOC.target
Aen	136.987	0.678753	0.285362	2.37857	0.0173798	0.0551084	120.022	46.7021	54.951	77.2021	30.1091	42.7961	62.9164	54.9337	100.422	44.3255	50.9126	59.3147	74.3333	54.0695	Nontarget
Aes	141.266	-0.923371	0.366919	-2.51655	0.0118509	0.0403928	15.1123	61.5211	136.027	17.4074	71.9648	282.076	33.2907	197.146	29.7641	212.769	79.6324	312.745	62.3629	328.176	Nontarget
Afap1	108.485	-0.0762212	0.298502	-0.255346	0.798456	0.879492	19.6994	9.49528	10.0622	23.1381	7.84567	11.3684	26.9483	16.579	24.8905	12.6808	32.2605	17.9328	31.1436	13.76	Nontarget
Afap1l1	11.4519	-1.26142	0.854749	-1.47578	0.140002	0.273824	1.24632	3.54345	3.18249	3.10362	2.82047	4.79239	4.0369	2.56256	2.01028	4.08044	8.79731	5.24089	6.05457	3.3518	Nontarget
Afap1l2	14.3696	-0.80623	0.898694	-0.897112	0.369659	0.53801	0.923622	3.7242	3.58682	2.03601	1.41239	9.78809	2.58072	3.41013	2.22417	7.09019	3.85244	5.65581	8.12606	15.4487	Nontarget
Afdn	1009.5	0.155778	0.161443	0.964912	0.334589	0.504666	334.471	98.485	88.3832	292.641	64.0691	91.0143	286.687	89.2962	303.662	94.387	211.025	72.4032	204.459	65.6645	Nontarget
Aff1	135.502	-0.0324164	0.269435	-0.120312	0.904236	0.944966	14.6882	8.85495	11.9771	19.5164	9.51445	10.777	21.7995	12.5342	19.7623	11.6938	35.4787	21.6984	37.4368	23.5625	Nontarget
Aff2	37.152	-1.16131	0.476084	-2.43929	0.014716	0.048358	4.06868	3.51973	9.24775	4.54091	2.28858	11.4691	10.8751	11.6415	7.68414	12.2802	19.6033	13.8023	21.1155	16.7783	Nontarget
Aff3	65.5316	-1.28718	0.409572	-3.14275	0.0016737	0.00822267	2.60949	7.55221	9.27071	7.20676	5.64103	13.26	10.3143	16.3015	7.25552	12.5225	24.6053	19.2941	27.1096	21.4077	Nontarget
Aff4	1734.79	0.791913	0.141968	5.57809	2.4317e-08	4.9244e-07	398.949	64.4832	93.0612	452.669	52.6316	108.011	386.604	100.971	453.005	118.598	218.063	97.6644	246.989	103.939	MEIOC.target
Afg1l	15.9852	0.592083	0.705552	0.839177	0.40137	0.568712	10.8934	1.30449	4.8169	13.7673	3.34228	5.31684	10.8178	9.36893	15.7091	6.84522	8.86278	5.78253	9.02046	8.69454	Nontarget
Afg3l1	67.9498	-0.333782	0.334666	-0.997356	0.318592	0.488477	13.4968	9.76168	19.3658	19.1665	8.62644	22.3598	12.6926	23.1363	17.734	22.2959	23.2422	25.5785	22.5846	25.3586	Nontarget
Afg3l2	164.993	-0.140886	0.255005	-0.552484	0.580617	0.723683	44.1115	56.025	83.1234	53.5424	34.6516	81.6713	51.673	87.16	52.0556	80.717	49.5898	75.2304	63.1728	96.9584	Nontarget
Afmid	13.742	0.155522	0.759138	0.204866	0.837677	0.903198	2.60834	3.88716	5.70253	6.0948	3.48151	2.97843	3.41352	6.62138	7.5588	5.37314	10.3613	11.778	15.489	19.5623	Nontarget
Aftph	241.038	0.445991	0.214641	2.07784	0.0377239	0.102257	123.677	36.8571	64.6184	120.403	30.0301	71.0229	105.045	78.306	126.411	65.9346	71.0098	67.8492	80.1406	57.8101	Nontarget
Aga	9.33995	-0.900061	1.03383	-0.870606	0.383969	0.552331	2.29583	8.73748	20.5181	1.25864	1.27583	28.5153	2.51696	16.815	2.78694	17.0615	4.81743	29.0902	6.8863	30.4654	Nontarget
Agap1	218.988	-0.237527	0.205809	-1.15412	0.248453	0.410696	37.5528	10.6276	25.7962	55.4919	13.5568	31.1875	49.0321	32.7822	46.0271	31.3896	80.3156	45.9898	91.7037	42.9834	Nontarget
Agap2	16.1856	-1.03528	0.741044	-1.39705	0.162398	0.304636	0.324694	0.980819	1.30187	3.17795	1.53014	3.94467	1.95388	4.1189	1.61327	1.76456	5.86345	3.46073	6.67374	7.21402	Nontarget
Agap3	121.175	-0.421512	0.280475	-1.50285	0.132877	0.263076	39.2883	31.2628	36.9474	53.229	26.0209	60.0401	42.5837	41.6883	39.5468	37.2768	59.4525	56.0502	71.0754	55.577	Nontarget
Agbl2	104.985	-0.597448	0.430134	-1.38898	0.164839	0.308183	60.745	52.4519	58.6602	45.3965	30.2738	55.9647	56.2406	54.2245	60.2793	54.6506	6.04007	5.37621	8.66746	3.50026	Nontarget
Agbl3	103.374	2.20534	0.485882	4.53884	5.65649e-06	6.10507e-05	262.923	29.8689	66.3436	243.766	51.7332	77.104	168.549	59.1348	227.041	66.7451	25.3352	32.3033	16.3561	29.1567	MEIOC.target
Agbl4	14.1476	-1.94675	0.990567	-1.96529	0.0493809	0.125893	4.47171	8.35306	8.02359	18.7055	8.30512	3.92651	12.3225	7.2626	14.3851	13.6602	11.434	2.30039	15.4936	2.91249	Nontarget
Agbl5	241.746	-0.088642	0.30415	-0.291442	0.770713	0.861222	118.093	120.919	101.292	77.9721	65.2475	75.0668	81.3331	76.7164	131.354	89.293	33.5741	22.1469	35.3742	34.3637	Nontarget
Agfg1	405.393	1.53493	0.237126	6.47305	9.60446e-11	2.9789e-09	291.319	42.4258	75.7383	307.99	39.6276	74.5505	258.241	87.6635	314.44	97.7471	80.9223	65.3251	86.7745	60.2645	MEIOC.target
Agfg2	62.9731	-0.983863	0.338987	-2.90236	0.00370359	0.0157264	7.25251	6.17163	24.4659	11.3879	6.38207	35.7665	11.6777	33.1562	12.2805	37.0511	32.5899	54.4531	37.1791	53.9135	Nontarget
Aggf1	242.198	0.647707	0.227989	2.84096	0.00449781	0.0184131	158.306	50.6608	70.5471	154.996	43.7329	66.0974	116.154	74.0862	122.332	77.4703	98.7031	87.241	105.619	84.0563	MEIOC.target
Agk	53.0657	-0.140999	0.413154	-0.341275	0.732897	0.83434	32.2147	7.41306	29.9875	40.0661	11.933	37.3201	23.9793	35.0557	34.8229	26.1823	21.616	19.0685	22.9663	21.4433	Nontarget
Agl	177.944	-0.804791	0.270695	-2.97305	0.00294852	0.0130203	38.2147	13.5145	23.3259	51.352	14.1474	27.7849	47.6406	24.5542	38.5687	27.1221	82.8466	27.0054	70.9332	26.7376	Nontarget
Agmo	9.95254	1.19642	0.950073	1.25929	0.207924	0.363698	2.43174	4.28483	7.10348	2.5747	5.5199	4.68209	2.65505	4.31824	7.50384	14.5087	1.55098	10.6562	3.05047	12.8628	Nontarget
Ago1	271.575	0.222113	0.23988	0.925935	0.35448	0.523431	57.2727	8.60338	12.6812	68.2757	12.5401	16.5763	73.1357	20.3295	70.5958	14.3961	97.3411	27.0418	96.4173	26.5502	Nontarget
Ago2	768.328	0.656599	0.211964	3.0977	0.00195029	0.00936459	104.099	24.3605	18.6664	131.548	32.2858	22.164	130.212	24.3026	139.622	26.6923	78.68	18.9865	65.9393	23.4828	MEIOC.target
Ago3	558.839	0.437086	0.185862	2.35166	0.0186897	0.0584289	73.863	13.1688	15.1861	83.5973	11.3603	16.3244	81.9922	21.8296	88.7722	21.8007	71.4624	20.587	67.9435	23.3253	Nontarget
Ago4	207.593	0.0028988	0.25159	0.0115219	0.990807	0.994435	78.1738	14.7355	14.9925	73.0373	11.8993	16.7007	71.643	16.9943	76.9524	16.0847	53.0629	11.6178	53.559	11.7057	Nontarget
Agpat1	102.271	0.727569	0.38306	1.89936	0.057517	0.141258	60.319	45.8725	50.6113	65.2054	37.2169	68.5682	38.5274	43.9487	79.6984	53.1915	29.0729	41.3936	34.0892	52.6451	Nontarget
Agpat3	285.386	1.4034	0.259792	5.40202	6.58936e-08	1.19242e-06	132.14	175.982	87.7208	76.232	57.276	70.6034	75.7128	74.3311	83.7519	87.169	29.6794	73.917	33.7649	64.1839	MEIOC.target
Agpat4	63.7068	-1.35185	0.408504	-3.30927	0.000935403	0.00505718	6.80201	13.6964	62.8237	8.96809	19.2264	66.1246	10.6154	64.657	9.84366	49.4786	43.0235	104.886	36.3746	107.206	Nontarget
Agpat5	55.5563	0.612602	0.370565	1.65316	0.0982988	0.211376	17.1883	3.77247	21.3749	30.0382	6.25909	25.5707	18.183	25.3129	23.0707	22.5158	16.166	33.7897	24.4031	29.4257	Nontarget
Agps	319.449	1.53717	0.212688	7.22733	4.92576e-13	2.12656e-11	308.656	24.6264	77.5917	266.371	20.7287	70.3678	203.318	70.3783	230.714	69.7492	94.2434	69.4099	99.5115	92.8938	MEIOC.target
Agrn	108.405	-1.02132	0.302527	-3.37594	0.000735628	0.00412803	10.8237	10.7576	15.8144	11.5423	10.0607	15.0597	14.2044	16.9673	15.7409	13.0954	34.2581	18.6897	32.5568	19.1101	Nontarget
Agt	20.1039	-1.39821	0.821275	-1.70248	0.0886646	0.195583	2.72008	5.77924	10.1691	1.22858	1.28656	21.9057	0.596554	26.0489	3.58766	29.8903	10.5131	36.247	8.42623	36.3753	Nontarget
Agtpbp1	293.515	0.0473117	0.210353	0.224916	0.822045	0.892581	213.182	196.583	126.496	133.295	45.7012	73.5692	147.004	79.7439	128.233	85.933	110.399	56.1835	104.318	69.0935	Nontarget
Agtrap	183.042	0.477183	0.26051	1.83173	0.0669923	0.158899	58.7278	37.5126	50.7997	43.4423	37.6339	47.056	51.8006	47.7287	55.8672	38.9872	45.6711	64.4888	58.7921	64.9492	Nontarget
Ahctf1	1387.41	-0.226553	0.170454	-1.32912	0.183808	0.333492	295.468	80.0281	112.145	350.781	56.206	109.566	319.086	132.414	320.313	121.918	345.799	108.041	317.738	105.675	Nontarget
Ahcy	93.013	-0.386168	0.326479	-1.18283	0.236878	0.397472	7.8212	31.701	56.5696	12.0222	28.9475	66.2923	13.8803	76.2351	18.2448	77.2628	18.7579	92.3333	25.8097	90.8723	Nontarget
Ahcyl1	286.305	-0.0139903	0.198707	-0.0704069	0.94387	0.967512	70.7425	87.9955	91.2685	73.7802	76.2833	97.882	83.4759	108.512	74.7099	111.424	59.8793	91.8999	68.0133	81.0394	Nontarget
Ahcyl2	248.077	0.862222	0.231375	3.72652	0.000194143	0.00134598	138.802	51.4209	47.7312	140.669	25.9925	56.5904	126.238	53.4156	149.935	61.4076	80.1403	55.5789	99.8193	57.8336	MEIOC.target
Ahdc1	267.255	0.543048	0.255303	2.12708	0.0334138	0.0931224	61.8476	21.7653	25.7388	74.6282	22.3394	36.8954	53.392	30.2868	85.8318	30.1115	40.8924	28.0945	56.4244	34.5212	Nontarget
Ahi1	173.63	0.250243	0.294837	0.84875	0.39602	0.563667	60.3502	50.508	49.9923	52.6075	23.9256	50.3883	52.9486	36.3691	60.088	47.4407	28.3142	24.8681	27.0891	29.3261	Nontarget
Ahnak	1217.16	-1.59894	0.201685	-7.9279	2.22883e-15	1.40476e-13	99.7043	125.329	141.092	132.444	62.9065	203.604	116.838	149.496	102.595	113.191	402.542	157.242	477.719	157.34	Nontarget
Ahnak2	10.1572	-0.61131	0.922875	-0.662397	0.507717	0.663335	4.06928	6.15809	1.72868	2.45494	1.71544	1.2313	2.78493	1.28151	1.79502	2.14623	8.55806	4.76674	15.0567	3.96627	Nontarget
Ahr	43.778	0.915077	0.483938	1.8909	0.0586382	0.143295	13.6636	3.4108	2.7802	18.7159	1.50171	5.41155	15.1962	5.49716	18.6716	2.88426	15.0383	6.38785	17.8208	9.04911	Nontarget
Ahsa1	64.5384	0.12942	0.456509	0.2835	0.776794	0.865274	55.8742	50.1809	104.46	29.7802	45.8672	118.475	21.1422	106.225	31.4618	127.146	26.7971	100.465	22.6316	81.8185	Nontarget
Ahsa2	38.5245	0.491142	0.503639	0.975185	0.329468	0.499307	19.3639	9.64724	18.5162	12.4854	11.1896	16.3626	10.7853	26.5383	14.774	20.5486	8.89249	22.9007	11.054	17.3653	Nontarget
AI314180	835.705	-0.705006	0.192185	-3.66837	0.000244097	0.00163462	130.756	81.8139	97.0064	175.517	63.82	105.542	181.935	116.877	158.447	122.608	303.629	133.052	284.667	116.48	Nontarget
AI429214	31.5796	2.83115	0.892328	3.17277	0.00150993	0.00752476	63.3314	18.7903	18.6749	39.4562	16.6194	12.3268	45.7014	16.4631	53.1287	19.3589	2.2475	4.6412	1.65762	4.68057	MEIOC.target
AI464131	17.5102	-0.194999	0.852517	-0.228733	0.819076	0.891132	7.46288	2.38538	5.32213	5.43791	5.40181	3.32688	5.14934	5.13542	7.19869	4.92066	1.39421	2.03585	4.98168	2.26614	Nontarget
AI481877	122.01	-0.176403	0.325142	-0.54254	0.587446	0.729265	38.7923	21.4036	27.1051	55.3541	18.5717	19.984	45.201	22.1439	50.6699	31.1532	40.7953	22.7593	43.9637	16.8161	Nontarget
AI597479	298.94	2.6955	0.299947	8.98659	2.55021e-19	2.73243e-17	403.551	29.5052	29.6191	326.688	16.3227	20.536	224.032	25.9221	249.256	26.1859	32.3034	19.9704	42.3939	23.5632	MEIOC.target
AI606181	47.9672	0.7323	0.550193	1.33099	0.183193	0.332837	27.4451	3.37446	1.75035	54.8557	6.65101	5.51574	32.6497	5.3268	49.9368	2.77238	39.0679	6.09906	54.84	8.31895	Nontarget
AI661453	19.2058	-0.540715	0.671799	-0.804876	0.420891	0.586024	4.96186	2.55003	1.4241	8.37641	3.35954	5.62522	6.28508	2.12445	5.69045	3.78665	8.80446	4.41494	17.455	3.02162	Nontarget
AI837181	20.192	-0.405919	0.65506	-0.619668	0.535477	0.686664	20.2645	7.32467	10.6003	30.1266	4.32773	14.3806	15.5208	20.5025	29.1964	16.1998	23.5062	10.9149	27.976	14.8628	Nontarget
AI846148	54.5582	0.581292	0.411335	1.41318	0.157602	0.297661	17.3929	12.0804	21.2559	23.9952	12.4817	24.8828	20.505	26.3308	22.1293	19.8626	10.279	25.0946	14.0106	13.9695	Nontarget
AI987944	364.005	3.59173	0.305972	11.7387	8.068e-32	4.52807e-29	1004.88	73.5272	59.3142	742.399	54.146	42.7087	728.906	60.8464	757.768	57.0643	32.4411	35.012	49.8847	23.7139	MEIOC.target
Aicda	19.3594	-0.402484	1.62378	-0.247868	0.804237	0.882411	2.26466	6.18151	1.14194	32.8569	97.1866	20.6766	31.1807	4.42443	17.6786	7.17428	1.80456	0	3.16748	0.994674	Nontarget
Aida	120.664	0.580181	0.296065	1.95964	0.0500374	0.127264	83.0258	38.0237	49.1401	72.9316	33.6746	50.6003	57.5627	59.5301	67.8418	71.4036	35.4842	53.3746	36.3605	53.7932	Nontarget
Aif1l	9.89233	0.24166	0.850542	0.284125	0.776314	0.864969	3.32977	0.244549	6.67021	3.30758	1.48975	4.80386	3.22313	3.32766	4.0474	6.69265	9.7048	11.0894	10.1123	18.3296	Nontarget
Aifm1	67.841	-0.815271	0.369262	-2.20784	0.0272554	0.0792383	16.5041	17.4227	65.1463	9.45038	11.9899	49.075	19.2911	62.4374	16.8136	55.5839	38.6809	83.1364	31.7158	69.6836	Nontarget
Aifm2	19.9165	0.350645	0.70581	0.496798	0.619332	0.754647	12.9115	18.148	9.79729	8.6401	11.9285	12.2604	2.00444	12.9319	8.56243	15.7138	10.4559	18.0425	5.94692	14.1497	Nontarget
Aifm3	25.8946	0.100178	0.584299	0.171451	0.863869	0.919709	11.7524	7.70965	5.81326	9.31501	11.6631	12.5481	7.08431	14.1951	13.1771	10.4406	16.3356	15.7803	14.4797	17.2508	Nontarget
Aimp1	67.2687	0.708511	0.411058	1.72363	0.0847754	0.188985	82.4368	61.0954	142.882	86.7238	56.3335	142.4	49.8504	139.189	47.7947	155.195	33.0475	107.494	29.2939	125.624	Nontarget
Aimp2	20.099	0.3115	0.612282	0.508752	0.610926	0.747915	10.466	12.7145	24.8515	14.0748	11.075	20.785	11.5411	37.8045	12.0769	45.9217	19.1398	52.3744	16.1505	55.6938	Nontarget
Aip	15.0559	0.0857343	0.725735	0.118134	0.905961	0.945941	9.14687	7.53809	27.2298	6.90959	8.11466	27.1724	8.84494	30.7008	8.61986	18.8885	8.47491	26.8241	9.09424	27.6485	Nontarget
Ajuba	66.0354	-0.74414	0.384439	-1.93565	0.0529105	0.132879	10.5656	6.51271	16.6145	15.6551	13.3787	18.8337	14.9303	20.8289	18.2923	21.0566	29.7648	27.7521	47.6567	35.6495	Nontarget
Ak2	70.9461	0.677254	0.378152	1.79096	0.0733001	0.170398	89.4813	82.0977	76.5669	65.7058	42.1302	72.4518	53.1218	61.8345	55.5522	79.5259	32.3633	46.5421	27.4306	48.0664	Nontarget
Ak3	48.5045	-1.16207	0.443257	-2.62166	0.00875023	0.0315287	3.57127	10.9252	27.8436	4.76817	5.86034	29.5754	8.25462	35.1517	11.313	37.0187	24.3819	52.5762	21.6896	44.1634	Nontarget
Ak4	57.2885	0.225712	0.411007	0.549167	0.582891	0.72529	21.6686	4.76513	5.69964	25.5097	7.54225	8.82	26.2907	6.72836	20.3444	6.79357	28.9079	11.5177	33.8267	10.3221	Nontarget
Ak6	109.399	1.03437	0.400477	2.58284	0.00979902	0.0346218	93.7295	68.4554	172.051	168.01	108.085	195.805	103.808	251.666	115.207	304.478	19.7839	146.745	44.9589	111.84	MEIOC.target
Ak7	89.1635	0.811151	0.675336	1.20111	0.22971	0.388319	34.1619	130.183	36.807	17.8917	47.5412	33.5366	25.8136	22.7086	40.7722	25.7055	1.60408	4.38551	3.14359	4.05241	Nontarget
Ak8	9.64143	0.201458	1.69263	0.11902	0.905259	0.945616	8.31869	16.571	22.1131	3.35764	8.0626	3.84861	10.7683	10.9127	4.94534	10.0528	0	2.00079	1.16768	0	Nontarget
Ak9	110.993	0.962083	0.441894	2.17718	0.0294671	0.0844394	25.4331	41.1281	19.9273	15.6261	18.5883	13.4638	25.4052	16.2396	36.8892	25.2018	3.89372	5.21909	3.29978	4.57639	Nontarget
Akap1	54.9649	-0.741251	0.36522	-2.0296	0.0423973	0.111788	10.0273	9.94662	21.0329	20.3847	8.0974	22.7902	13.4709	24.9309	13.6434	22.2233	28.8195	28.4394	34.7852	30.9128	Nontarget
Akap10	207.001	0.334621	0.256681	1.30365	0.192354	0.344937	112.617	26.0566	34.9822	119.583	19.0314	45.5815	101.625	48.9128	126.114	32.0014	81.8797	44.6755	97.3959	37.2448	Nontarget
Akap11	1216.77	0.460576	0.145945	3.15581	0.00160053	0.00789768	286.982	35.5877	67.4485	365.304	33.3359	80.4103	295.551	88.5794	307.039	84.6244	221.22	82.3402	246.983	84.9771	Nontarget
Akap12	2620.08	-0.413174	0.521473	-0.792321	0.428174	0.593142	241.34	882.653	458.89	219.882	620.909	410.967	513.491	348.534	503.714	326.806	535.874	457.25	531.751	438.946	Nontarget
Akap13	1599.06	-0.622194	0.196457	-3.16708	0.00153978	0.00764119	151.248	49.5564	59.3515	215.231	33.1221	73.6814	203.579	61.8004	195.175	62.3901	378.115	80.7936	397.82	89.8827	Nontarget
Akap17b	136.231	-0.610773	0.273616	-2.23223	0.0256	0.0752796	17.5521	20.0991	26.0942	25.0167	16.2432	27.6866	26.5977	26.3152	22.3947	28.3716	39.5459	37.73	53.2977	35.4271	Nontarget
Akap2	82.2448	-0.963345	0.366533	-2.62826	0.00858232	0.031028	4.22336	6.11521	11.1211	10.496	5.39164	15.4682	12.8873	17.8589	11.1547	13.0445	24.5588	17.8813	29.0003	24.971	Nontarget
Akap5	57.9016	0.0700449	0.418977	0.167181	0.867228	0.921987	22.0289	42.8183	7.64384	14.3934	19.7608	7.06471	20.3123	8.9742	15.3473	11.7861	21.26	10.2621	19.9638	13.674	Nontarget
Akap6	15.9216	0.905784	0.736805	1.22934	0.218944	0.376547	0.519177	0.82393	1.09175	2.53873	0.877238	2.2949	0.817714	1.16578	0.563006	1.07076	0.977076	2.70513	1.40258	3.94713	Nontarget
Akap7	71.1103	-0.381398	0.394445	-0.966923	0.333583	0.503669	39.592	57.2436	53.4166	32.9629	31.7584	62.1434	55.1866	49.3803	38.174	58.1786	68.6867	53.8745	60.039	78.3551	Nontarget
Akap8	457.504	0.180453	0.194261	0.928925	0.352928	0.521975	193.919	260.024	127.776	139.504	139.029	123.282	145.01	107.078	176.747	107.732	123.374	108.556	133.312	98.6353	Nontarget
Akap8l	344.372	-0.658018	0.268765	-2.4483	0.0143533	0.0473993	110.669	477.526	157.338	111.261	358.6	191.685	142.765	123.537	131.882	148.121	194.588	142.646	175.344	152.483	Nontarget
Akap9	2775.99	-1.10065	0.287751	-3.82501	0.000130767	0.000954315	215.28	232.428	110.656	328.882	143.053	111.61	431.818	105.948	302.409	110.49	811.331	123.786	661.784	117.524	Nontarget
Akip1	15.5852	2.11406	0.738331	2.86329	0.00419262	0.0174055	45.6448	21.8086	30.5709	45.9357	6.3727	17.8999	22.7406	20.0055	29.0217	15.1272	10.1854	25.532	12.4894	32.986	MEIOC.target
Akirin1	154.294	1.46368	0.252394	5.79918	6.66409e-09	1.51627e-07	92.0465	20.1142	56.5182	99.2349	22.3664	51.2942	82.1252	54.562	103.359	61.8983	40.9416	73.468	46.4957	72.8774	MEIOC.target
Akirin2	76.6274	-0.281328	0.332985	-0.844866	0.398185	0.565423	54.8636	47.0923	117.213	64.248	27.4829	96.6121	56.7568	94.4594	60.8798	121.079	67.0198	110.608	73.5266	96.2802	Nontarget
Akna	29.9574	-0.461183	0.62377	-0.739348	0.459695	0.622898	5.87575	2.02487	2.94243	10.002	0.628598	1.84607	9.24016	3.57444	6.81429	3.38586	17.1644	6.03729	16.0015	2.3159	Nontarget
Akr1a1	109.512	0.396766	0.304801	1.30172	0.193012	0.345457	44.7996	44.2411	145.803	37.9477	35.9872	176.173	31.9016	181.583	41.6705	152.664	35.3793	219.282	39.9057	198.786	Nontarget
Akr1b10	10.6651	-0.564531	0.905045	-0.62376	0.532785	0.684914	0.909443	9.77026	13.7217	2.98259	11.7003	19.5314	5.99192	21.5644	5.82559	15.1369	5.85361	20.3662	5.73602	20.7718	Nontarget
Akr1b3	216.071	-0.770816	0.344945	-2.23461	0.025443	0.0748999	56.9045	129.432	452.477	25.9596	93.0607	446.61	50.7717	370.369	72.563	319.088	96.5463	431.469	107.144	475.146	Nontarget
Akr1b8	124.177	-0.904173	0.333724	-2.70934	0.00674171	0.0254999	24.8085	93.3372	217.974	27.1549	50.7864	228.313	36.5624	209.794	52.3162	217.283	86.5266	300.879	95.686	293.178	Nontarget
Akr1cl	89.9117	-1.23504	0.435759	-2.83422	0.0045938	0.0187215	3.10439	23.9554	47.447	6.76407	20.1815	83.2529	25.7967	177.786	12.9389	133.018	44.7436	209.33	46.8771	174.387	Nontarget
Akr1e1	23.5742	-0.409066	0.609884	-0.670727	0.502394	0.659085	4.21266	10.5776	12.6853	2.92066	5.44845	10.6436	3.85244	17.0652	5.75437	10.8451	3.72222	10.0215	5.42762	11.9333	Nontarget
Akr7a5	23.9797	-0.435899	0.733798	-0.59403	0.552492	0.701084	5.27019	11.9286	44.2959	0	15.7376	50.829	4.91462	49.6029	6.63299	43.8002	4.78399	44.689	8.20638	61.9196	Nontarget
Akt1	125.816	-0.479903	0.292472	-1.64085	0.100828	0.215166	36.003	52.5242	73.0858	40.3741	69.8325	101.503	44.4135	67.3556	34.8101	52.4917	55.9545	96.8173	87.926	121.856	Nontarget
Akt1s1	47.7498	0.861996	0.486918	1.77031	0.0766752	0.17609	32.7051	23.3611	26.9957	42.8631	18.6014	65.9557	21.6706	45.3832	33.7723	39.7001	23.0739	57.5091	38.1141	88.8765	Nontarget
Akt2	228.561	1.43871	0.263432	5.46141	4.7238e-08	8.93656e-07	192.718	55.093	105.875	196.822	49.9559	115.193	154.618	123.788	225.451	120.681	70.1214	116.937	87.1004	140.87	MEIOC.target
Akt3	1153.75	-0.765748	0.218203	-3.50934	0.000449226	0.00274757	1207.19	300.405	304.477	1478.07	224.005	237.203	1566.8	275.872	1224.76	315.002	1550.48	173.865	1564.97	170.635	Nontarget
Aktip	95.7989	0.905533	0.301296	3.00546	0.00265176	0.0119864	102.8	46.5174	55.9285	156.773	39.4854	55.3611	89.8391	64.3244	121.554	49.6762	68.7073	70.5531	74.6327	66.3716	MEIOC.target
AL670603.1	167.851	0.775834	0.350067	2.21625	0.0266747	0.0778573	421.253	124.287	140.171	263.571	79.5155	108.195	245.484	56.5018	242.413	112.035	161.519	81.2439	114.806	88.572	Nontarget
Alad	31.4297	-0.76024	0.527515	-1.44117	0.149536	0.286994	10.5481	22.3543	61.6382	9.7855	12.3085	58.6787	6.30321	45.4226	13.4499	36.418	22.5355	70.8603	31.4757	83.6135	Nontarget
Alas1	160.667	0.218256	0.439729	0.496342	0.619653	0.754726	83.4836	58.8679	116.468	40.6299	32.9981	52.0932	63.4726	68.1077	96.5588	101.566	44.5751	63.0862	103.337	151.071	Nontarget
Alcam	92.8636	-0.443736	0.314875	-1.40925	0.158763	0.29934	23.934	17.5962	58.967	32.0126	11.1872	47.4255	27.3859	56.7201	30.2918	41.0264	44.4492	50.4115	49.1373	65.7603	Nontarget
Aldh16a1	20.6886	-0.415926	0.657086	-0.632986	0.526743	0.679232	5.43793	6.08895	6.96295	6.20267	4.01382	14.7924	3.87032	12.3632	4.4789	6.37093	5.15816	7.66626	4.20267	4.84765	Nontarget
Aldh18a1	32.0793	0.106812	0.470479	0.227029	0.820401	0.891915	5.95534	5.67249	10.0714	6.4803	7.40253	10.0279	5.90041	11.9561	8.55521	11.628	10.7557	18.5536	11.7255	20.2804	Nontarget
Aldh1a1	593.099	-1.36716	0.195831	-6.98135	2.92366e-12	1.12242e-10	43.7969	101.426	487.84	44.7759	93.3895	522.534	99.5124	797.595	80.9429	781.465	243.215	1036.91	293.314	1010.62	Nontarget
Aldh1a2	141.176	0.136784	0.291424	0.469364	0.638809	0.768842	52.7811	77.8522	126.158	49.8941	40.1624	123.722	44.2779	117.397	56.7671	103.589	31.4551	103.948	49.5576	99.2245	Nontarget
Aldh1a7	18.1745	-1.42019	0.80629	-1.76139	0.0781728	0.178417	1.89007	1.48445	18.4168	0.670629	4.48561	12.6348	2.02543	22.0072	5.93249	22.5645	11.3132	22.6708	8.05903	32.8963	Nontarget
Aldh1b1	31.9194	-0.261114	0.542639	-0.481194	0.630379	0.762484	1.41163	5.05191	18.8951	6.72237	2.16894	24.8463	7.11383	25.4276	7.17187	25.5463	10.7984	52.6354	17.2267	49.085	Nontarget
Aldh1l1	15.1801	-1.32116	0.728164	-1.81437	0.0696207	0.163619	1.37272	3.13992	7.44171	1.1296	1.88918	7.04015	1.84834	4.01836	2.48231	8.94292	7.11299	11.6278	5.36075	9.68248	Nontarget
Aldh2	169.325	-0.991853	0.343333	-2.88889	0.003866	0.0163022	8.08033	29.5291	111.383	7.67559	38.6814	137.944	15.0794	113.64	18.2591	118.2	42.8441	181.793	42.0522	207.889	Nontarget
Aldh3a2	76.1839	-0.502571	0.390484	-1.28705	0.198078	0.351552	16.6275	7.41132	32.3402	15.2879	14.2558	34.2202	12.1915	50.2045	20.8851	42.5488	31.8853	66.5632	37.4509	52.1347	Nontarget
Aldh4a1	15.016	0.912385	0.760701	1.1994	0.230372	0.388936	3.17698	2.1582	4.92746	3.53973	2.95954	7.88594	5.05273	1.95503	5.39837	3.6047	5.45014	8.59712	4.34393	10.3598	Nontarget
Aldh5a1	29.7469	-1.19166	0.50889	-2.34168	0.0191974	0.0596363	1.47392	1.73704	6.26617	2.41308	2.38648	11.2093	3.39891	6.94179	2.39233	8.94105	7.82225	12.6677	8.3623	12.143	Nontarget
Aldh6a1	88.6406	-0.215316	0.323488	-0.665607	0.505662	0.661767	12.5847	14.0476	39.3991	8.32984	11.6201	49.7753	13.7398	56.7801	13.6069	52.9156	18.2987	73.3579	21.1709	66.7935	Nontarget
Aldh7a1	85.8296	-0.102991	0.319241	-0.322612	0.746989	0.844672	19.8634	23.9042	74.5988	17.752	24.0114	61.0859	20.8913	60.2784	30.227	65.9773	30.7761	88.7805	39.7005	104.277	Nontarget
Aldh9a1	70.0465	-0.62072	0.360033	-1.72406	0.0846962	0.188844	10.1109	19.1284	41.6206	8.6751	17.3328	45.8388	6.94357	40.3341	7.92668	47.1821	19.723	64.2221	18.4223	64.2393	Nontarget
Aldoa	210.347	-0.491217	0.236807	-2.07434	0.0380479	0.102899	51.6781	114.689	279.065	71.522	83.7377	266.842	59.9565	303.684	91.5601	279.704	137.927	409.019	127.18	390.773	Nontarget
Alg1	26.8799	-0.128653	0.591389	-0.217544	0.827784	0.896715	7.40017	12.9257	25.6535	11.6235	13.0189	34.0998	8.01405	36.6249	10.0044	29.6576	13.5813	29.7589	5.53539	26.1067	Nontarget
Alg10b	187.606	1.48575	0.289716	5.12831	2.92361e-07	4.49838e-06	134.095	5.6186	15.9071	146.682	7.53185	20.7923	129.253	27.01	151.403	29.6309	54.4409	27.0662	58.3397	25.7298	MEIOC.target
Alg11	176.132	0.971352	0.276756	3.50978	0.00044848	0.00274444	103.41	12.3484	19.7718	102.211	10.1941	15.5438	96.25	21.5584	90.2872	20.974	45.8966	16.9735	45.6524	19.3975	MEIOC.target
Alg12	16.5256	0.82212	0.699884	1.17465	0.240134	0.401279	13.8101	7.1315	12.9731	4.78576	6.2612	8.64437	11.5811	7.80916	10.1129	9.80697	9.97224	17.2261	7.50813	12.5476	Nontarget
Alg13	12.369	-0.293696	0.761323	-0.385771	0.699666	0.812841	17.3303	26.7958	33.2412	25.6087	22.1191	32.7892	14.6335	21.4191	49.0179	32.9211	18.0596	38.4275	76.3497	26.2956	Nontarget
Alg14	17.322	-0.466601	0.68467	-0.681497	0.495557	0.653425	7.32263	7.08179	19.5056	3.89753	2.55387	13.2926	15.9654	13.3486	4.8665	37.0911	15.2616	20.0976	16.3251	33.3325	Nontarget
Alg2	53.1755	0.165505	0.361277	0.45811	0.646874	0.774893	17.8937	10.0681	16.8734	19.546	9.40894	19.0176	21.8719	22.6924	21.2272	23.5905	26.2151	28.1383	27.1554	33.6795	Nontarget
Alg3	19.8182	-0.333252	0.683198	-0.487781	0.625705	0.759168	12.393	10.7892	17.1462	17.7937	7.7295	14.4036	17.5219	11.1425	23.5084	11.1971	31.4774	10.513	21.1121	22.4921	Nontarget
Alg5	17.5354	1.79825	0.726753	2.47436	0.0133475	0.0446154	14.5905	1.8722	18.9822	13.86	5.41564	10.6816	19.5509	22.4351	12.4199	28.5883	7.05093	27.8754	8.87289	48.5525	MEIOC.target
Alg6	52.3691	0.738068	0.464905	1.58757	0.112384	0.23332	38.4857	6.10347	8.11438	34.4853	7.44893	5.76115	52.0767	10.0358	45.9777	11.1174	29.6632	8.69803	40.5483	16.882	Nontarget
Alg8	25.0174	-0.0169034	0.625716	-0.0270145	0.978448	0.987122	9.34544	14.7168	18.6821	7.41931	6.26958	22.6956	9.05751	31.6738	11.5633	21.371	6.61127	14.8044	5.18436	14.0282	Nontarget
Alg9	27.6876	-0.25838	0.567642	-0.455182	0.648978	0.776358	13.1704	7.49414	13.0681	10.9288	2.34497	17.9377	10.542	11.0931	15.1144	10.7331	10.0979	9.34419	11.5882	9.66612	Nontarget
Alkbh1	85.4264	1.15137	0.333936	3.44788	0.000565	0.00333455	38.1868	36.8691	38.6506	37.2886	46.2678	19.7049	35.4459	23.1561	67.2477	21.4223	18.1918	21.0173	17.5049	21.7046	MEIOC.target
Alkbh3	24.2515	0.996643	0.591467	1.68504	0.0919816	0.20127	22.2989	40.2312	31.7509	17.8924	24.8272	12.4454	23.8995	35.8118	23.2647	30.9921	12.3459	38.2678	16.3616	28.1288	Nontarget
Alkbh4	13.2891	-1.2932	0.825149	-1.56723	0.11706	0.240268	9.70024	4.98975	4.76613	12.9041	4.29663	13.118	6.59752	8.22953	13.5417	5.98795	19.8071	4.88278	15.6919	5.41649	Nontarget
Alkbh5	551.65	0.149555	0.165144	0.9056	0.365147	0.533684	158.555	55.2871	60.3439	199.874	50.596	70.0685	150.489	67.3615	192.586	61.3443	144.868	62.2452	164.42	67.8038	Nontarget
Alkbh6	10.2906	-0.636703	1.03577	-0.614713	0.538744	0.689204	2.61504	13.7727	29.1014	4.40657	1.48827	17.5783	4.26393	23.2506	3.22687	45.3907	2.77194	27.2717	8.89193	33.8149	Nontarget
Alkbh8	157.567	1.04027	0.236925	4.39069	1.12989e-05	0.000112001	80.1796	23.1621	27.8032	66.6367	16.7082	28.5265	57.3364	31.5541	70.1641	33.2664	42.6504	47.1963	41.6535	44.3814	MEIOC.target
Alms1	1833.4	-0.297586	0.142122	-2.09387	0.0362714	0.0992327	342.514	92.9502	80.3775	378.666	68.4199	83.2341	368.938	86.4366	394.628	99.9448	311.058	64.3748	360.554	64.2725	Nontarget
Alox12	14.4637	0.037224	0.777399	0.0478827	0.96181	0.978244	2.89149	3.61177	6.53287	6.86091	1.38686	5.43134	3.54594	12.0891	7.44747	5.26305	6.89447	10.1651	6.66437	12.4928	Nontarget
Alox8	13.4644	-0.9977	0.859434	-1.16088	0.245691	0.407737	0.898894	5.42367	3.88124	0	6.33676	3.24835	3.39641	4.72921	3.44628	2.85893	6.05928	6.95486	7.79761	8.12645	Nontarget
Alpk1	33.3991	-0.727025	0.509971	-1.42562	0.153978	0.29299	3.29094	5.80081	7.63144	4.58493	9.88502	6.18182	5.07535	7.3808	5.67715	5.8399	12.9896	10.5808	13.5297	14.7727	Nontarget
Alpl	21.0331	-1.12418	0.637398	-1.76371	0.077781	0.177729	3.63549	2.4676	12.8417	3.19205	3.84823	18.2073	4.87932	17.2047	5.6742	15.3161	11.3618	21.5065	8.75628	10.4989	Nontarget
Als2	257.693	-0.0363531	0.236973	-0.153406	0.878078	0.927665	68.1928	19.1638	25.1586	72.1111	9.12419	28.2751	63.0103	23.4756	76.5305	22.4891	92.5803	34.6673	98.0128	29.8335	Nontarget
Als2cl	48.3699	-1.27453	0.420235	-3.03289	0.00242223	0.0111604	5.45617	12.0244	7.72474	6.30015	8.97858	9.51215	6.44212	6.46116	7.85591	6.89498	19.7778	9.18704	19.8325	9.81339	Nontarget
Als2cr12	70.8694	0.399386	1.94921	0.204896	0.837653	0.903198	78.5273	180.919	124.436	51.6159	106.687	55.9013	72.4087	102.699	69.2434	96.2741	0	1.3434	0.797062	0	Nontarget
Alx1	43.7426	4.04365	2.02066	2.00115	0.0453762	0.117928	100.643	8.86787	27.6906	52.579	7.65226	20.4626	60.9611	18.8511	74.1765	28.3046	0	0	0	1.60206	Nontarget
Alx4	13.7043	-0.695428	0.771756	-0.901099	0.367536	0.535647	1.0703	1.03385	2.27512	3.25689	1.10929	6.20104	2.29828	2.20526	0.967441	2.53112	4.62973	5.59222	3.62799	3.62052	Nontarget
Alyref	152.798	0.00939703	0.253309	0.0370971	0.970408	0.982439	47.2356	36.333	73.5383	40.4587	24.8412	81.0949	34.8909	79.4965	40.8657	75.7313	31.4086	58.0675	30.433	63.6589	Nontarget
Ambra1	247.386	0.156589	0.240139	0.652074	0.514353	0.669114	77.8609	24.2042	43.5046	93.2088	16.2434	47.4625	64.2018	48.7052	91.2769	48.6542	51.1866	41.8352	70.6049	33.9728	Nontarget
Amd1	327.596	0.97352	0.292182	3.33189	0.000862576	0.00472154	154.515	30.5775	50.5822	243.251	60.6226	108.929	205.048	141.824	218.512	158.949	122.462	124.696	115.544	128.154	MEIOC.target
Amd2	40.5255	1.46625	0.7046	2.08097	0.0374363	0.101639	48.7008	13.3561	31.036	23.4106	0	8.37173	19.006	12.3202	36.1029	5.80418	6.22012	8.1307	6.97089	6.09431	Nontarget
Amer1	199.783	-0.603439	0.381509	-1.58172	0.113714	0.235253	13.4441	30.5331	12.9056	20.7254	21.7811	20.1359	36.838	16.0319	23.1548	16.6543	55.7156	22.9627	43.8346	24.9854	Nontarget
Amfr	289.906	0.797631	0.20191	3.95043	7.80099e-05	0.000607282	82.0536	42.2678	97.2591	82.7934	41.0254	111.08	71.6224	125.679	84.1379	108.073	44.4434	117.174	56.4231	127.474	MEIOC.target
Amh	13.1749	-1.83562	1.04446	-1.75749	0.0788345	0.179547	0	0.973755	19.3132	0.725909	2.26204	29.6479	2.77493	21.7703	2.10314	9.78002	4.74087	25.7703	5.81856	16.673	Nontarget
Amhr2	129.112	-1.31952	0.356885	-3.69734	0.000217873	0.00148775	7.5867	38.6247	133.273	11.497	20.4495	165.09	15.2161	139.438	15.8571	129.132	40.8398	206.658	45.0852	183.418	Nontarget
Amigo1	38.8907	0.613604	0.479639	1.2793	0.20079	0.355065	11.9548	3.82174	3.10376	14.7553	5.63005	4.20372	9.10145	8.23211	15.455	3.14138	10.6965	6.78871	18.713	9.40241	Nontarget
Amigo2	29.2731	-1.06258	0.5321	-1.99696	0.04583	0.118846	5.99282	11.8324	14.2252	9.86468	5.34258	13.4399	6.96845	9.36914	8.18983	11.4708	17.5455	16.9405	23.4373	13.4408	Nontarget
Ammecr1	236.771	-0.179357	0.271268	-0.661181	0.508496	0.663912	55.8171	25.7992	31.5645	73.3505	18.5621	41.518	88.5233	32.7941	66.3565	37.1898	102.182	50.3955	108.766	44.8572	Nontarget
Ammecr1l	352.66	0.90693	0.23529	3.85451	0.00011596	0.000861728	179.718	44.4177	48.0547	192.912	35.8729	35.3452	156.144	41.9356	189.919	51.6925	55.5661	28.4233	68.1721	29.6223	MEIOC.target
Amn1	27.8601	-0.629584	0.575669	-1.09366	0.274106	0.440378	15.8513	21.4934	56.4304	16.7944	17.3404	46.6445	12.1022	48.1304	16.121	49.086	18.2516	28.6032	9.88335	31.9349	Nontarget
Amot	88.1905	-1.24348	0.412873	-3.01177	0.0025973	0.0117986	6.66973	4.5322	9.74866	15.9296	1.61758	13.3848	15.1435	12.0358	14.4978	12.0487	39.9445	13.9704	38.0883	17.5286	Nontarget
Amotl1	99.4154	-1.3489	0.284739	-4.73734	2.16544e-06	2.653e-05	7.46188	9.91239	17.4805	5.94192	9.69857	16.823	7.74387	16.2538	7.20081	14.3166	25.6604	23.9259	26.951	26.8296	Nontarget
Amotl2	87.4827	-1.41073	0.341462	-4.13145	3.60475e-05	0.00030809	6.0424	10.0915	27.902	12.2346	10.7089	34.0727	12.0376	28.3307	10.9976	33.3138	29.7351	33.3325	38.393	46.0823	Nontarget
Ampd2	49.7112	-0.0872777	0.44859	-0.19456	0.845737	0.908089	13.4572	8.60459	14.6037	10.1388	13.9522	19.9608	10.6256	13.3732	14.2362	10.8334	19.5705	25.3466	22.5075	20.4349	Nontarget
Ampd3	15.9888	-1.21183	0.799547	-1.51565	0.129609	0.258429	2.51029	2.37023	4.23097	1.11922	1.44701	7.93774	6.09083	5.57548	1.28786	6.66545	9.74778	9.49776	9.51865	9.99925	Nontarget
Amz2	186.253	0.588906	0.304595	1.93341	0.0531861	0.133276	193.379	238.733	169.056	115.92	66.8333	107.043	107.168	134.856	163.397	121.086	42.0115	55.4317	40.2418	48.8656	Nontarget
Anapc1	825.251	-0.789658	0.174061	-4.53666	5.71516e-06	6.1515e-05	121.129	51.0415	109.345	172.306	41.8087	127.018	155.825	132.192	150.687	115.768	274.392	128.298	263.102	123.995	Nontarget
Anapc10	37.2678	0.982003	0.456418	2.15154	0.0314334	0.0888639	10.918	5.95986	18.8267	16.8598	5.25309	17.588	15.1533	18.6229	16.8284	19.8524	8.16694	20.9052	8.71143	22.644	Nontarget
Anapc11	25.7766	0.0559933	0.670963	0.0834522	0.933492	0.961878	12.7272	3.63561	41.5909	7.33488	6.50758	66.6211	11.8656	63.8535	8.54555	37.227	2.28125	33.273	5.73557	20.3752	Nontarget
Anapc13	42.0424	0.49607	0.538639	0.92097	0.357066	0.525649	44.727	228.112	363.582	30.9143	100.527	246.166	39.0877	223.306	37.1901	227.609	28.143	339.32	33.5138	294.442	Nontarget
Anapc15	163.367	1.02434	0.334235	3.06473	0.00217864	0.0102382	373.292	221.747	218.087	412.899	413.465	342.376	303.43	222.186	384.621	318.505	175.43	246.466	140.421	165.856	MEIOC.target
Anapc16	66.8374	0.508349	0.346705	1.46623	0.142586	0.277267	49.9986	33.8891	70.4761	55.2772	26.7335	86.6504	50.3141	84.9303	64.4717	74.0852	33.8802	65.5684	31.771	66.3762	Nontarget
Anapc2	147.95	-0.638869	0.262401	-2.4347	0.014904	0.0488212	26.518	50.1901	98.8094	26.137	28.8717	97.0482	23.2109	86.0905	28.9164	77.9277	32.5338	82.8515	43.6134	84.2567	Nontarget
Anapc4	166.241	-0.383761	0.238703	-1.6077	0.107902	0.226125	37.4325	32.1016	73.6608	41.0146	21.9072	66.6151	40.1481	72.7632	37.2942	79.679	49.6384	70.9335	47.3291	70.2982	Nontarget
Anapc5	453.799	-0.102636	0.172543	-0.594845	0.551947	0.70077	158.657	235.466	286.847	142.102	149.492	262.827	113.388	265.778	148.507	270.695	151.722	299.939	193.988	327.332	Nontarget
Anapc7	107.091	-0.800094	0.276652	-2.89205	0.00382732	0.0161796	37.6658	28.6982	38.3071	31.2283	26.681	46.5961	30.2033	36.2105	29.5019	37.7213	57.2671	47.9018	67.5628	44.8386	Nontarget
Angel1	85.4531	0.743669	0.40088	1.85509	0.0635834	0.152813	49.8646	13.3567	16.796	49.3347	8.48865	20.188	28.098	14.9896	50.0251	19.8621	14.3921	10.2705	18.3359	12.2584	Nontarget
Angel2	196.55	0.735773	0.265106	2.7754	0.00551345	0.0216919	117.897	27.7857	62.4118	110.502	18.8281	45.8019	89.8148	70.05	117.51	65.1261	37.3419	38.3668	51.4484	44.3991	MEIOC.target
Angpt2	15.7195	-1.76429	0.751724	-2.34699	0.0189259	0.0590263	0.326585	4.69213	2.0875	3.90998	4.92464	7.0089	3.81495	5.06761	4.52168	4.58951	13.1291	6.62177	13.1707	5.04201	Nontarget
Angptl2	15.4332	-2.05598	0.82116	-2.50376	0.0122883	0.0416776	0.307159	1.41234	4.76627	1.01297	3.2073	13.5335	0.99742	13.3031	1.48674	7.61295	3.89541	6.74894	4.64588	14.5175	Nontarget
Angptl4	22.3374	-0.920703	0.609217	-1.51129	0.130715	0.259755	1.41108	4.45518	16.7544	3.08393	2.37882	12.8686	2.67659	12.8612	3.70479	14.3401	6.63033	20.7418	7.92809	19.1622	Nontarget
Ank	39.1314	-0.917795	0.452897	-2.0265	0.0427139	0.112472	3.68256	3.32334	17.1871	5.99732	5.08795	15.8136	7.46109	18.2347	6.31378	16.7008	13.8887	26.3818	17.3744	22.3991	Nontarget
Ank2	132.021	-0.935615	0.360112	-2.59812	0.00937347	0.0333059	9.19499	12.3988	21.4433	15.4191	8.23807	23.4147	19.0835	20.2708	12.4861	18.2456	36.5388	55.4013	36.3952	32.6733	Nontarget
Ank3	94.7699	-1.00886	0.331769	-3.04086	0.00235902	0.0108948	10.9802	14.0259	26.6539	15.7708	9.84788	31.5256	13.6884	31.6662	13.5848	19.359	36.5659	31.8567	37.164	36.8647	Nontarget
Ankar	46.4488	1.60966	1.17012	1.37563	0.168935	0.314048	26.6692	19.303	22.4241	13.9731	7.81329	6.98971	21.0448	15.1831	22.5007	23.9536	0.313057	1.11311	0.446321	0.6199	Nontarget
Ankef1	28.5939	-0.569114	0.938314	-0.606528	0.544164	0.693728	15.8578	19.4457	10.576	12.9929	13.4854	9.19168	18.5307	16.9951	19.2833	16.1345	3.82979	1.03439	1.21407	1.731	Nontarget
Ankfy1	430.788	0.413605	0.170976	2.41909	0.0155595	0.0505773	97.7905	16.8204	28.9421	115.08	16.0127	35.2674	103.581	30.5833	107.848	29.5972	105.206	42.8157	107.649	40.386	Nontarget
Ankhd1	1248.09	-0.573819	0.187426	-3.06159	0.00220168	0.0103198	197.943	82.6867	100.982	276.409	72.5514	126.16	267.535	114.84	233.073	113.769	374.692	115.163	327.237	107.777	Nontarget
Ankib1	603.591	0.09772	0.202981	0.481423	0.630216	0.762365	181.725	57.6824	72.4491	188.846	50.9554	53.6172	155.366	83.1062	186.102	77.3596	155.425	69.4651	176.265	75.6298	Nontarget
Ankle1	10.8913	0.0428738	0.89	0.0481728	0.961579	0.978093	3.99993	7.14153	3.14436	3.88824	7.73854	5.18277	3.82611	4.93366	4.89499	0.654027	7.71007	6.23284	10.6629	10.5673	Nontarget
Ankle2	277.622	1.90072	0.230205	8.25665	1.49814e-16	1.15732e-14	173.145	23.8451	48.6151	164.799	21.6975	43.297	135.666	48.8937	153.022	56.1565	35.6718	41.2775	42.2788	46.0229	MEIOC.target
Ankmy1	18.2679	0.106068	0.987956	0.107361	0.914502	0.950867	11.565	13.2118	8.3305	7.11207	2.21999	1.61716	8.36807	5.27736	13.0479	7.58278	1.69227	2.0899	2.67107	0	Nontarget
Ankmy2	27.8636	-0.84739	0.533065	-1.58966	0.111912	0.232545	3.79917	6.62123	14.9938	7.18383	3.05125	21.0251	9.25041	19.8459	9.53128	20.5298	20.0014	28.8149	17.125	25.1487	Nontarget
Ankra2	86.7457	1.59448	0.336011	4.74531	2.08184e-06	2.57467e-05	110.026	31.7374	32.1161	169.31	30.3028	50.2397	135.979	63.2996	159.57	52.8655	51.3767	53.6125	47.0423	54.2177	MEIOC.target
Ankrd10	120.124	0.985031	0.274494	3.58854	0.000332536	0.00214402	67.2457	26.1763	45.0074	61.8842	21.4792	53.9922	53.0377	53.8851	58.6735	47.2856	28.7075	50.123	33.9168	41.682	MEIOC.target
Ankrd11	3220.4	-0.547519	0.178841	-3.06149	0.00220237	0.0103198	649.486	728.959	173.333	582.271	415.778	168.951	683.282	143.853	623.318	147.668	934.834	162.386	1055.51	153.707	Nontarget
Ankrd12	1574.49	-0.142592	0.201966	-0.706018	0.480177	0.640576	398.223	201.046	67.5687	393.328	164.973	74.6538	475.221	66.4364	365.398	68.4403	406.769	59.7274	373.55	60.64	Nontarget
Ankrd13a	428.175	0.124549	0.178656	0.697144	0.485712	0.645046	106.381	124.773	166.615	78.2578	74.5374	156.52	88.6799	168.441	101.817	166.471	95.6554	204.678	110.27	191.327	Nontarget
Ankrd13b	23.2461	0.617132	0.594576	1.03794	0.2993	0.46884	6.77235	8.06509	5.5008	12.3662	7.39327	4.73497	8.40201	4.83647	12.5963	4.48042	9.80598	7.5711	9.23931	6.11955	Nontarget
Ankrd13c	381.721	2.07878	0.215167	9.6612	4.40665e-22	6.4921e-20	583.898	54.1003	73.3875	481.638	35.8574	89.8882	403.215	80.472	436.853	81.3612	128.611	92.8049	132.717	75.3295	MEIOC.target
Ankrd16	18.032	-0.0130309	0.78336	-0.0166347	0.986728	0.991946	17.4013	10.9064	13.2875	5.17048	11.0901	19.2618	2.91862	15.3421	9.83647	16.3443	11.9258	15.478	9.0785	24.3172	Nontarget
Ankrd17	1577.28	-0.631063	0.221408	-2.85022	0.00436889	0.0179853	234.235	128.07	167.034	342.455	84.6872	171.145	316.373	179.034	291.08	174.028	554.256	182.875	466.076	197.908	Nontarget
Ankrd24	54.4586	-0.296681	0.51898	-0.571662	0.567551	0.713281	18.1984	37.8297	7.59218	13.1819	28.8376	13.0043	14.638	5.04578	17.3539	11.3465	22.1044	11.0124	17.0394	6.53896	Nontarget
Ankrd26	277.104	-0.440848	0.267272	-1.64944	0.0990581	0.212427	58.019	60.1528	29.8163	53.2004	36.541	28.434	72.2076	24.3546	53.1818	25.812	100.502	31.7652	92.633	34.2646	Nontarget
Ankrd27	63.0884	-0.961698	0.356387	-2.69846	0.00696604	0.0262055	9.53091	14.1119	19.7018	13.0175	9.82977	20.2784	10.9644	21.9659	9.29621	17.6246	39.115	35.9235	31.7232	30.8317	Nontarget
Ankrd28	570.786	0.770504	0.197051	3.91017	9.22315e-05	0.000701317	277.132	24.9354	50.4727	301.806	27.4406	57.3932	261.688	66.4043	272.667	71.0853	197.901	74.296	198.364	76.5458	MEIOC.target
Ankrd31	455.593	-0.834801	0.245153	-3.40523	0.00066109	0.00379485	123.956	82.8323	106.063	163.517	75.9914	89.0157	180.297	94.463	141.808	105.978	122.357	39.3558	110.731	46.2735	Nontarget
Ankrd36	150.968	1.95993	1.05657	1.855	0.0635965	0.152813	77.1475	127.364	112.835	53.3624	58.9187	75.718	90.9052	64.7883	65.4422	62.2785	0.265974	1.92791	0.703606	0	Nontarget
Ankrd39	13.845	0.717831	0.784268	0.915287	0.360041	0.528514	12.922	7.80359	16.3308	6.8808	8.75924	20.56	4.48506	7.72434	8.46112	8.41566	5.42345	6.71032	5.96223	26.8191	Nontarget
Ankrd40	364.708	1.14352	0.2115	5.40674	6.41824e-08	1.16836e-06	342.441	95.2351	116.928	392.286	80.2759	124.837	254.537	131.726	313.175	129.113	94.3599	85.1939	120.103	87.3662	MEIOC.target
Ankrd42	132.37	-0.371322	0.343402	-1.0813	0.279562	0.44635	138.377	55.5146	58.5425	112.838	31.613	38.83	84.4527	45.9419	101.069	46.8626	33.3981	14.3523	40.4471	14.2894	Nontarget
Ankrd44	37.3958	-1.14512	0.463276	-2.47178	0.0134443	0.0448837	5.35831	2.92841	4.42028	7.44773	2.06156	7.91154	6.56072	5.26141	7.40916	6.84951	17.0888	7.83905	16.1514	5.43872	Nontarget
Ankrd45	63.8391	0.918998	0.514654	1.78566	0.0741538	0.172009	66.1862	23.5029	54.2478	35.9227	7.78852	40.0323	60.3436	30.6225	56.4179	31.1725	15.6527	10.3922	9.78782	8.69906	Nontarget
Ankrd46	74.156	1.49844	0.354371	4.22846	2.353e-05	0.000211537	69.7217	4.88147	22.4819	79.9994	8.18022	20.3638	68.1796	23.2658	71.5047	22.4284	32.1077	25.9173	36.9409	36.5818	MEIOC.target
Ankrd49	122.331	0.559108	0.291419	1.91857	0.055039	0.136598	195.095	47.0809	80.4219	145.694	45.7504	54.6219	179.687	55.5634	175.952	65.3027	95.8646	55.4146	68.4235	59.997	Nontarget
Ankrd50	197.413	0.154275	0.274794	0.561421	0.57451	0.719087	131.418	19.1581	23.3695	162.878	20.8143	37.6532	109.794	32.6967	159.693	41.859	114.789	35.1762	146.398	37.8877	Nontarget
Ankrd52	426.421	-0.47206	0.219584	-2.14979	0.0315717	0.0891053	89.3091	16.5843	21.3284	138.378	16.3461	24.1865	124.265	29.7611	135.181	28.82	153.937	22.2793	137.393	23.2413	Nontarget
Ankrd54	102.277	1.70741	0.412916	4.135	3.54959e-05	0.000303595	94.1675	96.0182	68.1025	76.6285	74.2164	54.82	44.6762	56.1307	83.4865	49.2918	10.2781	36.2117	14.3093	24.0153	MEIOC.target
Ankrd6	36.2381	0.411316	0.563078	0.730478	0.465098	0.628197	16.9723	4.92088	4.64154	20.0251	7.68371	5.90548	8.18825	4.04354	16.5382	6.41741	23.5517	15.2205	24.3166	7.36384	Nontarget
Anks1	288.753	0.120504	0.230158	0.523569	0.600578	0.739562	96.333	22.3112	22.5415	105.016	14.5109	26.1515	76.6954	20.5122	103.231	24.4988	83.6433	26.4798	105.133	25.6367	Nontarget
Anks1b	23.2942	0.862011	0.684349	1.25961	0.207811	0.363607	22.1629	9.09502	4.17639	25.5684	5.04023	5.76531	17.9322	2.97906	12.8212	7.00182	7.53154	4.43956	6.87029	2.86629	Nontarget
Anks3	68.8419	0.0950136	0.377646	0.251595	0.801354	0.880945	34.3226	41.6115	26.16	27.6105	41.8844	35.2596	21.3215	32.5373	23.3676	26.2449	25.4415	35.4419	29.2667	29.6245	Nontarget
Anks6	38.2604	-0.857771	0.520128	-1.64915	0.0991166	0.212514	9.94467	5.42814	2.42146	10.3239	4.20152	2.15522	13.4938	4.0566	11.9406	3.68277	32.7857	6.09488	44.742	5.82674	Nontarget
Ankzf1	43.6431	0.229135	0.452453	0.506427	0.612557	0.748544	12.532	23.4742	18.2468	15.525	18.6248	23.6199	13.4867	19.2628	14.521	18.8335	15.2329	25.5501	12.4126	17.1303	Nontarget
Anln	263.022	-0.419493	0.196311	-2.13688	0.032608	0.0914389	84.0176	40.737	60.2852	80.8081	34.2783	58.9123	93.8855	68.3448	91.2472	62.3722	93.7343	48.9222	101.721	56.0826	Nontarget
Ano1	66.2923	-1.20468	0.360415	-3.34247	0.000830367	0.00457536	5.71181	10.8569	27.2174	7.12587	8.4255	21.9745	8.71304	22.9043	6.87142	21.5822	17.2094	25.1888	20.7867	29.2202	Nontarget
Ano10	60.3864	-0.231449	0.390277	-0.593036	0.553157	0.701571	30.2044	21.3882	38.7454	26.3066	9.16313	39.9759	25.624	35.1859	27.8071	35.8601	17.5384	24.2344	24.9074	26.9702	Nontarget
Ano4	19.1551	-0.430841	0.607766	-0.708893	0.478391	0.639047	4.55197	5.18602	8.81114	6.42011	3.31124	4.61622	8.47776	5.48683	4.19938	3.87708	12.3559	20.1031	12.51	8.03614	Nontarget
Ano5	15.0742	2.38136	1.25295	1.9006	0.0573546	0.140991	7.68701	2.49276	2.20492	8.92869	2.63025	0.852115	5.17382	1.08485	13.1851	1.87171	0.433699	0	0.313291	0.862773	Nontarget
Ano6	78.6393	-0.962611	0.363619	-2.6473	0.00811363	0.0296427	3.6301	7.43908	18.6564	4.81159	4.49274	22.7805	6.10202	19.3703	5.62271	21.8811	15.9012	34.1572	22.0318	46.6561	Nontarget
Anp32a	124.954	-0.597879	0.300012	-1.99285	0.0462776	0.119743	60.2484	163.069	176.723	51.9365	148.292	140.314	66.8315	171.216	53.2375	120.814	93.7821	186.815	124.546	238.752	Nontarget
Anp32b	1125.09	0.105517	0.19748	0.534314	0.593124	0.733994	613.666	2263.41	838.509	496.333	1180.27	877.623	503.205	685.437	503.384	647.291	363.092	618.822	384.399	557.466	Nontarget
Anp32e	191.441	-0.377596	0.238026	-1.58637	0.112656	0.233721	107.029	153.531	152.584	141.692	135.945	200.656	157.55	177.641	124.947	205.239	192.206	208.478	192.285	230.226	Nontarget
Anpep	17.4993	-1.83368	0.665344	-2.75599	0.0058514	0.0227136	1.51098	1.83751	3.56143	4.01843	0.706074	6.4463	4.05704	7.71378	3.20793	5.97614	12.3153	7.3777	17.9323	6.83739	Nontarget
Antxr1	71.7513	-1.10878	0.358679	-3.0913	0.00199285	0.00951691	7.63909	9.16136	16.6222	9.33175	9.67794	25.0544	13.9803	22.6146	8.58161	22.9472	30.0193	25.152	26.897	37.1204	Nontarget
Antxr2	21.8241	-1.12848	0.587183	-1.92185	0.0546249	0.135939	0.972114	1.19666	5.36822	4.04255	1.76852	8.64507	2.32092	7.07382	1.88117	9.33999	5.83465	11.5049	6.52572	11.8287	Nontarget
Anxa1	13.3718	-0.424929	0.839087	-0.506418	0.612563	0.748544	1.51549	10.1885	14.7016	1.63567	5.07328	18.7322	2.46587	15.7491	4.27253	15.01	7.12875	25.3444	5.1157	32.593	Nontarget
Anxa11	62.0081	-0.48056	0.353588	-1.3591	0.174116	0.32109	9.83865	14.7939	40.1006	12.2621	9.03537	33.4357	17.5262	47.1811	19.2472	43.1094	29.5862	65.3351	35.9487	66.0605	Nontarget
Anxa2	113.089	-0.695602	0.36987	-1.88067	0.0600174	0.145821	17.0523	27.9173	200.666	13.8273	41.582	246.988	24.2562	198.151	19.3143	207.514	42.3291	321.475	39.6594	246.709	Nontarget
Anxa3	13.0371	-0.781656	0.901785	-0.866787	0.386059	0.55428	1.80993	19.4151	15.6892	2.77318	6.54928	13.8576	3.7292	27.5467	1.31101	22.6927	8.09685	28.8521	3.06778	25.5931	Nontarget
Anxa4	14.1646	-0.363106	0.77513	-0.468445	0.639466	0.769449	2.38056	2.68005	11.1986	2.56317	6.77335	15.3369	7.12168	16.8538	4.303	14.8677	4.36294	15.295	7.12832	18.3771	Nontarget
Anxa5	33.2094	-1.66933	0.581296	-2.87173	0.00408228	0.0170013	2.0553	2.52617	35.6229	5.21911	9.5321	51.1964	4.39103	45.3362	3.28013	47.7955	15.9052	70.5938	17.8305	66.6674	Nontarget
Anxa6	46.5324	-1.44521	0.481051	-3.00427	0.00266217	0.012017	1.81271	10.4789	34.2659	3.9812	9.24329	36.7263	8.89208	44.0538	6.93444	35.3319	17.0841	60.0476	25.2334	51.8872	Nontarget
Anxa7	46.1771	0.659556	0.448531	1.47048	0.141432	0.275432	23.7653	11.843	24.3008	8.9305	7.6166	25.9707	15.3583	25.3947	15.5564	28.8758	11.4238	37.5149	16.4113	36.2983	Nontarget
Anxa9	21.915	-1.74765	0.616257	-2.83591	0.00456946	0.0186474	3.5921	14.9753	19.1335	3.24114	7.38992	21.668	4.48673	19.6067	4.32671	21.1842	13.0712	23.8897	17.4911	23.6195	Nontarget
Aoc3	57.065	-1.22865	0.397197	-3.0933	0.00197944	0.00946821	1.81751	4.99553	16.2422	2.69757	6.38887	20.9671	4.13384	21.6209	4.18709	20.7437	13.798	36.8524	13.3653	34.9036	Nontarget
Aox1	23.3209	-1.17906	0.637774	-1.84872	0.0644986	0.154538	1.18806	4.13196	5.14347	3.09357	5.87671	3.89133	4.11651	8.25893	1.90737	4.44507	10.4191	10.6524	11.2006	10.6736	Nontarget
Ap1ar	230.22	0.641248	0.234089	2.73933	0.00615641	0.0236967	203.107	65.8753	73.9233	163.645	58.6476	86.1779	153.616	76.7211	158.034	86.2896	113.889	85.8844	122.808	92.4632	MEIOC.target
Ap1b1	206.783	-0.128798	0.258076	-0.499068	0.617732	0.752982	63.3542	49.9409	58.4131	55.0531	30.5356	62.0422	47.2834	47.1118	70.2168	59.4564	60.6465	60.9956	74.8678	56.8089	Nontarget
Ap1g1	598.029	0.572856	0.179596	3.18969	0.00142426	0.00714313	244.286	46.8088	82.6834	318.12	47.1435	93.6983	262.307	92.8985	272.95	108.661	173.709	92.1663	190.332	99.2128	Nontarget
Ap1m1	202.713	0.168721	0.242829	0.694814	0.487172	0.646382	122.003	167.576	158.879	91.1671	91.7024	116.713	99.8694	125.016	125.116	144.833	55.4145	83.2644	57.9587	71.0543	Nontarget
Ap1s1	20.7441	-0.420461	0.625573	-0.672121	0.501506	0.658286	9.77173	15.8746	27.2685	9.92607	13.1887	28.3467	7.72698	27.646	11.6124	33.319	20.5823	29.6478	12.7577	45.4447	Nontarget
Ap1s2	87.8442	0.456237	0.340691	1.33915	0.180522	0.329352	56.2205	7.45451	39.5727	71.2626	11.3767	42.8524	51.2782	49.3407	57.1251	60.8323	38.962	40.9564	38.5235	46.9531	Nontarget
Ap1s3	79.7117	0.820306	0.325777	2.518	0.0118023	0.04025	10.2583	11.1934	16.8604	26.3984	17.8255	35.6341	19.4986	44.7101	23.492	41.0419	32.5522	90.0027	29.3341	101.126	MEIOC.target
Ap2a1	146.777	-0.338965	0.248463	-1.36425	0.17249	0.318947	28.2628	43.383	55.3929	34.3488	35.8719	65.7213	26.6113	62.5643	37.3256	57.2386	39.5895	61.649	45.2407	63.6339	Nontarget
Ap2a2	181.495	-0.116805	0.246259	-0.474317	0.635274	0.766059	37.0166	32.3238	38.7017	46.4082	23.7399	42.4489	42.8725	43.5626	50.9678	35.4251	51.6868	45.0116	66.8844	54.9709	Nontarget
Ap2b1	350.221	0.687503	0.201266	3.4159	0.000635713	0.0036728	150.596	41.3943	73.2161	153.582	37.4544	65.983	135.395	81.8328	167.393	91.3448	75.0513	73.124	96.97	65.8876	MEIOC.target
Ap2m1	255.127	-0.825427	0.213353	-3.86883	0.000109357	0.000817821	43.1418	86.6882	217.044	39.8695	96.9138	240.376	38.9969	217.532	43.7165	198.79	81.8053	253.592	95.443	279.137	Nontarget
Ap2s1	25.1916	1.7919	0.681956	2.62758	0.00859936	0.0310515	98.828	130.977	286.053	60.8627	51.3643	128.143	46.1727	139.594	22.6244	143.026	14.7124	173.68	10.4918	121.207	MEIOC.target
Ap3b1	270.609	-0.646673	0.227299	-2.84503	0.00444066	0.0182361	61.177	84.9953	103.263	59.5871	40.5026	84.1755	60.3504	91.7844	69.3626	83.2683	98.7637	84.4588	96.0424	96.1976	Nontarget
Ap3d1	802.932	-0.0518628	0.188936	-0.274499	0.783701	0.869501	231.234	232.081	123.159	221.618	150.296	130.59	206.891	113.649	268.674	104.475	253.923	121.57	241.84	118.478	Nontarget
Ap3m1	131.477	-0.168296	0.259894	-0.647555	0.517273	0.671515	68.9167	31.9489	62.4232	75.9572	14.2451	62.5273	55.6821	80.1333	80.0512	64.4211	70.4461	66.3629	83.6109	83.0462	Nontarget
Ap3m2	22.3976	-0.0582257	0.567288	-0.102639	0.91825	0.953036	7.69391	3.37613	4.90515	8.73453	3.64564	6.0813	7.64054	6.7651	9.9596	5.04608	10.49	7.88528	16.4645	9.6812	Nontarget
Ap3s1	86.8022	0.369857	0.343372	1.07713	0.281422	0.448524	47.3847	44.0524	135.59	86.4974	63.5515	167.11	79.8345	153.561	72.392	163.255	61.5211	131.523	61.8329	241.694	Nontarget
Ap3s2	112.319	0.744199	0.30548	2.43616	0.014844	0.0486922	36.9128	8.80937	13.6354	46.0794	7.82596	14.6352	29.1873	16.8187	40.512	14.7537	18.7902	12.7473	21.9409	14.6998	MEIOC.target
Ap4b1	43.8548	-0.295009	0.443407	-0.665324	0.505843	0.661841	18.9278	10.9973	35.8573	15.6794	8.26771	26.5257	13.9294	29.0055	22.2504	30.0351	11.6596	14.6236	13.23	26.2674	Nontarget
Ap4e1	190.082	0.265645	0.249968	1.06272	0.28791	0.455845	92.4405	30.4766	30.6572	101.435	21.9333	44.2444	104.924	37.205	103.45	40.749	85.2272	34.8415	90.9048	42.9628	Nontarget
Ap4m1	78.3309	0.87504	0.363261	2.40885	0.016003	0.0516329	39.275	24.6536	23.0369	30.7999	19.5355	18.4892	28.1985	19.4777	38.8739	23.8184	16.0072	16.8978	13.4597	16.8406	Nontarget
Ap5b1	51.0376	-1.27272	0.507152	-2.50955	0.0120884	0.0411291	17.985	12.9456	4.95161	20.7413	7.59788	4.80822	16.9878	6.69809	27.4437	5.71868	46.0062	7.12929	60.2486	3.9563	Nontarget
Ap5m1	58.8446	1.91677	0.417302	4.59324	4.36423e-06	4.85711e-05	44.6987	4.27761	17.6136	58.2866	2.80141	12.9847	43.2499	21.0697	48.7236	19.2405	14.5061	17.5929	12.553	20.4289	MEIOC.target
Ap5z1	40.7922	-0.391792	0.480874	-0.814749	0.415216	0.580693	6.21076	13.002	10.2759	11.0833	18.1973	9.32319	7.37715	7.23705	10.5763	8.33186	11.5038	11.1277	15.9788	10.3472	Nontarget
Apaf1	163.45	0.506066	0.286459	1.76663	0.0772906	0.177142	53.2142	9.52919	21.7362	72.1304	7.26097	17.1579	53.9114	15.9858	62.8605	17.2688	58.6416	25.4304	56.4841	17.9813	Nontarget
Apba1	177.205	-0.458703	0.2921	-1.57036	0.116331	0.239238	40.6107	29.2041	17.9125	47.0329	17.9264	12.7744	43.4553	17.1207	48.9113	17.5504	36.6746	8.22045	43.1539	13.709	Nontarget
Apba3	30.0805	1.21681	0.539946	2.25358	0.0242225	0.0721	15.9082	13.0588	14.5313	18.5233	16.0267	18.1325	13.9279	17.9228	19.6681	15.506	5.18313	17.1585	9.22591	14.2842	Nontarget
Apbb1	25.1313	-0.151631	0.568648	-0.266652	0.789737	0.873238	4.98716	3.42349	10.9129	8.35428	8.83627	16.2492	7.13102	10.7319	10.0435	9.08202	12.3225	16.7767	15.5298	21.3618	Nontarget
Apbb2	67.3117	-0.381679	0.332816	-1.14682	0.251457	0.414285	15.3911	3.82974	11.2747	18.1831	3.61148	10.8728	13.0265	10.0833	20.2326	11.2814	31.116	19.0826	36.1829	17.0533	Nontarget
Apc	2105.75	-0.14296	0.129045	-1.10783	0.267936	0.433539	465.64	100.816	124.863	471.77	114.192	110.257	436.44	156.693	454.479	98.7375	622.602	121.04	744.747	115.168	Nontarget
Apcdd1	18.4686	-0.096996	0.684222	-0.141761	0.887269	0.933609	10.3098	1.73853	11.3727	12.8998	0.676164	17.0031	9.40678	8.10685	17.3394	10.2724	6.14226	12.8453	20.6884	6.29455	Nontarget
Apeh	37.1771	-0.832375	0.492915	-1.68868	0.0912808	0.199969	4.89172	14.2631	19.7409	6.81738	13.311	20.0855	12.3637	23.3122	12.265	16.8792	16.2452	22.6968	21.5233	25.8026	Nontarget
Apex1	39.6986	-0.562275	0.488775	-1.15038	0.249989	0.412599	18.5215	38.0044	91.3215	20.3687	27.312	76.052	9.42604	88.7228	22.9198	84.0227	19.2425	65.9645	26.8867	84.3483	Nontarget
Apex2	27.4164	-0.446219	0.53862	-0.828447	0.407417	0.574243	3.31977	5.15252	12.7289	6.43562	5.42905	15.829	5.28289	12.5182	7.86896	8.75859	13.2278	19.4494	13.8704	12.9908	Nontarget
Aph1a	47.9491	1.13674	0.418197	2.7182	0.00656377	0.0249631	29.1538	5.91309	17.4357	20.5856	5.18247	35.882	25.1747	22.285	26.7371	21.2356	12.7876	46.3274	27.5237	41.0049	MEIOC.target
Aph1b	58.5035	1.79257	0.445895	4.02015	5.81607e-05	0.000469508	36.006	3.73716	4.79625	38.5429	4.64216	7.17187	28.6694	6.65351	31.1655	6.66457	10.4468	6.48584	12.6648	5.95552	MEIOC.target
Aph1c	30.4079	1.82593	0.67792	2.69343	0.00707218	0.026549	13.5473	1.57797	2.98156	17.2675	2.95808	2.02474	15.3401	8.19696	20.751	6.38275	3.14925	1.33656	4.31037	7.31992	MEIOC.target
Api5	256.152	0.191235	0.197999	0.96584	0.334124	0.504073	112.854	51.221	85.1705	105.271	35.1428	86.9115	108.371	92.8218	121.766	79.9175	77.9221	70.3607	89.3741	79.7073	Nontarget
Apip	12.9185	0.405521	0.793046	0.511346	0.609109	0.746563	23.7099	21.7639	27.8007	25.9395	11.4962	32.5599	18.6377	34.146	13.7535	40.7929	16.0894	26.8488	12.7351	37.4672	Nontarget
Apitd1	21.5596	0.676528	0.641727	1.05423	0.291777	0.460359	123.602	29.0395	66.4686	115.219	30.7697	32.7543	57.531	52.2958	91.8296	67.8636	37.7206	47.0682	42.1254	33.5174	Nontarget
Aplf	109.394	0.136267	0.290342	0.469333	0.638832	0.768842	41.1167	41.8351	46.4489	31.7272	36.5098	35.8793	33.1467	44.3541	37.2218	39.7436	44.1869	72.4034	58.5146	66.7136	Nontarget
Apln	12.98	-1.26804	0.809553	-1.56635	0.117267	0.240576	0.62536	0.454296	4.24471	4.52059	2.12281	4.45878	2.71695	3.54947	2.56372	7.43902	7.90679	6.66665	9.23219	9.17215	Nontarget
Aplp2	685.309	-0.837958	0.214068	-3.91444	9.06141e-05	0.000692114	118.592	183.819	366.056	103.825	91.9324	323.132	146.587	316.843	149.62	306.088	231.297	351.035	265.263	362.819	Nontarget
Apmap	43.9497	1.5082	0.456907	3.30089	0.000963786	0.00518981	31.5015	14.3976	31.2496	35.7133	11.8515	26.8851	26.7207	25.5105	29.7244	31.1442	11.8793	31.42	8.5388	22.2563	MEIOC.target
Apobec3	34.2688	-1.41586	0.5015	-2.82326	0.0047538	0.0192603	3.71332	15.0578	23.0827	5.39451	13.159	18.8848	9.18133	21.8209	9.16407	31.5186	22.8281	25.161	26.3681	33.5648	Nontarget
Apoe	160.537	-1.38074	0.333735	-4.13725	3.51501e-05	0.000300856	54.0977	312.092	681.967	45.3438	100.486	598.857	36.906	705.715	69.752	540.394	231.747	1010.51	252.368	890.504	Nontarget
Apoo	18.1513	-1.02951	0.736776	-1.39732	0.162319	0.304632	8.36838	29.0531	51.9269	5.92331	14.0379	75.8534	5.2457	51.4564	18.6837	68.3942	30.6636	73.428	20.5179	81.5634	Nontarget
Apool	12.6983	-0.798963	0.757861	-1.05423	0.291776	0.460359	5.38839	3.3016	13.7909	6.87447	8.37727	15.2	12.8887	17.0124	10.5652	27.1623	22.6955	21.4013	20.2327	31.4908	Nontarget
Apopt1	47.9563	-0.165082	0.439477	-0.375634	0.707189	0.818353	48.8325	42.0159	117.404	52.6018	40.4824	99.7878	29.2255	97.9601	28.2694	110.691	24.5546	77.4567	36.1865	106.254	Nontarget
App	540.102	-1.25392	0.247472	-5.0669	4.04343e-07	6.04004e-06	50.6791	96.9319	350.141	59.0059	70.9915	371.449	82.9196	311.557	84.8983	308.32	208.3	423.811	217.129	444.74	Nontarget
Appbp2	698.688	1.44812	0.164005	8.82972	1.04939e-18	1.03067e-16	251.039	29.2275	88.765	247.527	26.1464	94.2347	225.263	105.122	237.081	110.494	106.245	127.86	125.459	136.566	MEIOC.target
Appl1	856.965	1.65295	0.192252	8.59781	8.12528e-18	7.3665e-16	332.679	54.7905	57.3493	308.542	39.0228	71.301	320.019	70.4555	289.992	66.7476	77.8909	59.1726	83.6741	49.444	MEIOC.target
Appl2	298.055	-0.187883	0.190692	-0.985269	0.324492	0.494948	77.0339	113.812	138.282	82.0963	97.3797	144.23	92.8633	137.383	90.1488	135.82	127.03	183.356	128.345	181.921	Nontarget
Aprt	16.5943	-0.0419408	0.85409	-0.0491059	0.960835	0.977927	37.5596	37.14	65.1168	12.5649	35.3151	39.9811	7.75287	38.8594	19.8889	67.8378	8.30325	32.3855	20.6513	42.3157	Nontarget
Aptx	69.6915	0.617244	0.40636	1.51896	0.128773	0.256982	17.5875	18.3083	14.7976	18.1304	13.9878	21.469	9.84188	15.051	18.3956	11.4061	8.90918	17.5066	11.7451	14.6475	Nontarget
Aqp11	10.6073	1.21087	0.998091	1.21319	0.225058	0.382706	4.36242	2.02589	3.76393	4.23641	2.51992	2.23971	3.28653	2.20249	7.17122	5.36103	0.871138	2.45739	1.67296	1.76258	Nontarget
Aqp9	10.7382	0.539752	1.38203	0.390551	0.696129	0.810329	12.7976	6.81496	5.6645	9.23388	0.515403	9.1479	7.41129	2.97851	18.4365	3.41842	1.96975	1.39604	1.00493	0	Nontarget
Aqr	223.332	-0.856155	0.276116	-3.10071	0.00193057	0.00929103	36.6664	32.6949	64.5453	55.1466	19.5498	69.7473	48.0075	68.1896	48.1079	65.4685	84.5467	57.8056	66.6649	59.3051	Nontarget
Ar	170.956	-1.40561	0.293024	-4.79691	1.6113e-06	2.06197e-05	4.53076	5.61918	18.9056	9.9611	5.3019	25.4743	13.4481	24.6362	10.1546	27.756	31.8909	32.8422	38.8603	37.6365	Nontarget
Araf	58.4619	-0.652048	0.367367	-1.77492	0.075911	0.174963	12.2364	26.0628	36.4789	15.0707	27.287	39.1265	18.6736	36.6526	21.6708	40.3057	38.6276	58.3023	39.5687	55.8227	Nontarget
Arap1	74.4126	-1.23325	0.353621	-3.48748	0.000487598	0.00294407	8.28189	8.02039	18.4643	13.228	9.41187	24.2991	8.88639	29.8519	11.9965	17.3469	37.1145	32.1785	36.3867	39.7779	Nontarget
Arap2	420.174	-1.30143	0.298638	-4.35789	1.3132e-05	0.000127912	41.3245	31.8023	45.0081	73.0686	22.743	44.2914	87.2008	50.1073	54.828	52.5318	213.381	61.7584	202.712	68.1049	Nontarget
Arap3	18.5436	-2.04618	0.684874	-2.98768	0.00281103	0.0125353	2.00039	1.36568	3.12626	3.25969	2.10123	3.38793	2.96012	3.84854	2.52754	1.5082	11.1568	3.5585	11.1961	2.36402	Nontarget
Arc	46.5056	-1.21252	0.475485	-2.55008	0.0107699	0.0374104	15.0655	8.99945	13.2456	14.0111	11.2116	5.82334	16.7766	9.04328	16.8766	8.35437	44.2455	12.2332	54.5968	13.0518	Nontarget
Arcn1	584.275	1.44551	0.179513	8.0524	8.11862e-16	5.43671e-14	377.644	61.9331	164.704	312.755	46.1606	141.249	276.446	153.982	278.364	154.563	102.561	170.31	134.482	150.171	MEIOC.target
Arel1	279.835	0.166171	0.204988	0.810639	0.417573	0.582635	99.2555	21.2032	26.6262	111.886	18.4373	34.0926	87.0118	29.4238	99.7792	32.6267	88.8647	31.4357	101.797	34.853	Nontarget
Arf1	398.267	0.435425	0.203879	2.1357	0.0327036	0.0915764	344.323	118.184	336.282	290.798	82.4352	344.872	267.137	389.364	276.511	415.369	207.113	366.991	258.142	435.966	Nontarget
Arf2	161.076	1.94017	0.278007	6.97885	2.9761e-12	1.13884e-10	247.327	23.4678	56.7087	224.326	14.5493	51.1105	148.945	49.7902	197.075	52.2145	50.0534	54.7273	62.6314	60.3111	MEIOC.target
Arf3	579.08	-0.644393	0.213654	-3.01607	0.00256077	0.0116653	138.354	38.55	87.3495	228.111	39.3478	117.623	239.426	108.251	231.821	96.1216	452.159	138.566	410.042	140.102	Nontarget
Arf4	169.983	1.83869	0.298796	6.15365	7.57208e-10	2.02828e-08	139.119	37.4097	120.081	169.626	45.9117	154.568	134.711	169.271	142.027	204.477	37.1621	151.266	37.8604	168.381	MEIOC.target
Arf5	41.6919	0.0336844	0.426331	0.0790099	0.937025	0.963361	27.0929	18.9916	82.0114	32.5094	41.7291	103.684	23.9883	95.9176	33.2206	102.743	32.2068	106.585	39.116	108.64	Nontarget
Arf6	95.9478	1.77542	0.369713	4.80216	1.5696e-06	2.01785e-05	129.924	21.5499	46.9359	148.084	40.3648	86.2022	119.521	68.7564	164.856	56.6571	38.1918	71.4533	58.4514	79.754	MEIOC.target
Arfgap1	80.2564	0.485216	0.336776	1.44077	0.14965	0.287117	71.9297	46.8704	58.087	61.7944	36.8246	46.6497	39.4413	34.7579	63.3114	35.852	50.5887	63.891	51.1403	44.2256	Nontarget
Arfgap2	131.863	0.7569	0.268459	2.81943	0.00481092	0.0194316	63.1641	50.0567	42.098	67.0664	33.1649	45.5965	55.0235	47.3158	68.6481	41.1082	37.8196	52.4381	44.444	44.3866	MEIOC.target
Arfgap3	54.6022	-0.0360844	0.442152	-0.0816109	0.934956	0.96245	31.829	29.0774	33.943	28.9669	11.8659	25.223	22.1651	29.0663	34.52	21.4228	20.3117	18.2321	17.6994	15.1789	Nontarget
Arfgef1	1115.25	-0.0599528	0.210903	-0.284267	0.776206	0.864969	374.328	50.6009	98.3184	561.852	65.8375	125.076	477.132	107.24	419.043	124.374	440.261	109.779	370.543	93.5708	Nontarget
Arfgef2	342.192	0.0176042	0.22011	0.0799787	0.936254	0.963224	65.2634	19.7341	20.7912	79.4418	12.0969	26.8308	62.4003	26.5805	72.5085	25.8625	77.0629	26.3109	76.1521	29.6191	Nontarget
Arfgef3	78.2956	1.12767	0.388039	2.90608	0.00365992	0.0155871	14.6829	2.7904	3.57072	15.2492	2.17891	5.04776	15.2029	2.03523	12.843	2.06977	6.65917	2.34873	7.5489	2.56155	MEIOC.target
Arfip1	83.9989	1.27365	0.345921	3.68191	0.000231489	0.00156351	88.104	20.951	40.1	101.137	7.98156	28.1849	89.3986	55.069	110.072	46.167	44.7395	48.0921	56.5533	49.5176	MEIOC.target
Arfip2	67.9182	0.429048	0.381124	1.12574	0.260274	0.425168	55.0163	40.3427	36.5453	45.6764	54.5725	41.0479	40.9022	38.9747	49.4705	52.0453	48.235	38.4795	41.644	64.3332	Nontarget
Arfrp1	54.1544	0.793753	0.450132	1.76338	0.0778366	0.177787	60.3406	36.7071	42.5035	40.093	22.1105	49.9548	26.8393	32.6894	60.3094	44.9241	24.8413	51.505	22.6952	34.1533	Nontarget
Arglu1	465.922	-0.0146168	0.341352	-0.0428203	0.965845	0.979803	104.576	347.175	148.669	96.1	369.937	186.674	164.646	134.428	126.044	134.701	123.354	123.833	78.3516	132.946	Nontarget
Arhgap1	142.711	0.331624	0.291236	1.13868	0.254838	0.418202	53.9377	21.579	56.6154	58.3105	18.7228	57.0061	42.3677	59.0372	80.3538	67.9739	61.7306	84.9888	64.0949	70.3771	Nontarget
Arhgap10	75.0375	-0.832495	0.344901	-2.41372	0.0157904	0.0510998	30.9752	30.5899	32.2951	24.3192	24.3225	36.4473	23.7438	56.9208	32.7285	46.261	63.4978	62.8622	66.9925	51.4585	Nontarget
Arhgap11a	436.535	0.63653	0.228533	2.78528	0.00534811	0.0211662	264.926	34.7709	23.1349	272.029	27.6449	29.6127	237.494	32.9296	237.327	27.1669	196.884	34.543	198.388	36.3544	MEIOC.target
Arhgap12	377.62	1.48527	0.210203	7.06588	1.59598e-12	6.33341e-11	358.074	28.0086	71.8478	357.493	30.3695	60.1364	271.331	68.9755	331.798	58.6479	145.499	106.242	206.436	107.613	MEIOC.target
Arhgap17	140.961	0.418949	0.256138	1.63564	0.101916	0.21681	58.2481	27.0889	38.6199	69.0991	19.0485	55.4845	59.8654	42.1907	73.7075	40.5443	67.2648	61.7849	79.7776	65.9681	Nontarget
Arhgap18	76.9348	-1.72142	0.359372	-4.79009	1.66708e-06	2.12873e-05	4.0351	10.4029	28.7947	16.0703	10.8885	42.7774	13.1412	40.0496	13.1252	49.6565	39.6329	46.1794	44.2933	45.0747	Nontarget
Arhgap19	272.634	0.813699	0.237865	3.42084	0.00062428	0.00362451	167.951	55.5179	73.1574	175.542	28.8496	64.7	156.765	63.8233	189.071	76.1942	61.3478	59.1707	83.6781	51.8736	MEIOC.target
Arhgap20	323.396	-0.635158	0.198658	-3.19724	0.00138747	0.00699732	49.8848	32.7989	50.2196	53.502	21.0365	39.7738	50.1023	46.9564	63.9724	55.0959	99.7784	57.4409	117.619	69.801	Nontarget
Arhgap21	593.621	-0.693093	0.180795	-3.83359	0.000126288	0.000926238	103.617	41.1535	47.9414	134.469	44.7034	53.736	135.001	55.8658	122.232	48.325	273.241	68.8699	273.028	70.2736	Nontarget
Arhgap22	17.3227	-0.723648	0.658014	-1.09975	0.271442	0.43753	4.34391	6.2144	12.5033	5.9614	4.61301	14.4639	6.50891	9.68869	6.19798	13.1728	5.84576	11.446	10.5349	9.49259	Nontarget
Arhgap23	324.082	-0.472805	0.22092	-2.14016	0.0323419	0.0908873	77.091	34.3514	25.9765	90.1553	27.2308	37.484	89.3601	35.6683	91.4148	32.1376	113.653	28.6782	106.604	30.5133	Nontarget
Arhgap24	11.1841	-0.975358	0.801712	-1.21659	0.223759	0.381404	1.62597	0	4.51142	2.23016	0.907744	6.44097	2.63593	9.20295	2.82176	7.09837	5.0806	12.9008	6.1308	6.71848	Nontarget
Arhgap26	464.062	0.163768	0.198237	0.826124	0.408734	0.575675	185.22	38.3543	61.0395	213.43	36.2889	58.4353	188.334	58.3429	210.537	55.1287	239.444	83.0521	213.649	77.9769	Nontarget
Arhgap27	10.0714	-0.450978	0.882508	-0.511018	0.609338	0.746767	3.58928	1.03551	1.73581	3.73908	1.61325	3.35722	4.19868	2.24467	3.17055	1.92628	3.8179	2.83607	8.85915	3.2907	Nontarget
Arhgap28	24.4126	-1.15037	0.610351	-1.88477	0.0594611	0.144855	4.96018	2.47888	4.96256	7.18209	3.04093	7.57489	5.98512	4.34777	9.64527	6.38749	10.0113	3.75852	13.6976	5.38132	Nontarget
Arhgap29	692.706	-0.157012	0.16782	-0.935598	0.34948	0.51811	189.765	72.4464	113.556	206.549	70.9995	127.286	214.806	136.036	207.363	156.62	193.036	107.454	197.575	124.459	Nontarget
Arhgap31	159.493	-1.08497	0.308645	-3.51526	0.000439328	0.00270105	9.2605	13.236	30.6659	11.6716	8.53073	24.4927	14.5896	33.8428	11.0581	21.8955	28.9074	36.1875	37.9498	37.8601	Nontarget
Arhgap32	1387.4	0.62456	0.147969	4.22087	2.43362e-05	0.000217293	303.37	36.0372	44.139	331.322	23.0596	51.1977	315.249	39.1473	366.01	44.0505	319.276	68.8628	367.672	72.2646	MEIOC.target
Arhgap33	276.556	1.43656	0.302427	4.75009	2.03325e-06	2.52252e-05	138.188	48.1917	28.9549	150.667	45.9593	36.765	104.666	33.4193	173.598	35.6231	22.864	14.3334	20.9864	12.8904	MEIOC.target
Arhgap35	1329.92	0.843809	0.188856	4.46801	7.89524e-06	8.1841e-05	491.1	65.0989	70.3602	548.283	49.1393	78.3282	372.699	77.8125	533.976	80.345	253.091	81.5091	329.088	78.6413	MEIOC.target
Arhgap39	162.585	-0.537425	0.253252	-2.1221	0.0338294	0.0941249	42.6352	25.5899	41.7457	92.4811	52.032	74.0737	62.3639	42.2556	68.7558	72.4426	65.0975	78.1948	170.051	130.203	Nontarget
Arhgap42	41.9427	-1.32617	0.459697	-2.88489	0.0039155	0.0164638	1.63062	2.89436	6.31128	4.04142	2.16253	6.21682	6.30166	11.6557	4.91816	8.55761	24.4407	12.7726	18.3789	18.0031	Nontarget
Arhgap44	80.0074	-0.781942	0.366532	-2.13335	0.032896	0.0919754	29.996	9.21977	11.0934	30.7397	7.91327	11.8704	23.5302	13.254	34.64	15.7975	44.6693	11.3634	58.6526	14.822	Nontarget
Arhgap5	1525.57	1.45348	0.188511	7.71035	1.2547e-14	6.94268e-13	978.272	131.701	152.023	1079.51	105.19	152.833	1017.01	202.119	923.79	203.138	298.28	153.722	336.144	153.358	MEIOC.target
Arhgdia	200.06	0.346214	0.252947	1.36872	0.171087	0.31685	94.086	55.4882	102.898	117.804	58.5039	182.085	103.058	141.464	116.609	144.269	119.56	184.754	96.6691	165.934	Nontarget
Arhgef1	99.509	-1.17032	0.349797	-3.34571	0.000820727	0.0045286	12.287	43.367	35.3498	21.6811	37.7295	43.6369	16.262	36.5782	22.8072	28.483	46.4494	38.9232	39.0957	35.4282	Nontarget
Arhgef10	155.499	-0.709027	0.274841	-2.57977	0.00988674	0.0348252	19.2727	24.2643	25.9187	27.4622	17.5625	31.022	30.4005	25.296	30.8175	26.703	56.2703	32.4971	56.9728	37.524	Nontarget
Arhgef10l	11.3369	-1.13908	0.807447	-1.41072	0.158328	0.298703	1.52244	2.21354	2.92144	2.4653	1.02037	2.5909	2.61411	2.97468	2.67219	2.34253	4.63743	2.56575	7.22982	4.86798	Nontarget
Arhgef11	462.448	-0.593638	0.190099	-3.12279	0.00179149	0.00869623	87.5315	42.7117	38.3147	113.225	33.7388	39.7665	97.5462	43.9362	104.243	47.7321	165.852	44.9106	161.695	46.7326	Nontarget
Arhgef12	1207.81	0.0641291	0.162209	0.395347	0.692587	0.807641	189.802	41.1642	51.5685	232.836	32.2253	55.1215	215.864	58.7068	210.565	59.5622	283.423	73.8955	264.834	79.5504	Nontarget
Arhgef15	19.5629	-1.54864	0.698563	-2.21689	0.0266304	0.0777665	1.40383	2.24517	4.61865	4.24126	2.52604	5.7177	5.17424	3.98871	2.30661	2.67416	12.0107	5.54555	12.8134	5.47277	Nontarget
Arhgef17	192.198	-0.366358	0.233771	-1.56717	0.117076	0.240268	25.9005	7.55748	9.81865	34.4419	9.10001	18.7618	30.8534	13.4889	26.9943	13.6989	63.941	21.7996	65.9858	24.5242	Nontarget
Arhgef18	199.186	-0.617791	0.22615	-2.73177	0.00629948	0.0241307	27.3331	25.9187	37.6066	38.6805	24.2787	54.2496	35.611	37.9144	36.2086	41.0623	65.8705	54.21	68.5762	54.1972	Nontarget
Arhgef2	85.5168	-0.63834	0.327131	-1.95133	0.0510175	0.129144	16.3886	16.0168	19.5918	14.7476	15.8859	25.6041	18.7918	19.8708	19.3927	16.4077	34.8428	29.5746	41.9158	26.1365	Nontarget
Arhgef25	101.969	0.855718	0.334853	2.55551	0.0106033	0.0369164	69.5273	86.1561	52.1296	48.3317	57.8512	42.2952	61.1737	55.1518	67.4405	37.6978	25.5135	38.4173	27.8706	43.5171	MEIOC.target
Arhgef26	32.4512	-0.0451727	0.536861	-0.0841422	0.932943	0.961505	11.1979	2.16916	2.92636	11.5286	1.8504	4.44777	9.41395	5.45483	10.5977	3.16882	12.536	5.11783	11.1731	3.10632	Nontarget
Arhgef28	9.91345	-0.99521	0.866657	-1.14833	0.250831	0.413526	0.189349	0.433032	1.17776	2.29423	0.218068	2.57455	1.44241	1.56132	1.0741	1.57216	6.00061	3.69901	5.01527	4.51148	Nontarget
Arhgef3	69.523	-0.677311	0.382719	-1.76973	0.0767716	0.176277	6.27397	11.9908	29.4996	13.4603	7.8805	32.3289	12.1902	36.6198	13.0453	30.0782	23.9579	48.1937	35.3006	62.9472	Nontarget
Arhgef33	39.3807	0.308718	0.58691	0.526006	0.598884	0.738397	20.6088	17.5519	10.8677	16.9899	14.2294	12.244	23.8913	15.8115	26.8942	12.43	5.64021	3.9381	5.27799	3.65229	Nontarget
Arhgef4	16.1304	-1.24224	0.769992	-1.61332	0.106674	0.224271	1.82979	1.37095	5.75975	2.46434	4.24439	4.10723	4.01371	5.42153	2.06515	6.0433	5.1598	6.5107	9.01053	6.76961	Nontarget
Arhgef40	79.1778	-1.06468	0.349342	-3.04768	0.00230613	0.0107008	8.50517	9.03184	13.5388	14.1598	7.26463	20.3401	11.6878	16.7973	11.4706	11.6333	30.648	18.1471	32.0236	21.8248	Nontarget
Arhgef5	31.2638	0.0686341	0.558498	0.12289	0.902194	0.944022	6.72535	4.08165	4.89965	8.81067	2.93494	2.74793	6.10356	7.39494	5.18115	7.24144	9.2512	7.99316	8.72869	7.43903	Nontarget
Arhgef6	11.894	-0.60398	0.85025	-0.710355	0.477484	0.638197	0	2.51184	5.47371	1.73534	2.69477	2.65299	6.20155	6.31223	3.27029	6.32226	10.2261	9.91548	3.66758	6.95049	Nontarget
Arhgef7	282.64	-0.0186138	0.209194	-0.0889784	0.929099	0.959242	105.203	34.5228	45.118	115.56	28.1489	52.8233	84.3626	52.0852	111.712	42.1871	105.703	49.031	116.275	51.786	Nontarget
Arhgef9	11.217	-1.61441	0.874321	-1.84647	0.0648238	0.155067	1.0936	3.24907	2.35002	1.21265	2.30384	5.90332	1.60446	8.29373	1.76481	6.13554	6.27659	11.5613	5.09854	6.10341	Nontarget
Arid1a	1806.51	-0.548335	0.19664	-2.78852	0.00529487	0.0209977	314.859	137.671	94.3049	468.244	99.5743	127.168	432.104	100.522	440.641	103.051	638.596	106.904	634.58	116.339	Nontarget
Arid1b	310.951	-0.869497	0.229387	-3.79052	0.000150333	0.00107383	24.5415	16.4572	31.2873	42.4983	16.8636	36.2075	41.4758	32.7512	35.1291	33.8991	95.5164	49.3438	104.106	56.909	Nontarget
Arid2	1910.92	0.268365	0.145119	1.84927	0.0644194	0.154413	667.275	177.074	137.829	687.358	114.597	131.853	727.132	133.44	808.262	137.502	293.888	69.6436	284.549	82.1401	Nontarget
Arid3a	101.363	-1.17181	0.403235	-2.90601	0.00366071	0.0155871	15.5854	8.22769	9.01701	25.0156	5.07142	11.4569	34.6748	8.60026	25.9686	7.44756	67.9886	11.6079	78.0567	12.8139	Nontarget
Arid3b	170.384	-0.475183	0.282588	-1.68154	0.0926585	0.202236	81.827	25.8004	29.6774	110.498	25.2809	28.3123	91.6422	35.1268	104.976	31.4934	141.491	30.2808	126.086	34.7269	Nontarget
Arid4a	818.903	0.259191	0.233183	1.11153	0.266338	0.432021	283.633	344.506	93.5475	254.61	182.651	81.4662	320.411	77.3341	303.222	77.9745	308.521	115.924	276.178	84.0859	Nontarget
Arid4b	1899.59	-0.250389	0.178052	-1.40626	0.159646	0.30062	620.74	579.305	193.812	647.35	359.061	181.977	707.455	178.415	617.426	177.578	660.269	154.962	622.01	156.762	Nontarget
Arid5a	57.5542	-0.0493719	0.483684	-0.102075	0.918697	0.953036	21.9977	11.4941	6.53773	18.5254	4.09118	10.665	16.8147	7.50959	22.2225	7.16033	30.3592	10.9679	39.5045	12.5456	Nontarget
Arid5b	297.555	-1.22269	0.314835	-3.88359	0.000102924	0.000774127	37.4581	35.37	57.4542	53.9502	16.6756	71.1884	89.4951	62.8801	68.3355	64.0797	181.448	82.5215	207.424	95.4004	Nontarget
Arih1	470.291	0.787966	0.214046	3.6813	0.00023205	0.00156641	322.462	119.601	122.581	363.925	92.1837	144.13	332.343	163.788	316.803	154.399	224.152	141.213	198.942	129.054	MEIOC.target
Arih2	267.093	0.601931	0.215358	2.79502	0.00518963	0.0206563	127.892	81.9133	81.7834	98.4588	42.7593	71.7864	80.0947	65.5547	108.337	68.5635	59.09	62.8824	61.8497	66.8986	MEIOC.target
Arl1	87.9308	0.953464	0.409865	2.32629	0.0200033	0.0615983	114.769	35.2592	100.765	48.8534	13.9574	65.5571	66.538	83.5241	48.0498	81.9166	12.0547	53.618	24.7938	38.387	Nontarget
Arl13b	183.948	1.16626	0.286484	4.07094	4.68236e-05	0.000390837	193.339	28.12	38.7474	144.091	17.3888	25.6274	117.494	29.5433	149.811	30.8953	52.4195	29.7435	51.4056	17.7234	MEIOC.target
Arl14ep	80.0168	0.844099	0.348336	2.42323	0.0153831	0.0501119	110.457	16.438	50.6855	93.0621	26.2235	62.0874	84.016	67.3215	72.6805	61.5326	44.7586	38.8761	49.488	50.9624	Nontarget
Arl14epl	40.0085	-0.632677	0.512165	-1.2353	0.21672	0.374164	26.2064	32.7423	18.4963	26.084	21.1681	19.3373	29.275	29.149	31.3649	24.0244	21.6064	9.44096	17.4986	10.8323	Nontarget
Arl15	36.0405	-0.0307798	0.503416	-0.0611419	0.951246	0.971342	17.8986	17.437	9.46675	30.5003	3.09519	11.5272	19.9262	16.1722	19.2083	13.2694	22.0357	15.5099	36.8663	14.8982	Nontarget
Arl16	12.0682	0.705708	0.818782	0.861899	0.388743	0.556643	38.3019	16.3595	11.8199	34.154	12.4384	15.6144	19.9411	5.20693	27.4397	7.10355	26.1191	13.5182	37.1135	19.2028	Nontarget
Arl2	14.9387	0.35272	0.764793	0.461197	0.644657	0.773751	14.2452	11.7563	10.368	11.079	15.5881	20.7443	12.0138	19.7375	21.4593	18.6185	29.0991	24.6918	12.4455	36.0476	Nontarget
Arl2bp	159.776	1.6598	0.329823	5.03239	4.84411e-07	7.13625e-06	547.168	46.2253	241.932	360.128	199.403	78.0079	352.974	360.606	489.004	371.957	133.229	312.624	51.2874	72.7455	MEIOC.target
Arl3	59.9296	0.475708	0.546542	0.870396	0.384084	0.552387	85.5146	254.704	341.86	48.3864	96.3264	193.165	54.1206	253.442	42.7025	278.897	13.5344	92.7741	14.424	86.7125	Nontarget
Arl4a	264.021	1.34812	0.277784	4.85314	1.21523e-06	1.61291e-05	523.889	84.3672	167.616	404.983	73.8343	150.91	367.987	149.479	393.033	169.543	71.2655	86.564	100.423	64.8357	MEIOC.target
Arl4c	10.6702	-0.821479	0.879574	-0.933951	0.350329	0.518933	2.43936	0.935616	3.93247	1.48103	2.06643	4.82076	3.54369	2.82298	1.53332	4.44493	4.19242	4.81439	4.59943	4.73727	Nontarget
Arl4d	22.2828	0.521195	0.578397	0.901103	0.367534	0.535647	9.87148	7.29909	31.4041	11.0618	6.40372	35.99	10.6184	26.6649	7.29923	21.9077	12.6779	54.6679	12.7818	56.0867	Nontarget
Arl5a	214.776	1.07841	0.28056	3.84377	0.000121158	0.000893595	114.261	10.1872	14.4795	116.105	7.46221	19.2644	116.859	22.4676	117.267	26.803	74.5324	23.2074	71.1209	32.7487	MEIOC.target
Arl5b	114.87	0.888713	0.311184	2.85591	0.00429135	0.0177466	114.265	4.4169	41.6728	110.833	13.8571	20.7424	80.9674	21.1837	68.666	36.174	136.935	23.4279	76.4232	39.0101	MEIOC.target
Arl6	39.898	2.37705	0.623064	3.8151	0.000136126	0.00098975	114.78	23.2884	50.8937	102.523	6.71963	39.411	89.1241	37.4784	78.4563	44.6649	9.81495	16.1635	2.46265	19.2997	MEIOC.target
Arl6ip1	190.783	-0.402436	0.224812	-1.7901	0.0734381	0.170685	109.332	34.9136	164.764	101.729	30.5894	163.594	93.6454	187.041	108.144	175.639	97.0637	117.262	89.4973	124.545	Nontarget
Arl6ip4	82.429	0.374772	0.394996	0.9488	0.342723	0.511891	74.3975	154.278	124.326	47.7245	127.939	105.284	54.512	87.9319	81.2903	93.2371	37.1142	73.8716	34.1743	73.6171	Nontarget
Arl6ip5	11.7688	-0.706029	0.810488	-0.871116	0.383691	0.552093	2.38871	5.22388	11.1429	5.33154	4.42786	14.7148	4.36845	15.4875	3.95146	20.9485	10.9351	22.1749	6.6511	20.2089	Nontarget
Arl6ip6	113.927	0.83154	0.328726	2.52959	0.0114197	0.0392399	134.415	11.5644	35.2984	166.25	8.28937	31.1406	123.991	37.7738	138.478	30.4903	45.3575	25.6511	59.5776	19.9604	MEIOC.target
Arl8a	55.2453	-0.446517	0.368972	-1.21017	0.226215	0.384064	12.2588	23.7174	39.9141	21.2498	23.6551	63.7167	16.2048	55.8859	17.6386	52.6164	35.0392	83.9667	38.9271	86.8938	Nontarget
Arl8b	240.852	0.335723	0.210715	1.59326	0.111102	0.231106	168.477	65.2012	118.784	192.101	33.4322	110.218	119.918	74.9533	112.363	93.8517	91.1341	62.8632	121.572	87.5864	Nontarget
Armc1	97.5315	1.62656	0.324126	5.0183	5.21295e-07	7.65128e-06	59.9188	13.7262	30.3056	56.3744	7.66684	30.2326	42.1544	34.4557	58.3779	30.8506	17.704	37.6907	27.301	44.9648	MEIOC.target
Armc10	33.6131	0.0370258	0.476083	0.0777716	0.93801	0.964104	12.9947	7.69421	15.0557	13.5205	5.08269	22.0538	16.2321	27.7548	12.6802	24.6039	17.6579	32.2987	26.4103	41.3657	Nontarget
Armc2	38.0753	0.351577	0.521748	0.673845	0.50041	0.657433	11.9479	13.2603	10.7613	11.1619	3.49467	7.09694	13.0726	8.99981	12.3119	11.1297	8.54917	9.3388	6.25544	4.91977	Nontarget
Armc3	30.9681	2.56266	1.8509	1.38455	0.166191	0.310024	12.3851	40.7772	22.9919	7.58698	10.5689	6.48603	6.70336	16.3038	15.5757	27.2065	0	0.514102	0	0.859451	Nontarget
Armc4	10.3261	0.726651	1.62839	0.44624	0.655424	0.780996	7.62184	4.32513	6.37926	4.03174	1.81087	4.0232	5.53736	6.08491	3.80966	7.42587	0	0.894014	0.498807	0	Nontarget
Armc5	20.3258	-0.0634688	0.689309	-0.0920759	0.926638	0.957979	5.55745	3.60725	5.50888	4.67528	3.09521	8.01174	2.13598	5.2091	7.62294	3.48335	5.45875	7.70743	9.49626	7.49426	Nontarget
Armc6	9.84046	0.706166	0.895604	0.78848	0.430416	0.595269	6.4437	5.25302	3.94523	7.6843	2.62675	7.32635	4.52014	5.40996	4.87256	5.49693	3.39249	4.80729	3.12071	4.98076	Nontarget
Armc7	22.0421	0.0227196	0.631691	0.0359664	0.971309	0.982986	14.4862	8.44956	5.88613	20.3295	4.83459	8.11084	11.7519	7.76344	16.8719	7.27607	17.3841	12.3283	22.7734	5.16192	Nontarget
Armc8	176.558	0.0600187	0.237699	0.252499	0.800656	0.880355	82.7364	20.7692	51.9384	88.0328	19.3516	50.8383	81.2953	58.3344	91.7752	68.3016	69.7006	46.2425	72.0881	57.8541	Nontarget
Armc9	79.9328	0.0381101	0.382695	0.0995835	0.920675	0.953941	30.2676	26.6614	31.3961	47.6057	19.5104	32.4676	37.1914	41.342	40.9684	37.2748	19.3348	8.93713	17.2782	21.8321	Nontarget
Armcx1	20.3908	-0.0676419	0.623866	-0.108424	0.91366	0.9506	4.99672	12.9642	19.5275	7.3439	5.60767	13.9784	7.55235	15.7383	5.39124	14.1983	9.71584	18.322	8.54631	27.8048	Nontarget
Armcx2	33.5455	0.00297415	0.548859	0.00541879	0.995676	0.99703	6.19064	3.15837	11.4242	12.0784	7.59773	16.8269	3.45139	17.0429	8.01786	19.7728	8.86608	21.9965	14.5986	26.5399	Nontarget
Armcx3	25.1083	-0.660128	0.545287	-1.21061	0.226047	0.383999	4.15316	2.89372	9.83198	5.69846	3.76446	12.8966	3.08193	17.0946	5.66573	15.9794	9.83389	17.9603	9.80118	22.7605	Nontarget
Armcx4	45.966	-0.37542	0.428699	-0.875721	0.381182	0.549622	4.17045	4.56944	4.80454	6.5161	3.73227	4.50436	4.9536	5.01774	6.04611	6.84796	10.5469	11.1528	13.6655	7.42403	Nontarget
Armcx5	41.4698	0.63541	0.429129	1.4807	0.138688	0.271842	23.7381	8.75029	17.4288	34.6646	6.60685	23.4553	21.0701	21.4318	22.6198	20.1878	15.404	20.3834	20.439	25.701	Nontarget
Armt1	199.644	0.900086	0.339304	2.65274	0.00798404	0.029269	364.739	91.8522	147.246	303.607	65.0943	161.722	280.507	195.869	264.459	207.188	25.8495	34.8931	20.725	46.4928	MEIOC.target
Arnt	233.058	0.22237	0.215936	1.0298	0.303106	0.473292	67.227	24.0544	53.0836	101.024	36.2656	71.3662	115.321	52.6237	95.7749	65.5133	110.307	83.1578	111.663	112.379	Nontarget
Arnt2	22.8662	-0.744351	0.57768	-1.28852	0.197566	0.350944	0.966485	3.16871	3.90658	2.12697	1.9997	5.78649	2.0491	4.83666	1.92824	4.3931	4.97203	7.16654	5.34808	9.44679	Nontarget
Arntl	29.7364	0.217838	0.577231	0.377384	0.705888	0.81749	18.8339	8.5649	11.818	19.511	5.91286	13.4963	11.0848	7.73349	18.6929	21.741	21.0256	16.8357	16.4581	15.9336	Nontarget
Arpc1a	118.024	1.11139	0.300135	3.70296	0.000213101	0.00146024	127.89	33.2304	85.9957	166.154	44.2347	89.6206	93.6481	90.0732	137.953	86.5093	65.6533	111.714	82.1016	106.083	MEIOC.target
Arpc1b	96.4282	-1.11785	0.314783	-3.55117	0.000383527	0.00242242	6.98104	31.5251	59.4695	10.4231	23.065	87.4836	14.2919	67.659	12.722	73.5182	33.9017	103.151	39.4421	161.791	Nontarget
Arpc2	263.499	-0.318897	0.204156	-1.56203	0.118281	0.242151	111.203	182.363	378.581	145.038	165.988	377.173	132.416	429.348	120.373	410.86	164.067	401.696	178.838	460.142	Nontarget
Arpc3	52.3643	-0.493808	0.469235	-1.05237	0.292631	0.461336	27.9537	59.7542	196.155	19.6809	74.2438	157.258	36.0593	172.719	40.6114	152.221	41.0984	198.316	56.8965	191.182	Nontarget
Arpc4	60.4716	1.28858	0.377794	3.41079	0.000647749	0.00372772	76.7394	55.8659	104.972	69.3774	42.1607	86.1072	56.7619	85.0803	60.6198	90.3067	23.5995	181.387	44.596	142.992	MEIOC.target
Arpc5	94.3449	1.38506	0.295298	4.69038	2.727e-06	3.22371e-05	75.2486	17.9439	72.0208	79.2971	14.6729	82.4534	62.8345	91.722	77.974	80.8272	35.2879	123.357	46.4519	115.292	MEIOC.target
Arpc5l	63.8414	0.227922	0.398228	0.572342	0.567091	0.713007	92.797	43.5383	107.494	73.1433	25.6528	109.504	46.6661	127.145	62.1312	106.814	36.7555	89.2336	44.1741	69.2896	Nontarget
Arpp19	183.429	0.307074	0.262995	1.1676	0.242967	0.404635	208.934	279.338	517.31	315.495	280.051	613.175	246.969	912.27	216.913	850.283	146.04	794.671	186.988	699.477	Nontarget
Arrb1	43.0786	-1.25091	0.465261	-2.68862	0.00717475	0.0268791	1.87727	1.96337	7.95301	1.612	2.05534	13.0133	4.36168	10.6828	2.92709	9.72772	10.554	15.1287	9.66137	15.8264	Nontarget
Arrb2	30.1349	-1.16739	0.536516	-2.17587	0.0295648	0.0846166	6.26868	16.9095	22.7596	8.06037	18.2626	30.5684	3.92208	30.5068	8.85909	19.5596	29.6771	36.3435	20.2666	46.804	Nontarget
Arrdc1	9.61321	-0.265278	0.959135	-0.27658	0.782102	0.868544	8.24623	7.62476	5.84784	6.10374	4.41159	10.1106	3.46312	10.1691	5.05611	5.16243	9.49272	6.20779	4.1673	10.2992	Nontarget
Arrdc2	27.1724	0.908751	0.583903	1.55634	0.119628	0.243975	15.6186	8.94124	12.8951	23.3247	11.5557	7.93475	13.5891	10.9994	17.7327	9.52418	7.4325	8.77775	10.0528	11.8396	Nontarget
Arrdc3	314.061	-0.2231	0.242718	-0.919174	0.358004	0.526377	143.729	52.0978	63.0595	162.376	52.7461	54.883	160.727	69.5447	150.83	68.8552	182.33	66.1612	193.555	75.4398	Nontarget
Arrdc4	67.1099	0.435583	0.365926	1.19036	0.233905	0.393942	32.7619	8.24625	10.4207	29.8148	4.41332	10.2462	28.7316	16.152	35.4959	15.4018	27.517	17.443	37.9504	24.9549	Nontarget
Arsa	12.3772	0.568695	0.937229	0.606783	0.543995	0.693588	3.54939	9.39679	5.35323	1.54207	2.51523	3.24321	2.37209	3.21827	4.92706	3.24314	0.868554	2.14295	1.87414	2.97218	Nontarget
Arsb	52.9566	-0.668615	0.465798	-1.43542	0.151168	0.288971	2.78731	14.7486	13.6051	7.56713	7.51828	20.8973	7.29893	19.2448	8.10067	22.0147	13.8622	23.3271	13.3616	27.995	Nontarget
Arsk	19.8602	-0.449305	0.694878	-0.646595	0.517894	0.671754	3.20217	5.39025	8.11068	5.81422	1.40874	5.94486	5.60457	6.93834	2.86357	12.2207	8.1769	11.3651	9.75016	13.5325	Nontarget
Art3	76.4228	0.110061	0.431985	0.25478	0.798893	0.879528	23.9421	106.767	126.902	12.2436	65.7783	92.9595	39.0153	108.436	39.7225	110.378	23.361	113.01	25.3883	87.0321	Nontarget
Arv1	17.0367	-1.21555	0.766728	-1.58537	0.112882	0.234065	16.6442	6.50301	16.2859	25.4853	10.7435	14.8463	24.287	15.7211	39.0173	38.2302	35.7654	16.0531	32.3275	7.30172	Nontarget
Arvcf	64.9887	-0.412791	0.3521	-1.17237	0.24105	0.402302	13.0141	7.80698	9.78649	15.8156	11.1529	12.3414	16.9328	11.2697	19.8672	11.2645	33.9476	16.9088	37.8188	21.2856	Nontarget
Arx	20.4603	-0.510541	0.708903	-0.720184	0.471412	0.633097	0.853928	4.18147	6.07293	4.9841	2.52529	13.5425	5.22802	16.7411	2.84297	10.9385	6.92384	24.999	9.42518	15.5033	Nontarget
Arxes2	22.4926	-0.327137	0.748496	-0.43706	0.662068	0.785577	3.1631	0	28.1747	11.288	5.39045	29.9262	5.25646	37.2907	1.83103	25.781	11.453	49.5961	10.6011	71.4407	Nontarget
As3mt	16.7563	1.59199	0.795286	2.00179	0.0453076	0.117776	20.4767	10.8221	17.752	20.6766	6.81319	13.1187	12.543	16.0254	9.77221	16.1109	2.82319	11.0358	3.53159	8.52208	Nontarget
Asah1	89.0966	-0.44312	0.319405	-1.38733	0.165341	0.308927	10.7398	19.0753	44.9374	15.9717	16.0687	69.0027	20.9732	82.1513	19.6332	73.5214	24.9223	92.2091	33.475	81.2701	Nontarget
Asah2	47.5189	-1.44198	0.417954	-3.45008	0.000560415	0.00331463	5.45175	6.80457	15.316	6.31277	5.67854	17.8643	8.89651	13.6961	6.36079	17.295	22.1655	17.4134	20.0752	20.1781	Nontarget
Asap1	365.144	-0.636522	0.213904	-2.97573	0.00292289	0.0129377	117.838	56.6859	64.2575	149.914	38.2097	57.9504	157.58	63.3737	143.245	53.8811	259.335	72.5863	266.565	78.04	Nontarget
Asap2	38.7343	-0.499239	0.465089	-1.07343	0.28308	0.450366	8.99665	6.63541	6.75017	12.2074	7.52781	7.53791	14.4555	5.91063	12.7518	4.38811	27.7586	6.64518	29.2426	14.3828	Nontarget
Asap3	22.0016	-0.466955	0.606866	-0.769454	0.441624	0.605935	3.50501	4.80983	2.57563	3.91633	5.69368	2.01803	5.58553	3.35208	4.37449	3.09411	14.045	5.23113	12.8718	7.68869	Nontarget
Asb1	241.177	1.64867	0.355747	4.63438	3.58001e-06	4.11649e-05	131.305	33.481	24.3421	126.338	41.8561	25.688	88.8838	19.7282	143.62	23.6782	24.0195	15.8035	28.5488	20.0758	MEIOC.target
Asb13	12.8552	-0.487736	0.791984	-0.615841	0.538	0.688536	0.856759	2.19884	3.76781	1.9425	2.25513	7.52097	1.89271	4.85712	1.18476	2.81872	2.28258	4.87158	3.34524	8.37894	Nontarget
Asb2	19.1018	-1.15241	0.712686	-1.617	0.105878	0.222995	0.453537	1.43463	7.29434	2.61274	4.12407	8.56885	3.98634	17.8645	2.24935	10.4832	12.3238	23.7553	7.60577	26.7697	Nontarget
Asb3	32.668	-0.432496	0.515721	-0.838624	0.40168	0.568933	12.8122	9.04236	23.8135	11.4801	13.0071	17.5323	11.0296	25.8913	16.9668	31.1492	12.7526	24.6121	14.1717	13.1241	Nontarget
Asb6	19.3489	0.898237	0.621646	1.44493	0.148476	0.285472	6.43761	2.64925	4.35709	8.71413	3.74095	5.10161	5.92339	5.11054	6.56374	3.78442	3.47535	5.40353	4.45016	4.50195	Nontarget
Asb7	136.304	2.32728	0.290261	8.01786	1.07601e-15	7.16488e-14	87.0775	7.6821	17.8005	74.2231	6.9895	18.0433	64.3701	18.2276	81.7038	17.6207	15.9042	22.9159	20.9992	20.4254	MEIOC.target
Asb8	44.4335	0.07975	0.431004	0.185033	0.853203	0.913172	33.5654	13.8863	28.6708	36.2108	4.30645	31.3527	29.5797	37.2352	37.607	30.0513	30.4177	25.2146	28.1905	35.4143	Nontarget
Ascc1	25.6463	0.118042	0.625354	0.18876	0.850281	0.910954	18.6785	28.3983	41.1948	17.99	6.89894	40.9505	10.3924	32.1126	16.8345	32.6777	12.8573	24.7575	12.4106	39.8418	Nontarget
Ascc2	192.889	0.390759	0.262707	1.48743	0.1369	0.269277	58.1822	72.2767	70.8292	67.6588	32.7325	61.2757	53.9778	50.8033	68.6047	54.6487	39.6303	60.7144	55.7699	62.6598	Nontarget
Ascc3	443.65	-0.787346	0.261499	-3.0109	0.00260474	0.0118211	88.3591	27.9027	37.6749	127.974	21.4145	40.2704	119.161	48.5811	102.77	48.8261	201.955	46.3884	153.725	45.0959	Nontarget
Asf1a	39.742	0.539168	0.464485	1.16079	0.245729	0.407737	50.8021	29.172	67.6884	29.2041	9.80371	71.127	34.992	81.1167	49.8245	92.9926	25.1797	58.3702	22.842	59.7858	Nontarget
Asf1b	57.2786	0.327871	0.387592	0.845919	0.397598	0.56493	32.759	25.1227	56.1741	32.2544	25.8448	68.2166	26.2177	50.764	32.0079	54.8776	19.7311	45.4913	17.9032	41.1436	Nontarget
Ash1l	3636.36	-0.351299	0.184002	-1.90921	0.0562348	0.138948	609.608	86.4449	83.0815	789.99	73.0934	91.7778	834.929	93.6887	761.496	95.4274	1026.47	94.5472	865.103	86.8205	Nontarget
Ash2l	234.127	0.506742	0.247028	2.05136	0.0402324	0.107377	140.841	148.291	151.914	105.548	73.5359	121.899	91.7896	140.818	116.468	142.465	50.6074	125.898	63.2101	98.5883	Nontarget
Asl	19.6465	-0.623153	0.721953	-0.86315	0.388055	0.555909	4.55105	5.54236	16.4529	1.42697	12.1834	23.2795	4.2538	18.653	7.79867	17.4647	14.3277	34.9089	10.2044	28.2154	Nontarget
Asna1	52.6892	0.24419	0.424342	0.575454	0.564984	0.711346	22.9035	46.8744	100.962	21.7378	34.9779	68.2118	25.6407	87.2266	34.2278	76.8938	29.0026	96.0852	31.7043	134.238	Nontarget
Asns	54.2259	-0.515251	0.423151	-1.21765	0.223356	0.381073	9.14278	11.1258	62.637	5.63383	6.99995	55.1978	8.18115	55.5973	8.39851	65.9098	14.9853	83.8965	18.9957	100.573	Nontarget
Asnsd1	156.595	0.0270982	0.296296	0.0914566	0.92713	0.95827	168.1	185.182	138.077	115.458	113.818	116.404	89.5515	120.62	128.561	138.573	65.6406	73.4371	67.4424	90.5336	Nontarget
Aspa	13.5666	3.64457	1.29152	2.82192	0.00477377	0.019315	30.0387	3.83697	7.2819	32.3794	5.76179	5.4658	19.8463	6.33637	29.622	4.26108	0.920904	1.12705	1.32297	4.71358	MEIOC.target
Asph	61.8281	0.131351	0.380049	0.345616	0.729631	0.832633	27.2125	8.71214	19.0485	24.3802	12.2933	16.2408	32.6267	24.6953	24.9345	25.0267	29.5364	37.797	20.6355	25.6663	Nontarget
Aspm	613.515	-0.758153	0.211054	-3.59222	0.000327867	0.00212088	100.123	35.9383	39.7946	112.446	26.6257	41.3446	138.44	39.4209	110.757	44.6575	167.567	35.9659	161.078	34.1519	Nontarget
Aspscr1	42.8217	-0.319739	0.455001	-0.702722	0.482229	0.642248	17.1098	25.8535	39.3022	20.2076	36.2704	41.5468	20.3883	33.3156	16.0512	39.562	16.9392	31.4788	20.888	34.473	Nontarget
Asrgl1	200.441	1.66071	0.353635	4.6961	2.65176e-06	3.1474e-05	128.076	67.5372	66.6544	81.5126	26.1579	41.8295	63.0949	51.3639	93.9351	64.1759	8.25748	13.7498	8.4826	20.6396	MEIOC.target
Ass1	31.2972	-1.3434	0.575572	-2.33402	0.0195945	0.0605507	1.89017	4.11661	19.6402	3.79587	2.15846	26.7625	4.2215	45.85	4.45276	42.85	27.6516	96.0409	20.5209	71.9832	Nontarget
Aste1	72.6016	2.89264	0.454116	6.36983	1.89241e-10	5.61812e-09	102.064	20.4015	15.1406	105.533	17.1431	14.0069	96.2114	27.3525	118.861	20.6596	19.4276	23.9665	18.3642	25.9092	MEIOC.target
Asxl1	611.407	0.333663	0.168509	1.98009	0.0476938	0.122493	149.807	40.099	45.3137	186.833	46.8194	55.043	145.39	58.0601	165.371	53.4904	131.548	62.7721	164.876	59.1713	Nontarget
Asxl2	846.002	1.53427	0.159931	9.59331	8.53059e-22	1.21134e-19	308.488	50.7601	58.2988	301.791	49.4591	73.3343	290.162	69.7277	329.165	69.6684	116.933	69.5816	119.798	67.4685	MEIOC.target
Asxl3	70.0138	-0.809204	0.412423	-1.96207	0.0497538	0.126673	6.98251	4.3176	1.71149	9.76611	2.65922	1.8714	8.09995	2.12635	8.29677	1.70967	22.2543	2.82315	23.6766	3.02008	Nontarget
Asz1	76.0998	0.969184	0.408193	2.37433	0.0175809	0.0556861	85.6115	51.5927	78.6752	79.5184	47.1031	86.2127	64.3257	99.7248	62.2216	107.691	16.1079	44.6596	17.8654	41.2563	Nontarget
Atad1	170.3	0.812528	0.250027	3.24976	0.00115503	0.00602352	147.734	25.1193	57.7845	160.613	20.3927	55.1811	130.495	56.1723	134.863	64.799	89.4475	68.4608	85.1132	58.1887	MEIOC.target
Atad2	536.813	-0.884942	0.202524	-4.36957	1.24489e-05	0.000121761	114.438	83.6704	65.9132	139.422	69.2545	69.6195	164.033	69.853	138.876	66.597	284.636	73.8207	270.582	76.4529	Nontarget
Atad2b	1223.56	1.89311	0.173509	10.9107	1.02472e-27	3.35481e-25	570.112	37.9835	39.7498	487.864	26.5398	36.726	525.415	42.4832	492.913	40.7316	145.309	42.5525	139.292	40.1395	MEIOC.target
Atad3a	88.1462	0.150348	0.323688	0.464485	0.6423	0.771991	25.7204	46.2948	44.7397	29.8373	45.939	40.7916	32.9031	45.8363	35.4602	44.3483	38.4114	51.2108	36.8781	70.9519	Nontarget
Atad5	508.434	-0.515209	0.179377	-2.87222	0.00407599	0.0169811	121.936	32.1222	39.5953	172.529	31.7791	43.9879	139.171	42.5513	143.578	38.8933	190.581	40.3877	193.353	37.3402	Nontarget
Atat1	25.6919	0.284572	0.560837	0.507405	0.611871	0.74847	12.2511	22.2949	19.5546	11.1263	16.9675	23.605	18.1599	22.0404	12.2217	17.9325	15.7033	22.8208	13.6827	29.4087	Nontarget
Ate1	214.206	0.973847	0.262049	3.71628	0.000202178	0.00139268	192.521	57.7057	68.7295	220.241	69.126	79.2611	144.009	61.742	139.65	77.8843	72.0269	72.0657	107.029	50.7453	MEIOC.target
Atf1	385.589	1.78626	0.249697	7.15372	8.44569e-13	3.48045e-11	551.597	76.0755	82.7131	554.18	83.6684	115.17	438.065	85.0453	490.72	116.105	113.619	86.9335	142.448	87.9437	MEIOC.target
Atf2	1018.11	2.18111	0.213613	10.2106	1.77836e-24	3.5525e-22	1217.37	44.6973	76.8963	1398.63	39.5019	89.0315	985.187	100.091	1321.61	97.8055	299.922	82.1521	282.977	93.675	MEIOC.target
Atf4	115.533	0.106507	0.349731	0.304539	0.760717	0.855088	49.8851	49.792	89.6926	74.7513	93.3619	75.3569	67.8995	93.067	69.1727	90.0044	63.2614	90.1793	70.9632	110.433	Nontarget
Atf5	15.6976	-0.112029	0.756224	-0.148142	0.882231	0.930288	6.60698	3.97255	9.46379	17.5131	8.25874	14.0073	12.7755	16.7301	11.1914	6.26949	11.2081	11.4036	7.48773	8.17731	Nontarget
Atf6	241.568	1.09214	0.23388	4.66964	3.01722e-06	3.53489e-05	72.0023	9.02785	21.8369	83.1071	10.5417	26.2155	54.9097	26.242	70.0025	27.6837	37.5116	32.4244	45.9669	33.0048	MEIOC.target
Atf6b	80.3534	-0.525606	0.347694	-1.51169	0.130612	0.259594	10.8144	41.941	30.8793	22.4643	43.6038	41.1389	21.1808	33.5292	30.0546	35.6828	35.057	42.8468	39.9347	43.796	Nontarget
Atf7	441.38	0.156631	0.177479	0.882529	0.377491	0.545769	180.308	20.397	49.444	183.15	30.653	67.6877	172.504	68.0562	202.836	57.3293	227.534	69.0984	179.186	116.892	Nontarget
Atf7ip	1658.81	1.22781	0.134295	9.14265	6.09378e-20	7.0413e-18	560.3	94.0407	82.8007	521.891	65.6879	89.4653	477.498	89.425	531.195	86.83	237.165	95.1209	255.189	98.2262	MEIOC.target
Atf7ip2	75.83	-0.795139	0.375769	-2.11603	0.034342	0.0951916	172.692	60.3087	139.989	188.752	59.049	83.8511	117.824	98.7204	141.605	122.296	111.066	47.4033	133.006	50.389	Nontarget
Atg101	15.6857	0.265845	0.798749	0.332826	0.739265	0.838916	14.4358	5.69895	31.8851	14.8713	7.31212	19.0673	8.38978	29.7826	12.4843	26.5572	2.96835	31.4276	18.4622	26.0986	Nontarget
Atg12	207.007	2.05767	0.273223	7.53111	5.03102e-14	2.55585e-12	268.639	17.9457	44.8819	287.177	28.0947	49.1235	210.055	52.5168	248.285	48.8495	72.0403	63.5257	77.1099	57.4824	MEIOC.target
Atg13	83.3498	0.737393	0.319513	2.30787	0.0210064	0.0641734	33.2317	14.7521	20.0349	44.6904	11.0054	20.0776	34.2059	23.3183	41.9405	23.2922	22.6302	24.0084	28.8845	24.6274	Nontarget
Atg14	107.624	1.04104	0.305728	3.40512	0.000661345	0.00379485	78.4489	11.4255	20.6434	87.7451	11.0707	22.4769	54.7093	22.9322	64.5656	20.3017	35.3895	26.9777	45.3802	24.1878	MEIOC.target
Atg16l1	104.732	-0.10086	0.30864	-0.326787	0.743829	0.842715	50.242	34.623	25.582	52.9022	23.8503	26.1215	42.077	38.2234	54.9627	27.6644	61.383	35.1195	63.3707	35.0319	Nontarget
Atg2a	265.022	-0.962748	0.252543	-3.81221	0.000137729	0.000998325	29.786	49.8373	28.035	40.4761	34.7094	29.2424	42.224	27.0176	47.7494	28.11	85.1684	29.4937	78.5562	29.245	Nontarget
Atg2b	459.804	-0.844202	0.212096	-3.98027	6.88357e-05	0.000544861	86.0876	32.9783	40.6943	110.083	21.3788	40.2613	95.2687	41.8633	98.4194	39.54	147.1	32.4584	132.46	32.7897	Nontarget
Atg3	77.7798	0.624611	0.362179	1.72459	0.0846013	0.188718	71.2209	38.5096	62.6569	49.5498	28.6977	79.624	45.437	61.073	58.023	65.6822	33.6351	56.8254	28.8398	59.1376	Nontarget
Atg4a	13.6364	0.305971	0.768548	0.398116	0.690545	0.806377	6.14154	4.54932	10.0117	10.0854	0	8.85675	7.19187	9.2311	11.5581	11.2211	9.19316	12.4035	8.24647	11.5594	Nontarget
Atg4b	99.8559	0.806524	0.29921	2.69551	0.00702803	0.0264049	34.2622	15.4854	31.7566	38.3547	12.391	28.5581	25.9054	28.9184	37.2684	25.9236	18.0262	28.6939	21.4711	31.4273	MEIOC.target
Atg4c	41.2365	0.947942	0.504986	1.87717	0.0604954	0.146667	35.593	6.51659	17.4975	30.1691	7.50415	12.1665	21.318	16.5409	28.463	11.9991	8.90017	16.5545	19.2289	10.7933	Nontarget
Atg4d	60.3432	-0.45072	0.479682	-0.939623	0.347411	0.516388	13.3668	7.50715	7.93057	14.9932	11.3198	4.78854	8.61332	7.85494	12.2149	8.847	15.9427	7.71958	13.7262	5.4151	Nontarget
Atg5	61.36	1.60334	0.425034	3.77226	0.000161773	0.0011479	46.1904	10.9325	25.8624	46.996	10.1827	34.7863	47.5814	49.3761	37.0038	29.5411	16.8453	55.434	28.2716	52.2023	MEIOC.target
Atg7	37.7341	0.0965074	0.505445	0.190936	0.848576	0.909883	15.2542	12.6975	14.44	8.33	6.78423	10.9574	9.77735	14.7042	15.7809	10.9872	9.07906	10.5299	13.6752	15.8943	Nontarget
Atg9a	60.7314	0.821794	0.40691	2.01959	0.0434256	0.11399	19.7523	15.8007	8.85224	24.7868	15.7877	10.6908	14.8838	11.3088	25.7085	11.0543	11.6809	11.5297	14.0907	10.8085	Nontarget
Atic	88.9224	-0.00378886	0.311578	-0.0121602	0.990298	0.994093	22.6129	16.3188	45.3004	24.4149	14.6387	58.967	16.1675	46.3081	19.2246	45.9366	28.1493	59.9138	30.8196	84.0162	Nontarget
Atl1	61.4338	-0.456122	0.428109	-1.06544	0.286679	0.454542	13.0993	19.4778	17.1486	13.2925	17.0552	15.7766	17.4382	15.939	12.427	16.5171	7.18908	8.2521	9.74799	5.97847	Nontarget
Atl2	327.794	1.0713	0.207265	5.16874	2.35673e-07	3.70846e-06	214.401	28.07	81.1883	251.03	34.1025	103.097	179.515	94.1462	204.731	105.667	100.591	100.13	106.434	99.6891	MEIOC.target
Atl3	463.076	1.22916	0.181944	6.75571	1.4214e-11	5.04595e-10	162.113	18.4552	48.5862	180.721	17.6774	52.9803	149.952	65.1243	171.978	58.0391	76.9023	70.2523	96.6976	70.0113	MEIOC.target
Atm	1132.83	-0.804	0.197357	-4.07384	4.62445e-05	0.000386278	147.359	31.0056	51.7763	223.797	23.6879	56.8763	210.438	58.9536	189.736	65.8082	407.394	66.791	390.328	74.5206	Nontarget
Atmin	135.655	0.244838	0.270573	0.904887	0.365525	0.533915	45.0996	11.9189	16.844	51.3356	13.4756	19.7093	41.9486	22.2808	39.3929	19.8883	45.6269	26.4806	52.8496	25.7953	Nontarget
Atn1	102.033	0.0209189	0.452581	0.0462215	0.963134	0.978836	28.4441	37.6522	13.4283	26.0006	28.7472	4.56652	17.4849	5.31478	26.6402	2.9808	47.7098	9.71375	43.9052	14.1461	Nontarget
Atoh8	12.0179	-1.37022	0.873822	-1.56807	0.116864	0.239959	1.30038	5.54592	4.77969	6.00372	4.64942	5.16511	5.30392	6.15616	1.80696	3.07645	9.91173	6.77286	14.7752	6.61176	Nontarget
Atox1	9.36873	0.696596	1.26318	0.551463	0.581316	0.724029	4.29675	15.8377	90.5577	13.8922	19.0626	87.7617	4.68406	64.5634	6.88553	44.0227	4.47758	88.0443	6.38613	80.9695	Nontarget
Atp10a	39.528	-0.654545	0.470271	-1.39185	0.163969	0.306899	5.2867	1.96773	4.94225	8.68937	2.73643	6.48821	9.87403	6.95128	5.20266	7.51871	20.2506	11.4302	19.7419	11.5529	Nontarget
Atp11a	235.684	-0.458449	0.223098	-2.05493	0.0398861	0.106598	52.016	23.5343	31.0115	53.2979	14.3251	32.6981	42.9018	31.71	45.8672	28.4749	38.257	17.8551	44.6486	21.1879	Nontarget
Atp11b	575.986	-0.12283	0.169016	-0.726733	0.467389	0.630064	223.235	65.6052	130.99	229.997	44.4033	141.204	237.159	150.496	229.472	165.973	155.192	94.7582	163.111	95.1834	Nontarget
Atp11c	241.23	0.631313	0.262354	2.40634	0.0161133	0.051864	82.1826	17.5682	22.845	113.266	12.3681	27.4548	90.5701	37.2639	86.4191	31.1339	81.2455	39.2373	77.4395	39.1927	Nontarget
Atp13a1	105.676	-0.763086	0.322846	-2.36362	0.0180974	0.0570006	13.9996	29.231	31.2302	23.1963	31.9337	26.7041	16.7012	29.2771	18.5576	25.6744	39.4306	39.3222	35.2323	29.1634	Nontarget
Atp13a2	118.358	-1.03167	0.301918	-3.41706	0.000633018	0.00366082	11.6192	32.4408	27.1521	16.8147	26.5009	35.9921	13.3501	31.9968	20.6231	27.8684	51.5657	51.5878	48.8354	42.9151	Nontarget
Atp13a3	889.442	0.804445	0.205947	3.90608	9.38048e-05	0.000711902	340.949	26.587	31.609	392.432	19.7606	41.2472	318.969	48.1699	365.74	49.071	228.664	47.5352	222.648	49.075	MEIOC.target
Atp13a4	33.5322	-1.1101	0.478125	-2.32177	0.0202453	0.0622069	5.01546	12.3637	11.222	4.06805	11.0431	10.1714	4.8505	12.06	4.64354	10.8938	12.3764	11.4358	12.8959	12.5315	Nontarget
Atp1a1	517.254	-1.32414	0.234124	-5.65574	1.55176e-08	3.29532e-07	20.0081	42.5067	267.523	29.4375	41.7642	271.633	37.3577	257.777	37.0184	240.578	111.326	393.902	123.969	407.856	Nontarget
Atp1a2	119.375	-1.32245	0.359598	-3.67757	0.00023547	0.00158586	4.16586	29.8852	19.8162	8.94974	18.6145	27.842	5.97751	27.7908	7.92887	26.6666	22.3368	34.0127	18.7386	28.4292	Nontarget
Atp1b1	174.044	-1.30783	0.247893	-5.27578	1.32193e-07	2.22257e-06	13.9095	26.1319	122.354	22.5309	24.194	151.408	24.8389	137.881	26.1435	142.011	62.486	174.4	76.1745	181.578	Nontarget
Atp1b2	305.672	-0.898582	0.302048	-2.97497	0.00293019	0.0129491	27.4434	82.2298	121.94	47.4658	63.1642	158.595	74.1973	138.521	67.6533	157.576	148.194	206.19	151.516	235.196	Nontarget
Atp1b3	125.7	0.359188	0.276144	1.30073	0.193351	0.345698	83.1074	25.0372	88.6993	97.0272	26.4673	88.6873	83.8854	113.846	76.6175	105.119	64.6033	94.0202	67.3897	107.226	Nontarget
Atp2a2	876.28	0.430204	0.155392	2.76851	0.00563133	0.0220321	365.952	119.969	232.946	340.427	90.1148	220.689	274.975	245.583	342.291	213.764	175.42	178.301	194.134	173.86	Nontarget
Atp2a3	20.1387	-1.36356	0.659476	-2.06763	0.0386744	0.104044	1.05242	0.797768	5.19247	2.82374	0.49365	5.8946	0.695636	7.97342	1.3938	9.22932	6.4263	11.5712	6.40674	12.7477	Nontarget
Atp2b1	631.054	0.158379	0.168702	0.938813	0.347827	0.516569	146.528	41.7417	74.7763	188.698	32.5367	80.0741	142.959	80.3877	146.614	74.5431	174.145	96.545	169.057	98.7128	Nontarget
Atp2b4	433.874	-0.527534	0.171288	-3.0798	0.00207142	0.0098284	44.9383	36.1051	78.8862	37.2986	22.3304	68.3007	44.868	63.8124	48.3798	75.0118	63.5343	70.1352	66.8123	81.818	Nontarget
Atp2c1	328.514	1.81924	0.225393	8.07139	6.95021e-16	4.70777e-14	270.34	48.2912	45.661	275.755	26.4619	61.3783	207.522	56.1484	239.479	59.1736	99.1582	74.866	114.56	93.9846	MEIOC.target
Atp5a1	435.446	0.0509175	0.189871	0.268169	0.78857	0.872576	108.557	135.379	365.376	75.9332	85.4184	318.787	72.666	403.149	91.1904	374.65	84.3088	399.773	92.5685	388.171	Nontarget
Atp5b	527.79	1.0045	0.192222	5.22571	1.73484e-07	2.83196e-06	291.997	228.514	715.412	166.632	106.997	531.62	171.314	556.147	174.109	538.299	84.6377	577.916	99.4515	530.76	MEIOC.target
Atp5c1	161.179	-0.0226281	0.273693	-0.0826768	0.934109	0.962081	47.3904	132.326	339.985	47.0975	97.4714	325.112	48.1052	419.262	46.8304	340.648	59.9488	455.483	64.8167	497.479	Nontarget
Atp5d	34.5706	-0.163861	0.542855	-0.30185	0.762766	0.856168	19.0937	33.9246	105.937	16.0366	22.8427	93.9309	8.9763	82.6632	15.8299	87.0804	24.8056	85.7715	14.5366	131.439	Nontarget
Atp5f1	172.303	0.149133	0.272047	0.548188	0.583563	0.725973	64.2017	102.644	259.877	55.7524	60.6568	250.94	54.4568	255.292	52.0982	266.998	36.1993	234.952	52.0218	215.213	Nontarget
Atp5g1	82.6494	-0.55356	0.37386	-1.48066	0.138697	0.271842	12.077	19.1169	74.3475	5.27219	11.85	73.9107	11.7055	35.3234	6.5369	62.6105	18.7523	99.7047	13.058	76.5678	Nontarget
Atp5g3	39.0618	0.349703	0.532008	0.657326	0.510971	0.666258	44.2328	27.7861	183.804	40.7795	44.0948	184.283	17.4596	165.258	34.8429	190.133	26.1118	186.134	28.4891	181.904	Nontarget
Atp5h	114.033	-0.0621326	0.384901	-0.161425	0.871759	0.923742	140.625	477.166	1234.78	65.9201	116.43	625.822	23.1096	783.071	84.6514	703.842	92.7122	820.561	86.7764	821.087	Nontarget
Atp5j	105.139	0.0332102	0.357272	0.092955	0.925939	0.957687	219.024	133.637	600.626	89.2356	69.6662	273.397	125.916	442.816	95.3802	361.037	62.6116	364.675	125.451	331.39	Nontarget
Atp5j2	19.9835	-0.218534	0.817132	-0.26744	0.78913	0.872751	12.9438	30.0201	146.863	13.9499	8.10498	70.0887	18.814	101.318	6.9141	125.663	6.22766	106.155	14.2423	58.9195	Nontarget
Atp5l	30.1377	-0.946737	0.752931	-1.2574	0.208608	0.364515	50.9297	101.715	426.518	22.4253	10.3632	254.242	0	377.674	27.2049	263.347	29.9931	307.464	46.3423	260.81	Nontarget
Atp5o	54.6819	-0.300961	0.424896	-0.708318	0.478748	0.639198	49.8087	36.8557	237.117	30.8927	48.0303	171.338	41.7692	190.013	45.7319	185.786	43.78	201.561	59.0132	185.817	Nontarget
Atp5s	24.3287	0.604118	0.645502	0.935889	0.34933	0.518018	45.7113	21.2711	22.3353	33.6944	16.9008	19.9121	37.0324	27.9283	38.7981	24.959	15.4524	16.034	13.2185	6.20684	Nontarget
Atp5sl	29.9622	0.227274	0.564805	0.402394	0.687394	0.804531	13.0994	12.8297	30.1854	19.0882	15.3819	29.9211	17.1839	30.1326	26.707	20.2126	10.4264	18.3321	13.2447	32.2092	Nontarget
Atp6ap1	43.9048	-0.943075	0.477237	-1.97612	0.0481417	0.12334	4.66758	8.25344	36.1881	5.14297	13.1694	31.7318	5.08701	49.8919	9.19353	43.024	13.8477	48.4567	14.6914	50.1048	Nontarget
Atp6ap2	32.4317	-0.497965	0.483757	-1.02937	0.303305	0.473415	11.265	4.72515	29.082	15.2381	3.67221	20.8237	13.3531	31.7386	11.5748	23.9748	19.6628	32.194	20.3351	28.4552	Nontarget
Atp6v0a1	159.641	1.41488	0.257808	5.4881	4.0627e-08	7.78585e-07	104.829	21.4896	42.618	76.1896	19.2685	45.819	78.9629	52.4061	85.7204	46.0462	42.8981	64.9342	42.5796	57.6121	MEIOC.target
Atp6v0a2	190.455	0.85896	0.243379	3.52931	0.000416652	0.00259274	76.2611	20.4325	22.9627	76.3873	13.0502	24.4131	58.9792	24.664	74.7688	23.5805	46.7324	27.4862	45.4284	28.5236	MEIOC.target
Atp6v0b	27.1475	0.218972	0.597141	0.366701	0.713842	0.822454	39.971	38.0627	64.4034	21.396	21.8084	55.3536	15.1382	62.8059	29.8365	74.258	13.0694	48.6757	16.9363	40.0393	Nontarget
Atp6v0c	74.7581	-0.35647	0.387666	-0.919528	0.35782	0.526237	24.5543	24.5398	126.728	36.2259	37.5614	174.532	17.8595	173.437	25.8757	143.779	25.6712	127.963	34.4868	180.702	Nontarget
Atp6v0d1	53.1578	-0.356656	0.390831	-0.912558	0.361475	0.530026	28.3395	19.0409	56.2296	25.2787	17.4814	56.0905	20.325	80.1299	27.3964	79.7404	33.7758	68.6384	35.639	77.1056	Nontarget
Atp6v0e	40.2383	-0.78642	0.448303	-1.75422	0.0793934	0.180311	50.7452	20.8089	75.5799	46.9079	22.8659	54.7941	52.1153	103.612	34.9932	66.8451	78.3357	72.3149	69.7368	84.688	Nontarget
Atp6v0e2	20.2471	1.21447	0.60179	2.01811	0.0435803	0.11437	10.5318	6.24495	13.7464	10.9891	3.85103	17.947	9.24333	18.5243	15.4137	15.6294	6.61351	28.4818	9.5084	24.8111	Nontarget
Atp6v1a	146.011	1.11002	0.264493	4.19676	2.70757e-05	0.000239037	76.9453	16.561	48.4545	63.8457	13.1593	39.9172	60.0217	47.6006	68.4587	47.8031	21.6082	29.6451	21.8313	34.7843	MEIOC.target
Atp6v1b2	109.632	1.38462	0.283572	4.88276	1.0461e-06	1.41717e-05	64.8399	16.0648	50.5678	58.4477	12.5981	41.6413	50.316	55.0692	65.2756	56.4159	26.7882	62.6072	31.3941	69.2747	MEIOC.target
Atp6v1c1	113.833	1.89027	0.336548	5.61664	1.94701e-08	4.05433e-07	190.932	33.871	54.506	124.376	27.1368	54.2735	104.372	61.6691	130.452	52.9872	29.0804	49.8334	36.0638	51.4846	MEIOC.target
Atp6v1d	152.826	0.181223	0.271275	0.668041	0.504108	0.660524	47.7931	41.4767	111.549	31.7599	25.507	76.465	37.8991	92.8468	35.5336	103.375	17.4134	46.6275	17.8085	56.7363	Nontarget
Atp6v1e1	71.4346	0.491339	0.389115	1.26271	0.206694	0.362137	48.6563	51.95	93.9224	50.0776	82.6835	126.741	60.962	107.269	45.4843	117.88	42.8635	111.032	36.2476	134.611	Nontarget
Atp6v1f	67.2395	0.105697	0.451281	0.234215	0.814818	0.888946	87.2504	216.791	385.023	40.89	71.568	276.214	28.5231	258.467	62.0142	256.735	36.833	306.801	57.5117	245.656	Nontarget
Atp6v1g1	79.5772	-0.803608	0.366126	-2.1949	0.0281711	0.0814983	56.9114	99.798	222.032	50.2776	67.0974	161.938	36.7472	197.9	44.8273	212.488	32.1978	107.435	48.637	95.7042	Nontarget
Atp6v1g2	10.7731	1.26729	0.956217	1.32532	0.185066	0.335155	32.2543	18.5825	11.2091	3.3985	18.3042	21.4678	3.33227	11.283	10.7523	19.1995	7.51503	35.2302	11.9737	74.8282	Nontarget
Atp6v1h	110.115	-0.349194	0.296347	-1.17833	0.238665	0.399503	55.8624	54.1743	125.112	45.6456	33.1388	135.678	52.4872	169.87	50.8367	171.944	37.3261	86.3731	43.5988	92.0788	Nontarget
Atp7a	265.728	-0.701538	0.215814	-3.25067	0.00115135	0.00600964	53.2403	16.6731	38.9195	91.6309	17.115	47.8701	76.3029	40.9274	68.7826	48.2946	159.532	63.3222	174.965	64.2388	Nontarget
Atp7b	37.8421	-0.0389301	0.566402	-0.0687322	0.945203	0.968289	8.47606	5.64178	1.27503	11.8321	3.69047	2.49213	9.37013	2.64631	13.6878	3.32707	11.5367	3.11082	15.0336	1.29048	Nontarget
Atp8a1	78.0695	-0.528058	0.370721	-1.42441	0.154328	0.293373	8.1392	19.1913	10.4539	8.75546	6.0259	12.1441	9.84019	12.582	6.95853	15.8028	18.2678	18.7249	17.4547	16.6381	Nontarget
Atp8a2	36.7684	-1.21587	0.461778	-2.63301	0.00846316	0.0306725	2.08849	1.17113	4.28792	4.37006	2.14845	4.99212	4.2712	4.12617	2.30087	2.69971	8.43062	3.26419	6.63698	4.33777	Nontarget
Atp8b2	448.925	-0.697822	0.22933	-3.04288	0.00234326	0.010835	55.4985	56.3604	59.8112	87.0028	37.5792	71.8458	62.4467	73.4521	74.52	64.4219	184.873	109.292	178.939	112.95	Nontarget
Atp8b3	384.166	-0.0385742	0.677491	-0.0569368	0.954596	0.973679	106.292	500.189	155.165	74.7094	162.529	45.8448	115.873	79.9646	122.195	81.9303	2.64079	1.79296	1.20232	0.99387	Nontarget
Atp8b5	58.3244	-1.06915	0.476593	-2.24332	0.0248764	0.0737038	19.2494	27.9825	16.3164	10.9556	21.1165	14.7497	17.1994	16.6979	16.3725	14.0334	13.981	4.81538	11.5845	7.17444	Nontarget
Atp9a	87.5702	-0.572686	0.338543	-1.69162	0.0907189	0.199183	21.0283	34.9569	34.5858	18.0279	16.2822	25.5434	9.43535	25.1749	17.4036	27.5521	29.1197	35.8414	32.6517	35.7464	Nontarget
Atp9b	339.09	-0.272297	0.18447	-1.4761	0.139916	0.273701	78.3845	42.3415	51.3738	99.7805	49.3562	60.9661	80.1984	53.5435	95.6873	50.8305	114.703	61.8962	122.868	58.811	Nontarget
Atpaf1	45.7072	1.20401	0.559184	2.15316	0.0313058	0.0887275	54.7	4.0087	16.384	49.9664	14.8684	17.032	35.2678	27.7509	47.4275	17.7697	26.9935	25.4087	16.2164	15.5787	Nontarget
Atpaf2	48.8878	0.63827	0.43618	1.46332	0.14338	0.278352	46.7906	30.2638	30.6634	35.8447	17.6339	46.8694	35.1723	31.4021	47.3606	36.2981	20.9863	31.9124	26.834	32.823	Nontarget
Atpif1	111.435	0.725347	0.4646	1.56123	0.11847	0.242411	99.649	837.37	852.423	60.0986	709.041	706.445	188.924	658.635	221.126	636.424	107.6	964.562	138.586	1134	Nontarget
Atr	1584.78	-1.16278	0.207842	-5.5945	2.21254e-08	4.5038e-07	322.566	102.135	224.675	426.217	66.4672	199.402	359.316	243.611	369.727	262.06	335.842	93.994	301.07	87.5228	Nontarget
Atraid	21.1229	0.141548	0.717259	0.197346	0.843557	0.906718	15.4117	16.2858	57.1243	16.9129	10.6565	74.1134	6.1491	72.9101	13.7072	52.4184	11.798	38.83	10.5155	85.8163	Nontarget
Atrip	25.5297	-0.848744	0.619627	-1.36977	0.17076	0.316515	9.12548	11.054	10.8686	9.85205	8.09203	11.9416	18.0056	15.1655	13.1708	18.7644	12.4038	4.96653	8.33789	9.56241	Nontarget
Atrn	542.228	0.717458	0.194227	3.69391	0.000220835	0.00150622	130.543	19.362	27.7838	166.895	14.4747	31.8686	117.078	31.6412	150.753	33.0356	103.539	37.8112	106.013	38.7443	MEIOC.target
Atrnl1	111.811	-1.23918	0.267322	-4.63555	3.55991e-06	4.10539e-05	9.85517	7.24089	21.6095	11.8851	5.23661	18.3482	13.537	23.5612	13.6743	25.0193	38.39	30.4597	38.8027	29.506	Nontarget
Atrx	1149.14	-0.196445	0.231695	-0.847859	0.396516	0.564209	142.473	132.507	61.235	187.01	97.5722	74.4228	237.041	83.2994	167.883	83.734	295.335	105.094	263.214	98.581	Nontarget
Atxn1	93.1683	-1.35446	0.367726	-3.68335	0.000230188	0.00155687	4.55763	2.38701	11.3153	9.63494	2.79963	7.11696	13.8811	9.61087	9.33439	10.5307	35.1037	14.3037	35.1726	14.2975	Nontarget
Atxn10	155.766	-0.304321	0.284722	-1.06884	0.285143	0.452659	42.3165	48.981	120.944	23.616	29.5373	119.543	32.7888	124.461	36.4709	142.256	34.4664	136.547	51.6406	126.377	Nontarget
Atxn1l	350.315	0.737931	0.218365	3.37934	0.000726591	0.00408374	108.361	15.9295	14.0305	136.655	17.1791	18.7963	101.068	15.2381	119.021	18.3486	56.3841	14.1024	59.9234	14.2166	MEIOC.target
Atxn2	630.768	-0.167857	0.193206	-0.8688	0.384957	0.553305	169.246	96.2444	142.24	225.964	63.0119	158.652	194.295	135.448	207.753	155.052	200.351	137.195	213.067	132.568	Nontarget
Atxn2l	893.73	-0.343629	0.183875	-1.86882	0.0616479	0.148951	267.986	362.493	241.674	285.753	216.763	200.694	272.797	213.398	305.887	215.418	192.85	109.428	178.603	112.218	Nontarget
Atxn3	368.164	1.67291	0.261235	6.40385	1.51509e-10	4.56698e-09	421.58	16.4188	35.5144	327.728	16.2439	41.4603	295.478	44.0793	335.731	33.0541	169.415	46.0221	156.619	73.0768	MEIOC.target
Atxn7	601.653	1.9021	0.237904	7.99525	1.29308e-15	8.42e-14	335.886	20.5039	22.241	349.575	18.8524	34.226	304.759	29.1264	335.512	31.1483	82.7774	21.5386	78.7783	26.8704	MEIOC.target
Atxn7l1	38.1578	-0.211458	0.465745	-0.45402	0.649814	0.776982	10.7882	8.43381	12.959	15.7339	4.71174	19.7322	19.0692	12.3873	17.3996	11.0903	44.0536	25.5712	42.7009	23.5218	Nontarget
Atxn7l2	20.9359	0.189903	0.590352	0.321677	0.747697	0.84518	9.41907	6.7731	6.82695	11.0803	5.93884	7.43953	8.75408	9.28251	14.7405	8.04397	11.0342	10.1903	10.7627	9.6779	Nontarget
Atxn7l3	215.99	1.10852	0.247554	4.47791	7.5376e-06	7.91079e-05	139.286	27.0992	21.8482	152.682	27.1367	26.0402	116.107	19.0872	127.548	25.7313	77.0067	29.9571	77.9855	28.45	MEIOC.target
Atxn7l3b	460.425	2.15011	0.262315	8.19668	2.47111e-16	1.79781e-14	414.96	59.9219	99.2378	371.376	44.3623	67.2391	264.695	86.3237	355.791	106.647	53.6078	64.1358	51.3331	58.0787	MEIOC.target
AU015836	233.963	-0.567933	0.420918	-1.34927	0.17725	0.325045	34.8507	222.906	159.159	43.9344	255.777	295.382	118.627	200.199	77.5033	213.598	125.548	220.43	115.976	236.491	Nontarget
AU019823	289.825	2.03126	0.270556	7.50774	6.0157e-14	3.01706e-12	299.429	50.9229	48.2578	283.641	54.4782	47.8492	245.103	45.7421	232.648	54.6108	45.8499	45.0373	72.5942	46.2493	MEIOC.target
AU021092	12.4612	-1.40154	0.819678	-1.70986	0.0872915	0.193496	2.52623	5.74184	20.6397	0.937738	1.99802	15.6646	4.61925	18.7512	9.01126	19.2177	14.6145	20.9301	15.7452	30.8811	Nontarget
AU022252	275.646	0.614808	0.212772	2.88952	0.00385835	0.0162815	79.7748	24.2715	24.0624	68.2827	22.5254	27.4024	65.9099	24.8034	76.1957	26.3592	47.9309	25.8857	53.4558	29.9974	MEIOC.target
AU022751	11.3125	1.62724	0.895375	1.81738	0.0691583	0.162797	8.25909	1.22101	4.61931	8.92473	5.84591	2.45227	4.22882	4.8437	7.77493	3.88307	4.39923	7.9009	8.02479	14.2487	Nontarget
AU040320	201.222	0.0394747	0.2375	0.166209	0.867992	0.922384	60.0583	47.7951	52.2569	62.5588	27.8533	48.9732	58.979	49.495	73.1054	47.2281	49.3892	40.0598	55.147	42.5547	Nontarget
AU041133	34.6244	-0.941894	0.529172	-1.77994	0.0750861	0.173591	26.4747	15.3451	12.2524	36.127	13.4548	9.43016	13.7338	15.4545	21.8934	14.0283	56.545	21.5139	51.0261	12.7176	Nontarget
Auh	28.3154	-0.878381	0.527109	-1.66641	0.0956313	0.206885	14.8725	17.7219	28.5179	14.5371	9.14482	27.747	15.1132	35.3217	13.11	31.4506	27.4917	29.4758	24.5019	22.6783	Nontarget
Aunip	16.417	0.570023	0.667022	0.854579	0.392784	0.560251	12.3652	6.91732	21.3899	28.149	4.57067	26.6212	22.3616	17.9866	16.5648	24.169	13.9459	27.9084	19.8945	30.8987	Nontarget
Aup1	89.848	-0.277817	0.353311	-0.786326	0.431677	0.596523	21.6398	76.1684	67.454	28.0882	85.4848	95.5573	27.7126	60.5753	32.9173	59.5957	29.5424	57.906	28.7691	63.1464	Nontarget
Aurka	71.2974	0.590461	0.37842	1.56033	0.118682	0.242633	62.4895	56.1311	52.5332	61.0171	34.4941	48.3266	57.843	63.4893	69.4588	54.937	18.2366	29.5221	26.0882	28.2536	Nontarget
Aurkaip1	50.3637	-0.332572	0.537259	-0.619016	0.535906	0.686916	35.5094	92.1885	181.13	14.4107	39.9994	111.327	10.7792	111.269	13.635	94.0243	22.8016	76.1995	12.2501	110.688	Nontarget
Aurkb	22.2931	0.120369	0.593178	0.202923	0.839195	0.903595	9.18511	9.23276	17.1964	7.50116	14.19	20.3846	9.42938	10.7284	10.5272	16.6855	13.4404	24.0644	13.4902	27.5382	Nontarget
Auts2	324.83	-0.883014	0.26889	-3.28392	0.00102375	0.00545968	98.4893	102.855	99.8399	172.583	25.0555	57.2341	126.07	93.105	199.884	92.1899	316.905	119.666	274.679	154.877	Nontarget
AV320801	38.4442	2.32561	1.76227	1.31967	0.186947	0.337886	8.57948	0	16.2072	41.0011	0	0	19.566	7.77421	31.68	10.2457	10.6059	27.0704	14.3592	11.5223	Nontarget
Aven	12.2642	1.27349	0.921247	1.38236	0.166862	0.310832	40.351	33.3519	51.7702	19.6263	20.0619	29.4153	17.2426	27.0308	25.6052	29.4875	6.2269	37.6344	8.88863	8.30157	Nontarget
Avl9	482.064	0.759148	0.186687	4.06643	4.77389e-05	0.000397352	172.684	23.3522	43.125	210.327	25.2607	45.8104	192.068	53.9806	214.43	61.4402	139.48	54.3986	142.191	70.3695	MEIOC.target
AW146154	28.8878	0.510733	0.693414	0.736548	0.461397	0.624558	21.5786	9.29409	3.46547	19.9753	6.74587	2.94715	13.0732	12.0045	13.0814	5.69053	16.133	8.04169	16.6569	8.40881	Nontarget
AW209491	23.5156	-0.461544	0.560329	-0.823703	0.410109	0.576643	9.63092	7.454	18.7206	5.20666	6.15731	15.1224	11.2436	19.7821	14.5598	19.8447	16.5109	24.8274	17.6965	16.8392	Nontarget
AW549877	212.597	0.725591	0.276752	2.62181	0.00874646	0.0315247	96.8885	13.9333	26.1077	106.204	15.0372	20.7887	82.8279	29.5008	99.5682	33.2542	73.4365	31.5113	65.2347	35.3645	MEIOC.target
AW554918	233.432	0.335667	0.26689	1.2577	0.208501	0.364382	140.801	42.8419	43.4544	125.657	25.0569	32.9557	104.587	37.9225	148.867	42.1793	40.4048	23.7122	62.2229	16.7457	Nontarget
Axdnd1	141.668	-0.264593	0.458459	-0.577135	0.563848	0.710434	80.868	143.064	39.3823	80.2796	84.1059	40.9301	104.172	30.0972	110.209	37.3525	16.9729	5.70232	12.9178	4.46617	Nontarget
Axin1	333.663	0.0763153	0.196588	0.3882	0.697868	0.811632	203.558	73.0681	120.94	191.353	53.3977	105.258	146.256	95.9048	180.182	105.235	138.796	102.027	187.01	99.3159	Nontarget
Axin2	81.8212	-0.906054	0.313221	-2.8927	0.00381944	0.0161579	11.9443	17.1644	17.8752	21.9998	13.0021	29.8919	22.1927	27.2987	18.1715	25.4475	51.9888	40.4407	56.1766	44.1408	Nontarget
Axl	271.91	-1.01379	0.265815	-3.81389	0.000136798	0.000992796	17.8142	42.3189	82.8527	29.708	28.1213	105.501	30.5756	82.8633	32.809	86.7253	97.8043	150.417	97.4882	162.361	Nontarget
Aym1	15.6897	2.85148	2.16692	1.31592	0.188202	0.339077	104.436	196.58	40.4798	88.0852	165.197	24.7278	69.2995	22.4479	163.719	28.7496	0	0	0	0	Nontarget
Azi2	290.442	2.27766	0.272749	8.35077	6.78204e-17	5.47487e-15	420.185	71.7591	74.2895	310.12	53.9462	59.5216	230.973	81.8826	298.174	68.9085	81.109	83.9182	75.8563	82.6697	MEIOC.target
Azin1	668.343	2.03887	0.210638	9.67948	3.686e-22	5.56964e-20	841.822	81.5577	83.7522	564.417	28.4125	72.0386	553.751	88.4362	588.448	87.2656	150.48	89.0698	172.933	100.839	MEIOC.target
B230118H07Rik	37.6756	1.27655	0.609287	2.09515	0.0361576	0.0990363	60.3159	44.1313	121.493	17.9577	29.6188	86.3225	50.5944	111.847	38.5436	162.558	7.69862	74.5434	11.0734	40.0208	Nontarget
B230219D22Rik	235.34	1.60883	0.248915	6.46339	1.02382e-10	3.15059e-09	126.166	13.1757	26.7797	156.626	14.529	42.6567	105.19	40.2507	151.541	35.3237	52.6583	47.9594	59.5974	43.9278	MEIOC.target
B230307C23Rik	25.4525	0.0307251	0.631634	0.0486439	0.961203	0.978005	59.0277	15.5656	16.9307	47.3022	22.7129	7.84254	28.0749	19.3876	38.5299	18.2263	49.8928	22.9828	59.4181	19.9491	Nontarget
B2m	39.0854	-1.16251	0.562899	-2.06522	0.0389021	0.104561	13.078	24.6162	139.271	12.2551	20.2476	142.664	12.5276	170.086	6.08986	198.933	36.7601	206.914	30.6052	234.583	Nontarget
B3galnt1	81.2268	0.743979	0.425621	1.74798	0.0804669	0.181961	121.319	25.8104	50.8658	94.602	24.9247	53.6859	75.9173	61.7934	89.9807	55.8576	14.7781	17.3603	19.8068	16.8515	Nontarget
B3galnt2	103.9	1.29609	0.35333	3.6682	0.00024426	0.00163478	62.1836	19.6681	20.2274	62.7998	24.7595	21.6322	43.2413	30.4293	65.4247	32.7813	33.4822	33.6647	33.4313	44.6874	MEIOC.target
B3galt1	14.592	-1.73688	0.717364	-2.4212	0.0154695	0.0503516	2.07656	0.910258	6.29873	1.76843	0.994088	6.09309	2.26515	5.36647	3.32668	5.46645	7.73035	6.19629	10.7291	4.50167	Nontarget
B3galt6	17.0258	0.733398	0.732469	1.00127	0.316697	0.486597	9.78888	1.72785	6.15198	12.9254	2.19546	6.19275	10.7952	6.21123	9.62579	7.48685	3.52703	2.15687	4.79548	7.18031	Nontarget
B3gat3	28.538	0.338494	0.504536	0.670902	0.502283	0.659061	18.2938	13.6069	19.9005	19.9895	10.2074	34.1612	19.7301	29.4339	18.3679	26.8544	19.7021	36.7836	18.8992	31.5632	Nontarget
B3glct	16.3004	0.0304871	0.711349	0.0428581	0.965815	0.979803	2.63038	2.64088	5.06979	2.08079	1.32189	7.38098	1.56315	7.15264	3.1011	6.42448	1.75708	7.63986	4.13219	9.17694	Nontarget
B3gntl1	74.8966	-0.805285	0.394401	-2.04179	0.0411721	0.10939	26.9672	32.4389	12.3874	28.4681	14.6635	20.6666	30.5908	17.1504	25.4639	13.8192	73.5538	19.2326	99.5156	30.5099	Nontarget
B4galnt1	46.7081	-0.712684	0.426306	-1.67177	0.0945706	0.205001	5.81522	11.2744	28.1181	8.02936	15.0893	31.9348	5.49026	26.9162	7.57627	33.7259	18.7722	50.0998	17.2913	47.9174	Nontarget
B4galnt3	16.407	0.214246	0.768184	0.278899	0.780322	0.867466	7.82003	4.05941	3.81541	9.48552	2.26231	0.478536	7.31102	2.14544	8.06113	2.69971	9.92867	2.8312	13.9872	6.2794	Nontarget
B4galt1	115.037	-0.199986	0.259296	-0.771266	0.440549	0.60494	29.5145	9.92518	33.5065	31.1749	10.3774	31.5547	26.5793	34.8111	33.7219	35.3358	49.2085	47.7673	59.9559	50.5413	Nontarget
B4galt2	27.2791	-0.236186	0.575036	-0.410732	0.681269	0.799188	19.4273	18.8103	10.7633	16.5912	13.8763	16.0217	15.5449	12.5792	16.5337	17.5852	12.0661	13.1578	25.4417	10.1157	Nontarget
B4galt3	39.456	0.456173	0.454894	1.00281	0.315952	0.48601	14.2178	12.9815	25.3975	12.09	10.9764	24.0626	9.62094	31.1068	20.1734	26.8454	16.0791	44.5581	20.5271	51.2495	Nontarget
B4galt4	14.0017	-0.538009	0.770852	-0.697941	0.485214	0.645034	3.59772	6.51145	10.7455	5.61755	5.38131	8.94243	1.63339	17.1307	3.03305	8.53349	5.77067	14.1183	9.75832	24.1808	Nontarget
B4galt5	305.118	0.454644	0.263558	1.72502	0.0845236	0.188637	203.621	25.6434	20.6589	177.704	19.0159	23.5003	144.769	21.4746	197.685	18.9139	113.802	16.7002	110.074	20.08	Nontarget
B4galt6	58.0428	-0.493156	0.37447	-1.31694	0.187857	0.338841	6.07022	3.33851	6.22215	9.24434	5.37583	9.92525	9.6417	13.6962	9.09653	16.9912	20.0053	18.614	20.2794	20.0888	Nontarget
B4galt7	37.4241	1.42355	0.524736	2.7129	0.00666978	0.0252684	24.9869	9.09542	20.165	25.5719	17.8619	16.6537	21.2179	27.4116	32.9948	17.1895	11.515	28.3551	14.3298	26.1203	MEIOC.target
Babam1	64.2556	-0.462708	0.40451	-1.14387	0.252677	0.41558	31.2126	86.2978	85.3072	26.5098	47.6012	86.3653	16.9957	85.9181	34.1009	82.1117	29.5923	83.8928	36.6306	60.9394	Nontarget
Babam2	20.9693	-0.275963	0.644827	-0.427965	0.668677	0.790474	19.5168	7.96428	17.951	10.1145	2.51075	28.6693	19.9042	30.9853	15.0183	33.7801	19.2699	25.7671	11.9632	16.8138	Nontarget
Bace1	38.0705	-0.751932	0.460781	-1.63187	0.102708	0.218189	2.67574	3.37689	6.45999	4.86285	1.66365	9.91691	5.57764	8.99041	4.179	8.17993	12.8119	14.9157	15.4395	15.5904	Nontarget
Bach1	117.79	0.335226	0.293363	1.1427	0.253164	0.416207	35.322	5.45633	8.27498	43.8495	5.30733	8.13717	41.3299	11.2188	41.8315	8.67274	49.428	13.7749	50.3395	15.0691	Nontarget
Bach2	63.6127	-0.86151	0.395621	-2.17761	0.0294348	0.0844084	9.43858	4.98372	2.3467	14.158	5.9035	3.44814	12.0509	3.82426	12.1499	3.82584	32.8465	3.84765	34.8143	7.72212	Nontarget
Bad	18.0945	0.738548	0.700862	1.05377	0.291988	0.460506	28.751	27.198	41.0907	14.8427	18.0182	39.7631	16.5981	39.2509	24.6107	33.9742	5.50153	30.5784	11.0103	22.3029	Nontarget
Bag1	197.311	0.374059	0.246222	1.51919	0.128714	0.256982	125.079	322.597	406.147	81.9315	193.334	296.675	112.976	318.534	104.537	331.348	66.7083	298.151	82.8669	341.17	Nontarget
Bag2	36.8558	-0.49188	0.495957	-0.991779	0.321305	0.491104	117.875	60.7525	137.99	14.1153	7.98923	43.5565	14.2778	36.4926	20.9883	66.3412	13.6485	42.0075	26.5658	149.046	Nontarget
Bag3	19.0118	-0.13421	0.644306	-0.208302	0.834993	0.901129	2.71775	2.33401	9.39133	3.57328	0.93653	10.3687	4.67392	8.30306	6.78458	14.2336	11.0132	22.7825	8.82969	19.5469	Nontarget
Bag4	212.239	0.853602	0.245859	3.47192	0.000516756	0.00309633	109.372	13.5742	24.8989	114.184	12.4818	28.3476	90.5259	33.5038	111.889	32.5025	53.8672	29.3453	66.4609	32.1502	MEIOC.target
Bag5	98.4592	1.1236	0.338592	3.31844	0.000905213	0.00491425	145.519	82.9142	93.7292	68.2835	34.1465	53.1031	69.0091	60.8402	75.9976	67.6673	21.7489	45.4698	26.2346	40.8931	MEIOC.target
Bag6	509.429	-0.545467	0.22364	-2.43904	0.0147264	0.0483739	83.881	200.645	157.009	65.8494	120.052	176.087	93.62	157.227	104.449	158.117	106.632	152.721	134.444	157.729	Nontarget
Bahcc1	622.514	-1.24757	0.184188	-6.77332	1.25859e-11	4.52247e-10	38.5488	21.3155	14.6888	75.9561	26.2928	21.5361	65.0969	18.8436	65.3171	17.4697	218.661	30.1899	257.732	29.3008	Nontarget
Bahd1	210.167	0.988269	0.264327	3.73882	0.000184889	0.00128941	71.5675	12.0087	22.9976	101.931	14.3301	30.0921	62.0267	24.3132	101.066	23.9078	62.5277	45.4732	87.3799	43.498	MEIOC.target
Baiap2	89.5816	0.932976	0.367047	2.54185	0.0110268	0.0381568	36.1171	31.6372	25.0322	39.4146	23.0607	40.6536	26.9515	33.5979	51.928	32.8848	23.3049	38.2659	28.2986	51.5847	MEIOC.target
Baiap2l1	51.6623	1.9473	0.428164	4.54803	5.41499e-06	5.86591e-05	33.2229	9.44704	9.53537	31.3185	7.98345	15.4269	28.8513	14.2645	42.2572	12.069	18.0479	21.1655	13.9459	24.3107	MEIOC.target
Bak1	9.97309	-0.194603	0.853446	-0.22802	0.819631	0.891571	2.4583	1.85023	2.57038	1.86513	1.95158	7.10148	3.11822	7.29609	4.75464	7.32979	4.8355	11.3897	5.6984	5.43573	Nontarget
Bambi	15.8956	-0.0722013	0.672983	-0.107285	0.914563	0.950867	2.34183	1.06835	4.26057	3.65755	1.59605	4.4065	2.99577	6.97307	2.75202	5.3231	2.86543	6.67663	3.64201	4.45989	Nontarget
Banf1	25.4129	1.00735	0.665717	1.51319	0.130232	0.259065	38.5055	43.4062	126.848	23.4635	22.8406	110.692	20.7568	114.368	25.7695	101.448	10.9642	106.474	10.8809	76.0378	Nontarget
Banp	417.165	-0.942119	0.243938	-3.86212	0.000112408	0.000838506	104.491	43.8195	24.8911	130.762	44.9438	31.7708	113.535	23.8727	133.085	29.9937	217.473	29.5339	335.633	68.6398	Nontarget
Bap1	221.243	0.562007	0.225478	2.49251	0.0126843	0.0428113	123.078	51.3686	58.2285	117.423	42.4155	66.4772	92.8572	43.7311	112.994	50.101	69.3532	56.0834	84.5907	53.5305	Nontarget
Bard1	253.316	1.67667	0.261459	6.41275	1.42922e-10	4.31917e-09	141.147	11.151	18.7431	138.514	10.1505	22.7912	104.465	20.8206	138.415	20.5538	25.706	14.3734	32.8548	15.7246	MEIOC.target
Basp1	370.937	-0.631672	0.343662	-1.83806	0.0660535	0.157147	45.9682	242.145	395.942	49.6509	311.105	488.672	88.3838	326.103	77.9131	293.276	124.169	486.95	133.143	470.232	Nontarget
Bax	22.2259	-0.86609	0.626142	-1.38322	0.166599	0.310538	12.9423	25.3127	53.172	19.9269	25.3421	115.558	10.5525	44.8149	12.053	52.4013	32.8654	63.5448	31.2929	110.544	Nontarget
Baz1a	760.668	-0.85817	0.230706	-3.71976	0.000199416	0.00137526	170.69	202.584	117.506	187.003	117.314	107.222	231.895	99.2736	217.546	112.304	240.677	67.4393	216.146	69.9203	Nontarget
Baz1b	1155.72	-0.000956953	0.145902	-0.00655886	0.994767	0.996542	309.937	158.755	134.354	320.787	115.579	135.45	295.645	121.199	283.486	107.821	313.715	137.573	336.921	130.734	Nontarget
Baz2a	2414.63	-0.358649	0.194285	-1.846	0.0648928	0.155164	608.123	285.435	159.599	521.26	133.132	147.175	503.1	140.631	550.649	139.701	423.647	89.052	382.156	80.3918	Nontarget
Baz2b	762.558	-1.05097	0.284098	-3.69933	0.00021617	0.00148041	127.983	129.707	48.4038	162.036	80.7883	61.3635	205.322	49.2435	152.915	50.9801	296.744	40.7853	237.173	42.9858	Nontarget
Bbip1	36.2211	0.229819	0.524531	0.438141	0.661284	0.7852	19.5468	9.10869	32.5526	16.5573	6.56455	29.5507	9.43827	38.6675	15.8266	31.2068	12.4758	31.6375	8.63965	19.707	Nontarget
Bbof1	336.436	0.220681	0.387183	0.569965	0.568701	0.714271	229.05	669.544	140.724	173.077	481.238	118.871	262.895	101.027	275.384	135.41	29.4093	17.1577	23.759	15.0187	Nontarget
Bbs1	186.989	1.76535	0.334538	5.27699	1.31327e-07	2.21433e-06	87.4903	23.1231	14.8985	91.2606	25.2677	12.6439	77.5252	14.3234	96.9401	17.9393	11.9762	8.25098	13.006	5.85071	MEIOC.target
Bbs10	35.5589	0.364213	0.594745	0.612386	0.540283	0.690316	38.2964	9.57539	13.5031	33.8827	7.44008	10.2687	23.3003	14.1301	27.8153	19.8057	7.56112	6.98851	12.9978	5.3577	Nontarget
Bbs12	25.4858	0.762117	0.637446	1.19558	0.231861	0.391114	24.1488	5.63966	5.78935	32.7815	4.9429	9.77363	20.8823	13.3282	24.8213	4.66934	12.1923	7.98486	19.2877	9.22897	Nontarget
Bbs2	66.0982	-0.723367	0.405357	-1.78452	0.074339	0.172365	20.4336	32.5372	38.0525	12.6219	28.4068	32.1031	18.4085	30.095	17.5558	35.7034	11.6546	14.952	14.8908	17.513	Nontarget
Bbs4	82.3062	1.49086	0.376044	3.9646	7.35203e-05	0.000576521	100.279	24.7295	20.406	77.8324	23.2822	24.1118	79.4332	18.4268	83.1889	25.2137	30.9638	28.3113	35.4736	18.0079	MEIOC.target
Bbs5	19.3271	1.3296	0.713861	1.86255	0.0625251	0.150699	37.7252	15.0986	25.1057	32.0497	12.1434	13.0878	17.6091	19.0889	26.2692	23.0436	9.33456	12.0948	6.93888	16.7554	Nontarget
Bbs7	48.8586	-1.71198	0.57118	-2.99727	0.0027241	0.0122403	34.4976	27.6265	41.0771	21.8879	19.7164	25.0973	20.671	35.4559	20.6292	41.9025	13.0619	5.0862	10.3921	5.93952	Nontarget
Bbs9	109.954	-0.221982	0.324845	-0.683347	0.494388	0.65243	38.9755	32.9018	41.2089	48.1742	19.0821	41.6069	34.5049	48.7576	32.7228	51.2428	33.2194	34.4165	32.7984	32.1723	Nontarget
Bbx	911.051	-0.743612	0.17529	-4.24219	2.2135e-05	0.000200679	163.298	115.768	173.454	189.906	70.7452	152.933	223.38	160.085	215.437	165.388	388.074	219.34	438.22	191.986	Nontarget
BC003331	124.959	1.38538	0.303255	4.56836	4.91554e-06	5.39428e-05	104.517	30.1914	32.9983	108.05	33.0165	35.0853	103.788	45.8898	83.9655	46.2244	32.9882	36.2463	37.5571	34.463	MEIOC.target
BC003965	46.7236	1.88687	0.465982	4.04923	5.13864e-05	0.000423821	21.9064	9.80326	11.4205	33.6674	18.7599	12.4556	27.6328	10.9932	32.5225	11.2179	12.1049	16.143	9.28103	16.7977	MEIOC.target
BC004004	55.3892	0.535716	0.415009	1.29085	0.196755	0.349872	34.0846	20.3808	51.7186	24.1492	9.92229	49.3369	16.353	55.5359	21.7974	64.4437	14.0709	45.4924	15.9293	46.602	Nontarget
BC005537	899.763	1.26702	0.182397	6.94648	3.74518e-12	1.39686e-10	360.842	60.8364	94.2634	451.194	60.2125	113.58	328.602	127.283	373.839	129.489	143.973	111.429	152.581	111.912	MEIOC.target
BC005561	1315.21	-0.306104	0.201239	-1.5211	0.128235	0.256339	649.935	248.02	86.3423	680.843	197.325	97.4943	766.384	86.1203	624.945	95.0967	452.912	48.5697	429.237	47.7605	Nontarget
BC005624	121.15	0.0863304	0.322831	0.267416	0.789149	0.872751	49.8201	106.848	93.443	58.4584	120.875	87.2788	50.927	75.2818	64.1229	81.8307	34.8585	73.3982	44.1031	54.1165	Nontarget
BC017158	33.0248	0.463034	0.55832	0.829335	0.406915	0.573947	12.9914	6.30351	16.1555	9.36758	12.6793	21.0794	12.5622	17.5169	11.0802	13.8472	6.95356	17.8476	13.3597	23.7323	Nontarget
BC017643	20.9673	0.125599	0.620952	0.202269	0.839706	0.903898	10.5803	6.30647	11.0489	11.0333	3.68428	10.5707	8.88213	9.9085	11.11	16.9697	7.89022	10.918	14.2106	19.716	Nontarget
BC022687	31.3083	0.372075	0.567816	0.655274	0.512291	0.66716	34.9004	18.9987	22.5451	29.5113	10.0275	22.7133	16.3702	15.1877	26.1527	25.7848	16.2173	14.3353	14.5093	17.3365	Nontarget
BC024978	55.8653	0.0665146	0.410299	0.162113	0.871217	0.9236	16.5562	13.6584	17.7127	9.67799	9.83121	10.8607	14.5995	10.0093	15.425	14.6629	14.4825	9.41819	13.6954	9.23936	Nontarget
BC025920	26.2669	-0.994364	0.650008	-1.52977	0.126073	0.252661	3.65019	16.8409	7.57849	8.01009	12.0685	9.33632	3.44239	12.0489	10.8027	9.76332	15.8203	14.1422	17.8907	12.7226	Nontarget
BC029722	10.8451	0.7191	0.818574	0.878479	0.379684	0.547998	5.13025	4.69587	5.98649	5.09711	2.22064	7.46966	5.59889	11.893	5.87042	4.46725	8.21052	22.2774	8.82332	15.131	Nontarget
BC030336	171.913	2.55613	0.347499	7.35578	1.89812e-13	8.73877e-12	329.224	14.8023	40.9609	120.573	7.28181	22.6383	153.594	27.5329	129.653	23.1005	29.5067	32.8865	38.4051	33.6386	MEIOC.target
BC030867	28.6299	-0.605346	0.610176	-0.992084	0.321156	0.490998	12.0515	10.4644	12.4234	14.9474	6.94595	7.59594	11.8294	11.6957	21.1732	19.0311	12.8614	5.77859	19.7694	13.0617	Nontarget
BC031181	50.9857	-0.170942	0.549947	-0.310833	0.755928	0.851105	46.5782	21.0213	153.721	29.2117	32.0051	115.547	17.9622	157.153	18.5921	175.435	18.6065	109.198	24.7634	105.795	Nontarget
BC034090	38.5209	-0.335239	0.475249	-0.705396	0.480564	0.640643	4.4275	4.9488	7.61306	5.79591	6.39924	13.318	6.07363	6.86517	7.75466	8.99154	11.9579	15.7265	17.4156	19.7389	Nontarget
BC037034	52.0622	0.429217	0.452281	0.949005	0.342618	0.511864	26.2275	11.5209	19.6627	30.2061	26.9608	28.2629	28.0002	23.9273	36.3764	19.0472	22.0487	23.8474	23.1788	24.1398	Nontarget
BC048403	54.6691	1.86674	0.445371	4.19143	2.77206e-05	0.000243818	50.8288	5.11718	8.69041	49.5575	5.25127	9.72031	42.9848	9.33068	52.2323	7.47137	15.9884	10.7274	14.2281	8.10453	MEIOC.target
BC049715	20.4161	1.10302	0.862447	1.27894	0.200919	0.355134	45.9461	16.4735	21.5617	47.5032	13.0814	12.6587	54.7924	17.8758	43.6877	15.9878	16.5314	8.57502	3.06762	9.62721	Nontarget
BC049730	24.1372	1.36117	2.04534	0.665501	0.50573	0.661767	32.1488	19.6936	54.5713	27.7423	22.307	38.8078	22.8966	60.6324	35.6973	71.0486	0	1.37819	0	0	Nontarget
BC051142	222.476	-0.985771	0.381637	-2.583	0.00979439	0.0346218	118.101	420.082	146.924	115.532	297.802	131.991	163.922	97.7667	202.14	114.293	61.3226	22.0247	58.1234	30.3417	Nontarget
BC052040	23.0171	0.469987	0.606693	0.77467	0.438534	0.602959	13.4387	6.97476	7.89075	16.0389	3.90478	8.33464	15.3553	10.8447	16.5532	7.94305	8.64393	5.0893	9.46126	10.5296	Nontarget
BC055324	126.918	-0.825002	0.276836	-2.98011	0.00288143	0.0128105	34.3165	20.0881	49.5718	51.1387	23.4869	47.6503	36.21	58.0861	41.9002	61.5412	67.2215	50.9162	71.2206	56.0647	Nontarget
BC067074	14.6198	-0.482518	0.699428	-0.689875	0.490273	0.648525	0.965542	0.62885	2.8668	1.26885	0.945714	4.33175	1.25206	2.52225	2.1176	2.54849	2.76407	3.10651	3.08102	3.35901	Nontarget
BC106179	11.4531	-2.08369	0.895785	-2.3261	0.020013	0.0616017	0	0.200925	2.03244	2.10759	2.5336	3.72822	0.884389	5.71444	2.03164	5.45658	5.57305	6.59726	5.67981	4.04112	Nontarget
Bcam	14.9914	-0.497198	0.724635	-0.686136	0.492628	0.650636	3.34559	3.74861	2.95466	3.2888	2.83283	8.01465	4.5438	10.2767	2.38708	7.42313	9.61114	16.8418	12.5599	14.4561	Nontarget
Bcan	15.2474	-0.81314	0.719546	-1.13007	0.258445	0.422561	0.942159	5.66577	4.21803	0.712252	4.32083	4.8721	2.05577	8.24818	3.34554	6.80351	4.9835	9.94718	6.19695	12.392	Nontarget
Bcap29	117.655	0.435164	0.316811	1.37358	0.169573	0.314887	107.432	36.3751	114.93	79.0914	27.3379	96.8085	78.9368	105.865	92.827	119.329	23.9313	49.0125	20.5514	42.8881	Nontarget
Bcap31	39.1029	-0.79759	0.519131	-1.53639	0.124442	0.25067	7.67548	17.021	84.1404	11.8913	14.3708	106.277	11.7173	89.1166	7.0464	86.525	12.3876	104.723	24.2626	105.12	Nontarget
Bcar1	115.813	0.050976	0.284698	0.179053	0.857896	0.9157	29.8523	13.9459	33.6084	56.9343	16.0865	39.0967	37.6837	41.4767	51.5091	38.5743	53.3977	57.1291	70.9335	55.5973	Nontarget
Bcar3	65.1319	-0.239084	0.340249	-0.702675	0.482258	0.642248	17.322	8.42142	18.9716	21.1097	12.1741	22.8162	23.7605	25.7031	23.2728	20.9778	31.3421	31.0101	40.3202	31.5935	Nontarget
Bcas2	77.6179	-0.301905	0.337362	-0.894899	0.370841	0.539038	59.7899	49.049	110.28	60.0696	49.9953	100.739	51.659	132.505	71.7666	135.871	47.8854	93.7506	67.4492	96.5884	Nontarget
Bcas3	99.4779	-0.948342	0.355083	-2.67076	0.00756799	0.0280087	15.8339	20.5527	32.8753	18.9992	15.3548	56.3156	21.9705	37.3405	28.0744	39.6681	34.3338	38.673	46.4966	40.8218	Nontarget
Bcat2	70.5119	-0.485645	0.408703	-1.18826	0.234731	0.394881	11.6842	35.8091	75.506	14.6335	46.8415	79.2973	18.0077	72.3247	15.4602	55.3241	30.3313	94.6304	32.4083	122.416	Nontarget
Bccip	78.1283	0.853321	0.360106	2.36964	0.0178055	0.0562464	93.9083	111.108	102.075	102.362	88.3141	107.032	86.6091	114.281	74.3644	103.956	62.0065	105.925	43.336	127.829	Nontarget
Bckdha	43.2092	-0.292769	0.475625	-0.615545	0.538195	0.688651	6.93589	18.8051	40.4447	11.54	18.0777	55.7502	13.209	38.2652	14.0689	37.3934	11.4512	52.6051	20.7727	46.2162	Nontarget
Bckdhb	28.3564	-0.395752	0.544543	-0.72676	0.467373	0.630064	15.8184	25.715	18.4682	14.3555	33.0203	34.2751	13.4985	31.4091	20.2958	20.0499	28.2697	42.1902	32.7459	28.4905	Nontarget
Bckdk	49.8544	-0.675734	0.401792	-1.6818	0.0926073	0.202199	6.57492	9.65634	16.2856	10.1279	17.2497	25.8391	7.90185	26.4687	11.0141	19.6118	16.1706	28.2085	22.2317	32.1905	Nontarget
Bcl10	50.3325	3.29075	0.480039	6.85517	7.12266e-12	2.60707e-10	83.7978	8.99655	16.0638	85.9444	10.8812	16.7824	56.7418	20.1262	63.0337	22.26	9.11165	30.5756	12.717	26.1538	MEIOC.target
Bcl11a	49.9782	1.88582	0.555223	3.3965	0.000682539	0.00388056	33.2987	4.18885	5.95371	36.0381	3.81923	4.1612	33.5446	3.02981	23.5745	7.4159	7.97767	2.96634	5.92739	5.24372	MEIOC.target
Bcl11b	25.8311	-0.221184	0.584939	-0.378132	0.705332	0.817208	8.2902	3.18777	2.34466	8.15257	0.992277	2.23699	7.90509	1.96218	8.59094	2.23582	13.0472	2.30869	17.1949	2.4098	Nontarget
Bcl2	17.1055	-1.27616	0.730022	-1.74811	0.0804453	0.181948	1.64467	2.21836	1.70124	1.32672	0.674559	2.48185	3.85801	6.45863	1.81914	2.45396	7.42471	2.1166	6.81819	6.71759	Nontarget
Bcl2l1	208.365	1.92041	0.289656	6.62995	3.35805e-11	1.1373e-09	230.169	42.1753	55.0399	217.616	32.3809	48.8847	144.498	63.3381	237.968	58.6698	50.5049	48.9338	56.7091	59.4836	MEIOC.target
Bcl2l11	149.385	-0.817414	0.315427	-2.59145	0.00955712	0.0338869	30.6602	10.3262	14.6276	63.9463	5.08061	26.0769	58.199	15.9333	54.5629	14.8105	143.293	28.9316	138.365	34.5386	Nontarget
Bcl2l12	13.3884	-1.3021	0.849035	-1.53362	0.125123	0.251398	9.78179	17.7003	32.8992	10.2128	26.4278	23.5841	8.34924	47.3397	12.3141	33.9924	15.5406	22.4268	15.6926	12.5858	Nontarget
Bcl2l13	149.483	0.827752	0.273413	3.02747	0.00246609	0.0113352	38.312	11.7219	13.9322	44.1607	12.7562	15.4726	33.3755	16.5401	43.0211	14.0748	27.4883	18.9171	24.577	16.1414	MEIOC.target
Bcl2l2	121.367	-0.80535	0.300894	-2.67652	0.00743901	0.0276524	15.1774	27.6809	37.8952	22.5254	27.0755	89.0824	21.3671	45.3303	24.1333	48.5854	55.9622	93.8808	42.8682	53.7104	Nontarget
Bcl3	20.0723	-1.47991	0.614185	-2.40956	0.0159718	0.0515982	4.28835	5.27876	8.75576	5.05871	9.85619	21.2602	7.18019	10.2297	5.90888	12.6993	22.5491	19.1165	25.5276	19.0367	Nontarget
Bcl6	10.0311	-0.650295	0.873	-0.744897	0.456334	0.619911	1.78124	0.443808	2.08891	1.6635	2.39897	4.4913	1.95384	3.17516	2.44794	1.78368	6.35159	7.76836	7.99462	4.54841	Nontarget
Bcl7a	72.2591	-0.681952	0.365035	-1.86818	0.0617367	0.149104	13.9147	7.69321	9.77027	24.052	9.17018	12.8263	20.7476	10.6624	23.1092	9.52755	43.1118	13.4941	36.5047	13.0067	Nontarget
Bcl7b	77.9627	1.12572	0.433816	2.59493	0.0094609	0.0335883	192.268	69.466	79.5793	156.702	19.3073	55.9456	98.3829	33.3909	91.1747	52.5278	69.3729	39.6634	34.9913	64.9516	MEIOC.target
Bcl7c	19.6744	-0.831705	0.631571	-1.31688	0.187878	0.338841	20.1849	40.4665	38.6088	12.8945	15.3361	41.4071	17.6004	37.6222	32.5313	32.5312	45.3343	55.6708	67.8267	51.4794	Nontarget
Bcl9	390.4	-0.0619108	0.211537	-0.29267	0.769774	0.86089	95.7641	17.2215	22.8923	137.232	19.079	35.1986	117.82	32.234	127.071	28.2073	152.495	32.292	136.371	35.8985	Nontarget
Bcl9l	268.665	-0.71562	0.243078	-2.944	0.00324002	0.0140963	25.344	16.6932	21.6292	43.4112	15.6088	40.575	48.3011	32.5744	46.6296	30.7207	96.3809	46.9802	120.358	50.6664	Nontarget
Bclaf1	1008.69	0.381932	0.165295	2.3106	0.0208547	0.0638093	403.747	422.699	303.466	390.088	369.15	306.75	449.997	319.901	398.679	319.538	307.973	286.707	283.957	283.217	Nontarget
Bcor	46.6772	-0.783412	0.41046	-1.90862	0.0563111	0.139078	6.85196	2.06062	5.29878	9.7765	2.7299	8.28388	10.2601	7.31099	7.50885	8.19245	17.8036	8.93395	16.9764	8.40936	Nontarget
Bcorl1	190.567	-0.968117	0.265159	-3.65107	0.000261147	0.00173597	16.2411	13.2094	17.7044	30.3426	12.7644	30.1542	20.2888	17.6082	24.2344	17.0839	63.4143	25.3201	66.9601	34.921	Nontarget
Bcr	132.398	-1.13467	0.317155	-3.57766	0.000346681	0.00222064	9.66321	7.60184	18.3903	18.4604	7.64068	23.6681	17.4203	23.5528	12.6226	15.0013	41.9754	29.0456	51.6622	30.7286	Nontarget
Bcs1l	13.5887	0.417618	0.76542	0.545607	0.585336	0.727412	6.49853	5.28967	10.575	7.14855	6.53041	16.4061	4.54241	12.9637	3.38371	11.3199	8.55305	25.917	5.03745	15.6248	Nontarget
Bdh1	12.922	0.798402	0.794662	1.00471	0.315038	0.485174	5.70089	1.14125	5.38018	5.16952	2.68651	8.86232	2.91744	11.0571	3.25161	9.31373	7.72816	12.4674	3.03288	19.2634	Nontarget
Bdp1	2407.47	-0.153955	0.23563	-0.653378	0.513513	0.668241	639.621	122.71	64.5774	752.526	89.9712	80.4583	917.371	67.0836	739.034	67.8768	970.368	75.4806	768.118	65.1834	Nontarget
Becn1	178.5	0.0243149	0.237906	0.102204	0.918595	0.953036	67.3807	79.087	123.534	54.791	55.9287	116.838	57.0688	91.8283	64.0853	106.11	56.1039	116.978	56.3489	111.77	Nontarget
Begain	17.9607	-1.22102	0.679302	-1.79747	0.0722617	0.168382	5.328	4.92345	5.44122	4.83679	9.33224	9.37309	7.14647	8.16917	7.34639	6.37144	9.75586	6.48887	12.2465	5.00388	Nontarget
Bend3	87.1411	-0.205907	0.379074	-0.543183	0.587004	0.729023	22.4516	4.11124	7.02013	25.1433	7.02577	9.44382	25.4215	6.06993	26.6516	4.77532	31.3459	8.02904	36.1361	7.59727	Nontarget
Bend4	500.847	-0.534112	0.159046	-3.35823	0.000784444	0.00436518	61.6913	22.2834	38.2216	86.1626	18.8283	44.4527	81.3419	48.4939	86.9657	46.4476	156.622	65.215	175.961	66.0119	Nontarget
Bend5	19.9263	-1.01647	0.705779	-1.44021	0.149808	0.287258	21.1637	1.52081	11.4127	25.9298	3.87205	11.0985	19.4732	15.2009	12.2349	9.54762	36.9666	6.14284	30.5042	16.1719	Nontarget
Bet1	33.063	0.653792	0.655109	0.99799	0.318284	0.488196	38.6314	7.29291	55.8688	27.3501	16.6952	38.8824	25.8216	53.6685	29.5958	49.26	16.5347	35.6398	6.26478	22.6293	Nontarget
Bet1l	31.6492	1.18846	0.581095	2.04521	0.0408342	0.108762	45.0103	7.8647	15.3759	48.2362	7.4053	10.957	40.0199	9.80724	53.1024	20.6773	9.16505	17.0582	25.0871	11.0373	Nontarget
Bex1	11.1351	-0.959122	1.00752	-0.951965	0.341115	0.510706	3.85724	14.1262	67.4572	8.48514	24.0763	30.6464	7.54163	32.7091	7.33228	29.3807	9.93293	29.9803	19.7736	66.165	Nontarget
Bex2	57.905	-0.621892	0.45334	-1.3718	0.170125	0.31572	18.1653	133.213	173.047	30.7238	91.3088	170.715	34.694	147.618	31.3854	136.835	53.7007	170.103	64.4484	263.813	Nontarget
Bex3	47.1294	-0.529394	0.476361	-1.11133	0.266426	0.432103	29.1184	48.6015	147.77	21.0394	76.5977	215.293	31.65	137.787	25.2952	120.893	63.7284	209.287	58.0375	269.77	Nontarget
Bex4	63.1854	-0.436275	0.459657	-0.94913	0.342554	0.511861	35.8922	110.076	312.804	23.5714	68.636	259.355	15.1954	189.724	14.6754	258.69	42.3607	342.081	34.7594	335.493	Nontarget
Bfar	149.382	0.427535	0.299706	1.42651	0.153721	0.292643	106.268	38.6531	42.0555	89.3126	18.2755	51.3327	105.966	47.4317	115.998	34.3798	75.4742	38.1884	72.6951	44.013	Nontarget
Bgn	150.171	-0.970972	0.359693	-2.69945	0.0069455	0.0261449	10.9309	31.138	73.5392	20.8328	22.1885	100.659	44.3791	104.324	38.6228	100.734	85.2569	140.13	84.2061	161.946	Nontarget
Bhlhb9	79.1645	0.0141356	0.355095	0.0398081	0.968246	0.981206	28.3607	19.0311	58.5382	14.6768	17.0905	54.6157	13.0841	42.8102	20.0141	45.5018	23.1305	64.2339	28.8727	77.6718	Nontarget
Bhlhe40	26.8408	-0.152849	0.542314	-0.281846	0.778061	0.86577	17.624	5.09748	7.12621	11.3212	7.12428	31.9925	12.8084	21.7821	18.8282	5.9263	30.6095	24.0897	21.8283	13.3706	Nontarget
Bhlhe41	21.7998	-0.476228	0.649142	-0.733627	0.463176	0.62639	11.3921	19.4769	8.42925	29.7523	6.11638	8.05966	15.5363	21.6827	8.94039	18.6208	8.78329	23.6258	31.0566	22.7188	Nontarget
Bicc1	100.148	-1.04636	0.320695	-3.2628	0.00110317	0.00580184	14.9081	11.6238	22.1857	26.4916	5.56345	25.0646	24.712	33.8666	22.2015	32.6004	65.7375	44.4833	59.1861	32.3981	Nontarget
Bicd1	47.6358	0.305152	0.51732	0.58987	0.555278	0.703586	26.0655	7.10386	6.4594	26.3998	10.8012	16.3465	30.4005	13.3628	22.3057	10.5654	17.9888	7.68713	16.6198	6.41133	Nontarget
Bicd2	242.166	0.164781	0.226636	0.727071	0.467182	0.630041	91.6957	28.2933	28.817	93.5557	24.9063	37.6831	84.3156	32.6173	99.5877	28.8595	74.5726	30.9936	95.8818	39.575	Nontarget
Bicdl1	147.657	0.114278	0.346054	0.33023	0.741226	0.840655	93.9765	50.447	20.4376	119.118	49.5466	27.3354	61.6974	19.6043	94.75	25.9668	67.1146	16.4749	84.5576	26.1287	Nontarget
Bicra	65.2248	-1.11264	0.350143	-3.17766	0.00148467	0.00742084	4.1836	4.7101	7.36344	10.0652	5.61957	12.9462	8.65986	9.84514	8.89475	9.66132	25.6748	13.7252	25.7538	16.0453	Nontarget
Bicral	251.021	1.12053	0.232934	4.8105	1.50556e-06	1.94994e-05	88.1385	7.99667	13.3904	90.1994	9.75342	15.7766	86.2431	18.3115	99.7988	17.9173	49.4598	21.1957	54.5136	18.7648	MEIOC.target
Bid	44.3324	0.505868	0.416641	1.21416	0.224687	0.382251	31.8122	7.94292	12.229	46.6092	6.80406	14.6465	32.4161	16.4375	32.9014	15.497	48.3433	29.0207	46.6298	26.8936	Nontarget
Bin1	11.4976	-1.1399	0.832707	-1.36891	0.171027	0.316788	0.53716	2.35071	7.20272	5.40519	2.46459	19.5386	3.50078	8.81754	3.05243	10.1255	7.29293	13.8815	6.43075	9.2724	Nontarget
Bin2	65.3801	-0.0335239	0.389023	-0.0861747	0.931328	0.960923	39.2455	65.19	48.5369	31.8317	50.3412	39.5803	25.277	37.273	38.4011	47.1601	22.449	30.0072	31.8205	38.5699	Nontarget
Bin3	41.3783	-0.717535	0.46656	-1.53793	0.124067	0.250234	28.9818	32.9887	31.101	37.5227	15.4324	23.6855	33.1217	31.1491	30.9617	35.7291	46.2538	21.9395	49.2318	33.4405	Nontarget
Birc2	348.043	0.0745964	0.226251	0.329707	0.741622	0.840864	270.157	98.1112	174.658	169.517	103.919	219.421	166.273	162.332	215.359	180.769	120.39	160.481	188.629	94.7134	Nontarget
Birc3	36.104	-0.940692	0.461594	-2.03792	0.0415579	0.110093	10.399	10.9253	16.1833	9.98907	7.03818	21.6208	7.25859	12.6561	11.0748	14.3781	24.3924	23.9944	33.0172	25.8697	Nontarget
Birc5	68.6504	-0.131265	0.369447	-0.355303	0.722363	0.828464	77.4482	52.389	104.214	86.6874	36.7823	91.8077	76.7749	135.364	87.3484	137.338	49.8414	81.6588	64.6848	116.531	Nontarget
Birc6	2705.9	-1.02742	0.23955	-4.28896	1.79508e-05	0.000167645	175.547	31.2587	65.2414	334.377	27.5315	81.0577	334.86	83.4005	286.236	86.0831	705.028	94.1417	559.11	85.1083	Nontarget
Bivm	28.8032	0.155731	0.568525	0.273921	0.784145	0.869513	8.58714	3.5643	6.83236	11.3579	7.49858	7.63721	7.18877	14.7484	7.17273	11.3514	13.6484	16.6973	11.8229	18.5349	Nontarget
Blcap	49.5408	1.05458	0.429538	2.45514	0.0140829	0.0467025	56.6878	5.06928	23.3451	62.3915	4.83567	26.0251	31.9466	25.0848	47.8175	17.1677	19.6363	22.0913	27.4278	24.8637	MEIOC.target
Blm	175.685	-0.70491	0.254226	-2.77277	0.00555806	0.0218212	38.4141	25.5805	38.9842	60.3126	26.8026	42.7071	56.431	48.0519	52.0412	43.5166	87.4871	44.4878	78.2747	41.0996	Nontarget
Blmh	105.724	0.069307	0.324091	0.213851	0.830664	0.898477	43.1416	25.316	72.4145	39.567	17.0154	70.9583	26.0318	84.5535	36.0643	76.8035	28.9225	83.2698	49.5799	95.0556	Nontarget
Bloc1s1	13.9969	0.418548	0.935555	0.447379	0.654601	0.780647	16.5707	34.8795	127.582	25.2085	29.8062	127.843	13.9981	92.1617	3.31931	85.2177	17.2681	124.576	8.85679	113.144	Nontarget
Bloc1s2	29.2815	-0.340229	0.593772	-0.572997	0.566647	0.712601	39.6465	32.9018	80.3531	28.6244	76.6173	107.945	40.0981	106.805	40.1274	97.0761	40.3487	71.0982	27.5309	69.7266	Nontarget
Bloc1s3	11.3226	-0.241405	0.83602	-0.288755	0.772769	0.86267	1.90012	2.69624	4.38742	1.86218	1.47572	4.46742	2.00198	2.7238	2.17542	6.79157	2.96881	7.84228	6.58316	10.8582	Nontarget
Bloc1s4	25.7504	1.76374	0.569089	3.09924	0.00194018	0.00932965	49.763	13.4878	45.237	34.3286	12.693	25.5313	28.2579	25.6417	34.6621	28.2957	9.12069	38.581	15.9093	36.1245	MEIOC.target
Bloc1s5	35.3616	1.13257	0.505572	2.24017	0.0250798	0.07412	85.693	1.90539	79.7692	21.4819	15.291	21.7884	25.3508	20.8598	63.6888	12.8282	25.0121	40.2033	15.1511	51.8813	Nontarget
Bloc1s6	87.0854	1.16406	0.338657	3.4373	0.00058755	0.0034435	65.9696	7.32736	14.6892	65.9122	4.66362	19.136	54.3572	18.5806	60.9092	21.3657	29.9653	20.8775	30.8803	19.5196	MEIOC.target
Blvra	13.9296	-0.634314	0.747524	-0.848553	0.39613	0.563727	6.9524	10.0153	33.4212	9.03197	6.50191	38.1394	6.31821	41.3182	24.5792	34.8425	25.8216	28.0949	10.2028	53.3513	Nontarget
Blzf1	115.655	0.839877	0.282805	2.96981	0.00297988	0.0131391	107.404	62.6221	87.4205	80.9366	45.3587	73.2869	104.061	81.4043	95.9747	68.1225	47.264	56.2876	37.6029	63.5672	MEIOC.target
Bmf	37.6278	-1.53132	0.53695	-2.85188	0.0043461	0.0179227	2.97764	5.66028	4.84877	8.95598	6.2525	5.94959	9.85497	5.8148	9.89463	6.68359	29.2142	7.77535	25.4802	7.93434	Nontarget
Bmi1	456.073	1.54341	0.19545	7.89674	2.86291e-15	1.77591e-13	471.975	89.9994	122.327	389.422	79.1503	116.236	410.918	138.751	410.446	130.96	105.256	91.0149	112.243	105.786	MEIOC.target
Bmp1	28.3663	-1.66704	0.624116	-2.67105	0.00756144	0.0279985	0.527173	7.09297	10.3358	0.885394	3.27491	11.9568	2.00864	14.8007	1.93476	11.5259	5.54215	21.527	8.74058	19.8929	Nontarget
Bmp2k	748.276	0.7779	0.156133	4.9823	6.28332e-07	9.00915e-06	253.246	33.2367	58.8395	236.988	30.3816	73.7551	222.521	86.7931	252.065	78.1793	177.689	97.5819	207.132	101.665	MEIOC.target
Bmp7	26.5604	-0.31444	0.620746	-0.506552	0.612469	0.748544	2.15089	6.74169	5.93259	7.0656	2.95746	11.9118	4.12149	8.40869	4.58571	6.22258	11.3335	13.0748	12.1642	21.0515	Nontarget
Bmpr1a	388.869	0.927335	0.199057	4.65865	3.18297e-06	3.71063e-05	282.121	30.8876	90.9411	275.658	36.052	93.7272	194.592	119.776	235.64	103.331	157.174	134.716	152.963	131.754	MEIOC.target
Bmpr2	794.729	0.570405	0.151362	3.76848	0.000164245	0.00116334	119.17	15.8494	38.6089	158.04	14.6875	41.588	128.531	43.8086	132.452	44.3512	104.986	54.0546	128.524	56.011	Nontarget
Bms1	734.385	-1.14729	0.230455	-4.97837	6.41235e-07	9.14963e-06	158.886	371.498	216.189	137.455	199.559	175.278	209.266	185.711	203.651	170.696	240.495	120.538	231.402	108.958	Nontarget
Bmt2	101.248	1.13348	0.357374	3.17168	0.00151561	0.00754032	59.4291	13.346	16.6053	69.6833	9.68166	21.143	57.0045	29.0593	55.9174	27.7174	21.1385	22.5777	24.25	15.1987	MEIOC.target
Bnc1	86.4483	-0.036089	0.380852	-0.0947586	0.924507	0.956817	28.9028	10.0356	11.0586	36.4267	5.97098	21.4827	28.0253	11.6337	32.0709	13.6108	31.9443	14.955	50.7768	21.4992	Nontarget
Bnc2	77.1556	-0.492573	0.33395	-1.47499	0.140215	0.273933	25.2964	9.15417	17.4613	23.296	11.2388	22.1268	21.2408	24.2938	24.4789	19.227	36.1088	26.9952	48.4446	22.6534	Nontarget
Bnip1	15.1337	-0.200321	0.70762	-0.283092	0.777107	0.865361	18.9057	13.6658	48.2169	18.6702	15.592	28.4318	33.4099	68.8095	32.7884	29.7301	21.429	39.7066	17.9039	34.1846	Nontarget
Bnip2	252.583	0.0854929	0.212927	0.401512	0.688043	0.804844	210.419	140.873	221.231	174.799	126.911	293.85	154.941	227.407	166.18	230.431	171.296	217.461	145.008	277.67	Nontarget
Bnip3	39.6592	-0.410103	0.457371	-0.896654	0.369904	0.538233	46.219	21.7682	120.587	36.9353	30.827	80.8087	54.4095	115.221	46.3887	148.066	54.6234	86.389	61.9891	142.025	Nontarget
Bnip3l	188.567	0.303598	0.219239	1.38478	0.166119	0.309987	60.9237	37.4335	99.3927	62.5675	30.1936	92.1372	55.7561	108.266	60.7902	109.504	48.2141	106.684	57.1317	118.703	Nontarget
Boc	30.958	-0.932708	0.510238	-1.82798	0.0675518	0.159937	2.2169	2.97727	7.97778	4.72237	4.27951	9.96811	3.87744	9.85487	3.4512	10.9301	10.7899	18.5877	9.93218	10.9799	Nontarget
Bod1	56.4421	0.525846	0.425554	1.23568	0.216579	0.374063	98.4652	51.7669	106.193	92.9213	54.9042	72.9284	109.345	75.4784	98.1636	73.1648	57.4844	109.027	92.2413	65.2396	Nontarget
Bod1l	1989.83	-0.214295	0.197875	-1.08298	0.278818	0.445761	293.69	268.315	148.097	317.686	179.261	140.471	378.429	131.426	318.662	138.984	348.773	126.606	312.345	117.703	Nontarget
Bola2	17.6142	-0.0762552	0.820985	-0.0928826	0.925997	0.957687	10.8928	20.0413	44.1788	5.51498	7.30312	83.9767	5.96051	32.0901	6.65207	37.1158	2.01732	36.4984	8.00102	28.181	Nontarget
Bola3	49.8307	1.42865	0.461643	3.09471	0.00197008	0.00943878	114.176	31.5245	95.8384	61.5254	34.6156	170.25	97.7959	171.352	98.0175	237.529	8.49862	136.254	21.2121	185.616	MEIOC.target
Boll	138.004	1.25688	0.341881	3.67635	0.000236593	0.0015916	562.323	138.37	233.348	605.222	126.186	155.728	573.555	237.929	499.232	284.131	103.685	89.6863	83.5663	113.926	MEIOC.target
Bop1	70.7838	-0.185549	0.380135	-0.488113	0.62547	0.759117	21.6324	24.36	48.2738	22.4173	31.2072	48.0243	18.2009	27.4322	21.784	38.0366	30.8213	51.1854	27.0374	44.8149	Nontarget
Bora	71.8627	1.3405	0.381317	3.51546	0.000438999	0.00270044	76.8706	12.6452	22.5705	72.1416	10.6445	22.2545	54.4847	25.4472	68.0362	26.2063	23.144	17.3839	21.1047	23.4973	MEIOC.target
Borcs5	14.6279	0.746467	0.750904	0.994092	0.320178	0.490144	13.587	8.72941	19.8186	16.0355	2.36665	18.0764	6.89669	10.7975	13.8368	20.8803	4.39239	11.148	12.578	18.6632	Nontarget
Borcs6	17.6261	0.808612	0.703987	1.14862	0.250713	0.413447	14.7994	5.09053	10.1226	20.1681	5.15646	13.2861	16.1745	7.88632	19.5981	11.8437	7.69218	12.9567	8.89386	3.57277	Nontarget
Borcs7	29.3442	0.59313	0.566694	1.04665	0.295261	0.464274	24.5979	13.0933	15.6078	18.1062	10.5873	23.1252	15.6514	17.2526	22.8305	23.5318	8.76352	15.3519	9.77853	11.7021	Nontarget
Borcs8	14.1364	0.0162393	0.871062	0.0186431	0.985126	0.990927	10.8396	42.33	57.5308	7.94318	14.1627	55.4062	7.90936	70.0075	19.2273	40.6672	5.72385	32.9604	14.4925	62.9367	Nontarget
Bpgm	44.6873	1.35147	0.467499	2.89084	0.00384211	0.0162305	32.7184	23.8859	29.566	21.5135	10.6272	33.3121	19.3038	32.0081	31.9003	30.8402	8.96729	29.8587	10.9251	31.2186	MEIOC.target
Bpnt1	57.7932	0.547876	0.421066	1.30116	0.193203	0.34559	41.1331	29.6796	41.0913	40.5521	30.4159	54.5342	38.3983	39.2901	48.743	49.9173	13.4597	34.6575	22.7757	23.7842	Nontarget
Bptf	1858.33	-0.70478	0.208522	-3.37988	0.000725166	0.00407962	198.737	111.621	82.462	294.632	83.9435	89.1117	307.39	87.5852	264.851	85.5224	462.623	87.7108	416.898	87.591	Nontarget
Braf	454.258	1.10811	0.211665	5.23521	1.64794e-07	2.70888e-06	102.181	14.9153	18.7294	135.484	14.1144	22.9876	114.025	27.3126	127.523	28.8753	66.9136	28.1856	58.6984	27.3694	MEIOC.target
Brap	354.274	0.760156	0.197316	3.85247	0.000116931	0.000868051	201.926	92.2651	81.4395	189.447	57.6224	55.9637	160.84	64.8019	182.483	73.8361	98.622	69.7577	117.2	68.5658	MEIOC.target
Brat1	60.2764	-0.473223	0.352427	-1.34276	0.179351	0.327828	14.2233	12.4067	14.6598	17.3524	11.1594	19.9598	16.3006	16.3183	21.0181	16.6329	29.3205	23.4547	33.4134	20.1196	Nontarget
Brca1	386.416	0.313215	0.20962	1.4942	0.135123	0.266672	116.116	19.7358	34.4929	136.442	21.3447	32.1171	116.965	41.1912	125.669	40.7333	114.91	52.9627	136.079	40.0258	Nontarget
Brca2	1340.81	-0.83447	0.160218	-5.20835	1.90526e-07	3.07137e-06	218.065	90.8563	74.3582	258.321	67.721	86.1044	266.494	76.8857	268.127	89.2998	309.631	58.3943	346.146	60.3737	Nontarget
Brcc3	36.1943	-0.0334187	0.507068	-0.0659057	0.947453	0.969414	7.83445	10.2474	19.6593	11.0968	15.6922	16.258	9.0915	30.3012	18.9984	26.9282	13.5866	25.6093	16.8125	32.2621	Nontarget
Brd1	586.187	0.00578667	0.151295	0.0382475	0.96949	0.982072	236.493	73.6888	158.434	263.039	59.8118	155.31	227.856	166.85	254.743	145.091	239.461	153.985	260.923	159.228	Nontarget
Brd2	1636.46	-0.175054	0.183255	-0.955252	0.33945	0.509164	1150.78	363.562	362.884	1393.3	261.792	372.621	1204.61	350.516	1201.11	348.762	1555.4	369.109	1263.44	349.041	Nontarget
Brd3	725.398	-0.379354	0.189036	-2.00678	0.0447731	0.116799	271.652	195.177	147.541	327.315	144.225	184.906	333.143	141.178	356.014	138.007	513.393	175.669	496.116	161.125	Nontarget
Brd4	1360.81	-0.411876	0.227272	-1.81226	0.0699459	0.164121	481.548	236.234	176.527	638.049	200.369	244.569	787.734	201.888	655.768	195.249	950.537	211.561	826.669	213.677	Nontarget
Brd7	448.133	-0.412625	0.190827	-2.16229	0.0305955	0.0870171	154.011	175.362	138.672	161.525	157.009	163.529	149.05	144.831	149.317	151.237	161.042	123.402	145.444	100.099	Nontarget
Brd8	502.352	-0.276548	0.177317	-1.55963	0.118849	0.242848	158.579	273.12	155.19	130.512	220.611	153.973	161.572	155.082	168.425	160.199	120.623	102.373	133.175	109.392	Nontarget
Brd9	322.4	0.191172	0.29547	0.647012	0.517624	0.671663	171.293	385.97	149.731	128.824	217.715	133.337	170.648	109.756	195.563	90.6899	78.5274	79.5783	90.4937	57.6615	Nontarget
Brdt	624.425	0.235656	0.20712	1.13778	0.255212	0.418582	346.297	206.657	234.18	395.761	180.557	205.36	365.717	209.06	379.353	240.493	69.3275	48.0194	54.5258	26.5883	Nontarget
Brf1	213.044	0.511004	0.267266	1.91197	0.05588	0.13839	176.466	134.598	91.4144	131.458	83.003	67.8989	93.3825	59.9423	141.394	73.9528	64.8218	60.8247	77.1644	47.9821	Nontarget
Brf2	24.3601	1.67173	0.618855	2.70133	0.00690622	0.0260248	29.8481	10.969	12.336	17.5571	7.94446	20.0157	14.0549	12.4331	22.4608	16.5079	8.02772	21.7895	9.2894	17.6162	MEIOC.target
Bri3	30.7476	0.0920563	0.540735	0.170243	0.864819	0.920196	22.7636	24.2406	66.7577	18.9508	20.8279	78.5999	13.7025	93.8164	21.8462	57.8758	29.336	108.069	23.1361	101.665	Nontarget
Bri3bp	69.7727	0.376794	0.330497	1.14008	0.254252	0.417414	10.8014	4.90659	11.9567	13.553	5.38971	18.2368	10.0649	11.7941	12.6924	13.1127	9.7368	17.7527	13.2138	17.3541	Nontarget
Brip1	154.872	-0.16236	0.250784	-0.64741	0.517367	0.671551	30.9133	10.787	16.7841	40.3053	13.0644	22.8426	36.1808	18.8422	32.8354	22.2343	49.7627	26.9657	48.8433	24.0284	Nontarget
Brix1	102.814	-0.480471	0.310888	-1.54548	0.122231	0.247274	22.103	50.1604	73.0532	27.1266	48.9108	82.847	21.9668	78.8922	28.5827	90.2956	27.3915	81.092	33.6489	61.708	Nontarget
Brk1	47.7892	0.130762	0.444654	0.294077	0.768699	0.860352	24.2891	12.4434	90.2633	39.5936	16.3405	134.703	18.771	141.994	27.2964	117.505	21.5359	117.626	25.8567	116.603	Nontarget
Brms1	42.4469	-0.378382	0.470717	-0.803842	0.421488	0.586362	37.2816	68.6967	62.0423	36.2166	42.8788	58.5005	20.8027	51.5245	33.2893	45.4589	38.8899	36.9793	27.7556	52.1109	Nontarget
Brms1l	167.55	0.937562	0.261411	3.58654	0.000335091	0.0021546	133.944	75.173	58.3709	136.632	70.2413	45.1305	98.8638	56.4992	126.669	51.8179	69.0757	62.3059	75.9284	60.3548	MEIOC.target
Brox	176.554	1.67635	0.294638	5.68953	1.27392e-08	2.7299e-07	177.092	20.2311	37.252	128.771	15.428	27.6578	97.1145	34.6588	146.159	39.2625	49.8927	48.6593	61.6588	42.5728	MEIOC.target
Brpf1	359.653	-0.35398	0.21147	-1.6739	0.0941501	0.204431	109.311	53.7108	40.8414	161.276	42.3361	56.494	120.937	43.8665	127.453	37.35	197.749	53.3793	192.505	51.2579	Nontarget
Brpf3	352.171	-0.22271	0.214897	-1.03636	0.300036	0.46968	63.9572	39.6057	46.6285	86.0632	28.3237	61.3312	69.1601	48.9586	82.7408	57.5058	112.375	62.029	114.279	75.8129	Nontarget
Brsk1	47.1416	-0.697549	0.412757	-1.68997	0.091033	0.199538	18.5397	28.0966	19.4004	20.1704	13.8737	22.5413	17.993	14.0023	17.3072	20.9095	28.5664	15.3445	38.7427	22.8108	Nontarget
Brsk2	38.7367	-0.233077	0.472914	-0.492853	0.622117	0.756564	16.4019	11.0793	10.9103	16.3957	7.0918	7.61258	18.8615	9.06537	19.0502	7.37361	25.9375	10.4904	26.1171	15.6247	Nontarget
Brwd1	1995.4	-0.554647	0.184619	-3.00428	0.00266213	0.012017	332.186	100.403	109.849	420.984	77.9405	140.977	425.446	130.715	390.889	134.346	655.835	143.763	568.682	141.795	Nontarget
Brwd3	651.285	-0.837053	0.270517	-3.09427	0.001973	0.00944505	55.6345	23.0448	25.3622	94.0127	15.0933	27.2947	115.723	35.4293	84.2102	33.1465	223.045	43.6058	206.052	41.9361	Nontarget
Bscl2	71.7321	0.306254	0.482866	0.634242	0.525923	0.67877	43.2362	76.5967	64.301	43.5146	32.7674	55.5744	33.8437	62.0184	47.96	64.0116	8.80105	11.4746	8.96672	25.2334	Nontarget
Bsdc1	94.038	0.613384	0.339285	1.80787	0.0706265	0.16531	54.3306	23.6357	37.7641	60.012	16.4073	40.7173	33.3987	30.2681	53.2569	38.354	30.952	46.5876	42.8227	35.3591	Nontarget
Bsg	343.454	-0.342904	0.240419	-1.42628	0.153788	0.292725	93.8908	314.863	709.096	95.0518	188.133	882.9	89.3254	723.25	102.884	728.664	87.4237	618.764	97.4026	546.769	Nontarget
Bsn	65.764	-0.940134	0.456401	-2.05988	0.0394096	0.105564	4.13224	2.08788	0.991447	6.4491	2.75433	1.18888	5.79991	1.17029	7.27706	1.10676	11.1875	0.924141	14.1589	1.74451	Nontarget
Bspry	24.2046	4.34977	1.57792	2.75665	0.00583971	0.0227001	50.0674	27.3372	24.1028	19.6831	5.11376	7.77839	13.1184	12.1288	25.0894	15.4402	0	2.56306	0.473238	2.75238	MEIOC.target
Btaf1	1069.66	-0.649771	0.20082	-3.23559	0.00121391	0.00626955	268.83	60.4902	113.489	329.553	52.6837	105.097	333.779	115.334	312.524	140.103	338.587	76.9109	288.601	78.7941	Nontarget
Btbd1	224.117	0.0666339	0.227781	0.292534	0.769878	0.86089	86.5727	62.4322	154.157	75.7257	41.5449	104.257	70.6161	152.686	78.7505	165.183	57.0463	123.83	68.5224	121.91	Nontarget
Btbd10	142.847	0.515379	0.293056	1.75864	0.0786387	0.179168	119.507	26.0428	103.893	111.287	25.9755	83.2672	77.084	84.4591	83.2901	92.0086	35.5668	62.6982	53.3513	61.5174	Nontarget
Btbd16	13.2806	-2.99283	1.70347	-1.7569	0.0789344	0.179599	14.1746	17.8315	11.5272	4.10533	7.13462	8.52255	6.74591	5.04035	8.58441	5.10681	1.32291	0	1.42469	0	Nontarget
Btbd18	90.264	1.25467	0.376466	3.33277	0.000859852	0.0047114	58.1101	13.2936	22.3793	90.2863	26.0067	31.4998	52.3834	23.2417	71.7795	20.9261	16.8135	21.6698	27.3469	15.7792	MEIOC.target
Btbd2	41.8293	0.324808	0.422796	0.768237	0.442346	0.606643	24.8919	9.12924	17.5474	24.973	7.96166	21.3591	19.7606	15.9283	23.1203	15.1449	25.155	19.7777	20.504	24.0891	Nontarget
Btbd3	81.9769	0.518154	0.337381	1.53581	0.124584	0.250786	25.9847	4.36514	12.2101	31.0668	6.63571	13.2169	29.6184	19.7914	28.4092	15.0294	26.4509	24.2163	38.258	25.1663	Nontarget
Btbd6	17.5092	-0.723386	0.767951	-0.94197	0.346208	0.515138	11.3101	5.59823	5.04391	16.048	10.3445	4.22455	4.95454	9.33016	8.20545	9.44011	20.1549	9.67102	24.5587	10.3609	Nontarget
Btbd7	883.191	0.0430006	0.183894	0.233834	0.815114	0.888955	302.626	66.797	80.2153	395.784	58.7508	96.1087	309.146	104.883	353.841	120.523	275.956	76.1971	290.808	88.1458	Nontarget
Btbd8	145.84	0.536493	0.318354	1.68521	0.0919487	0.201246	91.4629	17.8934	22.0548	89.4597	19.29	19.7992	86.963	29.5896	97.5004	34.6282	36.0484	14.0238	41.2576	12.1716	Nontarget
Btbd9	213.815	0.532226	0.243623	2.18463	0.0289159	0.0833362	59.5966	12.9338	12.7422	70.5143	10.3974	17.0041	61.7703	14.5169	77.3082	16.2045	41.771	15.7207	49.0571	13.0865	Nontarget
Btd	13.7935	-0.108406	0.745728	-0.145369	0.88442	0.931553	3.66508	2.40125	8.17775	2.54533	3.1479	10.3517	3.50911	10.9272	2.6357	10.0073	3.88364	14.6351	8.03275	21.2429	Nontarget
Btf3	118.859	1.74368	0.33071	5.27253	1.34559e-07	2.25272e-06	229.205	50.7406	306.396	276.123	97.8956	425.724	165.186	331.669	194.668	396.026	55.3091	368.275	74.6428	356.224	MEIOC.target
Btf3l4	89.8281	0.551266	0.361127	1.52652	0.126881	0.253935	114.823	24.7861	156.49	65.2794	32.91	119.538	95.0977	81.3119	92.115	146.093	50.9478	110.626	42.0555	99.9601	Nontarget
BTF3L4	47.2536	0.540659	0.431386	1.25331	0.210094	0.366298	23.4048	6.90868	13.8243	48.6461	7.94375	37.1269	38.6928	41.2708	54.3375	47.2192	18.834	25.6448	24.3684	26.5309	Nontarget
Btg1	121.646	1.04008	0.293514	3.54354	0.0003948	0.00248697	62.1851	8.90723	17.6432	61.0351	6.13179	25.065	53.7577	24.76	53.428	24.0162	30.0092	24.5257	32.1031	25.7902	MEIOC.target
Btg2	56.513	-0.0837663	0.409756	-0.20443	0.838018	0.903318	21.6193	2.72411	7.441	38.198	6.20069	11.4994	37.813	13.3624	30.516	10.3357	65.0745	22.3846	60.8888	17.4698	Nontarget
Btg3	77.2633	-0.156478	0.37362	-0.418817	0.67535	0.794786	113.692	42.7991	101.938	64.3958	14.7448	77.4097	106.712	118.913	102.601	83.9892	56.3693	70.8685	89.7069	59.5503	Nontarget
Btnl10	136.847	-1.46475	0.274029	-5.34524	9.02983e-08	1.58371e-06	11.6433	15.6488	65.9362	12.8748	19.143	87.8501	10.9336	59.7394	13.8238	54.4157	40.3648	80.0411	49.6162	79.7507	Nontarget
Btrc	119.251	0.215155	0.327398	0.657168	0.511073	0.666267	58.5572	37.0647	63.1382	72.311	17.3517	48.4662	65.7549	64.2948	72.3953	49.6762	51.9987	44.0314	52.0914	60.6743	Nontarget
Bub1	218.384	-0.123881	0.244474	-0.506726	0.612347	0.748544	85.7376	41.8946	83.5325	112.099	46.7817	115.543	78.4851	117.921	88.296	133.531	67.0222	76.3671	72.8351	82.3667	Nontarget
Bub1b	198.721	-0.647143	0.251613	-2.57198	0.010112	0.0355124	54.2503	76.1287	81.1867	57.9614	42.6506	70.0906	62.3686	68.003	60.6992	60.5509	63.8692	54.6283	74.2795	50.1764	Nontarget
Bub3	55.127	0.568714	0.454518	1.25125	0.210845	0.36717	17.7772	26.6675	49.9072	17.718	13.3531	49.2994	11.2034	56.8812	17.5626	49.2056	9.53825	40.0932	6.94445	38.5075	Nontarget
Bud13	83.7084	0.312981	0.354048	0.884007	0.376692	0.544882	55.0005	37.1784	37.7472	43.9406	31.168	33.6906	53.7067	32.9222	39.973	36.2692	31.4657	32.169	32.6939	24.7342	Nontarget
Bud31	45.9169	0.362703	0.455587	0.796123	0.42596	0.59084	38.6416	63.3302	172.777	40.4929	49.0053	171.353	47.5704	187.784	47.9595	216.107	25.2504	202.112	44.9649	179.105	Nontarget
Bysl	69.8716	0.577148	0.390667	1.47734	0.139585	0.273235	33.6014	22.0398	20.8468	27.4579	8.8927	18.2663	25.2374	18.808	28.0584	20.5243	11.7155	16.7921	15.5854	10.1026	Nontarget
Bzw1	469.605	0.929038	0.17826	5.2117	1.87118e-07	3.03085e-06	282.29	64.2166	211.147	271.512	70.1357	210.177	245.797	247.681	271.24	235.085	179.11	289.817	195.357	281.245	MEIOC.target
Bzw2	15.3879	-0.783285	0.838019	-0.934687	0.34995	0.51861	1.91275	6.65563	15.7986	3.47798	4.91117	22.2201	7.62736	17.2278	1.03032	25.0657	5.97908	18.147	5.2613	20.5558	Nontarget
C130074G19Rik	21.4771	-1.15005	0.748453	-1.53657	0.1244	0.250644	0.360568	8.26834	7.89141	3.13504	7.64588	16.9322	5.01251	12.6391	0.857968	10.6749	5.76608	16.2198	5.93193	12.7975	Nontarget
C1d	35.8261	1.93379	0.52174	3.70642	0.000210212	0.00144128	30.7969	5.22709	8.90724	30.7484	4.30233	16.6498	26.2264	14.651	22.8555	19.4615	8.71511	18.3101	9.08001	18.7481	MEIOC.target
C1galt1	307.091	1.78928	0.244587	7.31553	2.56371e-13	1.14889e-11	201.325	10.8529	23.7413	144.799	9.60433	21.9598	157.164	26.2571	153.227	21.025	48.1991	27.3986	56.3523	24.2022	MEIOC.target
C1qbp	46.9223	-0.183727	0.451498	-0.406926	0.684062	0.801596	19.8227	11.7602	92.0232	14.2486	20.6194	98.3057	13.9525	102.808	20.8526	91.2766	23.5429	143.357	33.8515	135.462	Nontarget
C1qtnf1	16.6974	-1.00131	0.725055	-1.38102	0.167273	0.3115	3.31915	3.42163	10.5555	7.25767	2.84235	7.54466	9.82191	9.04268	4.66002	6.18311	13.7936	9.50035	13.0174	8.75942	Nontarget
C1qtnf6	20.9556	-1.21308	0.711097	-1.70592	0.0880228	0.194538	1.99126	1.46723	9.11458	0.892997	1.38212	18.044	0.864838	12.9114	2.30102	15.2677	8.89466	25.7456	7.31158	35.202	Nontarget
C1qtnf7	11.8943	-1.62193	0.820148	-1.97761	0.0479732	0.123076	0.992429	0.219143	7.76385	1.25042	1.13397	11.5292	2.13677	14.4496	1.59063	13.4449	6.21269	9.25644	4.83243	15.3415	Nontarget
C1ra	36.7986	-1.46712	0.564257	-2.60009	0.00931982	0.0331489	2.3466	3.31104	21.5998	1.04422	3.35791	27.2228	0.847953	27.3816	3.53826	31.8074	7.34161	46.23	10.4791	39.6238	Nontarget
C1s1	76.7408	-1.11846	0.375951	-2.975	0.00292989	0.0129491	4.60981	12.0073	48.8076	4.1684	10.1698	55.0496	3.71982	51.3496	6.16247	51.8946	15.5487	94.3116	22.0462	96.2533	Nontarget
C2	19.9587	-1.90323	0.685571	-2.77612	0.00550119	0.0216774	1.15331	5.77046	12.8133	0.850578	1.96338	13.0988	2.07036	20.682	1.88716	18.9618	7.86656	25.4672	8.29332	19.4383	Nontarget
C2cd2	22.8497	-0.714581	0.551824	-1.29495	0.195339	0.347985	1.93079	1.28878	3.03384	2.08085	2.00079	3.40732	3.30153	4.77885	3.79519	6.73334	5.97544	5.81514	6.51305	6.57187	Nontarget
C2cd2l	34.891	0.430061	0.465305	0.924257	0.355353	0.524134	12.3527	5.2428	5.28783	15.6188	4.92825	6.48581	10.3324	6.19665	14.4637	8.10536	14.7293	8.21536	16.8139	12.9669	Nontarget
C2cd3	390.177	-0.548789	0.225064	-2.43837	0.0147536	0.0484496	74.4148	26.3118	27.688	99.9508	24.3915	35.9366	94.1352	34.0568	102.161	35.7739	112.516	26.5661	91.4004	23.9231	Nontarget
C2cd4b	20.3456	1.77567	1.44658	1.22749	0.219637	0.377666	23.7031	13.8142	10.1272	35.7835	27.3473	12.8949	32.2612	15.8135	53.8972	9.17577	0.886383	2.03626	1.27043	0	Nontarget
C2cd4c	13.1301	-0.756786	0.735625	-1.02877	0.30359	0.473528	2.47214	4.85071	3.55667	1.42217	3.18191	4.62753	1.51381	2.82281	2.06043	2.01216	5.83834	7.58347	10.2336	4.48325	Nontarget
C2cd5	233.622	0.147152	0.266561	0.55204	0.580921	0.723909	99.9699	35.2719	49.7358	137.315	34.3854	46.879	104.49	65.3282	105.48	55.5442	95.236	47.8627	76.8314	45.201	Nontarget
C2cd6	53.1714	-1.06692	0.736559	-1.44852	0.147471	0.284249	55.4334	69.2175	57.3402	16.7767	20.2467	32.7877	43.7635	40.6754	35.4822	47.4398	6.8167	3.66579	4.44144	2.45607	Nontarget
C3	11.5189	-1.40424	0.836402	-1.67891	0.0931703	0.202752	0.799752	0.765543	3.1324	1.10159	0.694656	5.92499	1.08739	3.04701	0.161637	3.31336	2.54073	6.17552	3.78593	5.57265	Nontarget
C330007P06Rik	59.4834	0.688541	0.44666	1.54153	0.123187	0.24878	50.1046	13.0224	12.123	30.6218	6.63165	46.1262	30.8494	21.0547	33.2252	24.5427	29.3075	27.6956	38.4645	44.0051	Nontarget
C330018D20Rik	35.7656	2.80296	0.574681	4.87741	1.07485e-06	1.45278e-05	81.7294	5.14193	26.5554	57.1862	2.91609	8.21252	58.7973	14.9593	56.7587	23.5158	6.17937	12.4323	7.21757	15.5279	MEIOC.target
C330027C09Rik	223.094	1.13766	0.254529	4.46968	7.83357e-06	8.15395e-05	139.077	28.8479	44.1177	155.159	36.1912	53.8529	139.931	45.4276	116.786	52.385	60.9041	54.8851	65.4485	44.0427	MEIOC.target
C3ar1	9.53523	-1.52503	0.992516	-1.53653	0.124408	0.250644	0.475804	1.39093	1.9017	0.775725	0.7821	4.22252	0	3.0682	1.78726	2.88826	5.32005	5.38988	3.11463	5.7055	Nontarget
C530008M17Rik	196.401	1.02765	0.439926	2.33595	0.0194937	0.0603659	107.498	114.459	47.1896	50.5911	41.091	27.2898	57.0406	24.0027	88.355	36.7472	7.09227	8.75108	6.39092	6.8226	Nontarget
C77080	65.8793	0.0802779	0.383048	0.209577	0.833998	0.900467	11.9531	5.60376	3.11031	19.0145	7.49496	6.1916	16.6078	5.2347	16.971	3.65667	30.5741	11.455	36.829	7.42618	Nontarget
C77370	198.564	-0.0186144	0.290079	-0.06417	0.948835	0.970238	39.7143	10.1791	11.167	53.5902	8.92039	13.0205	43.9329	18.6787	42.5557	16.2727	67.7028	23.2036	73.1713	18.6246	Nontarget
C87436	44.6903	-1.00556	0.454517	-2.21238	0.0269403	0.0784383	25.8649	8.67663	12.1057	24.011	5.50123	11.6194	27.669	12.5215	31.8468	11.0457	50.6907	14.4528	51.3723	6.54218	Nontarget
Caap1	46.4097	1.30032	0.490986	2.64839	0.00808771	0.0295663	59.7945	14.2915	26.419	51.5039	12.0236	22.7021	49.1037	18.7656	71.1741	38.0152	16.1646	26.1166	23.7081	19.3135	MEIOC.target
Cab39	368.527	0.609949	0.189225	3.22341	0.00126674	0.00648556	228.226	48.5649	86.5468	231.17	58.9623	95.0806	215.589	84.6779	241.307	103.41	147.22	94.2471	160.202	105.067	MEIOC.target
Cab39l	103.814	2.15926	0.332592	6.49223	8.45748e-11	2.65813e-09	138.082	57.6993	55.3665	115.784	35.5874	41.3845	99.1872	68.0784	111.798	67.3693	30.201	61.6134	39.01	65.1115	MEIOC.target
Cabin1	470.04	-0.919742	0.215694	-4.2641	2.00708e-05	0.000184895	47.132	39.3177	44.6261	82.0903	36.8077	64.7876	77.5443	53.1473	75.7699	52.2457	144.502	60.3245	136.336	52.3599	Nontarget
Cables1	11.065	-1.02657	0.849579	-1.20832	0.226923	0.384823	1.87276	0.697859	3.42859	3.23131	2.17905	2.70779	3.26073	4.37266	5.19528	2.48577	6.71448	5.01766	11.0488	3.42829	Nontarget
Cables2	128.277	0.0129688	0.307634	0.0421567	0.966374	0.979951	82.2611	33.3549	38.6515	87.7053	31.9333	37.252	66.454	41.3232	87.5741	33.5034	53.5833	21.5044	45.4584	26.2218	Nontarget
Cabp1	13.7834	-0.577301	0.828329	-0.696947	0.485836	0.645046	5.33437	9.31324	41.2477	5.23503	10.2727	27.8849	2.58478	14.7768	9.15274	10.6803	12.5823	25.8329	7.05917	33.782	Nontarget
Cacfd1	189.517	-0.309543	0.341863	-0.90546	0.365222	0.533726	140.138	9.9326	21.9268	167.201	6.61019	26.9642	203.469	19.1567	204.225	14.6932	318.188	20.8747	271.049	29.5685	Nontarget
Cachd1	22.1849	0.48615	0.624105	0.778955	0.436006	0.600323	4.45514	1.81913	3.11932	8.03988	0.463898	3.86608	3.99338	4.16597	4.30591	2.5204	7.83622	5.94018	6.44335	7.51594	Nontarget
Cacna1a	24.7323	-0.973148	0.578773	-1.6814	0.092686	0.202258	2.36665	2.88227	1.90309	3.27965	2.81851	1.95116	3.21143	1.58923	3.43044	1.61134	8.70836	2.54271	8.23008	2.38047	Nontarget
Cacna1b	60.0097	-1.40628	0.432849	-3.24889	0.00115855	0.0060324	4.05392	2.57069	2.56583	8.22153	3.42541	3.32019	11.5814	3.74628	9.6205	3.66474	27.5033	3.94638	23.603	4.49312	Nontarget
Cacna1c	142.034	-1.13971	0.349998	-3.25634	0.00112858	0.00591702	12.0222	7.67906	7.96339	21.9191	5.21322	8.8979	25.8547	11.3755	18.1431	8.94959	61.4163	9.10227	54.6687	14.804	Nontarget
Cacna1d	104.494	-1.16525	0.383823	-3.03591	0.00239809	0.0110622	6.40681	5.5744	9.95684	16.4953	6.26754	10.6621	17.4032	12.2899	13.1588	13.8931	48.4792	15.9126	33.9214	17.2405	Nontarget
Cacna1h	141.658	-1.07744	0.374506	-2.87696	0.00401522	0.0168052	10.2284	14.7815	8.34586	20.0722	7.61266	10.4982	17.6769	9.99435	21.5449	7.85697	48.9517	12.6105	45.8796	11.1066	Nontarget
Cacna2d1	57.856	0.110181	0.387732	0.284167	0.776282	0.864969	11.7908	6.90591	12.0014	17.6765	9.37653	11.9337	17.9085	17.8195	13.4036	15.0253	23.047	30.2742	24.1914	19.2708	Nontarget
Cacna2d3	13.9769	-0.682425	0.714424	-0.955209	0.339472	0.509164	4.11459	3.89683	2.94498	3.21867	3.3197	3.96203	4.15635	3.11737	2.85853	4.87829	8.93291	4.97808	10.3586	5.73411	Nontarget
Cacnb1	10.159	-0.331923	0.955183	-0.347497	0.728218	0.83153	4.91199	6.734	5.58909	3.72704	5.71139	0.493733	7.69787	6.42811	3.64835	4.85931	5.58538	2.63695	9.24213	4.49039	Nontarget
Cacnb2	17.9252	-0.974123	0.712702	-1.3668	0.171687	0.317612	2.17701	6.97977	3.75199	4.74502	7.54534	18.5054	4.15795	14.4333	6.77814	3.88613	15.9196	9.07592	10.6981	13.9484	Nontarget
Cacnb3	20.4573	-0.178158	0.605262	-0.29435	0.768491	0.860345	8.70281	5.39705	7.40326	7.07608	6.82319	9.08523	5.58746	11.3443	6.41297	7.33025	9.93993	12.1675	13.7825	14.1303	Nontarget
Cacnb4	16.911	1.1262	0.763404	1.47524	0.140149	0.273933	5.89393	0.60159	1.5615	2.15395	0.903417	2.60011	3.24796	2.29505	4.36915	3.11925	2.43753	2.66797	1.75431	3.14816	Nontarget
Cacng4	67.8867	-1.14802	0.428774	-2.67745	0.00741839	0.0275901	7.11355	24.9798	9.15789	15.2518	19.5374	24.3321	16.545	13.4864	14.4855	14.9924	43.1172	22.6322	49.3906	24.6357	Nontarget
Cacng5	22.3742	-1.52956	0.62918	-2.43103	0.0150558	0.0492364	1.34903	2.18255	9.55148	2.95453	3.03012	14.042	2.06986	11.3058	2.21122	13.0414	3.72451	9.81203	8.31336	14.6965	Nontarget
Cactin	115.917	0.107513	0.322956	0.332904	0.739207	0.838916	43.7992	108.505	27.7537	38.4411	95.1455	34.8816	43.9188	30.743	41.2902	26.0806	38.8858	26.7069	34.9316	29.656	Nontarget
Cacul1	396.631	0.634122	0.208832	3.03652	0.00239323	0.0110441	152.334	22.3706	36.423	164.514	11.929	44.0712	147.364	46.7738	172.333	37.8658	119.01	52.5633	137.392	52.2014	MEIOC.target
Cacybp	180.206	0.25961	0.254619	1.0196	0.307916	0.477515	71.2609	70.6807	210.707	72.7157	81.8277	204.723	77.716	191.906	77.1886	204.47	55.2498	196.793	59.3179	183.537	Nontarget
Cad	211.125	-1.14234	0.263169	-4.34069	1.42036e-05	0.000137668	13.1194	22.5748	26.5366	29.2147	15.21	40.4915	28.1058	26.7337	26.4489	35.4084	71.5068	41.2709	81.8476	51.9513	Nontarget
Cadm1	356	-0.504025	0.207634	-2.42747	0.0152046	0.0496266	106.51	69.4955	224.139	130.013	69.3067	285.391	121.862	248.021	125.361	239.241	179.624	280.831	212.537	283.664	Nontarget
Cadm4	9.4612	0.266399	0.853389	0.312167	0.754914	0.850516	2.96899	2.21419	5.46272	4.96734	2.19141	6.05004	6.42253	6.00503	6.77084	5.49664	7.10047	7.91676	4.34341	7.68231	Nontarget
Cadps	9.71755	-0.542231	0.885513	-0.612335	0.540316	0.690316	0.790285	0.147629	0.759054	0.648388	0.656685	1.29814	1.5098	2.94339	0.9571	2.06084	3.52406	4.01499	5.63177	7.06498	Nontarget
Cadps2	28.3496	-0.769894	0.509672	-1.51057	0.130899	0.259944	6.28683	4.45127	5.76224	8.94202	2.5787	4.98418	8.94335	7.46714	7.44088	7.32999	17.821	8.67166	19.5128	8.58937	Nontarget
Cage1	99.2052	0.742534	0.418378	1.77479	0.0759322	0.174963	83.9726	64.3041	59.5621	47.9917	27.307	32.6944	51.0609	45.2219	63.7102	56.8334	7.29139	11.3311	7.90774	8.53361	Nontarget
Calcoco1	130.376	-0.569252	0.264524	-2.15199	0.0313984	0.088829	23.347	76.3479	69.3396	21.943	55.9688	69.0981	23.6841	69.0701	27.721	73.1769	36.3291	70.5301	37.6027	74.054	Nontarget
Calcrl	30.8984	-1.40728	0.550292	-2.55733	0.0105478	0.036769	2.25342	3.71598	5.9333	2.41927	4.20426	18.8486	2.35109	11.3	3.41413	13.4223	9.74565	17.3611	9.15989	14.41	Nontarget
Cald1	266.78	-0.738434	0.336369	-2.19531	0.0281417	0.0814334	45.5111	182.071	114.299	39.9404	113.108	103.846	131.082	139.237	93.7405	129.894	147.608	145.62	139.115	151.998	Nontarget
Calhm2	16.3467	-1.69864	0.679957	-2.49816	0.0124839	0.0422194	0.592462	3.03107	7.87049	2.29672	4.70149	12.7571	2.71691	10.8288	3.05628	9.97177	9.24429	13.9767	10.4549	14.0588	Nontarget
Calm1	724.7	0.705866	0.165327	4.26951	1.95905e-05	0.000181093	169.333	110.098	301.164	150.706	86.1718	308.321	154.314	336.116	185.309	393.257	81.1579	291.342	97.1409	307.157	MEIOC.target
Calm2	1199.64	0.0609275	0.164634	0.370079	0.711324	0.82056	1866.25	1323.1	2799.37	1304.65	946.332	2336.64	1328.11	2439.07	1487.27	2460.71	613.828	1098.03	554.333	1005.88	Nontarget
Calm3	860.331	2.34064	0.228681	10.2354	1.37621e-24	2.84562e-22	998.319	197.549	451.904	858.783	144.682	389.15	542.647	461.855	811.282	374.591	78.4802	206.134	83.7474	234.281	MEIOC.target
Calr	2081.54	-0.4797	0.252786	-1.89765	0.0577421	0.141604	525.2	1468.38	2337.03	396.421	1072	2132.47	598.847	1813.31	617.528	1673.43	491.025	1259.54	412.141	1172.96	Nontarget
Calr4	25.3057	-0.253133	0.630101	-0.401734	0.68788	0.804844	4.44309	46.1055	25.1072	6.40062	30.2948	12.5502	7.60445	27.2415	9.48756	19.0584	9.10475	24.3693	12.3453	32.465	Nontarget
Calu	453.229	1.73722	0.170593	10.1834	2.35176e-24	4.54391e-22	1366.37	269.48	570.328	796.657	97.7752	268.092	669.744	307.509	705.576	217.194	254.525	428.971	314.947	523.733	MEIOC.target
Camk1d	59.5891	-0.293885	0.406839	-0.722362	0.470072	0.632018	8.21763	2.56089	12.7315	12.7646	9.51267	8.59623	7.34441	7.70348	13.3612	11.9565	17.2355	15.7832	21.6345	13.1891	Nontarget
Camk2d	51.9095	-0.854065	0.418994	-2.03837	0.0415129	0.109998	15.4597	7.95563	26.9849	11.0629	6.59434	26.5443	17.5754	34.6066	12.6638	22.5466	33.8718	32.7978	29.2242	35.8441	Nontarget
Camk2g	109.828	-0.859726	0.363165	-2.36732	0.0179176	0.05654	24.5588	24.1171	31.2544	25.8798	11.3994	34.5243	43.2364	25.5314	34.3892	30.8071	67.5362	38.0166	76.2097	38.0264	Nontarget
Camk2n1	25.0085	-0.915497	0.612929	-1.49364	0.135269	0.26683	2.80444	4.65415	4.13853	3.16445	9.50617	4.70444	3.27668	4.35029	3.92575	7.49146	9.53452	6.5157	6.88219	7.53835	Nontarget
Camk4	21.0615	-0.560851	0.613095	-0.914786	0.360304	0.528703	1.0346	0.833866	1.79368	0.809578	1.62589	1.48963	1.73503	2.46194	1.85162	2.26052	3.10186	2.84947	3.37472	4.27453	Nontarget
Camkk1	12.091	-0.151948	0.831443	-0.182752	0.854993	0.913926	4.13672	0.879136	2.07821	5.56089	2.32167	3.30197	5.40716	3.04893	7.15547	1.68979	7.65469	1.86507	6.61121	4.37189	Nontarget
Camkk2	193.939	-1.17124	0.222753	-5.25802	1.45612e-07	2.42399e-06	16.2137	30.9767	53.7804	25.9342	37.4396	78.3844	39.1037	69.084	27.9188	69.7135	91.967	102.005	90.6878	117.596	Nontarget
Camkmt	18.2279	0.672242	0.758769	0.885963	0.375637	0.543823	91.2416	3.32975	19.2537	50.6108	6.54177	15.3371	44.6405	12.0075	63.584	19.3296	34.6865	19.2903	35.7915	9.60639	Nontarget
Camkv	18.4777	-0.746036	0.67619	-1.10329	0.2699	0.43566	2.45347	6.83461	2.81441	5.67052	9.66252	5.56743	1.98688	2.94647	4.46669	5.28593	8.21889	6.98163	12.2703	8.4691	Nontarget
Caml	34.667	0.516157	0.54323	0.950163	0.342029	0.511503	25.1056	40.4614	48.0324	17.2688	22.1377	58.866	11.1279	50.9731	25.3634	52.5339	10.643	57.5421	17.986	52.2556	Nontarget
Camsap1	965.118	0.355894	0.160677	2.21497	0.0267619	0.0780537	321.809	136.823	97.7308	330.531	77.7416	84.349	277.598	90.0394	333.089	90.8707	235.63	87.8924	267.552	87.1211	Nontarget
Camsap2	1136.15	1.40458	0.148929	9.4312	4.05416e-21	5.42981e-19	567.664	72.8085	58.1046	561.043	57.7926	67.0069	507.514	62.8813	544.748	57.5534	221.592	67.6083	248.687	83.5381	MEIOC.target
Camsap3	54.8346	-1.05905	0.430049	-2.46263	0.0137921	0.0458155	2.60061	8.63474	17.5503	4.00693	9.03466	22.0183	5.16512	17.144	7.86272	16.7089	17.1481	25.348	16.4657	33.9662	Nontarget
Camta1	88.5537	-0.715314	0.356945	-2.00399	0.0450713	0.117317	20.1269	6.3234	6.19134	29.1475	8.086	8.43465	26.4513	5.21663	24.3969	8.51695	41.2016	8.30806	39.488	5.00733	Nontarget
Camta2	127.959	-0.364572	0.3155	-1.15554	0.24787	0.410078	27.6231	23.3663	14.0272	43.7845	18.5912	21.433	39.052	17.3506	36.7475	15.1184	61.695	18.0256	52.4484	22.0533	Nontarget
Cand1	596.776	0.758973	0.16981	4.46955	7.83847e-06	8.15395e-05	153.719	55.8951	86.2649	144.036	41.8968	84.9853	128.037	99.8296	145.658	87.7025	47.1839	52.0107	56.186	60.2754	MEIOC.target
Cand2	99.0159	-0.279091	0.305229	-0.914365	0.360525	0.528896	19.3883	9.16078	11.8726	23.9976	13.9758	16.7863	21.313	18.0264	26.8613	17.6206	26.5103	16.9686	36.3307	18.5802	Nontarget
Cant1	93.0955	0.925652	0.330445	2.80123	0.00509085	0.0203255	49.6066	14.5745	20.0926	54.7523	13.8852	28.9267	50.1191	15.8786	55.596	22.6922	27.1971	23.9939	35.9187	19.4688	MEIOC.target
Canx	1030.57	0.105614	0.147204	0.717471	0.473083	0.634754	305.954	274.961	440.312	289.393	191.813	478.885	335.544	451.937	355.877	470.905	203.476	329.792	219.769	335.166	Nontarget
Cap1	237.413	-0.170586	0.250314	-0.68149	0.495562	0.653425	76.7266	84.4813	170.685	52.2784	42.4119	168.106	45.5122	172.185	64.3512	143.884	66.7526	175.108	69.5183	157.711	Nontarget
Capn1	17.4622	-1.55525	0.714233	-2.17751	0.0294429	0.084411	0.679362	2.22222	4.48589	2.98282	3.7805	9.21868	4.35192	7.59681	1.09106	9.41157	11.3603	15.0664	10.676	11.7811	Nontarget
Capn10	76.5629	0.119703	0.354572	0.337598	0.735666	0.836201	30.1935	48.1484	42.2533	27.0114	33.3412	41.4094	27.8773	31.8788	42.3123	29.2121	18.8586	28.5869	33.1861	33.8995	Nontarget
Capn11	14.5144	0.997833	0.867342	1.15045	0.249959	0.412599	7.96014	11.0669	7.6493	3.68735	4.262	1.43765	11.3452	13.3452	5.3988	7.23943	2.64633	4.5164	2.8455	6.58771	Nontarget
Capn15	167.676	-0.136545	0.300668	-0.454139	0.649728	0.776958	63.3795	21.0393	18.1842	72.3081	23.6932	25.4765	44.2022	18.9246	75.4656	15.2672	61.6853	18.3767	65.0236	18.6711	Nontarget
Capn2	29.3273	-1.70978	0.650606	-2.62798	0.00858925	0.031034	1.71259	7.0649	14.1991	1.87763	1.95202	21.6466	5.97693	18.3756	3.0505	16.0459	14.483	23.3504	10.8247	20.9828	Nontarget
Capn5	20.9011	-0.215979	0.593047	-0.364185	0.71572	0.823857	4.82074	6.27682	4.59738	5.89854	1.95935	4.92256	6.85791	5.22264	5.10799	4.09989	10.5558	9.55299	9.12173	11.6823	Nontarget
Capn6	95.1481	-1.09258	0.313299	-3.48733	0.000487866	0.00294419	9.14674	7.21558	44.5926	16.2382	9.97957	49.9723	14.9879	43.1197	11.1256	40.5843	41.3631	66.2989	39.6096	67.3725	Nontarget
Capn7	247.118	0.13501	0.218257	0.618583	0.536191	0.686979	102.628	42.7631	56.5746	132.482	30.2867	64.0155	124.576	76.4754	121.974	70.3312	132.307	84.6031	130.012	76.1665	Nontarget
Capns1	193.15	-0.533345	0.284924	-1.87188	0.061223	0.148108	50.7299	127.616	205.049	61.5041	76.907	318.613	69.6783	287.929	75.9336	316.945	153.056	395.129	135.141	476.327	Nontarget
Caprin1	822.06	-0.0281363	0.166819	-0.168664	0.866061	0.921162	210.239	169.658	278.004	206.078	143.547	303.319	210.985	341.943	198.966	328.813	191.016	259.328	175.706	288.766	Nontarget
Caprin2	225.799	-0.110409	0.21507	-0.513364	0.607696	0.745375	75.7731	34.286	69.3692	84.3988	39.8567	90.3343	72.4674	90.6698	75.9754	90.7787	92.0251	85.7902	91.7645	100.832	Nontarget
Capza1	291.743	0.250789	0.240255	1.04384	0.296558	0.465659	147.027	63.9553	134.97	158.629	42.261	118.703	149.458	142.934	135.6	175.164	69.1923	82.829	81.6564	91.723	Nontarget
Capza2	244.236	1.58492	0.243601	6.50622	7.7066e-11	2.46152e-09	231.315	33.8111	88.5334	238.434	26.8373	96.8334	189.856	124.951	190.991	110.8	92.096	150.345	115.055	166.421	MEIOC.target
Capzb	119.172	-0.369671	0.294612	-1.25477	0.20956	0.365529	40.7945	53.3575	145.757	33.6635	47.1683	150.082	33.6012	184.16	34.5649	165.35	42.9702	175.975	47.9185	140.227	Nontarget
Car5b	55.3701	-1.18019	0.431479	-2.73521	0.00623396	0.0239405	6.6463	14.4013	28.5464	8.91021	8.85141	20.4811	5.81954	30.3182	11.721	20.4112	24.5687	31.3902	27.0606	38.0481	Nontarget
Car7	14.8228	-0.818546	0.736717	-1.11107	0.266537	0.432225	4.6711	8.80285	17.921	4.33267	4.76167	16.2526	5.4106	11.0545	8.23315	15.3126	12.6342	19.9012	11.0825	13.5094	Nontarget
Card10	40.284	-1.38982	0.518114	-2.68247	0.0073081	0.0272833	3.48346	7.04153	8.73306	6.40451	8.87336	6.17287	10.0156	9.92747	9.51401	6.55613	37.515	15.0678	29.7957	15.9837	Nontarget
Card6	53.7596	0.802838	0.463367	1.73262	0.0831636	0.186485	17.1665	9.3877	6.43179	17.1822	8.79518	10.4794	13.2808	7.59306	19.4232	7.29657	6.50374	3.67858	6.14973	7.06371	Nontarget
Carf	137.296	0.584645	0.322097	1.81512	0.0695052	0.163413	109.29	25.3019	26.0052	94.4611	17.8415	30.9432	72.6502	25.5096	103.76	31.2338	37.7904	17.1263	43.5705	17.7602	Nontarget
Carhsp1	88.8761	0.202627	0.314792	0.643686	0.519779	0.673694	19.0035	12.4957	43.5623	25.0602	12.808	38.2979	15.7901	42.5494	25.6038	42.5254	35.5051	78.4411	38.6335	92.9166	Nontarget
Carm1	233.812	-0.294555	0.249872	-1.17882	0.238469	0.399322	113.327	48.2714	51.2642	144.84	58.0513	61.8117	109.08	60.7314	148.745	50.3533	97.4946	40.0728	135.53	43.2348	Nontarget
Carmil1	361.833	-1.14766	0.280866	-4.08616	4.38565e-05	0.000368157	33.204	43.6831	78.6622	54.3717	26.6172	72.458	71.951	89.1888	61.0067	77.407	188.912	127.334	184.794	120.432	Nontarget
Carmil3	62.0034	-0.774012	0.371162	-2.08537	0.0370353	0.100808	10.4451	17.6051	6.94351	14.1955	15.5814	8.42358	11.3903	7.86375	14.0313	8.63746	29.5082	12.6247	35.2877	10.7675	Nontarget
Carnmt1	75.3851	1.44267	0.369019	3.90947	9.25003e-05	0.000702907	93.5846	20.6221	51.3836	54.7756	15.1078	58.4595	60.5789	50.12	74.186	61.8507	27.69	58.5662	30.0574	66.6193	MEIOC.target
Carns1	10.8346	0.125791	0.853822	0.147327	0.882874	0.930636	2.94513	1.82017	3.84361	3.53391	1.09453	3.44172	3.69042	4.12025	3.17034	1.78681	3.04224	1.9447	2.91848	4.84227	Nontarget
Cars	89.841	0.0251836	0.329528	0.0764233	0.939082	0.964534	27.1215	71.5796	34.6537	28.6644	48.9115	41.4329	36.8104	36.9509	34.5692	38.0031	33.5279	40.111	29.1084	35.856	Nontarget
Cars2	14.9917	-1.8421	0.753335	-2.44526	0.014475	0.0477208	2.96214	8.57848	11.2397	5.87933	11.4442	11.8397	3.26811	13.7527	1.92729	17.0147	9.38377	12.8797	13.8326	13.4228	Nontarget
Casc1	17.1462	0.990671	0.793056	1.24918	0.211599	0.36802	10.4809	16.382	11.5678	5.44876	7.75352	8.98315	7.86388	7.7844	8.12558	8.63244	1.89957	3.64846	3.05425	8.60197	Nontarget
Casc3	343.78	0.76435	0.183397	4.16774	3.07639e-05	0.00026712	147.952	70.0335	68.298	186.76	57.2073	89.185	153.279	74.3203	174.702	76.0979	90.0552	72.6182	103.219	78.1813	MEIOC.target
Casc4	651.716	1.68287	0.179689	9.36544	7.57319e-21	9.80853e-19	525.944	139.344	136.242	449.303	75.6757	151.713	410.757	135.139	431.318	140.738	153.251	152.665	158.466	151.177	MEIOC.target
Casd1	80.2786	1.74019	0.394934	4.40628	1.0516e-05	0.000105393	59.7785	5.73612	18.6621	82.0233	18.0288	14.3333	81.512	28.2242	79.5598	19.0156	18.1129	20.6067	25.7959	25.7553	MEIOC.target
Cask	126.347	0.12115	0.287822	0.420918	0.673815	0.793864	48.8549	9.87184	17.74	54.5908	5.80817	16.9082	43.7276	26.4657	45.7865	20.5337	56.4851	37.5313	57.3252	25.2984	Nontarget
Caskin1	331.938	-0.773895	0.276842	-2.79543	0.00518302	0.0206375	27.7561	60.9415	36.9097	42.9238	41.309	61.1269	42.8027	38.4561	45.6115	40.0456	101.376	69.4979	113.684	68.1889	Nontarget
Caskin2	43.1552	-0.879835	0.435281	-2.0213	0.0432486	0.113627	7.08631	3.6015	3.50098	10.4672	4.50902	7.77796	8.14869	6.58493	10.8583	4.77477	24.0631	7.48813	26.6301	9.15957	Nontarget
Casp2	79.1596	-0.336079	0.321282	-1.04606	0.295536	0.464491	27.5355	10.5201	19.3714	32.4701	13.274	26.1472	27.9226	20.0154	30.8236	17.5638	39.3416	20.6101	42.3118	25.7164	Nontarget
Casp3	47.5339	2.54808	0.484571	5.25843	1.4529e-07	2.42205e-06	69.5651	2.81469	10.4385	98.648	5.7885	13.2926	67.8529	22.6258	59.1048	10.3882	16.2609	12.4947	21.7668	16.6662	MEIOC.target
Casp6	42.1017	-1.0527	0.416117	-2.52982	0.011412	0.0392247	20.4126	34.4841	49.6697	19.2131	24.273	45.3424	16.4743	53.3933	17.729	49.6247	49.5677	61.4072	51.1493	71.4245	Nontarget
Casp7	29.9211	-0.644613	0.518666	-1.24283	0.213931	0.370466	6.9382	7.83902	20.0459	15.3418	8.77464	16.112	12.1158	18.3312	9.09541	16.3396	17.0723	22.6291	23.4658	21.3297	Nontarget
Casp8	33.508	-0.997169	0.514326	-1.93879	0.052527	0.132142	5.624	21.2805	29.4267	3.43481	9.98383	26.3197	8.64518	31.6594	6.39488	34.5927	18.3201	48.9781	25.0088	52.0635	Nontarget
Casp8ap2	1189.82	0.139117	0.156039	0.891552	0.372633	0.540535	509.366	134.69	79.359	490.327	105.96	84.11	414.085	87.4246	433.33	86.5927	350.314	81.3347	411.855	72.5459	Nontarget
Casp9	74.5917	0.946159	0.354313	2.67041	0.00757598	0.0280114	35.7409	16.3755	12.9409	46.9636	10.5806	31.058	35.6109	23.4903	39.6394	17.0473	21.553	20.819	23.5107	26.0026	MEIOC.target
Casq2	31.6319	-1.1715	0.660645	-1.77326	0.0761854	0.175316	1.87782	7.10087	26.6592	0.475276	3.6525	26.7947	2.53585	28.7215	8.27319	31.2369	11.1829	42.9474	8.00864	33.5295	Nontarget
Cast	74.3696	-0.849346	0.350589	-2.42262	0.0154089	0.050182	12.9723	29.4669	28.5858	17.9191	21.9167	26.61	14.8556	30.6797	22.9757	26.9087	31.0856	44.4669	25.4546	41.0507	Nontarget
Casz1	117.839	0.325382	0.341093	0.95394	0.340114	0.509596	33.3758	12.0466	6.2083	31.5262	5.17334	7.61942	29.8699	6.47859	35.4605	7.91862	30.8536	5.98201	34.2735	10.7897	Nontarget
Cat	58.2009	0.656146	0.367978	1.78311	0.0745679	0.172663	22.6043	23.6495	53.2799	32.1698	10.5735	53.709	25.9599	42.7936	35.1875	47.8901	32.7747	82.4366	38.9358	73.0547	Nontarget
Catsper2	37.59	0.587056	0.711465	0.825136	0.409294	0.575925	20.7737	34.6258	31.1191	12.2884	24.343	13.5247	15.8427	21.066	22.8899	21.6051	2.42962	3.50312	2.78922	6.84854	Nontarget
Catsperb	19.3767	0.957273	2.13737	0.447875	0.654243	0.780299	13.2162	9.33552	8.44834	9.45622	2.97112	4.55572	8.42585	10.5023	10.3624	16.8037	0	0	0	0	Nontarget
Catsperd	19.546	-2.63172	1.25391	-2.09881	0.0358334	0.0983312	6.66901	24.1883	12.5621	6.27761	6.99109	5.86563	5.8399	14.0606	13.3018	16.4626	3.77198	1.1564	2.36996	0	Nontarget
Catsperg1	334.659	0.151893	0.36507	0.416064	0.677363	0.796508	101.61	416.474	62.4774	64.8191	189.966	46.0874	123.212	63.0245	175.292	60.5467	19.746	12.9577	19.5465	8.8116	Nontarget
Catsperg2	91.8339	-0.727029	0.95382	-0.762228	0.445924	0.610286	18.7933	71.6877	31.5409	10.9172	37.5766	24.4159	16.0974	36.1497	24.765	35.6915	0.671331	0.889756	1.1327	1.33546	Nontarget
Catsperz	19.8988	-1.6264	2.08062	-0.781687	0.434398	0.598949	33.6817	129.329	70.8691	8.80572	63.3512	15.4192	19.6044	48.1435	30.5799	61.6052	2.07799	0	0	0	Nontarget
Cav1	40.8324	-1.28598	0.532603	-2.41452	0.0157558	0.05103	12.7855	62.2259	130.562	13.7793	8.03182	47.1346	10.83	159.408	15.92	170.313	58.2224	165.814	58.9117	219.712	Nontarget
Cavin1	122.779	-1.22587	0.394458	-3.10774	0.00188526	0.0091134	3.46367	20.7652	46.5279	2.91749	16.5544	62.2099	10.9325	76.1914	11.0272	68.6485	21.3818	101.772	27.8127	97.431	Nontarget
Cavin2	27.4332	-0.913065	0.571108	-1.59876	0.109874	0.229279	2.00238	7.11972	18.0305	3.43619	6.0756	15.5122	6.05289	21.2085	6.40221	15.4207	9.10385	26.2429	12.4666	19.8733	Nontarget
Cavin3	11.3665	-0.518376	0.997768	-0.519535	0.603388	0.741664	0.698958	1.58047	12.9998	1.56529	3.23553	16.5833	1.52378	18.7809	1.13321	16.3512	2.92893	27.7986	2.60973	23.9817	Nontarget
Cbarp	35.7751	-0.666357	0.497005	-1.34074	0.180004	0.328765	9.97574	3.84352	6.94418	18.2587	7.19701	8.17338	10.366	7.39855	18.2281	8.64457	30.0264	13.7076	39.4259	10.7939	Nontarget
Cbfa2t2	537.525	1.86708	0.244954	7.62216	2.49471e-14	1.3185e-12	268.204	30.349	40.9596	278.882	36.5119	43.7629	213.491	45.3135	244.061	51.0497	53.0277	34.0734	67.4674	44.27	MEIOC.target
Cbfa2t3	66.9034	-1.03102	0.509731	-2.02267	0.0431068	0.113279	4.87149	1.72204	8.33516	23.4244	3.46932	8.26871	23.3336	8.3638	15.6434	7.01341	57.4652	15.6936	47.4054	13.4283	Nontarget
Cbfb	220.537	1.42325	0.252218	5.64296	1.67153e-08	3.51978e-07	226.603	27.5508	44.4175	260.457	17.1187	63.1565	189.357	58.0793	197.922	59.0087	106.814	74.0038	109.321	77.667	MEIOC.target
Cbl	1470.38	0.741805	0.171544	4.32429	1.53021e-05	0.000146389	476.754	85.3076	76.4417	470.424	75.698	70.9521	447.071	84.5583	546.231	89.9468	203.87	58.5652	236.095	62.4083	MEIOC.target
Cblb	203.446	-0.210471	0.237809	-0.885042	0.376134	0.544341	36.445	13.1117	27.5186	48.1089	10.6001	28.2649	41.9487	28.3729	53.2069	33.4345	70.2409	38.1681	64.3513	38.6001	Nontarget
Cbll1	294.979	2.48793	0.251564	9.88986	4.60691e-23	7.75673e-21	459.096	38.9062	58.7805	441.927	37.5896	57.6122	406.425	63.3155	411.148	55.1787	61.053	43.5873	45.136	42.8569	MEIOC.target
Cbln3	13.5852	-0.227685	0.920989	-0.247217	0.80474	0.882749	1.3346	3.31587	1.83861	5.06234	1.20884	6.61639	3.13279	4.31913	4.18926	4.18089	3.08457	4.59803	2.66705	1.13964	Nontarget
Cbr1	14.7727	0.616588	0.746717	0.825731	0.408957	0.575736	20.4668	11.797	19.2418	20.5583	19.0087	16.545	12.4106	21.2737	14.1769	15.3598	8.63147	16.8629	11.5501	17.4762	Nontarget
Cbr4	62.0663	0.617713	0.395417	1.56218	0.118246	0.24212	32.7178	5.94847	10.0881	35.1947	5.59131	15.9936	29.8522	14.0708	37.9053	14.9446	16.1048	9.99654	15.0768	9.22821	Nontarget
Cbwd1	72.2419	0.194629	0.380055	0.512107	0.608576	0.746144	66.7333	40.8274	70.9063	57.2198	25.0874	99.8281	44.586	73.6574	48.7505	85.8755	27.7028	51.5207	29.6517	49.1153	Nontarget
Cbx1	403.685	1.83902	0.214696	8.56567	1.07454e-17	9.59431e-16	1527.92	299.624	370.476	1220.95	222.9	331.257	1041.59	325.927	1131.09	362.184	238.452	272.428	282.646	256.415	MEIOC.target
Cbx2	65.302	-0.864292	0.390372	-2.21402	0.0268274	0.0782062	15.9904	5.56907	12.9715	22.5036	12.3845	15.8114	19.5661	10.9019	22.9139	12.0125	41.4086	15.2487	42.5602	14.6556	Nontarget
Cbx3	251.62	0.875928	0.250198	3.50094	0.000463613	0.00282239	364.034	63.858	264.429	418.812	72.8559	290.336	339.372	292.387	275.011	298.001	214.449	338.982	179.55	272.901	MEIOC.target
Cbx4	109.135	-0.254263	0.316007	-0.804612	0.421044	0.586024	19.5975	8.57706	16.2865	30.0941	12.3021	24.9268	24.0536	15.9683	26.0621	18.9155	31.0122	24.5797	52.2424	29.5228	Nontarget
Cbx5	797.787	0.448443	0.17953	2.49787	0.0124942	0.0422423	543.621	265.953	208.582	614.612	160.961	213.857	546.813	248.63	463.206	310.924	422.563	237.274	372.639	251.115	Nontarget
Cbx6	113.31	-0.341495	0.309515	-1.10332	0.269888	0.43566	13.8044	9.25226	12.4131	21.5701	7.32524	26.4904	19.7941	22.7389	21.7558	20.9545	37.8868	32.3801	40.0822	26.6352	Nontarget
Cbx7	45.3268	1.09738	0.553725	1.98181	0.0475007	0.122156	36.4467	13.1068	12.0316	37.0182	11.32	14.3554	24.803	6.6185	34.5072	7.88444	23.4772	5.56228	12.7499	14.4328	Nontarget
Cbx8	20.8229	-1.40859	0.654258	-2.15296	0.0313217	0.0887397	2.05757	6.44098	5.42299	5.90724	2.97603	9.43604	4.78431	7.59022	4.53536	7.60135	11.606	9.50661	11.8086	5.68834	Nontarget
Cby1	54.7308	1.22388	0.525717	2.32801	0.0199113	0.061369	144.399	84.5757	125.164	57.8007	44.208	87.6882	60.8361	123.852	59.7908	89.1928	13.918	42.5271	12.5868	44.1493	Nontarget
Cc2d1a	108.473	-0.921707	0.310827	-2.96534	0.00302351	0.0132769	23.0457	42.0648	28.8	32.4284	32.3564	36.4269	34.7008	32.7948	27.6256	28.6477	59.347	33.0307	57.0962	32.3809	Nontarget
Cc2d1b	109.861	-0.621297	0.312327	-1.98925	0.0466736	0.12055	26.0456	63.6731	29.2111	24.7073	44.9813	27.5246	35.2209	35.537	34.7075	35.0953	51.474	33.7365	39.973	28.2985	Nontarget
Cc2d2a	54.4425	-1.32199	0.451592	-2.92739	0.00341815	0.0147299	4.63683	9.34657	12.2165	9.18364	7.76195	11.5087	10.4523	8.09766	8.86654	11.8361	25.2936	11.4834	23.3801	14.9301	Nontarget
Cc2d2b	70.749	-0.797851	0.405359	-1.96826	0.0490384	0.12522	23.2097	22.7776	15.7513	26.9413	13.0716	10.2463	29.3716	14.9799	35.9067	21.8651	23.1166	7.63622	27.2713	9.40632	Nontarget
Ccar1	1714.28	0.0429183	0.248236	0.172893	0.862735	0.918951	816.306	976.251	305.938	775.873	721.954	289.339	1054.07	268.605	783.883	257.285	548.415	164.253	410.247	156.923	Nontarget
Ccar2	210.617	0.173701	0.249778	0.695421	0.486791	0.645949	71.2388	69.9024	85.3175	72.0376	47.8101	68.7906	51.9634	84.7044	72.8366	77.2199	26.8839	41.056	32.3502	37.8303	Nontarget
Ccbe1	37.7223	-1.23519	0.504332	-2.44915	0.0143193	0.0473134	6.588	30.501	39.227	13.1889	16.887	33.0125	20.0499	34.7562	14.3103	32.3938	44.5843	46.685	49.0018	58.2304	Nontarget
Ccdc103	10.924	3.59842	1.34859	2.66828	0.00762404	0.0281271	15.7453	10.2731	7.35027	14.3878	7.16489	7.79276	12.9824	11.0961	16.2786	8.03955	0.670018	4.49644	0.479576	5.40625	MEIOC.target
Ccdc106	10.4652	1.12896	0.915567	1.23307	0.21755	0.374915	12.6491	10.3175	12.6642	11.6031	7.2959	4.78928	8.79173	12.0729	8.07827	6.6542	2.84275	8.41205	2.76321	6.42509	Nontarget
Ccdc107	10.729	-0.900063	1.00583	-0.894847	0.370869	0.539038	1.82781	14.7468	30.1755	2.05859	14.0088	46.6689	7.40758	33.4292	4.27384	51.3134	7.52184	36.3965	6.68807	43.3565	Nontarget
Ccdc110	11.6047	1.99729	1.84656	1.08163	0.279418	0.44629	7.11883	12.4921	11.44	1.03014	6.08216	5.50497	6.6893	2.22597	9.08409	11.7382	0	1.22375	0.358024	1.02121	Nontarget
Ccdc112	143.198	-0.12758	0.313529	-0.406915	0.684071	0.801596	95.116	115.721	68.4557	73.403	65.5195	75.1155	103.236	68.655	85.0382	73.3488	44.3228	30.277	40.2479	32.6763	Nontarget
Ccdc113	50.9098	0.506902	1.04195	0.486496	0.626616	0.760018	72.814	142.974	192.461	12.5528	47.6753	68.1512	41.0901	56.4844	64.004	92.293	3.60657	5.72529	0.853963	7.20291	Nontarget
Ccdc114	37.8396	-0.482144	0.48727	-0.98948	0.322428	0.492438	23.1495	24.4982	14.9493	15.8436	19.4489	14.966	17.6386	24.3721	16.8375	15.1313	14.7312	11.3843	18.0184	15.4154	Nontarget
Ccdc115	90.7369	0.285935	0.298175	0.95895	0.337584	0.507207	77.3869	53.3939	82.5159	70.225	43.0332	87.5011	65.978	80.0191	68.8976	73.2266	48.9125	78.8673	56.1477	68.1264	Nontarget
Ccdc117	312.349	1.78348	0.305631	5.8354	5.36606e-09	1.23759e-07	321.608	36.5858	64.39	290.91	41.6153	67.0038	193.887	76.2016	251.104	75.8449	29.7189	26.7573	32.1865	33.0429	MEIOC.target
Ccdc12	40.9816	-0.0173911	0.499402	-0.0348238	0.97222	0.983601	70.4156	140.25	147.149	47.1619	111.076	151.728	40.5221	117.053	28.4439	122.534	27.9565	104.286	42.3895	105.086	Nontarget
Ccdc120	16.6483	-0.631781	0.830195	-0.761004	0.446655	0.610705	1.77741	4.65725	4.16349	6.31246	0.868152	6.86759	5.20596	3.26306	3.9755	3.86298	5.89215	4.63342	9.85364	6.07779	Nontarget
Ccdc122	91.4935	1.69273	0.386557	4.37899	1.1923e-05	0.000117201	223.038	43.3651	66.813	179.651	21.6636	62.922	163.738	69.2742	130.994	79.4375	34.6692	44.6584	34.7815	48.2654	MEIOC.target
Ccdc124	89.5991	0.303434	0.466038	0.651092	0.514987	0.669568	56.3121	162.338	110.802	36.4639	218.361	87.0157	53.3611	80.7584	64.6923	81.2836	25.9449	54.7205	24.0563	50.7536	Nontarget
Ccdc126	29.5836	2.13944	0.606585	3.52702	0.000420259	0.00261381	51.7934	3.45726	8.66316	30.6973	1.1189	5.36124	46.5485	5.2078	48.4752	8.12074	10.3564	8.25677	11.3493	6.39001	MEIOC.target
Ccdc127	95.4971	0.311438	0.295363	1.05443	0.291688	0.460341	31.1639	6.49112	20.5991	16.6167	13.825	21.4896	24.9434	29.4231	24.7376	27.1034	15.8039	32.3782	15.1762	15.2093	Nontarget
Ccdc13	57.5142	-0.0675181	0.677623	-0.0996396	0.92063	0.953941	26.0409	83.6056	36.1421	19.4657	32.2789	20.4348	13.982	19.1245	27.0942	26.7979	2.66301	2.736	4.10703	5.49132	Nontarget
Ccdc130	41.024	-0.373195	0.492975	-0.757026	0.449034	0.613388	28.4517	39.2684	34.2465	22.3348	37.2009	35.683	16.4581	37.7935	27.0911	24.5977	17.8379	16.1718	21.3718	20.4341	Nontarget
Ccdc134	40.334	1.81533	0.475154	3.82052	0.000133172	0.000969469	55.2535	15.3982	14.8959	38.324	12.0283	15.5999	35.803	12.8941	42.4704	11.8617	12.6342	17.8121	20.8713	20.5565	MEIOC.target
Ccdc136	713.331	-0.450963	0.237057	-1.90234	0.057127	0.140593	434.982	741.65	297.383	226.413	253.903	175.254	267.852	167.015	328.551	212.68	69.7705	38.3607	75.0036	35.6387	Nontarget
Ccdc137	49.8439	0.296068	0.476531	0.621298	0.534403	0.686109	36.5985	13.9558	14.5738	28.2227	22.3417	15.269	33.115	13.5931	31.1165	15.612	20.3731	11.3082	25.7574	15.4075	Nontarget
Ccdc138	69.8307	0.688044	0.408564	1.68405	0.0921713	0.201471	70.0098	38.7277	27.3863	68.7174	26.3408	32.2078	62.6515	46.3899	63.6871	36.3811	21.1459	20.85	26.7679	19.223	Nontarget
Ccdc14	185.235	2.33543	0.342579	6.81721	9.28249e-12	3.34567e-10	170.378	11.7787	18.195	168.481	11.033	11.9151	148.466	17.3457	155.025	18.0804	22.2715	9.72322	18.6926	12.1763	MEIOC.target
Ccdc141	79.7086	-1.0876	0.44815	-2.42686	0.0152301	0.0496824	7.01671	9.84195	5.60316	8.85845	4.74346	8.84797	16.002	12.6114	9.97748	15.1756	40.2885	17.5339	30.2523	11.3542	Nontarget
Ccdc144b	50.1609	0.698634	0.907523	0.769825	0.441404	0.605703	160.473	35.0468	35.9631	68.5496	24.8126	19.4224	101.778	21.902	102.055	25.4975	6.86272	2.42759	2.25127	1.21116	Nontarget
Ccdc146	40.1998	0.515653	1.16828	0.441379	0.658939	0.783587	39.0688	55.174	45.0227	26.1451	23.1934	22.4288	30.2336	29.3931	31.1672	32.2164	1.19689	2.93	0.851669	2.47279	Nontarget
Ccdc148	20.4187	2.21167	1.0521	2.10215	0.0355397	0.0977074	16.0844	7.37228	3.03003	15.719	4.27512	3.23876	12.8972	3.09691	16.3441	4.11863	1.25455	0.755719	0.671317	1.26625	Nontarget
Ccdc15	306.36	0.0592406	0.255782	0.231606	0.816844	0.889854	246.037	61.3194	66.2493	234.772	48.9394	62.8279	281.972	65.9283	254.277	75.9737	134.086	36.6369	110.65	26.7363	Nontarget
Ccdc150	55.5524	-0.94424	0.4841	-1.9505	0.0511161	0.129338	22.3424	40.4737	18.0905	19.2355	16.7272	15.8624	27.1306	20.9929	21.466	23.7671	12.9739	6.08639	14.9601	6.52471	Nontarget
Ccdc151	51.8154	-0.147207	0.902401	-0.163128	0.870418	0.923379	35.3271	80.0845	40.7656	13.2693	49.3331	27.5505	27.3025	26.276	31.7117	28.7259	1.78602	2.75161	2.54744	1.21403	Nontarget
Ccdc152	21.1518	-0.695769	0.929731	-0.748355	0.454246	0.618215	59.7409	76.041	82.8851	60.6121	68.3618	97.9506	113.576	92.8855	46.3805	110.561	12.3695	17.4966	17.4614	5.91259	Nontarget
Ccdc155	176.98	-0.797297	0.382825	-2.08267	0.0372817	0.101338	78.1598	283.869	96.6605	52.7898	167.848	65.4085	65.0532	74.5159	83.2689	68.2141	25.4182	12.9975	17.0177	12.5849	Nontarget
Ccdc157	186.08	1.08534	0.334816	3.2416	0.00118861	0.00616862	100.343	30.752	17.9677	98.0884	29.9691	18.2623	59.3616	22.2564	87.1462	21.3538	21.7835	12.4711	23.0688	9.103	MEIOC.target
Ccdc158	416.185	1.08834	0.290794	3.74265	0.000182089	0.00127365	471.155	123.729	80.8624	365.942	71.8617	55.8518	344.989	76.5673	355.857	86.2807	30.721	14.6854	34.393	14.2693	MEIOC.target
Ccdc160	54.9525	0.0943178	0.414001	0.22782	0.819786	0.891657	17.9709	70.503	46.841	16.2756	61.0249	60.8986	33.9121	60.2455	25.6468	48.9499	38.8494	99.8874	46.7814	110.6	Nontarget
Ccdc162	10.5264	-0.409941	0.830019	-0.493893	0.621382	0.755894	1.28783	1.0802	2.62175	1.41046	4.20783	3.33595	3.14855	4.32005	1.56424	1.60766	5.91886	2.5328	8.73073	2.16928	Nontarget
Ccdc163	86.345	-0.31367	0.477652	-0.656691	0.51138	0.666496	62.9322	182.151	72.4533	39.3341	212.349	83.0979	80.3133	71.916	69.7403	90.4086	20.4345	25.6782	19.2445	14.6852	Nontarget
Ccdc167	31.7835	-0.571726	0.558304	-1.02404	0.305816	0.475716	23.8676	16.3365	8.26587	39.5931	13.6102	9.74964	18.8053	11.3648	26.9761	7.39981	50.0943	17.5179	68.8297	12.351	Nontarget
Ccdc170	46.4112	-1.40386	0.471582	-2.97692	0.00291158	0.0129104	4.30537	26.5062	32.3072	9.02962	13.2323	31.9788	9.03015	25.5183	7.33472	21.6094	19.9887	30.1624	27.3063	28.9244	Nontarget
Ccdc171	255.669	-0.489448	0.241227	-2.029	0.0424586	0.1119	76.2781	145.3	58.9955	63.7063	92.4018	57.3547	72.1926	52.8055	81.9082	62.1931	73.1856	42.1402	73.7627	54.1422	Nontarget
Ccdc172	74.727	1.31674	0.487932	2.69861	0.0069629	0.026202	239.883	177.32	90.4003	156.427	190.911	113.453	146.621	96.0161	149.539	92.0788	25.5562	36.4111	28.3383	40.538	MEIOC.target
Ccdc173	193.318	0.432293	0.491216	0.880046	0.378834	0.547237	202.514	649.011	110.261	120.504	281.394	72.2047	205.792	70.6256	184.023	88.8699	17.9746	13.4409	16.5359	7.45389	Nontarget
Ccdc174	84.0551	-0.124296	0.347012	-0.358189	0.720202	0.826675	70.6036	117.416	84.7324	45.4161	85.2076	60.831	64.451	72.9422	58.1817	69.7209	49.2883	51.8823	44.4652	51.7013	Nontarget
Ccdc175	35.1908	-0.369167	1.7545	-0.210412	0.833346	0.900176	21.7205	58.9546	26.2022	10.2237	16.8965	13.3055	18.6703	20.6176	27.2449	29.5979	0.557012	0.64853	0.396001	0	Nontarget
Ccdc18	539.551	-0.394625	0.336835	-1.17157	0.241371	0.402661	208.386	226.248	112.653	197.019	229.239	89.5663	295.876	92.5179	178.927	89.6584	92.1129	24.6499	69.8503	30.7726	Nontarget
Ccdc180	69.4636	-0.59709	0.59658	-1.00085	0.316897	0.486638	20.0366	44.423	16.5008	14.9746	17.4567	9.07379	19.2459	8.75824	23.331	12.6602	5.42358	1.69596	4.52652	2.36087	Nontarget
Ccdc181	254.096	0.0252665	0.278401	0.0907558	0.927687	0.958391	205.878	381.27	252.024	151.039	225.507	166.717	142.328	191.52	198.426	258.064	54.4967	63.9521	53.7949	77.0663	Nontarget
Ccdc184	9.71658	2.15157	1.3876	1.55056	0.121007	0.24583	13.4424	2.26852	0.695698	12.3011	4.07541	3.75409	5.6995	3.14695	12.5644	2.63873	0.463198	1.74425	1.65548	0	Nontarget
Ccdc186	661.153	0.525117	0.195144	2.69092	0.00712545	0.0267199	510.744	173.822	123.2	450.024	142.899	119.36	570.058	118.586	466.908	101.183	328.247	104.748	350.708	107.377	Nontarget
Ccdc187	15.5318	-1.12254	0.746052	-1.50464	0.132417	0.262341	0.318501	0.996792	1.57125	0.897353	0.472417	2.59215	1.86094	1.9441	1.06929	1.83805	2.88046	2.70567	3.5319	3.08049	Nontarget
Ccdc189	26.3246	0.148078	0.615197	0.2407	0.809788	0.885597	9.13779	20.446	14.7836	9.2083	16.2957	11.6684	10.4023	11.3588	9.45526	13.4889	3.50616	8.78604	7.24533	7.31232	Nontarget
Ccdc191	331.063	-0.146461	0.295991	-0.494817	0.620729	0.755386	185.987	427.332	143.056	127.442	242.623	126.131	197.842	103.339	192.646	99.7627	86.9634	51.1458	79.4329	45.1792	Nontarget
Ccdc22	17.6294	0.0116671	0.7518	0.0155189	0.987618	0.992418	3.0421	5.22013	11.8392	1.31647	2.86555	13.2445	4.3976	17.0974	4.16479	9.43833	2.47755	22.1834	8.45299	21.8912	Nontarget
Ccdc24	28.8018	-0.463842	0.698636	-0.663925	0.506738	0.662572	23.3041	30.4019	11.768	18.4605	14.1074	9.97481	18.3164	10.4623	17.7282	17.2681	6.35889	1.99902	10.8449	6.63877	Nontarget
Ccdc25	323.571	0.991004	0.206575	4.7973	1.60818e-06	2.06021e-05	476.414	115.644	120.377	404.843	76.5837	112.354	293.295	108.512	330.129	100.349	174.175	124.963	222.166	113.2	MEIOC.target
Ccdc28a	27.3535	-0.0766423	0.625319	-0.122565	0.902452	0.944022	35.9217	25.6019	33.4746	24.5837	14.4897	26.8984	14.3848	67.5592	27.9713	31.946	25.22	26.8416	30.7661	21.581	Nontarget
Ccdc28b	29.1124	-0.171647	0.571503	-0.300344	0.763915	0.85667	16.3923	87.3905	69.2754	9.38276	49.9244	75.6547	14.5599	61.2892	15.4287	66.6889	30.2329	104.336	29.3475	149.172	Nontarget
Ccdc30	34.2868	0.298262	0.646674	0.461225	0.644637	0.773751	46.193	71.926	82.4036	12.2445	17.8023	16.7088	19.3083	48.3135	31.6924	71.7207	3.7022	12.1824	7.41978	10.3384	Nontarget
Ccdc32	12.3054	0.110902	0.881079	0.12587	0.899835	0.942623	15.1093	3.21925	14.5404	9.68462	7.15616	16.3627	5.73922	13.6609	9.00231	18.1643	5.63513	13.2797	11.2918	9.99604	Nontarget
Ccdc34	397.896	0.3742	0.317167	1.17982	0.238072	0.398938	236.73	789.928	192.98	194.503	483.313	188.204	315.16	136.398	255.402	151.789	101.161	75.2967	86.3876	91.0537	Nontarget
Ccdc36	100.06	0.61554	0.340488	1.80782	0.0706347	0.16531	77.6011	22.3006	28.8344	96.4425	13.6701	35.7264	73.5703	25.987	83.1525	37.3443	37.286	25.773	53.6603	28.4209	Nontarget
Ccdc38	40.169	1.57081	1.77331	0.885807	0.375722	0.543878	29.0377	41.8983	36.3828	8.87998	12.5543	10.7707	13.5957	13.2536	18.786	28.3306	0	0.846352	0.434758	0	Nontarget
Ccdc39	401.768	-0.929509	0.459354	-2.02351	0.0430204	0.113153	134.931	448.873	177.854	95.0458	287.463	118.038	148.938	132.584	167.836	154.652	6.71944	4.66079	10.6762	5.46178	Nontarget
Ccdc40	88.9827	-0.833914	0.443755	-1.87922	0.0602141	0.146111	25.3336	74.2372	35.9988	14.5686	24.7633	17.5082	21.0755	14.9497	27.3617	22.3186	10.6619	5.42083	13.7426	9.05976	Nontarget
Ccdc42	11.7344	0.682816	2.12292	0.321639	0.747726	0.84518	7.62754	29.5715	46.5984	4.54425	11.7299	13.4758	8.31989	18.1799	11.5495	28.3456	0	1.80211	0	0	Nontarget
Ccdc43	62.3855	2.50091	0.411931	6.0712	1.26959e-09	3.26824e-08	82.9812	22.9575	19.7515	73.4629	13.8615	21.3236	71.4489	16.5872	68.0923	21.7219	18.3502	29.832	14.991	20.8547	MEIOC.target
Ccdc47	595.767	2.46329	0.198032	12.4388	1.60814e-35	1.72305e-32	1218.83	217.441	180.943	1013.66	97.9119	155.79	940.207	190.165	982.108	130.836	180.3	180.153	208.496	142.787	MEIOC.target
Ccdc50	497.865	2.54861	0.22736	11.2096	3.66016e-29	1.30723e-26	1033.34	176.759	108.538	800.172	153.116	127.054	674.647	132.854	732.034	103.188	164.924	133.894	156.166	129.99	MEIOC.target
Ccdc57	126.913	-0.883047	0.318154	-2.77553	0.00551122	0.0216919	31.4594	80.8968	40.0075	23.45	49.6657	40.6107	40.6416	43.7212	34.929	32.2198	53.9981	38.5925	57.6905	33.6512	Nontarget
Ccdc58	20.1608	0.422129	0.717531	0.588308	0.556326	0.70413	58.495	19.8998	36.346	46.8888	21.286	37.6793	19.6284	59.413	53.6717	64.2621	15.875	39.1472	20.729	32.0492	Nontarget
Ccdc59	85.7104	0.766033	0.312652	2.45012	0.014281	0.0472268	65.3104	64.8077	73.6784	62.1429	52.5246	60.8641	63.9796	71.8064	67.6613	63.5599	44.189	72.3048	40.4363	79.8092	MEIOC.target
Ccdc6	342.78	-0.893431	0.226334	-3.94739	7.90067e-05	0.000613825	55.6261	37.762	40.7384	82.7675	29.7402	46.2688	82.538	49.4514	69.8426	48.8621	162.962	67.2803	182.649	51.8345	Nontarget
Ccdc60	172.84	-0.0225464	0.919964	-0.024508	0.980447	0.988245	64.862	180.448	68.2132	31.2433	77.9812	39.4873	57.5122	43.1045	60.6232	54.9221	0.581786	0.816925	1.65039	1.35637	Nontarget
Ccdc61	60.9045	0.120813	0.414179	0.291693	0.770521	0.861222	41.6677	41.6765	52.4687	28.1148	39.2585	33.2532	31.5369	39.9211	34.5865	38.4457	20.9808	25.8512	18.5349	26.7457	Nontarget
Ccdc62	84.9217	-0.0964501	0.436786	-0.220818	0.825234	0.895187	25.2762	38.6892	43.4653	18.8759	23.7582	42.0876	23.5636	40.1205	24.5532	49.9896	4.65482	10.7011	5.32055	6.14489	Nontarget
Ccdc65	65.5259	2.23014	1.20523	1.85039	0.064258	0.15412	48.5546	143.622	62.9873	18.3421	55.6606	49.8208	33.4304	42.7601	40.2919	60.2367	0	4.18334	1.00053	4.18924	Nontarget
Ccdc66	116.245	-0.054125	0.316063	-0.171248	0.864029	0.919709	52.0004	89.3476	55.1568	43.0726	58.8415	37.8963	59.1423	46.6443	45.4564	48.2101	40.3736	33.1574	36.3757	38.4342	Nontarget
Ccdc71	73.555	0.983119	0.33649	2.92169	0.00348136	0.0149564	36.5205	11.3043	26.4409	36.8627	14.0537	24.2472	38.34	29.7854	40.3834	25.9481	19.8887	31.9438	25.9736	32.116	MEIOC.target
Ccdc71l	96.1845	0.887476	0.333367	2.66216	0.00776418	0.0285612	58.5319	4.83319	11.8007	69.3967	4.88351	12.1191	56.9677	12.4352	55.6532	11.3113	38.8243	11.7988	38.9946	18.62	MEIOC.target
Ccdc73	184.838	0.527726	0.348687	1.51347	0.130161	0.259047	155.275	34.4185	27.8614	142.469	39.5737	36.4611	151.943	42.5231	134.126	36.6014	37.831	9.74127	33.7948	16.2521	Nontarget
Ccdc74a	18.63	-0.729315	0.979392	-0.744661	0.456477	0.620034	52.399	28.7589	14.2616	33.3437	8.26317	14.6833	25.6691	10.9353	34.3049	15.3954	10.4234	4.86152	15.6219	0	Nontarget
Ccdc77	96.6082	-0.0358326	0.347835	-0.103016	0.91795	0.952961	97.8371	58.6237	54.3256	50.7504	40.8211	38.8386	64.803	46.8586	80.4176	44.2583	45.918	29.4308	44.8998	23.6885	Nontarget
Ccdc7a	18.7835	5.23699	1.78741	2.92994	0.00339029	0.0146259	8.62798	17.1298	4.54471	3.03521	2.70432	1.72051	7.11743	1.85884	11.8002	5.69656	0	0.300409	0	2.84532	MEIOC.target
Ccdc8	59.3561	-1.24555	0.403466	-3.08711	0.0020211	0.00962063	3.15833	7.33218	10.9683	5.81592	5.49919	21.9228	4.80072	25.1597	3.82949	21.3451	15.3873	29.109	16.0176	30.4312	Nontarget
Ccdc80	29.4482	-0.685694	0.561992	-1.22011	0.222422	0.380253	2.07002	3.14936	13.9751	3.25097	4.06538	20.5099	5.07166	13.7554	2.1332	16.3006	6.16007	24.2921	7.38117	18.9319	Nontarget
Ccdc82	240.018	0.38212	0.263335	1.45108	0.146758	0.283278	91.6853	57.2259	41.5531	94.2294	45.978	32.0436	85.6019	47.3625	83.3559	52.6406	63.9814	55.1688	97.4577	48.3802	Nontarget
Ccdc83	15.7552	0.519688	1.47132	0.353212	0.723929	0.829661	20.9007	85.4167	30.8471	11.0058	14.0156	3.73282	13.704	3.85012	20.6937	13.0101	1.19266	1.43137	2.55627	2.35723	Nontarget
Ccdc84	23.9272	-0.315682	0.606439	-0.52055	0.60268	0.741228	7.97236	29.6333	22.9116	8.16744	51.7418	23.5435	6.56824	22.4522	7.89641	15.2547	18.0593	30.0889	11.3834	29.3818	Nontarget
Ccdc85c	69.5175	-0.179133	0.392368	-0.456545	0.647998	0.775755	17.9659	9.88804	14.3655	17.6709	11.0405	19.5143	15.9191	16.1167	23.2104	15.0931	20.0631	23.7539	30.1617	20.5998	Nontarget
Ccdc86	50.8839	0.03639	0.426872	0.0852481	0.932064	0.961178	16.6799	19.4324	22.3825	14.0162	16.9098	32.6649	12.878	19.6681	13.1166	21.5441	11.0912	20.9291	17.4851	28.34	Nontarget
Ccdc87	31.8033	2.73442	0.813458	3.36148	0.000775263	0.00432021	29.2646	9.40638	14.1773	24.2082	7.48271	8.36379	15.2225	5.35662	23.4035	8.78707	1.73276	4.19232	0.74716	1.39835	MEIOC.target
Ccdc88a	1593.53	1.07627	0.200142	5.37753	7.55137e-08	1.35054e-06	607.407	89.4429	66.4013	575.101	68.5116	64.9842	639.918	75.6591	489.74	77.997	217.539	56.0564	205.854	54.8096	MEIOC.target
Ccdc88b	9.50739	-0.0341005	1.06974	-0.0318774	0.97457	0.985186	3.50641	4.29521	2.12352	1.14231	1.64882	1.41976	0.662035	0.491842	3.43686	1.97491	1.67929	1.60671	2.69048	1.34009	Nontarget
Ccdc88c	1185.74	-0.912159	0.185599	-4.91468	8.89278e-07	1.22585e-05	265.694	187.62	98.7923	226.657	84.4318	73.795	306.151	85.6141	275.391	83.568	457.277	76.0075	508.291	80.6536	Nontarget
Ccdc89	21.4081	0.207608	1.15495	0.179755	0.857345	0.915278	14.1117	20.3592	21.8073	8.50858	17.5249	14.8186	13.2138	17.2745	17.5063	27.7859	1.26559	2.27087	0.902042	1.25995	Nontarget
Ccdc9	205.576	0.40846	0.377658	1.08156	0.279448	0.44629	191.144	280.859	70.8537	121.317	133.426	93.7124	111.7	70.6448	130.148	63.459	54.6634	48.5341	44.7337	22.8447	Nontarget
Ccdc90b	72.572	0.518601	0.348862	1.48655	0.137133	0.269466	29.9282	43.5703	88.6199	48.4828	35.8501	100.387	43.4714	121.265	44.5221	110.48	30.8829	117.877	29.5952	103.742	Nontarget
Ccdc91	113.973	1.18773	0.318899	3.72447	0.000195728	0.00135537	129.635	51.1467	45.9898	80.2311	30.9753	45.2431	64.7415	46.8243	90.4423	39.5276	40.4138	46.8682	46.7626	52.1236	MEIOC.target
Ccdc92	393.096	-0.567829	0.252722	-2.24685	0.0246497	0.0731239	413.32	156.593	143.222	378.912	96.3757	129.214	260.54	115.582	383.547	109.417	119	28.5799	144.334	32.2931	Nontarget
Ccdc93	155.897	0.18811	0.265713	0.707943	0.478981	0.6394	80.1596	24.9953	25.5196	75.2471	28.0607	38.0063	68.5662	35.6929	77.5847	28.0991	66.1032	26.7755	82.6522	34.5067	Nontarget
Ccdc94	22.2915	-0.553973	0.671168	-0.825386	0.409153	0.575862	22.9871	33.296	19.9888	34.3864	33.2449	21.8338	24.9533	16.5026	19.9703	34.5858	20.8862	12.4865	27.1724	18.5003	Nontarget
Ccdc96	368.099	1.00184	0.472794	2.11897	0.0340926	0.0946532	237.362	346.274	47.0621	162.617	202.264	34.1079	140.183	30.5696	190.396	36.5565	12.1107	4.75428	6.53711	1.98328	Nontarget
Ccdc97	101.673	0.806471	0.334763	2.40908	0.0159928	0.0516274	38.6138	31.1296	31.5825	43.0601	24.0099	41.4854	36.8518	26.2342	56.4186	32.9659	27.6582	36.0718	34.8835	45.7617	Nontarget
Cchcr1	234.647	0.681635	0.399254	1.70727	0.0877713	0.194246	257.892	186.725	80.7217	127.807	81.2693	52.6585	102.98	50.2735	190.272	57.4777	23.998	10.3942	18.3346	15.5389	Nontarget
Ccl25	9.62061	-0.660929	1.00788	-0.655764	0.511976	0.667078	19.8584	24.9167	33.0454	2.12124	15.5226	6.64856	18.4451	33.7181	14.9679	22.2869	15.7497	17.5438	10.9639	10.6907	Nontarget
Ccl27a	17.5808	0.917828	0.981909	0.934739	0.349923	0.51861	185.623	94.5369	180.436	42.8902	123.349	127.354	86.3932	104.212	104.249	137.753	2.50993	11.1542	7.28813	64.189	Nontarget
Ccm2	68.4265	0.432871	0.353071	1.22602	0.220192	0.378008	61.4634	25.8211	39.3783	51.7845	22.6252	56.3287	44.5279	39.9102	45.1244	42.2876	50.7369	58.5242	48.8684	59.2398	Nontarget
Ccna2	104.167	0.954462	0.29347	3.25233	0.00114462	0.0059825	63.4929	9.72119	33.4445	63.5207	11.7616	54.9142	58.3396	43.3835	61.4154	41.8857	39.7001	63.3572	56.6082	60.4506	MEIOC.target
Ccnb1	75.5156	0.52598	0.347601	1.51317	0.130236	0.259065	72.9175	33.263	53.9846	73.9191	13.0842	67.1108	79.9703	47.7194	63.6859	78.8451	66.6505	85.428	73.0316	95.5766	Nontarget
Ccnb1ip1	19.573	0.0142573	0.736372	0.0193616	0.984553	0.990549	29.4529	14.3244	17.7505	21.7467	13.0575	18.3566	18.3519	29.9773	17.0629	21.6148	9.561	8.31785	8.14499	10.356	Nontarget
Ccnb2	53.6927	-0.525302	0.467551	-1.12352	0.261217	0.426237	32.9272	37.548	65.2672	34.4331	45.6614	95.696	23.2665	80.8784	41.4305	106.941	16.5142	37.0045	20.5388	28.0991	Nontarget
Ccnb3	129.021	-0.43014	0.305055	-1.41004	0.158527	0.298991	28.4549	20.1161	27.2377	53.8454	21.3099	33.619	37.8935	31.7785	49.874	42.0801	58.1766	36.4686	52.2599	28.3902	Nontarget
Ccnc	75.2382	2.22714	0.401756	5.54352	2.96453e-08	5.86241e-07	101.573	12.7781	33.8413	116.577	12.1756	15.711	80.5348	40.5914	118.172	31.977	25.0004	30.3725	25.4127	44.0131	MEIOC.target
Ccnd1	108.98	-0.500146	0.31009	-1.61291	0.106765	0.224382	27.1126	11.4549	19.456	35.98	12.9379	30.3801	41.9705	24.2591	28.4783	26.4994	71.8014	38.3049	76.6765	42.6167	Nontarget
Ccnd2	187.391	-0.910445	0.291166	-3.1269	0.00176662	0.00859325	9.85529	9.38214	22.9781	22.4715	13.4479	30.4959	30.8549	35.2774	28.6629	26.4276	75.5233	55.0871	75.0478	48.7781	Nontarget
Ccnd3	24.6346	-0.31198	0.570955	-0.546418	0.584779	0.727007	10.2174	3.02862	12.7313	10.1242	1.23299	26.5354	11.034	22.9375	6.96692	26.8021	22.7249	36.1347	24.0427	34.2374	Nontarget
Ccndbp1	37.0749	-0.248074	0.499987	-0.496162	0.61978	0.754777	13.2966	18.7599	39.818	30.8227	34.0325	47.3384	13.5073	49.9308	25.5439	46.2024	21.0389	46.5194	27.5838	33.3816	Nontarget
Ccne1	78.7387	1.22465	0.403205	3.03729	0.00238712	0.0110202	118.973	12.0864	15.7406	133.908	10.7461	17.1592	104.438	16.5197	131.581	19.9787	51.4955	17.6192	47.1323	14.6356	MEIOC.target
Ccne2	303.201	-0.553558	0.222131	-2.49203	0.0127014	0.0428508	210.087	43.5288	86.5121	244.475	50.0261	96.6674	267.34	93.4686	245.846	94.3751	314.256	81.5608	286.317	78.4955	Nontarget
Ccnf	75.9022	-0.941448	0.332714	-2.82961	0.00466054	0.018915	18.5171	6.90991	16.8201	24.8985	11.6266	24.1729	22.5885	21.1413	30.9169	21.8522	68.6801	29.6195	76.3109	36.941	Nontarget
Ccng1	67.0523	0.301605	0.368087	0.819383	0.412568	0.578459	13.4373	9.91303	27.0495	17.532	10.7829	24.4804	19.8111	28.1683	14.3238	30.8516	28.2206	55.3675	21.7075	51.3949	Nontarget
Ccng2	58.3137	-0.170288	0.400069	-0.425648	0.670364	0.791437	40.9877	8.3006	10.9855	44.9895	6.54699	19.9365	38.0628	17.2937	40.822	16.2815	50.8317	14.3595	48.0596	21.3717	Nontarget
Ccnh	50.1868	0.409508	0.453024	0.903943	0.366026	0.534239	25.422	24.5691	70.5095	22.9746	13.7349	69.4858	41.1662	75.4526	22.9405	79.1265	11.197	51.3666	20.2969	40.6356	Nontarget
Ccni	342.553	1.47022	0.244637	6.00978	1.85771e-09	4.65851e-08	236.177	57.3839	124.23	247.615	77.563	146.876	193.457	177.199	237.206	175.183	68.9091	139.079	78.4404	138.228	MEIOC.target
Ccnj	76.7517	0.247428	0.384378	0.643711	0.519763	0.673694	42.3519	4.03524	7.74258	49.0665	5.91458	9.63267	38.4996	11.2406	40.7081	10.6484	56.5303	17.6594	50.2138	11.2737	Nontarget
Ccnjl	79.3451	-1.36483	0.459877	-2.96782	0.00299918	0.0131946	19.6783	2.94564	9.1062	45.1459	1.83499	14.0152	37.1798	6.84776	48.3004	14.2266	155.364	19.8056	138.12	13.5433	Nontarget
Ccnk	353.193	-0.292018	0.226602	-1.28868	0.197509	0.350944	132.73	255.662	121.701	161.807	199.171	165.239	139.028	108.865	146.817	125.445	83.5906	55.4035	88.5853	67.9455	Nontarget
Ccnl1	131.109	1.80581	0.303132	5.95717	2.56637e-09	6.2884e-08	122.808	61.1329	47.2282	129.573	70.0234	57.2435	94.0132	57.6018	119.201	61.7435	39.8812	76.959	41.7866	58.3871	MEIOC.target
Ccnl2	224.689	0.976085	0.244747	3.98814	6.65925e-05	0.00052888	169.664	116.624	116.985	138.538	97.8921	83.4102	107.668	106.519	139.382	85.2643	73.7657	102.847	76.307	108.692	MEIOC.target
Ccnt1	774.112	1.87729	0.180511	10.3999	2.48174e-25	5.73525e-23	529.201	38.4755	41.4654	661.112	33.3626	61.9096	571.285	56.0463	573.38	61.8719	205.093	68.5016	197.557	59.8394	MEIOC.target
Ccnt2	465.838	1.33427	0.197386	6.75971	1.38271e-11	4.93836e-10	268.957	42.1799	50.2911	253.484	43.5243	60.3072	223.198	53.6897	245.634	59.9376	114.583	65.5585	119.56	67.4316	MEIOC.target
Ccny	256.53	0.0416375	0.234064	0.17789	0.85881	0.916344	86.2942	37.0217	57.2491	111.019	27.8086	58.357	119.918	62.8796	107.907	66.9704	99.6664	57.9721	88.6954	55.5327	Nontarget
Ccnyl1	241.66	0.266213	0.293706	0.906394	0.364727	0.533374	346.101	65.8068	130.496	344.664	56.6479	91.9666	281.272	111.297	334.585	155.923	119.899	72.5734	142.291	52.3144	Nontarget
Ccp110	1162.31	0.28802	0.166044	1.7346	0.0828115	0.185979	675.43	161.347	196.607	605.566	124.34	166.675	539.415	189.466	622.731	214.409	164.331	65.9122	181.233	69.0457	Nontarget
Ccpg1	252.114	0.674703	0.220301	3.06264	0.00219394	0.0102978	144.076	123.522	123.083	119.64	67.8624	105.289	96.3903	119.877	111.818	97.1501	78.0363	137.389	98.696	131.191	MEIOC.target
Ccpg1os	24.2486	-0.433189	0.743908	-0.582316	0.560354	0.707329	56.3618	53.7646	140.394	27.6456	43.9354	120.411	22.0664	119.071	50.0044	105.272	14.3351	29.7809	12.0122	29.9588	Nontarget
Ccs	13.6617	-0.750981	0.885882	-0.847721	0.396593	0.56425	6.30199	17.9908	19.309	4.0833	17.3165	48.3393	6.67998	31.5137	1.98409	27.8145	11.2842	36.6141	5.40963	27.1744	Nontarget
Ccser2	351.401	1.0877	0.198732	5.4732	4.41987e-08	8.4156e-07	152.822	20.1138	42.7692	201.534	11.0353	61.1473	187.529	47.9757	194.236	50.5022	114.517	65.456	108.328	57.9011	MEIOC.target
Cct2	332.115	-0.423928	0.198025	-2.14078	0.0322919	0.0907902	98.3842	167.161	419.428	79.8793	128.027	344.137	84.474	434.596	86.7053	400.085	83.5263	329.229	111.382	345.666	Nontarget
Cct3	279.036	-0.341773	0.202231	-1.69001	0.0910252	0.199538	73.3645	143.221	368.801	72.8006	111.907	354.959	59.4911	322.155	73.0725	327.477	63.8328	273.563	74.4685	258.933	Nontarget
Cct4	184.753	-0.0855836	0.264123	-0.32403	0.745916	0.843782	55.4118	77.6316	181.654	43.3751	68.1645	172.888	52.5065	253.908	58.0414	245.06	29.5917	141.138	37.5911	161.726	Nontarget
Cct5	283.157	-0.27771	0.226554	-1.2258	0.220274	0.378061	79.2397	119.291	401.33	70.5024	111.21	359.639	54.3053	344.15	76.2031	360.043	71.1581	291.799	68.8356	316.6	Nontarget
Cct6b	30.1838	-2.21311	1.52873	-1.44768	0.147707	0.28455	49.0686	37.7629	20.6713	21.8492	18.3403	20.8449	24.2489	17.6525	29.3754	39.6749	2.88008	0.896544	3.614	0	Nontarget
Cct7	364.402	0.152399	0.221463	0.688147	0.49136	0.649672	144.226	339.593	440.279	104.368	193.283	305.969	88.1974	350.482	145.078	352.684	66.0538	241.958	85.9811	257.95	Nontarget
Cct8	291.755	-0.247281	0.206044	-1.20014	0.230087	0.388733	98.4164	139.394	385.897	93.7943	116.615	338.94	87.3646	423.227	97.2987	406.028	68.7118	239.236	75.2314	257.762	Nontarget
Ccz1	108.664	0.806117	0.321279	2.50909	0.0121043	0.0411482	86.9237	54.2536	103.245	90.5848	50.7973	105.831	73.1758	103.37	80.5641	140.167	54.511	121.949	43.8345	109.588	MEIOC.target
Cd151	72.3915	-0.701286	0.419326	-1.67241	0.0944429	0.204916	10.5316	8.76962	81.1478	12.8415	17.7117	92.6786	17.5859	78.0337	17.6897	58.9798	38.6188	126.695	38.7582	131.05	Nontarget
Cd164	474.289	0.555329	0.179264	3.09783	0.00194942	0.00936459	379.852	85.3728	176.699	296.739	60.4657	155.183	294.367	202.478	322.614	198.899	187.429	174.189	220.007	169.351	Nontarget
Cd200	34.9222	-0.571557	0.498478	-1.1466	0.251545	0.414355	3.84844	6.97797	19.2661	9.10054	9.0579	24.9082	13.4555	26.9063	8.1925	25.1215	20.8517	46.6833	20.0046	33.3371	Nontarget
Cd209c	114.541	0.396269	0.315948	1.25422	0.209761	0.36577	140.102	93.1363	55.4311	139.931	90.0686	72.573	109.943	59.0774	142.581	68.0775	130.214	88.341	113.774	60.6574	Nontarget
Cd248	30.3619	-1.19576	0.594933	-2.00991	0.0444406	0.116085	0.756392	1.1457	21.8108	5.18938	2.23255	32.7217	3.31184	26.5989	2.81722	23.5773	6.4793	37.0322	9.62064	26.9449	Nontarget
Cd24a	16.7245	0.00615075	0.81568	0.00754064	0.993983	0.996153	1.94176	4.34722	13.363	4.33152	2.19076	17.4467	1.46516	20.1242	9.60517	22.591	6.9697	40.9641	9.50282	49.1707	Nontarget
Cd274	39.0445	0.677877	0.562823	1.20442	0.228426	0.386537	20.5871	11.0122	7.87612	24.7596	3.71151	9.21905	22.429	9.50482	17.0043	6.57155	12.6722	5.7965	9.57903	8.28083	Nontarget
Cd276	12.9332	-1.29084	0.772954	-1.67001	0.094917	0.205494	0.92846	1.16042	3.4063	1.72803	1.0667	2.77139	2.02736	8.5056	1.52721	4.82941	6.6042	12.2582	10.2305	9.53767	Nontarget
Cd2ap	685.741	0.145339	0.158076	0.919427	0.357872	0.526248	190.717	83.3061	113.681	263.93	75.2629	134.96	240.47	142.081	219.058	141.104	239.583	162.341	265.725	166.48	Nontarget
Cd2bp2	168.844	1.70606	0.318986	5.34837	8.87477e-08	1.55884e-06	218.377	93.2732	90.8423	190.262	70.4574	86.7405	106.584	74.9852	172.972	54.1522	45.8337	85.4309	65.5496	57.2927	MEIOC.target
Cd300a	20.5091	-0.708165	0.638466	-1.10917	0.267358	0.43302	0.817575	4.56095	3.46321	2.58422	3.31377	6.65854	1.88451	7.98594	3.39743	6.34905	4.88581	7.87504	6.17591	10.8324	Nontarget
Cd302	15.3181	-0.695355	0.942985	-0.737398	0.46088	0.624063	6.23922	3.0963	20.9672	4.11733	12.6282	33.0052	6.85979	28.6275	0	34.101	10.9016	44.0721	6.23269	28.8865	Nontarget
Cd320	35.5167	-0.767365	0.545509	-1.4067	0.159518	0.300476	16.928	23.7438	49.8203	18.6713	12.7822	49.2365	7.46264	40.6737	8.78057	44.7083	9.05505	40.5414	19.4009	52.5998	Nontarget
Cd34	60.1957	-1.1372	0.396659	-2.86693	0.0041447	0.017232	4.78434	7.53508	37.6352	3.8101	6.47742	47.741	6.78639	53.6579	8.03527	46.2498	20.4189	75.8894	25.6634	87.6805	Nontarget
Cd3eap	85.872	-0.380551	0.341105	-1.11564	0.264575	0.429989	41.7258	66.5545	32.7287	31.2412	65.8202	30.0005	35.4834	39.8854	47.4709	33.0526	58.2021	40.8337	61.2368	38.7394	Nontarget
Cd40	10.5447	-1.28321	1.00766	-1.27346	0.202856	0.357636	0.901333	4.41426	3.90657	1.18264	5.65486	7.97279	5.21743	3.42324	2.33046	2.45556	4.29635	4.78538	6.09903	3.84371	Nontarget
Cd47	83.1057	-0.0520293	0.315924	-0.164689	0.869189	0.922732	18.9018	21.6813	22.1239	19.0516	8.19116	18.038	13.8974	43.1158	29.0797	46.9046	46.2476	53.4442	23.8967	71.9421	Nontarget
Cd59a	44.5634	-0.69261	0.445215	-1.55567	0.119786	0.244171	10.6821	12.3331	45.9481	8.94121	11.6481	28.4383	23.0692	48.4481	13.7744	53.2776	43.8524	93.6058	44.8389	83.6172	Nontarget
Cd63	25.8264	0.342122	0.797734	0.428867	0.66802	0.789935	6.73485	15.1097	65.2651	3.65004	10.0083	72.4333	0	69.9485	14.1987	39.4653	9.4457	127.121	8.13273	107.205	Nontarget
Cd81	122.416	-0.804855	0.335495	-2.39901	0.0164394	0.0526652	24.321	37.1712	132.422	24.6504	15.5232	194.718	34.8472	179.995	37.5601	156.766	81.2165	255.971	83.7627	268.571	Nontarget
Cd82	36.1882	1.13104	0.533296	2.12086	0.0339337	0.0943262	44.8735	37.2299	45.6487	22.4712	19.098	52.8348	51.1381	38.0113	54.6292	36.8769	7.98176	47.1268	20.1642	27.0206	Nontarget
Cd84	30.2932	0.010726	0.528975	0.0202769	0.983822	0.990208	8.93489	17.8024	10.0914	7.37553	13.2647	4.51933	10.3693	10.4392	7.48228	8.14613	11.7445	13.4872	13.4481	11.8854	Nontarget
Cd9	13.1923	-0.31162	0.863756	-0.360774	0.718269	0.825266	6.99074	8.98276	26.3233	4.40886	2.19323	15.5162	5.5097	21.9926	0.816587	12.318	16.9602	40.3466	8.40633	51.6116	Nontarget
Cd93	34.4947	-1.06492	0.478031	-2.22772	0.0258992	0.0760268	0.965935	1.93392	6.22639	2.02622	2.40814	9.80069	2.62805	10.08	2.55412	7.77898	6.53	13.5641	6.9973	13.8479	Nontarget
Cd99l2	62.3361	-0.992934	0.382646	-2.59491	0.00946149	0.0335883	10.4862	11.1289	34.9526	7.98761	6.68174	28.2046	15.0309	36.6118	9.25638	24.7817	17.7842	45.7685	26.162	43.7884	Nontarget
Cdadc1	69.6899	-0.316821	0.381872	-0.829654	0.406734	0.573761	63.1695	25.7479	37.4241	63.7653	34.5676	35.2884	53.0945	30.8231	59.146	41.698	43.9038	46.7028	73.4138	24.8874	Nontarget
Cdan1	230.816	0.334364	0.246869	1.35442	0.175603	0.322879	59.0047	31.0331	21.0767	66.879	25.0145	27.1318	53.6913	30.613	76.1898	29.8134	47.682	26.4016	45.9061	24.1034	Nontarget
Cdc123	52.0866	0.116041	0.418123	0.27753	0.781373	0.868144	36.1876	35.998	64.1744	21.5455	21.6986	34.2008	19.5971	50.7702	24.7283	59.1237	18.6844	48.3315	29.1632	60.7786	Nontarget
Cdc14a	46.8227	0.0805458	0.451306	0.178473	0.858352	0.915938	19.6187	2.596	5.78659	17.1587	2.74624	8.87745	23.3481	7.25609	16.291	6.67384	28.3867	12.746	30.4429	9.61101	Nontarget
Cdc14b	139.978	0.293205	0.252259	1.16232	0.245107	0.406935	30.3294	18.7077	17.9638	72.2248	20.0057	27.5007	51.6945	32.9686	48.772	32.496	58.9604	43.9764	53.8034	48.9338	Nontarget
Cdc16	67.5563	-0.240194	0.365222	-0.657667	0.510752	0.66612	21.3007	19.628	55.1308	26.8904	21.1024	62.1871	28.4127	60.3506	23.8302	73.9511	22.1799	65.3271	32.7847	50.8841	Nontarget
Cdc20	81.1354	0.52511	0.354124	1.48284	0.138116	0.271035	40.4627	56.2274	88.9163	46.1598	47.9462	99.2504	32.3019	94.0297	38.3293	93.1206	17.5606	60.4473	16.2715	53.7023	Nontarget
Cdc23	110.119	-0.251901	0.275839	-0.913218	0.361128	0.529582	41.733	44.3347	62.4526	46.3851	25.1768	64.516	42.2271	54.9931	49.0715	56.4024	58.5866	61.138	58.1723	49.516	Nontarget
Cdc25a	261.906	1.28866	0.224252	5.74647	9.11275e-09	2.02647e-07	160.512	16.1192	28.2242	208.673	17.6727	31.3485	159.313	30.283	189.163	35.0744	123.671	49.847	116.929	55.3395	MEIOC.target
Cdc25b	25.8785	-0.639977	0.526361	-1.21585	0.224041	0.381527	4.41227	9.65338	7.43899	4.72977	6.10939	9.45965	5.65722	9.55757	5.44925	7.71614	14.3779	15.9667	14.1594	14.1211	Nontarget
Cdc25c	11.8212	-0.913579	0.99739	-0.91597	0.359683	0.528252	2.97306	5.75398	10.7269	9.10108	6.64522	5.01395	1.94232	8.02062	5.81401	10.7996	11.9693	16.5536	8.15826	2.52032	Nontarget
Cdc26	26.0976	1.88655	0.632895	2.98083	0.00287468	0.0127901	61.9992	42.0798	96.7288	98.6837	50.4715	73.08	89.7852	72.6025	87.1819	32.5503	19.9539	72.1221	30.522	102.748	MEIOC.target
Cdc27	1276.05	2.8973	0.190354	15.2206	2.58019e-52	3.04101e-48	1136.83	54.1103	70.7406	1080.77	51.7847	90.3889	1102.18	84.9615	1128.12	90.693	147.179	72.2665	147.192	85.7576	MEIOC.target
Cdc34	63.0504	0.111979	0.375396	0.298295	0.765478	0.85776	106.982	32.9581	91.2207	120.687	40.2578	134.974	99.0653	71.3476	97.2239	82.9556	121.135	87.0919	90.6441	101.381	Nontarget
Cdc37	220.16	-0.256326	0.238513	-1.07468	0.282516	0.449722	12.5947	46.9265	35.785	12.2012	34.7584	39.1214	14.4771	38.8955	17.6459	33.3862	18.955	43.5317	23.1199	48.1253	Nontarget
Cdc37l1	632.841	1.57945	0.203297	7.76918	7.8995e-15	4.51959e-13	635.874	118.112	130.401	473.322	81.4941	114.98	527.683	154.787	502.864	185.739	126.871	110.679	141.572	116.539	MEIOC.target
Cdc40	143.871	1.03793	0.271466	3.82344	0.000131605	0.000959242	82.1073	34.0686	41.5717	91.2204	22.814	55.0734	72.72	47.1007	82.1743	47.5242	31.1087	44.697	38.95	37.9691	MEIOC.target
Cdc42	289.503	0.915819	0.202723	4.51759	6.25462e-06	6.67199e-05	131.549	74.35	264.62	151.443	59.4241	243.691	137.597	304.163	153.42	292.719	77.6487	339.298	121.3	343.631	MEIOC.target
Cdc42bpa	1055.27	-0.468642	0.212719	-2.2031	0.0275874	0.080085	307.84	102.323	104.102	416.478	90.0274	108.125	353.805	114.424	287.471	107.967	466.472	109.859	384.644	96.091	Nontarget
Cdc42bpb	926.929	-0.896449	0.24655	-3.63597	0.000276934	0.00182957	101.02	120.598	131.258	143.049	60.331	126.929	133.835	124.795	123.949	113.622	346.673	175.059	324.893	182.583	Nontarget
Cdc42bpg	126.108	-0.0326831	0.3053	-0.107052	0.914748	0.95091	35.3283	17.39	7.8123	36.4683	11.2199	9.50017	36.514	7.94287	41.42	8.79081	38.1496	9.40312	42.9511	8.33733	Nontarget
Cdc42ep1	12.3158	-0.79745	0.757197	-1.05316	0.292268	0.460825	1.51973	2.54754	3.85007	3.03753	1.33691	2.60313	3.31306	9.18609	3.14111	6.17095	8.11728	10.7337	11.0865	10.5528	Nontarget
Cdc42ep3	134.656	2.5184	0.481368	5.23176	1.67908e-07	2.75238e-06	157.998	96.2637	89.8072	125.655	76.7791	54.6254	130.186	75.4964	194.411	102.71	4.97908	19.7838	6.69498	15.3329	MEIOC.target
Cdc42ep4	145.407	1.95101	0.328933	5.93133	3.00494e-09	7.27232e-08	132.302	25.9944	36.8825	93.3702	14.6727	39.087	79.1926	33.3443	121.457	26.7772	23.3838	36.6995	36.3482	36.8555	MEIOC.target
Cdc42ep5	22.2869	-1.6336	0.686567	-2.37937	0.0173422	0.0550484	2.46371	18.649	39.5422	8.33514	9.88001	62.1432	2.69067	58.5222	6.07216	44.0115	22.0309	87.1102	24.2686	67.2642	Nontarget
Cdc42se1	155.91	-0.192817	0.222787	-0.865474	0.386779	0.554774	91.5251	54.2194	152.808	127.743	39.812	279.152	100.324	198.963	102.922	205.534	188.847	264.973	166.37	305.923	Nontarget
Cdc42se2	300.237	0.315661	0.243248	1.29769	0.194393	0.347034	166.747	51.5018	105.325	167.225	18.6582	84.0964	133.237	95.674	171.741	94.1557	147.71	124.889	173.557	114.279	Nontarget
Cdc45	78.1729	-0.088999	0.345599	-0.257521	0.796777	0.878198	27.1493	39.1413	59.8252	25.5241	34.625	68.1967	19.4143	72.7675	30.2245	62.9484	30.5094	66.3496	27.8227	76.0979	Nontarget
Cdc5l	370.074	-0.625165	0.210622	-2.96819	0.00299557	0.0131836	99.5264	127.494	192.832	122.164	96.4304	177.939	147.331	196.756	130.464	187.176	209.325	205.158	199.833	198.557	Nontarget
Cdc6	45.5042	0.557889	0.412066	1.35388	0.175773	0.322991	22.2992	7.57248	17.7143	36.0206	7.95516	12.6676	21.7026	15.6872	18.7182	11.1137	23.1675	24.0536	29.0522	27.2212	Nontarget
Cdc7	152.276	1.29431	0.298938	4.32969	1.4932e-05	0.000143546	129.463	32.0431	40.0638	125.252	26.6669	45.2159	82.0974	55.6546	118.134	50.2151	47.3681	53.9139	55.4401	54.7931	MEIOC.target
Cdc73	691.496	1.50616	0.170289	8.84475	9.17372e-19	9.08584e-17	200.177	30.1559	41.3593	168.865	18.4045	36.4834	155.839	43.4516	173.423	40.5525	51.7671	36.7374	52.1176	33.3721	MEIOC.target
Cdca2	140.468	0.156727	0.300484	0.52158	0.601963	0.740887	67.0731	30.4313	50.3602	67.404	27.1342	39.1404	60.1499	40.3583	58.7332	36.0732	38.8833	43.2059	55.4639	25.7645	Nontarget
Cdca3	75.2358	0.426198	0.378501	1.12602	0.260159	0.425039	39.6175	61.1568	59.1424	34.6857	50.4157	40.495	43.7042	64.0602	42.0682	62.7643	23.127	33.2854	16.1306	41.4359	Nontarget
Cdca4	77.6974	1.59385	0.368232	4.32838	1.50209e-05	0.000144284	112.404	13.3225	25.7352	117.982	10.9276	26.3094	86.449	27.919	116.953	26.8612	34.4287	20.4349	37.3996	35.3778	MEIOC.target
Cdca5	58.7111	1.45496	0.416966	3.4894	0.000484106	0.002932	88.4133	20.3061	15.7266	63.9973	9.91443	14.0438	57.2916	19.3943	65.8266	18.8055	28.3922	23.551	40.94	24.3451	MEIOC.target
Cdca7	109.433	1.19239	0.305794	3.89933	9.64586e-05	0.000730631	79.9335	19.76	46.3143	73.8193	24.9334	39.872	68.5629	53.913	81.1885	49.7569	42.6792	69.7445	61.2671	82.4498	MEIOC.target
Cdca7l	48.0648	-0.406562	0.419526	-0.969098	0.332496	0.502574	12.7135	16.2096	23.0159	14.2611	22.2033	19.4249	12.9596	22.6605	12.7026	21.1541	20.7061	28.0466	21.5817	25.4686	Nontarget
Cdca8	135.434	0.529104	0.301234	1.75646	0.0790107	0.179668	197.028	153.767	187.499	133.976	75.9091	179.93	193.162	155.703	182.957	156.17	57.771	97.4853	77.3958	76.2584	Nontarget
Cdh11	19.1901	-0.933079	0.604962	-1.54238	0.122982	0.248452	1.85839	1.5523	4.80175	2.00959	0.873776	5.366	1.32119	5.65233	2.20833	6.46377	5.39445	7.61711	5.39343	9.37382	Nontarget
Cdh2	224.047	-1.18753	0.247292	-4.80212	1.56998e-06	2.01785e-05	37.6081	25.2991	74.0328	29.6046	15.4625	61.1161	52.9091	60.1358	46.0378	68.4536	116.153	90.4628	130.089	90.6392	Nontarget
Cdh23	482.362	-1.18302	0.295388	-4.00499	6.20208e-05	0.000497602	15.772	27.9622	32.824	40.1969	19.7061	47.0352	33.5631	43.6394	32.3021	38.7682	111.778	60.2651	101.66	65.3792	Nontarget
Cdh24	13.7692	-0.0926192	0.826442	-0.11207	0.910768	0.949271	3.26588	5.22888	1.15926	3.30042	7.21156	5.06225	4.38107	0.887037	5.09806	2.69636	13.8923	6.80175	10.8082	5.65885	Nontarget
Cdh3	17.2826	-1.41757	0.634622	-2.23373	0.0255012	0.0750454	1.87724	0.524523	5.6212	2.5867	1.30644	8.56234	2.53146	8.164	1.89835	6.8161	5.86851	7.48578	5.80002	7.02178	Nontarget
Cdh5	58.5342	-0.848658	0.38528	-2.20271	0.0276154	0.0801465	5.8355	8.38322	25.286	3.37546	5.68817	21.5456	8.07212	23.9499	8.70416	22.8268	17.1906	33.9329	17.9778	35.941	Nontarget
Cdip1	116.037	0.924301	0.305984	3.02075	0.00252152	0.0115189	64.5933	21.2573	30.7927	74.1737	16.0981	41.8121	42.3318	40.7209	59.1738	43.5467	36.4619	51.9615	38.7125	45.0928	MEIOC.target
Cdipt	15.5059	-0.398702	0.717849	-0.555413	0.578612	0.722101	15.6068	2.46861	15.2521	8.85793	12.1567	34.5739	10.7353	14.1461	12.8439	19.8347	19.9319	18.0267	26.1388	42.4149	Nontarget
Cdk1	49.513	-0.795959	0.460649	-1.72791	0.0840048	0.187779	7.22407	13.8545	60.8952	28.2374	27.7009	67.6392	13.5157	68.7708	14.2586	59.379	18.533	48.1766	27.9	54.1177	Nontarget
Cdk10	45.8908	0.490679	0.431157	1.13805	0.255098	0.418512	31.2469	40.33	38.5947	32.1361	28.7981	49.2385	33.1499	36.4378	28.5099	37.617	18.0173	33.5071	21.3829	36.626	Nontarget
Cdk11b	1193.66	-0.482347	0.256211	-1.88262	0.0597521	0.145414	341.087	1839.56	370.294	322.839	1137.27	329.592	444.555	274.028	444.662	285.485	476.268	262.991	389.001	245.599	Nontarget
Cdk12	907.663	-0.162944	0.198496	-0.820889	0.41171	0.577776	294.076	110.561	106.521	413.798	93.332	127.174	358.648	137.662	353.948	140.014	383.084	113.571	319.619	111.57	Nontarget
Cdk13	845.186	0.288747	0.151465	1.90636	0.0566041	0.139656	395.26	102.425	140.62	471.51	114.369	148.129	398.182	159.631	400.955	145.839	268.961	127.104	298.725	102.519	Nontarget
Cdk14	38.3475	-0.0755983	0.45573	-0.165884	0.868248	0.922512	14.5893	5.0833	6.96528	13.8942	4.87239	8.27691	13.8154	9.18471	16.8495	7.96157	21.6602	14.4028	27.1275	10.0741	Nontarget
Cdk15	69.0192	-0.52175	0.425519	-1.22615	0.220142	0.378008	13.0076	34.3533	14.0655	34.2598	39.5468	57.4201	44.0967	39.6045	46.3916	32.249	80.6114	58.5892	77.6468	52.6495	Nontarget
Cdk16	230.578	-0.712773	0.208083	-3.42542	0.000613839	0.00356741	27.9501	53.3143	71.8576	46.1074	67.8584	111.578	46.0468	95.3264	49.839	88.18	104.493	140.279	117.425	150.621	Nontarget
Cdk17	166.304	1.36438	0.265483	5.13925	2.7584e-07	4.28899e-06	129.492	19.1394	31.0823	122.845	17.5873	28.109	121.004	30.047	128.218	30.5221	38.8019	30.9939	53.7839	26.4285	MEIOC.target
Cdk19	387.998	1.67815	0.199502	8.41168	4.04189e-17	3.35408e-15	195.471	23.8216	36.0743	220.805	23.8953	36.2409	185.418	39.8576	199.974	47.8808	83.2369	59.7365	90.8638	58.4396	MEIOC.target
Cdk2	167.514	-0.0834961	0.272643	-0.306247	0.759416	0.854135	60.6959	63.9376	102.064	63.8008	86.4542	94.2465	60.8632	97.8911	79.2979	94.4535	64.3604	97.5621	71.6199	90.6573	Nontarget
Cdk20	24.3596	1.4847	0.730903	2.03133	0.0422217	0.1114	13.6354	7.82113	5.93843	9.43907	4.88333	4.8195	7.49263	4.72937	11.2129	7.88514	1.2871	3.71831	2.2148	1.54797	Nontarget
Cdk2ap1	71.2799	-0.656722	0.556651	-1.17977	0.23809	0.398938	43.8928	41.3237	171.968	74.2101	51.962	139.707	42.3865	259.85	62.7172	185.926	111.723	346.025	106.563	227.015	Nontarget
Cdk2ap2	13.1433	-0.210067	0.793683	-0.264674	0.791261	0.874512	35.7785	13.373	24.5101	14.6406	9.47697	39.8829	13.883	44.2199	8.41504	31.0387	13.5412	48.5296	13.2603	22.6982	Nontarget
Cdk4	53.3732	0.263354	0.441292	0.596781	0.550654	0.699737	8.85477	31.1311	62.1211	12.6149	11.49	75.4374	9.43937	50.8481	16.3851	71.7639	11.8873	78.6192	12.8035	79.8699	Nontarget
Cdk5	99.4557	-0.72381	0.335376	-2.15821	0.0309118	0.0877473	18.5311	93.6796	77.1497	33.8371	98.797	82.4971	16.016	98.3425	18.6334	89.9406	50.4597	149.486	46.8359	123.116	Nontarget
Cdk5r1	27.7292	-0.169363	0.637389	-0.265714	0.790459	0.873708	9.85711	2.25694	2.17156	14.6524	2.13573	1.94313	11.7535	1.63255	11.6857	3.00727	14.0289	3.61012	23.8664	2.51003	Nontarget
Cdk5rap1	27.5776	0.0459145	0.563995	0.0814093	0.935116	0.96245	17.3029	14.2502	16.1447	18.8215	11.3073	29.8754	16.9966	17.6647	19.9607	19.556	18.9622	19.0664	13.5704	20.2961	Nontarget
Cdk5rap2	530.649	-0.896654	0.224368	-3.99635	6.43265e-05	0.000514323	55.169	53.3494	39.8621	56.4076	29.0042	29.3353	68.7553	35.1191	58.7322	35.1545	85.9367	25.7879	79.3858	26.0568	Nontarget
Cdk5rap3	71.1468	-0.223309	0.399627	-0.558794	0.576302	0.720429	43.9752	57.7489	50.1806	30.2466	39.5076	51.0384	20.6026	34.6088	36.858	39.9937	24.2424	28.5273	22.1268	23.7313	Nontarget
Cdk6	143.933	-0.571313	0.281203	-2.03168	0.0421865	0.111332	12.7481	6.3228	11.3138	23.4869	4.61674	15.1515	29.3514	8.45621	21.7684	13.233	39.2668	21.7454	47.2539	24.6206	Nontarget
Cdk7	43.1502	0.157087	0.428428	0.366659	0.713873	0.822454	21.5851	18.2849	43.0026	31.1087	15.1658	64.3677	20.869	69.0583	30.8981	47.6169	27.0402	63.6155	24.5492	56.7649	Nontarget
Cdk8	271.365	1.35261	0.2356	5.74113	9.40479e-09	2.08355e-07	238.891	29.4101	56.7453	310.031	27.2755	64.6599	256.088	59.0048	227.021	51.5556	118.372	72.1563	112.134	59.9647	MEIOC.target
Cdk9	123.195	0.0686517	0.349419	0.196474	0.844239	0.90712	46.0225	105.961	87.1236	48.5675	88.124	155.782	66.1709	124.213	81.3097	93.3507	57.4525	119.834	75.7565	146.81	Nontarget
Cdkal1	65.2774	-0.798626	0.3752	-2.12853	0.0332929	0.0928075	28.3488	28.3004	41.4597	19.1797	28.6505	36.7731	20.8246	44.7056	23.5727	39.3675	26.8682	27.1495	33.8862	35.3406	Nontarget
Cdkl2	236.1	0.710991	0.347861	2.0439	0.0409639	0.109009	256.357	46.4362	63.3469	190.303	30.7427	42.9612	160.964	54.8347	203.364	56.9208	19.8098	12.5761	22.073	4.84528	Nontarget
Cdkl3	66.7413	-0.270179	0.443331	-0.609429	0.54224	0.691874	48.9455	44.3998	55.3908	54.4581	29.8886	33.2103	40.5978	62.1296	35.6855	63.7954	19.0617	22.6823	24.0568	19.7344	Nontarget
Cdkl4	12.599	3.22739	1.74802	1.8463	0.064848	0.155093	12.1952	1.70563	6.12081	8.2417	0.845075	7.13683	8.2861	4.30405	14.458	8.62043	0	0	0.28682	2.39126	Nontarget
Cdkl5	179.268	0.817311	0.280454	2.91424	0.00356554	0.0152535	61.2559	3.47356	7.73807	87.3021	8.22165	13.9729	77.5254	15.4691	78.1626	17.4163	95.4956	26.0637	89.8178	23.6538	MEIOC.target
Cdkn1b	54.1624	-1.27171	0.428378	-2.96865	0.00299111	0.0131689	6.73818	14.4333	31.3229	9.69283	17.2876	36.2294	16.744	34.4331	6.01525	33.209	30.3277	38.5233	35.232	55.0701	Nontarget
Cdkn2a	15.4713	0.423899	0.746641	0.567742	0.57021	0.71553	14.6163	21.5022	58.6306	6.58692	7.87797	26.8351	13.1241	40.4625	13.0423	28.5914	5.99701	52.4245	17.3775	55.2973	Nontarget
Cdkn2aip	166.551	1.465	0.275349	5.32054	1.03462e-07	1.77497e-06	127.273	21.7635	31.2865	158.628	17.8597	35.8845	111.569	38.5659	148.536	41.8739	40.1665	33.4841	49.5756	35.1981	MEIOC.target
Cdkn2aipnl	55.8854	1.63854	0.418535	3.91494	9.0428e-05	0.00069117	96.5043	7.42544	18.1402	86.1201	9.34594	20.1663	85.6299	27.4905	97.0709	20.6737	31.0632	25.1847	40.458	28.9251	MEIOC.target
Cdkn2b	9.81825	0.137565	0.93109	0.147746	0.882543	0.93038	3.43337	1.27682	15.2187	4.83712	2.87033	2.91404	4.71015	15.7539	6.97978	17.8508	5.35631	26.3177	10.7907	20.0972	Nontarget
Cdkn2c	79.3667	2.20737	0.495633	4.45363	8.44304e-06	8.6908e-05	137.22	30.1947	31.1272	123.886	11.0086	25.2943	87.2844	18.1998	122.484	31.5863	11.2487	12.3739	8.00343	12.4588	MEIOC.target
Cdkn2d	21.6842	0.912277	0.656469	1.38967	0.164628	0.307888	24.7007	13.2266	28.883	9.87281	9.48945	27.6527	10.0942	25.8295	16.2817	23.5533	5.56925	22.507	10.8982	37.9555	Nontarget
Cdkn3	9.4406	0.302418	1.00249	0.301668	0.762905	0.85618	23.8293	23.8833	31.538	40.513	2.39894	23.6848	19.1432	27.5973	15.9601	35.3695	13.6058	16.6698	14.6497	27.8383	Nontarget
Cdnf	28.0679	1.5439	0.578163	2.67036	0.00757702	0.0280114	23.4008	5.70348	8.76204	23.735	8.94089	6.51452	17.2286	8.69375	19.4198	9.17786	7.7641	10.1832	7.66822	7.69717	MEIOC.target
Cdo1	22.6329	-0.818949	0.765218	-1.07022	0.284522	0.451937	1.63316	4.97906	31.8993	1.7969	2.77081	50.4801	2.66851	31.6415	3.98691	37.9107	6.86176	46.0265	6.74608	66.555	Nontarget
Cdon	119.754	0.112268	0.279945	0.401036	0.688393	0.804901	23.1657	3.48208	9.63433	29.2164	4.22891	11.8744	25.7941	11.3701	22.0894	10.6469	40.3621	17.3337	39.3981	21.8316	Nontarget
Cdpf1	11.6452	0.485923	0.987872	0.491889	0.622798	0.756986	22.7342	36.0612	30.73	10.5023	18.5666	4.66346	6.01247	30.1382	21.2099	30.0709	4.06847	15.0109	13.7164	22.4422	Nontarget
Cdr2	143.182	1.02897	0.30821	3.33853	0.000842233	0.00463425	160.634	45.3393	40.3689	148.004	45.7628	43.9371	100.014	46.5415	129.826	42.1185	48.9755	38.3959	69.25	40.6937	MEIOC.target
Cdr2l	35.8499	-0.66199	0.490199	-1.35045	0.176871	0.324402	4.49931	4.13637	6.45087	8.0969	2.7795	7.34889	10.4072	8.09495	6.53891	8.45944	26.9291	14.5091	27.3708	21.8803	Nontarget
Cds1	53.6977	-0.173596	0.510432	-0.340097	0.733784	0.834878	34.8493	13.5152	16.9334	23.0713	6.30505	13.6894	19.3464	16.5502	25.3942	16.0305	7.81534	3.59933	6.36643	4.3464	Nontarget
Cds2	333.553	0.332709	0.195536	1.70152	0.0888451	0.195908	52.1226	15.899	28.5919	62.7088	14.9257	50.1582	55.0307	31.164	64.8812	35.7277	60.5064	48.8354	74.2853	51.0814	Nontarget
Cdt1	26.4239	-1.54085	0.516557	-2.98293	0.00285506	0.0127076	6.08873	6.2923	15.7442	7.52275	6.53091	22.2088	4.6568	19.6418	7.38075	17.5215	19.1161	22.3274	24.1385	19.665	Nontarget
Cdv3	817.267	1.37802	0.1703	8.09174	5.88167e-16	4.05388e-14	1446.27	264.01	256.492	1123.86	140.254	325.712	941.251	219.177	848.166	242.939	409.662	261.13	459.804	299.796	MEIOC.target
Cdyl	139.437	-0.215478	0.269376	-0.799914	0.423761	0.588482	31.6044	33.9411	43.1748	43.8388	23.759	51.1768	40.0045	56.2534	39.6699	53.3052	51.412	65.2695	73.411	78.0161	Nontarget
Cdyl2	72.722	-0.617184	0.349776	-1.76451	0.0776457	0.177558	26.3682	17.8459	25.2757	33.5676	10.5371	36.5677	36.3044	26.8387	35.7738	27.1368	79.8473	45.0116	76.6935	42.7795	Nontarget
Cebpg	502.49	2.12443	0.257964	8.23538	1.78988e-16	1.33516e-14	1005.46	78.5533	93.4425	606.347	40.9534	81.9228	803.224	69.1211	846.069	54.9829	65.3179	23.4748	77.8715	26.8512	MEIOC.target
Cebpz	303.993	-0.271564	0.227701	-1.19263	0.233014	0.392833	70.9444	77.9577	87.5686	83.2892	102.848	110.152	103.599	98.3155	97.3659	112.155	97.2865	89.8909	98.0331	98.4102	Nontarget
Cebpzos	16.3246	-0.0130654	0.784789	-0.0166483	0.986717	0.991946	102.649	26.5305	72.9953	39.3702	32.7878	21.9073	90.3046	50.2289	38.6119	91.6609	72.7889	61.0817	56.7903	46.0006	Nontarget
Cecr2	980.37	0.082572	0.155236	0.531913	0.594786	0.735136	303.215	43.5036	67.9329	369.441	58.2975	76.7399	257.337	58.2087	308.199	70.6535	320.875	71.9049	353.263	77.0239	Nontarget
Celf1	783.105	0.60921	0.150222	4.0554	5.00478e-05	0.000414521	244.442	51.2817	73.4904	248.876	33.0333	84.1003	257.215	88.6221	293.289	81.4151	186.475	97.0784	213.64	95.6812	MEIOC.target
Celf2	249.719	-0.56919	0.218643	-2.60329	0.00923335	0.0329272	37.7504	25.8006	83.8273	90.4356	27.6364	87.516	111.437	147.534	120.139	159.763	245.165	241.324	239.045	180.352	Nontarget
Celf4	61.5266	1.52322	0.486712	3.12961	0.00175036	0.00853202	39.3983	10.8207	11.4563	67.6416	16.6263	15.7732	49.2773	11.6542	44.4692	12.6869	7.88117	7.35757	11.38	7.3108	MEIOC.target
Celf5	19.4814	0.49957	0.777665	0.642398	0.520615	0.674208	4.42234	1.88411	2.94595	11.686	2.92745	2.50854	12.106	2.47448	14.1851	3.71389	4.02871	2.54569	5.65138	1.09636	Nontarget
Celf6	12.3566	1.48908	1.03533	1.43826	0.150359	0.287851	8.88468	2.77484	5.48719	14.7624	4.80213	8.77679	10.0412	3.33453	7.11589	3.48416	2.31668	1.37456	0.689725	2.92176	Nontarget
Celsr1	37.4928	-1.53738	0.516321	-2.97757	0.00290542	0.0128923	1.66855	0.816852	0.925533	2.90522	0.668243	2.1262	2.92048	1.08822	3.27886	1.30041	14.0573	3.06478	15.9127	1.82328	Nontarget
Celsr2	117.831	-0.98309	0.365062	-2.69294	0.00708247	0.0265756	19.1444	5.12846	5.42103	20.4809	5.74559	6.34575	18.4198	5.23873	24.7905	6.29928	18.1388	2.68218	17.1427	2.22934	Nontarget
Cemip	15.4165	-1.33347	0.773227	-1.72455	0.0846091	0.188718	0.684109	1.439	2.5286	2.83867	0.768797	2.08727	1.48009	2.08583	1.32534	2.93235	3.71144	2.1411	5.83972	4.1595	Nontarget
Cenpa	20.0816	-0.116963	0.639023	-0.183034	0.854771	0.913899	20.4559	31.6286	49.7351	22.0459	6.32867	25.977	22.2997	50.5641	6.91544	25.9036	11.3865	111.842	18.8716	46.5571	Nontarget
Cenpb	127.86	-0.719675	0.283499	-2.53855	0.0111314	0.0383948	10.2288	30.9911	25.8067	15.8748	32.8253	39.3858	15.8346	27.4064	12.7388	28.5815	28.2498	43.2827	30.7489	35.8313	Nontarget
Cenpc1	167.15	0.114871	0.287914	0.398976	0.689911	0.806035	74.1504	46.6333	68.4062	92.145	58.7979	72.4909	93.1329	93.183	81.7917	110.427	43.3995	44.1026	41.8347	49.6148	Nontarget
Cenpe	1389.9	-0.991236	0.286939	-3.45452	0.000551281	0.0032716	212.374	276.377	100.395	273.345	175.897	95.276	424.098	96.3282	270.934	104.408	576.025	96.7537	497.848	87.0487	Nontarget
Cenpf	4778.4	-0.738068	0.154757	-4.7692	1.84954e-06	2.33391e-05	810.024	466.505	187.308	793.316	341.044	172.443	947.779	170.505	816.09	181.788	1183.02	158.988	1231.62	150.802	Nontarget
Cenph	29.1747	0.275309	0.555956	0.4952	0.620459	0.755195	27.2383	26.11	53.1106	25.8606	34.7397	76.1794	37.1987	56.2023	28.3037	57.0443	17.9825	48.0702	17.4344	38.7162	Nontarget
Cenpi	30.4761	0.0343471	0.52505	0.0654167	0.947842	0.969476	9.99139	6.47005	10.8097	16.5838	6.31585	7.47951	12.8798	13.8767	8.9635	12.8874	15.0831	16.8766	17.9236	15.7402	Nontarget
Cenpj	161.332	-0.105174	0.251298	-0.418521	0.675566	0.794871	51.2022	45.4492	42.9316	53.2979	30.2551	37.2714	64.833	46.1475	63.7114	57.3465	51.9019	37.3924	53.9139	40.185	Nontarget
Cenpk	25.7827	0.14684	0.609228	0.241027	0.809535	0.885574	35.9409	27.2936	55.9674	43.6346	25.9719	55.552	35.6634	49.6005	23.2899	43.8951	16.6841	27.974	12.8267	20.6299	Nontarget
Cenpl	36.7765	1.19281	0.525456	2.27005	0.0232045	0.0695722	21.0955	3.2736	11.0897	21.7542	4.71015	17.0774	16.5169	15.4989	23.6581	18.7168	7.30766	8.55084	8.70065	24.1589	Nontarget
Cenpm	13.3243	-0.00652961	0.746399	-0.00874815	0.99302	0.995554	10.7439	4.73243	12.4001	19.8034	7.6237	18.9875	18.0189	16.7299	13.9995	28.2207	15.3942	16.5152	12.9127	16.7989	Nontarget
Cenpn	50.1143	1.07029	0.469729	2.27852	0.0226957	0.068377	85.0416	40.1782	50.3674	59.1994	27.1678	48.9963	34.3252	57.6518	64.9356	46.6541	14.3623	24.1618	26.7143	31.743	Nontarget
Cenpo	107.162	-1.46963	0.329029	-4.46658	7.94815e-06	8.23172e-05	53.4348	43.7031	22.6809	69.0718	21.1262	24.6941	69.5131	29.8448	64.0766	33.6551	146.397	21.513	149.469	30.0188	Nontarget
Cenpp	80.3174	-0.695371	0.382359	-1.81864	0.068967	0.162504	165.947	84.8001	169.186	157.002	54.5173	117.441	138.63	152.117	149.62	159.317	56.575	50.6413	93.0393	39.3997	Nontarget
Cenpq	48.8931	-0.118369	0.495495	-0.238891	0.81119	0.886416	42.8612	18.842	67.5158	22.1537	19.0915	47.1445	34.8849	66.3232	28.8149	79.2367	17.3589	27.1342	11.3969	25.538	Nontarget
Cenpt	39.4191	-0.0303343	0.537844	-0.0563997	0.955023	0.974031	17.6521	27.9635	22.9185	8.12363	40.4903	30.6709	18.5097	23.0773	18.2547	30.2491	20.3853	30.2689	17.8565	33.4987	Nontarget
Cenpu	30.1711	0.51301	0.57433	0.893232	0.371733	0.539828	14.7978	21.748	24.8968	29.2266	10.6665	23.6135	18.2969	12.7031	21.5167	23.0061	10.1226	24.9361	12.6368	31.1256	Nontarget
Cenpv	50.1918	0.0681339	0.537543	0.126751	0.899138	0.942097	54.3278	71.098	156.082	40.1838	44.951	149.159	20.3646	124.551	31.9761	143.033	6.79712	56.116	25.151	88.4442	Nontarget
Cenpw	38.2319	-0.65688	0.469213	-1.39996	0.161525	0.303525	29.601	16.2876	34.8409	23.9851	5.82074	26.1494	16.4598	33.1145	15.1736	31.2259	12.7557	21.101	13.4801	14.0452	Nontarget
Cep104	347.555	1.35964	0.267077	5.09081	3.56533e-07	5.39422e-06	201.258	48.4283	32.1231	183.921	30.494	29.5367	123.785	31.9384	196.807	30.2453	40.4204	20.5489	48.6167	19.4509	MEIOC.target
Cep112	208.332	-0.943249	0.26429	-3.569	0.000358352	0.00228299	133.561	122.113	72.5743	144.576	88.7002	61.1504	129.932	72.8352	112.235	63.528	107.877	31.1104	140.125	31.3411	Nontarget
Cep120	248.063	0.317286	0.249278	1.27282	0.203082	0.357766	114.498	37.0507	46.2228	117.029	32.5033	44.044	97.6547	52.6895	111.834	53.439	90.4367	45.074	71.0106	44.8406	Nontarget
Cep126	298.427	0.232972	0.260914	0.89291	0.371906	0.540012	237.045	69.8199	68.1326	229.706	54.7205	53.7044	217.738	76.3317	243.705	71.9614	54.1952	14.892	56.9868	24.3363	Nontarget
Cep128	291.087	-0.718856	0.275951	-2.60501	0.00918707	0.0327919	108.332	171.954	78.7124	69.7902	65.506	40.0909	98.007	53.6418	98.7909	62.5025	40.2016	17.3795	38.0871	11.0308	Nontarget
Cep131	108.397	-0.528503	0.339771	-1.55547	0.119835	0.244201	36.4059	89.8731	31.1567	26.5826	44.2217	28.164	28.6481	25.4512	30.1521	22.7049	31.0239	20.1826	26.7091	13.8165	Nontarget
Cep135	312.966	1.08955	0.240267	4.53474	5.76735e-06	6.19635e-05	178.383	58.9481	26.2129	142.634	42.6842	17.245	156.417	19.7717	148.592	20.775	84.7018	22.7456	76.9124	24.8068	MEIOC.target
Cep152	121.447	-0.28513	0.346587	-0.82268	0.41069	0.576831	31.4247	27.2305	15.5996	37.0525	15.7007	12.0865	38.2357	14.5467	35.1487	12.1748	47.9761	13.2607	35.5693	13.2388	Nontarget
Cep162	388.674	-0.794899	0.26353	-3.01635	0.00255834	0.0116599	73.159	57.8635	39.2998	88.6163	45.627	42.5267	103.549	37.0353	81.2037	34.8673	109.944	24.6287	89.9554	26.4964	Nontarget
Cep164	274.261	-0.610719	0.264973	-2.30483	0.021176	0.0645745	68.264	84.7579	40.6995	48.9619	30.3998	32.6433	58.2981	30.3743	66.1838	30.4681	73.7477	25.4312	73.0247	27.4393	Nontarget
Cep170	1267.02	1.06359	0.173346	6.13567	8.48012e-10	2.25105e-08	617.719	60.0787	71.3185	578.417	47.6251	84.9222	558.346	75.7189	556.744	88.7642	200.301	64.4919	210.674	54.4251	MEIOC.target
Cep170b	396.238	-0.713607	0.223148	-3.19791	0.00138428	0.0069842	42.0066	29.037	41.7811	78.8238	32.7131	66.0609	76.8976	47.6999	72.4014	51.6629	167.392	81.4464	179.122	87.4032	Nontarget
Cep19	57.113	1.44454	0.465739	3.1016	0.00192478	0.00927074	117.091	44.1462	49.2007	76.3589	33.6724	33.7491	87.4394	52.0413	93.3637	41.5057	14.748	21.5238	25.0813	44.8042	MEIOC.target
Cep192	754.277	-0.404034	0.191324	-2.11179	0.0347048	0.0959715	165.916	37.9547	52.1305	198.067	34.816	50.1998	189.924	58.2822	189.995	64.2516	229.936	48.7089	200.324	50.3844	Nontarget
Cep250	578.125	-0.699056	0.251118	-2.78377	0.00537305	0.0212577	105.059	113.703	40.0331	107.223	57.229	42.2766	110.827	32.8917	97.8937	29.9864	186.311	37.7833	165.568	37.3593	Nontarget
Cep290	952.649	-1.44221	0.292062	-4.93802	7.89189e-07	1.10206e-05	180.366	221.017	120.044	240.662	156.257	105.352	349.924	119.607	227.235	131.663	221.664	37.7841	173.577	33.5971	Nontarget
Cep295	1022.59	-0.961972	0.224941	-4.27656	1.89805e-05	0.000176145	194.883	134.935	112.107	226.997	97.3831	109.531	275.94	111.721	222.651	122.247	317.263	78.0454	261.844	67.8235	Nontarget
Cep295nl	10.9915	-0.813729	0.961323	-0.846468	0.397292	0.564745	4.29942	20.1684	4.98561	4.2544	6.98316	17.9136	5.54929	4.73698	2.6953	5.67005	11.5228	10.3859	11.2724	13.8786	Nontarget
Cep350	2169.23	-0.516754	0.228817	-2.25837	0.0239226	0.0713983	291.476	56.0769	53.0148	366.153	33.0163	58.8833	406.26	61.9429	335.806	64.7563	492.686	58.0384	422.362	51.5097	Nontarget
Cep41	71.8735	1.39375	0.397546	3.50589	0.000455078	0.00277616	125.642	19.1828	52.1585	104.808	27.1182	13.5795	103.589	81.5587	83.9212	35.3961	28.7106	15.2827	41.9774	68.1035	MEIOC.target
Cep44	31.9736	0.241207	0.594973	0.405408	0.685178	0.802495	21.8754	25.2309	41.4882	18.7056	16.9857	34.0982	14.1127	49.0009	17.9869	44.5361	4.44377	14.5702	10.0532	29.0272	Nontarget
Cep55	99.0575	-0.24162	0.362477	-0.666581	0.50504	0.661304	80.1719	99.3951	76.774	72.2215	93.7115	49.2145	77.8133	79.2347	62.5301	65.2605	83.0588	57.4486	75.3626	62.7023	Nontarget
Cep57	224.064	2.1745	0.283997	7.65677	1.90667e-14	1.02146e-12	404.663	38.6926	46.7991	415.179	40.6339	35.2057	340.857	48.8705	363.113	58.8821	81.3839	45.9378	84.6002	49.2083	MEIOC.target
Cep57l1	95.8329	1.83976	0.433997	4.23912	2.244e-05	0.000203288	188.789	51.439	29.7489	132.752	31.4434	37.7222	113.404	40.2719	134.542	32.4584	24.2125	23.6155	20.912	15.8715	MEIOC.target
Cep63	280.726	0.0192838	0.270461	0.0712998	0.943159	0.966951	167.63	379.394	249.159	113.227	182.973	170.417	139.855	163.53	179.512	206.607	56.7088	73.8068	50.5699	64.7418	Nontarget
Cep68	194.219	0.445831	0.278275	1.60212	0.109129	0.228119	93.544	16.8094	32.6626	90.9018	27.5719	38.4019	79.0996	38.2768	88.7635	38.0918	50.6178	28.8185	60.1266	40.4939	Nontarget
Cep70	192.815	-0.686377	0.262157	-2.6182	0.00883962	0.0317721	132.886	162.287	151.99	112.633	86.4342	128.171	160.048	134.808	153.996	150.031	94.0885	60.2557	82.9553	54.5168	Nontarget
Cep72	89.7375	0.277051	0.353375	0.784014	0.433032	0.59769	48.2538	21.0165	39.269	33.7669	17.148	32.12	41.3727	32.8326	43.4093	38.9926	15.0914	17.335	14.1924	12.1949	Nontarget
Cep76	254.83	3.05038	0.330239	9.23688	2.53783e-20	3.05213e-18	270.443	7.96853	12.0312	241.714	10.614	16.7549	225.055	19.4281	260.834	16.0253	37.0166	19.3697	31.9386	17.3593	MEIOC.target
Cep78	100.656	0.50814	0.312261	1.62729	0.103676	0.219652	51.9373	38.4642	44.6852	48.9096	45.6002	42.079	45.5121	47.9649	58.7715	52.8605	45.5305	58.5699	41.5695	54.4934	Nontarget
Cep83	487.508	-0.267122	0.216927	-1.23139	0.218177	0.375667	228.249	209.622	155.855	234.216	204.151	172.572	257.485	166.429	214.023	162.452	153.719	85.6217	131.119	82.3789	Nontarget
Cep85	721.208	0.49181	0.160954	3.05558	0.00224622	0.010464	356.247	185.615	173.893	350.794	134.644	189.319	325.48	169.427	372.756	154.37	139.763	104.964	154.189	97.4503	Nontarget
Cep85l	479.671	2.01219	0.27927	7.20519	5.79639e-13	2.48333e-11	577.286	136.206	34.7499	459.898	77.7018	30.534	434.651	36.8212	429.596	42.0471	57.8946	16.3865	62.8584	15.4278	MEIOC.target
Cep89	74.102	-0.503048	0.376415	-1.33642	0.181412	0.330553	26.0019	46.5977	42.9842	20.1035	35.7487	42.7057	20.157	45.6464	33.1594	45.702	28.7455	27.9356	28.5011	45.2145	Nontarget
Cep95	144.4	-0.220647	0.338499	-0.65184	0.514505	0.669237	60.4589	125.583	56.1775	68.4891	123.936	38.1676	70.1078	47.6231	68.5037	50.8916	57.1967	30.7687	42.106	30.268	Nontarget
Cep97	249.36	1.84582	0.251013	7.35347	1.93121e-13	8.85653e-12	134.85	32.0637	33.4238	108.218	30.4641	26.5698	115.344	34.4609	116.213	30.5161	24.3071	26.8585	35.6515	19.0615	MEIOC.target
Cept1	50.4893	1.89908	0.416452	4.56013	5.11226e-06	5.57383e-05	57.9473	6.18263	26.7448	48.3192	5.89898	21.0352	57.1803	23.1535	50.3673	24.1755	15.8903	30.3016	19.2095	26.7852	MEIOC.target
Cercam	28.5426	-0.481435	0.522864	-0.920765	0.357173	0.525679	4.44649	5.84207	9.37317	7.74621	8.71926	15.2287	6.13081	17.5886	11.7995	14.3248	12.2284	22.1764	16.5296	15.8057	Nontarget
Cerk	233.983	-0.801287	0.245416	-3.26502	0.00109456	0.00576428	34.1926	41.312	74.077	28.4775	25.0613	90.7255	23.7605	79.3975	33.5675	80.0675	68.3429	98.5389	75.5941	117.511	Nontarget
Cers2	57.5285	0.0193604	0.420831	0.0460053	0.963306	0.978836	13.9001	25.4432	41.865	17.1093	29.9373	45.6762	13.754	51.7662	12.679	39.7945	17.6747	40.4036	13.0891	56.9257	Nontarget
Cers3	159.448	0.574692	1.33491	0.430508	0.666826	0.789315	103.593	53.23	77.8496	95.044	36.8786	67.1669	87.9118	81.9089	95.6853	81.477	1.21725	1.48331	0.874125	0	Nontarget
Cers4	31.2055	1.00407	0.522345	1.92223	0.0545765	0.135848	3.91152	3.55354	4.59305	3.44866	2.03948	3.57024	3.28027	3.85204	4.21281	3.05648	2.68123	3.90067	2.31953	6.85506	Nontarget
Cers5	103.142	0.30921	0.308088	1.00364	0.315551	0.485528	44.4953	28.1851	57.6491	38.7015	36.6313	50.3178	30.2592	62.2465	35.6292	63.4329	36.3526	77.2572	38.2242	70.8173	Nontarget
Cers6	118.644	-1.08349	0.323158	-3.3528	0.000799985	0.004437	15.0209	6.69032	43.0031	19.6754	4.82791	39.8828	24.2992	24.8332	15.5896	39.7135	31.6938	39.4384	60.6259	50.5931	Nontarget
Ces2b	30.1808	-0.342089	0.516337	-0.662532	0.507631	0.663306	3.18569	4.46691	6.72328	4.36791	5.32826	11.0834	6.23427	7.85773	5.58335	14.8072	13.9235	27.8751	17.7566	23.5286	Nontarget
Ces2g	14.5581	-0.291636	0.799442	-0.364799	0.715261	0.823571	1.80702	2.90205	5.31364	1.17648	3.67764	8.78479	1.19274	9.68108	1.81262	9.05244	5.02831	15.3133	2.19452	15.3586	Nontarget
Cetn1	65.9779	0.801118	1.36454	0.587098	0.557138	0.70493	120.198	166.215	179.263	49.4053	62.567	85.4694	68.3165	74.6166	61.9721	117.887	0	2.75104	1.6559	2.30833	Nontarget
Cetn2	23.4188	-0.816077	0.652506	-1.25068	0.211051	0.367368	5.13758	19.8087	57.7509	13.888	7.24654	56.8856	10.9946	69.6419	10.7889	51.556	24.3273	61.5432	23.4784	81.6504	Nontarget
Cetn3	102.098	1.25912	0.341242	3.68983	0.000224402	0.00152614	152.44	106.149	251.678	133.799	76.3325	233.837	125.412	218.195	108.199	216.02	33.1139	153.525	29.9769	112.008	MEIOC.target
Cetn4	49.6665	-0.655948	0.660277	-0.993443	0.320494	0.4905	120.358	115.561	192.858	45.5852	46.3722	75.2091	50.3049	143.65	66.8796	141.32	7.06318	16.3176	3.65581	6.7946	Nontarget
Cfap161	10.0789	1.26513	1.27509	0.992184	0.321108	0.490998	10.6573	14.6839	22.1997	5.82905	3.2091	21.628	5.63886	8.33308	6.56064	20.3889	0	5.67509	2.17128	4.34765	Nontarget
Cfap20	73.5307	-0.264021	0.365922	-0.721524	0.470587	0.63235	63.8083	52.5353	138.318	39.3084	41.6517	131.76	35.5855	115.96	50.0974	98.4696	21.9579	68.4421	37.5733	69.5082	Nontarget
Cfap206	85.1851	1.39787	1.62699	0.859176	0.390243	0.558045	35.0377	169.694	75.2447	21.0561	54.5682	43.092	30.5814	58.0972	34.7757	74.1976	0.57536	1.94876	0	1.61345	Nontarget
Cfap221	11.8292	-2.00656	1.81556	-1.1052	0.269074	0.434992	5.92985	10.7265	7.72024	5.18554	4.81904	3.95043	6.61381	3.77835	9.06319	10.1348	0.500053	0	0.714776	0	Nontarget
Cfap36	288.281	0.624264	0.28299	2.20595	0.0273872	0.0795823	278.242	448.68	489.442	194.095	230.152	276.807	180.339	386.994	266.63	402.337	28.5663	84.8424	37.5507	88.4373	Nontarget
Cfap43	136.509	-0.637104	0.47978	-1.32791	0.184209	0.334116	36.1917	71.8992	57.8152	15.3839	24.4171	25.6747	38.7207	31.525	43.9724	44.7133	4.62109	5.63892	6.77835	3.16553	Nontarget
Cfap44	73.1069	1.0471	0.630933	1.6596	0.0969941	0.209066	23.0781	26.5535	14.2434	14.0306	13.365	5.67848	22.7327	10.2507	28.8394	13.4286	1.142	2.5997	2.04285	0	Nontarget
Cfap45	80.4275	0.621648	0.997788	0.623026	0.533267	0.685295	71.6635	247.018	61.732	26.5636	69.5915	32.1227	46.9743	26.5406	57.2308	41.5194	2.15021	2.63307	1.52227	1.45257	Nontarget
Cfap46	254.559	0.383692	0.529634	0.724449	0.46879	0.631014	43.6745	95.0649	25.725	35.3362	38.1008	17.5415	62.2459	16.5326	58.1857	23.3339	3.59021	1.15982	2.19116	2.15878	Nontarget
Cfap52	23.0632	2.25273	1.75135	1.28628	0.198345	0.351785	11.0401	33.5848	27.7	4.52394	8.74418	17.3649	7.95881	19.6371	6.29855	26.291	0	1.35502	0	1.12426	Nontarget
Cfap53	39.7653	-0.140465	0.733212	-0.191575	0.848075	0.909667	26.4401	125.787	33.9843	14.8574	37.3779	17.4089	32.6121	18.3485	31.3653	22.0649	9.50913	8.59299	5.60443	1.593	Nontarget
Cfap54	139.737	-0.145834	0.425195	-0.34298	0.731614	0.833604	27.0233	17.202	19.8775	28.8057	9.63758	17.7429	37.2507	17.7527	36.7486	21.5486	6.15051	5.96707	4.72333	1.95147	Nontarget
Cfap57	169.08	-1.46748	0.780928	-1.87915	0.0602245	0.146111	54.0124	167.485	70.3012	22.1122	53.9082	39.7886	51.6228	44.384	63.7385	56.3562	2.87	1.17563	2.94767	1.20477	Nontarget
Cfap58	9.55196	4.78596	1.98128	2.41559	0.0157098	0.0509368	8.93163	6.01852	4.59969	6.39346	2.90069	1.19715	5.19473	0.841922	9.01833	3.8006	0	0.921034	0	0	Nontarget
Cfap61	18.6444	-0.111391	0.721305	-0.15443	0.877271	0.927196	22.1891	9.35223	7.05995	7.09984	10.0724	6.56727	4.63137	8.66153	10.7703	18.5364	2.97009	5.53095	5.76753	6.5143	Nontarget
Cfap65	295.889	-0.603544	0.864668	-0.698007	0.485173	0.645034	60.7771	156.632	68.9895	39.3667	63.3118	40.2739	63.3445	41.1746	82.5937	50.9575	1.46939	0.22708	0.791858	1.1326	Nontarget
Cfap69	78.0431	-0.202323	0.617658	-0.327565	0.743241	0.84213	22.8524	25.5047	41.6116	23.9076	17.4239	32.2982	24.9855	28.2599	36.7323	39.2188	2.51123	3.55814	2.09582	3.5757	Nontarget
Cfap70	59.5218	-0.530196	0.935208	-0.566928	0.570763	0.715868	20.359	45.8286	43.1219	7.86521	23.4594	16.2517	16.6773	22.9862	17.0446	34.6997	0.683406	2.0697	1.2221	0	Nontarget
Cfap74	300.233	0.0258678	0.485273	0.0533057	0.957488	0.976199	69.8561	227.193	49.3105	48.6614	102.423	38.1014	78.5442	36.038	83.7134	46.0677	4.35612	4.27465	7.28425	4.69546	Nontarget
Cfap97	297.219	0.476066	0.27088	1.75748	0.0788353	0.179547	173.671	143.904	123.619	120.908	58.9657	80.3916	119.915	117.003	130.745	115.45	27.2566	40.8511	40.7073	50.7395	Nontarget
Cfap99	23.9374	-0.975507	1.23371	-0.790707	0.429115	0.593958	26.0849	41.1879	14.6328	10.5328	16.6292	10.0621	11.628	12.1573	14.4898	12.1769	2.35093	0.708359	2.09937	1.18923	Nontarget
Cfdp1	284.552	0.579606	0.227726	2.54518	0.010922	0.0378832	262	759.062	449.958	187.935	507.356	419.396	233.527	387.62	282.998	431.247	152.774	412.292	155.761	407.507	Nontarget
Cfh	27.2633	-1.08333	0.584304	-1.85405	0.0637315	0.153106	1.39531	6.59866	13.8113	2.54875	5.10217	9.4104	2.29979	16.7632	1.92953	11.7212	5.96342	20.2631	6.19631	18.9154	Nontarget
Cfl1	323.381	-0.112865	0.19586	-0.576256	0.564442	0.710815	93.0027	157.195	511.111	102.341	141.517	462.72	100.029	565.063	101.843	498.442	124.224	667.256	116.09	627.507	Nontarget
Cfl2	112.79	0.832632	0.315456	2.63946	0.00830388	0.0301601	77.7505	24.5199	66.2007	85.3303	24.4041	54.8157	65.0565	60.662	62.4059	66.6503	22.1852	42.0897	28.4812	37.7853	MEIOC.target
Cflar	231.096	-0.990185	0.216897	-4.56524	4.98931e-06	5.46505e-05	27.3719	20.9391	29.2156	38.2235	19.6995	40.4168	33.9206	47.5454	31.2832	46.4038	93.6731	72.1708	100.893	60.7242	Nontarget
Cftr	136.468	1.62546	0.485084	3.35089	0.00080552	0.00446416	76.4634	5.45222	7.12561	81.4762	6.61937	3.26229	83.6634	8.97857	66.1837	11.6295	15.4379	2.71968	13.741	7.95518	MEIOC.target
Cggbp1	690.661	3.34351	0.24773	13.4966	1.6372e-41	2.144e-38	650.011	21.4264	29.5222	675.497	25.9421	37.2292	600.688	47.7195	579.632	39.2544	64.7556	41.9099	64.3886	39.5307	MEIOC.target
Cgn	1062.43	-0.787214	0.224666	-3.50393	0.000458454	0.00279387	132.737	398.186	217.417	168.519	264.079	238.501	190.508	210.737	171.55	208.535	428.097	305.296	376.223	344	Nontarget
Cgnl1	264.473	-0.979711	0.279253	-3.50832	0.000450939	0.00275662	36.4522	71.4558	53.5423	26.8012	48.9566	53.8222	41.2157	40.6627	43.2438	42.0939	84.2151	66.2654	87.6167	57.3143	Nontarget
Cgrrf1	17.3466	0.787301	0.751459	1.0477	0.294778	0.463977	17.4841	15.856	36.0325	15.9085	10.7533	24.374	15.8557	28.5563	18.8998	27.4658	4.0607	12.0227	5.81318	18.0664	Nontarget
Chaf1a	477.21	-1.00956	0.208852	-4.83386	1.33912e-06	1.7556e-05	222.306	259.368	76.3481	218.641	151.032	76.9765	212.778	66.0797	216.97	61.513	285.482	49.942	332.743	48.1351	Nontarget
Chaf1b	16.9222	0.0876585	0.686721	0.127648	0.898428	0.941567	4.13253	7.99737	14.9874	3.31229	9.41526	13.7733	7.69901	14.6543	7.75794	15.3632	6.31417	17.6329	7.58759	20.8119	Nontarget
Champ1	187.02	0.445994	0.238747	1.86806	0.0617532	0.149106	87.2241	18.1079	37.5973	101.312	22.3893	43.9126	79.044	36.8282	96.8326	37.2559	50.3556	34.1639	58.5673	29.2782	Nontarget
Chchd1	19.0273	1.31477	0.742416	1.77093	0.0765722	0.175922	41.8371	62.5986	123.419	22.9586	27.4616	91.4712	28.3636	121.152	27.3091	110.188	13.2429	149.646	14.0768	115.978	Nontarget
Chchd10	32.2048	-0.52404	0.656192	-0.798608	0.424518	0.589186	13.056	16.0962	128.255	6.13005	8.8491	89.5442	4.3397	55.3631	1.20343	68.9079	5.5775	108.436	12.1151	120.128	Nontarget
Chchd2	102.964	-0.186018	0.35269	-0.527426	0.597898	0.737701	35.4744	72.4731	371.883	27.0623	64.4313	292.992	28.3358	289.026	34.302	244.076	47.0035	368.807	42.9079	375.219	Nontarget
Chchd3	88.2882	0.486534	0.348634	1.39554	0.162852	0.305293	49.5539	57.2429	108.091	55.9463	28.496	143.696	42.9364	135.147	53.1614	119.215	52.4549	156.944	41.4758	167.757	Nontarget
Chchd4	66.7976	2.00175	0.431519	4.63885	3.50355e-06	4.0523e-05	54.4978	8.62804	16.8181	53.3477	11.3255	14.5647	37.3287	16.8333	51.643	14.5905	7.86862	10.442	11.5821	16.3341	MEIOC.target
Chchd6	25.7488	-1.15339	0.629233	-1.83301	0.0668003	0.158572	21.8263	22.5861	59.2604	7.46047	20.4782	71.5791	9.64698	54.6636	15.36	72.9465	15.2462	33.6264	15.9807	34.2895	Nontarget
Chchd7	19.3711	2.15701	0.910867	2.36809	0.0178803	0.0564373	55.1977	181.698	122.905	71.9979	29.8137	83.9911	22.7618	123.134	34.4939	128.5	6.22372	127.875	13.8988	115.909	Nontarget
Chd1	2238.2	0.103533	0.193538	0.534947	0.592687	0.73353	780.987	159.927	127.227	789.65	104.815	118.375	937.738	126.935	769.121	123.069	807.375	124.809	689.77	124.425	Nontarget
Chd1l	208.143	-0.912518	0.274406	-3.32543	0.000882821	0.00481486	69.0506	166.369	106.35	47.8595	66.2735	80.3605	73.6273	79.7297	66.5625	77.0525	74.9334	53.7775	81.5609	58.0247	Nontarget
Chd2	912.141	0.213161	0.207052	1.0295	0.303244	0.473415	240.499	58.5276	34.4881	256.301	41.0909	36.4732	252.004	38.2791	233.844	38.8062	207.051	34.473	169.722	32.1907	Nontarget
Chd3	1384.4	-0.860078	0.231905	-3.70876	0.00020828	0.00142969	210.381	305.712	117.373	299.397	210.086	146.512	304.848	120.396	261.63	118.684	551.082	133.601	462.292	125.046	Nontarget
Chd3os	48.5431	-0.48517	0.492344	-0.985428	0.324414	0.494947	113.049	19.1899	52.7623	174.051	27.9786	83.7612	113.178	47.4889	101.671	43.8231	84.1471	31.5353	67.7188	21.0878	Nontarget
Chd4	1887.82	-1.00516	0.228351	-4.40181	1.07353e-05	0.000107135	252.882	289.778	298.489	319.752	156.19	288.536	366.291	275.463	335.787	259.671	648.346	299.939	673.62	285.323	Nontarget
Chd5	134.328	-0.551561	0.316708	-1.74154	0.0815885	0.18388	20.8058	14.859	4.57529	21.7719	12.1336	5.02569	21.3669	5.10101	18.79	4.51389	37.8282	6.74124	37.8387	4.67558	Nontarget
Chd6	1244.99	-0.705527	0.195909	-3.6013	0.000316625	0.00205606	149.374	80.8014	48.7539	200.399	68.384	61.7598	217.487	58.9751	181.615	57.238	377.177	64.556	336.128	68.522	Nontarget
Chd7	174.517	-0.967495	0.338982	-2.85412	0.0043156	0.0178281	16.2365	6.67089	8.12001	27.3528	5.3302	7.30221	25.9015	5.4245	25.6331	7.31181	77.8622	10.4806	57.0434	9.51023	Nontarget
Chd8	1005.89	-1.20698	0.243241	-4.96209	6.97394e-07	9.89108e-06	105.86	66.9292	86.6426	190.158	55.678	93.2316	181.275	98.8121	142.571	89.9181	381.257	92.6225	326.604	94.9417	Nontarget
Chd9	1286.49	1.43505	0.213914	6.70854	1.96586e-11	6.87527e-10	414.059	22.6271	15.8204	372.581	15.0701	19.2744	451.849	22.294	437.466	22.6193	167.584	21.0237	143.933	18.1189	MEIOC.target
Chdh	45.3355	-1.10989	0.472776	-2.34761	0.0188941	0.0589429	3.54817	3.63129	11.4094	9.17634	2.36532	10.8387	5.19739	12.4431	3.86278	9.40393	15.2182	13.9289	15.1061	15.584	Nontarget
Chek1	35.2596	-0.126254	0.455267	-0.277319	0.781535	0.86816	19.4337	5.97705	18.9308	18.8249	6.82078	20.8538	20.1968	28.5894	22.653	19.9076	31.3085	29.3567	28.9338	36.4519	Nontarget
Chek2	39.4175	-0.570524	0.436894	-1.30586	0.191599	0.343868	10.9595	17.5088	14.0842	11.6838	18.2191	16.8384	16.6031	21.0319	19.4274	27.863	28.8321	31.4347	42.3086	33.9557	Nontarget
Cherp	388.251	-0.578988	0.21856	-2.6491	0.00807071	0.0295225	81.539	104.334	107.92	119.313	98.733	147.084	103.218	117.248	133.834	106.702	147.249	100.534	153.676	115.119	Nontarget
Chfr	230.646	-0.222596	0.298749	-0.745093	0.456216	0.619879	162.453	162.642	99.7592	82.2934	56.4117	73.4709	112.095	92.55	150.571	66.3436	116.792	73.5335	89.7474	46.8261	Nontarget
Chga	13.7643	-0.544517	0.799053	-0.681453	0.495585	0.653425	3.12273	12.0715	19.339	4.89043	7.31895	12.9686	5.40392	14.3302	5.04255	6.75835	6.55842	11.4536	7.03529	15.0767	Nontarget
Chgb	22.7627	0.382233	1.08355	0.352758	0.72427	0.82969	6.05088	32.0071	16.6397	3.80385	13.8246	8.10871	11.617	8.0987	13.0649	7.66822	1.3395	1.66448	0.952397	1.84703	Nontarget
Chic1	151.636	0.436673	0.263768	1.65552	0.0978197	0.210537	42.0826	5.61921	9.92289	58.1905	6.67383	12.3416	53.0251	12.624	48.7547	11.877	40.7629	14.0222	49.1347	14.793	Nontarget
Chic2	187.796	0.78276	0.23897	3.27556	0.00105453	0.00559849	35.9703	11.3963	25.0176	31.4695	8.05462	28.1591	28.1818	29.7874	33.0752	26.3776	13.8377	20.284	13.7101	20.5142	MEIOC.target
Chid1	87.3242	0.344447	0.319954	1.07655	0.28168	0.448683	39.8726	15.1125	19.2094	35.0271	11.3601	15.9998	27.5111	17.6994	31.4974	17.6434	24.574	18.2989	34.3571	22.6134	Nontarget
Chka	150.02	-0.0172566	0.249703	-0.0691086	0.944903	0.968087	64.2913	56.0076	55.7227	74.7649	47.0276	72.6516	69.0551	85.5356	88.8355	88.5709	81.4981	90.0631	110.163	105.965	Nontarget
Chkb	42.0868	-0.641946	0.506034	-1.26858	0.20459	0.35952	13.5491	73.0949	24.6881	11.3636	47.9886	29.5367	16.3173	31.4222	18.2317	24.644	19.6949	29.5043	19.1131	14.4685	Nontarget
Chm	41.1347	0.385854	0.467107	0.826051	0.408775	0.575675	14.187	4.82632	8.46267	14.6284	1.39564	11.2938	14.3971	10.8391	12.377	14.6096	14.1767	17.3057	15.7546	13.4337	Nontarget
Chml	196.547	0.873447	0.239943	3.64023	0.000272399	0.00180162	125.23	26.3988	26.6266	96.9982	16.0317	27.1569	79.2381	23.8033	123.504	30.42	56.8251	30.842	84.6963	34.2433	MEIOC.target
Chmp1a	62.4869	0.472267	0.433175	1.09024	0.275606	0.441791	42.8831	18.5997	37.3552	47.6027	18.0502	34.6574	26.5692	29.6303	45.3014	20.8018	36.1461	24.8248	32.8858	49.4728	Nontarget
Chmp1b	66.4862	1.94829	0.392357	4.96561	6.84842e-07	9.73649e-06	78.2679	29.4957	21.4551	69.4817	28.1281	25.0996	63.8809	22.3662	55.3329	20.271	17.3865	24.0284	21.3116	26.4178	MEIOC.target
Chmp2a	85.7939	0.499666	0.339544	1.47158	0.141134	0.27508	159.263	214.73	229.34	87.6072	134.702	190.883	114.391	191.943	124.08	201.056	64.5808	167.138	74.5525	138.262	Nontarget
Chmp2b	78.497	0.763449	0.402296	1.89773	0.0577314	0.141604	51.6468	30.7996	79.4734	57.0782	54.9719	86.9605	66.413	96.8524	53.644	91.2368	16.6559	50.0337	19.0549	43.8924	Nontarget
Chmp3	242.429	1.42626	0.250515	5.69331	1.24602e-08	2.67985e-07	472.848	209.605	269.195	426.312	179.577	319.636	286.695	329.21	304.887	300.88	108.183	250.763	124.043	237.496	MEIOC.target
Chmp4b	175.496	0.509554	0.249438	2.04281	0.0410715	0.109172	170.446	165.073	223.32	105.154	81.8816	204.758	116.943	206.799	109.97	196.616	71.9834	168.673	78.1359	197.753	Nontarget
Chmp5	79.7859	1.477	0.371289	3.97803	6.94874e-05	0.00054965	43.8617	47.1702	107.423	84.6754	40.8678	128.823	60.6402	90.3952	63.6454	110.399	29.0343	117.192	23.4523	138.656	MEIOC.target
Chmp6	35.2576	0.452712	0.562913	0.804231	0.421263	0.586188	60.8033	18.3924	29.1123	52.037	19.6524	21.1102	29.8531	22.9954	51.815	22.317	20.0817	9.3822	21.025	20.3883	Nontarget
Chmp7	162.377	0.313823	0.236914	1.32463	0.185293	0.33536	80.9315	36.8627	66.4529	93.0337	27.9504	66.0214	88.0651	66.378	87.2643	74.7251	71.9127	82.0653	95.6098	83.1726	Nontarget
Chn1	143.807	0.320635	0.255251	1.25616	0.20906	0.36498	58.9481	25.6821	41.2045	73.9047	23.7364	68.9999	63.7085	50.9828	64.0728	65.7178	33.8122	40.567	36.3282	34.1393	Nontarget
Chordc1	160.58	1.36582	0.292903	4.66305	3.1155e-06	3.63918e-05	241.048	32.8858	168.543	152.815	22.9272	62.9169	108.202	128.514	204.5	131.674	44.328	77.5251	77.2723	96.8156	MEIOC.target
Chp1	82.4311	0.810842	0.346017	2.34336	0.0191109	0.0594305	47.9312	12.288	34.0381	46.612	13.1242	28.6197	40.5897	35.5528	46.8804	43.974	31.8282	35.6873	29.0368	50.6874	Nontarget
Chp2	97.3739	-1.36915	0.349944	-3.91248	9.1355e-05	0.0006969	26.7177	55.605	118.722	24.0925	39.9592	151.099	29.3116	120.12	32.5618	145.562	81.2436	154.927	125.248	224.382	Nontarget
Chpf	53.1399	-0.224727	0.384275	-0.584807	0.558678	0.706123	7.90823	9.35071	25.8226	13.9747	10.6496	29.7467	9.54277	22.8776	12.2642	22.9255	16.5113	38.5792	23.0006	41.586	Nontarget
Chpf2	36.8868	0.157591	0.517874	0.304303	0.760897	0.855088	8.6781	6.09706	4.3149	9.95843	3.76466	9.72628	6.65127	8.03506	10.8184	6.89041	6.09573	9.6149	11.8249	6.64913	Nontarget
Chpt1	104.44	0.269755	0.298205	0.904595	0.36568	0.533915	23.5866	23.5436	41.5301	34.0127	15.4499	41.5978	34.6792	67.832	40.2003	43.4301	42.0225	63.6432	36.0746	54.854	Nontarget
Chrac1	51.2401	0.329959	0.495782	0.665533	0.50571	0.661767	282.795	238.808	504.219	117.222	31.6569	128.952	104.343	172.069	118.523	153.244	22.6689	65.4152	54.9635	118.825	Nontarget
Chrdl1	19.298	-1.38623	0.715147	-1.93839	0.0525759	0.132209	1.37305	2.03811	9.0185	0.595837	2.49081	12.3176	2.10792	14.5688	1.21084	11.4364	6.03501	14.5673	4.17321	17.0538	Nontarget
Chrna4	15.6605	-0.524084	0.759589	-0.689958	0.490221	0.648525	3.31186	0.763434	0.773239	4.86611	4.01055	1.81153	5.23423	1.76936	2.87458	2.25721	9.3963	2.74833	19.9428	6.41188	Nontarget
Chrna7	10.9954	-0.423763	0.85989	-0.49281	0.622147	0.756564	5.2164	1.93639	1.99764	6.3184	1.15692	5.23885	9.72579	2.41237	5.54265	2.45532	17.6133	6.0721	22.1269	6.72241	Nontarget
Chst1	111.528	1.13099	0.674325	1.67721	0.0935011	0.203322	76.6212	51.3771	21.3694	71.8851	75.317	17.3431	73.5109	21.1967	103.407	23.6612	3.08696	2.98242	5.24735	1.661	Nontarget
Chst10	12.399	-0.0756314	0.756731	-0.0999449	0.920388	0.953898	1.79205	1.04224	4.47633	4.32002	3.58816	5.19274	3.10796	5.11033	4.06396	3.44057	4.87234	6.55739	6.65428	9.50778	Nontarget
Chst11	14.8468	-0.565058	0.750086	-0.753324	0.451255	0.615614	2.94302	1.2334	1.41657	5.03707	1.02751	3.04784	5.0114	2.37474	3.43603	3.28604	4.05212	2.62722	6.64238	1.59177	Nontarget
Chst12	13.9299	-1.2425	0.746092	-1.66535	0.0958428	0.207191	3.64735	1.73154	5.0296	3.08739	4.26018	6.52666	4.01587	9.53059	3.00866	7.38492	12.2318	16.2749	17.8259	8.77577	Nontarget
Chst15	32.9647	-0.347978	0.48007	-0.724848	0.468545	0.630795	7.22867	2.67617	6.39385	5.48891	2.42082	5.4746	8.81824	8.05456	8.55885	5.16318	14.7612	11.1372	14.3075	8.29938	Nontarget
Chst2	25.1223	-1.00151	0.612061	-1.63628	0.10178	0.216648	0.585094	2.65155	3.07909	1.46578	1.28518	4.98318	1.44263	6.64655	1.19978	3.79626	5.22439	11.9406	5.29716	9.18674	Nontarget
Chst3	22.8763	-1.27491	0.557989	-2.28482	0.0223233	0.0673401	2.5521	1.01487	2.90277	2.27082	1.73895	5.12454	2.33595	3.44476	2.9265	3.83372	9.11811	6.26796	9.14579	5.54664	Nontarget
Chsy1	151.93	1.09843	0.26363	4.16658	3.09207e-05	0.000267964	81.7946	13.529	23.3844	94.0959	9.01483	19.0089	68.6062	23.0785	74.4105	23.014	55.3585	35.4167	61.8734	36.063	MEIOC.target
Chtf18	57.0963	-0.884958	0.419404	-2.11004	0.0348551	0.0962968	7.29963	21.4889	19.9766	11.3409	18.8831	33.4696	10.3322	18.6615	13.8962	17.3912	20.8373	27.6017	26.0347	23.6576	Nontarget
Chtf8	256.244	-0.173884	0.275418	-0.631345	0.527815	0.68017	468.07	128.538	132.284	627.039	145.281	218.406	428.122	189.392	645.587	198.378	448.012	174.893	635.876	185.652	Nontarget
Chtop	133.487	0.381844	0.288248	1.3247	0.185269	0.33536	75.7148	38.412	76.7534	111.775	74.9793	124.92	85.8558	126.765	85.0893	95.6859	40.6285	79.8734	51.2118	79.3662	Nontarget
Chuk	286.543	0.727221	0.202113	3.59808	0.000320569	0.00207823	160.805	46.0397	71.3852	179.087	48.3338	76.0098	153.359	79.9726	163.362	87.5635	124.699	106.165	124.662	96.1077	MEIOC.target
Churc1	16.102	0.34773	0.812022	0.428227	0.668486	0.790327	15.559	29.5904	99.5027	23.1723	26.7161	140.038	36.2832	155.535	49.424	140.321	13.2954	87.195	16.3712	36.0058	Nontarget
Ciao1	53.0289	0.632636	0.403212	1.56899	0.11665	0.239679	40.3376	34.6498	69.0155	26.2333	5.44877	48.8161	16.9093	49.8547	23.1258	68.1071	15.4282	73.5151	16.124	70.2623	Nontarget
Ciapin1	62.351	0.433909	0.359495	1.207	0.227434	0.385411	28.9832	21.7128	35.8043	22.0703	18.4669	41.1714	14.6467	38.3902	21.555	31.6368	15.9458	44.0357	17.4117	44.2517	Nontarget
Ciart	14.3469	-0.00962588	0.789657	-0.01219	0.990274	0.994093	8.11735	3.71717	17.894	4.53671	9.79214	9.67812	5.30151	22.0997	7.43315	9.56717	6.94865	22.9548	11.0969	18.7957	Nontarget
Cib1	30.3578	0.976194	0.588995	1.65739	0.0974406	0.209836	33.5369	64.9169	127.336	39.5773	15.3592	104.241	15.9811	95.7054	33.8106	74.6829	14.2138	69.224	13.55	62.6383	Nontarget
Cic	944.443	-0.300038	0.181259	-1.6553	0.0978632	0.210593	174.023	59.873	44.69	249.262	59.5466	68.3366	198.483	54.2751	246.717	50.6884	373.572	69.4432	341.004	68.7806	Nontarget
Cidea	17.1202	-1.99411	1.00467	-1.98484	0.0471626	0.121526	2.31463	6.9861	56.364	0	2.50778	50.3064	0	33.3273	2.7695	50.9905	4.75808	40.5976	6.78304	62.86	Nontarget
Cinp	42.8868	0.36952	0.450745	0.819799	0.412331	0.578281	110.1	29.1096	133.582	151.107	63.1122	176.117	72.2803	163.539	84.1425	108.408	43.1524	126.244	62.3147	118.447	Nontarget
Cipc	180.648	1.55309	0.298137	5.2093	1.89553e-07	3.06457e-06	95.5696	19.9964	34.5635	120.105	13.2681	25.2154	78.8007	38.9262	96.2543	38.0538	40.2579	47.8852	43.9392	35.4402	MEIOC.target
Cir1	148.768	-0.343944	0.305052	-1.12749	0.259535	0.424079	74.9898	82.3143	54.0156	67.6939	82.5643	51.3372	70.5342	47.354	66.4896	39.0559	75.5116	32.5548	68.1347	48.3167	Nontarget
Cirbp	91.5168	-0.092166	0.325785	-0.282905	0.77725	0.865439	67.2485	95.4232	102.857	83.5605	74.6065	128.67	53.2204	117.931	64.8581	107.714	65.6928	88.5949	58.3103	120.019	Nontarget
Cisd1	33.5309	0.806227	0.556136	1.44969	0.147144	0.283883	46.4826	42.4499	95.4454	27.6433	20.1909	63.0978	23.2912	59.8386	41.7463	65.1176	7.4535	45.8563	17.9089	45.9552	Nontarget
Cisd2	63.6412	1.21915	0.378212	3.22345	0.00126657	0.00648556	38.4654	5.42953	36.6128	44.6113	8.73201	31.4033	36.5586	32.7355	38.424	27.4115	19.9246	31.589	15.7986	32.5982	MEIOC.target
Cish	21.8184	-0.229252	0.610259	-0.375663	0.707167	0.818353	4.1586	1.56836	10.5127	4.73952	1.55864	17.1852	6.06454	11.9205	5.31586	7.34224	9.93118	14.3986	8.91599	22.8008	Nontarget
Cit	638.164	-1.12392	0.252839	-4.44521	8.78076e-06	9.00697e-05	142.643	101.02	51.6865	145.132	71.4244	55.4099	166.483	47.4523	148.33	43.1965	180.049	25.7871	140.321	21.8585	Nontarget
Cited1	38.5036	-1.47194	0.512043	-2.87465	0.00404475	0.0168868	10.4464	17.2752	114.888	15.363	7.48039	165.703	13.1614	127.605	8.63545	117.014	35.3512	153.084	42.7048	160.282	Nontarget
Cited2	82.9625	-1.4955	0.377851	-3.95791	7.56073e-05	0.000590528	5.55288	19.6392	70.4985	14.0812	18.7006	105.38	23.1725	88.8903	19.2934	94.4542	47.0519	112.716	63.6045	122.58	Nontarget
Ciz1	147	-0.647864	0.349691	-1.85267	0.0639291	0.153487	31.0193	156.943	51.8148	27.8919	81.0592	55.5239	43.7751	43.8606	50.5978	47.3771	67.6754	56.3594	58.8462	44.5675	Nontarget
CK137956	9.78708	5.09793	1.8805	2.71094	0.0067092	0.0253933	9.67598	8.86438	4.17826	6.29124	0.512899	0.77305	7.50179	5.80013	10.3533	6.38581	0	1.2401	0	0.995544	MEIOC.target
Ckap2	64.7191	-0.939034	0.362301	-2.59187	0.00954572	0.0338669	18.9732	30.1034	49.4444	20.7007	29.774	49.3421	19.9068	53.1105	15.009	50.7037	25.7904	37.5718	28.6896	40.5556	Nontarget
Ckap2l	194.447	0.36615	0.243092	1.50622	0.13201	0.261799	124.704	45.2185	49.8132	149.535	33.4479	61.5076	130.527	47.8208	139.221	61.0544	115.346	62.8129	117.537	54.758	Nontarget
Ckap4	60.0601	-0.255089	0.348275	-0.732435	0.463903	0.627014	20.2051	10.3774	26.4872	22.3113	9.81616	22.4225	16.7849	23.5905	23.3269	30.9469	34.8994	43.9269	41.1908	34.4638	Nontarget
Ckap5	1158.94	-1.13719	0.219799	-5.17378	2.29401e-07	3.625e-06	184.782	101.316	187.467	279.238	81.7387	222.882	279.511	191.429	214.023	209.776	454.489	175.812	407.157	164.371	Nontarget
Ckb	11.2752	-1.49617	0.948951	-1.57666	0.114874	0.237071	0	3.49377	11.0055	0.869795	3.58087	12.1048	2.56129	20.041	2.31349	13.4597	6.59682	21.3021	10.0504	39.1346	Nontarget
Cklf	35.831	-0.604171	0.546027	-1.10649	0.268516	0.434239	26.9147	37.4576	40.2519	22.2996	46.1899	62.4423	22.4848	61.6445	25.3681	49.5482	9.41187	28.3026	28.4242	23.2359	Nontarget
Cks1b	14.892	0.663203	0.743218	0.89234	0.372211	0.540256	33.7443	6.66445	33.1491	37.5679	15.9075	52.945	11.443	36.5767	21.2514	48.0325	16.3349	45.028	18.4119	51.381	Nontarget
Cks2	114.553	-0.304505	0.408149	-0.746064	0.455629	0.619453	277.755	105.74	433.674	300.151	178.118	496.549	157.04	566.029	278.049	607.632	132.851	221.043	99.4139	169.946	Nontarget
Clasp1	538.407	-0.0621637	0.192578	-0.322798	0.746848	0.844593	111.543	30.1829	40.9516	154.472	24.7125	51.0886	140.509	49.6128	148.5	40.5025	174.089	59.6717	178.958	53.1764	Nontarget
Clasp2	539.108	1.06191	0.208095	5.10302	3.34282e-07	5.07712e-06	343.865	25.4897	59.5721	402.476	24.9221	70.4957	291.684	73.31	333.124	73.6038	192.484	75.4768	198.776	108.386	MEIOC.target
Clasrp	122.604	-0.224998	0.396317	-0.567723	0.570223	0.71553	35.7106	188.822	43.3135	36.742	107.793	49.5131	52.4071	28.6933	41.8367	36.4983	57.6221	47.2263	48.1002	35.6043	Nontarget
Clca3a2	9.33203	-1.64383	0.909199	-1.808	0.0706073	0.16531	1.60631	5.16784	3.35382	1.03438	2.24226	3.07156	1.86201	3.6487	1.74649	4.59405	5.37299	2.91371	3.65682	3.89012	Nontarget
Clcc1	47.369	0.784905	0.436258	1.79918	0.0719905	0.167817	32.8515	11.8561	38.1503	33.7173	20.011	41.4445	25.1941	37.2101	22.8099	41.2781	19.4466	41.7218	15.1465	45.5881	Nontarget
Clcn2	201.105	-0.28986	0.254352	-1.1396	0.254453	0.417686	37.1718	103.598	51.7935	42.2466	75.9515	73.1096	41.8734	52.4138	52.4136	53.8944	85.4516	85.9363	90.0444	103.988	Nontarget
Clcn3	463.86	2.40819	0.243827	9.87663	5.25718e-23	8.72691e-21	341.645	19.8189	35.2631	310.514	17.7128	43.6903	257.564	41.8049	304.777	52.1599	55.5799	47.4273	68.9235	45.995	MEIOC.target
Clcn4	121.605	0.307877	0.311469	0.988469	0.322923	0.493065	45.0667	16.4818	23.0416	41.4063	10.3625	29.086	38.5692	20.3086	51.0267	22.3856	46.9407	27.2252	45.1786	33.1623	Nontarget
Clcn5	238.415	-0.0819923	0.223377	-0.367059	0.713575	0.822272	32.6561	4.93863	21.8089	42.7036	5.46235	23.3753	35.6797	24.7529	43.3004	23.2712	73.9429	39.3618	64.2543	41.5999	Nontarget
Clcn6	111.486	0.650711	0.314131	2.07147	0.0383152	0.103441	39.1036	10.8955	14.9733	44.3435	13.1376	18.0587	32.2744	11.6155	41.9233	14.8199	29.2433	18.8599	25.7952	15.5563	Nontarget
Clcn7	132.666	0.664292	0.265602	2.50108	0.0123816	0.0419578	45.5917	31.8008	26.9253	45.795	19.2233	24.8695	37.9124	27.5425	47.6893	27.0153	34.0847	30.5876	37.6074	39.0173	MEIOC.target
[truncated: 9,759 more rows]

## Sheet: 2. RBM46 eCLIP reanalysis
chr_clip_peak	start_clip_peak	stop_clip_peak	strand_clip_peak	clp_rep1	clp_rep2	transcript_chr	transcript_start	transcript_stop	gene_id	transcript_strand	transcript_source	transcript_id	gene_type	gene_name	transcript_type	transcript_name
chr1	4866622	4866631	+	95	89	chr1	4857813	4897905	ENSMUSG00000033813.15	+	HAVANA	ENSMUST00000081551.13	protein_coding	Tcea1	protein_coding	Tcea1-201
chr1	4866622	4866631	+	95	89	chr1	4858037	4897909	ENSMUSG00000033813.15	+	HAVANA	ENSMUST00000165720.2	protein_coding	Tcea1	protein_coding	Tcea1-202
chr1	4866622	4866631	+	95	89	chr1	4807891	4886770	ENSMUSG00000104217.1	+	HAVANA	ENSMUST00000155020.1	protein_coding	Gm37988	nonsense_mediated_decay	Gm37988-201
chr1	9667427	9667436	+	44	27	chr1	9667414	9700209	ENSMUSG00000025912.16	-	HAVANA	ENSMUST00000088658.10	protein_coding	Mybl1	protein_coding	Mybl1-201
chr1	9669076	9669085	+	52	43	chr1	9667414	9700209	ENSMUSG00000025912.16	-	HAVANA	ENSMUST00000088658.10	protein_coding	Mybl1	protein_coding	Mybl1-201
chr1	9676142	9676151	+	13	11	chr1	9667414	9700209	ENSMUSG00000025912.16	-	HAVANA	ENSMUST00000088658.10	protein_coding	Mybl1	protein_coding	Mybl1-201
chr1	9676142	9676151	+	13	11	chr1	9669536	9700024	ENSMUSG00000025912.16	-	HAVANA	ENSMUST00000115468.8	protein_coding	Mybl1	protein_coding	Mybl1-202
chr1	9720763	9720772	+	28	15	chr1	9718621	9748382	ENSMUSG00000045210.8	-	HAVANA	ENSMUST00000057438.6	protein_coding	Vcpip1	protein_coding	Vcpip1-201
chr1	9722509	9722518	+	15	8	chr1	9718621	9748382	ENSMUSG00000045210.8	-	HAVANA	ENSMUST00000057438.6	protein_coding	Vcpip1	protein_coding	Vcpip1-201
chr1	9722718	9722727	+	33	19	chr1	9718621	9748382	ENSMUSG00000045210.8	-	HAVANA	ENSMUST00000057438.6	protein_coding	Vcpip1	protein_coding	Vcpip1-201
chr1	9722742	9722751	+	56	12	chr1	9718621	9748382	ENSMUSG00000045210.8	-	HAVANA	ENSMUST00000057438.6	protein_coding	Vcpip1	protein_coding	Vcpip1-201
chr1	9722965	9722974	+	22	13	chr1	9718621	9748382	ENSMUSG00000045210.8	-	HAVANA	ENSMUST00000057438.6	protein_coding	Vcpip1	protein_coding	Vcpip1-201
chr1	9723579	9723588	+	40	28	chr1	9718621	9748382	ENSMUSG00000045210.8	-	HAVANA	ENSMUST00000057438.6	protein_coding	Vcpip1	protein_coding	Vcpip1-201
chr1	9724367	9724376	+	28	33	chr1	9718621	9748382	ENSMUSG00000045210.8	-	HAVANA	ENSMUST00000057438.6	protein_coding	Vcpip1	protein_coding	Vcpip1-201
chr1	9963275	9963284	+	14	9	chr1	9960162	9967932	ENSMUSG00000099032.2	-	HAVANA	ENSMUST00000185184.1	protein_coding	Tcf24	protein_coding	Tcf24-202
chr1	10024826	10024835	+	13	8	chr1	10024600	10038127	ENSMUSG00000025917.9	-	HAVANA	ENSMUST00000027050.9	protein_coding	Cops5	protein_coding	Cops5-201
chr1	10035028	10035037	+	20	15	chr1	10024600	10038127	ENSMUSG00000025917.9	-	HAVANA	ENSMUST00000027050.9	protein_coding	Cops5	protein_coding	Cops5-201
chr1	10138600	10138609	+	72	89	chr1	10137570	10232670	ENSMUSG00000067851.11	-	HAVANA	ENSMUST00000088615.10	protein_coding	Arfgef1	protein_coding	Arfgef1-201
chr1	10138974	10138983	+	25	10	chr1	10137570	10232670	ENSMUSG00000067851.11	-	HAVANA	ENSMUST00000088615.10	protein_coding	Arfgef1	protein_coding	Arfgef1-201
chr1	10140512	10140521	+	25	6	chr1	10137570	10232670	ENSMUSG00000067851.11	-	HAVANA	ENSMUST00000088615.10	protein_coding	Arfgef1	protein_coding	Arfgef1-201
chr1	10153394	10153403	+	21	34	chr1	10137570	10232670	ENSMUSG00000067851.11	-	HAVANA	ENSMUST00000088615.10	protein_coding	Arfgef1	protein_coding	Arfgef1-201
chr1	10153498	10153507	+	22	16	chr1	10137570	10232670	ENSMUSG00000067851.11	-	HAVANA	ENSMUST00000088615.10	protein_coding	Arfgef1	protein_coding	Arfgef1-201
chr1	10154279	10154288	+	23	15	chr1	10137570	10232670	ENSMUSG00000067851.11	-	HAVANA	ENSMUST00000088615.10	protein_coding	Arfgef1	protein_coding	Arfgef1-201
chr1	10156937	10156946	+	16	9	chr1	10137570	10232670	ENSMUSG00000067851.11	-	HAVANA	ENSMUST00000088615.10	protein_coding	Arfgef1	protein_coding	Arfgef1-201
chr1	10157943	10157952	+	52	28	chr1	10137570	10232670	ENSMUSG00000067851.11	-	HAVANA	ENSMUST00000088615.10	protein_coding	Arfgef1	protein_coding	Arfgef1-201
chr1	10158046	10158055	+	16	14	chr1	10137570	10232670	ENSMUSG00000067851.11	-	HAVANA	ENSMUST00000088615.10	protein_coding	Arfgef1	protein_coding	Arfgef1-201
chr1	10159726	10159735	+	34	13	chr1	10137570	10232670	ENSMUSG00000067851.11	-	HAVANA	ENSMUST00000088615.10	protein_coding	Arfgef1	protein_coding	Arfgef1-201
chr1	10159961	10159970	+	44	27	chr1	10137570	10232670	ENSMUSG00000067851.11	-	HAVANA	ENSMUST00000088615.10	protein_coding	Arfgef1	protein_coding	Arfgef1-201
chr1	10159993	10160002	+	12	24	chr1	10137570	10232670	ENSMUSG00000067851.11	-	HAVANA	ENSMUST00000088615.10	protein_coding	Arfgef1	protein_coding	Arfgef1-201
chr1	10160804	10160813	+	97	42	chr1	10137570	10232670	ENSMUSG00000067851.11	-	HAVANA	ENSMUST00000088615.10	protein_coding	Arfgef1	protein_coding	Arfgef1-201
chr1	10174063	10174072	+	27	8	chr1	10137570	10232670	ENSMUSG00000067851.11	-	HAVANA	ENSMUST00000088615.10	protein_coding	Arfgef1	protein_coding	Arfgef1-201
chr1	10174063	10174072	+	27	8	chr1	10173074	10232670	ENSMUSG00000067851.11	-	HAVANA	ENSMUST00000131556.1	protein_coding	Arfgef1	protein_coding	Arfgef1-203
chr1	10174088	10174097	+	11	13	chr1	10137570	10232670	ENSMUSG00000067851.11	-	HAVANA	ENSMUST00000088615.10	protein_coding	Arfgef1	protein_coding	Arfgef1-201
chr1	10174088	10174097	+	11	13	chr1	10173074	10232670	ENSMUSG00000067851.11	-	HAVANA	ENSMUST00000131556.1	protein_coding	Arfgef1	protein_coding	Arfgef1-203
chr1	10183732	10183741	+	16	12	chr1	10137570	10232670	ENSMUSG00000067851.11	-	HAVANA	ENSMUST00000088615.10	protein_coding	Arfgef1	protein_coding	Arfgef1-201
chr1	10183732	10183741	+	16	12	chr1	10173074	10232670	ENSMUSG00000067851.11	-	HAVANA	ENSMUST00000131556.1	protein_coding	Arfgef1	protein_coding	Arfgef1-203
chr1	10183968	10183977	+	10	14	chr1	10137570	10232670	ENSMUSG00000067851.11	-	HAVANA	ENSMUST00000088615.10	protein_coding	Arfgef1	protein_coding	Arfgef1-201
chr1	10183968	10183977	+	10	14	chr1	10173074	10232670	ENSMUSG00000067851.11	-	HAVANA	ENSMUST00000131556.1	protein_coding	Arfgef1	protein_coding	Arfgef1-203
chr1	10184403	10184412	+	34	46	chr1	10137570	10232670	ENSMUSG00000067851.11	-	HAVANA	ENSMUST00000088615.10	protein_coding	Arfgef1	protein_coding	Arfgef1-201
chr1	10184403	10184412	+	34	46	chr1	10173074	10232670	ENSMUSG00000067851.11	-	HAVANA	ENSMUST00000131556.1	protein_coding	Arfgef1	protein_coding	Arfgef1-203
chr1	10189457	10189466	+	31	15	chr1	10137570	10232670	ENSMUSG00000067851.11	-	HAVANA	ENSMUST00000088615.10	protein_coding	Arfgef1	protein_coding	Arfgef1-201
chr1	10189457	10189466	+	31	15	chr1	10173074	10232670	ENSMUSG00000067851.11	-	HAVANA	ENSMUST00000131556.1	protein_coding	Arfgef1	protein_coding	Arfgef1-203
chr1	10199811	10199820	+	15	19	chr1	10137570	10232670	ENSMUSG00000067851.11	-	HAVANA	ENSMUST00000088615.10	protein_coding	Arfgef1	protein_coding	Arfgef1-201
chr1	10199811	10199820	+	15	19	chr1	10173074	10232670	ENSMUSG00000067851.11	-	HAVANA	ENSMUST00000131556.1	protein_coding	Arfgef1	protein_coding	Arfgef1-203
chr1	13140327	13140336	+	44	28	chr1	13139104	13372439	ENSMUSG00000005886.14	-	HAVANA	ENSMUST00000081713.10	protein_coding	Ncoa2	protein_coding	Ncoa2-203
chr1	13140327	13140336	+	44	28	chr1	13139158	13374083	ENSMUSG00000005886.14	-	ENSEMBL	ENSMUST00000068304.12	protein_coding	Ncoa2	protein_coding	Ncoa2-202
chr1	13140386	13140395	+	20	42	chr1	13139104	13372439	ENSMUSG00000005886.14	-	HAVANA	ENSMUST00000081713.10	protein_coding	Ncoa2	protein_coding	Ncoa2-203
chr1	13140386	13140395	+	20	42	chr1	13139158	13374083	ENSMUSG00000005886.14	-	ENSEMBL	ENSMUST00000068304.12	protein_coding	Ncoa2	protein_coding	Ncoa2-202
chr1	13141687	13141696	+	115	119	chr1	13139104	13372439	ENSMUSG00000005886.14	-	HAVANA	ENSMUST00000081713.10	protein_coding	Ncoa2	protein_coding	Ncoa2-203
chr1	13141687	13141696	+	115	119	chr1	13139158	13374083	ENSMUSG00000005886.14	-	ENSEMBL	ENSMUST00000068304.12	protein_coding	Ncoa2	protein_coding	Ncoa2-202
chr1	13142287	13142296	+	15	45	chr1	13139104	13372439	ENSMUSG00000005886.14	-	HAVANA	ENSMUST00000081713.10	protein_coding	Ncoa2	protein_coding	Ncoa2-203
chr1	13142287	13142296	+	15	45	chr1	13139158	13374083	ENSMUSG00000005886.14	-	ENSEMBL	ENSMUST00000068304.12	protein_coding	Ncoa2	protein_coding	Ncoa2-202
chr1	13148963	13148972	+	20	8	chr1	13139104	13372439	ENSMUSG00000005886.14	-	HAVANA	ENSMUST00000081713.10	protein_coding	Ncoa2	protein_coding	Ncoa2-203
chr1	13148963	13148972	+	20	8	chr1	13139158	13374083	ENSMUSG00000005886.14	-	ENSEMBL	ENSMUST00000068304.12	protein_coding	Ncoa2	protein_coding	Ncoa2-202
chr1	13148963	13148972	+	20	8	chr1	13142474	13374083	ENSMUSG00000005886.14	-	HAVANA	ENSMUST00000006037.12	protein_coding	Ncoa2	protein_coding	Ncoa2-201
chr1	13306805	13306814	+	15	7	chr1	13139104	13372439	ENSMUSG00000005886.14	-	HAVANA	ENSMUST00000081713.10	protein_coding	Ncoa2	protein_coding	Ncoa2-203
chr1	13306805	13306814	+	15	7	chr1	13139158	13374083	ENSMUSG00000005886.14	-	ENSEMBL	ENSMUST00000068304.12	protein_coding	Ncoa2	protein_coding	Ncoa2-202
chr1	13306805	13306814	+	15	7	chr1	13142474	13374083	ENSMUSG00000005886.14	-	HAVANA	ENSMUST00000006037.12	protein_coding	Ncoa2	protein_coding	Ncoa2-201
chr1	13566143	13566152	+	22	21	chr1	13564697	13589910	ENSMUSG00000025935.10	-	HAVANA	ENSMUST00000027068.10	protein_coding	Tram1	protein_coding	Tram1-201
chr1	13569493	13569502	+	26	13	chr1	13564697	13589910	ENSMUSG00000025935.10	-	HAVANA	ENSMUST00000027068.10	protein_coding	Tram1	protein_coding	Tram1-201
chr1	13571867	13571876	+	19	12	chr1	13564697	13589910	ENSMUSG00000025935.10	-	HAVANA	ENSMUST00000027068.10	protein_coding	Tram1	protein_coding	Tram1-201
chr1	13576366	13576375	+	13	12	chr1	13564697	13589910	ENSMUSG00000025935.10	-	HAVANA	ENSMUST00000027068.10	protein_coding	Tram1	protein_coding	Tram1-201
chr1	13576382	13576391	+	9	10	chr1	13564697	13589910	ENSMUSG00000025935.10	-	HAVANA	ENSMUST00000027068.10	protein_coding	Tram1	protein_coding	Tram1-201
chr1	13578094	13578103	+	14	32	chr1	13564697	13589910	ENSMUSG00000025935.10	-	HAVANA	ENSMUST00000027068.10	protein_coding	Tram1	protein_coding	Tram1-201
chr1	13589693	13589702	+	21	29	chr1	13564697	13589910	ENSMUSG00000025935.10	-	HAVANA	ENSMUST00000027068.10	protein_coding	Tram1	protein_coding	Tram1-201
chr1	13589717	13589726	+	39	41	chr1	13564697	13589910	ENSMUSG00000025935.10	-	HAVANA	ENSMUST00000027068.10	protein_coding	Tram1	protein_coding	Tram1-201
chr1	13625785	13625794	+	19	15	chr1	13623329	13660546	ENSMUSG00000025937.6	-	HAVANA	ENSMUST00000027071.6	protein_coding	Lactb2	protein_coding	Lactb2-201
chr1	13630190	13630199	+	34	6	chr1	13623329	13660546	ENSMUSG00000025937.6	-	HAVANA	ENSMUST00000027071.6	protein_coding	Lactb2	protein_coding	Lactb2-201
chr1	16344922	16344931	+	12	36	chr1	16228673	16519306	ENSMUSG00000025920.19	-	HAVANA	ENSMUST00000162751.7	protein_coding	Stau2	protein_coding	Stau2-217
chr1	16344922	16344931	+	12	36	chr1	16228800	16519228	ENSMUSG00000025920.19	-	HAVANA	ENSMUST00000054668.12	protein_coding	Stau2	protein_coding	Stau2-202
chr1	16344922	16344931	+	12	36	chr1	16228803	16519228	ENSMUSG00000025920.19	-	HAVANA	ENSMUST00000162627.7	protein_coding	Stau2	protein_coding	Stau2-216
chr1	16344922	16344931	+	12	36	chr1	16228809	16519306	ENSMUSG00000025920.19	-	HAVANA	ENSMUST00000027052.12	protein_coding	Stau2	protein_coding	Stau2-201
chr1	16344922	16344931	+	12	36	chr1	16228815	16520112	ENSMUSG00000025920.19	-	HAVANA	ENSMUST00000162435.7	protein_coding	Stau2	protein_coding	Stau2-215
chr1	16344922	16344931	+	12	36	chr1	16343406	16519211	ENSMUSG00000025920.19	-	HAVANA	ENSMUST00000159558.7	protein_coding	Stau2	protein_coding	Stau2-213
chr1	16344922	16344931	+	12	36	chr1	16343485	16519247	ENSMUSG00000025920.19	-	HAVANA	ENSMUST00000128957.8	protein_coding	Stau2	protein_coding	Stau2-206
chr1	16344922	16344931	+	12	36	chr1	16343570	16520067	ENSMUSG00000025920.19	-	HAVANA	ENSMUST00000131257.8	protein_coding	Stau2	protein_coding	Stau2-207
chr1	16344922	16344931	+	12	36	chr1	16344290	16519240	ENSMUSG00000025920.19	-	HAVANA	ENSMUST00000162007.7	protein_coding	Stau2	protein_coding	Stau2-214
chr1	16570347	16570356	+	65	47	chr1	16569781	16619489	ENSMUSG00000025939.17	-	HAVANA	ENSMUST00000117146.7	protein_coding	Ube2w	protein_coding	Ube2w-201
chr1	16570565	16570574	+	43	14	chr1	16569781	16619489	ENSMUSG00000025939.17	-	HAVANA	ENSMUST00000117146.7	protein_coding	Ube2w	protein_coding	Ube2w-201
chr1	16570949	16570958	+	40	29	chr1	16569781	16619489	ENSMUSG00000025939.17	-	HAVANA	ENSMUST00000117146.7	protein_coding	Ube2w	protein_coding	Ube2w-201
chr1	16571240	16571249	+	29	23	chr1	16569781	16619489	ENSMUSG00000025939.17	-	HAVANA	ENSMUST00000117146.7	protein_coding	Ube2w	protein_coding	Ube2w-201
chr1	16581938	16581947	+	17	12	chr1	16569781	16619489	ENSMUSG00000025939.17	-	HAVANA	ENSMUST00000117146.7	protein_coding	Ube2w	protein_coding	Ube2w-201
chr1	16585303	16585312	+	35	24	chr1	16569781	16619489	ENSMUSG00000025939.17	-	HAVANA	ENSMUST00000117146.7	protein_coding	Ube2w	protein_coding	Ube2w-201
chr1	16585357	16585366	+	13	24	chr1	16569781	16619489	ENSMUSG00000025939.17	-	HAVANA	ENSMUST00000117146.7	protein_coding	Ube2w	protein_coding	Ube2w-201
chr1	16585539	16585548	+	16	9	chr1	16569781	16619489	ENSMUSG00000025939.17	-	HAVANA	ENSMUST00000117146.7	protein_coding	Ube2w	protein_coding	Ube2w-201
chr1	16598010	16598019	+	13	9	chr1	16569781	16619489	ENSMUSG00000025939.17	-	HAVANA	ENSMUST00000117146.7	protein_coding	Ube2w	protein_coding	Ube2w-201
chr1	16642842	16642851	+	24	17	chr1	16641724	16656884	ENSMUSG00000079658.9	-	HAVANA	ENSMUST00000188641.6	protein_coding	Eloc	protein_coding	Eloc-208
chr1	16642842	16642851	+	24	17	chr1	16642766	16657042	ENSMUSG00000079658.9	-	HAVANA	ENSMUST00000115352.9	protein_coding	Eloc	protein_coding	Eloc-201
chr1	16995742	16995751	+	13	9	chr1	16898184	17091631	ENSMUSG00000101640.1	+	HAVANA	ENSMUST00000186604.1	antisense_RNA	Gm28376	antisense_RNA	Gm28376-201
chr1	16995742	16995751	+	13	9	chr1	16994937	17097889	ENSMUSG00000042686.5	-	HAVANA	ENSMUST00000038382.4	protein_coding	Jph1	protein_coding	Jph1-201
chr1	16995899	16995908	+	11	6	chr1	16898184	17091631	ENSMUSG00000101640.1	+	HAVANA	ENSMUST00000186604.1	antisense_RNA	Gm28376	antisense_RNA	Gm28376-201
chr1	16995899	16995908	+	11	6	chr1	16994937	17097889	ENSMUSG00000042686.5	-	HAVANA	ENSMUST00000038382.4	protein_coding	Jph1	protein_coding	Jph1-201
chr1	16996597	16996606	+	33	13	chr1	16898184	17091631	ENSMUSG00000101640.1	+	HAVANA	ENSMUST00000186604.1	antisense_RNA	Gm28376	antisense_RNA	Gm28376-201
chr1	16996597	16996606	+	33	13	chr1	16994937	17097889	ENSMUSG00000042686.5	-	HAVANA	ENSMUST00000038382.4	protein_coding	Jph1	protein_coding	Jph1-201
chr1	20817858	20817867	+	30	20	chr1	20802967	20820312	ENSMUSG00000041859.10	-	HAVANA	ENSMUST00000053266.10	protein_coding	Mcm3	protein_coding	Mcm3-201
chr1	20820133	20820142	+	13	14	chr1	20802967	20820312	ENSMUSG00000041859.10	-	HAVANA	ENSMUST00000053266.10	protein_coding	Mcm3	protein_coding	Mcm3-201
chr1	22379433	22379442	+	16	7	chr1	22286250	22805724	ENSMUSG00000041670.16	-	ENSEMBL	ENSMUST00000081544.12	protein_coding	Rims1	protein_coding	Rims1-201
chr1	22379433	22379442	+	16	7	chr1	22286250	22805724	ENSMUSG00000041670.16	-	ENSEMBL	ENSMUST00000097809.9	protein_coding	Rims1	protein_coding	Rims1-203
chr1	22379433	22379442	+	16	7	chr1	22286250	22805724	ENSMUSG00000041670.16	-	ENSEMBL	ENSMUST00000097810.9	protein_coding	Rims1	protein_coding	Rims1-204
chr1	22379433	22379442	+	16	7	chr1	22286250	22805724	ENSMUSG00000041670.16	-	ENSEMBL	ENSMUST00000097811.9	protein_coding	Rims1	protein_coding	Rims1-205
chr1	22379433	22379442	+	16	7	chr1	22286250	22805724	ENSMUSG00000041670.16	-	ENSEMBL	ENSMUST00000115273.8	protein_coding	Rims1	protein_coding	Rims1-206
chr1	23845733	23845742	+	59	26	chr1	23761925	23849158	ENSMUSG00000026156.8	+	HAVANA	ENSMUST00000063663.5	protein_coding	B3gat2	protein_coding	B3gat2-201
chr1	23845733	23845742	+	59	26	chr1	23845624	23922317	ENSMUSG00000026155.13	-	HAVANA	ENSMUST00000027339.13	protein_coding	Smap1	protein_coding	Smap1-201
chr1	23846062	23846071	+	152	84	chr1	23761925	23849158	ENSMUSG00000026156.8	+	HAVANA	ENSMUST00000063663.5	protein_coding	B3gat2	protein_coding	B3gat2-201
chr1	23846062	23846071	+	152	84	chr1	23845624	23922317	ENSMUSG00000026155.13	-	HAVANA	ENSMUST00000027339.13	protein_coding	Smap1	protein_coding	Smap1-201
chr1	23846189	23846198	+	117	114	chr1	23761925	23849158	ENSMUSG00000026156.8	+	HAVANA	ENSMUST00000063663.5	protein_coding	B3gat2	protein_coding	B3gat2-201
chr1	23846189	23846198	+	117	114	chr1	23845624	23922317	ENSMUSG00000026155.13	-	HAVANA	ENSMUST00000027339.13	protein_coding	Smap1	protein_coding	Smap1-201
chr1	23846213	23846222	+	124	87	chr1	23761925	23849158	ENSMUSG00000026156.8	+	HAVANA	ENSMUST00000063663.5	protein_coding	B3gat2	protein_coding	B3gat2-201
chr1	23846213	23846222	+	124	87	chr1	23845624	23922317	ENSMUSG00000026155.13	-	HAVANA	ENSMUST00000027339.13	protein_coding	Smap1	protein_coding	Smap1-201
chr1	23846481	23846490	+	58	33	chr1	23761925	23849158	ENSMUSG00000026156.8	+	HAVANA	ENSMUST00000063663.5	protein_coding	B3gat2	protein_coding	B3gat2-201
chr1	23846481	23846490	+	58	33	chr1	23845624	23922317	ENSMUSG00000026155.13	-	HAVANA	ENSMUST00000027339.13	protein_coding	Smap1	protein_coding	Smap1-201
chr1	23846481	23846490	+	58	33	chr1	23846295	23909689	ENSMUSG00000026155.13	-	HAVANA	ENSMUST00000129254.7	protein_coding	Smap1	protein_coding	Smap1-202
chr1	23848292	23848301	+	50	58	chr1	23761925	23849158	ENSMUSG00000026156.8	+	HAVANA	ENSMUST00000063663.5	protein_coding	B3gat2	protein_coding	B3gat2-201
chr1	23848292	23848301	+	50	58	chr1	23845624	23922317	ENSMUSG00000026155.13	-	HAVANA	ENSMUST00000027339.13	protein_coding	Smap1	protein_coding	Smap1-201
chr1	23848292	23848301	+	50	58	chr1	23846295	23909689	ENSMUSG00000026155.13	-	HAVANA	ENSMUST00000129254.7	protein_coding	Smap1	protein_coding	Smap1-202
chr1	23849309	23849318	+	36	17	chr1	23845624	23922317	ENSMUSG00000026155.13	-	HAVANA	ENSMUST00000027339.13	protein_coding	Smap1	protein_coding	Smap1-201
chr1	23849309	23849318	+	36	17	chr1	23846295	23909689	ENSMUSG00000026155.13	-	HAVANA	ENSMUST00000129254.7	protein_coding	Smap1	protein_coding	Smap1-202
chr1	23849419	23849428	+	43	6	chr1	23845624	23922317	ENSMUSG00000026155.13	-	HAVANA	ENSMUST00000027339.13	protein_coding	Smap1	protein_coding	Smap1-201
chr1	23849419	23849428	+	43	6	chr1	23846295	23909689	ENSMUSG00000026155.13	-	HAVANA	ENSMUST00000129254.7	protein_coding	Smap1	protein_coding	Smap1-202
chr1	23853492	23853501	+	36	18	chr1	23845624	23922317	ENSMUSG00000026155.13	-	HAVANA	ENSMUST00000027339.13	protein_coding	Smap1	protein_coding	Smap1-201
chr1	23853492	23853501	+	36	18	chr1	23846295	23909689	ENSMUSG00000026155.13	-	HAVANA	ENSMUST00000129254.7	protein_coding	Smap1	protein_coding	Smap1-202
chr1	23891860	23891869	+	15	10	chr1	23845624	23922317	ENSMUSG00000026155.13	-	HAVANA	ENSMUST00000027339.13	protein_coding	Smap1	protein_coding	Smap1-201
chr1	23891860	23891869	+	15	10	chr1	23846295	23909689	ENSMUSG00000026155.13	-	HAVANA	ENSMUST00000129254.7	protein_coding	Smap1	protein_coding	Smap1-202
chr1	24012358	24012367	+	91	65	chr1	24011244	24100194	ENSMUSG00000026153.15	-	HAVANA	ENSMUST00000187752.6	protein_coding	Fam135a	protein_coding	Fam135a-208
chr1	24012358	24012367	+	91	65	chr1	24011590	24100182	ENSMUSG00000026153.15	-	HAVANA	ENSMUST00000187369.6	protein_coding	Fam135a	protein_coding	Fam135a-206
chr1	24012358	24012367	+	91	65	chr1	24011680	24100333	ENSMUSG00000026153.15	-	HAVANA	ENSMUST00000027337.14	protein_coding	Fam135a	protein_coding	Fam135a-201
chr1	24020698	24020707	+	27	13	chr1	24011244	24100194	ENSMUSG00000026153.15	-	HAVANA	ENSMUST00000187752.6	protein_coding	Fam135a	protein_coding	Fam135a-208
chr1	24020698	24020707	+	27	13	chr1	24011590	24100182	ENSMUSG00000026153.15	-	HAVANA	ENSMUST00000187369.6	protein_coding	Fam135a	protein_coding	Fam135a-206
chr1	24020698	24020707	+	27	13	chr1	24011680	24100333	ENSMUSG00000026153.15	-	HAVANA	ENSMUST00000027337.14	protein_coding	Fam135a	protein_coding	Fam135a-201
chr1	24024238	24024247	+	22	30	chr1	24011244	24100194	ENSMUSG00000026153.15	-	HAVANA	ENSMUST00000187752.6	protein_coding	Fam135a	protein_coding	Fam135a-208
chr1	24024238	24024247	+	22	30	chr1	24011590	24100182	ENSMUSG00000026153.15	-	HAVANA	ENSMUST00000187369.6	protein_coding	Fam135a	protein_coding	Fam135a-206
chr1	24024238	24024247	+	22	30	chr1	24011680	24100333	ENSMUSG00000026153.15	-	HAVANA	ENSMUST00000027337.14	protein_coding	Fam135a	protein_coding	Fam135a-201
chr1	24026733	24026742	+	20	25	chr1	24011244	24100194	ENSMUSG00000026153.15	-	HAVANA	ENSMUST00000187752.6	protein_coding	Fam135a	protein_coding	Fam135a-208
chr1	24026733	24026742	+	20	25	chr1	24011590	24100182	ENSMUSG00000026153.15	-	HAVANA	ENSMUST00000187369.6	protein_coding	Fam135a	protein_coding	Fam135a-206
chr1	24026733	24026742	+	20	25	chr1	24011680	24100333	ENSMUSG00000026153.15	-	HAVANA	ENSMUST00000027337.14	protein_coding	Fam135a	protein_coding	Fam135a-201
chr1	24028954	24028963	+	25	44	chr1	24011244	24100194	ENSMUSG00000026153.15	-	HAVANA	ENSMUST00000187752.6	protein_coding	Fam135a	protein_coding	Fam135a-208
chr1	24028954	24028963	+	25	44	chr1	24011590	24100182	ENSMUSG00000026153.15	-	HAVANA	ENSMUST00000187369.6	protein_coding	Fam135a	protein_coding	Fam135a-206
chr1	24028954	24028963	+	25	44	chr1	24011680	24100333	ENSMUSG00000026153.15	-	HAVANA	ENSMUST00000027337.14	protein_coding	Fam135a	protein_coding	Fam135a-201
chr1	24029851	24029860	+	43	46	chr1	24011244	24100194	ENSMUSG00000026153.15	-	HAVANA	ENSMUST00000187752.6	protein_coding	Fam135a	protein_coding	Fam135a-208
chr1	24029851	24029860	+	43	46	chr1	24011590	24100182	ENSMUSG00000026153.15	-	HAVANA	ENSMUST00000187369.6	protein_coding	Fam135a	protein_coding	Fam135a-206
chr1	24029851	24029860	+	43	46	chr1	24011680	24100333	ENSMUSG00000026153.15	-	HAVANA	ENSMUST00000027337.14	protein_coding	Fam135a	protein_coding	Fam135a-201
chr1	24030073	24030082	+	32	11	chr1	24011244	24100194	ENSMUSG00000026153.15	-	HAVANA	ENSMUST00000187752.6	protein_coding	Fam135a	protein_coding	Fam135a-208
chr1	24030073	24030082	+	32	11	chr1	24011590	24100182	ENSMUSG00000026153.15	-	HAVANA	ENSMUST00000187369.6	protein_coding	Fam135a	protein_coding	Fam135a-206
chr1	24030073	24030082	+	32	11	chr1	24011680	24100333	ENSMUSG00000026153.15	-	HAVANA	ENSMUST00000027337.14	protein_coding	Fam135a	protein_coding	Fam135a-201
chr1	24049134	24049143	+	53	15	chr1	24011244	24100194	ENSMUSG00000026153.15	-	HAVANA	ENSMUST00000187752.6	protein_coding	Fam135a	protein_coding	Fam135a-208
chr1	24049134	24049143	+	53	15	chr1	24011590	24100182	ENSMUSG00000026153.15	-	HAVANA	ENSMUST00000187369.6	protein_coding	Fam135a	protein_coding	Fam135a-206
chr1	24049134	24049143	+	53	15	chr1	24011680	24100333	ENSMUSG00000026153.15	-	HAVANA	ENSMUST00000027337.14	protein_coding	Fam135a	protein_coding	Fam135a-201
chr1	24049164	24049173	+	21	16	chr1	24011244	24100194	ENSMUSG00000026153.15	-	HAVANA	ENSMUST00000187752.6	protein_coding	Fam135a	protein_coding	Fam135a-208
chr1	24049164	24049173	+	21	16	chr1	24011590	24100182	ENSMUSG00000026153.15	-	HAVANA	ENSMUST00000187369.6	protein_coding	Fam135a	protein_coding	Fam135a-206
chr1	24049164	24049173	+	21	16	chr1	24011680	24100333	ENSMUSG00000026153.15	-	HAVANA	ENSMUST00000027337.14	protein_coding	Fam135a	protein_coding	Fam135a-201
chr1	24054017	24054026	+	22	21	chr1	24011244	24100194	ENSMUSG00000026153.15	-	HAVANA	ENSMUST00000187752.6	protein_coding	Fam135a	protein_coding	Fam135a-208
chr1	24054017	24054026	+	22	21	chr1	24011590	24100182	ENSMUSG00000026153.15	-	HAVANA	ENSMUST00000187369.6	protein_coding	Fam135a	protein_coding	Fam135a-206
chr1	24054017	24054026	+	22	21	chr1	24011680	24100333	ENSMUSG00000026153.15	-	HAVANA	ENSMUST00000027337.14	protein_coding	Fam135a	protein_coding	Fam135a-201
chr1	24085437	24085446	+	54	27	chr1	24011244	24100194	ENSMUSG00000026153.15	-	HAVANA	ENSMUST00000187752.6	protein_coding	Fam135a	protein_coding	Fam135a-208
chr1	24085437	24085446	+	54	27	chr1	24011590	24100182	ENSMUSG00000026153.15	-	HAVANA	ENSMUST00000187369.6	protein_coding	Fam135a	protein_coding	Fam135a-206
chr1	24085437	24085446	+	54	27	chr1	24011680	24100333	ENSMUSG00000026153.15	-	HAVANA	ENSMUST00000027337.14	protein_coding	Fam135a	protein_coding	Fam135a-201
chr1	30943978	30943987	+	26	38	chr1	30940301	30949770	ENSMUSG00000026064.15	-	HAVANA	ENSMUST00000027232.13	protein_coding	Ptp4a1	protein_coding	Ptp4a1-201
chr1	30943978	30943987	+	26	38	chr1	30941579	30949757	ENSMUSG00000026064.15	-	HAVANA	ENSMUST00000076587.4	protein_coding	Ptp4a1	protein_coding	Ptp4a1-202
chr1	33480454	33480463	+	15	36	chr1	33453809	33669795	ENSMUSG00000026134.11	-	HAVANA	ENSMUST00000027312.10	protein_coding	Prim2	protein_coding	Prim2-201
chr1	33512135	33512144	+	85	82	chr1	33453809	33669795	ENSMUSG00000026134.11	-	HAVANA	ENSMUST00000027312.10	protein_coding	Prim2	protein_coding	Prim2-201
chr1	33761701	33761710	+	24	11	chr1	33761544	33814527	ENSMUSG00000042197.13	-	HAVANA	ENSMUST00000019861.12	protein_coding	Zfp451	protein_coding	Zfp451-201
chr1	33769772	33769781	+	33	45	chr1	33761544	33814527	ENSMUSG00000042197.13	-	HAVANA	ENSMUST00000019861.12	protein_coding	Zfp451	protein_coding	Zfp451-201
chr1	33776455	33776464	+	22	8	chr1	33761544	33814527	ENSMUSG00000042197.13	-	HAVANA	ENSMUST00000019861.12	protein_coding	Zfp451	protein_coding	Zfp451-201
chr1	33779043	33779052	+	21	19	chr1	33761544	33814527	ENSMUSG00000042197.13	-	HAVANA	ENSMUST00000019861.12	protein_coding	Zfp451	protein_coding	Zfp451-201
chr1	34437254	34437263	+	40	20	chr1	34436669	34439672	ENSMUSG00000042111.9	-	HAVANA	ENSMUST00000042493.9	protein_coding	Ccdc115	protein_coding	Ccdc115-201
chr1	34815119	34815128	+	16	16	chr1	34813218	34843050	ENSMUSG00000037503.12	-	ENSEMBL	ENSMUST00000167518.7	protein_coding	Fam168b	protein_coding	Fam168b-203
chr1	34815119	34815128	+	16	16	chr1	34813225	34843065	ENSMUSG00000037503.12	-	HAVANA	ENSMUST00000047534.11	protein_coding	Fam168b	protein_coding	Fam168b-201
chr1	34816390	34816399	+	24	34	chr1	34813218	34843050	ENSMUSG00000037503.12	-	ENSEMBL	ENSMUST00000167518.7	protein_coding	Fam168b	protein_coding	Fam168b-203
chr1	34816390	34816399	+	24	34	chr1	34813225	34843065	ENSMUSG00000037503.12	-	HAVANA	ENSMUST00000047534.11	protein_coding	Fam168b	protein_coding	Fam168b-201
chr1	34817999	34818008	+	16	10	chr1	34813218	34843050	ENSMUSG00000037503.12	-	ENSEMBL	ENSMUST00000167518.7	protein_coding	Fam168b	protein_coding	Fam168b-203
chr1	34817999	34818008	+	16	10	chr1	34813225	34843065	ENSMUSG00000037503.12	-	HAVANA	ENSMUST00000047534.11	protein_coding	Fam168b	protein_coding	Fam168b-201
chr1	34817999	34818008	+	16	10	chr1	34817234	34842964	ENSMUSG00000037503.12	-	HAVANA	ENSMUST00000170092.7	protein_coding	Fam168b	protein_coding	Fam168b-204
chr1	34818096	34818105	+	11	22	chr1	34813218	34843050	ENSMUSG00000037503.12	-	ENSEMBL	ENSMUST00000167518.7	protein_coding	Fam168b	protein_coding	Fam168b-203
chr1	34818096	34818105	+	11	22	chr1	34813225	34843065	ENSMUSG00000037503.12	-	HAVANA	ENSMUST00000047534.11	protein_coding	Fam168b	protein_coding	Fam168b-201
chr1	34818096	34818105	+	11	22	chr1	34817234	34842964	ENSMUSG00000037503.12	-	HAVANA	ENSMUST00000170092.7	protein_coding	Fam168b	protein_coding	Fam168b-204
chr1	34818096	34818105	+	11	22	chr1	34818008	34843034	ENSMUSG00000037503.12	-	HAVANA	ENSMUST00000191307.6	protein_coding	Fam168b	protein_coding	Fam168b-208
chr1	34819704	34819713	+	16	19	chr1	34813218	34843050	ENSMUSG00000037503.12	-	ENSEMBL	ENSMUST00000167518.7	protein_coding	Fam168b	protein_coding	Fam168b-203
chr1	34819704	34819713	+	16	19	chr1	34813225	34843065	ENSMUSG00000037503.12	-	HAVANA	ENSMUST00000047534.11	protein_coding	Fam168b	protein_coding	Fam168b-201
chr1	34819704	34819713	+	16	19	chr1	34817234	34842964	ENSMUSG00000037503.12	-	HAVANA	ENSMUST00000170092.7	protein_coding	Fam168b	protein_coding	Fam168b-204
chr1	34819704	34819713	+	16	19	chr1	34818008	34843034	ENSMUSG00000037503.12	-	HAVANA	ENSMUST00000191307.6	protein_coding	Fam168b	protein_coding	Fam168b-208
chr1	34819981	34819990	+	24	14	chr1	34813218	34843050	ENSMUSG00000037503.12	-	ENSEMBL	ENSMUST00000167518.7	protein_coding	Fam168b	protein_coding	Fam168b-203
chr1	34819981	34819990	+	24	14	chr1	34813225	34843065	ENSMUSG00000037503.12	-	HAVANA	ENSMUST00000047534.11	protein_coding	Fam168b	protein_coding	Fam168b-201
chr1	34819981	34819990	+	24	14	chr1	34817234	34842964	ENSMUSG00000037503.12	-	HAVANA	ENSMUST00000170092.7	protein_coding	Fam168b	protein_coding	Fam168b-204
chr1	34819981	34819990	+	24	14	chr1	34818008	34843034	ENSMUSG00000037503.12	-	HAVANA	ENSMUST00000191307.6	protein_coding	Fam168b	protein_coding	Fam168b-208
chr1	34828817	34828826	+	17	10	chr1	34813218	34843050	ENSMUSG00000037503.12	-	ENSEMBL	ENSMUST00000167518.7	protein_coding	Fam168b	protein_coding	Fam168b-203
chr1	34828817	34828826	+	17	10	chr1	34813225	34843065	ENSMUSG00000037503.12	-	HAVANA	ENSMUST00000047534.11	protein_coding	Fam168b	protein_coding	Fam168b-201
chr1	34828817	34828826	+	17	10	chr1	34817234	34842964	ENSMUSG00000037503.12	-	HAVANA	ENSMUST00000170092.7	protein_coding	Fam168b	protein_coding	Fam168b-204
chr1	34828817	34828826	+	17	10	chr1	34818008	34843034	ENSMUSG00000037503.12	-	HAVANA	ENSMUST00000191307.6	protein_coding	Fam168b	protein_coding	Fam168b-208
chr1	36143384	36143393	+	25	26	chr1	36140026	36244305	ENSMUSG00000037470.14	-	HAVANA	ENSMUST00000046875.13	protein_coding	Uggt1	protein_coding	Uggt1-201
chr1	36143815	36143824	+	59	42	chr1	36140026	36244305	ENSMUSG00000037470.14	-	HAVANA	ENSMUST00000046875.13	protein_coding	Uggt1	protein_coding	Uggt1-201
chr1	36143987	36143996	+	198	153	chr1	36140026	36244305	ENSMUSG00000037470.14	-	HAVANA	ENSMUST00000046875.13	protein_coding	Uggt1	protein_coding	Uggt1-201
chr1	36144232	36144241	+	13	13	chr1	36140026	36244305	ENSMUSG00000037470.14	-	HAVANA	ENSMUST00000046875.13	protein_coding	Uggt1	protein_coding	Uggt1-201
chr1	36161687	36161696	+	19	11	chr1	36140026	36244305	ENSMUSG00000037470.14	-	HAVANA	ENSMUST00000046875.13	protein_coding	Uggt1	protein_coding	Uggt1-201
chr1	36185827	36185836	+	40	11	chr1	36140026	36244305	ENSMUSG00000037470.14	-	HAVANA	ENSMUST00000046875.13	protein_coding	Uggt1	protein_coding	Uggt1-201
chr1	36699303	36699312	+	63	52	chr1	36698113	36710008	ENSMUSG00000037351.9	-	HAVANA	ENSMUST00000043951.9	protein_coding	Actr1b	protein_coding	Actr1b-201
[truncated: 38,775 more rows]

## Sheet: 3. Binding status by gene
gene.name	MEIOC.status	YTHDC2.status	RBM46.status	MEIOC.YTHDC2.RBM46.status
[truncated: 11,758 more rows]

[truncated: 2 more sheets: 4. GO analysis MYR targets, 5. GO analysis MR-only targets]
