# Supplementary material for: Destabilization of mRNAs enhances competence to initiate meiosis in mouse spermatogenic cells
Source: Development. 2024 Jul 15;151(14):dev202740. doi: 10.1242/dev.202740 (PMC11273298; doi:10.1242/dev.202740)
Supplement: Table S7. [file develop-151-202740-TableS7.xlsx]

## Sheet: Description
Table S7: mRNA stability and transcriptional rate from bulk RNA-seq data
Tab Name	Relevant Figure panels	Description
1. Stability w. target status	Figure S6A,B	Change in transcript stability estimated from bulk RNA-seq data for WT vs. Meioc KO preleptotene enriched testes with MEIOC target status as well as MEIOC-YTHDC2-RBM46 target status. Genes without a "target" or "nontarget" call in the MEIOC RIP-seq analysis were excluded from this analysis.
2. Stability and txn	Figure 3B	Change in abundance ("delta.exon.WTvKO"), transcript stability ("delta.stability.WTvKO") and transcriptional rate ("delta.intron.WTvKO") estimated from bulk RNA-seq data for WT vs. Meioc KO preleptotene enriched testes via REMBRANDTS. Based on the in the bulk RNA-seq DEA via DESeq2, genes identified as log2FoldChange>0 and padj<0.05 are marked as upregulated; genes identified as log2FoldChange<0 …

## Sheet: 1. Stability w.target status
gene_name	gene_id	delta.stability.WTvKO	MEIOC.status2	YTHDC2.status	RBM46.status	MEIOC.YTHDC2.RBM46.status
0610009O20Rik	ENSMUSG00000024442.5	0.0779931	Nontarget	Nontarget	Nontarget	Nontarget
0610010F05Rik	ENSMUSG00000042208.15	0.0549966	MEIOC.target	Nontarget	RBM46.target	MEIOC.RBM46.target
0610037L13Rik	ENSMUSG00000028608.15	0.196969	MEIOC.target	Nontarget	Nontarget	MEIOC.target
1110004F10Rik	ENSMUSG00000030663.12	0.256683	Nontarget	Nontarget	Nontarget	Nontarget
1110008F13Rik	ENSMUSG00000027637.3	-0.0668189	MEIOC.target	YTHDC2.target	Nontarget	MEIOC.YTHDC2.target
1110008L16Rik	ENSMUSG00000021023.14	-0.137454	Nontarget	Nontarget	Nontarget	Nontarget
1110032A03Rik	ENSMUSG00000037971.10	0.159698	MEIOC.target	Nontarget	Nontarget	MEIOC.target
1110051M20Rik	ENSMUSG00000040591.18	0.0790839	Nontarget	Nontarget	RBM46.target	Nontarget
1110059E24Rik	ENSMUSG00000035171.9	0.0104609	MEIOC.target	Nontarget	Nontarget	MEIOC.target
1190002N15Rik	ENSMUSG00000045414.7	-0.0560466	MEIOC.target	Nontarget	RBM46.target	MEIOC.RBM46.target
1500009L16Rik	ENSMUSG00000087651.3	-0.0350169	Nontarget	Nontarget	Nontarget	Nontarget
1700013H16Rik	ENSMUSG00000054727.2	0.445995	Nontarget	Nontarget	RBM46.target	Nontarget
1700017B05Rik	ENSMUSG00000032300.7	-0.172092	Nontarget	Nontarget	Nontarget	Nontarget
1700021F05Rik	ENSMUSG00000019797.11	-0.0810208	Nontarget	Nontarget	Nontarget	Nontarget
1700025G04Rik	ENSMUSG00000032666.16	-0.0524451	Nontarget	Nontarget	Nontarget	Nontarget
1700037C18Rik	ENSMUSG00000005983.15	0.0719375	Nontarget	Nontarget	RBM46.target	Nontarget
1700037H04Rik	ENSMUSG00000027327.16	-0.0255393	Nontarget	Nontarget	Nontarget	Nontarget
1700040L02Rik	ENSMUSG00000019945.10	-0.0911546	Nontarget	Nontarget	Nontarget	Nontarget
1700123O20Rik	ENSMUSG00000040822.6	0.0138882	MEIOC.target	Nontarget	RBM46.target	MEIOC.RBM46.target
1810013L24Rik	ENSMUSG00000022507.5	0.042975	MEIOC.target	Nontarget	RBM46.target	MEIOC.RBM46.target
1810022K09Rik	ENSMUSG00000078784.8	0.153922	Nontarget	Nontarget	RBM46.target	Nontarget
1810030O07Rik	ENSMUSG00000044148.6	-0.184485	Nontarget	Nontarget	Nontarget	Nontarget
1810043G02Rik	ENSMUSG00000020284.16	0.145522	Nontarget	Nontarget	Nontarget	Nontarget
1810055G02Rik	ENSMUSG00000035372.1	-0.0311602	Nontarget	Nontarget	Nontarget	Nontarget
2010111I01Rik	ENSMUSG00000021458.17	-0.110185	Nontarget	Nontarget	Nontarget	Nontarget
2010300C02Rik	ENSMUSG00000026090.16	-0.1397	Nontarget	Nontarget	Nontarget	Nontarget
2010315B03Rik	ENSMUSG00000074829.10	-0.131278	Nontarget	Nontarget	Nontarget	Nontarget
2210408I21Rik	ENSMUSG00000071252.6	0.0209404	Nontarget	Nontarget	RBM46.target	Nontarget
2310022B05Rik	ENSMUSG00000031983.7	-0.109245	Nontarget	Nontarget	Nontarget	Nontarget
2310035C23Rik	ENSMUSG00000026319.13	0.0596446	MEIOC.target	Nontarget	RBM46.target	MEIOC.RBM46.target
2410004B18Rik	ENSMUSG00000036873.13	-0.0216736	MEIOC.target	YTHDC2.target	RBM46.target	MEIOC.YTHDC2.RBM46.target
2410089E03Rik	ENSMUSG00000039801.6	-0.0162048	Nontarget	Nontarget	RBM46.target	Nontarget
2510009E07Rik	ENSMUSG00000043391.9	-0.263081	Nontarget	Nontarget	Nontarget	Nontarget
2510039O18Rik	ENSMUSG00000044496.6	0.0441517	Nontarget	Nontarget	RBM46.target	Nontarget
2610002M06Rik	ENSMUSG00000031242.7	0.0266688	Nontarget	Nontarget	Nontarget	Nontarget
2610008E11Rik	ENSMUSG00000060301.6	-0.0287766	Nontarget	Nontarget	Nontarget	Nontarget
2610021A01Rik	ENSMUSG00000091474.2	-0.189655	Nontarget	Nontarget	Nontarget	Nontarget
2610044O15Rik8	ENSMUSG00000071302.10	-0.177401	Nontarget	Nontarget	Nontarget	Nontarget
2610301B20Rik	ENSMUSG00000059482.15	0.0454771	MEIOC.target	Nontarget	Nontarget	MEIOC.target
2610507B11Rik	ENSMUSG00000010277.7	-0.0121794	Nontarget	Nontarget	RBM46.target	Nontarget
2700049A03Rik	ENSMUSG00000034601.17	0.0851374	Nontarget	Nontarget	RBM46.target	Nontarget
2700060E02Rik	ENSMUSG00000021807.6	0.127506	Nontarget	Nontarget	RBM46.target	Nontarget
2700081O15Rik	ENSMUSG00000053080.10	0.051058	MEIOC.target	Nontarget	Nontarget	MEIOC.target
2700097O09Rik	ENSMUSG00000062198.5	0.276327	Nontarget	Nontarget	Nontarget	Nontarget
2810004N23Rik	ENSMUSG00000031984.8	0.019003	Nontarget	Nontarget	Nontarget	Nontarget
2810021J22Rik	ENSMUSG00000020491.15	0.015653	Nontarget	Nontarget	RBM46.target	Nontarget
2810403A07Rik	ENSMUSG00000028060.14	0.021747	Nontarget	Nontarget	RBM46.target	Nontarget
2810474O19Rik	ENSMUSG00000032712.16	-0.0604573	Nontarget	Nontarget	RBM46.target	Nontarget
2900026A02Rik	ENSMUSG00000051339.10	-0.0586245	Nontarget	Nontarget	Nontarget	Nontarget
3110002H16Rik	ENSMUSG00000024410.14	0.0751072	Nontarget	Nontarget	RBM46.target	Nontarget
3110035E14Rik	ENSMUSG00000067879.3	0.261086	Nontarget	Nontarget	Nontarget	Nontarget
3110043O21Rik	ENSMUSG00000028300.14	0.0406211	Nontarget	Nontarget	RBM46.target	Nontarget
3110082I17Rik	ENSMUSG00000053553.11	0.0109681	Nontarget	Nontarget	Nontarget	Nontarget
4833420G17Rik	ENSMUSG00000062822.8	-0.0227781	Nontarget	Nontarget	Nontarget	Nontarget
4833439L19Rik	ENSMUSG00000025871.18	-0.267965	MEIOC.target	YTHDC2.target	RBM46.target	MEIOC.YTHDC2.RBM46.target
4921507P07Rik	ENSMUSG00000029828.4	0.0349241	Nontarget	Nontarget	Nontarget	Nontarget
4921524J17Rik	ENSMUSG00000036934.9	0.00440939	MEIOC.target	Nontarget	RBM46.target	MEIOC.RBM46.target
4930402H24Rik	ENSMUSG00000027309.18	-0.0713817	Nontarget	Nontarget	Nontarget	Nontarget
4930432K21Rik	ENSMUSG00000008129.14	0.00860517	Nontarget	Nontarget	Nontarget	Nontarget
4930447C04Rik	ENSMUSG00000021098.14	-0.00654235	Nontarget	Nontarget	RBM46.target	Nontarget
4930452B06Rik	ENSMUSG00000021747.12	-0.0504076	Nontarget	Nontarget	RBM46.target	Nontarget
4930453N24Rik	ENSMUSG00000059920.9	0.000737285	MEIOC.target	Nontarget	RBM46.target	MEIOC.RBM46.target
4930502E18Rik	ENSMUSG00000055555.1	0.290091	Nontarget	Nontarget	Nontarget	Nontarget
4930503L19Rik	ENSMUSG00000044906.5	0.0511653	MEIOC.target	Nontarget	RBM46.target	MEIOC.RBM46.target
4930522L14Rik	ENSMUSG00000072762.9	0.0743617	Nontarget	Nontarget	Nontarget	Nontarget
4930524B15Rik	ENSMUSG00000020299.6	0.0778373	Nontarget	Nontarget	RBM46.target	Nontarget
4930533O14Rik	ENSMUSG00000063904.3	-0.0793873	Nontarget	Nontarget	Nontarget	Nontarget
4931406C07Rik	ENSMUSG00000031938.15	-0.166772	Nontarget	Nontarget	Nontarget	Nontarget
4931406P16Rik	ENSMUSG00000066571.13	-0.0114944	Nontarget	Nontarget	RBM46.target	Nontarget
4932438A13Rik	ENSMUSG00000037270.18	-0.0906635	Nontarget	YTHDC2.target	RBM46.target	Nontarget
4933402E13Rik	ENSMUSG00000045330.8	0.251324	Nontarget	Nontarget	Nontarget	Nontarget
4933427D14Rik	ENSMUSG00000020807.14	0.0844915	Nontarget	Nontarget	Nontarget	Nontarget
4933434E20Rik	ENSMUSG00000027942.16	-0.0167823	MEIOC.target	YTHDC2.target	RBM46.target	MEIOC.YTHDC2.RBM46.target
5730455P16Rik	ENSMUSG00000057181.15	-0.0388264	MEIOC.target	Nontarget	Nontarget	MEIOC.target
5730480H06Rik	ENSMUSG00000029089.8	0.0809157	Nontarget	Nontarget	RBM46.target	Nontarget
5730508B09Rik	ENSMUSG00000050549.8	0.0432035	Nontarget	Nontarget	Nontarget	Nontarget
6030458C11Rik	ENSMUSG00000022195.6	-0.086457	Nontarget	Nontarget	RBM46.target	Nontarget
6330408A02Rik	ENSMUSG00000070814.15	0.0102356	MEIOC.target	Nontarget	Nontarget	MEIOC.target
8030462N17Rik	ENSMUSG00000047466.9	0.0746241	MEIOC.target	Nontarget	RBM46.target	MEIOC.RBM46.target
9030624J02Rik	ENSMUSG00000030982.18	0.179803	Nontarget	Nontarget	Nontarget	Nontarget
9130011E15Rik	ENSMUSG00000039901.9	-0.0333188	Nontarget	Nontarget	RBM46.target	Nontarget
9230110C19Rik	ENSMUSG00000053070.5	-0.0630739	Nontarget	Nontarget	RBM46.target	Nontarget
9330182L06Rik	ENSMUSG00000056004.16	-0.0669145	Nontarget	Nontarget	Nontarget	Nontarget
9430015G10Rik	ENSMUSG00000059939.13	-0.0479077	Nontarget	Nontarget	Nontarget	Nontarget
9430038I01Rik	ENSMUSG00000040139.14	0.0255668	Nontarget	Nontarget	RBM46.target	Nontarget
9530077C05Rik	ENSMUSG00000036411.10	-0.224595	Nontarget	Nontarget	Nontarget	Nontarget
9930021J03Rik	ENSMUSG00000046138.14	-0.0828578	Nontarget	Nontarget	RBM46.target	Nontarget
A430033K04Rik	ENSMUSG00000056014.15	0.188175	Nontarget	Nontarget	Nontarget	Nontarget
A830080D01Rik	ENSMUSG00000044150.12	0.00841076	Nontarget	Nontarget	RBM46.target	Nontarget
Aaas	ENSMUSG00000036678.7	0.126316	Nontarget	Nontarget	RBM46.target	Nontarget
Aaed1	ENSMUSG00000021482.10	-0.218046	MEIOC.target	Nontarget	RBM46.target	MEIOC.RBM46.target
Aagab	ENSMUSG00000037257.8	4.47142e-05	Nontarget	Nontarget	Nontarget	Nontarget
Aak1	ENSMUSG00000057230.13	-0.213738	Nontarget	Nontarget	RBM46.target	Nontarget
Aamdc	ENSMUSG00000035642.16	0.128571	Nontarget	Nontarget	Nontarget	Nontarget
Aamp	ENSMUSG00000006299.13	0.154879	Nontarget	Nontarget	Nontarget	Nontarget
Aar2	ENSMUSG00000027628.10	0.119021	Nontarget	Nontarget	Nontarget	Nontarget
Aard	ENSMUSG00000068522.4	0.129676	Nontarget	YTHDC2.target	RBM46.target	Nontarget
Aars	ENSMUSG00000031960.14	0.115641	Nontarget	Nontarget	Nontarget	Nontarget
Aasdh	ENSMUSG00000055923.16	-0.102144	Nontarget	Nontarget	Nontarget	Nontarget
Aasdhppt	ENSMUSG00000025894.11	0.0658793	MEIOC.target	Nontarget	RBM46.target	MEIOC.RBM46.target
Aass	ENSMUSG00000029695.13	-0.201768	Nontarget	Nontarget	Nontarget	Nontarget
Aatf	ENSMUSG00000018697.14	0.0869697	Nontarget	Nontarget	Nontarget	Nontarget
Abat	ENSMUSG00000057880.12	0.293263	Nontarget	Nontarget	Nontarget	Nontarget
Abca1	ENSMUSG00000015243.4	0.0550131	Nontarget	Nontarget	RBM46.target	Nontarget
Abca16	ENSMUSG00000051900.12	0.179142	Nontarget	Nontarget	Nontarget	Nontarget
Abca17	ENSMUSG00000035435.15	-0.155848	Nontarget	Nontarget	Nontarget	Nontarget
Abca2	ENSMUSG00000026944.18	-0.00729307	Nontarget	Nontarget	RBM46.target	Nontarget
Abca3	ENSMUSG00000024130.15	-0.0655462	Nontarget	Nontarget	Nontarget	Nontarget
Abca5	ENSMUSG00000018800.14	-0.187796	Nontarget	Nontarget	RBM46.target	Nontarget
Abca6	ENSMUSG00000044749.13	0.297285	Nontarget	Nontarget	Nontarget	Nontarget
Abca8b	ENSMUSG00000020620.14	-0.0891634	Nontarget	Nontarget	Nontarget	Nontarget
Abcb7	ENSMUSG00000031333.7	-0.0144531	Nontarget	Nontarget	RBM46.target	Nontarget
Abcb8	ENSMUSG00000028973.18	0.0864369	Nontarget	Nontarget	Nontarget	Nontarget
Abcb9	ENSMUSG00000029408.13	-0.00691623	Nontarget	Nontarget	Nontarget	Nontarget
Abcc1	ENSMUSG00000023088.16	-0.0224857	Nontarget	Nontarget	Nontarget	Nontarget
Abcc10	ENSMUSG00000032842.13	-0.108766	Nontarget	Nontarget	Nontarget	Nontarget
Abcc4	ENSMUSG00000032849.13	-0.206046	Nontarget	Nontarget	RBM46.target	Nontarget
Abcc5	ENSMUSG00000022822.15	0.0110934	Nontarget	Nontarget	Nontarget	Nontarget
Abcc8	ENSMUSG00000040136.10	-0.0949595	Nontarget	Nontarget	Nontarget	Nontarget
Abcd1	ENSMUSG00000031378.14	-0.0176614	Nontarget	Nontarget	Nontarget	Nontarget
Abcd2	ENSMUSG00000055782.8	-0.0591923	Nontarget	Nontarget	Nontarget	Nontarget
Abcd3	ENSMUSG00000028127.10	-0.0541199	MEIOC.target	Nontarget	RBM46.target	MEIOC.RBM46.target
Abce1	ENSMUSG00000058355.8	-0.0322659	MEIOC.target	YTHDC2.target	RBM46.target	MEIOC.YTHDC2.RBM46.target
Abcf1	ENSMUSG00000038762.15	0.0156457	Nontarget	Nontarget	Nontarget	Nontarget
Abcf2	ENSMUSG00000028953.10	0.135006	Nontarget	Nontarget	RBM46.target	Nontarget
Abcf3	ENSMUSG00000003234.15	0.0151249	Nontarget	Nontarget	Nontarget	Nontarget
Abcg1	ENSMUSG00000024030.6	-0.0815742	Nontarget	Nontarget	Nontarget	Nontarget
Abcg2	ENSMUSG00000029802.13	0.0299081	Nontarget	Nontarget	Nontarget	Nontarget
Abhd10	ENSMUSG00000033157.16	-0.0173384	MEIOC.target	Nontarget	RBM46.target	MEIOC.RBM46.target
Abhd12	ENSMUSG00000032046.15	-0.009855	Nontarget	Nontarget	RBM46.target	Nontarget
Abhd13	ENSMUSG00000040396.12	-0.0545977	MEIOC.target	Nontarget	RBM46.target	MEIOC.RBM46.target
Abhd16a	ENSMUSG00000007036.15	0.166886	Nontarget	Nontarget	Nontarget	Nontarget
Abhd17a	ENSMUSG00000003346.14	-0.0242299	Nontarget	Nontarget	Nontarget	Nontarget
Abhd17b	ENSMUSG00000047368.3	-0.10226	MEIOC.target	Nontarget	RBM46.target	MEIOC.RBM46.target
Abhd17c	ENSMUSG00000038459.10	-0.200029	Nontarget	Nontarget	RBM46.target	Nontarget
Abhd18	ENSMUSG00000037818.16	-0.00658045	Nontarget	Nontarget	RBM46.target	Nontarget
Abhd2	ENSMUSG00000039202.12	0.205693	MEIOC.target	Nontarget	RBM46.target	MEIOC.RBM46.target
Abhd3	ENSMUSG00000002475.15	-0.0663588	Nontarget	Nontarget	Nontarget	Nontarget
Abhd4	ENSMUSG00000040997.13	0.0738929	Nontarget	Nontarget	Nontarget	Nontarget
Abhd5	ENSMUSG00000032540.16	0.0833251	MEIOC.target	Nontarget	RBM46.target	MEIOC.RBM46.target
Abhd6	ENSMUSG00000025277.14	-0.0507472	Nontarget	Nontarget	Nontarget	Nontarget
Abi1	ENSMUSG00000058835.14	-0.081134	MEIOC.target	YTHDC2.target	RBM46.target	MEIOC.YTHDC2.RBM46.target
Abi2	ENSMUSG00000026782.15	0.0712218	MEIOC.target	Nontarget	RBM46.target	MEIOC.RBM46.target
Abi3bp	ENSMUSG00000035258.14	-0.150336	Nontarget	Nontarget	Nontarget	Nontarget
Abl1	ENSMUSG00000026842.16	-0.0932763	Nontarget	Nontarget	RBM46.target	Nontarget
Abl2	ENSMUSG00000026596.13	-0.0156978	MEIOC.target	Nontarget	RBM46.target	MEIOC.RBM46.target
Ablim1	ENSMUSG00000025085.16	-0.241118	Nontarget	Nontarget	Nontarget	Nontarget
Abr	ENSMUSG00000017631.18	0.0102274	Nontarget	Nontarget	Nontarget	Nontarget
Abracl	ENSMUSG00000078453.3	0.269021	Nontarget	Nontarget	Nontarget	Nontarget
Abraxas1	ENSMUSG00000035234.18	0.00569222	Nontarget	Nontarget	Nontarget	Nontarget
Abraxas2	ENSMUSG00000030965.19	-0.0162154	MEIOC.target	Nontarget	RBM46.target	MEIOC.RBM46.target
Abtb1	ENSMUSG00000030083.11	-0.0965318	Nontarget	Nontarget	Nontarget	Nontarget
Abtb2	ENSMUSG00000032724.5	0.139116	Nontarget	Nontarget	Nontarget	Nontarget
Acaa1a	ENSMUSG00000036138.16	0.123734	Nontarget	Nontarget	Nontarget	Nontarget
Acaa2	ENSMUSG00000036880.9	0.018059	Nontarget	Nontarget	Nontarget	Nontarget
Acaca	ENSMUSG00000020532.18	0.0760513	Nontarget	Nontarget	RBM46.target	Nontarget
Acacb	ENSMUSG00000042010.16	-0.0630096	Nontarget	Nontarget	Nontarget	Nontarget
Acad10	ENSMUSG00000029456.12	0.00920892	Nontarget	Nontarget	Nontarget	Nontarget
Acad11	ENSMUSG00000090150.10	0.0506076	Nontarget	Nontarget	Nontarget	Nontarget
Acad12	ENSMUSG00000042647.13	-0.0690537	Nontarget	Nontarget	Nontarget	Nontarget
Acad8	ENSMUSG00000031969.16	-0.102203	Nontarget	Nontarget	RBM46.target	Nontarget
Acad9	ENSMUSG00000027710.14	0.151076	MEIOC.target	Nontarget	Nontarget	MEIOC.target
Acadl	ENSMUSG00000026003.5	-0.0614404	Nontarget	Nontarget	Nontarget	Nontarget
Acadm	ENSMUSG00000062908.12	-0.138407	Nontarget	Nontarget	Nontarget	Nontarget
Acadsb	ENSMUSG00000030861.15	-0.0173094	Nontarget	Nontarget	RBM46.target	Nontarget
Acap2	ENSMUSG00000049076.9	-0.124209	MEIOC.target	Nontarget	Nontarget	MEIOC.target
Acat1	ENSMUSG00000032047.5	0.0918541	Nontarget	Nontarget	RBM46.target	Nontarget
Acat2	ENSMUSG00000023832.13	0.0693695	Nontarget	Nontarget	RBM46.target	Nontarget
Acat3	ENSMUSG00000062480.11	0.0121088	Nontarget	Nontarget	RBM46.target	Nontarget
Acbd3	ENSMUSG00000026499.5	0.125272	Nontarget	Nontarget	RBM46.target	Nontarget
Acbd4	ENSMUSG00000056938.16	-0.377137	Nontarget	Nontarget	Nontarget	Nontarget
Acbd5	ENSMUSG00000026781.15	-0.115234	MEIOC.target	Nontarget	RBM46.target	MEIOC.RBM46.target
Acbd6	ENSMUSG00000033701.13	0.195135	MEIOC.target	Nontarget	RBM46.target	MEIOC.RBM46.target
Accs	ENSMUSG00000040272.14	-0.0713916	Nontarget	Nontarget	Nontarget	Nontarget
Acer2	ENSMUSG00000038007.14	0.0457959	Nontarget	Nontarget	Nontarget	Nontarget
Acer3	ENSMUSG00000030760.14	0.0261792	Nontarget	Nontarget	RBM46.target	Nontarget
Acin1	ENSMUSG00000022185.18	-0.139088	Nontarget	Nontarget	RBM46.target	Nontarget
Ackr3	ENSMUSG00000044337.5	0.0629778	Nontarget	Nontarget	Nontarget	Nontarget
Acly	ENSMUSG00000020917.17	-0.0833711	Nontarget	Nontarget	RBM46.target	Nontarget
Aco1	ENSMUSG00000028405.9	-0.100122	Nontarget	Nontarget	RBM46.target	Nontarget
Aco2	ENSMUSG00000022477.12	0.14537	Nontarget	Nontarget	RBM46.target	Nontarget
Acot13	ENSMUSG00000006717.7	-0.0211049	Nontarget	Nontarget	Nontarget	Nontarget
Acot7	ENSMUSG00000028937.14	0.0136714	Nontarget	Nontarget	Nontarget	Nontarget
Acot9	ENSMUSG00000025287.15	0.0322568	Nontarget	Nontarget	Nontarget	Nontarget
Acox1	ENSMUSG00000020777.16	-0.0161633	MEIOC.target	Nontarget	RBM46.target	MEIOC.RBM46.target
Acox3	ENSMUSG00000029098.16	-0.0954805	Nontarget	Nontarget	Nontarget	Nontarget
Acp1	ENSMUSG00000044573.16	0.0467973	Nontarget	Nontarget	RBM46.target	Nontarget
Acp6	ENSMUSG00000028093.15	-0.100606	Nontarget	Nontarget	Nontarget	Nontarget
Acp7	ENSMUSG00000037469.9	-0.0917287	Nontarget	Nontarget	Nontarget	Nontarget
Acsbg1	ENSMUSG00000032281.11	-0.0381342	Nontarget	Nontarget	Nontarget	Nontarget
Acsf2	ENSMUSG00000076435.3	0.253064	Nontarget	Nontarget	Nontarget	Nontarget
Acsl1	ENSMUSG00000018796.13	-0.000294301	Nontarget	Nontarget	RBM46.target	Nontarget
Acsl3	ENSMUSG00000032883.15	-0.227564	MEIOC.target	Nontarget	RBM46.target	MEIOC.RBM46.target
Acsl4	ENSMUSG00000031278.12	-0.0489345	Nontarget	Nontarget	RBM46.target	Nontarget
Acsl6	ENSMUSG00000020333.17	0.176407	Nontarget	Nontarget	Nontarget	Nontarget
Acss1	ENSMUSG00000027452.11	-0.0173645	Nontarget	Nontarget	RBM46.target	Nontarget
Acss2	ENSMUSG00000027605.18	0.0248271	Nontarget	Nontarget	RBM46.target	Nontarget
Acta2	ENSMUSG00000035783.8	0.0199375	Nontarget	Nontarget	Nontarget	Nontarget
Actl6a	ENSMUSG00000027671.14	0.055155	Nontarget	Nontarget	RBM46.target	Nontarget
Actn1	ENSMUSG00000015143.15	-0.123634	Nontarget	Nontarget	Nontarget	Nontarget
Actn2	ENSMUSG00000052374.15	-0.28652	Nontarget	Nontarget	RBM46.target	Nontarget
Actn3	ENSMUSG00000006457.3	0.173252	Nontarget	Nontarget	Nontarget	Nontarget
Actn4	ENSMUSG00000054808.15	-0.000383572	Nontarget	Nontarget	RBM46.target	Nontarget
Actr10	ENSMUSG00000021076.6	0.148633	Nontarget	Nontarget	RBM46.target	Nontarget
Actr1a	ENSMUSG00000025228.4	0.0639409	MEIOC.target	Nontarget	Nontarget	MEIOC.target
Actr2	ENSMUSG00000020152.7	-0.149693	MEIOC.target	YTHDC2.target	RBM46.target	MEIOC.YTHDC2.RBM46.target
Actr3	ENSMUSG00000026341.16	-0.246291	MEIOC.target	YTHDC2.target	RBM46.target	MEIOC.YTHDC2.RBM46.target
Actr3b	ENSMUSG00000056367.14	0.0654433	Nontarget	Nontarget	RBM46.target	Nontarget
Actr5	ENSMUSG00000037761.16	-0.0146568	Nontarget	Nontarget	Nontarget	Nontarget
Actr6	ENSMUSG00000019948.4	0.103771	Nontarget	Nontarget	RBM46.target	Nontarget
Actr8	ENSMUSG00000015971.5	0.175316	Nontarget	Nontarget	Nontarget	Nontarget
Acvr1	ENSMUSG00000026836.15	0.276692	Nontarget	Nontarget	Nontarget	Nontarget
Acvr1b	ENSMUSG00000000532.10	-0.114758	MEIOC.target	Nontarget	RBM46.target	MEIOC.RBM46.target
Acvr2a	ENSMUSG00000052155.5	0.0863065	MEIOC.target	Nontarget	RBM46.target	MEIOC.RBM46.target
Acvr2b	ENSMUSG00000061393.14	-0.144496	Nontarget	Nontarget	RBM46.target	Nontarget
Adad1	ENSMUSG00000027719.15	0.0140206	Nontarget	Nontarget	RBM46.target	Nontarget
Adal	ENSMUSG00000027259.15	0.102923	Nontarget	Nontarget	RBM46.target	Nontarget
Adam10	ENSMUSG00000054693.14	-0.11793	MEIOC.target	YTHDC2.target	RBM46.target	MEIOC.YTHDC2.RBM46.target
Adam12	ENSMUSG00000054555.11	-0.0327786	Nontarget	Nontarget	Nontarget	Nontarget
Adam17	ENSMUSG00000052593.15	0.0192734	MEIOC.target	YTHDC2.target	RBM46.target	MEIOC.YTHDC2.RBM46.target
Adam19	ENSMUSG00000011256.16	-0.0232953	Nontarget	Nontarget	Nontarget	Nontarget
Adam22	ENSMUSG00000040537.17	-0.052057	Nontarget	Nontarget	Nontarget	Nontarget
Adam23	ENSMUSG00000025964.15	-0.268244	Nontarget	Nontarget	Nontarget	Nontarget
Adam9	ENSMUSG00000031555.15	0.15332	MEIOC.target	Nontarget	RBM46.target	MEIOC.RBM46.target
Adamts10	ENSMUSG00000024299.16	-0.005516	Nontarget	Nontarget	Nontarget	Nontarget
Adamts12	ENSMUSG00000047497.9	0.104207	Nontarget	YTHDC2.target	Nontarget	Nontarget
Adamts17	ENSMUSG00000058145.16	-0.0330426	Nontarget	Nontarget	Nontarget	Nontarget
Adamts19	ENSMUSG00000053441.4	-0.0453397	Nontarget	Nontarget	Nontarget	Nontarget
Adamts2	ENSMUSG00000036545.8	0.0246147	Nontarget	Nontarget	Nontarget	Nontarget
Adamts5	ENSMUSG00000022894.5	-0.0977374	Nontarget	Nontarget	RBM46.target	Nontarget
Adamts6	ENSMUSG00000046169.10	0.0718678	Nontarget	Nontarget	Nontarget	Nontarget
Adamts9	ENSMUSG00000030022.14	0.0664409	Nontarget	Nontarget	Nontarget	Nontarget
Adar	ENSMUSG00000027951.16	-0.154601	Nontarget	Nontarget	Nontarget	Nontarget
Adarb1	ENSMUSG00000020262.15	-0.0357392	MEIOC.target	Nontarget	RBM46.target	MEIOC.RBM46.target
Adat1	ENSMUSG00000031949.17	-0.183994	Nontarget	Nontarget	Nontarget	Nontarget
Adck1	ENSMUSG00000021044.15	0.167783	Nontarget	Nontarget	Nontarget	Nontarget
Adck5	ENSMUSG00000022550.17	-0.205972	Nontarget	Nontarget	Nontarget	Nontarget
Adcy10	ENSMUSG00000026567.16	-0.194814	Nontarget	Nontarget	Nontarget	Nontarget
Adcy3	ENSMUSG00000020654.15	-0.155122	Nontarget	Nontarget	Nontarget	Nontarget
Adcy5	ENSMUSG00000022840.8	-0.0249468	Nontarget	Nontarget	Nontarget	Nontarget
Adcy7	ENSMUSG00000031659.13	-0.0323818	Nontarget	Nontarget	RBM46.target	Nontarget
Adcy9	ENSMUSG00000005580.11	-0.166409	Nontarget	Nontarget	Nontarget	Nontarget
Add1	ENSMUSG00000029106.14	-0.0400769	Nontarget	Nontarget	RBM46.target	Nontarget
Add2	ENSMUSG00000030000.10	0.0331233	Nontarget	Nontarget	Nontarget	Nontarget
Add3	ENSMUSG00000025026.14	0.129579	MEIOC.target	Nontarget	RBM46.target	MEIOC.RBM46.target
Adgra3	ENSMUSG00000029090.12	-0.0651624	Nontarget	Nontarget	RBM46.target	Nontarget
Adgrg1	ENSMUSG00000031785.16	-0.241922	Nontarget	Nontarget	Nontarget	Nontarget
Adgrl1	ENSMUSG00000013033.16	-0.196155	Nontarget	Nontarget	Nontarget	Nontarget
Adgrl2	ENSMUSG00000028184.12	-0.0682702	Nontarget	Nontarget	Nontarget	Nontarget
Adgrv1	ENSMUSG00000069170.14	0.0329305	Nontarget	Nontarget	Nontarget	Nontarget
Adh5	ENSMUSG00000028138.8	-0.178898	Nontarget	YTHDC2.target	RBM46.target	Nontarget
Adipor1	ENSMUSG00000026457.14	-0.0556373	Nontarget	YTHDC2.target	RBM46.target	Nontarget
Adipor2	ENSMUSG00000030168.13	-0.00233466	MEIOC.target	Nontarget	RBM46.target	MEIOC.RBM46.target
Adk	ENSMUSG00000039197.10	0.153322	Nontarget	Nontarget	RBM46.target	Nontarget
Adnp2	ENSMUSG00000053950.10	0.0588418	Nontarget	Nontarget	RBM46.target	Nontarget
Adora1	ENSMUSG00000042429.8	0.0476552	Nontarget	Nontarget	Nontarget	Nontarget
Adpgk	ENSMUSG00000025236.11	-0.0452782	Nontarget	Nontarget	RBM46.target	Nontarget
Adprh	ENSMUSG00000002844.8	0.00332183	Nontarget	Nontarget	RBM46.target	Nontarget
Adprm	ENSMUSG00000020910.16	-0.22818	Nontarget	Nontarget	Nontarget	Nontarget
Adrm1	ENSMUSG00000039041.15	-0.0707533	Nontarget	Nontarget	Nontarget	Nontarget
Adsl	ENSMUSG00000022407.9	0.217023	Nontarget	Nontarget	RBM46.target	Nontarget
Adss	ENSMUSG00000015961.8	-0.0263589	MEIOC.target	Nontarget	RBM46.target	MEIOC.RBM46.target
Aebp2	ENSMUSG00000030232.18	-0.0332074	MEIOC.target	Nontarget	RBM46.target	MEIOC.RBM46.target
Aen	ENSMUSG00000030609.18	0.035189	Nontarget	Nontarget	Nontarget	Nontarget
Afap1	ENSMUSG00000029094.12	-0.114899	Nontarget	Nontarget	Nontarget	Nontarget
Afap1l2	ENSMUSG00000025083.18	-0.00494947	Nontarget	Nontarget	Nontarget	Nontarget
Afdn	ENSMUSG00000068036.14	-0.0138316	Nontarget	Nontarget	RBM46.target	Nontarget
Aff1	ENSMUSG00000029313.18	-0.00177352	Nontarget	Nontarget	Nontarget	Nontarget
Aff2	ENSMUSG00000031189.12	0.00752047	Nontarget	Nontarget	Nontarget	Nontarget
Aff3	ENSMUSG00000037138.17	-0.0672716	Nontarget	Nontarget	RBM46.target	Nontarget
Aff4	ENSMUSG00000049470.13	0.148103	MEIOC.target	YTHDC2.target	RBM46.target	MEIOC.YTHDC2.RBM46.target
Afg1l	ENSMUSG00000038302.14	-0.245944	Nontarget	Nontarget	Nontarget	Nontarget
Afg3l2	ENSMUSG00000024527.9	0.00932336	Nontarget	Nontarget	RBM46.target	Nontarget
Aftph	ENSMUSG00000049659.15	-0.00927321	Nontarget	Nontarget	RBM46.target	Nontarget
Aga	ENSMUSG00000031521.5	0.0939758	Nontarget	Nontarget	Nontarget	Nontarget
Agap1	ENSMUSG00000055013.15	-0.0518556	Nontarget	Nontarget	RBM46.target	Nontarget
Agap3	ENSMUSG00000023353.14	-0.189863	Nontarget	Nontarget	Nontarget	Nontarget
Agbl3	ENSMUSG00000038836.15	-0.253481	MEIOC.target	Nontarget	Nontarget	MEIOC.target
Agbl4	ENSMUSG00000061298.14	0.0924948	Nontarget	Nontarget	Nontarget	Nontarget
Agbl5	ENSMUSG00000029165.16	-0.103894	Nontarget	Nontarget	RBM46.target	Nontarget
Agfg1	ENSMUSG00000026159.13	0.0347855	MEIOC.target	YTHDC2.target	RBM46.target	MEIOC.YTHDC2.RBM46.target
Agfg2	ENSMUSG00000029722.15	0.249742	Nontarget	Nontarget	Nontarget	Nontarget
Aggf1	ENSMUSG00000021681.8	-0.120147	MEIOC.target	Nontarget	RBM46.target	MEIOC.RBM46.target
Agk	ENSMUSG00000029916.11	-0.00518424	Nontarget	Nontarget	Nontarget	Nontarget
Agl	ENSMUSG00000033400.14	-0.067751	Nontarget	Nontarget	Nontarget	Nontarget
Agmo	ENSMUSG00000050103.18	-0.00612669	Nontarget	Nontarget	Nontarget	Nontarget
Ago1	ENSMUSG00000041530.16	-0.36076	Nontarget	Nontarget	RBM46.target	Nontarget
Ago2	ENSMUSG00000036698.10	-0.0904238	MEIOC.target	Nontarget	RBM46.target	MEIOC.RBM46.target
Ago3	ENSMUSG00000028842.15	0.0112716	Nontarget	Nontarget	RBM46.target	Nontarget
Ago4	ENSMUSG00000042500.11	0.0865978	Nontarget	Nontarget	Nontarget	Nontarget
Agpat1	ENSMUSG00000034254.17	0.165936	Nontarget	Nontarget	Nontarget	Nontarget
Agpat3	ENSMUSG00000001211.15	-0.0208017	MEIOC.target	Nontarget	RBM46.target	MEIOC.RBM46.target
Agpat4	ENSMUSG00000023827.8	-0.0550369	Nontarget	Nontarget	Nontarget	Nontarget
Agpat5	ENSMUSG00000031467.10	0.142824	Nontarget	Nontarget	RBM46.target	Nontarget
Agps	ENSMUSG00000042410.15	0.00134227	MEIOC.target	Nontarget	RBM46.target	MEIOC.RBM46.target
Agrn	ENSMUSG00000041936.18	-0.0314842	Nontarget	Nontarget	RBM46.target	Nontarget
Agtpbp1	ENSMUSG00000021557.15	0.119727	Nontarget	Nontarget	RBM46.target	Nontarget
Agtrap	ENSMUSG00000029007.8	-0.0444639	Nontarget	Nontarget	Nontarget	Nontarget
Ahctf1	ENSMUSG00000026491.13	0.0140552	Nontarget	Nontarget	RBM46.target	Nontarget
Ahcy	ENSMUSG00000027597.15	-0.125387	Nontarget	Nontarget	Nontarget	Nontarget
Ahcyl1	ENSMUSG00000027893.14	-0.0491259	Nontarget	Nontarget	RBM46.target	Nontarget
Ahcyl2	ENSMUSG00000029772.17	0.0423706	MEIOC.target	Nontarget	RBM46.target	MEIOC.RBM46.target
Ahdc1	ENSMUSG00000037692.14	-0.0979999	Nontarget	Nontarget	Nontarget	Nontarget
Ahi1	ENSMUSG00000019986.17	-0.0351504	Nontarget	Nontarget	Nontarget	Nontarget
Ahnak	ENSMUSG00000069833.12	-0.00472525	Nontarget	Nontarget	Nontarget	Nontarget
Ahr	ENSMUSG00000019256.17	0.199727	Nontarget	Nontarget	Nontarget	Nontarget
Ahsa1	ENSMUSG00000021037.7	0.0440548	Nontarget	Nontarget	Nontarget	Nontarget
Ahsa2	ENSMUSG00000020288.13	-0.0729497	Nontarget	Nontarget	RBM46.target	Nontarget
AI314180	ENSMUSG00000050812.18	-0.0113721	Nontarget	Nontarget	RBM46.target	Nontarget
AI481877	ENSMUSG00000038598.9	-0.0346731	Nontarget	Nontarget	Nontarget	Nontarget
AI597479	ENSMUSG00000010290.7	0.0783387	MEIOC.target	Nontarget	RBM46.target	MEIOC.RBM46.target
AI846148	ENSMUSG00000024970.4	-0.0214425	Nontarget	Nontarget	Nontarget	Nontarget
AI987944	ENSMUSG00000056383.10	-0.110322	MEIOC.target	Nontarget	Nontarget	MEIOC.target
Aida	ENSMUSG00000042901.10	-0.0730171	Nontarget	Nontarget	RBM46.target	Nontarget
Aifm1	ENSMUSG00000036932.14	0.00377364	Nontarget	Nontarget	RBM46.target	Nontarget
Aifm3	ENSMUSG00000022763.16	0.253774	Nontarget	Nontarget	Nontarget	Nontarget
Aimp1	ENSMUSG00000028029.10	-0.0113667	Nontarget	Nontarget	RBM46.target	Nontarget
Aimp2	ENSMUSG00000029610.13	0.0535808	Nontarget	Nontarget	RBM46.target	Nontarget
Ajuba	ENSMUSG00000022178.10	-0.00164658	Nontarget	Nontarget	Nontarget	Nontarget
Ak2	ENSMUSG00000028792.14	-0.0153671	Nontarget	Nontarget	Nontarget	Nontarget
Ak3	ENSMUSG00000024782.7	-0.0457222	Nontarget	Nontarget	Nontarget	Nontarget
Ak4	ENSMUSG00000028527.18	-0.251289	Nontarget	Nontarget	RBM46.target	Nontarget
Ak6	ENSMUSG00000078941.9	0.012104	MEIOC.target	Nontarget	RBM46.target	MEIOC.RBM46.target
Akap1	ENSMUSG00000018428.15	-0.162228	Nontarget	Nontarget	RBM46.target	Nontarget
Akap10	ENSMUSG00000047804.15	0.0314454	Nontarget	Nontarget	RBM46.target	Nontarget
Akap11	ENSMUSG00000022016.15	0.0394558	Nontarget	Nontarget	RBM46.target	Nontarget
Akap12	ENSMUSG00000038587.9	0.0238319	Nontarget	Nontarget	Nontarget	Nontarget
Akap13	ENSMUSG00000066406.15	-0.100963	Nontarget	Nontarget	RBM46.target	Nontarget
Akap17b	ENSMUSG00000059708.12	-0.0439394	Nontarget	Nontarget	Nontarget	Nontarget
Akap6	ENSMUSG00000061603.8	0.111656	Nontarget	Nontarget	Nontarget	Nontarget
Akap7	ENSMUSG00000039166.16	-0.119408	Nontarget	Nontarget	Nontarget	Nontarget
Akap8	ENSMUSG00000024045.5	0.0710035	Nontarget	Nontarget	RBM46.target	Nontarget
Akap8l	ENSMUSG00000002625.9	-0.0175166	Nontarget	Nontarget	Nontarget	Nontarget
Akap9	ENSMUSG00000040407.17	-0.0256346	Nontarget	Nontarget	RBM46.target	Nontarget
Akirin1	ENSMUSG00000023075.9	0.127066	MEIOC.target	Nontarget	RBM46.target	MEIOC.RBM46.target
Akirin2	ENSMUSG00000028291.7	0.0550861	Nontarget	Nontarget	RBM46.target	Nontarget
Akr1a1	ENSMUSG00000028692.14	0.301771	Nontarget	Nontarget	RBM46.target	Nontarget
Akr1b10	ENSMUSG00000061758.13	-0.0175072	Nontarget	Nontarget	Nontarget	Nontarget
Akr1b3	ENSMUSG00000001642.18	0.0983027	Nontarget	Nontarget	Nontarget	Nontarget
Akr1b8	ENSMUSG00000029762.6	0.015588	Nontarget	Nontarget	Nontarget	Nontarget
Akr1cl	ENSMUSG00000025955.13	-0.0572398	Nontarget	Nontarget	Nontarget	Nontarget
Akr1e1	ENSMUSG00000045410.18	-0.0119027	Nontarget	Nontarget	Nontarget	Nontarget
Akr7a5	ENSMUSG00000028743.7	0.0122541	Nontarget	Nontarget	Nontarget	Nontarget
Akt1	ENSMUSG00000001729.14	-0.0914845	Nontarget	Nontarget	Nontarget	Nontarget
Akt1s1	ENSMUSG00000011096.17	0.0349875	Nontarget	Nontarget	Nontarget	Nontarget
Akt2	ENSMUSG00000004056.15	-0.0966201	MEIOC.target	Nontarget	Nontarget	MEIOC.target
Akt3	ENSMUSG00000019699.16	-0.0506332	Nontarget	Nontarget	RBM46.target	Nontarget
Aktip	ENSMUSG00000031667.16	0.0642308	MEIOC.target	Nontarget	Nontarget	MEIOC.target
Alad	ENSMUSG00000028393.10	-0.0175154	Nontarget	Nontarget	Nontarget	Nontarget
Alas1	ENSMUSG00000032786.16	0.210679	Nontarget	Nontarget	Nontarget	Nontarget
Alcam	ENSMUSG00000022636.13	-0.0532351	Nontarget	Nontarget	RBM46.target	Nontarget
Aldh18a1	ENSMUSG00000025007.13	-0.0780795	Nontarget	YTHDC2.target	Nontarget	Nontarget
Aldh1a1	ENSMUSG00000053279.7	0.040144	Nontarget	Nontarget	Nontarget	Nontarget
Aldh1a2	ENSMUSG00000013584.5	0.0921391	Nontarget	Nontarget	Nontarget	Nontarget
Aldh1a7	ENSMUSG00000024747.3	0.0876177	Nontarget	Nontarget	Nontarget	Nontarget
Aldh1l1	ENSMUSG00000030088.15	-0.0141547	Nontarget	Nontarget	Nontarget	Nontarget
Aldh2	ENSMUSG00000029455.14	0.176692	Nontarget	Nontarget	Nontarget	Nontarget
Aldh3a2	ENSMUSG00000010025.19	-0.204621	Nontarget	Nontarget	RBM46.target	Nontarget
Aldh5a1	ENSMUSG00000035936.6	-0.111747	Nontarget	Nontarget	Nontarget	Nontarget
Aldh6a1	ENSMUSG00000021238.11	0.0683657	Nontarget	Nontarget	Nontarget	Nontarget
Aldh7a1	ENSMUSG00000053644.13	0.220643	Nontarget	Nontarget	Nontarget	Nontarget
Aldh9a1	ENSMUSG00000026687.14	0.11869	Nontarget	Nontarget	RBM46.target	Nontarget
Aldoa	ENSMUSG00000030695.15	0.0141324	Nontarget	Nontarget	Nontarget	Nontarget
Alg1	ENSMUSG00000039427.14	0.311052	Nontarget	Nontarget	Nontarget	Nontarget
Alg11	ENSMUSG00000063362.13	-0.0518372	MEIOC.target	Nontarget	RBM46.target	MEIOC.RBM46.target
Alg12	ENSMUSG00000035845.17	-0.0313602	Nontarget	Nontarget	Nontarget	Nontarget
Alg13	ENSMUSG00000041718.15	0.084171	Nontarget	Nontarget	Nontarget	Nontarget
Alg14	ENSMUSG00000039887.11	0.1117	Nontarget	Nontarget	Nontarget	Nontarget
Alg5	ENSMUSG00000036632.9	0.0312962	MEIOC.target	Nontarget	Nontarget	MEIOC.target
Alg6	ENSMUSG00000073792.11	-0.220102	Nontarget	Nontarget	RBM46.target	Nontarget
Alg8	ENSMUSG00000035704.17	0.132585	Nontarget	Nontarget	Nontarget	Nontarget
Alg9	ENSMUSG00000032059.13	0.0187526	Nontarget	Nontarget	Nontarget	Nontarget
Alkbh1	ENSMUSG00000079036.10	-0.271283	MEIOC.target	Nontarget	Nontarget	MEIOC.target
Alkbh3	ENSMUSG00000040174.14	0.0493508	Nontarget	Nontarget	Nontarget	Nontarget
Alkbh5	ENSMUSG00000042650.3	0.120341	Nontarget	YTHDC2.target	RBM46.target	Nontarget
Alkbh8	ENSMUSG00000025899.14	-0.0950828	MEIOC.target	Nontarget	RBM46.target	MEIOC.RBM46.target
Alms1	ENSMUSG00000063810.7	0.108116	Nontarget	Nontarget	RBM46.target	Nontarget
Alpk1	ENSMUSG00000028028.11	-0.0441156	Nontarget	Nontarget	Nontarget	Nontarget
Als2	ENSMUSG00000026024.14	-0.0845546	Nontarget	Nontarget	RBM46.target	Nontarget
Alyref	ENSMUSG00000025134.2	0.308586	Nontarget	Nontarget	Nontarget	Nontarget
Ambra1	ENSMUSG00000040506.16	0.0113064	Nontarget	Nontarget	RBM46.target	Nontarget
Amd1	ENSMUSG00000075232.5	0.167565	MEIOC.target	Nontarget	RBM46.target	MEIOC.RBM46.target
Amer1	ENSMUSG00000050332.7	-0.157931	Nontarget	Nontarget	Nontarget	Nontarget
Amfr	ENSMUSG00000031751.14	0.152373	MEIOC.target	Nontarget	Nontarget	MEIOC.target
Amhr2	ENSMUSG00000023047.10	0.261386	Nontarget	Nontarget	Nontarget	Nontarget
Ammecr1	ENSMUSG00000042225.3	0.08123	Nontarget	Nontarget	RBM46.target	Nontarget
Ammecr1l	ENSMUSG00000041915.8	-0.0888254	MEIOC.target	Nontarget	RBM46.target	MEIOC.RBM46.target
Amn1	ENSMUSG00000068250.13	0.0721844	Nontarget	Nontarget	RBM46.target	Nontarget
Amot	ENSMUSG00000041688.16	0.0217744	Nontarget	Nontarget	RBM46.target	Nontarget
Amotl1	ENSMUSG00000013076.17	-0.185156	Nontarget	Nontarget	Nontarget	Nontarget
Amotl2	ENSMUSG00000032531.15	-0.248284	Nontarget	Nontarget	Nontarget	Nontarget
Amz2	ENSMUSG00000020610.16	0.015555	Nontarget	Nontarget	RBM46.target	Nontarget
Anapc1	ENSMUSG00000014355.10	0.069326	Nontarget	Nontarget	RBM46.target	Nontarget
Anapc10	ENSMUSG00000036977.8	0.0909569	Nontarget	Nontarget	RBM46.target	Nontarget
Anapc11	ENSMUSG00000025135.12	0.0462262	Nontarget	Nontarget	Nontarget	Nontarget
Anapc13	ENSMUSG00000035048.13	0.0896209	Nontarget	Nontarget	RBM46.target	Nontarget
Anapc15	ENSMUSG00000030649.18	0.0440696	MEIOC.target	Nontarget	RBM46.target	MEIOC.RBM46.target
Anapc16	ENSMUSG00000020107.10	0.0246528	Nontarget	Nontarget	Nontarget	Nontarget
Anapc2	ENSMUSG00000026965.12	0.152011	Nontarget	Nontarget	RBM46.target	Nontarget
Anapc4	ENSMUSG00000029176.13	0.176453	Nontarget	Nontarget	RBM46.target	Nontarget
Anapc5	ENSMUSG00000029472.13	0.109255	Nontarget	Nontarget	RBM46.target	Nontarget
Anapc7	ENSMUSG00000029466.11	0.0125428	Nontarget	Nontarget	Nontarget	Nontarget
Angel1	ENSMUSG00000021257.14	-0.0317112	Nontarget	Nontarget	RBM46.target	Nontarget
Angel2	ENSMUSG00000026634.16	0.0293834	MEIOC.target	Nontarget	RBM46.target	MEIOC.RBM46.target
Ank	ENSMUSG00000022265.6	0.406477	Nontarget	Nontarget	Nontarget	Nontarget
Ank2	ENSMUSG00000032826.17	0.00544741	Nontarget	Nontarget	Nontarget	Nontarget
Ank3	ENSMUSG00000069601.14	-0.0730121	Nontarget	Nontarget	RBM46.target	Nontarget
Ankfy1	ENSMUSG00000020790.14	0.0532426	Nontarget	Nontarget	RBM46.target	Nontarget
Ankhd1	ENSMUSG00000024483.18	0.0392571	Nontarget	Nontarget	RBM46.target	Nontarget
Ankib1	ENSMUSG00000040351.11	0.226826	Nontarget	Nontarget	RBM46.target	Nontarget
Ankle2	ENSMUSG00000029501.14	-0.00820982	MEIOC.target	Nontarget	RBM46.target	MEIOC.RBM46.target
Ankmy2	ENSMUSG00000036188.4	-0.177367	Nontarget	Nontarget	Nontarget	Nontarget
Ankra2	ENSMUSG00000021661.16	-0.111713	MEIOC.target	Nontarget	Nontarget	MEIOC.target
Ankrd10	ENSMUSG00000031508.14	-0.147464	MEIOC.target	Nontarget	RBM46.target	MEIOC.RBM46.target
Ankrd11	ENSMUSG00000035569.17	-0.0393771	Nontarget	Nontarget	Nontarget	Nontarget
Ankrd12	ENSMUSG00000034647.14	-0.0708966	Nontarget	Nontarget	RBM46.target	Nontarget
Ankrd13a	ENSMUSG00000041870.16	-0.0486233	Nontarget	Nontarget	Nontarget	Nontarget
Ankrd13c	ENSMUSG00000039988.14	-0.114669	MEIOC.target	Nontarget	RBM46.target	MEIOC.RBM46.target
Ankrd16	ENSMUSG00000047909.11	0.0683081	Nontarget	Nontarget	Nontarget	Nontarget
Ankrd17	ENSMUSG00000055204.15	-0.106062	Nontarget	Nontarget	RBM46.target	Nontarget
Ankrd24	ENSMUSG00000054708.17	-0.0590181	Nontarget	Nontarget	Nontarget	Nontarget
Ankrd26	ENSMUSG00000007827.10	-0.00558985	Nontarget	Nontarget	Nontarget	Nontarget
Ankrd27	ENSMUSG00000034867.16	-0.112165	Nontarget	Nontarget	RBM46.target	Nontarget
Ankrd28	ENSMUSG00000014496.7	-0.144995	MEIOC.target	Nontarget	RBM46.target	MEIOC.RBM46.target
Ankrd31	ENSMUSG00000109561.1	0.0356784	Nontarget	Nontarget	RBM46.target	Nontarget
Ankrd40	ENSMUSG00000020864.13	0.0396547	MEIOC.target	Nontarget	RBM46.target	MEIOC.RBM46.target
Ankrd42	ENSMUSG00000041343.19	0.249809	Nontarget	Nontarget	RBM46.target	Nontarget
Ankrd44	ENSMUSG00000052331.14	-0.119281	Nontarget	Nontarget	Nontarget	Nontarget
Ankrd46	ENSMUSG00000048307.7	-0.0406782	MEIOC.target	Nontarget	RBM46.target	MEIOC.RBM46.target
Ankrd49	ENSMUSG00000031931.4	-0.00447341	Nontarget	Nontarget	RBM46.target	Nontarget
Ankrd50	ENSMUSG00000044864.16	0.0128226	Nontarget	Nontarget	RBM46.target	Nontarget
Ankrd52	ENSMUSG00000014498.9	-0.0153247	Nontarget	Nontarget	Nontarget	Nontarget
Ankrd54	ENSMUSG00000033055.10	-0.0699072	MEIOC.target	Nontarget	RBM46.target	MEIOC.RBM46.target
Ankrd6	ENSMUSG00000040183.13	0.059042	Nontarget	Nontarget	RBM46.target	Nontarget
Anks1	ENSMUSG00000024219.15	0.0141695	Nontarget	Nontarget	Nontarget	Nontarget
Anks1b	ENSMUSG00000058589.14	-0.171526	Nontarget	YTHDC2.target	Nontarget	Nontarget
Anks3	ENSMUSG00000022515.5	0.0883713	Nontarget	Nontarget	Nontarget	Nontarget
Ankzf1	ENSMUSG00000026199.17	0.0125821	Nontarget	Nontarget	Nontarget	Nontarget
Anln	ENSMUSG00000036777.8	0.0897012	Nontarget	Nontarget	RBM46.target	Nontarget
Ano1	ENSMUSG00000031075.18	0.0607209	Nontarget	Nontarget	Nontarget	Nontarget
Ano10	ENSMUSG00000037949.8	-0.0523864	Nontarget	Nontarget	Nontarget	Nontarget
Ano4	ENSMUSG00000035189.16	-0.083415	Nontarget	Nontarget	Nontarget	Nontarget
Ano6	ENSMUSG00000064210.6	-0.247899	Nontarget	Nontarget	Nontarget	Nontarget
Anp32a	ENSMUSG00000032249.14	-0.082898	Nontarget	Nontarget	RBM46.target	Nontarget
Anp32b	ENSMUSG00000028333.10	-0.0213937	Nontarget	Nontarget	RBM46.target	Nontarget
Anp32e	ENSMUSG00000015749.12	-0.131876	Nontarget	Nontarget	RBM46.target	Nontarget
Antxr1	ENSMUSG00000033420.12	-0.114947	Nontarget	Nontarget	RBM46.target	Nontarget
Antxr2	ENSMUSG00000029338.13	-0.115871	Nontarget	Nontarget	Nontarget	Nontarget
Anxa11	ENSMUSG00000021866.15	-0.017918	Nontarget	Nontarget	Nontarget	Nontarget
Anxa2	ENSMUSG00000032231.14	0.0241129	Nontarget	Nontarget	Nontarget	Nontarget
Anxa3	ENSMUSG00000029484.12	0.000650424	Nontarget	Nontarget	Nontarget	Nontarget
Anxa4	ENSMUSG00000029994.17	-0.028502	Nontarget	Nontarget	RBM46.target	Nontarget
Anxa5	ENSMUSG00000027712.13	0.045525	Nontarget	Nontarget	Nontarget	Nontarget
Anxa6	ENSMUSG00000018340.13	-0.0210632	Nontarget	Nontarget	Nontarget	Nontarget
Anxa7	ENSMUSG00000021814.17	-0.162393	Nontarget	Nontarget	Nontarget	Nontarget
Aox1	ENSMUSG00000063558.4	-0.0743661	Nontarget	Nontarget	RBM46.target	Nontarget
Ap1ar	ENSMUSG00000074238.6	-0.0237482	MEIOC.target	Nontarget	RBM46.target	MEIOC.RBM46.target
Ap1b1	ENSMUSG00000009090.17	0.188178	Nontarget	Nontarget	Nontarget	Nontarget
Ap1g1	ENSMUSG00000031731.16	0.169996	Nontarget	Nontarget	RBM46.target	Nontarget
Ap1m1	ENSMUSG00000003033.15	0.00419625	Nontarget	Nontarget	RBM46.target	Nontarget
Ap1s2	ENSMUSG00000031367.15	-0.018774	Nontarget	Nontarget	RBM46.target	Nontarget
Ap2a1	ENSMUSG00000060279.14	0.04068	Nontarget	Nontarget	Nontarget	Nontarget
Ap2a2	ENSMUSG00000002957.11	-0.0854003	Nontarget	Nontarget	RBM46.target	Nontarget
Ap2b1	ENSMUSG00000035152.14	0.0712408	MEIOC.target	Nontarget	RBM46.target	MEIOC.RBM46.target
Ap2m1	ENSMUSG00000022841.14	0.038756	Nontarget	Nontarget	Nontarget	Nontarget
Ap3b1	ENSMUSG00000021686.5	-0.0272968	Nontarget	Nontarget	RBM46.target	Nontarget
Ap3d1	ENSMUSG00000020198.8	0.00337896	Nontarget	Nontarget	RBM46.target	Nontarget
Ap3m1	ENSMUSG00000021824.13	0.0268848	Nontarget	Nontarget	RBM46.target	Nontarget
Ap3s1	ENSMUSG00000024480.8	0.0198833	Nontarget	Nontarget	RBM46.target	Nontarget
Ap3s2	ENSMUSG00000063801.7	0.101167	MEIOC.target	Nontarget	Nontarget	MEIOC.target
Ap4e1	ENSMUSG00000001998.15	-0.00881316	Nontarget	Nontarget	RBM46.target	Nontarget
Ap5m1	ENSMUSG00000036291.5	0.057894	MEIOC.target	Nontarget	RBM46.target	MEIOC.RBM46.target
Ap5z1	ENSMUSG00000039623.13	-0.000999298	Nontarget	Nontarget	Nontarget	Nontarget
Apaf1	ENSMUSG00000019979.12	-0.110543	Nontarget	Nontarget	RBM46.target	Nontarget
Apba1	ENSMUSG00000024897.8	-0.0618476	Nontarget	Nontarget	RBM46.target	Nontarget
Apbb1	ENSMUSG00000037032.16	0.0475194	Nontarget	Nontarget	Nontarget	Nontarget
Apbb2	ENSMUSG00000029207.16	-0.132215	Nontarget	Nontarget	RBM46.target	Nontarget
Apc	ENSMUSG00000005871.14	-0.1363	Nontarget	Nontarget	RBM46.target	Nontarget
Apcdd1	ENSMUSG00000071847.12	-0.0510745	Nontarget	Nontarget	Nontarget	Nontarget
Apex2	ENSMUSG00000025269.16	-0.102926	Nontarget	Nontarget	Nontarget	Nontarget
Aph1b	ENSMUSG00000032375.15	0.0743506	MEIOC.target	Nontarget	Nontarget	MEIOC.target
Api5	ENSMUSG00000027193.12	0.0140721	Nontarget	Nontarget	RBM46.target	Nontarget
Apip	ENSMUSG00000010911.12	-0.0212462	Nontarget	Nontarget	RBM46.target	Nontarget
Aplf	ENSMUSG00000030051.10	-0.142816	Nontarget	Nontarget	Nontarget	Nontarget
Aplp2	ENSMUSG00000031996.17	0.0787224	Nontarget	Nontarget	RBM46.target	Nontarget
Apmap	ENSMUSG00000033096.7	0.00623208	MEIOC.target	Nontarget	RBM46.target	MEIOC.RBM46.target
Apobec3	ENSMUSG00000009585.17	0.0339137	Nontarget	Nontarget	Nontarget	Nontarget
Apool	ENSMUSG00000025525.12	0.101908	Nontarget	Nontarget	Nontarget	Nontarget
Apopt1	ENSMUSG00000037787.14	0.107566	Nontarget	Nontarget	Nontarget	Nontarget
App	ENSMUSG00000022892.10	-0.00578523	Nontarget	Nontarget	RBM46.target	Nontarget
Appbp2	ENSMUSG00000018481.9	-0.0204724	MEIOC.target	YTHDC2.target	RBM46.target	MEIOC.YTHDC2.RBM46.target
Appl1	ENSMUSG00000040760.11	-0.0977628	MEIOC.target	Nontarget	RBM46.target	MEIOC.RBM46.target
Appl2	ENSMUSG00000020263.14	-0.011096	Nontarget	Nontarget	Nontarget	Nontarget
Aptx	ENSMUSG00000028411.15	0.178013	Nontarget	Nontarget	Nontarget	Nontarget
Aqr	ENSMUSG00000040383.16	0.00785765	Nontarget	Nontarget	RBM46.target	Nontarget
Ar	ENSMUSG00000046532.8	0.0265902	Nontarget	Nontarget	Nontarget	Nontarget
Araf	ENSMUSG00000001127.12	0.110339	Nontarget	Nontarget	Nontarget	Nontarget
Arap2	ENSMUSG00000037999.13	-0.0472688	Nontarget	Nontarget	RBM46.target	Nontarget
Arcn1	ENSMUSG00000032096.16	0.0351307	MEIOC.target	Nontarget	RBM46.target	MEIOC.RBM46.target
Arel1	ENSMUSG00000042350.13	0.123152	Nontarget	Nontarget	RBM46.target	Nontarget
Arf1	ENSMUSG00000048076.14	0.0680839	Nontarget	Nontarget	RBM46.target	Nontarget
Arf2	ENSMUSG00000062421.13	0.0676616	MEIOC.target	Nontarget	RBM46.target	MEIOC.RBM46.target
Arf3	ENSMUSG00000051853.9	-0.0350184	Nontarget	Nontarget	RBM46.target	Nontarget
Arf4	ENSMUSG00000021877.12	-0.000749377	MEIOC.target	Nontarget	RBM46.target	MEIOC.RBM46.target
Arfgap1	ENSMUSG00000027575.19	0.00551664	Nontarget	Nontarget	Nontarget	Nontarget
Arfgap2	ENSMUSG00000027255.14	0.109594	MEIOC.target	Nontarget	Nontarget	MEIOC.target
Arfgap3	ENSMUSG00000054277.7	0.0804834	Nontarget	Nontarget	Nontarget	Nontarget
Arfgef1	ENSMUSG00000067851.11	0.0453932	Nontarget	Nontarget	RBM46.target	Nontarget
Arfgef2	ENSMUSG00000074582.10	-0.018545	Nontarget	Nontarget	RBM46.target	Nontarget
Arfip2	ENSMUSG00000030881.15	0.133849	Nontarget	Nontarget	Nontarget	Nontarget
Arfrp1	ENSMUSG00000038671.15	0.129418	Nontarget	Nontarget	RBM46.target	Nontarget
Arglu1	ENSMUSG00000040459.11	-0.213289	Nontarget	Nontarget	Nontarget	Nontarget
Arhgap1	ENSMUSG00000027247.16	-0.0132403	Nontarget	Nontarget	RBM46.target	Nontarget
Arhgap10	ENSMUSG00000037148.8	-0.119602	Nontarget	Nontarget	Nontarget	Nontarget
Arhgap11a	ENSMUSG00000041219.14	-0.249806	MEIOC.target	Nontarget	RBM46.target	MEIOC.RBM46.target
Arhgap12	ENSMUSG00000041225.16	0.0252621	MEIOC.target	Nontarget	RBM46.target	MEIOC.RBM46.target
Arhgap17	ENSMUSG00000030766.15	-0.0430132	Nontarget	YTHDC2.target	RBM46.target	Nontarget
Arhgap18	ENSMUSG00000039031.16	0.0571725	Nontarget	Nontarget	Nontarget	Nontarget
Arhgap19	ENSMUSG00000025154.14	0.12079	MEIOC.target	Nontarget	Nontarget	MEIOC.target
Arhgap20	ENSMUSG00000053199.13	-0.123502	Nontarget	Nontarget	Nontarget	Nontarget
Arhgap21	ENSMUSG00000036591.15	-0.0579006	Nontarget	Nontarget	RBM46.target	Nontarget
Arhgap22	ENSMUSG00000063506.13	-0.045073	Nontarget	Nontarget	Nontarget	Nontarget
Arhgap23	ENSMUSG00000049807.16	-0.0410343	Nontarget	Nontarget	Nontarget	Nontarget
Arhgap24	ENSMUSG00000057315.14	-0.0458465	Nontarget	Nontarget	Nontarget	Nontarget
Arhgap26	ENSMUSG00000036452.17	0.0961535	Nontarget	YTHDC2.target	RBM46.target	Nontarget
Arhgap28	ENSMUSG00000024043.13	0.0387284	Nontarget	Nontarget	Nontarget	Nontarget
Arhgap29	ENSMUSG00000039831.16	0.00587685	Nontarget	Nontarget	RBM46.target	Nontarget
Arhgap31	ENSMUSG00000022799.4	0.123638	Nontarget	Nontarget	Nontarget	Nontarget
Arhgap32	ENSMUSG00000041444.14	-0.142192	MEIOC.target	Nontarget	RBM46.target	MEIOC.RBM46.target
Arhgap35	ENSMUSG00000058230.12	-0.000852966	MEIOC.target	Nontarget	RBM46.target	MEIOC.RBM46.target
Arhgap39	ENSMUSG00000033697.15	-0.0739692	Nontarget	Nontarget	RBM46.target	Nontarget
Arhgap42	ENSMUSG00000050730.17	-0.0389481	Nontarget	Nontarget	Nontarget	Nontarget
Arhgap44	ENSMUSG00000033389.16	0.0664341	Nontarget	Nontarget	RBM46.target	Nontarget
Arhgap5	ENSMUSG00000035133.9	-0.00175314	MEIOC.target	YTHDC2.target	RBM46.target	MEIOC.YTHDC2.RBM46.target
Arhgef1	ENSMUSG00000040940.18	-0.156056	Nontarget	Nontarget	Nontarget	Nontarget
Arhgef10	ENSMUSG00000071176.10	0.0790566	Nontarget	Nontarget	Nontarget	Nontarget
Arhgef11	ENSMUSG00000041977.18	0.0811224	Nontarget	Nontarget	RBM46.target	Nontarget
Arhgef12	ENSMUSG00000059495.14	-0.104772	Nontarget	Nontarget	RBM46.target	Nontarget
Arhgef17	ENSMUSG00000032875.8	-0.232137	Nontarget	Nontarget	Nontarget	Nontarget
Arhgef18	ENSMUSG00000004568.12	-0.0596371	Nontarget	Nontarget	Nontarget	Nontarget
Arhgef2	ENSMUSG00000028059.15	0.155689	Nontarget	Nontarget	Nontarget	Nontarget
Arhgef26	ENSMUSG00000036885.14	0.0534793	Nontarget	Nontarget	Nontarget	Nontarget
Arhgef28	ENSMUSG00000021662.10	-0.11114	Nontarget	Nontarget	Nontarget	Nontarget
Arhgef3	ENSMUSG00000021895.10	-0.171987	Nontarget	Nontarget	Nontarget	Nontarget
Arhgef33	ENSMUSG00000054901.6	-0.0644576	Nontarget	Nontarget	RBM46.target	Nontarget
Arhgef4	ENSMUSG00000037509.19	-0.0792949	Nontarget	YTHDC2.target	Nontarget	Nontarget
Arhgef40	ENSMUSG00000004562.16	-0.0740956	Nontarget	Nontarget	Nontarget	Nontarget
Arhgef6	ENSMUSG00000031133.12	0.0287023	Nontarget	Nontarget	Nontarget	Nontarget
Arhgef7	ENSMUSG00000031511.15	-0.0769775	Nontarget	Nontarget	Nontarget	Nontarget
Arhgef9	ENSMUSG00000025656.17	-0.0454188	Nontarget	Nontarget	Nontarget	Nontarget
Arid1a	ENSMUSG00000007880.16	-0.0460874	Nontarget	Nontarget	RBM46.target	Nontarget
Arid1b	ENSMUSG00000069729.13	-0.100564	Nontarget	Nontarget	RBM46.target	Nontarget
Arid2	ENSMUSG00000033237.18	-0.0168695	Nontarget	Nontarget	RBM46.target	Nontarget
Arid3b	ENSMUSG00000004661.15	-0.257513	Nontarget	Nontarget	RBM46.target	Nontarget
Arid4a	ENSMUSG00000048118.17	-0.134915	Nontarget	Nontarget	Nontarget	Nontarget
Arid4b	ENSMUSG00000039219.18	0.122531	Nontarget	YTHDC2.target	RBM46.target	Nontarget
Arid5b	ENSMUSG00000019947.10	-0.0401669	Nontarget	Nontarget	Nontarget	Nontarget
Arih1	ENSMUSG00000025234.11	0.0334712	MEIOC.target	Nontarget	RBM46.target	MEIOC.RBM46.target
Arih2	ENSMUSG00000064145.12	0.174262	MEIOC.target	Nontarget	RBM46.target	MEIOC.RBM46.target
Arl1	ENSMUSG00000060904.14	0.141374	Nontarget	Nontarget	RBM46.target	Nontarget
Arl13b	ENSMUSG00000022911.10	0.0149678	MEIOC.target	Nontarget	RBM46.target	MEIOC.RBM46.target
Arl14ep	ENSMUSG00000027122.15	-0.00955185	Nontarget	Nontarget	Nontarget	Nontarget
Arl15	ENSMUSG00000042348.10	-0.215817	Nontarget	Nontarget	RBM46.target	Nontarget
Arl2	ENSMUSG00000024944.5	0.0153764	Nontarget	Nontarget	Nontarget	Nontarget
Arl3	ENSMUSG00000025035.8	-0.0105077	Nontarget	Nontarget	RBM46.target	Nontarget
Arl4a	ENSMUSG00000047446.18	0.0376845	MEIOC.target	Nontarget	RBM46.target	MEIOC.RBM46.target
Arl5a	ENSMUSG00000036093.7	-0.190885	MEIOC.target	Nontarget	RBM46.target	MEIOC.RBM46.target
Arl5b	ENSMUSG00000017418.13	-0.135662	MEIOC.target	Nontarget	RBM46.target	MEIOC.RBM46.target
Arl6	ENSMUSG00000022722.18	0.103921	MEIOC.target	Nontarget	RBM46.target	MEIOC.RBM46.target
Arl6ip1	ENSMUSG00000030654.9	0.0237098	Nontarget	Nontarget	RBM46.target	Nontarget
Arl6ip6	ENSMUSG00000026960.6	-0.0893511	MEIOC.target	Nontarget	RBM46.target	MEIOC.RBM46.target
Arl8a	ENSMUSG00000026426.10	-0.0790607	Nontarget	Nontarget	Nontarget	Nontarget
Arl8b	ENSMUSG00000030105.8	0.0733492	Nontarget	Nontarget	RBM46.target	Nontarget
Armc1	ENSMUSG00000027599.9	-0.0311071	MEIOC.target	Nontarget	Nontarget	MEIOC.target
Armc10	ENSMUSG00000038525.16	-0.112332	Nontarget	Nontarget	RBM46.target	Nontarget
Armc2	ENSMUSG00000071324.11	-0.0616653	Nontarget	Nontarget	Nontarget	Nontarget
Armc6	ENSMUSG00000002343.11	-0.0799444	Nontarget	Nontarget	Nontarget	Nontarget
Armc8	ENSMUSG00000032468.11	0.199144	Nontarget	Nontarget	RBM46.target	Nontarget
Armc9	ENSMUSG00000062590.13	-0.0869416	Nontarget	Nontarget	Nontarget	Nontarget
Armt1	ENSMUSG00000061759.15	0.0937341	MEIOC.target	Nontarget	RBM46.target	MEIOC.RBM46.target
Arnt	ENSMUSG00000015522.18	-0.0396282	Nontarget	Nontarget	RBM46.target	Nontarget
Arnt2	ENSMUSG00000015709.9	-0.100756	Nontarget	Nontarget	Nontarget	Nontarget
Arntl	ENSMUSG00000055116.8	-0.289244	Nontarget	Nontarget	Nontarget	Nontarget
Arpc1a	ENSMUSG00000029621.14	-0.0333981	MEIOC.target	YTHDC2.target	RBM46.target	MEIOC.YTHDC2.RBM46.target
Arpc1b	ENSMUSG00000029622.16	-0.0557689	Nontarget	Nontarget	RBM46.target	Nontarget
Arpc2	ENSMUSG00000006304.14	0.110254	Nontarget	Nontarget	RBM46.target	Nontarget
Arpc3	ENSMUSG00000029465.14	0.124089	Nontarget	Nontarget	Nontarget	Nontarget
Arpc5	ENSMUSG00000008475.13	-0.0322347	MEIOC.target	Nontarget	RBM46.target	MEIOC.RBM46.target
Arpc5l	ENSMUSG00000026755.14	0.0910712	Nontarget	Nontarget	RBM46.target	Nontarget
Arpp19	ENSMUSG00000007656.13	0.115119	Nontarget	Nontarget	RBM46.target	Nontarget
Arrb1	ENSMUSG00000018909.15	-0.0088854	Nontarget	Nontarget	Nontarget	Nontarget
Arrb2	ENSMUSG00000060216.15	-0.191413	Nontarget	Nontarget	Nontarget	Nontarget
Arrdc1	ENSMUSG00000026972.15	0.0660359	Nontarget	Nontarget	Nontarget	Nontarget
Arrdc3	ENSMUSG00000074794.10	-0.0505193	Nontarget	Nontarget	RBM46.target	Nontarget
Arsb	ENSMUSG00000042082.7	-0.204869	Nontarget	Nontarget	Nontarget	Nontarget
Arsk	ENSMUSG00000021592.17	-0.0332757	Nontarget	Nontarget	Nontarget	Nontarget
Art3	ENSMUSG00000034842.16	0.27134	Nontarget	Nontarget	Nontarget	Nontarget
Arv1	ENSMUSG00000031982.5	0.0287432	Nontarget	Nontarget	Nontarget	Nontarget
Arvcf	ENSMUSG00000000325.15	-0.0400504	Nontarget	Nontarget	Nontarget	Nontarget
As3mt	ENSMUSG00000003559.7	0.158187	Nontarget	Nontarget	Nontarget	Nontarget
Asah1	ENSMUSG00000031591.14	-0.0787059	Nontarget	Nontarget	Nontarget	Nontarget
Asah2	ENSMUSG00000024887.9	0.0730085	Nontarget	Nontarget	Nontarget	Nontarget
Asap1	ENSMUSG00000022377.16	-0.281448	Nontarget	Nontarget	RBM46.target	Nontarget
Asap2	ENSMUSG00000052632.15	0.0598176	Nontarget	Nontarget	Nontarget	Nontarget
Asb1	ENSMUSG00000026311.16	0.0555021	MEIOC.target	Nontarget	RBM46.target	MEIOC.RBM46.target
Asb2	ENSMUSG00000021200.14	-0.16944	Nontarget	Nontarget	Nontarget	Nontarget
Asb3	ENSMUSG00000020305.13	0.0616502	Nontarget	Nontarget	Nontarget	Nontarget
Asb7	ENSMUSG00000030509.17	0.0537969	MEIOC.target	Nontarget	Nontarget	MEIOC.target
Asb8	ENSMUSG00000048175.13	0.0377919	Nontarget	Nontarget	Nontarget	Nontarget
Ascc1	ENSMUSG00000044475.14	0.00631096	Nontarget	Nontarget	Nontarget	Nontarget
Ascc2	ENSMUSG00000020412.16	0.135953	Nontarget	Nontarget	Nontarget	Nontarget
Ascc3	ENSMUSG00000038774.9	0.147982	Nontarget	Nontarget	RBM46.target	Nontarget
Asf1a	ENSMUSG00000019857.7	0.0395456	Nontarget	Nontarget	Nontarget	Nontarget
Asf1b	ENSMUSG00000005470.8	0.00619621	Nontarget	Nontarget	RBM46.target	Nontarget
Ash1l	ENSMUSG00000028053.13	-0.0407487	Nontarget	Nontarget	RBM46.target	Nontarget
Ash2l	ENSMUSG00000031575.18	-0.0580904	Nontarget	Nontarget	RBM46.target	Nontarget
Asna1	ENSMUSG00000052456.9	0.00385909	Nontarget	Nontarget	Nontarget	Nontarget
Asns	ENSMUSG00000029752.12	0.110362	Nontarget	Nontarget	Nontarget	Nontarget
Asph	ENSMUSG00000028207.18	-0.0721321	Nontarget	Nontarget	Nontarget	Nontarget
Aspm	ENSMUSG00000033952.14	-0.0292925	Nontarget	YTHDC2.target	RBM46.target	Nontarget
Aspscr1	ENSMUSG00000025142.17	0.0680898	Nontarget	Nontarget	Nontarget	Nontarget
Asrgl1	ENSMUSG00000024654.8	-0.13267	MEIOC.target	Nontarget	Nontarget	MEIOC.target
Ass1	ENSMUSG00000076441.9	0.501695	Nontarget	Nontarget	Nontarget	Nontarget
Aste1	ENSMUSG00000032567.15	0.0388729	MEIOC.target	Nontarget	RBM46.target	MEIOC.RBM46.target
Asxl1	ENSMUSG00000042548.13	-0.0450101	Nontarget	Nontarget	RBM46.target	Nontarget
Asxl2	ENSMUSG00000037486.18	-0.109534	MEIOC.target	Nontarget	RBM46.target	MEIOC.RBM46.target
Asz1	ENSMUSG00000010796.11	0.0853955	Nontarget	Nontarget	RBM46.target	Nontarget
Atad1	ENSMUSG00000013662.5	-0.0218092	MEIOC.target	Nontarget	RBM46.target	MEIOC.RBM46.target
Atad2	ENSMUSG00000022360.7	-0.0045088	Nontarget	Nontarget	RBM46.target	Nontarget
Atad2b	ENSMUSG00000052812.5	-0.131064	MEIOC.target	Nontarget	RBM46.target	MEIOC.RBM46.target
Atad3a	ENSMUSG00000029036.18	-0.114184	Nontarget	Nontarget	Nontarget	Nontarget
Atad5	ENSMUSG00000017550.14	-0.0186582	Nontarget	Nontarget	RBM46.target	Nontarget
Atat1	ENSMUSG00000024426.17	-0.0207368	Nontarget	Nontarget	Nontarget	Nontarget
Atf1	ENSMUSG00000023027.12	-0.059295	MEIOC.target	Nontarget	RBM46.target	MEIOC.RBM46.target
Atf2	ENSMUSG00000027104.18	-0.0199766	MEIOC.target	Nontarget	RBM46.target	MEIOC.RBM46.target
Atf6	ENSMUSG00000026663.6	-0.0785233	MEIOC.target	YTHDC2.target	RBM46.target	MEIOC.YTHDC2.RBM46.target
Atf7ip	ENSMUSG00000030213.12	0.0291233	MEIOC.target	Nontarget	RBM46.target	MEIOC.RBM46.target
Atf7ip2	ENSMUSG00000039200.15	-0.0293985	Nontarget	Nontarget	RBM46.target	Nontarget
Atg101	ENSMUSG00000037204.6	-0.148933	Nontarget	Nontarget	Nontarget	Nontarget
Atg12	ENSMUSG00000032905.4	-0.0620495	MEIOC.target	YTHDC2.target	RBM46.target	MEIOC.YTHDC2.RBM46.target
Atg13	ENSMUSG00000027244.14	0.0386529	Nontarget	Nontarget	RBM46.target	Nontarget
Atg14	ENSMUSG00000037526.6	-0.165153	MEIOC.target	Nontarget	RBM46.target	MEIOC.RBM46.target
Atg16l1	ENSMUSG00000026289.15	0.0980688	Nontarget	Nontarget	Nontarget	Nontarget
Atg2a	ENSMUSG00000024773.14	-0.160828	Nontarget	Nontarget	Nontarget	Nontarget
Atg2b	ENSMUSG00000041341.10	0.0727339	Nontarget	Nontarget	RBM46.target	Nontarget
Atg3	ENSMUSG00000022663.3	-0.00293466	Nontarget	Nontarget	RBM46.target	Nontarget
Atg4a	ENSMUSG00000079418.3	0.103891	Nontarget	Nontarget	Nontarget	Nontarget
Atg4b	ENSMUSG00000026280.17	0.270737	MEIOC.target	Nontarget	Nontarget	MEIOC.target
Atg4c	ENSMUSG00000028550.15	-0.0314907	Nontarget	Nontarget	Nontarget	Nontarget
Atg4d	ENSMUSG00000002820.6	0.175188	Nontarget	Nontarget	Nontarget	Nontarget
Atg5	ENSMUSG00000038160.7	-0.0760069	MEIOC.target	Nontarget	RBM46.target	MEIOC.RBM46.target
Atg7	ENSMUSG00000030314.16	0.0427559	Nontarget	Nontarget	RBM46.target	Nontarget
Atic	ENSMUSG00000026192.13	0.00556279	Nontarget	YTHDC2.target	RBM46.target	Nontarget
Atl1	ENSMUSG00000021066.9	0.0648892	Nontarget	Nontarget	RBM46.target	Nontarget
Atl2	ENSMUSG00000059811.13	0.0057469	MEIOC.target	Nontarget	RBM46.target	MEIOC.RBM46.target
Atl3	ENSMUSG00000024759.13	-0.0869924	MEIOC.target	Nontarget	RBM46.target	MEIOC.RBM46.target
Atm	ENSMUSG00000034218.15	0.0114404	Nontarget	Nontarget	RBM46.target	Nontarget
Atoh8	ENSMUSG00000037621.8	-0.0021855	Nontarget	Nontarget	Nontarget	Nontarget
Atox1	ENSMUSG00000018585.9	0.27993	Nontarget	Nontarget	Nontarget	Nontarget
Atp10a	ENSMUSG00000025324.8	-0.115254	Nontarget	Nontarget	Nontarget	Nontarget
Atp11a	ENSMUSG00000031441.15	-0.0484303	Nontarget	Nontarget	RBM46.target	Nontarget
Atp11b	ENSMUSG00000037400.17	0.101732	Nontarget	Nontarget	RBM46.target	Nontarget
Atp11c	ENSMUSG00000062949.13	0.0712636	Nontarget	Nontarget	RBM46.target	Nontarget
Atp13a1	ENSMUSG00000031862.10	0.113339	Nontarget	Nontarget	Nontarget	Nontarget
Atp13a2	ENSMUSG00000036622.15	0.0818228	Nontarget	Nontarget	Nontarget	Nontarget
Atp13a3	ENSMUSG00000022533.13	0.0106117	MEIOC.target	YTHDC2.target	RBM46.target	MEIOC.YTHDC2.RBM46.target
Atp13a4	ENSMUSG00000038094.15	-0.1111	Nontarget	Nontarget	Nontarget	Nontarget
Atp1a1	ENSMUSG00000033161.10	0.0115989	Nontarget	YTHDC2.target	Nontarget	Nontarget
Atp1a2	ENSMUSG00000007097.14	-0.0457412	Nontarget	Nontarget	Nontarget	Nontarget
Atp1b1	ENSMUSG00000026576.12	0.19453	Nontarget	Nontarget	Nontarget	Nontarget
Atp1b2	ENSMUSG00000041329.13	-0.248196	Nontarget	Nontarget	Nontarget	Nontarget
Atp1b3	ENSMUSG00000032412.8	0.0926473	Nontarget	Nontarget	Nontarget	Nontarget
Atp2a2	ENSMUSG00000029467.15	0.0310638	Nontarget	Nontarget	RBM46.target	Nontarget
Atp2b1	ENSMUSG00000019943.10	-0.109135	Nontarget	Nontarget	RBM46.target	Nontarget
Atp2b4	ENSMUSG00000026463.17	0.0180227	Nontarget	Nontarget	RBM46.target	Nontarget
Atp2c1	ENSMUSG00000032570.17	0.0264165	MEIOC.target	Nontarget	RBM46.target	MEIOC.RBM46.target
Atp5a1	ENSMUSG00000025428.15	0.133233	Nontarget	Nontarget	RBM46.target	Nontarget
Atp5b	ENSMUSG00000025393.12	0.124502	MEIOC.target	YTHDC2.target	RBM46.target	MEIOC.YTHDC2.RBM46.target
Atp5c1	ENSMUSG00000025781.14	0.0866837	Nontarget	Nontarget	RBM46.target	Nontarget
Atp5d	ENSMUSG00000003072.15	0.144028	Nontarget	Nontarget	RBM46.target	Nontarget
Atp5f1	ENSMUSG00000000563.17	-0.0190592	Nontarget	Nontarget	RBM46.target	Nontarget
Atp5g3	ENSMUSG00000018770.9	-0.0582202	Nontarget	Nontarget	Nontarget	Nontarget
Atp5h	ENSMUSG00000034566.10	0.283604	Nontarget	Nontarget	Nontarget	Nontarget
Atp5j	ENSMUSG00000022890.13	0.129117	Nontarget	Nontarget	Nontarget	Nontarget
Atp5j2	ENSMUSG00000038690.15	0.407414	Nontarget	Nontarget	Nontarget	Nontarget
Atp5o	ENSMUSG00000022956.10	0.0885667	Nontarget	YTHDC2.target	RBM46.target	Nontarget
Atp5s	ENSMUSG00000054894.6	-0.0626172	Nontarget	Nontarget	Nontarget	Nontarget
Atp6ap1	ENSMUSG00000019087.13	0.147368	Nontarget	Nontarget	Nontarget	Nontarget
Atp6ap2	ENSMUSG00000031007.2	0.152797	Nontarget	Nontarget	Nontarget	Nontarget
Atp6v0a1	ENSMUSG00000019302.16	-0.102429	MEIOC.target	Nontarget	RBM46.target	MEIOC.RBM46.target
Atp6v0a2	ENSMUSG00000038023.12	-0.116047	MEIOC.target	Nontarget	RBM46.target	MEIOC.RBM46.target
Atp6v0b	ENSMUSG00000033379.13	0.23205	Nontarget	Nontarget	Nontarget	Nontarget
Atp6v0d1	ENSMUSG00000013160.7	0.0199156	Nontarget	Nontarget	RBM46.target	Nontarget
Atp6v0e	ENSMUSG00000015575.14	0.260719	Nontarget	Nontarget	RBM46.target	Nontarget
Atp6v1a	ENSMUSG00000052459.13	0.131029	MEIOC.target	Nontarget	RBM46.target	MEIOC.RBM46.target
Atp6v1b2	ENSMUSG00000006273.14	-0.0745591	MEIOC.target	Nontarget	RBM46.target	MEIOC.RBM46.target
Atp6v1c1	ENSMUSG00000022295.7	0.062757	MEIOC.target	Nontarget	RBM46.target	MEIOC.RBM46.target
Atp6v1d	ENSMUSG00000021114.9	0.37386	Nontarget	Nontarget	Nontarget	Nontarget
Atp6v1e1	ENSMUSG00000019210.10	0.227109	Nontarget	Nontarget	Nontarget	Nontarget
Atp6v1g1	ENSMUSG00000039105.6	0.144221	Nontarget	Nontarget	RBM46.target	Nontarget
Atp6v1h	ENSMUSG00000033793.12	0.386458	Nontarget	Nontarget	RBM46.target	Nontarget
Atp7a	ENSMUSG00000033792.12	0.0156347	Nontarget	Nontarget	RBM46.target	Nontarget
Atp7b	ENSMUSG00000006567.11	-0.00650125	Nontarget	Nontarget	Nontarget	Nontarget
Atp8a1	ENSMUSG00000037685.15	0.120812	Nontarget	Nontarget	Nontarget	Nontarget
Atp8a2	ENSMUSG00000021983.16	-0.00523943	Nontarget	Nontarget	Nontarget	Nontarget
Atp8b2	ENSMUSG00000060671.12	-0.0552888	Nontarget	Nontarget	Nontarget	Nontarget
Atp8b5	ENSMUSG00000028457.18	0.00759041	Nontarget	YTHDC2.target	Nontarget	Nontarget
Atp9a	ENSMUSG00000027546.15	0.0858768	Nontarget	Nontarget	Nontarget	Nontarget
Atp9b	ENSMUSG00000024566.9	-0.0560055	Nontarget	Nontarget	Nontarget	Nontarget
Atpaf1	ENSMUSG00000028710.16	-0.0769534	Nontarget	Nontarget	Nontarget	Nontarget
Atpaf2	ENSMUSG00000042709.14	0.0360322	Nontarget	Nontarget	Nontarget	Nontarget
Atpif1	ENSMUSG00000054428.12	0.126883	Nontarget	Nontarget	Nontarget	Nontarget
Atr	ENSMUSG00000032409.15	0.0212791	Nontarget	Nontarget	RBM46.target	Nontarget
Atraid	ENSMUSG00000013622.15	0.0825594	Nontarget	Nontarget	RBM46.target	Nontarget
Atrn	ENSMUSG00000027312.14	-0.0387095	MEIOC.target	Nontarget	RBM46.target	MEIOC.RBM46.target
Atrnl1	ENSMUSG00000054843.8	0.164216	Nontarget	Nontarget	Nontarget	Nontarget
Atrx	ENSMUSG00000031229.16	-0.0975913	Nontarget	Nontarget	RBM46.target	Nontarget
Atxn1	ENSMUSG00000046876.16	-0.142326	Nontarget	Nontarget	Nontarget	Nontarget
Atxn10	ENSMUSG00000016541.9	0.230859	Nontarget	Nontarget	RBM46.target	Nontarget
Atxn1l	ENSMUSG00000069895.4	-0.0290624	MEIOC.target	Nontarget	RBM46.target	MEIOC.RBM46.target
Atxn2	ENSMUSG00000042605.16	-0.0759693	Nontarget	Nontarget	RBM46.target	Nontarget
Atxn2l	ENSMUSG00000032637.15	-0.273732	Nontarget	Nontarget	RBM46.target	Nontarget
Atxn3	ENSMUSG00000021189.11	-0.398708	MEIOC.target	Nontarget	RBM46.target	MEIOC.RBM46.target
Atxn7	ENSMUSG00000021738.5	-0.150877	MEIOC.target	Nontarget	RBM46.target	MEIOC.RBM46.target
Atxn7l1	ENSMUSG00000020564.17	-0.0872002	Nontarget	Nontarget	Nontarget	Nontarget
AU019823	ENSMUSG00000059820.14	0.0467661	MEIOC.target	Nontarget	RBM46.target	MEIOC.RBM46.target
AU021092	ENSMUSG00000051669.5	0.199666	Nontarget	Nontarget	Nontarget	Nontarget
AU022252	ENSMUSG00000078584.9	-0.12355	MEIOC.target	Nontarget	Nontarget	MEIOC.target
AU040320	ENSMUSG00000028830.14	0.1247	Nontarget	Nontarget	RBM46.target	Nontarget
AU041133	ENSMUSG00000078435.5	0.029427	Nontarget	Nontarget	Nontarget	Nontarget
Auh	ENSMUSG00000021460.16	0.0383132	Nontarget	Nontarget	Nontarget	Nontarget
Aunip	ENSMUSG00000078521.2	0.133774	Nontarget	Nontarget	Nontarget	Nontarget
Auts2	ENSMUSG00000029673.17	-0.409024	Nontarget	Nontarget	Nontarget	Nontarget
Aven	ENSMUSG00000003604.14	0.145905	Nontarget	Nontarget	Nontarget	Nontarget
Avl9	ENSMUSG00000029787.10	-0.0382029	MEIOC.target	Nontarget	RBM46.target	MEIOC.RBM46.target
AW549877	ENSMUSG00000041935.9	-0.077239	MEIOC.target	Nontarget	RBM46.target	MEIOC.RBM46.target
AW554918	ENSMUSG00000033632.15	-0.0571666	Nontarget	Nontarget	RBM46.target	Nontarget
Axin1	ENSMUSG00000024182.16	0.116072	Nontarget	Nontarget	RBM46.target	Nontarget
Axin2	ENSMUSG00000000142.15	-0.0832542	Nontarget	Nontarget	Nontarget	Nontarget
Axl	ENSMUSG00000002602.16	-0.0540634	Nontarget	Nontarget	Nontarget	Nontarget
Azi2	ENSMUSG00000039285.12	-0.0865489	MEIOC.target	Nontarget	RBM46.target	MEIOC.RBM46.target
Azin1	ENSMUSG00000037458.14	-0.0261091	MEIOC.target	YTHDC2.target	RBM46.target	MEIOC.YTHDC2.RBM46.target
B230118H07Rik	ENSMUSG00000027165.16	0.310625	Nontarget	Nontarget	RBM46.target	Nontarget
B230219D22Rik	ENSMUSG00000045767.9	-0.0366347	MEIOC.target	Nontarget	RBM46.target	MEIOC.RBM46.target
B230307C23Rik	ENSMUSG00000080717.9	0.10601	Nontarget	Nontarget	Nontarget	Nontarget
B3galnt1	ENSMUSG00000043300.2	-0.0722071	Nontarget	Nontarget	Nontarget	Nontarget
B3galnt2	ENSMUSG00000039242.10	-0.0467618	MEIOC.target	Nontarget	RBM46.target	MEIOC.RBM46.target
B3galt1	ENSMUSG00000034780.6	-0.154132	Nontarget	Nontarget	Nontarget	Nontarget
B3gat3	ENSMUSG00000071649.5	-0.102951	Nontarget	Nontarget	Nontarget	Nontarget
B3glct	ENSMUSG00000051950.10	0.245575	Nontarget	Nontarget	Nontarget	Nontarget
B3gntl1	ENSMUSG00000046605.14	-0.073461	Nontarget	Nontarget	RBM46.target	Nontarget
B4galnt1	ENSMUSG00000006731.10	-0.190303	Nontarget	Nontarget	Nontarget	Nontarget
B4galt1	ENSMUSG00000028413.13	-0.00719936	Nontarget	YTHDC2.target	Nontarget	Nontarget
B4galt2	ENSMUSG00000028541.14	-0.0029407	Nontarget	Nontarget	Nontarget	Nontarget
B4galt5	ENSMUSG00000017929.13	0.0669931	Nontarget	Nontarget	Nontarget	Nontarget
B4galt7	ENSMUSG00000021504.14	0.0982335	MEIOC.target	Nontarget	Nontarget	MEIOC.target
Babam1	ENSMUSG00000031820.9	0.0310001	Nontarget	Nontarget	Nontarget	Nontarget
Babam2	ENSMUSG00000052139.18	0.178509	Nontarget	Nontarget	Nontarget	Nontarget
Bace1	ENSMUSG00000032086.12	-0.0546637	Nontarget	Nontarget	RBM46.target	Nontarget
Bach1	ENSMUSG00000025612.5	-0.237054	Nontarget	Nontarget	RBM46.target	Nontarget
Bach2	ENSMUSG00000040270.16	-0.2363	Nontarget	Nontarget	Nontarget	Nontarget
Bad	ENSMUSG00000024959.13	0.0877872	Nontarget	Nontarget	Nontarget	Nontarget
Bag1	ENSMUSG00000028416.12	0.081143	Nontarget	Nontarget	RBM46.target	Nontarget
Bag2	ENSMUSG00000042215.8	0.0144473	Nontarget	Nontarget	Nontarget	Nontarget
Bag4	ENSMUSG00000037316.9	0.0555326	MEIOC.target	Nontarget	RBM46.target	MEIOC.RBM46.target
Bag6	ENSMUSG00000024392.17	0.00995079	Nontarget	Nontarget	Nontarget	Nontarget
Bahcc1	ENSMUSG00000039741.15	-0.0348123	Nontarget	Nontarget	Nontarget	Nontarget
Bahd1	ENSMUSG00000040007.8	0.0606247	MEIOC.target	Nontarget	RBM46.target	MEIOC.RBM46.target
Baiap2	ENSMUSG00000025372.16	-0.0343566	MEIOC.target	Nontarget	Nontarget	MEIOC.target
Baiap2l1	ENSMUSG00000038859.7	-0.015892	MEIOC.target	Nontarget	Nontarget	MEIOC.target
Bap1	ENSMUSG00000021901.10	0.0451412	Nontarget	Nontarget	RBM46.target	Nontarget
Bard1	ENSMUSG00000026196.7	0.0188326	MEIOC.target	YTHDC2.target	RBM46.target	MEIOC.YTHDC2.RBM46.target
Basp1	ENSMUSG00000045763.7	-0.0444917	Nontarget	YTHDC2.target	Nontarget	Nontarget
Baz1a	ENSMUSG00000035021.13	0.0313568	Nontarget	Nontarget	RBM46.target	Nontarget
Baz1b	ENSMUSG00000002748.7	-0.0232613	Nontarget	Nontarget	RBM46.target	Nontarget
Baz2a	ENSMUSG00000040054.16	-0.0904951	Nontarget	Nontarget	RBM46.target	Nontarget
Baz2b	ENSMUSG00000026987.16	-0.101227	Nontarget	Nontarget	RBM46.target	Nontarget
Bbip1	ENSMUSG00000084957.2	0.00556935	Nontarget	Nontarget	Nontarget	Nontarget
Bbof1	ENSMUSG00000057265.13	0.241963	Nontarget	Nontarget	Nontarget	Nontarget
Bbs2	ENSMUSG00000031755.6	0.00977249	Nontarget	Nontarget	Nontarget	Nontarget
Bbs4	ENSMUSG00000025235.8	-0.182877	MEIOC.target	Nontarget	Nontarget	MEIOC.target
Bbs5	ENSMUSG00000063145.10	-0.0217079	Nontarget	Nontarget	Nontarget	Nontarget
Bbs7	ENSMUSG00000037325.10	0.0419144	Nontarget	Nontarget	Nontarget	Nontarget
Bbs9	ENSMUSG00000035919.16	-0.00970983	Nontarget	YTHDC2.target	Nontarget	Nontarget
Bbx	ENSMUSG00000022641.15	0.197874	Nontarget	Nontarget	RBM46.target	Nontarget
BC003331	ENSMUSG00000006010.14	-0.125289	MEIOC.target	Nontarget	RBM46.target	MEIOC.RBM46.target
BC004004	ENSMUSG00000052712.16	0.304702	Nontarget	Nontarget	RBM46.target	Nontarget
BC005537	ENSMUSG00000019132.11	-0.0226633	MEIOC.target	Nontarget	RBM46.target	MEIOC.RBM46.target
BC005561	ENSMUSG00000079065.3	-0.0555793	Nontarget	Nontarget	RBM46.target	Nontarget
BC005624	ENSMUSG00000026851.9	0.0917617	Nontarget	Nontarget	Nontarget	Nontarget
BC017158	ENSMUSG00000030780.15	0.0641126	Nontarget	Nontarget	Nontarget	Nontarget
BC030336	ENSMUSG00000046096.7	-0.0988786	MEIOC.target	Nontarget	RBM46.target	MEIOC.RBM46.target
BC034090	ENSMUSG00000033722.9	-0.0880496	Nontarget	Nontarget	Nontarget	Nontarget
BC048403	ENSMUSG00000053684.8	0.0192356	MEIOC.target	Nontarget	Nontarget	MEIOC.target
BC051142	ENSMUSG00000057246.15	0.108446	Nontarget	Nontarget	Nontarget	Nontarget
BC052040	ENSMUSG00000040282.13	0.200367	Nontarget	Nontarget	RBM46.target	Nontarget
BC055324	ENSMUSG00000041406.14	0.0706928	Nontarget	Nontarget	Nontarget	Nontarget
Bcan	ENSMUSG00000004892.13	-0.02093	Nontarget	Nontarget	Nontarget	Nontarget
Bcap29	ENSMUSG00000020650.15	0.165303	Nontarget	Nontarget	Nontarget	Nontarget
Bcap31	ENSMUSG00000002015.5	0.463009	Nontarget	Nontarget	Nontarget	Nontarget
Bcar1	ENSMUSG00000031955.10	-0.0110482	Nontarget	Nontarget	Nontarget	Nontarget
Bcar3	ENSMUSG00000028121.8	0.10921	Nontarget	Nontarget	Nontarget	Nontarget
Bcas2	ENSMUSG00000005687.14	-0.0590601	Nontarget	Nontarget	RBM46.target	Nontarget
Bcas3	ENSMUSG00000059439.15	0.0352791	Nontarget	Nontarget	Nontarget	Nontarget
Bcat2	ENSMUSG00000030826.19	0.0157325	Nontarget	Nontarget	Nontarget	Nontarget
Bccip	ENSMUSG00000030983.4	-0.164226	Nontarget	Nontarget	RBM46.target	Nontarget
Bckdha	ENSMUSG00000060376.7	0.155721	Nontarget	Nontarget	Nontarget	Nontarget
Bckdhb	ENSMUSG00000032263.14	-0.114465	Nontarget	Nontarget	RBM46.target	Nontarget
Bcl10	ENSMUSG00000028191.11	-0.185869	MEIOC.target	Nontarget	RBM46.target	MEIOC.RBM46.target
Bcl11b	ENSMUSG00000048251.15	-0.213973	Nontarget	Nontarget	Nontarget	Nontarget
Bcl2	ENSMUSG00000057329.7	0.163624	Nontarget	Nontarget	Nontarget	Nontarget
Bcl2l1	ENSMUSG00000007659.18	0.124899	MEIOC.target	Nontarget	Nontarget	MEIOC.target
Bcl2l11	ENSMUSG00000027381.16	0.081118	Nontarget	Nontarget	RBM46.target	Nontarget
Bcl2l12	ENSMUSG00000003190.12	-0.0910686	Nontarget	Nontarget	Nontarget	Nontarget
Bcl2l13	ENSMUSG00000009112.4	0.0234448	MEIOC.target	Nontarget	RBM46.target	MEIOC.RBM46.target
Bcl3	ENSMUSG00000053175.17	-0.0457731	Nontarget	Nontarget	Nontarget	Nontarget
Bcl7b	ENSMUSG00000029681.12	-0.00713568	MEIOC.target	Nontarget	Nontarget	MEIOC.target
Bcl7c	ENSMUSG00000030814.17	0.132307	Nontarget	Nontarget	Nontarget	Nontarget
Bcl9	ENSMUSG00000038256.15	0.0860244	Nontarget	Nontarget	RBM46.target	Nontarget
Bcl9l	ENSMUSG00000063382.6	-0.133519	Nontarget	Nontarget	RBM46.target	Nontarget
Bclaf1	ENSMUSG00000037608.16	0.0978384	Nontarget	Nontarget	RBM46.target	Nontarget
Bcor	ENSMUSG00000040363.15	0.0906263	Nontarget	Nontarget	Nontarget	Nontarget
Bcorl1	ENSMUSG00000036959.15	0.0714987	Nontarget	Nontarget	Nontarget	Nontarget
Bcr	ENSMUSG00000009681.10	0.0117125	Nontarget	Nontarget	Nontarget	Nontarget
Bdp1	ENSMUSG00000049658.13	-0.102365	Nontarget	YTHDC2.target	RBM46.target	Nontarget
Becn1	ENSMUSG00000035086.13	0.0523262	Nontarget	Nontarget	RBM46.target	Nontarget
Bend3	ENSMUSG00000038214.15	-0.000283335	Nontarget	Nontarget	RBM46.target	Nontarget
Bend4	ENSMUSG00000092060.4	0.0266093	Nontarget	Nontarget	RBM46.target	Nontarget
Bet1	ENSMUSG00000032757.6	0.201017	Nontarget	Nontarget	RBM46.target	Nontarget
Bfar	ENSMUSG00000022684.14	0.000758248	Nontarget	Nontarget	RBM46.target	Nontarget
Bhlhb9	ENSMUSG00000072964.14	0.0833501	Nontarget	Nontarget	RBM46.target	Nontarget
Bicc1	ENSMUSG00000014329.14	-0.161819	Nontarget	YTHDC2.target	RBM46.target	Nontarget
Bicd1	ENSMUSG00000003452.15	-0.0618496	Nontarget	Nontarget	Nontarget	Nontarget
Bicd2	ENSMUSG00000037933.16	-0.0372817	Nontarget	Nontarget	RBM46.target	Nontarget
Bicdl1	ENSMUSG00000041609.16	0.0349164	Nontarget	Nontarget	RBM46.target	Nontarget
Bicral	ENSMUSG00000036568.6	-0.282071	MEIOC.target	Nontarget	RBM46.target	MEIOC.RBM46.target
Bid	ENSMUSG00000004446.12	0.0182943	Nontarget	Nontarget	Nontarget	Nontarget
Bin1	ENSMUSG00000024381.15	-0.150704	Nontarget	Nontarget	Nontarget	Nontarget
Bin2	ENSMUSG00000098112.7	-0.12883	Nontarget	Nontarget	Nontarget	Nontarget
Bin3	ENSMUSG00000022089.8	-0.0442762	Nontarget	Nontarget	Nontarget	Nontarget
Birc2	ENSMUSG00000057367.12	-0.00976483	Nontarget	Nontarget	Nontarget	Nontarget
Birc3	ENSMUSG00000032000.17	-0.0607687	Nontarget	Nontarget	Nontarget	Nontarget
Birc6	ENSMUSG00000024073.14	0.0414205	Nontarget	Nontarget	RBM46.target	Nontarget
Bivm	ENSMUSG00000041684.11	-0.0483367	Nontarget	Nontarget	Nontarget	Nontarget
Blcap	ENSMUSG00000067787.10	0.0511027	MEIOC.target	Nontarget	RBM46.target	MEIOC.RBM46.target
Blm	ENSMUSG00000030528.12	0.027203	Nontarget	YTHDC2.target	RBM46.target	Nontarget
Blmh	ENSMUSG00000020840.10	0.130992	Nontarget	Nontarget	Nontarget	Nontarget
Bloc1s2	ENSMUSG00000057506.4	0.208898	Nontarget	Nontarget	RBM46.target	Nontarget
Bloc1s5	ENSMUSG00000038982.10	0.0879689	Nontarget	Nontarget	Nontarget	Nontarget
Bloc1s6	ENSMUSG00000005804.14	0.078756	MEIOC.target	Nontarget	RBM46.target	MEIOC.RBM46.target
Blvra	ENSMUSG00000001999.15	-0.00626892	Nontarget	Nontarget	RBM46.target	Nontarget
Blzf1	ENSMUSG00000026577.13	0.182726	MEIOC.target	Nontarget	RBM46.target	MEIOC.RBM46.target
Bmi1	ENSMUSG00000026739.13	-0.117243	MEIOC.target	Nontarget	RBM46.target	MEIOC.RBM46.target
Bmp1	ENSMUSG00000022098.9	-0.0168141	Nontarget	Nontarget	Nontarget	Nontarget
Bmp2k	ENSMUSG00000034663.13	0.0173197	MEIOC.target	Nontarget	RBM46.target	MEIOC.RBM46.target
Bmp7	ENSMUSG00000008999.7	-0.168797	Nontarget	Nontarget	Nontarget	Nontarget
Bmpr1a	ENSMUSG00000021796.14	-0.0771654	MEIOC.target	Nontarget	RBM46.target	MEIOC.RBM46.target
Bmpr2	ENSMUSG00000067336.6	-0.108916	Nontarget	Nontarget	RBM46.target	Nontarget
Bms1	ENSMUSG00000030138.8	0.0765026	Nontarget	Nontarget	RBM46.target	Nontarget
Bmt2	ENSMUSG00000042742.7	0.0139277	MEIOC.target	Nontarget	RBM46.target	MEIOC.RBM46.target
Bnc1	ENSMUSG00000025105.9	0.0097425	Nontarget	Nontarget	RBM46.target	Nontarget
Bnc2	ENSMUSG00000028487.18	-0.156869	Nontarget	Nontarget	RBM46.target	Nontarget
Bnip1	ENSMUSG00000024191.14	0.0518663	Nontarget	Nontarget	Nontarget	Nontarget
Bnip2	ENSMUSG00000011958.17	-0.0177721	Nontarget	Nontarget	Nontarget	Nontarget
Bnip3	ENSMUSG00000078566.8	0.0669508	Nontarget	Nontarget	RBM46.target	Nontarget
Bnip3l	ENSMUSG00000022051.15	-0.136892	Nontarget	Nontarget	RBM46.target	Nontarget
Boc	ENSMUSG00000022687.12	-0.319044	Nontarget	Nontarget	Nontarget	Nontarget
Bod1l	ENSMUSG00000061755.10	0.0106092	Nontarget	Nontarget	RBM46.target	Nontarget
Boll	ENSMUSG00000025977.15	0.162826	MEIOC.target	Nontarget	RBM46.target	MEIOC.RBM46.target
Bop1	ENSMUSG00000022557.10	0.138042	Nontarget	Nontarget	RBM46.target	Nontarget
Bora	ENSMUSG00000022070.6	-0.0838537	MEIOC.target	Nontarget	RBM46.target	MEIOC.RBM46.target
Borcs5	ENSMUSG00000042992.15	0.158003	Nontarget	Nontarget	Nontarget	Nontarget
Borcs8	ENSMUSG00000002345.17	0.0316919	Nontarget	Nontarget	Nontarget	Nontarget
Bpgm	ENSMUSG00000038871.5	-0.0109424	MEIOC.target	Nontarget	RBM46.target	MEIOC.RBM46.target
Bpnt1	ENSMUSG00000026617.16	0.145781	Nontarget	Nontarget	RBM46.target	Nontarget
Bptf	ENSMUSG00000040481.17	-0.0810417	Nontarget	Nontarget	RBM46.target	Nontarget
Braf	ENSMUSG00000002413.15	0.0465125	MEIOC.target	Nontarget	RBM46.target	MEIOC.RBM46.target
Brap	ENSMUSG00000029458.14	0.0104665	MEIOC.target	Nontarget	Nontarget	MEIOC.target
Brat1	ENSMUSG00000000148.17	0.0421155	Nontarget	Nontarget	Nontarget	Nontarget
Brca1	ENSMUSG00000017146.12	0.0533926	Nontarget	Nontarget	RBM46.target	Nontarget
Brca2	ENSMUSG00000041147.10	0.012432	Nontarget	Nontarget	RBM46.target	Nontarget
Brcc3	ENSMUSG00000031201.17	-0.0818834	Nontarget	Nontarget	Nontarget	Nontarget
Brd1	ENSMUSG00000022387.16	-0.047334	Nontarget	Nontarget	RBM46.target	Nontarget
Brd2	ENSMUSG00000024335.19	0.0747642	Nontarget	YTHDC2.target	RBM46.target	Nontarget
Brd3	ENSMUSG00000026918.16	-0.0777579	Nontarget	Nontarget	RBM46.target	Nontarget
Brd4	ENSMUSG00000024002.16	-0.264717	Nontarget	Nontarget	RBM46.target	Nontarget
Brd7	ENSMUSG00000031660.13	0.117543	Nontarget	Nontarget	RBM46.target	Nontarget
Brd8	ENSMUSG00000003778.14	-0.126725	Nontarget	Nontarget	RBM46.target	Nontarget
Brd9	ENSMUSG00000057649.6	-0.0200977	Nontarget	Nontarget	RBM46.target	Nontarget
Brdt	ENSMUSG00000029279.15	0.0672874	Nontarget	Nontarget	RBM46.target	Nontarget
Brf1	ENSMUSG00000011158.8	-0.00611517	Nontarget	Nontarget	Nontarget	Nontarget
Bri3	ENSMUSG00000047843.16	0.0354314	Nontarget	Nontarget	Nontarget	Nontarget
Brip1	ENSMUSG00000034329.16	-0.0316038	Nontarget	Nontarget	RBM46.target	Nontarget
Brix1	ENSMUSG00000022247.12	0.0328657	Nontarget	Nontarget	RBM46.target	Nontarget
Brk1	ENSMUSG00000033940.8	0.114798	Nontarget	Nontarget	Nontarget	Nontarget
Brms1l	ENSMUSG00000012076.8	-0.0921386	MEIOC.target	Nontarget	RBM46.target	MEIOC.RBM46.target
Brox	ENSMUSG00000046836.13	-0.068945	MEIOC.target	Nontarget	RBM46.target	MEIOC.RBM46.target
Brpf1	ENSMUSG00000001632.16	-0.0104446	Nontarget	Nontarget	Nontarget	Nontarget
Brpf3	ENSMUSG00000063952.15	-0.168118	Nontarget	Nontarget	RBM46.target	Nontarget
Brsk1	ENSMUSG00000035390.16	0.206665	Nontarget	Nontarget	Nontarget	Nontarget
Brsk2	ENSMUSG00000053046.15	-0.0360321	Nontarget	Nontarget	Nontarget	Nontarget
Brwd1	ENSMUSG00000022914.15	-0.107603	Nontarget	Nontarget	RBM46.target	Nontarget
Brwd3	ENSMUSG00000063663.11	-0.00682103	Nontarget	Nontarget	RBM46.target	Nontarget
Bscl2	ENSMUSG00000071657.12	0.358435	Nontarget	Nontarget	Nontarget	Nontarget
Bsdc1	ENSMUSG00000040859.14	0.03184	Nontarget	Nontarget	Nontarget	Nontarget
Bsg	ENSMUSG00000023175.15	0.406806	Nontarget	Nontarget	Nontarget	Nontarget
Btaf1	ENSMUSG00000040565.7	0.29532	Nontarget	Nontarget	RBM46.target	Nontarget
Btbd1	ENSMUSG00000025103.8	-0.107845	Nontarget	Nontarget	RBM46.target	Nontarget
Btbd10	ENSMUSG00000038187.14	-0.00113394	Nontarget	Nontarget	RBM46.target	Nontarget
Btbd18	ENSMUSG00000086598.9	0.0243305	MEIOC.target	Nontarget	Nontarget	MEIOC.target
Btbd3	ENSMUSG00000062098.11	-0.0193794	Nontarget	Nontarget	RBM46.target	Nontarget
Btbd7	ENSMUSG00000041702.7	0.115638	Nontarget	Nontarget	RBM46.target	Nontarget
Btbd9	ENSMUSG00000062202.13	0.0712348	Nontarget	Nontarget	Nontarget	Nontarget
Btf3	ENSMUSG00000021660.14	0.0515151	MEIOC.target	Nontarget	RBM46.target	MEIOC.RBM46.target
Btf3l4	ENSMUSG00000028568.16	-0.102263	Nontarget	Nontarget	RBM46.target	Nontarget
Btnl10	ENSMUSG00000020490.16	-0.0418456	Nontarget	Nontarget	Nontarget	Nontarget
Btrc	ENSMUSG00000025217.15	0.122278	Nontarget	Nontarget	Nontarget	Nontarget
Bub1	ENSMUSG00000027379.13	-0.0442985	Nontarget	Nontarget	RBM46.target	Nontarget
Bub1b	ENSMUSG00000040084.9	-0.0779805	Nontarget	Nontarget	RBM46.target	Nontarget
Bub3	ENSMUSG00000066979.6	0.0349498	Nontarget	Nontarget	RBM46.target	Nontarget
Bud31	ENSMUSG00000038722.17	0.294027	Nontarget	Nontarget	Nontarget	Nontarget
Bzw1	ENSMUSG00000051223.14	-0.00902019	MEIOC.target	YTHDC2.target	RBM46.target	MEIOC.YTHDC2.RBM46.target
Bzw2	ENSMUSG00000020547.5	0.0549858	Nontarget	Nontarget	Nontarget	Nontarget
C1d	ENSMUSG00000000581.8	0.0515187	MEIOC.target	Nontarget	RBM46.target	MEIOC.RBM46.target
C1galt1	ENSMUSG00000042460.5	-0.166135	MEIOC.target	Nontarget	RBM46.target	MEIOC.RBM46.target
C1qtnf7	ENSMUSG00000061535.11	-0.228772	Nontarget	Nontarget	Nontarget	Nontarget
C2cd2	ENSMUSG00000045975.7	-0.14799	Nontarget	Nontarget	Nontarget	Nontarget
C2cd3	ENSMUSG00000047248.20	-0.0264634	Nontarget	Nontarget	RBM46.target	Nontarget
C2cd5	ENSMUSG00000030279.15	0.223872	Nontarget	Nontarget	RBM46.target	Nontarget
C2cd6	ENSMUSG00000072295.5	0.216892	Nontarget	Nontarget	Nontarget	Nontarget
C330007P06Rik	ENSMUSG00000006423.15	0.00183978	Nontarget	Nontarget	Nontarget	Nontarget
C330018D20Rik	ENSMUSG00000024592.15	-0.0173558	MEIOC.target	Nontarget	Nontarget	MEIOC.target
C330027C09Rik	ENSMUSG00000033031.13	-0.0263953	MEIOC.target	Nontarget	RBM46.target	MEIOC.RBM46.target
C77080	ENSMUSG00000050390.12	0.0655589	Nontarget	Nontarget	RBM46.target	Nontarget
C77370	ENSMUSG00000046449.15	0.0821076	Nontarget	Nontarget	RBM46.target	Nontarget
C87436	ENSMUSG00000046679.16	-0.166772	Nontarget	Nontarget	Nontarget	Nontarget
Caap1	ENSMUSG00000028578.8	-0.0577107	MEIOC.target	Nontarget	RBM46.target	MEIOC.RBM46.target
Cab39	ENSMUSG00000036707.16	0.0569421	MEIOC.target	Nontarget	RBM46.target	MEIOC.RBM46.target
Cab39l	ENSMUSG00000021981.10	0.0745886	MEIOC.target	Nontarget	RBM46.target	MEIOC.RBM46.target
Cabin1	ENSMUSG00000020196.10	-0.0808552	Nontarget	Nontarget	Nontarget	Nontarget
Cables1	ENSMUSG00000040957.15	-0.270755	Nontarget	Nontarget	Nontarget	Nontarget
Cables2	ENSMUSG00000038990.14	-0.118324	Nontarget	Nontarget	RBM46.target	Nontarget
Cabp1	ENSMUSG00000029544.16	0.0660783	Nontarget	Nontarget	Nontarget	Nontarget
Cachd1	ENSMUSG00000028532.14	-0.0329273	Nontarget	Nontarget	Nontarget	Nontarget
Cacna1a	ENSMUSG00000034656.17	0.0214887	Nontarget	Nontarget	Nontarget	Nontarget
Cacna1b	ENSMUSG00000004113.18	0.155855	Nontarget	Nontarget	Nontarget	Nontarget
Cacna1c	ENSMUSG00000051331.15	-0.02782	Nontarget	Nontarget	Nontarget	Nontarget
Cacna1d	ENSMUSG00000015968.17	-0.0995655	Nontarget	Nontarget	Nontarget	Nontarget
Cacna1h	ENSMUSG00000024112.16	-0.306722	Nontarget	Nontarget	Nontarget	Nontarget
Cacna2d1	ENSMUSG00000040118.15	-0.245259	Nontarget	Nontarget	Nontarget	Nontarget
Cacna2d3	ENSMUSG00000021991.9	-0.054292	Nontarget	Nontarget	Nontarget	Nontarget
Cacnb2	ENSMUSG00000057914.15	-0.157575	Nontarget	Nontarget	Nontarget	Nontarget
Cacnb4	ENSMUSG00000017412.15	-0.175919	Nontarget	Nontarget	Nontarget	Nontarget
Cacng5	ENSMUSG00000040373.12	-0.0366806	Nontarget	Nontarget	Nontarget	Nontarget
Cacul1	ENSMUSG00000033417.15	-0.053033	MEIOC.target	Nontarget	RBM46.target	MEIOC.RBM46.target
Cacybp	ENSMUSG00000014226.10	-0.0114199	Nontarget	Nontarget	RBM46.target	Nontarget
Cad	ENSMUSG00000013629.16	-0.123993	Nontarget	Nontarget	Nontarget	Nontarget
Cadm1	ENSMUSG00000032076.19	0.233334	Nontarget	Nontarget	RBM46.target	Nontarget
Cadps	ENSMUSG00000054423.14	-0.0764684	Nontarget	Nontarget	Nontarget	Nontarget
Cadps2	ENSMUSG00000017978.18	0.0814649	Nontarget	Nontarget	Nontarget	Nontarget
Cage1	ENSMUSG00000044566.15	-0.0874888	Nontarget	Nontarget	Nontarget	Nontarget
Calcoco1	ENSMUSG00000023055.9	-0.143901	Nontarget	Nontarget	Nontarget	Nontarget
Calcrl	ENSMUSG00000059588.13	0.0725775	Nontarget	Nontarget	Nontarget	Nontarget
Cald1	ENSMUSG00000029761.16	-0.191418	Nontarget	Nontarget	Nontarget	Nontarget
Calhm2	ENSMUSG00000033033.10	-0.16717	Nontarget	Nontarget	Nontarget	Nontarget
Calm1	ENSMUSG00000001175.14	0.104531	MEIOC.target	Nontarget	RBM46.target	MEIOC.RBM46.target
Calm2	ENSMUSG00000036438.12	0.0604192	Nontarget	Nontarget	RBM46.target	Nontarget
Calm3	ENSMUSG00000019370.10	-0.0835305	MEIOC.target	YTHDC2.target	RBM46.target	MEIOC.YTHDC2.RBM46.target
Calr	ENSMUSG00000003814.8	0.165606	Nontarget	Nontarget	RBM46.target	Nontarget
Calr4	ENSMUSG00000028558.14	0.0679897	Nontarget	Nontarget	Nontarget	Nontarget
Calu	ENSMUSG00000029767.16	-0.0899911	MEIOC.target	YTHDC2.target	RBM46.target	MEIOC.YTHDC2.RBM46.target
Camk1d	ENSMUSG00000039145.16	-0.166093	Nontarget	Nontarget	Nontarget	Nontarget
Camk2d	ENSMUSG00000053819.16	-0.0193509	Nontarget	Nontarget	Nontarget	Nontarget
Camk2g	ENSMUSG00000021820.17	0.107677	Nontarget	Nontarget	Nontarget	Nontarget
Camkk2	ENSMUSG00000029471.13	-0.0179729	Nontarget	YTHDC2.target	RBM46.target	Nontarget
Camkmt	ENSMUSG00000071037.5	0.103122	Nontarget	Nontarget	RBM46.target	Nontarget
Caml	ENSMUSG00000021501.4	-0.0111942	Nontarget	Nontarget	RBM46.target	Nontarget
Camsap1	ENSMUSG00000026933.17	0.135957	Nontarget	Nontarget	RBM46.target	Nontarget
Camsap2	ENSMUSG00000041570.14	-0.0512717	MEIOC.target	Nontarget	RBM46.target	MEIOC.RBM46.target
Camta1	ENSMUSG00000014592.20	-0.378147	Nontarget	Nontarget	RBM46.target	Nontarget
Camta2	ENSMUSG00000040712.16	0.0185611	Nontarget	Nontarget	Nontarget	Nontarget
Cand1	ENSMUSG00000020114.12	-0.0157083	MEIOC.target	YTHDC2.target	RBM46.target	MEIOC.YTHDC2.RBM46.target
Cand2	ENSMUSG00000030319.8	-0.092428	Nontarget	Nontarget	Nontarget	Nontarget
Cant1	ENSMUSG00000025575.14	0.0155486	MEIOC.target	Nontarget	Nontarget	MEIOC.target
Canx	ENSMUSG00000020368.15	0.12996	Nontarget	YTHDC2.target	RBM46.target	Nontarget
Cap1	ENSMUSG00000028656.14	0.0123199	Nontarget	Nontarget	RBM46.target	Nontarget
Capn10	ENSMUSG00000026270.11	0.145423	Nontarget	Nontarget	Nontarget	Nontarget
Capn15	ENSMUSG00000037326.10	-0.22069	Nontarget	Nontarget	Nontarget	Nontarget
Capn6	ENSMUSG00000067276.5	0.145282	Nontarget	Nontarget	Nontarget	Nontarget
Capn7	ENSMUSG00000021893.13	-0.0484923	Nontarget	Nontarget	RBM46.target	Nontarget
Capns1	ENSMUSG00000001794.13	0.0116183	Nontarget	Nontarget	Nontarget	Nontarget
Caprin1	ENSMUSG00000027184.14	0.0181208	Nontarget	Nontarget	RBM46.target	Nontarget
Caprin2	ENSMUSG00000030309.16	-0.00307054	Nontarget	Nontarget	RBM46.target	Nontarget
Capza1	ENSMUSG00000070372.11	0.0718863	Nontarget	Nontarget	RBM46.target	Nontarget
Capza2	ENSMUSG00000015733.13	-0.0868885	MEIOC.target	Nontarget	RBM46.target	MEIOC.RBM46.target
Capzb	ENSMUSG00000028745.18	-0.0015598	Nontarget	Nontarget	RBM46.target	Nontarget
Car5b	ENSMUSG00000031373.4	0.120866	Nontarget	Nontarget	Nontarget	Nontarget
Car7	ENSMUSG00000031883.13	0.132814	Nontarget	Nontarget	Nontarget	Nontarget
Carf	ENSMUSG00000026017.13	-0.123157	Nontarget	Nontarget	Nontarget	Nontarget
Carhsp1	ENSMUSG00000008393.8	0.0880057	Nontarget	Nontarget	Nontarget	Nontarget
Carm1	ENSMUSG00000032185.15	0.0137061	Nontarget	Nontarget	Nontarget	Nontarget
Carmil1	ENSMUSG00000021338.17	-0.113105	Nontarget	Nontarget	Nontarget	Nontarget
Carnmt1	ENSMUSG00000024726.9	0.0783192	MEIOC.target	Nontarget	Nontarget	MEIOC.target
Cars	ENSMUSG00000010755.17	-0.025587	Nontarget	Nontarget	RBM46.target	Nontarget
Cars2	ENSMUSG00000056228.10	0.0106037	Nontarget	Nontarget	RBM46.target	Nontarget
Casc1	ENSMUSG00000043541.16	0.0630146	Nontarget	Nontarget	Nontarget	Nontarget
Casc3	ENSMUSG00000078676.9	-0.0657767	MEIOC.target	Nontarget	RBM46.target	MEIOC.RBM46.target
Casc4	ENSMUSG00000060227.15	-0.163402	MEIOC.target	Nontarget	RBM46.target	MEIOC.RBM46.target
Casd1	ENSMUSG00000015189.12	-0.111933	MEIOC.target	Nontarget	Nontarget	MEIOC.target
Cask	ENSMUSG00000031012.17	0.0379548	Nontarget	Nontarget	RBM46.target	Nontarget
Caskin1	ENSMUSG00000033597.8	-0.163981	Nontarget	Nontarget	Nontarget	Nontarget
Casp2	ENSMUSG00000029863.13	0.0656785	Nontarget	Nontarget	RBM46.target	Nontarget
Casp3	ENSMUSG00000031628.9	0.0663873	MEIOC.target	YTHDC2.target	RBM46.target	MEIOC.YTHDC2.RBM46.target
Casp6	ENSMUSG00000027997.9	0.0580676	Nontarget	Nontarget	Nontarget	Nontarget
Casp7	ENSMUSG00000025076.9	0.176762	Nontarget	Nontarget	RBM46.target	Nontarget
Casp8	ENSMUSG00000026029.14	-0.00630372	Nontarget	Nontarget	Nontarget	Nontarget
Casp8ap2	ENSMUSG00000028282.12	-0.0215949	Nontarget	YTHDC2.target	RBM46.target	Nontarget
Casp9	ENSMUSG00000028914.13	-0.124705	MEIOC.target	Nontarget	Nontarget	MEIOC.target
Cast	ENSMUSG00000021585.9	0.0455567	Nontarget	Nontarget	Nontarget	Nontarget
Cat	ENSMUSG00000027187.10	-0.217229	Nontarget	Nontarget	RBM46.target	Nontarget
Catsper2	ENSMUSG00000033486.14	0.138336	Nontarget	Nontarget	Nontarget	Nontarget
Catsperg1	ENSMUSG00000049676.14	-0.315514	Nontarget	Nontarget	Nontarget	Nontarget
Cav1	ENSMUSG00000007655.16	0.0430026	Nontarget	Nontarget	Nontarget	Nontarget
Cavin2	ENSMUSG00000045954.7	-0.0308864	Nontarget	Nontarget	Nontarget	Nontarget
Cbarp	ENSMUSG00000035640.18	-0.0227048	Nontarget	Nontarget	RBM46.target	Nontarget
Cbfa2t2	ENSMUSG00000038533.15	0.0219355	MEIOC.target	Nontarget	RBM46.target	MEIOC.RBM46.target
Cbfb	ENSMUSG00000031885.14	-0.271499	MEIOC.target	YTHDC2.target	RBM46.target	MEIOC.YTHDC2.RBM46.target
Cbl	ENSMUSG00000034342.9	-0.186102	MEIOC.target	Nontarget	RBM46.target	MEIOC.RBM46.target
Cblb	ENSMUSG00000022637.10	0.0305153	Nontarget	YTHDC2.target	RBM46.target	Nontarget
Cbll1	ENSMUSG00000020659.16	-0.111319	MEIOC.target	Nontarget	RBM46.target	MEIOC.RBM46.target
Cbr4	ENSMUSG00000031641.14	0.0574067	Nontarget	Nontarget	Nontarget	Nontarget
Cbwd1	ENSMUSG00000024878.8	-0.00395405	Nontarget	Nontarget	RBM46.target	Nontarget
Cbx1	ENSMUSG00000018666.13	0.0330184	MEIOC.target	YTHDC2.target	RBM46.target	MEIOC.YTHDC2.RBM46.target
Cbx3	ENSMUSG00000029836.15	-0.103477	MEIOC.target	YTHDC2.target	RBM46.target	MEIOC.YTHDC2.RBM46.target
Cbx4	ENSMUSG00000039989.7	-0.180399	Nontarget	YTHDC2.target	RBM46.target	Nontarget
Cbx5	ENSMUSG00000009575.14	-0.0117104	Nontarget	Nontarget	RBM46.target	Nontarget
Cbx7	ENSMUSG00000053411.16	-0.279454	Nontarget	Nontarget	Nontarget	Nontarget
Cc2d1a	ENSMUSG00000036686.16	-0.1466	Nontarget	Nontarget	Nontarget	Nontarget
Cc2d1b	ENSMUSG00000028582.14	-0.123258	Nontarget	Nontarget	Nontarget	Nontarget
Cc2d2a	ENSMUSG00000039765.15	-0.0389344	Nontarget	Nontarget	Nontarget	Nontarget
Cc2d2b	ENSMUSG00000108929.2	0.00350845	Nontarget	Nontarget	Nontarget	Nontarget
Ccar1	ENSMUSG00000020074.7	-0.127962	Nontarget	YTHDC2.target	RBM46.target	Nontarget
Ccar2	ENSMUSG00000033712.5	0.0633495	Nontarget	Nontarget	Nontarget	Nontarget
Ccbe1	ENSMUSG00000046318.15	-0.0214046	Nontarget	Nontarget	Nontarget	Nontarget
Ccdc107	ENSMUSG00000028461.12	-0.185207	Nontarget	Nontarget	Nontarget	Nontarget
Ccdc112	ENSMUSG00000071855.4	0.061699	Nontarget	Nontarget	RBM46.target	Nontarget
Ccdc114	ENSMUSG00000040189.17	-0.0504852	Nontarget	Nontarget	Nontarget	Nontarget
Ccdc117	ENSMUSG00000020482.4	0.123575	MEIOC.target	Nontarget	RBM46.target	MEIOC.RBM46.target
Ccdc12	ENSMUSG00000019659.8	0.100772	Nontarget	Nontarget	Nontarget	Nontarget
Ccdc122	ENSMUSG00000034795.14	0.0988895	MEIOC.target	Nontarget	Nontarget	MEIOC.target
Ccdc130	ENSMUSG00000004994.12	-0.000949719	Nontarget	Nontarget	Nontarget	Nontarget
Ccdc134	ENSMUSG00000068114.6	0.0456444	MEIOC.target	Nontarget	Nontarget	MEIOC.target
Ccdc136	ENSMUSG00000029769.16	0.242587	Nontarget	Nontarget	Nontarget	Nontarget
Ccdc138	ENSMUSG00000038010.9	0.026209	Nontarget	Nontarget	RBM46.target	Nontarget
Ccdc14	ENSMUSG00000022833.6	-0.0664773	MEIOC.target	Nontarget	RBM46.target	MEIOC.RBM46.target
Ccdc141	ENSMUSG00000044033.16	-0.13046	Nontarget	Nontarget	Nontarget	Nontarget
Ccdc15	ENSMUSG00000034303.7	0.0870452	Nontarget	Nontarget	RBM46.target	Nontarget
Ccdc150	ENSMUSG00000025983.11	-0.126476	Nontarget	Nontarget	Nontarget	Nontarget
Ccdc152	ENSMUSG00000091119.1	0.0757867	Nontarget	Nontarget	Nontarget	Nontarget
Ccdc155	ENSMUSG00000038292.14	0.100705	Nontarget	Nontarget	Nontarget	Nontarget
Ccdc157	ENSMUSG00000051427.14	0.0130588	MEIOC.target	Nontarget	Nontarget	MEIOC.target
Ccdc158	ENSMUSG00000050050.17	-0.0519438	MEIOC.target	Nontarget	RBM46.target	MEIOC.RBM46.target
Ccdc160	ENSMUSG00000073207.1	-0.0307773	Nontarget	Nontarget	Nontarget	Nontarget
Ccdc167	ENSMUSG00000024018.17	0.104201	Nontarget	Nontarget	Nontarget	Nontarget
Ccdc170	ENSMUSG00000019767.12	-0.118562	Nontarget	Nontarget	Nontarget	Nontarget
Ccdc171	ENSMUSG00000052407.16	0.0186114	Nontarget	Nontarget	Nontarget	Nontarget
Ccdc172	ENSMUSG00000025090.8	-0.0245255	MEIOC.target	Nontarget	RBM46.target	MEIOC.RBM46.target
Ccdc174	ENSMUSG00000034083.16	0.0305615	Nontarget	Nontarget	Nontarget	Nontarget
Ccdc18	ENSMUSG00000056531.11	0.0522763	Nontarget	Nontarget	RBM46.target	Nontarget
Ccdc180	ENSMUSG00000035539.13	-0.262987	Nontarget	Nontarget	Nontarget	Nontarget
Ccdc181	ENSMUSG00000026578.6	0.0223259	Nontarget	Nontarget	RBM46.target	Nontarget
Ccdc186	ENSMUSG00000035173.14	-0.0944602	Nontarget	Nontarget	RBM46.target	Nontarget
Ccdc191	ENSMUSG00000022701.17	-0.163727	Nontarget	Nontarget	Nontarget	Nontarget
Ccdc25	ENSMUSG00000022035.6	-0.0155128	MEIOC.target	Nontarget	RBM46.target	MEIOC.RBM46.target
Ccdc28a	ENSMUSG00000059554.12	-0.155082	Nontarget	Nontarget	Nontarget	Nontarget
Ccdc28b	ENSMUSG00000028795.15	0.10549	Nontarget	Nontarget	Nontarget	Nontarget
Ccdc30	ENSMUSG00000028637.15	-0.499068	Nontarget	Nontarget	Nontarget	Nontarget
Ccdc34	ENSMUSG00000027160.16	0.0390412	Nontarget	Nontarget	RBM46.target	Nontarget
Ccdc36	ENSMUSG00000047220.5	-0.0162315	Nontarget	Nontarget	RBM46.target	Nontarget
Ccdc39	ENSMUSG00000027676.11	-0.108071	Nontarget	Nontarget	Nontarget	Nontarget
Ccdc43	ENSMUSG00000020925.16	-0.105132	MEIOC.target	Nontarget	Nontarget	MEIOC.target
Ccdc50	ENSMUSG00000038127.14	-0.243966	MEIOC.target	Nontarget	RBM46.target	MEIOC.RBM46.target
Ccdc57	ENSMUSG00000048445.6	-0.0518203	Nontarget	Nontarget	Nontarget	Nontarget
Ccdc58	ENSMUSG00000075229.10	0.155924	Nontarget	Nontarget	RBM46.target	Nontarget
Ccdc59	ENSMUSG00000019897.8	-0.101294	MEIOC.target	Nontarget	Nontarget	MEIOC.target
Ccdc6	ENSMUSG00000048701.13	-0.218852	Nontarget	Nontarget	RBM46.target	Nontarget
Ccdc61	ENSMUSG00000074358.9	-0.0293864	Nontarget	Nontarget	Nontarget	Nontarget
Ccdc62	ENSMUSG00000061882.12	-0.175247	Nontarget	Nontarget	Nontarget	Nontarget
Ccdc66	ENSMUSG00000046753.10	0.0303389	Nontarget	Nontarget	RBM46.target	Nontarget
Ccdc73	ENSMUSG00000045106.12	-0.023672	Nontarget	Nontarget	RBM46.target	Nontarget
Ccdc77	ENSMUSG00000030177.14	0.161223	Nontarget	Nontarget	Nontarget	Nontarget
Ccdc82	ENSMUSG00000079084.10	0.0123286	Nontarget	YTHDC2.target	RBM46.target	Nontarget
Ccdc84	ENSMUSG00000043923.8	0.0783149	Nontarget	Nontarget	Nontarget	Nontarget
Ccdc85c	ENSMUSG00000084883.2	-0.130848	Nontarget	Nontarget	RBM46.target	Nontarget
Ccdc86	ENSMUSG00000024732.7	0.0219796	Nontarget	Nontarget	Nontarget	Nontarget
Ccdc88a	ENSMUSG00000032740.16	-0.0307863	MEIOC.target	Nontarget	RBM46.target	MEIOC.RBM46.target
Ccdc88c	ENSMUSG00000021182.15	-0.13989	Nontarget	Nontarget	RBM46.target	Nontarget
Ccdc9	ENSMUSG00000041375.18	0.0208054	Nontarget	Nontarget	Nontarget	Nontarget
Ccdc90b	ENSMUSG00000030613.13	0.12412	Nontarget	Nontarget	RBM46.target	Nontarget
Ccdc91	ENSMUSG00000030301.17	0.0275021	MEIOC.target	Nontarget	Nontarget	MEIOC.target
Ccdc92	ENSMUSG00000037979.13	-0.0092226	Nontarget	Nontarget	Nontarget	Nontarget
Ccdc93	ENSMUSG00000026339.18	0.112274	Nontarget	Nontarget	Nontarget	Nontarget
Ccm2	ENSMUSG00000000378.15	0.112296	Nontarget	Nontarget	Nontarget	Nontarget
Ccnb3	ENSMUSG00000051592.14	0.0250025	Nontarget	Nontarget	RBM46.target	Nontarget
Ccnc	ENSMUSG00000028252.20	-0.0707028	MEIOC.target	Nontarget	RBM46.target	MEIOC.RBM46.target
Ccnd3	ENSMUSG00000034165.16	-0.165359	Nontarget	Nontarget	Nontarget	Nontarget
Ccndbp1	ENSMUSG00000023572.16	-0.0143724	Nontarget	Nontarget	RBM46.target	Nontarget
Ccne2	ENSMUSG00000028212.16	0.0794551	Nontarget	Nontarget	RBM46.target	Nontarget
Ccnf	ENSMUSG00000072082.6	0.0150227	Nontarget	Nontarget	RBM46.target	Nontarget
Ccng2	ENSMUSG00000029385.14	0.0971883	Nontarget	Nontarget	RBM46.target	Nontarget
Ccnh	ENSMUSG00000021548.10	0.0775269	Nontarget	Nontarget	RBM46.target	Nontarget
Ccni	ENSMUSG00000063015.12	0.0251147	MEIOC.target	Nontarget	RBM46.target	MEIOC.RBM46.target
Ccnj	ENSMUSG00000025010.13	-0.232832	Nontarget	YTHDC2.target	RBM46.target	Nontarget
Ccnjl	ENSMUSG00000044707.7	-0.346616	Nontarget	Nontarget	Nontarget	Nontarget
Ccnk	ENSMUSG00000021258.10	0.0181586	Nontarget	Nontarget	RBM46.target	Nontarget
Ccnl1	ENSMUSG00000027829.15	-0.130126	MEIOC.target	Nontarget	Nontarget	MEIOC.target
Ccnl2	ENSMUSG00000029068.16	-0.111859	MEIOC.target	Nontarget	Nontarget	MEIOC.target
Ccnt1	ENSMUSG00000011960.12	-0.288171	MEIOC.target	Nontarget	RBM46.target	MEIOC.RBM46.target
Ccnt2	ENSMUSG00000026349.14	-0.0860419	MEIOC.target	Nontarget	Nontarget	MEIOC.target
Ccny	ENSMUSG00000024286.7	-0.039646	Nontarget	Nontarget	RBM46.target	Nontarget
Ccnyl1	ENSMUSG00000070871.10	0.0440882	Nontarget	Nontarget	RBM46.target	Nontarget
Ccp110	ENSMUSG00000033904.16	0.06068	Nontarget	Nontarget	RBM46.target	Nontarget
Ccs	ENSMUSG00000034108.5	0.0325167	Nontarget	Nontarget	Nontarget	Nontarget
Ccser2	ENSMUSG00000058690.14	-0.149782	MEIOC.target	Nontarget	RBM46.target	MEIOC.RBM46.target
Cct2	ENSMUSG00000034024.8	-0.0822894	Nontarget	Nontarget	RBM46.target	Nontarget
Cct3	ENSMUSG00000001416.13	0.0189221	Nontarget	Nontarget	RBM46.target	Nontarget
Cct4	ENSMUSG00000007739.10	0.0847206	Nontarget	Nontarget	RBM46.target	Nontarget
Cct5	ENSMUSG00000022234.14	0.05409	Nontarget	Nontarget	RBM46.target	Nontarget
Cct7	ENSMUSG00000030007.8	0.00989907	Nontarget	Nontarget	RBM46.target	Nontarget
Cct8	ENSMUSG00000025613.13	0.0479254	Nontarget	Nontarget	RBM46.target	Nontarget
Ccz1	ENSMUSG00000029617.10	0.143662	MEIOC.target	Nontarget	RBM46.target	MEIOC.RBM46.target
Cd164	ENSMUSG00000019818.15	0.0827162	Nontarget	Nontarget	RBM46.target	Nontarget
Cd200	ENSMUSG00000022661.14	0.0104472	Nontarget	Nontarget	Nontarget	Nontarget
Cd274	ENSMUSG00000016496.7	0.027794	Nontarget	Nontarget	Nontarget	Nontarget
Cd276	ENSMUSG00000035914.11	-0.0949591	Nontarget	Nontarget	Nontarget	Nontarget
Cd2ap	ENSMUSG00000061665.6	-0.10689	Nontarget	Nontarget	RBM46.target	Nontarget
Cd302	ENSMUSG00000060703.12	-0.0619411	Nontarget	Nontarget	Nontarget	Nontarget
Cd34	ENSMUSG00000016494.9	-0.0396288	Nontarget	Nontarget	Nontarget	Nontarget
Cd47	ENSMUSG00000055447.18	0.0210257	Nontarget	Nontarget	RBM46.target	Nontarget
Cd81	ENSMUSG00000037706.17	0.111297	Nontarget	Nontarget	Nontarget	Nontarget
Cd82	ENSMUSG00000027215.13	-0.04043	Nontarget	Nontarget	Nontarget	Nontarget
Cd9	ENSMUSG00000030342.8	-0.243299	Nontarget	Nontarget	RBM46.target	Nontarget
Cd99l2	ENSMUSG00000035776.14	-0.0814301	Nontarget	Nontarget	Nontarget	Nontarget
Cdadc1	ENSMUSG00000021982.14	-0.000243581	Nontarget	Nontarget	Nontarget	Nontarget
Cdan1	ENSMUSG00000027284.16	0.163175	Nontarget	Nontarget	Nontarget	Nontarget
Cdc123	ENSMUSG00000039128.13	0.0623469	Nontarget	Nontarget	Nontarget	Nontarget
Cdc14a	ENSMUSG00000033502.14	-0.2766	Nontarget	Nontarget	Nontarget	Nontarget
Cdc14b	ENSMUSG00000033102.15	0.112916	Nontarget	Nontarget	RBM46.target	Nontarget
Cdc16	ENSMUSG00000038416.15	0.05322	Nontarget	Nontarget	RBM46.target	Nontarget
Cdc23	ENSMUSG00000024370.16	-0.0591696	Nontarget	Nontarget	RBM46.target	Nontarget
Cdc25a	ENSMUSG00000032477.13	-0.0335988	MEIOC.target	YTHDC2.target	RBM46.target	MEIOC.YTHDC2.RBM46.target
Cdc26	ENSMUSG00000066149.11	-0.0376853	MEIOC.target	Nontarget	RBM46.target	MEIOC.RBM46.target
Cdc27	ENSMUSG00000020687.13	-0.0765534	MEIOC.target	Nontarget	RBM46.target	MEIOC.RBM46.target
Cdc34	ENSMUSG00000020307.15	-0.0273132	Nontarget	Nontarget	RBM46.target	Nontarget
Cdc37	ENSMUSG00000019471.10	-0.00802765	Nontarget	Nontarget	Nontarget	Nontarget
Cdc37l1	ENSMUSG00000024780.7	-0.115473	MEIOC.target	Nontarget	RBM46.target	MEIOC.RBM46.target
Cdc40	ENSMUSG00000038446.8	-0.134759	MEIOC.target	Nontarget	RBM46.target	MEIOC.RBM46.target
Cdc42	ENSMUSG00000006699.17	0.177941	MEIOC.target	Nontarget	RBM46.target	MEIOC.RBM46.target
Cdc42bpa	ENSMUSG00000026490.18	0.143498	Nontarget	Nontarget	RBM46.target	Nontarget
Cdc42bpb	ENSMUSG00000021279.5	0.047855	Nontarget	Nontarget	Nontarget	Nontarget
Cdc42bpg	ENSMUSG00000024769.7	0.0332022	Nontarget	Nontarget	Nontarget	Nontarget
Cdc42ep3	ENSMUSG00000036533.8	-0.0941554	MEIOC.target	Nontarget	Nontarget	MEIOC.target
Cdc42ep4	ENSMUSG00000041598.7	0.0418014	MEIOC.target	Nontarget	Nontarget	MEIOC.target
Cdc42ep5	ENSMUSG00000063838.6	0.155003	Nontarget	Nontarget	Nontarget	Nontarget
Cdc42se1	ENSMUSG00000046722.14	-0.150404	Nontarget	Nontarget	Nontarget	Nontarget
Cdc42se2	ENSMUSG00000052298.12	0.104043	Nontarget	Nontarget	RBM46.target	Nontarget
Cdc45	ENSMUSG00000000028.14	-0.0162254	Nontarget	Nontarget	Nontarget	Nontarget
Cdc5l	ENSMUSG00000023932.8	0.0578206	Nontarget	Nontarget	RBM46.target	Nontarget
Cdc6	ENSMUSG00000017499.15	-0.0439604	Nontarget	Nontarget	Nontarget	Nontarget
Cdc7	ENSMUSG00000029283.17	-0.0118251	MEIOC.target	Nontarget	RBM46.target	MEIOC.RBM46.target
Cdc73	ENSMUSG00000026361.9	-0.021918	MEIOC.target	Nontarget	RBM46.target	MEIOC.RBM46.target
Cdca2	ENSMUSG00000048922.18	-0.0115198	Nontarget	Nontarget	RBM46.target	Nontarget
Cdca4	ENSMUSG00000047832.9	-0.0786306	MEIOC.target	Nontarget	Nontarget	MEIOC.target
Cdca7	ENSMUSG00000055612.15	-0.513723	MEIOC.target	Nontarget	RBM46.target	MEIOC.RBM46.target
Cdca8	ENSMUSG00000028873.16	-0.0304406	Nontarget	Nontarget	Nontarget	Nontarget
Cdh11	ENSMUSG00000031673.6	-0.226604	Nontarget	Nontarget	Nontarget	Nontarget
Cdh2	ENSMUSG00000024304.14	0.0682913	Nontarget	Nontarget	RBM46.target	Nontarget
Cdh23	ENSMUSG00000012819.15	0.0500238	Nontarget	Nontarget	RBM46.target	Nontarget
Cdh5	ENSMUSG00000031871.9	-0.261576	Nontarget	Nontarget	Nontarget	Nontarget
Cdip1	ENSMUSG00000004071.12	-0.0870472	MEIOC.target	Nontarget	RBM46.target	MEIOC.RBM46.target
Cdipt	ENSMUSG00000030682.4	0.0435655	Nontarget	Nontarget	Nontarget	Nontarget
Cdk1	ENSMUSG00000019942.13	0.082192	Nontarget	Nontarget	RBM46.target	Nontarget
Cdk11b	ENSMUSG00000029062.14	0.0341095	Nontarget	Nontarget	RBM46.target	Nontarget
Cdk12	ENSMUSG00000003119.14	-0.0112546	Nontarget	Nontarget	RBM46.target	Nontarget
Cdk13	ENSMUSG00000041297.8	-0.0620385	Nontarget	Nontarget	RBM46.target	Nontarget
Cdk14	ENSMUSG00000028926.15	-0.0304049	Nontarget	Nontarget	Nontarget	Nontarget
Cdk16	ENSMUSG00000031065.14	-0.0893035	Nontarget	Nontarget	Nontarget	Nontarget
Cdk17	ENSMUSG00000020015.10	0.0509712	MEIOC.target	Nontarget	RBM46.target	MEIOC.RBM46.target
Cdk19	ENSMUSG00000038481.13	-0.0550164	MEIOC.target	Nontarget	RBM46.target	MEIOC.RBM46.target
Cdk2	ENSMUSG00000025358.16	0.206995	Nontarget	Nontarget	RBM46.target	Nontarget
Cdk4	ENSMUSG00000006728.12	-0.0173888	Nontarget	Nontarget	Nontarget	Nontarget
Cdk5	ENSMUSG00000028969.10	0.187901	Nontarget	Nontarget	Nontarget	Nontarget
Cdk5rap1	ENSMUSG00000027487.11	0.238227	Nontarget	Nontarget	Nontarget	Nontarget
Cdk5rap2	ENSMUSG00000039298.16	0.126956	Nontarget	Nontarget	Nontarget	Nontarget
Cdk5rap3	ENSMUSG00000018669.14	0.0643055	Nontarget	Nontarget	Nontarget	Nontarget
Cdk6	ENSMUSG00000040274.11	-0.0744983	Nontarget	Nontarget	Nontarget	Nontarget
Cdk7	ENSMUSG00000069089.8	-0.0212579	Nontarget	Nontarget	RBM46.target	Nontarget
Cdk8	ENSMUSG00000029635.15	-0.0304253	MEIOC.target	YTHDC2.target	RBM46.target	MEIOC.YTHDC2.RBM46.target
Cdk9	ENSMUSG00000009555.16	-0.00227332	Nontarget	Nontarget	Nontarget	Nontarget
Cdkal1	ENSMUSG00000006191.17	0.181697	Nontarget	YTHDC2.target	RBM46.target	Nontarget
Cdkl2	ENSMUSG00000029403.14	0.112002	Nontarget	Nontarget	RBM46.target	Nontarget
Cdkl3	ENSMUSG00000020389.19	0.00957426	Nontarget	Nontarget	Nontarget	Nontarget
Cdkl5	ENSMUSG00000031292.14	0.00927407	MEIOC.target	Nontarget	RBM46.target	MEIOC.RBM46.target
Cdkn2a	ENSMUSG00000044303.6	-0.00600069	Nontarget	Nontarget	RBM46.target	Nontarget
Cdkn3	ENSMUSG00000037628.9	-0.011041	Nontarget	Nontarget	RBM46.target	Nontarget
Cdo1	ENSMUSG00000033022.7	0.396194	Nontarget	Nontarget	Nontarget	Nontarget
Cdon	ENSMUSG00000038119.15	-0.028473	Nontarget	Nontarget	RBM46.target	Nontarget
Cdr2	ENSMUSG00000030878.11	0.111441	MEIOC.target	Nontarget	RBM46.target	MEIOC.RBM46.target
Cds1	ENSMUSG00000029330.8	0.0337133	Nontarget	Nontarget	Nontarget	Nontarget
Cds2	ENSMUSG00000058793.14	0.185831	Nontarget	Nontarget	Nontarget	Nontarget
Cdv3	ENSMUSG00000032803.15	-0.00724995	MEIOC.target	YTHDC2.target	RBM46.target	MEIOC.YTHDC2.RBM46.target
Cdyl	ENSMUSG00000059288.14	-0.00946552	Nontarget	Nontarget	RBM46.target	Nontarget
Cdyl2	ENSMUSG00000031758.10	-0.018845	Nontarget	Nontarget	Nontarget	Nontarget
Cebpg	ENSMUSG00000056216.9	-0.238134	MEIOC.target	Nontarget	RBM46.target	MEIOC.RBM46.target
Cebpz	ENSMUSG00000024081.8	-0.00374049	Nontarget	Nontarget	RBM46.target	Nontarget
Cecr2	ENSMUSG00000071226.11	0.119335	Nontarget	Nontarget	RBM46.target	Nontarget
Celf1	ENSMUSG00000005506.16	0.10878	MEIOC.target	Nontarget	RBM46.target	MEIOC.RBM46.target
Celf2	ENSMUSG00000002107.18	0.00740315	Nontarget	Nontarget	RBM46.target	Nontarget
Celf4	ENSMUSG00000024268.16	0.00220693	MEIOC.target	Nontarget	Nontarget	MEIOC.target
Celsr1	ENSMUSG00000016028.9	-0.0223884	Nontarget	Nontarget	Nontarget	Nontarget
Cemip	ENSMUSG00000052353.13	-0.00615141	Nontarget	Nontarget	Nontarget	Nontarget
Cenpc1	ENSMUSG00000029253.12	0.0762033	Nontarget	Nontarget	RBM46.target	Nontarget
Cenpe	ENSMUSG00000045328.11	0.108935	Nontarget	Nontarget	RBM46.target	Nontarget
Cenpf	ENSMUSG00000026605.14	0.0285392	Nontarget	YTHDC2.target	RBM46.target	Nontarget
Cenph	ENSMUSG00000045273.8	0.148929	Nontarget	Nontarget	RBM46.target	Nontarget
Cenpi	ENSMUSG00000031262.12	0.20987	Nontarget	Nontarget	Nontarget	Nontarget
Cenpj	ENSMUSG00000064128.7	0.0465061	Nontarget	Nontarget	RBM46.target	Nontarget
Cenpk	ENSMUSG00000021714.15	-0.0300404	Nontarget	Nontarget	Nontarget	Nontarget
Cenpn	ENSMUSG00000031756.5	0.0105358	Nontarget	Nontarget	RBM46.target	Nontarget
Cenpo	ENSMUSG00000020652.17	0.0345699	Nontarget	Nontarget	Nontarget	Nontarget
Cenpp	ENSMUSG00000021391.10	0.262074	Nontarget	Nontarget	Nontarget	Nontarget
Cenpu	ENSMUSG00000031629.14	-0.0684033	Nontarget	Nontarget	RBM46.target	Nontarget
Cenpv	ENSMUSG00000018509.8	-0.0286939	Nontarget	Nontarget	Nontarget	Nontarget
Cep104	ENSMUSG00000039523.16	-0.0357149	MEIOC.target	Nontarget	RBM46.target	MEIOC.RBM46.target
Cep112	ENSMUSG00000020728.17	0.138675	Nontarget	Nontarget	Nontarget	Nontarget
Cep120	ENSMUSG00000048799.7	-0.06754	Nontarget	Nontarget	RBM46.target	Nontarget
Cep126	ENSMUSG00000040729.7	0.0695991	Nontarget	Nontarget	RBM46.target	Nontarget
Cep128	ENSMUSG00000061533.16	0.0800347	Nontarget	Nontarget	Nontarget	Nontarget
Cep131	ENSMUSG00000039781.14	-0.0636419	Nontarget	Nontarget	Nontarget	Nontarget
Cep135	ENSMUSG00000036403.15	-0.0196121	MEIOC.target	Nontarget	RBM46.target	MEIOC.RBM46.target
Cep152	ENSMUSG00000068394.4	0.101119	Nontarget	Nontarget	Nontarget	Nontarget
Cep162	ENSMUSG00000056919.9	-0.00085199	Nontarget	Nontarget	Nontarget	Nontarget
Cep164	ENSMUSG00000043987.18	-0.267078	Nontarget	Nontarget	Nontarget	Nontarget
Cep170	ENSMUSG00000057335.11	0.0504263	MEIOC.target	Nontarget	RBM46.target	MEIOC.RBM46.target
Cep170b	ENSMUSG00000072825.11	-0.0648659	Nontarget	Nontarget	RBM46.target	Nontarget
Cep192	ENSMUSG00000024542.9	0.124024	Nontarget	Nontarget	RBM46.target	Nontarget
Cep250	ENSMUSG00000038241.16	-0.00854346	Nontarget	Nontarget	Nontarget	Nontarget
Cep290	ENSMUSG00000019971.10	0.00726795	Nontarget	Nontarget	RBM46.target	Nontarget
Cep295	ENSMUSG00000046111.17	0.136926	Nontarget	Nontarget	RBM46.target	Nontarget
Cep350	ENSMUSG00000033671.18	0.0117763	Nontarget	Nontarget	RBM46.target	Nontarget
Cep41	ENSMUSG00000029790.16	0.120227	MEIOC.target	Nontarget	RBM46.target	MEIOC.RBM46.target
Cep44	ENSMUSG00000038215.15	-0.0294291	Nontarget	Nontarget	Nontarget	Nontarget
Cep55	ENSMUSG00000024989.14	-0.0274007	Nontarget	Nontarget	RBM46.target	Nontarget
Cep57	ENSMUSG00000031922.12	-0.0721608	MEIOC.target	Nontarget	RBM46.target	MEIOC.RBM46.target
Cep57l1	ENSMUSG00000019813.16	-0.234162	MEIOC.target	Nontarget	RBM46.target	MEIOC.RBM46.target
Cep63	ENSMUSG00000032534.18	0.0535756	Nontarget	Nontarget	Nontarget	Nontarget
Cep68	ENSMUSG00000044066.14	-0.0696804	Nontarget	Nontarget	RBM46.target	Nontarget
Cep70	ENSMUSG00000056267.14	-0.0509555	Nontarget	Nontarget	RBM46.target	Nontarget
Cep72	ENSMUSG00000021572.9	0.0949639	Nontarget	Nontarget	Nontarget	Nontarget
Cep76	ENSMUSG00000073542.2	-0.0699034	MEIOC.target	YTHDC2.target	RBM46.target	MEIOC.YTHDC2.RBM46.target
Cep78	ENSMUSG00000041491.7	-0.0609028	Nontarget	Nontarget	Nontarget	Nontarget
Cep83	ENSMUSG00000020024.7	-0.000887573	Nontarget	Nontarget	RBM46.target	Nontarget
Cep85	ENSMUSG00000037443.13	0.0286532	Nontarget	Nontarget	Nontarget	Nontarget
Cep85l	ENSMUSG00000038594.9	-0.0994563	MEIOC.target	Nontarget	RBM46.target	MEIOC.RBM46.target
Cep89	ENSMUSG00000023072.14	0.0858367	Nontarget	Nontarget	RBM46.target	Nontarget
Cep95	ENSMUSG00000018372.13	-0.077667	Nontarget	Nontarget	RBM46.target	Nontarget
Cep97	ENSMUSG00000022604.18	-0.18696	MEIOC.target	Nontarget	Nontarget	MEIOC.target
Cept1	ENSMUSG00000040774.15	-0.167586	MEIOC.target	Nontarget	RBM46.target	MEIOC.RBM46.target
Cerk	ENSMUSG00000035891.16	-0.106774	Nontarget	Nontarget	Nontarget	Nontarget
Cers5	ENSMUSG00000023021.15	0.0489219	Nontarget	Nontarget	RBM46.target	Nontarget
Cers6	ENSMUSG00000027035.10	-0.0828408	Nontarget	Nontarget	RBM46.target	Nontarget
Cetn3	ENSMUSG00000021537.9	0.0534443	MEIOC.target	Nontarget	RBM46.target	MEIOC.RBM46.target
Cfap20	ENSMUSG00000031796.7	0.279185	Nontarget	Nontarget	Nontarget	Nontarget
Cfap36	ENSMUSG00000020462.14	-0.022397	Nontarget	Nontarget	Nontarget	Nontarget
Cfap43	ENSMUSG00000044948.16	-0.155441	Nontarget	Nontarget	Nontarget	Nontarget
Cfap61	ENSMUSG00000037143.17	0.0115405	Nontarget	Nontarget	RBM46.target	Nontarget
Cfap69	ENSMUSG00000040473.15	-0.0954704	Nontarget	Nontarget	Nontarget	Nontarget
Cfap97	ENSMUSG00000031631.15	-0.0655562	Nontarget	Nontarget	Nontarget	Nontarget
Cfdp1	ENSMUSG00000031954.6	0.00657487	Nontarget	Nontarget	RBM46.target	Nontarget
Cfl1	ENSMUSG00000056201.7	0.0917853	Nontarget	Nontarget	RBM46.target	Nontarget
Cflar	ENSMUSG00000026031.15	-0.244357	Nontarget	Nontarget	Nontarget	Nontarget
Cftr	ENSMUSG00000041301.15	-0.0997351	MEIOC.target	Nontarget	Nontarget	MEIOC.target
Cggbp1	ENSMUSG00000054604.7	-0.0141598	MEIOC.target	YTHDC2.target	RBM46.target	MEIOC.YTHDC2.RBM46.target
Cgn	ENSMUSG00000068876.14	0.0278407	Nontarget	Nontarget	Nontarget	Nontarget
Cgnl1	ENSMUSG00000032232.14	-0.0414066	Nontarget	Nontarget	RBM46.target	Nontarget
Cgrrf1	ENSMUSG00000055128.14	0.0244242	Nontarget	Nontarget	Nontarget	Nontarget
Chaf1a	ENSMUSG00000002835.8	0.0806315	Nontarget	Nontarget	Nontarget	Nontarget
Chaf1b	ENSMUSG00000022945.11	0.359039	Nontarget	Nontarget	Nontarget	Nontarget
Champ1	ENSMUSG00000047710.8	0.0347541	Nontarget	Nontarget	RBM46.target	Nontarget
Chchd3	ENSMUSG00000053768.13	-0.0211891	Nontarget	Nontarget	RBM46.target	Nontarget
Chchd4	ENSMUSG00000034203.8	0.0736074	MEIOC.target	Nontarget	RBM46.target	MEIOC.RBM46.target
Chchd6	ENSMUSG00000030086.16	0.141055	Nontarget	Nontarget	Nontarget	Nontarget
Chchd7	ENSMUSG00000042198.12	0.0725635	Nontarget	Nontarget	Nontarget	Nontarget
Chd1	ENSMUSG00000023852.13	-0.0363111	Nontarget	Nontarget	RBM46.target	Nontarget
Chd1l	ENSMUSG00000028089.5	0.101812	Nontarget	Nontarget	Nontarget	Nontarget
Chd2	ENSMUSG00000078671.11	-0.00723353	Nontarget	Nontarget	Nontarget	Nontarget
Chd3	ENSMUSG00000018474.17	0.000831804	Nontarget	Nontarget	RBM46.target	Nontarget
Chd4	ENSMUSG00000063870.12	-0.0447995	Nontarget	Nontarget	RBM46.target	Nontarget
Chd6	ENSMUSG00000057133.14	-0.0839013	Nontarget	Nontarget	RBM46.target	Nontarget
Chd7	ENSMUSG00000041235.12	-0.167776	Nontarget	Nontarget	RBM46.target	Nontarget
Chd8	ENSMUSG00000053754.13	0.0111216	Nontarget	Nontarget	RBM46.target	Nontarget
Chd9	ENSMUSG00000056608.14	0.0203379	MEIOC.target	Nontarget	RBM46.target	MEIOC.RBM46.target
Chek1	ENSMUSG00000032113.16	-0.0308259	Nontarget	Nontarget	RBM46.target	Nontarget
Chek2	ENSMUSG00000029521.7	0.0309324	Nontarget	Nontarget	Nontarget	Nontarget
Cherp	ENSMUSG00000052488.7	0.150251	Nontarget	Nontarget	RBM46.target	Nontarget
Chfr	ENSMUSG00000014668.15	-0.0366435	Nontarget	Nontarget	RBM46.target	Nontarget
Chic1	ENSMUSG00000031327.10	-0.110564	Nontarget	Nontarget	RBM46.target	Nontarget
Chic2	ENSMUSG00000029229.8	-0.0272226	MEIOC.target	Nontarget	Nontarget	MEIOC.target
Chid1	ENSMUSG00000025512.15	0.0233918	Nontarget	Nontarget	RBM46.target	Nontarget
Chka	ENSMUSG00000024843.15	-0.0998141	Nontarget	Nontarget	RBM46.target	Nontarget
Chm	ENSMUSG00000025531.14	-0.0567682	Nontarget	Nontarget	Nontarget	Nontarget
Chmp1a	ENSMUSG00000000743.9	0.0474944	Nontarget	Nontarget	RBM46.target	Nontarget
Chmp2b	ENSMUSG00000004843.6	0.0708808	Nontarget	Nontarget	RBM46.target	Nontarget
Chmp3	ENSMUSG00000053119.11	0.0761334	MEIOC.target	Nontarget	Nontarget	MEIOC.target
Chmp4b	ENSMUSG00000038467.15	0.10771	Nontarget	Nontarget	RBM46.target	Nontarget
Chmp5	ENSMUSG00000028419.5	0.0246956	MEIOC.target	Nontarget	RBM46.target	MEIOC.RBM46.target
Chmp7	ENSMUSG00000034190.9	-0.146017	Nontarget	Nontarget	RBM46.target	Nontarget
Chn1	ENSMUSG00000056486.17	0.236773	Nontarget	Nontarget	RBM46.target	Nontarget
Chordc1	ENSMUSG00000001774.8	0.0116565	MEIOC.target	Nontarget	RBM46.target	MEIOC.RBM46.target
Chp1	ENSMUSG00000014077.13	0.0805431	Nontarget	Nontarget	RBM46.target	Nontarget
Chpf2	ENSMUSG00000038181.16	-0.00198898	Nontarget	Nontarget	Nontarget	Nontarget
Chpt1	ENSMUSG00000060002.14	-0.0250432	Nontarget	Nontarget	RBM46.target	Nontarget
Chrdl1	ENSMUSG00000031283.16	-0.0528225	Nontarget	Nontarget	Nontarget	Nontarget
Chst10	ENSMUSG00000026080.13	0.238419	Nontarget	Nontarget	Nontarget	Nontarget
Chst11	ENSMUSG00000034612.7	-0.255462	Nontarget	Nontarget	Nontarget	Nontarget
Chsy1	ENSMUSG00000032640.10	-0.0825128	MEIOC.target	YTHDC2.target	RBM46.target	MEIOC.YTHDC2.RBM46.target
Chtf8	ENSMUSG00000046691.13	-0.0549931	Nontarget	Nontarget	Nontarget	Nontarget
Chtop	ENSMUSG00000001017.15	0.0987319	Nontarget	Nontarget	RBM46.target	Nontarget
Chuk	ENSMUSG00000025199.16	-0.0139393	MEIOC.target	Nontarget	RBM46.target	MEIOC.RBM46.target
Ciapin1	ENSMUSG00000031781.14	0.154114	Nontarget	Nontarget	Nontarget	Nontarget
Cib1	ENSMUSG00000030538.15	0.0959913	Nontarget	Nontarget	Nontarget	Nontarget
Cic	ENSMUSG00000005442.13	-0.134567	Nontarget	YTHDC2.target	RBM46.target	Nontarget
Cidea	ENSMUSG00000024526.8	0.00228641	Nontarget	Nontarget	Nontarget	Nontarget
Cinp	ENSMUSG00000021276.10	0.210316	Nontarget	Nontarget	RBM46.target	Nontarget
Cipc	ENSMUSG00000034157.12	0.140301	MEIOC.target	Nontarget	RBM46.target	MEIOC.RBM46.target
Cir1	ENSMUSG00000041777.11	-0.075151	Nontarget	Nontarget	Nontarget	Nontarget
Cirbp	ENSMUSG00000045193.13	0.0848716	Nontarget	Nontarget	RBM46.target	Nontarget
Cisd2	ENSMUSG00000028165.9	-0.143316	MEIOC.target	Nontarget	RBM46.target	MEIOC.RBM46.target
Cish	ENSMUSG00000032578.7	-0.187594	Nontarget	Nontarget	Nontarget	Nontarget
Cit	ENSMUSG00000029516.19	-0.0686795	Nontarget	Nontarget	Nontarget	Nontarget
Cited1	ENSMUSG00000051159.16	-0.0269415	Nontarget	Nontarget	Nontarget	Nontarget
Ciz1	ENSMUSG00000039205.16	-0.0323868	Nontarget	Nontarget	Nontarget	Nontarget
Ckap2	ENSMUSG00000037725.8	-0.0240866	Nontarget	Nontarget	RBM46.target	Nontarget
Ckap2l	ENSMUSG00000048327.6	0.00130698	Nontarget	YTHDC2.target	RBM46.target	Nontarget
Ckap5	ENSMUSG00000040549.16	0.0919708	Nontarget	Nontarget	RBM46.target	Nontarget
Cklf	ENSMUSG00000054400.16	0.0918199	Nontarget	Nontarget	Nontarget	Nontarget
Clasp1	ENSMUSG00000064302.13	-0.0686176	Nontarget	Nontarget	RBM46.target	Nontarget
Clasp2	ENSMUSG00000033392.16	0.0618601	MEIOC.target	YTHDC2.target	RBM46.target	MEIOC.YTHDC2.RBM46.target
Clasrp	ENSMUSG00000061028.7	0.00141623	Nontarget	Nontarget	Nontarget	Nontarget
Clcc1	ENSMUSG00000027884.16	0.0821869	Nontarget	Nontarget	RBM46.target	Nontarget
Clcn2	ENSMUSG00000022843.16	-0.10533	Nontarget	Nontarget	Nontarget	Nontarget
Clcn3	ENSMUSG00000004319.15	-0.0649814	MEIOC.target	Nontarget	RBM46.target	MEIOC.RBM46.target
Clcn4	ENSMUSG00000000605.9	-0.0427661	Nontarget	Nontarget	Nontarget	Nontarget
Clcn5	ENSMUSG00000004317.14	-0.0450113	Nontarget	Nontarget	RBM46.target	Nontarget
Clcn6	ENSMUSG00000029016.13	-0.0669037	Nontarget	Nontarget	RBM46.target	Nontarget
Clcn7	ENSMUSG00000036636.9	0.0548301	MEIOC.target	Nontarget	Nontarget	MEIOC.target
Cldn11	ENSMUSG00000037625.7	0.0285236	Nontarget	Nontarget	Nontarget	Nontarget
Cldn12	ENSMUSG00000046798.14	-0.0865829	MEIOC.target	Nontarget	RBM46.target	MEIOC.RBM46.target
Cldnd1	ENSMUSG00000022744.12	0.156097	MEIOC.target	Nontarget	RBM46.target	MEIOC.RBM46.target
Clec12b	ENSMUSG00000030158.12	0.157139	Nontarget	Nontarget	Nontarget	Nontarget
Clec16a	ENSMUSG00000068663.13	-0.070591	Nontarget	YTHDC2.target	RBM46.target	Nontarget
Clec2d	ENSMUSG00000030157.5	-0.0471478	Nontarget	Nontarget	Nontarget	Nontarget
Clic1	ENSMUSG00000007041.9	0.0195104	Nontarget	Nontarget	Nontarget	Nontarget
Clic4	ENSMUSG00000037242.8	-0.00469063	Nontarget	Nontarget	RBM46.target	Nontarget
Clint1	ENSMUSG00000006169.19	-0.131052	MEIOC.target	Nontarget	RBM46.target	MEIOC.RBM46.target
Clip1	ENSMUSG00000049550.17	-0.26113	Nontarget	Nontarget	RBM46.target	Nontarget
Clip3	ENSMUSG00000013921.15	-0.347449	Nontarget	Nontarget	Nontarget	Nontarget
Clip4	ENSMUSG00000024059.9	-0.111608	Nontarget	Nontarget	Nontarget	Nontarget
Clk1	ENSMUSG00000026034.17	-0.244124	Nontarget	Nontarget	Nontarget	Nontarget
Clk2	ENSMUSG00000068917.12	0.0948252	Nontarget	Nontarget	RBM46.target	Nontarget
Clk3	ENSMUSG00000032316.8	0.0279738	Nontarget	Nontarget	Nontarget	Nontarget
Clk4	ENSMUSG00000020385.16	-0.0319282	Nontarget	Nontarget	RBM46.target	Nontarget
Cln3	ENSMUSG00000030720.16	0.165381	Nontarget	Nontarget	Nontarget	Nontarget
Clns1a	ENSMUSG00000025439.5	0.0331116	MEIOC.target	Nontarget	RBM46.target	MEIOC.RBM46.target
Clock	ENSMUSG00000029238.11	-0.0399559	MEIOC.target	Nontarget	RBM46.target	MEIOC.RBM46.target
Clpb	ENSMUSG00000001829.17	0.0512155	Nontarget	Nontarget	RBM46.target	Nontarget
Clpp	ENSMUSG00000002660.7	-0.0155651	Nontarget	Nontarget	Nontarget	Nontarget
Clptm1	ENSMUSG00000002981.10	0.0147074	Nontarget	Nontarget	RBM46.target	Nontarget
Clptm1l	ENSMUSG00000021610.8	0.0971108	Nontarget	Nontarget	RBM46.target	Nontarget
Clpx	ENSMUSG00000015357.10	-0.131439	MEIOC.target	Nontarget	RBM46.target	MEIOC.RBM46.target
Clspn	ENSMUSG00000042489.15	-0.00550709	Nontarget	Nontarget	RBM46.target	Nontarget
Clstn1	ENSMUSG00000039953.13	0.160803	Nontarget	Nontarget	RBM46.target	Nontarget
Clstn2	ENSMUSG00000032452.12	0.0615932	Nontarget	Nontarget	Nontarget	Nontarget
Clta	ENSMUSG00000028478.18	-0.0162853	Nontarget	Nontarget	Nontarget	Nontarget
Cltb	ENSMUSG00000047547.14	0.297084	Nontarget	Nontarget	Nontarget	Nontarget
Cltc	ENSMUSG00000047126.17	0.14304	Nontarget	Nontarget	RBM46.target	Nontarget
Clu	ENSMUSG00000022037.15	0.00590748	Nontarget	Nontarget	Nontarget	Nontarget
Cluap1	ENSMUSG00000014232.14	0.0387982	Nontarget	Nontarget	Nontarget	Nontarget
Cluh	ENSMUSG00000020741.17	-0.186145	Nontarget	Nontarget	RBM46.target	Nontarget
Cmas	ENSMUSG00000030282.14	-0.15304	MEIOC.target	YTHDC2.target	RBM46.target	MEIOC.YTHDC2.RBM46.target
Cmc1	ENSMUSG00000039163.10	-0.161859	MEIOC.target	Nontarget	Nontarget	MEIOC.target
Cmc2	ENSMUSG00000014633.15	-0.0640994	Nontarget	Nontarget	Nontarget	Nontarget
Cmip	ENSMUSG00000034390.16	-0.0756959	Nontarget	Nontarget	Nontarget	Nontarget
Cmpk1	ENSMUSG00000028719.8	0.0301614	MEIOC.target	YTHDC2.target	RBM46.target	MEIOC.YTHDC2.RBM46.target
Cmss1	ENSMUSG00000022748.7	0.0478394	Nontarget	Nontarget	Nontarget	Nontarget
Cmtm3	ENSMUSG00000031875.7	-0.246509	Nontarget	Nontarget	Nontarget	Nontarget
Cmtm4	ENSMUSG00000096188.1	-0.00403421	MEIOC.target	Nontarget	RBM46.target	MEIOC.RBM46.target
CN725425	ENSMUSG00000078932.8	0.0898458	Nontarget	Nontarget	Nontarget	Nontarget
Cnbd2	ENSMUSG00000038085.13	-0.0607089	Nontarget	Nontarget	Nontarget	Nontarget
Cnbp	ENSMUSG00000030057.15	-0.0265419	Nontarget	Nontarget	RBM46.target	Nontarget
Cndp2	ENSMUSG00000024644.16	0.091358	Nontarget	Nontarget	Nontarget	Nontarget
Cnep1r1	ENSMUSG00000036810.16	-0.0222229	MEIOC.target	Nontarget	RBM46.target	MEIOC.RBM46.target
Cngb1	ENSMUSG00000031789.17	-0.0468101	Nontarget	Nontarget	RBM46.target	Nontarget
Cnih1	ENSMUSG00000015759.10	-0.153901	MEIOC.target	Nontarget	RBM46.target	MEIOC.RBM46.target
Cnih4	ENSMUSG00000062169.13	-0.0113517	MEIOC.target	Nontarget	RBM46.target	MEIOC.RBM46.target
Cnksr2	ENSMUSG00000025658.16	0.135936	Nontarget	Nontarget	RBM46.target	Nontarget
Cnksr3	ENSMUSG00000015202.13	-0.0235413	Nontarget	Nontarget	Nontarget	Nontarget
Cnn3	ENSMUSG00000053931.11	-0.0842591	Nontarget	Nontarget	Nontarget	Nontarget
Cnnm2	ENSMUSG00000064105.12	0.0466837	MEIOC.target	Nontarget	Nontarget	MEIOC.target
Cnnm3	ENSMUSG00000001138.13	-0.156387	Nontarget	Nontarget	Nontarget	Nontarget
Cnnm4	ENSMUSG00000037408.10	0.189696	MEIOC.target	Nontarget	RBM46.target	MEIOC.RBM46.target
Cnot1	ENSMUSG00000036550.16	0.160228	Nontarget	Nontarget	RBM46.target	Nontarget
Cnot10	ENSMUSG00000056167.7	0.0416843	Nontarget	Nontarget	RBM46.target	Nontarget
Cnot11	ENSMUSG00000003135.15	0.111612	Nontarget	Nontarget	RBM46.target	Nontarget
Cnot2	ENSMUSG00000020166.15	-0.032661	Nontarget	Nontarget	RBM46.target	Nontarget
Cnot3	ENSMUSG00000035632.16	0.0523983	Nontarget	Nontarget	Nontarget	Nontarget
Cnot4	ENSMUSG00000038784.13	0.0559959	Nontarget	Nontarget	RBM46.target	Nontarget
Cnot6	ENSMUSG00000020362.13	-0.0986342	MEIOC.target	Nontarget	RBM46.target	MEIOC.RBM46.target
Cnot6l	ENSMUSG00000034724.17	-0.0640519	MEIOC.target	Nontarget	RBM46.target	MEIOC.RBM46.target
Cnot7	ENSMUSG00000031601.16	-0.0780991	MEIOC.target	Nontarget	RBM46.target	MEIOC.RBM46.target
Cnot8	ENSMUSG00000020515.13	0.0234163	Nontarget	Nontarget	Nontarget	Nontarget
Cnot9	ENSMUSG00000026174.9	-0.016767	MEIOC.target	Nontarget	RBM46.target	MEIOC.RBM46.target
Cnpy3	ENSMUSG00000023973.13	0.186829	Nontarget	Nontarget	Nontarget	Nontarget
Cnst	ENSMUSG00000038949.8	-0.0883563	Nontarget	Nontarget	Nontarget	Nontarget
Cntd1	ENSMUSG00000078653.4	0.138352	Nontarget	Nontarget	RBM46.target	Nontarget
Cntln	ENSMUSG00000038070.15	0.162182	Nontarget	Nontarget	RBM46.target	Nontarget
Cntn3	ENSMUSG00000030075.10	0.242472	Nontarget	Nontarget	Nontarget	Nontarget
Cntrl	ENSMUSG00000057110.15	0.138098	Nontarget	Nontarget	Nontarget	Nontarget
Cntrob	ENSMUSG00000032782.19	-0.160066	Nontarget	Nontarget	RBM46.target	Nontarget
Coa5	ENSMUSG00000026112.7	0.00565022	Nontarget	Nontarget	RBM46.target	Nontarget
Cobl	ENSMUSG00000020173.17	-0.0694567	Nontarget	Nontarget	Nontarget	Nontarget
Cobll1	ENSMUSG00000034903.18	0.0762448	Nontarget	Nontarget	RBM46.target	Nontarget
Cog1	ENSMUSG00000018661.17	0.0227208	Nontarget	Nontarget	Nontarget	Nontarget
Cog2	ENSMUSG00000031979.17	0.0885433	Nontarget	Nontarget	RBM46.target	Nontarget
Cog3	ENSMUSG00000034893.7	0.114114	MEIOC.target	Nontarget	RBM46.target	MEIOC.RBM46.target
Cog4	ENSMUSG00000031753.16	0.203835	Nontarget	Nontarget	Nontarget	Nontarget
Cog5	ENSMUSG00000035933.5	0.136259	Nontarget	Nontarget	RBM46.target	Nontarget
Cog6	ENSMUSG00000027742.13	0.191871	Nontarget	Nontarget	RBM46.target	Nontarget
Cog7	ENSMUSG00000034951.10	0.0442695	Nontarget	Nontarget	RBM46.target	Nontarget
Coil	ENSMUSG00000033983.13	0.0921491	Nontarget	Nontarget	Nontarget	Nontarget
Col14a1	ENSMUSG00000022371.15	-0.0571033	Nontarget	YTHDC2.target	Nontarget	Nontarget
Col15a1	ENSMUSG00000028339.17	-0.16811	Nontarget	Nontarget	Nontarget	Nontarget
Col18a1	ENSMUSG00000001435.15	0.129285	Nontarget	Nontarget	Nontarget	Nontarget
Col1a2	ENSMUSG00000029661.16	-0.0417131	Nontarget	YTHDC2.target	RBM46.target	Nontarget
Col22a1	ENSMUSG00000079022.9	-0.0624261	Nontarget	Nontarget	Nontarget	Nontarget
Col25a1	ENSMUSG00000058897.17	-0.306029	Nontarget	Nontarget	Nontarget	Nontarget
Col28a1	ENSMUSG00000068794.7	0.154818	Nontarget	Nontarget	Nontarget	Nontarget
Col3a1	ENSMUSG00000026043.18	-0.117749	Nontarget	YTHDC2.target	Nontarget	Nontarget
Col4a1	ENSMUSG00000031502.11	0.214804	Nontarget	Nontarget	Nontarget	Nontarget
Col4a2	ENSMUSG00000031503.13	0.0134885	Nontarget	Nontarget	Nontarget	Nontarget
Col4a3	ENSMUSG00000079465.8	-0.0469294	Nontarget	Nontarget	Nontarget	Nontarget
Col4a3bp	ENSMUSG00000021669.15	-0.044574	MEIOC.target	Nontarget	RBM46.target	MEIOC.RBM46.target
Col4a4	ENSMUSG00000067158.9	-0.0797897	Nontarget	Nontarget	RBM46.target	Nontarget
Col4a5	ENSMUSG00000031274.16	-0.103484	Nontarget	Nontarget	Nontarget	Nontarget
Col4a6	ENSMUSG00000031273.16	-0.0712655	Nontarget	Nontarget	Nontarget	Nontarget
Col5a1	ENSMUSG00000026837.15	-0.079478	Nontarget	Nontarget	Nontarget	Nontarget
Col5a2	ENSMUSG00000026042.16	0.153199	Nontarget	Nontarget	Nontarget	Nontarget
Col6a3	ENSMUSG00000048126.16	-0.150083	Nontarget	Nontarget	Nontarget	Nontarget
Col6a4	ENSMUSG00000032572.9	-0.185233	Nontarget	Nontarget	Nontarget	Nontarget
Colec12	ENSMUSG00000036103.8	-0.0868534	Nontarget	Nontarget	Nontarget	Nontarget
Colgalt1	ENSMUSG00000034807.9	0.0964421	Nontarget	Nontarget	Nontarget	Nontarget
Commd10	ENSMUSG00000042705.8	-0.0364113	Nontarget	Nontarget	RBM46.target	Nontarget
Commd2	ENSMUSG00000036513.15	0.0700361	MEIOC.target	Nontarget	RBM46.target	MEIOC.RBM46.target
Commd3	ENSMUSG00000051154.11	0.317612	Nontarget	Nontarget	RBM46.target	Nontarget
Commd6	ENSMUSG00000075486.9	-0.0599483	Nontarget	Nontarget	Nontarget	Nontarget
Commd7	ENSMUSG00000056941.17	0.168857	Nontarget	Nontarget	Nontarget	Nontarget
Commd8	ENSMUSG00000029213.11	-0.112315	MEIOC.target	Nontarget	Nontarget	MEIOC.target
Commd9	ENSMUSG00000027163.13	0.0489163	Nontarget	Nontarget	Nontarget	Nontarget
Comt	ENSMUSG00000000326.12	0.0492609	Nontarget	Nontarget	Nontarget	Nontarget
Copa	ENSMUSG00000026553.17	0.0256175	Nontarget	YTHDC2.target	RBM46.target	Nontarget
Copb1	ENSMUSG00000030754.9	0.133647	Nontarget	Nontarget	RBM46.target	Nontarget
Copb2	ENSMUSG00000032458.6	0.154374	Nontarget	Nontarget	RBM46.target	Nontarget
Cope	ENSMUSG00000055681.14	-0.011078	Nontarget	Nontarget	Nontarget	Nontarget
Copg1	ENSMUSG00000030058.17	-0.0379495	Nontarget	Nontarget	Nontarget	Nontarget
Copg2	ENSMUSG00000025607.15	0.254271	Nontarget	Nontarget	RBM46.target	Nontarget
Cops2	ENSMUSG00000027206.13	0.105067	Nontarget	Nontarget	RBM46.target	Nontarget
Cops3	ENSMUSG00000019373.11	0.170503	Nontarget	Nontarget	RBM46.target	Nontarget
Cops4	ENSMUSG00000035297.14	0.0106809	MEIOC.target	Nontarget	Nontarget	MEIOC.target
Cops5	ENSMUSG00000025917.9	0.191193	Nontarget	Nontarget	RBM46.target	Nontarget
Cops7a	ENSMUSG00000030127.15	0.125508	Nontarget	Nontarget	RBM46.target	Nontarget
Cops7b	ENSMUSG00000026240.12	0.046312	Nontarget	Nontarget	Nontarget	Nontarget
Cops8	ENSMUSG00000034432.11	0.0808115	MEIOC.target	Nontarget	RBM46.target	MEIOC.RBM46.target
Copz1	ENSMUSG00000060992.8	0.123352	Nontarget	Nontarget	RBM46.target	Nontarget
Coq10b	ENSMUSG00000025981.13	-0.168729	MEIOC.target	Nontarget	RBM46.target	MEIOC.RBM46.target
Coq2	ENSMUSG00000029319.8	0.0776641	Nontarget	Nontarget	Nontarget	Nontarget
Coq3	ENSMUSG00000028247.2	0.211773	Nontarget	Nontarget	RBM46.target	Nontarget
Coq5	ENSMUSG00000041733.10	0.0268712	Nontarget	Nontarget	Nontarget	Nontarget
Coq6	ENSMUSG00000021235.13	0.197282	Nontarget	Nontarget	Nontarget	Nontarget
Coq8a	ENSMUSG00000026489.13	-0.0272504	Nontarget	Nontarget	Nontarget	Nontarget
Coq9	ENSMUSG00000031782.15	0.0350688	Nontarget	Nontarget	RBM46.target	Nontarget
Corin	ENSMUSG00000005220.10	0.0167583	Nontarget	Nontarget	Nontarget	Nontarget
Coro1b	ENSMUSG00000024835.14	0.119762	Nontarget	Nontarget	Nontarget	Nontarget
Coro1c	ENSMUSG00000004530.12	0.0872059	MEIOC.target	Nontarget	RBM46.target	MEIOC.RBM46.target
Coro2a	ENSMUSG00000028337.14	-0.346112	Nontarget	Nontarget	RBM46.target	Nontarget
Coro2b	ENSMUSG00000041729.15	0.0905452	Nontarget	Nontarget	Nontarget	Nontarget
Coro7	ENSMUSG00000039637.14	-0.0747441	Nontarget	Nontarget	Nontarget	Nontarget
Cox10	ENSMUSG00000042148.8	0.199146	Nontarget	Nontarget	Nontarget	Nontarget
Cox11	ENSMUSG00000020544.14	0.0349811	MEIOC.target	YTHDC2.target	RBM46.target	MEIOC.YTHDC2.RBM46.target
Cox15	ENSMUSG00000040018.9	0.028931	MEIOC.target	Nontarget	RBM46.target	MEIOC.RBM46.target
Cox5a	ENSMUSG00000000088.7	0.0688076	Nontarget	Nontarget	RBM46.target	Nontarget
Cox6c	ENSMUSG00000014313.14	0.126133	MEIOC.target	Nontarget	Nontarget	MEIOC.target
Cox7a2	ENSMUSG00000032330.7	0.329912	Nontarget	Nontarget	Nontarget	Nontarget
Cox7a2l	ENSMUSG00000024248.13	-0.0771787	MEIOC.target	YTHDC2.target	RBM46.target	MEIOC.YTHDC2.RBM46.target
Cox7b	ENSMUSG00000031231.4	-0.103546	MEIOC.target	YTHDC2.target	RBM46.target	MEIOC.YTHDC2.RBM46.target
Cox7b2	ENSMUSG00000049387.10	0.362989	Nontarget	Nontarget	RBM46.target	Nontarget
Cox7c	ENSMUSG00000017778.14	-0.0567259	Nontarget	Nontarget	RBM46.target	Nontarget
Cp	ENSMUSG00000003617.16	-0.173058	Nontarget	Nontarget	Nontarget	Nontarget
Cpd	ENSMUSG00000020841.5	-0.145908	MEIOC.target	Nontarget	RBM46.target	MEIOC.RBM46.target
Cpe	ENSMUSG00000037852.8	-0.181559	Nontarget	Nontarget	Nontarget	Nontarget
Cpeb1	ENSMUSG00000025586.17	0.0520291	Nontarget	Nontarget	RBM46.target	Nontarget
Cpeb2	ENSMUSG00000039782.14	0.0975074	Nontarget	Nontarget	RBM46.target	Nontarget
Cpeb3	ENSMUSG00000039652.16	-0.0639482	MEIOC.target	YTHDC2.target	Nontarget	MEIOC.YTHDC2.target
Cpeb4	ENSMUSG00000020300.14	0.0611982	MEIOC.target	Nontarget	RBM46.target	MEIOC.RBM46.target
Cped1	ENSMUSG00000062980.15	-0.0687896	Nontarget	Nontarget	Nontarget	Nontarget
Cpne3	ENSMUSG00000028228.5	0.105859	MEIOC.target	Nontarget	RBM46.target	MEIOC.RBM46.target
Cpne5	ENSMUSG00000024008.15	-0.290247	Nontarget	Nontarget	Nontarget	Nontarget
Cpne8	ENSMUSG00000052560.15	0.0648192	Nontarget	Nontarget	Nontarget	Nontarget
Cpped1	ENSMUSG00000065979.12	0.0392364	Nontarget	Nontarget	Nontarget	Nontarget
Cpq	ENSMUSG00000039007.9	-0.0514556	Nontarget	Nontarget	Nontarget	Nontarget
Cpsf2	ENSMUSG00000041781.9	-0.00884239	MEIOC.target	Nontarget	RBM46.target	MEIOC.RBM46.target
Cpsf3	ENSMUSG00000054309.9	0.0225252	Nontarget	Nontarget	RBM46.target	Nontarget
Cpsf4	ENSMUSG00000029625.16	0.0551688	Nontarget	Nontarget	Nontarget	Nontarget
Cpsf6	ENSMUSG00000055531.12	-0.0822546	MEIOC.target	Nontarget	RBM46.target	MEIOC.RBM46.target
Cpsf7	ENSMUSG00000034820.3	0.0642995	MEIOC.target	Nontarget	RBM46.target	MEIOC.RBM46.target
Cpt1a	ENSMUSG00000024900.4	-0.0834884	Nontarget	Nontarget	RBM46.target	Nontarget
Cpt2	ENSMUSG00000028607.16	0.096349	Nontarget	Nontarget	Nontarget	Nontarget
Cr1l	ENSMUSG00000016481.15	0.0324668	Nontarget	Nontarget	Nontarget	Nontarget
Cramp1l	ENSMUSG00000038002.8	-0.00247476	Nontarget	Nontarget	RBM46.target	Nontarget
Crat	ENSMUSG00000026853.15	0.00155994	Nontarget	Nontarget	Nontarget	Nontarget
Crbn	ENSMUSG00000005362.14	0.0289139	MEIOC.target	Nontarget	RBM46.target	MEIOC.RBM46.target
Crcp	ENSMUSG00000025532.13	0.0716604	Nontarget	Nontarget	RBM46.target	Nontarget
Creb1	ENSMUSG00000025958.14	-0.134719	MEIOC.target	Nontarget	RBM46.target	MEIOC.RBM46.target
Creb3	ENSMUSG00000028466.15	0.016952	Nontarget	Nontarget	Nontarget	Nontarget
Creb3l2	ENSMUSG00000038648.5	-0.0265017	Nontarget	Nontarget	Nontarget	Nontarget
Creb5	ENSMUSG00000053007.9	-0.0123372	Nontarget	Nontarget	Nontarget	Nontarget
Crebbp	ENSMUSG00000022521.10	-0.280388	Nontarget	Nontarget	RBM46.target	Nontarget
Crebl2	ENSMUSG00000032652.13	-0.0205551	MEIOC.target	Nontarget	RBM46.target	MEIOC.RBM46.target
Crebrf	ENSMUSG00000048249.14	0.0690903	MEIOC.target	Nontarget	RBM46.target	MEIOC.RBM46.target
Crebzf	ENSMUSG00000051451.6	-0.149223	Nontarget	Nontarget	Nontarget	Nontarget
Creld2	ENSMUSG00000023272.3	0.481117	Nontarget	Nontarget	RBM46.target	Nontarget
Crem	ENSMUSG00000063889.16	-0.119379	MEIOC.target	Nontarget	RBM46.target	MEIOC.RBM46.target
Crim1	ENSMUSG00000024074.7	-0.108841	Nontarget	Nontarget	RBM46.target	Nontarget
Cript	ENSMUSG00000024146.9	0.101239	Nontarget	Nontarget	RBM46.target	Nontarget
Crk	ENSMUSG00000017776.15	-0.0349348	MEIOC.target	Nontarget	RBM46.target	MEIOC.RBM46.target
Crkl	ENSMUSG00000006134.3	-0.0636414	MEIOC.target	Nontarget	RBM46.target	MEIOC.RBM46.target
Crlf3	ENSMUSG00000017561.16	-0.112718	MEIOC.target	Nontarget	RBM46.target	MEIOC.RBM46.target
Crls1	ENSMUSG00000027357.16	0.0206727	MEIOC.target	Nontarget	RBM46.target	MEIOC.RBM46.target
Crnkl1	ENSMUSG00000001767.5	-0.0161597	Nontarget	Nontarget	RBM46.target	Nontarget
Crocc	ENSMUSG00000040860.16	-0.246701	Nontarget	Nontarget	Nontarget	Nontarget
Crot	ENSMUSG00000003623.4	0.00421383	Nontarget	Nontarget	Nontarget	Nontarget
Crtc1	ENSMUSG00000003575.13	-0.337299	Nontarget	Nontarget	Nontarget	Nontarget
Crtc2	ENSMUSG00000027936.18	-0.119724	Nontarget	Nontarget	Nontarget	Nontarget
Crtc3	ENSMUSG00000030527.15	-0.0796639	Nontarget	Nontarget	Nontarget	Nontarget
Cry1	ENSMUSG00000020038.10	0.00254692	MEIOC.target	Nontarget	RBM46.target	MEIOC.RBM46.target
Cry2	ENSMUSG00000068742.11	-0.0558059	Nontarget	Nontarget	RBM46.target	Nontarget
Crybg1	ENSMUSG00000019866.14	-0.448645	Nontarget	Nontarget	Nontarget	Nontarget
Crybg3	ENSMUSG00000091562.3	-0.125222	Nontarget	Nontarget	RBM46.target	Nontarget
Crybg3	ENSMUSG00000022723.15	-0.142677	Nontarget	Nontarget	RBM46.target	Nontarget
Cryl1	ENSMUSG00000021947.11	0.232892	Nontarget	Nontarget	RBM46.target	Nontarget
Cryz	ENSMUSG00000028199.18	0.07173	Nontarget	Nontarget	Nontarget	Nontarget
Cs	ENSMUSG00000005683.8	-0.00955598	Nontarget	Nontarget	Nontarget	Nontarget
Csde1	ENSMUSG00000068823.10	0.103725	Nontarget	YTHDC2.target	RBM46.target	Nontarget
Cse1l	ENSMUSG00000002718.14	0.168666	Nontarget	Nontarget	RBM46.target	Nontarget
Csf1	ENSMUSG00000014599.10	-0.0573464	Nontarget	Nontarget	Nontarget	Nontarget
Csgalnact2	ENSMUSG00000042042.14	-0.102274	MEIOC.target	Nontarget	RBM46.target	MEIOC.RBM46.target
Csk	ENSMUSG00000032312.7	-0.149874	Nontarget	Nontarget	RBM46.target	Nontarget
Csnk1a1	ENSMUSG00000024576.14	-0.0813114	MEIOC.target	Nontarget	RBM46.target	MEIOC.RBM46.target
Csnk1d	ENSMUSG00000025162.17	-0.0327641	MEIOC.target	Nontarget	RBM46.target	MEIOC.RBM46.target
Csnk1e	ENSMUSG00000022433.18	-0.36934	Nontarget	YTHDC2.target	Nontarget	Nontarget
Csnk1g1	ENSMUSG00000032384.16	-0.102477	MEIOC.target	Nontarget	RBM46.target	MEIOC.RBM46.target
Csnk1g2	ENSMUSG00000003345.16	0.0123184	Nontarget	YTHDC2.target	Nontarget	Nontarget
Csnk1g3	ENSMUSG00000073563.2	-0.142577	MEIOC.target	Nontarget	RBM46.target	MEIOC.RBM46.target
Csnk2a1	ENSMUSG00000074698.10	-0.129354	MEIOC.target	YTHDC2.target	RBM46.target	MEIOC.YTHDC2.RBM46.target
Csnk2a2	ENSMUSG00000046707.9	-0.0377075	MEIOC.target	Nontarget	RBM46.target	MEIOC.RBM46.target
Cspp1	ENSMUSG00000056763.16	0.00454648	Nontarget	Nontarget	RBM46.target	Nontarget
Csrnp2	ENSMUSG00000044636.5	-0.0696454	Nontarget	Nontarget	RBM46.target	Nontarget
Csrp1	ENSMUSG00000026421.14	-0.0531905	Nontarget	Nontarget	RBM46.target	Nontarget
Cst12	ENSMUSG00000027443.10	0.127792	Nontarget	Nontarget	Nontarget	Nontarget
Cst9	ENSMUSG00000027445.3	0.123353	Nontarget	Nontarget	Nontarget	Nontarget
Cstf1	ENSMUSG00000027498.14	-0.0282354	Nontarget	Nontarget	RBM46.target	Nontarget
Cstf2	ENSMUSG00000031256.11	0.0968978	Nontarget	Nontarget	RBM46.target	Nontarget
Cstf3	ENSMUSG00000027176.8	-0.207639	Nontarget	Nontarget	Nontarget	Nontarget
Ctage5	ENSMUSG00000021000.16	0.0326884	Nontarget	Nontarget	RBM46.target	Nontarget
Ctbp1	ENSMUSG00000037373.12	-0.013697	MEIOC.target	YTHDC2.target	RBM46.target	MEIOC.YTHDC2.RBM46.target
Ctbs	ENSMUSG00000028189.12	0.0937039	Nontarget	Nontarget	Nontarget	Nontarget
Ctc1	ENSMUSG00000020898.18	-0.0659402	Nontarget	Nontarget	Nontarget	Nontarget
Ctcf	ENSMUSG00000005698.15	-0.0102474	MEIOC.target	Nontarget	RBM46.target	MEIOC.RBM46.target
Ctcfl	ENSMUSG00000070495.11	0.00934106	Nontarget	Nontarget	RBM46.target	Nontarget
Ctdnep1	ENSMUSG00000018559.16	-0.0153656	Nontarget	Nontarget	RBM46.target	Nontarget
Ctdp1	ENSMUSG00000033323.13	-0.015805	Nontarget	Nontarget	Nontarget	Nontarget
Ctdsp2	ENSMUSG00000078429.9	-0.134968	Nontarget	Nontarget	Nontarget	Nontarget
Ctdspl	ENSMUSG00000047409.13	-0.130485	Nontarget	Nontarget	Nontarget	Nontarget
Ctdspl2	ENSMUSG00000033411.16	0.0304782	MEIOC.target	Nontarget	RBM46.target	MEIOC.RBM46.target
Ctif	ENSMUSG00000052928.8	0.136573	Nontarget	Nontarget	Nontarget	Nontarget
Ctnna1	ENSMUSG00000037815.6	0.0919965	Nontarget	Nontarget	RBM46.target	Nontarget
Ctnna2	ENSMUSG00000063063.12	0.0913823	Nontarget	Nontarget	Nontarget	Nontarget
Ctnna3	ENSMUSG00000060843.11	0.101916	Nontarget	Nontarget	RBM46.target	Nontarget
Ctnnal1	ENSMUSG00000038816.14	-0.0367131	Nontarget	Nontarget	Nontarget	Nontarget
Ctnnb1	ENSMUSG00000006932.17	0.055084	Nontarget	Nontarget	RBM46.target	Nontarget
Ctnnbip1	ENSMUSG00000028988.13	0.0811076	Nontarget	Nontarget	Nontarget	Nontarget
Ctnnbl1	ENSMUSG00000027649.15	0.126278	Nontarget	Nontarget	Nontarget	Nontarget
Ctnnd2	ENSMUSG00000022240.9	0.128499	Nontarget	Nontarget	Nontarget	Nontarget
Ctns	ENSMUSG00000005949.9	-0.0938363	Nontarget	Nontarget	RBM46.target	Nontarget
Ctps	ENSMUSG00000028633.7	0.105916	MEIOC.target	Nontarget	RBM46.target	MEIOC.RBM46.target
Ctps2	ENSMUSG00000031360.14	-0.0850993	Nontarget	Nontarget	RBM46.target	Nontarget
Ctr9	ENSMUSG00000005609.16	-0.0500606	Nontarget	Nontarget	Nontarget	Nontarget
Ctsb	ENSMUSG00000021939.8	-0.102433	Nontarget	Nontarget	Nontarget	Nontarget
Ctsc	ENSMUSG00000030560.17	-0.0487381	Nontarget	Nontarget	Nontarget	Nontarget
Ctsf	ENSMUSG00000083282.2	-0.0152281	Nontarget	Nontarget	Nontarget	Nontarget
Ctsl	ENSMUSG00000021477.9	0.110094	Nontarget	YTHDC2.target	Nontarget	Nontarget
Ctso	ENSMUSG00000028015.3	-0.133699	Nontarget	Nontarget	Nontarget	Nontarget
Cttn	ENSMUSG00000031078.15	-0.0447089	MEIOC.target	Nontarget	RBM46.target	MEIOC.RBM46.target
Cttnbp2	ENSMUSG00000000416.16	0.0130312	Nontarget	Nontarget	Nontarget	Nontarget
Cttnbp2nl	ENSMUSG00000062127.11	-0.144845	MEIOC.target	Nontarget	RBM46.target	MEIOC.RBM46.target
Cuedc1	ENSMUSG00000018378.13	0.0289435	Nontarget	Nontarget	Nontarget	Nontarget
Cuedc2	ENSMUSG00000036748.15	0.0396245	Nontarget	Nontarget	Nontarget	Nontarget
Cul1	ENSMUSG00000029686.15	-0.0220031	Nontarget	YTHDC2.target	RBM46.target	Nontarget
Cul2	ENSMUSG00000024231.14	0.00680074	Nontarget	Nontarget	RBM46.target	Nontarget
Cul3	ENSMUSG00000004364.14	0.0262458	Nontarget	YTHDC2.target	RBM46.target	Nontarget
Cul4a	ENSMUSG00000031446.14	-0.134881	MEIOC.target	YTHDC2.target	RBM46.target	MEIOC.YTHDC2.RBM46.target
Cul4b	ENSMUSG00000031095.15	-0.020879	Nontarget	Nontarget	RBM46.target	Nontarget
Cul5	ENSMUSG00000032030.16	0.0211238	MEIOC.target	Nontarget	RBM46.target	MEIOC.RBM46.target
Cul9	ENSMUSG00000040327.16	0.03394	Nontarget	Nontarget	Nontarget	Nontarget
Cutc	ENSMUSG00000025193.14	-0.020882	Nontarget	Nontarget	RBM46.target	Nontarget
Cux1	ENSMUSG00000029705.17	-0.0236304	Nontarget	Nontarget	RBM46.target	Nontarget
Cwc15	ENSMUSG00000004096.9	0.209609	Nontarget	Nontarget	RBM46.target	Nontarget
Cwc22	ENSMUSG00000027014.14	-0.0990578	Nontarget	Nontarget	Nontarget	Nontarget
Cwc25	ENSMUSG00000018541.10	0.0341162	MEIOC.target	Nontarget	RBM46.target	MEIOC.RBM46.target
Cwc27	ENSMUSG00000021715.12	0.0761255	Nontarget	Nontarget	Nontarget	Nontarget
Cwf19l1	ENSMUSG00000025200.6	0.105054	Nontarget	Nontarget	Nontarget	Nontarget
Cwf19l2	ENSMUSG00000025898.6	-0.00476675	Nontarget	Nontarget	Nontarget	Nontarget
Cx3cr1	ENSMUSG00000052336.7	-0.306891	Nontarget	Nontarget	RBM46.target	Nontarget
Cxadr	ENSMUSG00000022865.13	0.0274013	Nontarget	Nontarget	Nontarget	Nontarget
Cxxc5	ENSMUSG00000046668.8	-0.1776	Nontarget	YTHDC2.target	RBM46.target	Nontarget
Cyb561	ENSMUSG00000019590.16	0.0786552	Nontarget	Nontarget	Nontarget	Nontarget
Cyb561a3	ENSMUSG00000034445.7	-0.0818259	Nontarget	Nontarget	Nontarget	Nontarget
Cyb5a	ENSMUSG00000024646.13	0.112003	Nontarget	Nontarget	Nontarget	Nontarget
Cyb5b	ENSMUSG00000031924.4	-0.0708761	MEIOC.target	Nontarget	Nontarget	MEIOC.target
Cyb5d1	ENSMUSG00000044795.12	0.00359575	Nontarget	Nontarget	Nontarget	Nontarget
Cyb5d2	ENSMUSG00000057778.14	-0.0344231	Nontarget	Nontarget	Nontarget	Nontarget
Cyb5r1	ENSMUSG00000026456.18	0.0206275	Nontarget	Nontarget	Nontarget	Nontarget
Cyb5r4	ENSMUSG00000032872.16	-0.0151846	MEIOC.target	Nontarget	RBM46.target	MEIOC.RBM46.target
Cyb5rl	ENSMUSG00000028621.17	0.042804	Nontarget	Nontarget	Nontarget	Nontarget
Cycs	ENSMUSG00000063694.5	-0.0622891	Nontarget	Nontarget	Nontarget	Nontarget
Cyfip1	ENSMUSG00000030447.15	-0.051384	Nontarget	Nontarget	RBM46.target	Nontarget
Cyfip2	ENSMUSG00000020340.16	-0.068762	Nontarget	Nontarget	Nontarget	Nontarget
Cyhr1	ENSMUSG00000053929.16	0.071374	MEIOC.target	Nontarget	Nontarget	MEIOC.target
Cyld	ENSMUSG00000036712.15	-0.00490164	MEIOC.target	Nontarget	RBM46.target	MEIOC.RBM46.target
Cyp20a1	ENSMUSG00000049439.13	-0.0736635	Nontarget	Nontarget	Nontarget	Nontarget
Cyp26b1	ENSMUSG00000063415.12	-0.262054	Nontarget	YTHDC2.target	Nontarget	Nontarget
Cyp27a1	ENSMUSG00000026170.6	-0.0746838	Nontarget	Nontarget	Nontarget	Nontarget
Cyp39a1	ENSMUSG00000023963.9	0.0154495	Nontarget	Nontarget	Nontarget	Nontarget
Cyp4f13	ENSMUSG00000024055.14	-0.194237	Nontarget	Nontarget	Nontarget	Nontarget
Cyp51	ENSMUSG00000001467.5	-0.067583	Nontarget	Nontarget	RBM46.target	Nontarget
Cyth1	ENSMUSG00000017132.17	0.0135407	MEIOC.target	Nontarget	Nontarget	MEIOC.target
Cyth2	ENSMUSG00000003269.17	0.146163	Nontarget	Nontarget	Nontarget	Nontarget
Cyth3	ENSMUSG00000018001.18	0.0858548	MEIOC.target	Nontarget	Nontarget	MEIOC.target
Cytip	ENSMUSG00000026832.12	0.0618574	Nontarget	Nontarget	Nontarget	Nontarget
D030056L22Rik	ENSMUSG00000047044.7	-0.0425181	MEIOC.target	Nontarget	RBM46.target	MEIOC.RBM46.target
D10Wsu102e	ENSMUSG00000020255.8	-0.36141	Nontarget	Nontarget	RBM46.target	Nontarget
D11Wsu47e	ENSMUSG00000041623.17	0.0179429	Nontarget	Nontarget	Nontarget	Nontarget
D130040H23Rik	ENSMUSG00000079038.3	-0.112462	Nontarget	Nontarget	Nontarget	Nontarget
D16Ertd472e	ENSMUSG00000022864.13	-0.0809451	Nontarget	Nontarget	Nontarget	Nontarget
D17Wsu92e	ENSMUSG00000056692.12	0.0210827	MEIOC.target	Nontarget	RBM46.target	MEIOC.RBM46.target
D1Ertd622e	ENSMUSG00000044768.16	-0.283523	Nontarget	Nontarget	Nontarget	Nontarget
D230025D16Rik	ENSMUSG00000031889.9	0.0377279	Nontarget	Nontarget	RBM46.target	Nontarget
D330045A20Rik	ENSMUSG00000042498.16	-0.0831878	Nontarget	Nontarget	RBM46.target	Nontarget
D3Ertd254e	ENSMUSG00000033883.11	-0.0120582	Nontarget	Nontarget	Nontarget	Nontarget
D3Ertd751e	ENSMUSG00000025766.14	-0.0338726	Nontarget	Nontarget	Nontarget	Nontarget
D430042O09Rik	ENSMUSG00000032743.15	-0.0719714	Nontarget	Nontarget	RBM46.target	Nontarget
D5Ertd579e	ENSMUSG00000029190.19	-0.146806	MEIOC.target	Nontarget	Nontarget	MEIOC.target
D630045J12Rik	ENSMUSG00000063455.16	-0.0754865	Nontarget	Nontarget	Nontarget	Nontarget
D6Wsu163e	ENSMUSG00000030347.6	0.000352611	Nontarget	Nontarget	Nontarget	Nontarget
Daam1	ENSMUSG00000034574.10	-0.0332595	Nontarget	Nontarget	RBM46.target	Nontarget
Daam2	ENSMUSG00000040260.8	-0.200881	Nontarget	Nontarget	Nontarget	Nontarget
Dab1	ENSMUSG00000028519.16	0.0206169	Nontarget	YTHDC2.target	RBM46.target	Nontarget
Dab2	ENSMUSG00000022150.16	-0.0935475	Nontarget	Nontarget	Nontarget	Nontarget
Dab2ip	ENSMUSG00000026883.17	-0.116906	Nontarget	Nontarget	RBM46.target	Nontarget
Dad1	ENSMUSG00000022174.8	0.25099	Nontarget	Nontarget	Nontarget	Nontarget
Dag1	ENSMUSG00000039952.15	-0.177747	MEIOC.target	Nontarget	RBM46.target	MEIOC.RBM46.target
Daglb	ENSMUSG00000039206.13	-0.0199849	Nontarget	Nontarget	RBM46.target	Nontarget
Dap	ENSMUSG00000039168.15	0.012304	Nontarget	Nontarget	RBM46.target	Nontarget
Dap3	ENSMUSG00000068921.14	0.104489	Nontarget	Nontarget	RBM46.target	Nontarget
Dapk1	ENSMUSG00000021559.14	-0.0699076	Nontarget	Nontarget	RBM46.target	Nontarget
Dapk2	ENSMUSG00000032380.8	-0.0581187	Nontarget	Nontarget	Nontarget	Nontarget
Dapk3	ENSMUSG00000034974.13	-0.180236	Nontarget	Nontarget	Nontarget	Nontarget
Dapp1	ENSMUSG00000028159.14	0.139759	Nontarget	Nontarget	Nontarget	Nontarget
Dars	ENSMUSG00000026356.15	0.14768	Nontarget	Nontarget	RBM46.target	Nontarget
Dars2	ENSMUSG00000026709.10	0.202447	Nontarget	Nontarget	Nontarget	Nontarget
Dazap1	ENSMUSG00000069565.12	0.100561	Nontarget	Nontarget	RBM46.target	Nontarget
Dazap2	ENSMUSG00000000346.8	0.150875	MEIOC.target	Nontarget	RBM46.target	MEIOC.RBM46.target
Dazl	ENSMUSG00000010592.8	0.0846478	MEIOC.target	YTHDC2.target	RBM46.target	MEIOC.YTHDC2.RBM46.target
Dbf4	ENSMUSG00000002297.15	0.0354541	Nontarget	Nontarget	RBM46.target	Nontarget
Dbi	ENSMUSG00000026385.16	0.104084	Nontarget	Nontarget	RBM46.target	Nontarget
Dbnl	ENSMUSG00000020476.14	0.104314	Nontarget	Nontarget	Nontarget	Nontarget
Dbp	ENSMUSG00000059824.12	0.048398	Nontarget	Nontarget	RBM46.target	Nontarget
Dbt	ENSMUSG00000000340.10	-0.0746443	MEIOC.target	Nontarget	Nontarget	MEIOC.target
Dcaf10	ENSMUSG00000035572.16	0.0120524	MEIOC.target	Nontarget	RBM46.target	MEIOC.RBM46.target
Dcaf11	ENSMUSG00000022214.14	0.0468206	MEIOC.target	Nontarget	Nontarget	MEIOC.target
Dcaf12	ENSMUSG00000028436.8	-0.0901268	Nontarget	Nontarget	RBM46.target	Nontarget
Dcaf13	ENSMUSG00000022300.9	0.0177504	Nontarget	Nontarget	RBM46.target	Nontarget
Dcaf15	ENSMUSG00000037103.8	0.127357	Nontarget	Nontarget	Nontarget	Nontarget
Dcaf17	ENSMUSG00000041966.18	-0.0546945	MEIOC.target	Nontarget	Nontarget	MEIOC.target
Dcaf4	ENSMUSG00000021222.9	0.110298	Nontarget	Nontarget	Nontarget	Nontarget
Dcaf5	ENSMUSG00000049106.7	0.00888985	Nontarget	Nontarget	RBM46.target	Nontarget
Dcaf6	ENSMUSG00000026571.12	0.139188	Nontarget	Nontarget	RBM46.target	Nontarget
Dcaf7	ENSMUSG00000049354.8	0.0788954	MEIOC.target	Nontarget	RBM46.target	MEIOC.RBM46.target
Dcaf8	ENSMUSG00000026554.15	-0.0767714	Nontarget	Nontarget	Nontarget	Nontarget
Dcakd	ENSMUSG00000020935.8	0.128774	Nontarget	Nontarget	RBM46.target	Nontarget
Dcbld1	ENSMUSG00000019891.15	0.130514	Nontarget	Nontarget	Nontarget	Nontarget
Dcbld2	ENSMUSG00000035107.13	0.190397	Nontarget	Nontarget	RBM46.target	Nontarget
Dck	ENSMUSG00000029366.10	0.109051	Nontarget	Nontarget	RBM46.target	Nontarget
Dclk2	ENSMUSG00000028078.14	-0.317414	Nontarget	Nontarget	Nontarget	Nontarget
Dclre1c	ENSMUSG00000026648.18	0.0109417	Nontarget	Nontarget	RBM46.target	Nontarget
Dcn	ENSMUSG00000019929.16	-0.128391	Nontarget	Nontarget	Nontarget	Nontarget
Dcp1a	ENSMUSG00000021962.9	-0.00701607	MEIOC.target	Nontarget	Nontarget	MEIOC.target
Dcp1b	ENSMUSG00000041477.14	-0.100414	Nontarget	Nontarget	Nontarget	Nontarget
Dcp2	ENSMUSG00000024472.9	0.0770855	Nontarget	Nontarget	RBM46.target	Nontarget
Dcps	ENSMUSG00000032040.15	0.216399	Nontarget	Nontarget	Nontarget	Nontarget
Dctd	ENSMUSG00000031562.15	-0.241799	Nontarget	Nontarget	Nontarget	Nontarget
Dctn1	ENSMUSG00000031865.16	-0.0429119	Nontarget	Nontarget	Nontarget	Nontarget
Dctn2	ENSMUSG00000025410.10	0.020688	Nontarget	Nontarget	Nontarget	Nontarget
Dctn4	ENSMUSG00000024603.8	-0.00773777	MEIOC.target	Nontarget	RBM46.target	MEIOC.RBM46.target
Dctn5	ENSMUSG00000030868.6	0.0796647	Nontarget	Nontarget	RBM46.target	Nontarget
Dctn6	ENSMUSG00000031516.11	0.0958232	Nontarget	Nontarget	Nontarget	Nontarget
Dcun1d1	ENSMUSG00000027708.14	0.0404711	MEIOC.target	Nontarget	RBM46.target	MEIOC.RBM46.target
Dcun1d2	ENSMUSG00000038506.13	-0.018425	MEIOC.target	Nontarget	Nontarget	MEIOC.target
Dcun1d3	ENSMUSG00000048787.13	0.12657	MEIOC.target	Nontarget	RBM46.target	MEIOC.RBM46.target
Dcun1d4	ENSMUSG00000051674.14	-0.0699027	MEIOC.target	Nontarget	RBM46.target	MEIOC.RBM46.target
Dcun1d5	ENSMUSG00000032002.10	0.0657588	MEIOC.target	Nontarget	RBM46.target	MEIOC.RBM46.target
Dda1	ENSMUSG00000074247.10	0.0532192	Nontarget	Nontarget	RBM46.target	Nontarget
Ddah1	ENSMUSG00000028194.15	-0.172961	Nontarget	Nontarget	RBM46.target	Nontarget
Ddb1	ENSMUSG00000024740.9	0.0288808	Nontarget	Nontarget	Nontarget	Nontarget
Ddb2	ENSMUSG00000002109.14	-0.00999564	Nontarget	Nontarget	RBM46.target	Nontarget
Ddhd1	ENSMUSG00000037697.18	-0.0768862	Nontarget	Nontarget	Nontarget	Nontarget
Ddhd2	ENSMUSG00000061313.8	-0.00815938	MEIOC.target	Nontarget	RBM46.target	MEIOC.RBM46.target
Ddi2	ENSMUSG00000078515.4	-0.023629	MEIOC.target	Nontarget	RBM46.target	MEIOC.RBM46.target
Ddias	ENSMUSG00000030641.10	-0.00276279	Nontarget	Nontarget	RBM46.target	Nontarget
Ddit3	ENSMUSG00000025408.15	-0.047494	Nontarget	Nontarget	Nontarget	Nontarget
Ddr1	ENSMUSG00000003534.17	0.060056	Nontarget	Nontarget	Nontarget	Nontarget
Ddr2	ENSMUSG00000026674.9	-0.0417327	Nontarget	Nontarget	Nontarget	Nontarget
Ddrgk1	ENSMUSG00000068290.11	0.0785294	Nontarget	Nontarget	Nontarget	Nontarget
Ddx1	ENSMUSG00000037149.10	0.129757	Nontarget	Nontarget	RBM46.target	Nontarget
Ddx10	ENSMUSG00000053289.8	0.169418	Nontarget	Nontarget	RBM46.target	Nontarget
Ddx11	ENSMUSG00000035842.10	-0.0363429	Nontarget	Nontarget	Nontarget	Nontarget
Ddx17	ENSMUSG00000055065.6	0.346846	Nontarget	Nontarget	RBM46.target	Nontarget
Ddx18	ENSMUSG00000001674.11	0.0509574	Nontarget	Nontarget	RBM46.target	Nontarget
Ddx19a	ENSMUSG00000015023.7	-0.219249	MEIOC.target	YTHDC2.target	RBM46.target	MEIOC.YTHDC2.RBM46.target
Ddx19b	ENSMUSG00000033658.16	-0.171738	MEIOC.target	Nontarget	RBM46.target	MEIOC.RBM46.target
Ddx20	ENSMUSG00000027905.15	0.0962969	Nontarget	Nontarget	RBM46.target	Nontarget
Ddx21	ENSMUSG00000020075.8	0.0394148	MEIOC.target	YTHDC2.target	RBM46.target	MEIOC.YTHDC2.RBM46.target
Ddx23	ENSMUSG00000003360.14	-0.0263269	Nontarget	Nontarget	RBM46.target	Nontarget
Ddx24	ENSMUSG00000041645.14	-0.0123697	Nontarget	Nontarget	Nontarget	Nontarget
Ddx27	ENSMUSG00000017999.16	-0.0225468	Nontarget	Nontarget	Nontarget	Nontarget
Ddx31	ENSMUSG00000026806.15	0.0104055	Nontarget	Nontarget	Nontarget	Nontarget
Ddx39	ENSMUSG00000005481.18	0.281685	Nontarget	Nontarget	RBM46.target	Nontarget
Ddx39b	ENSMUSG00000019432.15	0.189953	Nontarget	YTHDC2.target	RBM46.target	Nontarget
Ddx3x	ENSMUSG00000000787.12	-0.0464424	Nontarget	Nontarget	RBM46.target	Nontarget
Ddx3y	ENSMUSG00000069045.11	0.0616138	Nontarget	Nontarget	RBM46.target	Nontarget
Ddx4	ENSMUSG00000021758.14	0.0321695	Nontarget	Nontarget	RBM46.target	Nontarget
Ddx42	ENSMUSG00000020705.6	0.050823	Nontarget	Nontarget	RBM46.target	Nontarget
Ddx43	ENSMUSG00000070291.4	0.0101537	Nontarget	Nontarget	Nontarget	Nontarget
Ddx46	ENSMUSG00000021500.16	-0.00408843	Nontarget	Nontarget	RBM46.target	Nontarget
Ddx47	ENSMUSG00000030204.10	0.0417173	Nontarget	Nontarget	Nontarget	Nontarget
Ddx49	ENSMUSG00000057788.13	0.140998	Nontarget	Nontarget	RBM46.target	Nontarget
Ddx5	ENSMUSG00000020719.14	0.04161	MEIOC.target	YTHDC2.target	RBM46.target	MEIOC.YTHDC2.RBM46.target
Ddx50	ENSMUSG00000020076.7	-0.0751595	MEIOC.target	Nontarget	RBM46.target	MEIOC.RBM46.target
Ddx52	ENSMUSG00000020677.7	-0.00462602	Nontarget	Nontarget	RBM46.target	Nontarget
Ddx54	ENSMUSG00000029599.13	0.000409716	Nontarget	Nontarget	Nontarget	Nontarget
Ddx55	ENSMUSG00000029389.17	0.332019	Nontarget	Nontarget	RBM46.target	Nontarget
Ddx56	ENSMUSG00000004393.10	0.0232411	Nontarget	Nontarget	Nontarget	Nontarget
Ddx6	ENSMUSG00000032097.10	0.108662	Nontarget	Nontarget	RBM46.target	Nontarget
Ddx60	ENSMUSG00000037921.15	-0.0604412	Nontarget	Nontarget	Nontarget	Nontarget
Deaf1	ENSMUSG00000058886.9	-0.0191996	Nontarget	Nontarget	Nontarget	Nontarget
Decr1	ENSMUSG00000028223.8	0.239519	Nontarget	Nontarget	Nontarget	Nontarget
Dedd	ENSMUSG00000013973.12	0.171769	Nontarget	Nontarget	Nontarget	Nontarget
Dedd2	ENSMUSG00000054499.9	-0.132451	Nontarget	Nontarget	Nontarget	Nontarget
Defb19	ENSMUSG00000050645.3	0.332393	Nontarget	Nontarget	Nontarget	Nontarget
Defb36	ENSMUSG00000044863.7	0.293012	Nontarget	Nontarget	Nontarget	Nontarget
Dek	ENSMUSG00000021377.15	-0.126423	MEIOC.target	Nontarget	RBM46.target	MEIOC.RBM46.target
Dennd1a	ENSMUSG00000035392.17	0.105187	Nontarget	Nontarget	RBM46.target	Nontarget
Dennd1b	ENSMUSG00000056268.15	-0.114934	MEIOC.target	Nontarget	RBM46.target	MEIOC.RBM46.target
Dennd2a	ENSMUSG00000038456.9	-0.20127	Nontarget	Nontarget	Nontarget	Nontarget
Dennd2c	ENSMUSG00000007379.15	0.106797	Nontarget	Nontarget	Nontarget	Nontarget
Dennd4a	ENSMUSG00000053641.9	0.021165	Nontarget	Nontarget	RBM46.target	Nontarget
Dennd4b	ENSMUSG00000042404.16	0.141399	Nontarget	Nontarget	Nontarget	Nontarget
Dennd4c	ENSMUSG00000038024.17	-0.0254652	Nontarget	Nontarget	RBM46.target	Nontarget
Dennd5a	ENSMUSG00000035901.14	-0.00714163	Nontarget	Nontarget	RBM46.target	Nontarget
Dennd5b	ENSMUSG00000030313.15	0.0801463	Nontarget	Nontarget	RBM46.target	Nontarget
Dennd6a	ENSMUSG00000040818.10	-0.156216	MEIOC.target	Nontarget	RBM46.target	MEIOC.RBM46.target
Dennd6b	ENSMUSG00000015377.9	0.0635027	Nontarget	Nontarget	Nontarget	Nontarget
Denr	ENSMUSG00000023106.15	-0.00922706	Nontarget	Nontarget	RBM46.target	Nontarget
Depdc1b	ENSMUSG00000021697.12	0.419657	Nontarget	Nontarget	Nontarget	Nontarget
Depdc5	ENSMUSG00000037426.17	0.0711443	Nontarget	Nontarget	Nontarget	Nontarget
Deptor	ENSMUSG00000022419.15	-0.0885027	Nontarget	Nontarget	Nontarget	Nontarget
Dera	ENSMUSG00000030225.11	0.206781	Nontarget	Nontarget	Nontarget	Nontarget
Derl1	ENSMUSG00000022365.5	-0.0432071	Nontarget	Nontarget	RBM46.target	Nontarget
Derl2	ENSMUSG00000018442.13	0.00608297	MEIOC.target	Nontarget	RBM46.target	MEIOC.RBM46.target
Derl3	ENSMUSG00000009092.5	0.144057	Nontarget	Nontarget	Nontarget	Nontarget
Desi1	ENSMUSG00000022472.16	-0.102533	MEIOC.target	Nontarget	Nontarget	MEIOC.target
Desi2	ENSMUSG00000026502.13	0.0471703	MEIOC.target	Nontarget	RBM46.target	MEIOC.RBM46.target
Det1	ENSMUSG00000030610.13	-0.0807051	Nontarget	Nontarget	RBM46.target	Nontarget
Dgat1	ENSMUSG00000022555.11	0.0812024	Nontarget	Nontarget	Nontarget	Nontarget
Dgat2	ENSMUSG00000030747.5	0.0152935	Nontarget	Nontarget	RBM46.target	Nontarget
Dgcr8	ENSMUSG00000022718.11	0.0232299	MEIOC.target	Nontarget	RBM46.target	MEIOC.RBM46.target
Dgka	ENSMUSG00000025357.8	-0.155775	Nontarget	Nontarget	Nontarget	Nontarget
Dgkd	ENSMUSG00000070738.10	0.170456	Nontarget	Nontarget	RBM46.target	Nontarget
Dgke	ENSMUSG00000000276.11	-0.135415	Nontarget	Nontarget	Nontarget	Nontarget
Dgkh	ENSMUSG00000034731.9	-0.110088	Nontarget	Nontarget	Nontarget	Nontarget
Dgki	ENSMUSG00000038665.15	-0.121925	Nontarget	Nontarget	Nontarget	Nontarget
Dgkq	ENSMUSG00000004815.12	-0.0724393	Nontarget	Nontarget	Nontarget	Nontarget
Dgkz	ENSMUSG00000040479.11	0.00642037	Nontarget	Nontarget	RBM46.target	Nontarget
Dguok	ENSMUSG00000014554.13	-0.0378218	Nontarget	Nontarget	Nontarget	Nontarget
Dhcr24	ENSMUSG00000034926.3	-0.0991765	Nontarget	Nontarget	RBM46.target	Nontarget
Dhcr7	ENSMUSG00000058454.15	-0.0600936	Nontarget	Nontarget	RBM46.target	Nontarget
Dhdds	ENSMUSG00000012117.13	0.0333787	Nontarget	Nontarget	Nontarget	Nontarget
Dhfr	ENSMUSG00000021707.5	0.00658066	Nontarget	Nontarget	RBM46.target	Nontarget
Dhh	ENSMUSG00000023000.4	-0.0607276	Nontarget	Nontarget	Nontarget	Nontarget
Dhodh	ENSMUSG00000031730.18	-0.0328087	Nontarget	Nontarget	Nontarget	Nontarget
Dhrs11	ENSMUSG00000034449.7	-0.173913	Nontarget	Nontarget	Nontarget	Nontarget
Dhrs13	ENSMUSG00000020834.17	0.131179	Nontarget	Nontarget	Nontarget	Nontarget
Dhrs3	ENSMUSG00000066026.14	-0.0111684	Nontarget	Nontarget	Nontarget	Nontarget
Dhrs7b	ENSMUSG00000042569.13	0.0697225	Nontarget	Nontarget	Nontarget	Nontarget
Dhtkd1	ENSMUSG00000025815.13	-0.000644997	Nontarget	Nontarget	Nontarget	Nontarget
Dhx15	ENSMUSG00000029169.11	0.104964	Nontarget	Nontarget	RBM46.target	Nontarget
Dhx29	ENSMUSG00000042426.6	-0.00293425	Nontarget	Nontarget	RBM46.target	Nontarget
Dhx30	ENSMUSG00000032480.17	0.100038	Nontarget	Nontarget	Nontarget	Nontarget
Dhx32	ENSMUSG00000030986.13	-0.0558794	Nontarget	Nontarget	RBM46.target	Nontarget
Dhx33	ENSMUSG00000040620.15	0.0507582	Nontarget	Nontarget	RBM46.target	Nontarget
Dhx34	ENSMUSG00000006019.15	0.0469462	Nontarget	Nontarget	Nontarget	Nontarget
Dhx35	ENSMUSG00000027655.14	0.00980617	Nontarget	Nontarget	Nontarget	Nontarget
Dhx36	ENSMUSG00000027770.5	0.158803	Nontarget	Nontarget	RBM46.target	Nontarget
Dhx37	ENSMUSG00000029480.13	0.0678667	Nontarget	Nontarget	Nontarget	Nontarget
Dhx38	ENSMUSG00000037993.8	-0.175552	Nontarget	Nontarget	Nontarget	Nontarget
Dhx40	ENSMUSG00000018425.18	0.0325191	Nontarget	Nontarget	RBM46.target	Nontarget
Dhx57	ENSMUSG00000035051.14	-0.130081	Nontarget	Nontarget	Nontarget	Nontarget
Dhx8	ENSMUSG00000034931.15	0.0660821	Nontarget	Nontarget	Nontarget	Nontarget
Dhx9	ENSMUSG00000042699.11	-0.0109652	Nontarget	Nontarget	RBM46.target	Nontarget
Diablo	ENSMUSG00000029433.15	0.317198	Nontarget	Nontarget	RBM46.target	Nontarget
Diaph1	ENSMUSG00000024456.16	-0.0353535	MEIOC.target	Nontarget	RBM46.target	MEIOC.RBM46.target
Diaph2	ENSMUSG00000034480.18	-0.0435043	Nontarget	Nontarget	Nontarget	Nontarget
Diaph3	ENSMUSG00000022021.13	0.190973	Nontarget	Nontarget	RBM46.target	Nontarget
Dicer1	ENSMUSG00000041415.10	-0.0146918	Nontarget	Nontarget	RBM46.target	Nontarget
Dido1	ENSMUSG00000038914.15	0.0671514	Nontarget	Nontarget	RBM46.target	Nontarget
Diexf	ENSMUSG00000016181.9	-0.085601	Nontarget	Nontarget	Nontarget	Nontarget
Dimt1	ENSMUSG00000021692.9	0.179273	Nontarget	Nontarget	Nontarget	Nontarget
Dip2a	ENSMUSG00000020231.15	-0.10309	Nontarget	Nontarget	RBM46.target	Nontarget
Dip2b	ENSMUSG00000023026.15	0.181573	Nontarget	Nontarget	RBM46.target	Nontarget
Dip2c	ENSMUSG00000048264.16	0.0497006	Nontarget	Nontarget	RBM46.target	Nontarget
Dirc2	ENSMUSG00000022848.8	-0.0733903	Nontarget	Nontarget	Nontarget	Nontarget
Dis3	ENSMUSG00000033166.10	0.175874	Nontarget	Nontarget	RBM46.target	Nontarget
Dis3l2	ENSMUSG00000053333.15	-0.165374	Nontarget	Nontarget	Nontarget	Nontarget
Disp1	ENSMUSG00000030768.12	0.0605896	Nontarget	Nontarget	Nontarget	Nontarget
Dixdc1	ENSMUSG00000032064.17	0.221319	Nontarget	Nontarget	Nontarget	Nontarget
Dlat	ENSMUSG00000000168.9	-0.052368	Nontarget	Nontarget	RBM46.target	Nontarget
Dlc1	ENSMUSG00000031523.16	-0.142177	Nontarget	Nontarget	Nontarget	Nontarget
Dld	ENSMUSG00000020664.10	0.115908	MEIOC.target	Nontarget	RBM46.target	MEIOC.RBM46.target
Dlg1	ENSMUSG00000022770.16	-0.184293	MEIOC.target	Nontarget	RBM46.target	MEIOC.RBM46.target
Dlg2	ENSMUSG00000052572.16	-0.028715	Nontarget	Nontarget	Nontarget	Nontarget
Dlg3	ENSMUSG00000000881.12	0.11255	MEIOC.target	Nontarget	RBM46.target	MEIOC.RBM46.target
Dlg4	ENSMUSG00000020886.16	-0.406661	Nontarget	Nontarget	Nontarget	Nontarget
Dlg5	ENSMUSG00000021782.14	-0.112584	Nontarget	Nontarget	Nontarget	Nontarget
Dlgap1	ENSMUSG00000003279.16	-0.0255734	Nontarget	Nontarget	Nontarget	Nontarget
Dlgap4	ENSMUSG00000061689.15	-0.0172312	Nontarget	Nontarget	Nontarget	Nontarget
Dlgap5	ENSMUSG00000037544.13	-0.0118745	Nontarget	Nontarget	RBM46.target	Nontarget
Dlst	ENSMUSG00000004789.10	-0.0617505	MEIOC.target	Nontarget	RBM46.target	MEIOC.RBM46.target
Dmap1	ENSMUSG00000009640.11	0.0876565	Nontarget	Nontarget	Nontarget	Nontarget
Dmc1	ENSMUSG00000022429.10	0.0527039	Nontarget	Nontarget	RBM46.target	Nontarget
Dmd	ENSMUSG00000045103.17	-0.0535806	Nontarget	Nontarget	Nontarget	Nontarget
Dmpk	ENSMUSG00000030409.15	0.0436385	Nontarget	Nontarget	Nontarget	Nontarget
Dmrt1	ENSMUSG00000024837.15	0.174833	Nontarget	Nontarget	RBM46.target	Nontarget
Dmrta1	ENSMUSG00000043753.2	0.0384373	Nontarget	Nontarget	Nontarget	Nontarget
Dmrtc1a	ENSMUSG00000031323.8	0.373353	Nontarget	Nontarget	Nontarget	Nontarget
Dmrtc2	ENSMUSG00000011349.5	0.032289	Nontarget	Nontarget	Nontarget	Nontarget
Dmtf1	ENSMUSG00000042508.16	-0.0668161	MEIOC.target	Nontarget	RBM46.target	MEIOC.RBM46.target
Dmwd	ENSMUSG00000030410.16	0.0884348	MEIOC.target	Nontarget	Nontarget	MEIOC.target
Dmxl1	ENSMUSG00000037416.13	0.0444088	Nontarget	Nontarget	RBM46.target	Nontarget
Dmxl2	ENSMUSG00000041268.17	0.0532712	Nontarget	Nontarget	RBM46.target	Nontarget
Dnaaf5	ENSMUSG00000025857.10	0.0238356	Nontarget	Nontarget	RBM46.target	Nontarget
Dnah14	ENSMUSG00000047369.15	-0.0484946	Nontarget	Nontarget	Nontarget	Nontarget
Dnah2	ENSMUSG00000005237.14	-0.121814	Nontarget	Nontarget	RBM46.target	Nontarget
Dnah7b	ENSMUSG00000041144.10	0.0284038	Nontarget	Nontarget	Nontarget	Nontarget
Dnaja1	ENSMUSG00000028410.13	0.0657465	MEIOC.target	Nontarget	RBM46.target	MEIOC.RBM46.target
Dnaja2	ENSMUSG00000031701.6	0.0468284	Nontarget	Nontarget	RBM46.target	Nontarget
Dnaja3	ENSMUSG00000004069.16	0.167829	MEIOC.target	Nontarget	RBM46.target	MEIOC.RBM46.target
Dnajb11	ENSMUSG00000004460.16	0.0991484	Nontarget	Nontarget	RBM46.target	Nontarget
Dnajb12	ENSMUSG00000020109.13	-0.148153	MEIOC.target	Nontarget	RBM46.target	MEIOC.RBM46.target
Dnajb14	ENSMUSG00000074212.7	-0.197893	MEIOC.target	Nontarget	Nontarget	MEIOC.target
Dnajb4	ENSMUSG00000028035.13	-0.140779	Nontarget	Nontarget	Nontarget	Nontarget
Dnajb6	ENSMUSG00000029131.14	0.203595	Nontarget	Nontarget	RBM46.target	Nontarget
Dnajb9	ENSMUSG00000014905.4	0.121784	Nontarget	Nontarget	RBM46.target	Nontarget
Dnajc1	ENSMUSG00000026740.12	0.00428468	Nontarget	Nontarget	RBM46.target	Nontarget
Dnajc10	ENSMUSG00000027006.13	0.0277436	MEIOC.target	Nontarget	RBM46.target	MEIOC.RBM46.target
Dnajc11	ENSMUSG00000039768.16	0.065343	MEIOC.target	Nontarget	RBM46.target	MEIOC.RBM46.target
Dnajc13	ENSMUSG00000032560.14	0.124301	Nontarget	Nontarget	RBM46.target	Nontarget
Dnajc15	ENSMUSG00000022013.3	0.244869	Nontarget	Nontarget	Nontarget	Nontarget
Dnajc16	ENSMUSG00000040697.10	-0.0335261	MEIOC.target	Nontarget	RBM46.target	MEIOC.RBM46.target
Dnajc17	ENSMUSG00000034278.3	-0.071616	Nontarget	Nontarget	Nontarget	Nontarget
Dnajc18	ENSMUSG00000024350.5	-0.0254115	MEIOC.target	YTHDC2.target	Nontarget	MEIOC.YTHDC2.target
Dnajc19	ENSMUSG00000027679.13	0.127537	Nontarget	Nontarget	RBM46.target	Nontarget
Dnajc2	ENSMUSG00000029014.14	0.0182759	Nontarget	Nontarget	RBM46.target	Nontarget
Dnajc21	ENSMUSG00000044224.16	0.186298	Nontarget	YTHDC2.target	RBM46.target	Nontarget
Dnajc24	ENSMUSG00000027166.14	0.285878	Nontarget	Nontarget	Nontarget	Nontarget
Dnajc27	ENSMUSG00000020657.16	-0.141298	MEIOC.target	Nontarget	RBM46.target	MEIOC.RBM46.target
Dnajc3	ENSMUSG00000022136.7	0.0236842	MEIOC.target	Nontarget	RBM46.target	MEIOC.RBM46.target
Dnajc5	ENSMUSG00000000826.16	-0.163311	MEIOC.target	Nontarget	RBM46.target	MEIOC.RBM46.target
Dnajc7	ENSMUSG00000014195.15	0.015119	Nontarget	Nontarget	RBM46.target	Nontarget
Dnajc8	ENSMUSG00000054405.14	0.0366662	Nontarget	Nontarget	RBM46.target	Nontarget
Dnajc9	ENSMUSG00000021811.7	0.107978	Nontarget	Nontarget	Nontarget	Nontarget
Dnal1	ENSMUSG00000042523.12	0.0159307	MEIOC.target	Nontarget	Nontarget	MEIOC.target
Dnase2a	ENSMUSG00000003812.13	0.0733818	Nontarget	Nontarget	Nontarget	Nontarget
Dnm1l	ENSMUSG00000022789.14	0.10515	MEIOC.target	Nontarget	RBM46.target	MEIOC.RBM46.target
Dnm2	ENSMUSG00000033335.17	0.0843543	Nontarget	Nontarget	Nontarget	Nontarget
Dnm3	ENSMUSG00000040265.16	-0.00766212	Nontarget	Nontarget	Nontarget	Nontarget
Dnmbp	ENSMUSG00000025195.9	0.0829718	Nontarget	Nontarget	Nontarget	Nontarget
Dnmt1	ENSMUSG00000004099.16	0.156752	Nontarget	Nontarget	RBM46.target	Nontarget
Dnmt3a	ENSMUSG00000020661.15	-0.238842	Nontarget	Nontarget	RBM46.target	Nontarget
Dnmt3b	ENSMUSG00000027478.15	-0.184146	Nontarget	Nontarget	Nontarget	Nontarget
Dnttip1	ENSMUSG00000017299.13	0.0755519	Nontarget	Nontarget	Nontarget	Nontarget
Dnttip2	ENSMUSG00000039756.12	-0.0707678	Nontarget	Nontarget	RBM46.target	Nontarget
Dock1	ENSMUSG00000058325.6	-0.176605	Nontarget	Nontarget	RBM46.target	Nontarget
Dock10	ENSMUSG00000038608.15	-0.0236333	Nontarget	Nontarget	Nontarget	Nontarget
Dock11	ENSMUSG00000031093.14	-0.0280857	Nontarget	Nontarget	RBM46.target	Nontarget
Dock2	ENSMUSG00000020143.15	0.0779951	Nontarget	Nontarget	Nontarget	Nontarget
Dock3	ENSMUSG00000039716.12	-0.126122	Nontarget	Nontarget	RBM46.target	Nontarget
Dock4	ENSMUSG00000035954.10	-0.163636	Nontarget	Nontarget	Nontarget	Nontarget
Dock5	ENSMUSG00000044447.5	-0.0520986	Nontarget	Nontarget	Nontarget	Nontarget
Dock6	ENSMUSG00000032198.9	0.0489409	Nontarget	Nontarget	Nontarget	Nontarget
Dock7	ENSMUSG00000028556.15	-0.0339205	Nontarget	Nontarget	RBM46.target	Nontarget
Dock8	ENSMUSG00000052085.6	-0.148649	Nontarget	Nontarget	Nontarget	Nontarget
Dock9	ENSMUSG00000025558.16	0.000163731	Nontarget	Nontarget	RBM46.target	Nontarget
Dopey1	ENSMUSG00000034973.16	0.194311	Nontarget	Nontarget	RBM46.target	Nontarget
Dopey2	ENSMUSG00000022946.8	0.0290152	Nontarget	Nontarget	Nontarget	Nontarget
Dot1l	ENSMUSG00000061589.14	-0.307822	Nontarget	Nontarget	Nontarget	Nontarget
Dpf2	ENSMUSG00000024826.14	0.179315	Nontarget	Nontarget	RBM46.target	Nontarget
Dpf3	ENSMUSG00000021221.15	0.0818775	Nontarget	Nontarget	Nontarget	Nontarget
Dph1	ENSMUSG00000078789.9	0.0857604	Nontarget	Nontarget	Nontarget	Nontarget
Dph5	ENSMUSG00000033554.17	-0.101903	Nontarget	Nontarget	Nontarget	Nontarget
Dph6	ENSMUSG00000057147.13	-0.177174	MEIOC.target	Nontarget	Nontarget	MEIOC.target
Dph7	ENSMUSG00000026975.10	0.135739	Nontarget	Nontarget	Nontarget	Nontarget
Dpp8	ENSMUSG00000032393.15	-0.0291708	Nontarget	Nontarget	RBM46.target	Nontarget
Dpp9	ENSMUSG00000001229.8	-0.0769466	Nontarget	Nontarget	Nontarget	Nontarget
Dpy19l1	ENSMUSG00000043067.15	-0.0691687	MEIOC.target	Nontarget	RBM46.target	MEIOC.RBM46.target
Dpy19l3	ENSMUSG00000043671.14	0.0231102	Nontarget	Nontarget	Nontarget	Nontarget
Dpy19l4	ENSMUSG00000045205.16	-0.119824	MEIOC.target	Nontarget	RBM46.target	MEIOC.RBM46.target
Dpy30	ENSMUSG00000024067.13	-0.113699	MEIOC.target	Nontarget	RBM46.target	MEIOC.RBM46.target
Dpyd	ENSMUSG00000033308.16	-0.0979157	Nontarget	Nontarget	RBM46.target	Nontarget
Dpysl2	ENSMUSG00000022048.8	0.0591869	Nontarget	YTHDC2.target	RBM46.target	Nontarget
Dpysl3	ENSMUSG00000024501.19	-0.0928762	Nontarget	Nontarget	Nontarget	Nontarget
Dpysl4	ENSMUSG00000025478.15	-0.016157	Nontarget	Nontarget	Nontarget	Nontarget
Dr1	ENSMUSG00000029265.4	0.19496	Nontarget	Nontarget	RBM46.target	Nontarget
Dram2	ENSMUSG00000027900.15	-0.168521	MEIOC.target	Nontarget	RBM46.target	MEIOC.RBM46.target
Drc3	ENSMUSG00000056598.16	-0.00905218	Nontarget	Nontarget	Nontarget	Nontarget
Drg1	ENSMUSG00000020457.13	0.0611842	Nontarget	Nontarget	RBM46.target	Nontarget
Drg2	ENSMUSG00000020537.9	0.117358	Nontarget	Nontarget	Nontarget	Nontarget
Drosha	ENSMUSG00000022191.15	0.145362	Nontarget	YTHDC2.target	RBM46.target	Nontarget
Drp2	ENSMUSG00000000223.13	0.108148	Nontarget	Nontarget	Nontarget	Nontarget
Dscc1	ENSMUSG00000022422.13	0.772029	Nontarget	Nontarget	Nontarget	Nontarget
Dscr3	ENSMUSG00000022898.12	0.0648684	Nontarget	Nontarget	RBM46.target	Nontarget
Dse	ENSMUSG00000039497.8	0.126118	Nontarget	Nontarget	Nontarget	Nontarget
Dsn1	ENSMUSG00000027635.15	-0.0250477	Nontarget	Nontarget	RBM46.target	Nontarget
Dst	ENSMUSG00000026131.18	-0.081132	Nontarget	Nontarget	RBM46.target	Nontarget
Dstn	ENSMUSG00000015932.8	-0.0596054	Nontarget	Nontarget	RBM46.target	Nontarget
Dstyk	ENSMUSG00000042046.15	-0.132146	Nontarget	Nontarget	RBM46.target	Nontarget
Dtd1	ENSMUSG00000027430.12	0.198023	Nontarget	Nontarget	RBM46.target	Nontarget
Dtd2	ENSMUSG00000020956.14	-0.018191	Nontarget	Nontarget	Nontarget	Nontarget
Dtl	ENSMUSG00000037474.13	-0.0281756	MEIOC.target	Nontarget	RBM46.target	MEIOC.RBM46.target
Dtna	ENSMUSG00000024302.16	-0.0422327	Nontarget	Nontarget	Nontarget	Nontarget
Dtnb	ENSMUSG00000071454.13	0.145165	Nontarget	Nontarget	Nontarget	Nontarget
Dtnbp1	ENSMUSG00000057531.14	-0.0562293	Nontarget	Nontarget	RBM46.target	Nontarget
Dtwd2	ENSMUSG00000024505.15	0.0504421	Nontarget	Nontarget	RBM46.target	Nontarget
Dtx1	ENSMUSG00000029603.15	-0.0454874	Nontarget	Nontarget	RBM46.target	Nontarget
Dtx2	ENSMUSG00000004947.15	-0.00556722	Nontarget	Nontarget	Nontarget	Nontarget
Dtx3l	ENSMUSG00000049502.16	-0.179795	Nontarget	Nontarget	Nontarget	Nontarget
Dtx4	ENSMUSG00000039982.7	-0.095386	Nontarget	Nontarget	Nontarget	Nontarget
Dtymk	ENSMUSG00000026281.15	0.227838	Nontarget	Nontarget	Nontarget	Nontarget
Dus1l	ENSMUSG00000025155.15	0.0212152	Nontarget	Nontarget	Nontarget	Nontarget
Dus2	ENSMUSG00000031901.12	-0.091121	Nontarget	Nontarget	Nontarget	Nontarget
Dus4l	ENSMUSG00000020648.3	-0.16484	Nontarget	Nontarget	Nontarget	Nontarget
Dusp11	ENSMUSG00000030002.15	-0.0402942	MEIOC.target	Nontarget	Nontarget	MEIOC.target
Dusp12	ENSMUSG00000026659.13	0.0841846	Nontarget	Nontarget	Nontarget	Nontarget
Dusp15	ENSMUSG00000042662.16	0.046675	Nontarget	Nontarget	Nontarget	Nontarget
Dusp16	ENSMUSG00000030203.17	0.0824114	Nontarget	Nontarget	Nontarget	Nontarget
Dusp22	ENSMUSG00000069255.13	-0.0880524	Nontarget	Nontarget	Nontarget	Nontarget
Dut	ENSMUSG00000027203.15	0.0821543	Nontarget	Nontarget	RBM46.target	Nontarget
Dvl1	ENSMUSG00000029071.16	0.0482819	Nontarget	Nontarget	Nontarget	Nontarget
Dvl3	ENSMUSG00000003233.11	-0.154588	Nontarget	Nontarget	Nontarget	Nontarget
Dym	ENSMUSG00000035765.9	0.12555	Nontarget	YTHDC2.target	Nontarget	Nontarget
Dync1h1	ENSMUSG00000018707.13	0.0203807	Nontarget	Nontarget	RBM46.target	Nontarget
Dync1i1	ENSMUSG00000029757.16	-0.171847	Nontarget	Nontarget	Nontarget	Nontarget
Dync1i2	ENSMUSG00000027012.15	-0.0117844	Nontarget	Nontarget	RBM46.target	Nontarget
Dync1li1	ENSMUSG00000032435.9	-0.0530685	MEIOC.target	Nontarget	RBM46.target	MEIOC.RBM46.target
Dync1li2	ENSMUSG00000035770.8	-0.0410393	Nontarget	Nontarget	Nontarget	Nontarget
Dync2h1	ENSMUSG00000047193.16	0.0551649	Nontarget	Nontarget	RBM46.target	Nontarget
Dync2li1	ENSMUSG00000024253.8	-0.0809478	Nontarget	Nontarget	Nontarget	Nontarget
Dynll2	ENSMUSG00000020483.14	-0.0318737	Nontarget	YTHDC2.target	RBM46.target	Nontarget
Dynlrb1	ENSMUSG00000047459.14	7.23185e-05	MEIOC.target	YTHDC2.target	RBM46.target	MEIOC.YTHDC2.RBM46.target
Dyrk1a	ENSMUSG00000022897.14	-0.0194522	MEIOC.target	Nontarget	RBM46.target	MEIOC.RBM46.target
Dyrk1b	ENSMUSG00000002409.18	0.0869988	Nontarget	Nontarget	Nontarget	Nontarget
[truncated: 5,901 more rows]

## Sheet: 2. Stability and txn
gene_name	gene_id	delta.exon.WTvKO	delta.intron.WTvKO	delta.stability.WTvKO	MEIOC.DEA.status
Cdc45	ENSMUSG00000000028.14	0.754194	0.836902	-0.0162254	upregulated
Scml2	ENSMUSG00000000037.16	0.473834	0.372801	0.0262466	upregulated
Pemt	ENSMUSG00000000301.16	0.615569	0.657937	0.033672	upregulated
Dazap2	ENSMUSG00000000346.8	0.410257	0.373239	0.150875	upregulated
Rnf17	ENSMUSG00000000365.9	0.600621	0.389807	0.0341571	upregulated
Pparg	ENSMUSG00000000440.12	2.50574	3.06709	-0.180314	upregulated
Raf1	ENSMUSG00000000441.17	0.352167	0.30488	0.0181912	upregulated
Atp5f1	ENSMUSG00000000563.17	0.387109	0.390414	-0.0190592	upregulated
Usp32	ENSMUSG00000000804.14	0.352327	0.0845074	0.280872	upregulated
Txnrd3	ENSMUSG00000000811.13	0.518939	0.506786	0.0248455	upregulated
Fmr1	ENSMUSG00000000838.17	0.474435	0.593942	0.00614712	upregulated
Nsun5	ENSMUSG00000000916.15	0.397612	0.415943	0.102434	upregulated
Chtop	ENSMUSG00000001017.15	0.287273	0.268663	0.0987319	upregulated
Luzp1	ENSMUSG00000001089.14	0.57852	0.628269	0.0130542	upregulated
Pcbp3	ENSMUSG00000001120.15	0.695812	1.02386	0.0375261	upregulated
Efnb2	ENSMUSG00000001300.16	1.00119	1.36176	-0.0367767	upregulated
Cct3	ENSMUSG00000001416.13	0.355328	0.249072	0.0189221	upregulated
Cyp51	ENSMUSG00000001467.5	0.506866	0.594303	-0.067583	upregulated
Itfg2	ENSMUSG00000001518.12	0.458412	0.588759	0.0406719	upregulated
Ell2	ENSMUSG00000001542.7	0.60863	0.426312	0.0503034	upregulated
Nom1	ENSMUSG00000001569.10	0.354092	0.405042	0.0821993	upregulated
Stk38l	ENSMUSG00000001630.13	0.321789	0.745297	-0.0545292	upregulated
Brpf1	ENSMUSG00000001632.16	0.321427	0.620058	-0.0104446	upregulated
Fbxo7	ENSMUSG00000001786.14	0.460955	0.31203	0.0710272	upregulated
Emd	ENSMUSG00000001964.14	0.452422	0.159121	0.29168	upregulated
Idh3g	ENSMUSG00000002010.17	0.331006	-0.028128	0.34281	upregulated
Ssr4	ENSMUSG00000002014.12	0.498951	0.260556	0.2885	upregulated
Bcap31	ENSMUSG00000002015.5	0.462562	-0.00151915	0.463009	upregulated
Hsf2bp	ENSMUSG00000002076.11	1.43918	1.30403	0.092116	upregulated
Psmc3	ENSMUSG00000002102.15	0.471265	0.405924	0.0591026	upregulated
Ddb2	ENSMUSG00000002109.14	0.782395	0.829407	-0.00999564	upregulated
Smg9	ENSMUSG00000002210.11	0.459401	0.272146	0.238793	upregulated
Gtf2f1	ENSMUSG00000002658.9	0.472186	0.484996	0.0871337	upregulated
Med6	ENSMUSG00000002679.14	0.370586	0.272481	0.0429168	upregulated
Cse1l	ENSMUSG00000002718.14	0.38235	0.186741	0.168666	upregulated
Jag2	ENSMUSG00000002799.6	0.450468	0.358183	0.29669	upregulated
Top3a	ENSMUSG00000002814.15	0.245005	0.0629105	0.203658	upregulated
Hdgfl2	ENSMUSG00000002833.11	0.500029	0.651998	0.016181	upregulated
Tmem39a	ENSMUSG00000002845.14	0.387098	0.467781	-0.0262222	upregulated
Ap1m1	ENSMUSG00000003033.15	0.322425	0.504159	0.00419625	upregulated
Hmgn2	ENSMUSG00000003038.15	0.464177	0.285199	0.311222	upregulated
Cdk12	ENSMUSG00000003119.14	0.421669	0.471124	-0.0112546	upregulated
Cyth2	ENSMUSG00000003269.17	0.378736	0.407763	0.146163	upregulated
Etv3	ENSMUSG00000003382.18	0.325021	0.403276	0.102348	upregulated
Snrnp200	ENSMUSG00000003660.10	0.264155	0.125147	0.212622	upregulated
Calr	ENSMUSG00000003814.8	0.377002	0.375419	0.165606	upregulated
Syce2	ENSMUSG00000003824.12	1.15941	1.13676	0.072693	upregulated
Fancl	ENSMUSG00000004018.9	0.524121	0.0936858	0.502548	upregulated
Dnaja3	ENSMUSG00000004069.16	0.236874	-0.121191	0.167829	upregulated
Hmox2	ENSMUSG00000004070.15	0.596943	0.568183	0.111901	upregulated
Cwc15	ENSMUSG00000004096.9	0.293062	0.109609	0.209609	upregulated
Dnmt1	ENSMUSG00000004099.16	0.454373	0.266453	0.156752	upregulated
Lpcat3	ENSMUSG00000004270.13	0.342737	0.00332844	0.342515	upregulated
Dnajb11	ENSMUSG00000004460.16	0.600089	0.706729	0.0991484	upregulated
Pnpla6	ENSMUSG00000004565.15	0.298075	0.0388152	0.277906	upregulated
Mcoln1	ENSMUSG00000004567.16	0.428159	0.338299	0.0524326	upregulated
Stxbp2	ENSMUSG00000004626.14	0.332671	0.342399	0.157093	upregulated
Slbp	ENSMUSG00000004642.13	0.770794	0.680307	0.0164033	upregulated
Thop1	ENSMUSG00000004929.12	0.565425	0.619198	0.00852184	upregulated
Plekha8	ENSMUSG00000005225.15	0.243505	0.118741	0.0777607	upregulated
Spc25	ENSMUSG00000005233.16	0.591652	0.411035	0.148509	upregulated
Tbl2	ENSMUSG00000005374.13	0.572834	0.477157	0.0818964	upregulated
Mcm5	ENSMUSG00000005410.6	0.946796	0.751368	0.031458	upregulated
Asf1b	ENSMUSG00000005470.8	1.15682	0.990457	0.00619621	upregulated
Msh4	ENSMUSG00000005493.15	0.608115	0.518848	0.148893	upregulated
Usp40	ENSMUSG00000005501.14	0.30499	0.293472	0.144692	upregulated
Kit	ENSMUSG00000005672.12	0.554011	0.537585	0.140967	upregulated
Cs	ENSMUSG00000005683.8	0.367924	0.492469	-0.00955598	upregulated
Ergic3	ENSMUSG00000005881.13	0.596647	-0.0213055	0.60953	upregulated
Nr2c2	ENSMUSG00000005893.14	0.390921	0.481294	0.102342	upregulated
Smpd4	ENSMUSG00000005899.12	0.361213	0.262894	0.0424882	upregulated
Tuft1	ENSMUSG00000005968.14	0.915803	0.762361	0.0930731	upregulated
Rcn1	ENSMUSG00000005973.6	0.35678	0.0340361	0.33811	upregulated
Trap1	ENSMUSG00000005981.11	0.285402	0.16267	0.12562	upregulated
Zbtb17	ENSMUSG00000006215.12	0.394235	0.00315689	0.393455	upregulated
Osgep	ENSMUSG00000006289.14	0.383378	0.00779919	0.375771	upregulated
Rnf114	ENSMUSG00000006418.17	0.340482	0.235265	0.177833	upregulated
Sfmbt1	ENSMUSG00000006527.15	0.518424	0.361923	0.195154	upregulated
Qrich1	ENSMUSG00000006673.14	0.423248	0.175583	0.0904994	upregulated
Pknox1	ENSMUSG00000006705.12	0.505812	0.438768	-0.0166245	upregulated
Gmnn	ENSMUSG00000006715.11	0.459252	0.405541	0.031504	upregulated
Msh5	ENSMUSG00000007035.15	0.842626	1.31228	-0.00848937	upregulated
Pole	ENSMUSG00000007080.14	0.78888	0.624145	0.028676	upregulated
Tgfbr1	ENSMUSG00000007613.15	0.37391	0.520768	0.047561	upregulated
Hnrnph1	ENSMUSG00000007850.16	0.545608	0.705558	-0.0035323	upregulated
4930432K21Rik	ENSMUSG00000008129.14	0.852506	1.0922	0.00860517	upregulated
Emc10	ENSMUSG00000008140.17	0.296428	0.211158	0.167102	upregulated
Elavl2	ENSMUSG00000008489.18	0.743378	0.7988	-0.0315934	upregulated
Rps18	ENSMUSG00000008668.14	0.0640663	-0.0505097	0.0965341	upregulated
Rps15a	ENSMUSG00000008683.16	0.274706	0.223383	0.14336	upregulated
Derl3	ENSMUSG00000009092.5	0.638555	0.485276	0.144057	upregulated
Lnpk	ENSMUSG00000009207.15	0.358998	0.474903	0.054786	upregulated
Taf7l	ENSMUSG00000009596.9	0.764274	0.592787	0.0752526	upregulated
Tex15	ENSMUSG00000009628.14	0.778845	0.926013	0.0261114	upregulated
Dmap1	ENSMUSG00000009640.11	0.4914	0.633653	0.0876565	upregulated
Tex11	ENSMUSG00000009670.11	0.78261	0.590236	0.0985415	upregulated
Tfcp2	ENSMUSG00000009733.8	0.486519	0.455751	0.0609363	upregulated
Nxf2	ENSMUSG00000009941.10	0.421203	0.675337	0.00589328	upregulated
Tex14	ENSMUSG00000010342.16	0.486976	0.632734	0.029357	upregulated
Faf1	ENSMUSG00000010517.7	0.414535	0.331161	0.118142	upregulated
Dazl	ENSMUSG00000010592.8	0.603797	0.920684	0.0846478	upregulated
Sugp1	ENSMUSG00000011306.7	0.535116	0.742186	0.0821209	upregulated
Dmrtc2	ENSMUSG00000011349.5	1.74967	1.87403	0.032289	upregulated
Kif11	ENSMUSG00000012443.3	0.427215	0.246888	0.179228	upregulated
Zfp715	ENSMUSG00000012640.16	0.404686	0.409241	0.107579	upregulated
Rps5	ENSMUSG00000012848.15	0.352667	0.313746	0.0966362	upregulated
Aldh1a2	ENSMUSG00000013584.5	0.760452	0.57634	0.0921391	upregulated
Dedd	ENSMUSG00000013973.12	0.370282	0.166626	0.171769	upregulated
Mov10l1	ENSMUSG00000015365.15	0.273488	0.0822766	0.25931	upregulated
Hspa8	ENSMUSG00000015656.17	0.296378	-0.0500753	0.311006	upregulated
Setdb1	ENSMUSG00000015697.14	0.517198	0.537629	-0.0259682	upregulated
Prpf3	ENSMUSG00000015748.13	0.414901	0.470713	0.0156836	upregulated
Ncapg	ENSMUSG00000015880.13	0.533992	0.656684	-0.0106714	upregulated
Adss	ENSMUSG00000015961.8	0.42959	0.317395	-0.0263589	upregulated
Syt14	ENSMUSG00000016200.14	0.596776	1.05735	-0.0654742	upregulated
Lonrf3	ENSMUSG00000016239.11	0.268142	0.0808709	0.136794	upregulated
Prelid3b	ENSMUSG00000016257.15	0.541132	0.61472	0.0945224	upregulated
Ppfibp1	ENSMUSG00000016487.15	0.412885	0.68917	-0.0162062	upregulated
Atxn10	ENSMUSG00000016541.9	0.464378	0.301574	0.230859	upregulated
Brca1	ENSMUSG00000017146.12	0.575075	0.469364	0.0533926	upregulated
Psmd11	ENSMUSG00000017428.16	0.363512	0.0849191	0.2109	upregulated
Atad5	ENSMUSG00000017550.14	1.07849	0.799372	-0.0186582	upregulated
Slc35c2	ENSMUSG00000017664.16	0.312591	0.416569	0.106666	upregulated
Eppin	ENSMUSG00000017733.4	0.581558	0.327702	0.240851	upregulated
Kpna2	ENSMUSG00000018362.14	2.87374	-0.100311	2.65664	upregulated
Smurf2	ENSMUSG00000018363.16	0.577258	0.310416	0.103002	upregulated
Dhx40	ENSMUSG00000018425.18	0.340352	0.210958	0.0325191	upregulated
Trim37	ENSMUSG00000018548.15	0.504535	0.276905	0.142573	upregulated
Ybx2	ENSMUSG00000018554.13	0.675243	0.852193	0.0847894	upregulated
Atox1	ENSMUSG00000018585.9	0.547325	0.188477	0.27993	upregulated
Acsl1	ENSMUSG00000018796.13	0.558838	0.75875	-0.000294301	upregulated
Smyd4	ENSMUSG00000018809.2	0.344889	0.28372	0.0500534	upregulated
Slc22a5	ENSMUSG00000018900.7	0.46951	0.797119	0.0535082	upregulated
Sart3	ENSMUSG00000018974.7	0.256079	0.0421324	0.192094	upregulated
Tmem129	ENSMUSG00000019295.8	0.907028	0.66536	0.251272	upregulated
Zfp687	ENSMUSG00000019338.13	0.477295	0.64692	0.0699482	upregulated
Lyst	ENSMUSG00000019726.11	0.448414	0.457667	0.0376923	upregulated
Fbxo5	ENSMUSG00000019773.7	0.772256	0.685061	0.071344	upregulated
Hint3	ENSMUSG00000019791.12	0.643225	0.618961	0.115665	upregulated
Ltv1	ENSMUSG00000019814.5	0.657845	0.755647	0.0820885	upregulated
Cep290	ENSMUSG00000019971.10	0.700168	0.510536	0.00726795	upregulated
Epb41l2	ENSMUSG00000019978.16	0.253044	0.0213165	0.257785	upregulated
Pex7	ENSMUSG00000020003.16	0.316281	0.0762376	0.295508	upregulated
Fgd6	ENSMUSG00000020021.4	0.615156	0.587974	0.0258978	upregulated
Ndufa12	ENSMUSG00000020022.16	0.414521	0.231445	0.257363	upregulated
Cep83	ENSMUSG00000020024.7	0.51489	0.661962	-0.000887573	upregulated
Sycp3	ENSMUSG00000020059.9	1.06006	0.721584	0.0369841	upregulated
Sirt1	ENSMUSG00000020063.16	0.484833	0.421436	0.0472777	upregulated
Hnrnph3	ENSMUSG00000020069.16	0.629599	0.282801	0.0419957	upregulated
Ppa1	ENSMUSG00000020089.8	0.465588	0.465676	0.0676821	upregulated
Slc1a4	ENSMUSG00000020142.12	0.60497	0.303369	0.123641	upregulated
Mum1	ENSMUSG00000020156.16	0.293899	0.435144	0.0454664	upregulated
Osbpl8	ENSMUSG00000020189.14	0.366475	0.258831	0.121326	upregulated
Mknk2	ENSMUSG00000020190.13	0.437444	0.412292	0.0951323	upregulated
Ap3d1	ENSMUSG00000020198.8	0.472812	0.604644	0.00337896	upregulated
Vps13d	ENSMUSG00000020220.16	0.27722	0.166689	0.1323	upregulated
Hcfc2	ENSMUSG00000020246.13	0.309372	0.0310584	0.291258	upregulated
Adarb1	ENSMUSG00000020262.15	0.613773	1.08348	-0.0357392	upregulated
Papolg	ENSMUSG00000020273.13	0.661713	0.587423	0.0333531	upregulated
Rel	ENSMUSG00000020275.9	0.729582	0.465087	0.193732	upregulated
4930524B15Rik	ENSMUSG00000020299.6	0.949072	0.990588	0.0778373	upregulated
Cpeb4	ENSMUSG00000020300.14	0.673055	0.848243	0.0611982	upregulated
Hmmr	ENSMUSG00000020330.16	0.75829	0.748606	-0.0791864	upregulated
Slc22a4	ENSMUSG00000020334.6	0.739242	0.208981	0.41399	upregulated
Canx	ENSMUSG00000020368.15	0.27566	0.217182	0.12996	upregulated
Med7	ENSMUSG00000020397.15	0.304219	0.131388	0.213049	upregulated
Hormad2	ENSMUSG00000020419.11	1.11013	0.897699	0.0396687	upregulated
Limk2	ENSMUSG00000020451.17	0.302579	0.398951	0.0248874	upregulated
Rtn4	ENSMUSG00000020458.16	0.280207	0.0906647	0.236487	upregulated
Ccdc117	ENSMUSG00000020482.4	0.538865	0.579394	0.123575	upregulated
Ska2	ENSMUSG00000020492.11	0.586077	0.536217	0.124741	upregulated
Elac2	ENSMUSG00000020549.14	0.272814	0.222549	0.0758662	upregulated
Sypl	ENSMUSG00000020570.15	0.360073	0.203214	0.235837	upregulated
Pdia6	ENSMUSG00000020571.12	0.408962	0.175602	0.121293	upregulated
Nbas	ENSMUSG00000020576.10	0.365213	0.067179	0.278687	upregulated
Itsn2	ENSMUSG00000020640.10	0.240354	0.205156	0.0381843	upregulated
Rrm2	ENSMUSG00000020649.11	1.23605	1.06823	0.0422749	upregulated
Cep112	ENSMUSG00000020728.17	0.81176	0.715372	0.138675	upregulated
Nup85	ENSMUSG00000020739.11	0.430451	0.0521384	0.383768	upregulated
Tmem94	ENSMUSG00000020747.17	0.45871	0.620003	0.170952	upregulated
4933427D14Rik	ENSMUSG00000020807.14	0.331587	0.220614	0.0844915	upregulated
Snx11	ENSMUSG00000020876.14	0.585836	0.641627	0.000245831	upregulated
Top2a	ENSMUSG00000020914.17	1.68552	1.10372	0.0543656	upregulated
Sec23a	ENSMUSG00000020986.13	0.436413	0.2827	0.174114	upregulated
4930447C04Rik	ENSMUSG00000021098.14	0.868539	0.841892	-0.00654235	upregulated
Mpp5	ENSMUSG00000021112.9	0.622918	0.485947	0.0621392	upregulated
Atp6v1d	ENSMUSG00000021114.9	0.461499	0.18368	0.37386	upregulated
Vrk1	ENSMUSG00000021115.15	0.283158	0.165321	0.106658	upregulated
Eif2s1	ENSMUSG00000021116.10	0.501003	0.184722	0.258219	upregulated
Vti1b	ENSMUSG00000021124.13	0.46833	0.250855	0.0938217	upregulated
Susd6	ENSMUSG00000021133.9	0.257119	0.413613	0.108065	upregulated
Rps6ka5	ENSMUSG00000021180.9	0.60286	0.631219	0.134568	upregulated
Tc2n	ENSMUSG00000021187.14	1.26494	1.74614	0.087989	upregulated
Ppp4r4	ENSMUSG00000021209.12	1.05387	1.60135	-0.0848445	upregulated
Angel1	ENSMUSG00000021257.14	0.460751	0.976282	-0.0317112	upregulated
Hsp90aa1	ENSMUSG00000021270.13	0.344345	0.607318	0.000620917	upregulated
Tecpr2	ENSMUSG00000021275.16	0.512812	0.783307	-0.00672184	upregulated
Cinp	ENSMUSG00000021276.10	0.523154	0.314149	0.210316	upregulated
Eif5	ENSMUSG00000021282.17	0.372786	0.242447	0.151461	upregulated
2010107E04Rik	ENSMUSG00000021290.6	0.332578	0.199967	0.181139	upregulated
Nup153	ENSMUSG00000021374.10	0.356581	0.341369	-0.00406517	upregulated
Nol8	ENSMUSG00000021392.8	0.268482	0.204462	0.151991	upregulated
Hnrnpk	ENSMUSG00000021546.18	0.212416	0.58086	0.035172	upregulated
Cep72	ENSMUSG00000021572.9	0.399997	0.378456	0.0949639	upregulated
Clptm1l	ENSMUSG00000021610.8	0.350748	0.222901	0.0971108	upregulated
Gtf2h2	ENSMUSG00000021639.16	0.705852	0.310505	0.0895155	upregulated
Iqgap2	ENSMUSG00000021676.9	0.886369	0.936386	0.15005	upregulated
Ercc8	ENSMUSG00000021694.18	0.490381	0.134545	0.308766	upregulated
Dhfr	ENSMUSG00000021707.5	0.552792	0.551089	0.00658066	upregulated
Trim23	ENSMUSG00000021712.15	0.305959	0.0833892	0.208898	upregulated
Ddx4	ENSMUSG00000021758.14	0.247915	0.351091	0.0321695	upregulated
2700060E02Rik	ENSMUSG00000021807.6	0.309045	0.231856	0.127506	upregulated
Dnajc9	ENSMUSG00000021811.7	0.761998	0.768125	0.107978	upregulated
Ap3m1	ENSMUSG00000021824.13	0.278118	0.512118	0.0268848	upregulated
Txndc16	ENSMUSG00000021830.13	0.335667	0.258838	0.175127	upregulated
Spryd7	ENSMUSG00000021930.14	0.694061	0.811533	-0.0661191	upregulated
Pspc1	ENSMUSG00000021938.12	0.251538	0.149201	0.166982	upregulated
Mtmr6	ENSMUSG00000021987.9	0.366185	0.516701	0.0584822	upregulated
Diaph3	ENSMUSG00000022021.13	0.537348	0.253823	0.190973	upregulated
Esco2	ENSMUSG00000022034.10	1.38411	1.24109	-0.00713275	upregulated
Ppp3cc	ENSMUSG00000022092.10	0.365994	0.247259	0.0471979	upregulated
Uchl3	ENSMUSG00000022111.8	0.598788	0.231942	0.256134	upregulated
Trim52	ENSMUSG00000022113.6	1.2111	-0.452952	0.607416	upregulated
Dnajc3	ENSMUSG00000022136.7	0.434347	0.577027	0.0236842	upregulated
Sub1	ENSMUSG00000022205.15	0.356751	0.371905	0.0784598	upregulated
Sdc2	ENSMUSG00000022261.5	0.445615	0.155678	0.43016	upregulated
Ank	ENSMUSG00000022265.6	0.416127	0.0661935	0.406477	upregulated
Oxr1	ENSMUSG00000022307.15	0.272849	0.111571	0.1853	upregulated
Emc2	ENSMUSG00000022337.6	0.501322	0.318919	0.0228497	upregulated
Atad2	ENSMUSG00000022360.7	0.806336	0.699028	-0.0045088	upregulated
Mtbp	ENSMUSG00000022369.13	0.498251	0.412306	0.112813	upregulated
Mrpl13	ENSMUSG00000022370.13	0.366779	0.171938	0.105338	upregulated
L3mbtl2	ENSMUSG00000022394.14	0.361087	0.275118	0.163741	upregulated
Xpnpep3	ENSMUSG00000022401.11	0.326979	0.330797	0.041247	upregulated
Slc25a17	ENSMUSG00000022404.7	0.331689	0.321524	0.131145	upregulated
Mief1	ENSMUSG00000022412.12	0.391737	0.336733	0.0573896	upregulated
Dscc1	ENSMUSG00000022422.13	1.1428	0.423169	0.772029	upregulated
Dmc1	ENSMUSG00000022429.10	1.17255	0.84787	0.0527039	upregulated
Smc1b	ENSMUSG00000022432.6	1.72356	1.11858	-0.0329427	upregulated
Smdt1	ENSMUSG00000022452.14	0.515565	0.433299	0.105766	upregulated
Nell2	ENSMUSG00000022454.16	0.592082	0.175776	0.425514	upregulated
Wbp2nl	ENSMUSG00000022455.3	1.27966	1.10335	-0.0160259	upregulated
Gtsf1	ENSMUSG00000022487.14	0.368066	0.325519	0.216313	upregulated
Srl	ENSMUSG00000022519.13	0.79645	0.846755	-0.00303513	upregulated
Dgat1	ENSMUSG00000022555.11	0.764882	0.958531	0.0812024	upregulated
Ptk2	ENSMUSG00000022607.14	0.361005	0.36703	0.0422836	upregulated
Bbx	ENSMUSG00000022641.15	0.254553	0.117832	0.197874	upregulated
Mcm4	ENSMUSG00000022673.4	0.251202	0.319854	0.0929929	upregulated
Pdxdc1	ENSMUSG00000022680.13	0.259932	0.292351	0.0144244	upregulated
Top3b	ENSMUSG00000022779.14	0.269106	0.181939	0.0268144	upregulated
Tfrc	ENSMUSG00000022797.15	0.590454	0.471942	0.12433	upregulated
Gtf2e1	ENSMUSG00000022828.10	0.317165	0.263919	0.0652187	upregulated
Stxbp5l	ENSMUSG00000022829.14	1.22902	2.12745	-0.0975893	upregulated
Iqcb1	ENSMUSG00000022837.13	1.11447	0.813136	0.0147287	upregulated
Eaf2	ENSMUSG00000022838.13	1.10205	1.27412	-0.0254334	upregulated
Ap2m1	ENSMUSG00000022841.14	0.283279	0.487595	0.038756	upregulated
Senp2	ENSMUSG00000022855.8	0.413272	0.231786	0.194505	upregulated
Rfc4	ENSMUSG00000022881.14	0.621691	0.47555	0.066668	upregulated
Pigp	ENSMUSG00000022940.16	0.503348	0.706573	0.079528	upregulated
Chaf1b	ENSMUSG00000022945.11	0.380601	0.0735358	0.359039	upregulated
Synj1	ENSMUSG00000022973.17	0.563334	0.670117	-0.0344436	upregulated
Mis18a	ENSMUSG00000022978.11	0.390952	0.0985553	0.317025	upregulated
Prpf40b	ENSMUSG00000023007.15	0.585161	0.567745	0.0668977	upregulated
Fmnl3	ENSMUSG00000023008.18	0.664541	0.82714	-0.0745578	upregulated
Tarbp2	ENSMUSG00000023051.10	0.28353	0.259983	0.0690206	upregulated
Bsg	ENSMUSG00000023175.15	0.408456	0.0188394	0.406806	upregulated
Creld2	ENSMUSG00000023272.3	0.51011	0.0625986	0.481117	upregulated
Wfdc1	ENSMUSG00000023336.6	0.551935	0.420785	0.117733	upregulated
Stk31	ENSMUSG00000023403.14	0.819552	0.647306	0.097749	upregulated
Igf2r	ENSMUSG00000023830.13	0.433929	-0.00868264	0.434129	upregulated
Pde10a	ENSMUSG00000023868.15	0.628545	0.0202191	0.613305	upregulated
Stk38	ENSMUSG00000024006.16	0.528822	0.727931	-0.0448256	upregulated
Spast	ENSMUSG00000024068.7	0.34708	0.12786	0.209026	upregulated
Yipf4	ENSMUSG00000024072.8	0.449348	0.41155	0.0723585	upregulated
Hnrnpll	ENSMUSG00000024095.15	0.355524	0.195968	0.204958	upregulated
Srsf7	ENSMUSG00000024097.10	0.601101	0.326544	0.243252	upregulated
Ndufv2	ENSMUSG00000024099.14	0.449411	0.285973	0.0565463	upregulated
Prss41	ENSMUSG00000024114.14	1.23955	0.797708	0.2338	upregulated
Pdpk1	ENSMUSG00000024122.16	0.560753	0.395263	0.188155	upregulated
Srbd1	ENSMUSG00000024135.9	0.52567	0.579528	0.0320793	upregulated
Pigf	ENSMUSG00000024145.6	0.521432	0.81655	0.00674452	upregulated
Cript	ENSMUSG00000024146.9	0.407115	0.303533	0.101239	upregulated
Mapk8ip3	ENSMUSG00000024163.17	0.371331	0.473934	0.0295476	upregulated
Uqcc2	ENSMUSG00000024208.15	0.49328	0.0968894	0.395595	upregulated
Taf11	ENSMUSG00000024218.12	0.404524	0.37999	0.0210539	upregulated
Tpgs2	ENSMUSG00000024269.11	0.908161	0.850763	0.138183	upregulated
Esco1	ENSMUSG00000024293.15	0.274085	0.41659	0.00489013	upregulated
Rnf138	ENSMUSG00000024317.14	0.367345	0.342698	0.00176323	upregulated
Dnajc18	ENSMUSG00000024350.5	0.504598	0.571788	-0.0254115	upregulated
Sil1	ENSMUSG00000024357.9	0.385164	-0.0352896	0.396	upregulated
Etf1	ENSMUSG00000024360.7	0.306825	0.113206	0.230321	upregulated
Iws1	ENSMUSG00000024384.4	0.411366	0.546742	0.00737855	upregulated
Ankhd1	ENSMUSG00000024483.18	0.559558	0.527652	0.0392571	upregulated
Rbm27	ENSMUSG00000024491.15	0.611814	0.541272	0.0114233	upregulated
Lars	ENSMUSG00000024493.8	0.409397	0.228052	0.153425	upregulated
Sec11c	ENSMUSG00000024516.12	0.676886	0.541826	0.109135	upregulated
Ptpn2	ENSMUSG00000024539.17	0.66555	0.324553	0.0672859	upregulated
Rps14	ENSMUSG00000024608.10	0.302458	-0.100396	0.306355	upregulated
Prpf19	ENSMUSG00000024735.13	0.318668	0.415945	0.0440849	upregulated
Rtn3	ENSMUSG00000024758.14	0.361866	0.212157	0.208813	upregulated
Majin	ENSMUSG00000024786.9	1.53793	1.86011	-0.0223368	upregulated
Pcgf5	ENSMUSG00000024805.16	0.275455	0.0104419	0.271377	upregulated
Dpf2	ENSMUSG00000024826.14	0.482388	0.387231	0.179315	upregulated
Mrpl21	ENSMUSG00000024829.12	0.24854	0.101307	0.206286	upregulated
Pola2	ENSMUSG00000024833.14	0.419858	0.447071	0.0826103	upregulated
Grk2	ENSMUSG00000024858.13	0.412761	0.304647	0.108396	upregulated
Klc2	ENSMUSG00000024862.16	0.278366	0.14129	0.146731	upregulated
Cbwd1	ENSMUSG00000024878.8	0.824877	0.630659	-0.00395405	upregulated
Pcx	ENSMUSG00000024892.16	0.763816	1.10794	-0.0245147	upregulated
Ppp6r3	ENSMUSG00000024908.15	0.262507	0.0673938	0.257524	upregulated
Stip1	ENSMUSG00000024966.8	0.42773	0.496594	0.0422047	upregulated
Smc3	ENSMUSG00000024974.10	0.425067	0.547231	-0.0244195	upregulated
Cep55	ENSMUSG00000024989.14	0.831259	0.872236	-0.0274007	upregulated
Hells	ENSMUSG00000025001.11	1.07569	0.49622	0.099796	upregulated
Gk	ENSMUSG00000025059.16	0.664013	0.606664	0.0125433	upregulated
Bnc1	ENSMUSG00000025105.9	0.389855	0.56921	0.0097425	upregulated
P4hb	ENSMUSG00000025130.11	0.404304	0.485708	0.0531996	upregulated
Sirt7	ENSMUSG00000025138.14	0.596987	0.5029	0.086455	upregulated
Tollip	ENSMUSG00000025139.14	0.34247	0.353971	0.0277592	upregulated
Mob2	ENSMUSG00000025147.7	0.28742	0.0956176	0.276605	upregulated
Cutc	ENSMUSG00000025193.14	0.582494	0.490114	-0.020882	upregulated
Chuk	ENSMUSG00000025199.16	0.288082	0.531298	-0.0139393	upregulated
Cwf19l1	ENSMUSG00000025200.6	0.277364	0.286398	0.105054	upregulated
Gbf1	ENSMUSG00000025224.14	0.568193	0.610523	0.0437005	upregulated
Hexa	ENSMUSG00000025232.8	0.245414	-0.308188	0.0631915	upregulated
Lztfl1	ENSMUSG00000025245.14	0.305142	0.282685	0.0540119	upregulated
Maged2	ENSMUSG00000025268.15	0.341505	0.0830046	0.23483	upregulated
Prdx4	ENSMUSG00000025289.15	0.567534	0.301601	0.200373	upregulated
Baiap2	ENSMUSG00000025372.16	0.705826	0.9274	-0.0343566	upregulated
Prim1	ENSMUSG00000025395.14	1.16599	0.602943	0.185232	upregulated
Tubgcp2	ENSMUSG00000025474.9	0.303453	0.143931	0.219706	upregulated
Syce1	ENSMUSG00000025480.5	0.960597	0.81745	0.0370709	upregulated
Chid1	ENSMUSG00000025512.15	0.476466	0.581239	0.0233918	upregulated
Tk1	ENSMUSG00000025574.13	0.548555	0.309448	0.276343	upregulated
Cpeb1	ENSMUSG00000025586.17	0.827124	0.837089	0.0520291	upregulated
Hprt	ENSMUSG00000025630.8	0.367129	0.352251	0.127602	upregulated
Cnksr2	ENSMUSG00000025658.16	0.368604	0.321259	0.135936	upregulated
Rps6ka6	ENSMUSG00000025665.16	0.599955	0.55599	-0.0128276	upregulated
March8	ENSMUSG00000025702.15	0.378004	0.40328	0.196618	upregulated
Larp1b	ENSMUSG00000025762.14	0.666843	0.316612	0.228684	upregulated
Exosc7	ENSMUSG00000025785.5	0.380802	0.211827	0.027475	upregulated
Sec61a2	ENSMUSG00000025816.15	0.252163	0.118703	0.158565	upregulated
Pdia4	ENSMUSG00000025823.9	0.3632	0.12954	0.249188	upregulated
Mybl1	ENSMUSG00000025912.16	0.44474	0.572198	0.00511369	upregulated
Gsta3	ENSMUSG00000025934.15	0.40124	0.076629	0.334567	upregulated
Pikfyve	ENSMUSG00000025949.16	0.434068	0.322645	0.0784358	upregulated
Ndufs1	ENSMUSG00000025968.16	0.386795	0.151294	0.038328	upregulated
Boll	ENSMUSG00000025977.15	0.853374	0.546401	0.162826	upregulated
Stradb	ENSMUSG00000026027.13	0.463603	0.294073	0.223837	upregulated
Nif3l1	ENSMUSG00000026036.17	0.362834	0.182599	0.201867	upregulated
Slc9a2	ENSMUSG00000026062.12	1.29762	0.987171	0.215886	upregulated
Rev1	ENSMUSG00000026082.11	0.460889	0.194634	0.0558918	upregulated
Stk17b	ENSMUSG00000026094.14	0.800653	0.707917	0.0883181	upregulated
Prim2	ENSMUSG00000026134.11	0.445591	0.376482	0.215477	upregulated
Fam135a	ENSMUSG00000026153.15	0.242025	0.120517	0.124055	upregulated
Nhej1	ENSMUSG00000026162.7	0.682144	0.332333	0.494019	upregulated
Itm2c	ENSMUSG00000026223.15	0.494409	0.156461	0.365208	upregulated
Psmd1	ENSMUSG00000026229.17	0.307681	0.200783	0.175458	upregulated
Ncl	ENSMUSG00000026234.12	0.343318	0.411094	0.0653438	upregulated
Ptma	ENSMUSG00000026238.14	0.649357	0.587433	0.0380758	upregulated
Pde6d	ENSMUSG00000026239.14	0.600605	0.496717	0.109296	upregulated
Farsb	ENSMUSG00000026245.16	0.356955	0.00807646	0.370491	upregulated
Eif4e2	ENSMUSG00000026254.17	0.303778	0.36324	0.076985	upregulated
Stk25	ENSMUSG00000026277.13	0.465668	0.877609	-0.0277134	upregulated
Atg4b	ENSMUSG00000026280.17	0.333112	0.127439	0.270737	upregulated
Asb1	ENSMUSG00000026311.16	0.848884	0.783757	0.0555021	upregulated
2310035C23Rik	ENSMUSG00000026319.13	0.301095	0.287923	0.0596446	upregulated
Ccdc93	ENSMUSG00000026339.18	0.451643	0.349949	0.112274	upregulated
Tfcp2l1	ENSMUSG00000026380.10	0.741319	0.584001	-0.0191668	upregulated
Ptpn4	ENSMUSG00000026384.13	0.272892	0.413258	0.0325113	upregulated
Srgap2	ENSMUSG00000026425.15	0.45759	0.661482	-0.0129357	upregulated
Ube2t	ENSMUSG00000026429.9	1.10368	0.953856	0.140721	upregulated
Atp2b4	ENSMUSG00000026463.17	0.494217	0.4117	0.0180227	upregulated
Cdc42bpa	ENSMUSG00000026490.18	0.33024	0.182773	0.143498	upregulated
Srp9	ENSMUSG00000026511.7	0.31744	0.13943	0.229946	upregulated
Opn3	ENSMUSG00000026525.9	0.457799	0.408923	0.00292536	upregulated
Dcaf6	ENSMUSG00000026571.12	0.351243	0.235391	0.139188	upregulated
Atp1b1	ENSMUSG00000026576.12	0.468304	0.240917	0.19453	upregulated
Ccdc181	ENSMUSG00000026578.6	0.678338	0.752249	0.0223259	upregulated
Kifap3	ENSMUSG00000026585.13	0.347682	0.124536	0.300724	upregulated
Cenpf	ENSMUSG00000026605.14	0.697	0.799042	0.0285392	upregulated
Kctd3	ENSMUSG00000026608.12	0.342386	0.286838	0.0726975	upregulated
Plxna2	ENSMUSG00000026640.12	0.441504	0.598076	0.126673	upregulated
Fam107b	ENSMUSG00000026655.14	0.451718	0.105714	0.395239	upregulated
Uap1	ENSMUSG00000026670.15	0.453891	0.446253	0.0827864	upregulated
Mllt10	ENSMUSG00000026743.16	0.325531	-0.173553	0.291704	upregulated
Mmadhc	ENSMUSG00000026766.16	0.326909	0.265328	0.105352	upregulated
Slc25a25	ENSMUSG00000026819.15	0.70337	0.975701	-0.0728853	upregulated
BC005624	ENSMUSG00000026851.9	0.511448	0.408006	0.0917617	upregulated
Gapvd1	ENSMUSG00000026867.18	0.349399	0.269856	0.0740699	upregulated
Strbp	ENSMUSG00000026915.16	0.450469	0.602272	0.0543951	upregulated
Abca2	ENSMUSG00000026944.18	0.567336	0.740328	-0.00729307	upregulated
Zmynd19	ENSMUSG00000026974.11	0.524488	0.550984	0.113663	upregulated
Dph7	ENSMUSG00000026975.10	0.353666	0.340472	0.135739	upregulated
Ube2e3	ENSMUSG00000027011.14	0.250606	0.00393675	0.257103	upregulated
Hat1	ENSMUSG00000027018.11	0.560344	0.410555	0.0634119	upregulated
Kif18a	ENSMUSG00000027115.14	0.693587	0.640366	-0.054528	upregulated
B230118H07Rik	ENSMUSG00000027165.16	0.373353	0.247304	0.310625	upregulated
Ext2	ENSMUSG00000027198.16	0.493918	0.109216	0.467488	upregulated
Terb2	ENSMUSG00000027229.5	1.01091	1.06835	0.137885	upregulated
Patl2	ENSMUSG00000027233.4	0.828012	1.00273	0.0336437	upregulated
Mtch2	ENSMUSG00000027282.17	0.343649	0.249487	0.254959	upregulated
Haus2	ENSMUSG00000027285.13	0.616596	0.290975	0.330805	upregulated
Lrrc57	ENSMUSG00000027286.16	0.539535	0.72922	0.0906504	upregulated
Rad51	ENSMUSG00000027323.10	0.810085	0.597577	0.103053	upregulated
Knl1	ENSMUSG00000027326.13	0.726263	0.801208	0.0458869	upregulated
Pcna	ENSMUSG00000027342.14	0.94192	0.586379	0.249508	upregulated
Mcm8	ENSMUSG00000027353.14	0.6737	0.427647	0.127714	upregulated
Slc27a2	ENSMUSG00000027359.16	0.540391	0.387698	0.199375	upregulated
Stard7	ENSMUSG00000027367.16	0.368625	0.22702	0.186026	upregulated
Bub1	ENSMUSG00000027379.13	1.25498	1.03199	-0.0442985	upregulated
Slc20a1	ENSMUSG00000027397.14	0.351321	0.38432	0.105129	upregulated
Vps16	ENSMUSG00000027411.17	0.431113	0.332046	0.0673159	upregulated
Sec23b	ENSMUSG00000027429.16	0.559091	0.223773	0.192879	upregulated
Gins1	ENSMUSG00000027454.10	0.791374	0.277792	0.22777	upregulated
Nsfl1c	ENSMUSG00000027455.16	0.227036	0.157364	0.0877242	upregulated
Tpx2	ENSMUSG00000027469.16	0.445921	0.498948	0.0226302	upregulated
Pdrg1	ENSMUSG00000027472.14	0.557111	0.397063	0.0606745	upregulated
Cdk5rap1	ENSMUSG00000027487.11	0.435677	0.189494	0.238227	upregulated
Rae1	ENSMUSG00000027509.11	0.573087	0.644754	0.0356489	upregulated
Snx16	ENSMUSG00000027534.16	0.663169	0.360041	0.131446	upregulated
Mrgbp	ENSMUSG00000027569.15	0.529241	0.426058	0.178801	upregulated
Acss2	ENSMUSG00000027605.18	0.972759	1.12034	0.0248271	upregulated
Dsn1	ENSMUSG00000027635.15	0.397348	0.739113	-0.0250477	upregulated
Tti1	ENSMUSG00000027650.12	0.482141	0.654605	-0.00716732	upregulated
Ralgapb	ENSMUSG00000027652.15	0.364191	0.483017	-0.0215012	upregulated
Ndufb5	ENSMUSG00000027673.12	0.391665	0.146772	0.248127	upregulated
Ncoa3	ENSMUSG00000027678.17	0.619802	0.716179	-0.0436875	upregulated
Dnajc19	ENSMUSG00000027679.13	0.43037	0.282723	0.127537	upregulated
Ect2	ENSMUSG00000027699.19	0.529496	0.431435	0.0441102	upregulated
Adad1	ENSMUSG00000027719.15	1.30323	1.07835	0.0140206	upregulated
Spata5	ENSMUSG00000027722.14	0.531055	0.301656	0.203396	upregulated
Cog6	ENSMUSG00000027742.13	0.330063	0.227236	0.191871	upregulated
Ift80	ENSMUSG00000027778.15	0.566619	0.0790976	0.253507	upregulated
Nmd3	ENSMUSG00000027787.14	0.363124	0.143996	0.201344	upregulated
Sycp1	ENSMUSG00000027855.13	0.86181	0.512467	0.165265	upregulated
Sec22b	ENSMUSG00000027879.9	0.366097	0.28114	0.0662762	upregulated
Gpsm2	ENSMUSG00000027883.15	0.649989	0.705339	-0.0916029	upregulated
Nup210l	ENSMUSG00000027939.11	0.446045	0.400392	0.110993	upregulated
Larp7	ENSMUSG00000027968.11	0.330246	0.217963	0.152122	upregulated
Hcn3	ENSMUSG00000028051.10	0.573865	0.756143	0.119268	upregulated
Pmf1	ENSMUSG00000028066.15	0.378922	0.311449	0.122651	upregulated
Fbxw7	ENSMUSG00000028086.15	0.311074	0.506042	0.0723248	upregulated
Gpr89	ENSMUSG00000028096.13	0.416561	0.518344	-0.00647448	upregulated
Tars2	ENSMUSG00000028107.14	0.396835	0.200466	0.271066	upregulated
Hormad1	ENSMUSG00000028109.14	1.76185	1.49049	-0.041928	upregulated
Mettl14	ENSMUSG00000028114.16	0.347399	0.252021	0.124903	upregulated
Pip5k1a	ENSMUSG00000028126.16	0.506325	0.321249	0.213649	upregulated
Them4	ENSMUSG00000028145.9	0.461972	0.225224	0.126324	upregulated
Ccne2	ENSMUSG00000028212.16	1.29784	1.12659	0.0794551	upregulated
Nbn	ENSMUSG00000028224.14	0.688785	0.387785	0.0208812	upregulated
Ubxn2b	ENSMUSG00000028243.5	0.28332	-0.0732995	0.243379	upregulated
Pdlim5	ENSMUSG00000028273.15	0.498804	0.721599	0.000945944	upregulated
Casp8ap2	ENSMUSG00000028282.12	0.590156	0.464237	-0.0215949	upregulated
Rnf20	ENSMUSG00000028309.14	0.286217	0.694148	-0.00635224	upregulated
Trmo	ENSMUSG00000028331.12	0.415319	0.360584	0.150143	upregulated
Brinp1	ENSMUSG00000028351.5	0.510924	0.489448	-0.0540762	upregulated
Aptx	ENSMUSG00000028411.15	0.291722	0.180334	0.178013	upregulated
Elavl4	ENSMUSG00000028546.17	0.85765	1.02691	0.0664798	upregulated
Hook1	ENSMUSG00000028572.13	0.267876	0.392775	0.0298791	upregulated
Orc1	ENSMUSG00000028587.18	0.92745	0.636951	-0.0100301	upregulated
Cpt2	ENSMUSG00000028607.16	0.346088	0.407253	0.096349	upregulated
0610037L13Rik	ENSMUSG00000028608.15	0.376198	0.290754	0.196969	upregulated
Lrrc42	ENSMUSG00000028617.10	0.815449	0.524168	0.0453392	upregulated
Cyb5rl	ENSMUSG00000028621.17	0.501878	0.869567	0.042804	upregulated
Eif2b3	ENSMUSG00000028683.14	0.380756	0.425371	0.051256	upregulated
Prdx1	ENSMUSG00000028691.12	0.339073	0.00551324	0.346269	upregulated
Akr1a1	ENSMUSG00000028692.14	0.354011	0.052913	0.301771	upregulated
Nasp	ENSMUSG00000028693.15	0.772053	0.600824	0.0200391	upregulated
Atpaf1	ENSMUSG00000028710.16	-0.00640138	0.299867	-0.0769534	upregulated
Ptpn12	ENSMUSG00000028771.13	0.373002	0.394026	0.0423149	upregulated
Rnf19b	ENSMUSG00000028793.15	0.789201	0.597885	-0.00219988	upregulated
Hdac1	ENSMUSG00000028800.15	0.325423	0.361709	0.0116269	upregulated
AU040320	ENSMUSG00000028830.14	0.421163	0.29899	0.1247	upregulated
Stmn1	ENSMUSG00000028832.11	0.27764	0.510773	-0.00660749	upregulated
Trappc3	ENSMUSG00000028847.8	0.330709	0.394198	-0.00359551	upregulated
Rpa2	ENSMUSG00000028884.14	0.369068	0.380222	0.170964	upregulated
Smpdl3b	ENSMUSG00000028885.8	0.512875	0.10532	0.364107	upregulated
Taf12	ENSMUSG00000028899.11	0.4419	0.41054	0.117092	upregulated
Mecr	ENSMUSG00000028910.12	0.51149	0.749669	-0.0109902	upregulated
Acot7	ENSMUSG00000028937.14	0.890174	0.801525	0.0136714	upregulated
Smarcd3	ENSMUSG00000028949.13	0.483686	0.212264	0.152705	upregulated
Abcf2	ENSMUSG00000028953.10	0.351833	0.311468	0.135006	upregulated
Cdk11b	ENSMUSG00000029062.14	0.389173	0.384572	0.0341095	upregulated
Lrpap1	ENSMUSG00000029103.16	0.374092	0.382138	0.0546931	upregulated
Rnf4	ENSMUSG00000029110.13	0.555405	0.323124	0.114823	upregulated
Man2b2	ENSMUSG00000029119.9	0.512077	0.216122	0.31249	upregulated
Stx18	ENSMUSG00000029125.14	0.308531	0.382694	0.10708	upregulated
Slc4a1ap	ENSMUSG00000029141.16	0.36756	0.216393	0.202966	upregulated
Nrbp1	ENSMUSG00000029148.15	0.463587	0.232576	0.143838	upregulated
Sepsecs	ENSMUSG00000029173.12	0.264317	0.261405	0.110977	upregulated
Tbc1d14	ENSMUSG00000029192.17	0.417033	0.798966	0.00722149	upregulated
Paics	ENSMUSG00000029247.17	0.332437	0.260841	0.0298112	upregulated
Polr2b	ENSMUSG00000029250.5	0.271505	0.290653	0.0658784	upregulated
Cdc7	ENSMUSG00000029283.17	0.489606	0.705557	-0.0118251	upregulated
Dck	ENSMUSG00000029366.10	0.468583	0.4889	0.109051	upregulated
Ddx55	ENSMUSG00000029389.17	0.538989	0.154387	0.332019	upregulated
Cdkl2	ENSMUSG00000029403.14	0.491579	0.443683	0.112002	upregulated
Abcb9	ENSMUSG00000029408.13	0.498801	0.86558	-0.00691623	upregulated
Kntc1	ENSMUSG00000029414.11	0.840235	0.223611	0.595713	upregulated
Rsrc2	ENSMUSG00000029422.15	0.44272	0.369644	0.0339283	upregulated
Diablo	ENSMUSG00000029433.15	0.365732	0.0595132	0.317198	upregulated
Brap	ENSMUSG00000029458.14	0.336034	0.399385	0.0104665	upregulated
Vps29	ENSMUSG00000029462.18	0.382161	0.297231	-0.0131137	upregulated
Rnf34	ENSMUSG00000029474.7	0.424741	0.238732	0.161286	upregulated
Pgam5	ENSMUSG00000029500.16	0.376888	0.364219	0.0395368	upregulated
St7	ENSMUSG00000029534.17	0.530477	0.367701	0.139034	upregulated
Mad1l1	ENSMUSG00000029554.15	0.483721	0.406381	0.314381	upregulated
Snx8	ENSMUSG00000029560.12	0.374751	0.499475	0.00876178	upregulated
Aimp2	ENSMUSG00000029610.13	0.575265	0.715816	0.0535808	upregulated
Cul1	ENSMUSG00000029686.15	0.459642	0.473555	-0.0220031	upregulated
Ezh2	ENSMUSG00000029687.16	0.536832	0.31936	0.1709	upregulated
Tmem209	ENSMUSG00000029782.19	0.514815	0.400975	-0.00561933	upregulated
Cep41	ENSMUSG00000029790.16	0.377551	0.513701	0.120227	upregulated
Malsu1	ENSMUSG00000029815.12	0.404315	0.186149	0.282462	upregulated
Add2	ENSMUSG00000030000.10	0.774274	0.825991	0.0331233	upregulated
M1ap	ENSMUSG00000030041.9	1.74254	1.54706	-0.00625782	upregulated
Pole4	ENSMUSG00000030042.15	0.723016	0.222075	0.374066	upregulated
Tmf1	ENSMUSG00000030059.15	0.251647	0.124555	0.107952	upregulated
Hmces	ENSMUSG00000030060.14	0.486038	0.50533	0.00975401	upregulated
Sec61a1	ENSMUSG00000030082.14	0.255831	0.114923	0.120782	upregulated
Chchd6	ENSMUSG00000030086.16	0.578035	0.749544	0.141055	upregulated
Nup210	ENSMUSG00000030091.17	0.597118	0.535485	0.00822929	upregulated
Kdm5a	ENSMUSG00000030180.15	0.565043	0.362395	0.0520726	upregulated
Ldhb	ENSMUSG00000030246.11	0.129714	-0.0922235	0.181557	upregulated
Rad18	ENSMUSG00000030254.16	0.294557	0.0364106	0.293616	upregulated
C2cd5	ENSMUSG00000030279.15	0.413759	0.209172	0.223872	upregulated
Med21	ENSMUSG00000030291.12	0.511211	0.552445	-0.0297286	upregulated
Caprin2	ENSMUSG00000030309.16	0.74679	0.480686	-0.00307054	upregulated
Ift122	ENSMUSG00000030323.13	0.353282	0.4013	0.061585	upregulated
Rad51ap1	ENSMUSG00000030346.16	0.962404	0.811184	0.200453	upregulated
D6Wsu163e	ENSMUSG00000030347.6	0.465097	0.553908	0.000352611	upregulated
Pdcd5	ENSMUSG00000030417.15	0.311297	0.0790488	0.217356	upregulated
Zdhhc13	ENSMUSG00000030471.17	0.533682	0.48966	-0.00216578	upregulated
Pcsk6	ENSMUSG00000030513.14	1.43001	-0.5433	1.22585	upregulated
Tarsl2	ENSMUSG00000030515.9	0.478966	0.158425	0.500276	upregulated
Pik3c2a	ENSMUSG00000030660.9	0.335702	0.185875	0.119839	upregulated
Ipo5	ENSMUSG00000030662.9	0.428775	0.489054	-0.0432097	upregulated
Pde3b	ENSMUSG00000030671.9	0.560181	1.04292	-0.0111234	upregulated
Sgf29	ENSMUSG00000030714.14	0.541681	0.626484	-0.000298844	upregulated
Pold3	ENSMUSG00000030726.16	0.477534	0.385976	0.039545	upregulated
Pgm2l1	ENSMUSG00000030729.17	0.635599	1.25309	-0.0133312	upregulated
Eif3c	ENSMUSG00000030738.11	0.277209	0.116097	0.159014	upregulated
Dgat2	ENSMUSG00000030747.5	0.498936	0.604385	0.0152935	upregulated
Far1	ENSMUSG00000030759.16	0.457614	0.5607	0.0166066	upregulated
Acer3	ENSMUSG00000030760.14	0.965895	0.908265	0.0261792	upregulated
Rnf141	ENSMUSG00000030788.16	0.30956	0.239621	-0.010744	upregulated
Cdr2	ENSMUSG00000030878.11	0.444484	0.412765	0.111441	upregulated
Uqcrc2	ENSMUSG00000030884.12	0.440751	0.289918	0.0719522	upregulated
Rexo5	ENSMUSG00000030924.16	0.538873	-0.0297048	0.519425	upregulated
Rrm1	ENSMUSG00000030978.10	0.481463	0.319863	0.0660835	upregulated
Mki67	ENSMUSG00000031004.8	0.840814	0.846145	0.0484331	upregulated
Stk33	ENSMUSG00000031027.15	1.08166	1.7179	0.0657123	upregulated
Ano1	ENSMUSG00000031075.18	0.840783	0.692363	0.0607209	upregulated
Gata1	ENSMUSG00000031162.14	0.347122	-0.0254683	0.368582	upregulated
Rpgr	ENSMUSG00000031174.17	0.751122	0.359641	0.545455	upregulated
Cstf2	ENSMUSG00000031256.11	0.400284	0.318895	0.0968978	upregulated
Phka2	ENSMUSG00000031295.13	0.311412	0.125055	0.211699	upregulated
Hccs	ENSMUSG00000031352.10	0.358916	0.13035	0.273367	upregulated
Piga	ENSMUSG00000031381.16	0.434062	0.235802	0.266445	upregulated
Plp1	ENSMUSG00000031425.15	0.630292	0.162372	0.320598	upregulated
Tsc22d3	ENSMUSG00000031431.13	0.279224	0.712396	0.0714926	upregulated
Polb	ENSMUSG00000031536.6	0.437643	0.39042	0.0240639	upregulated
Casp3	ENSMUSG00000031628.9	0.593172	0.788817	0.0663873	upregulated
Nek1	ENSMUSG00000031644.19	0.397147	0.298102	0.0945889	upregulated
Gins3	ENSMUSG00000031669.10	0.914521	1.04536	0.117346	upregulated
Vps35	ENSMUSG00000031696.9	0.391088	0.250001	0.0590975	upregulated
Orc6	ENSMUSG00000031697.12	0.377162	0.168368	0.26048	upregulated
Gpt2	ENSMUSG00000031700.11	0.654805	0.262794	0.277972	upregulated
Ap1g1	ENSMUSG00000031731.16	0.209924	0.142338	0.169996	upregulated
Cog4	ENSMUSG00000031753.16	0.23005	0.0599491	0.203835	upregulated
Katnb1	ENSMUSG00000031787.8	0.387479	0.404967	0.112163	upregulated
Klhl36	ENSMUSG00000031828.9	0.48322	0.315715	0.107167	upregulated
Vps4a	ENSMUSG00000031913.9	0.368356	0.19725	0.0812048	upregulated
Glb1l3	ENSMUSG00000031966.7	0.388833	0.115734	0.366585	upregulated
Dcps	ENSMUSG00000032040.15	0.483877	0.333419	0.216399	upregulated
Tex12	ENSMUSG00000032065.6	1.62782	1.1186	0.0442338	upregulated
Chek1	ENSMUSG00000032113.16	0.71693	0.574427	-0.0308259	upregulated
Stt3a	ENSMUSG00000032116.18	0.413476	0.123975	0.280234	upregulated
Kif23	ENSMUSG00000032254.10	0.997421	0.86063	-0.0557285	upregulated
Stra6	ENSMUSG00000032327.14	0.947788	0.718946	-0.0192535	upregulated
Gclc	ENSMUSG00000032350.9	0.31075	0.181849	0.0794184	upregulated
Aph1b	ENSMUSG00000032375.15	0.44865	0.709677	0.0743506	upregulated
Rbpms2	ENSMUSG00000032387.15	0.882495	0.851948	0.0254887	upregulated
Tipin	ENSMUSG00000032397.7	0.683245	0.73635	0.0140519	upregulated
U2surp	ENSMUSG00000032407.14	0.266723	0.0210148	0.24824	upregulated
Atr	ENSMUSG00000032409.15	0.783806	0.46024	0.0212791	upregulated
Ube2cbp	ENSMUSG00000032415.14	0.529717	0.622338	0.18186	upregulated
Snx14	ENSMUSG00000032422.17	0.42875	-0.246936	0.324346	upregulated
Copb2	ENSMUSG00000032458.6	0.270722	0.102097	0.154374	upregulated
Mrps22	ENSMUSG00000032459.9	0.321285	0.208527	0.215647	upregulated
Lrrfip2	ENSMUSG00000032497.16	0.252739	0.27645	0.131162	upregulated
Mlh1	ENSMUSG00000032498.9	0.378224	0.51735	0.0495002	upregulated
Topbp1	ENSMUSG00000032555.10	0.488378	0.198305	0.111951	upregulated
Manf	ENSMUSG00000032575.16	0.354	0.350438	0.085475	upregulated
Gpr19	ENSMUSG00000032641.18	0.489249	0.698693	0.0141579	upregulated
Exd2	ENSMUSG00000032705.9	0.423069	0.514601	0.00980193	upregulated
Trpc1	ENSMUSG00000032839.13	0.448438	0.732663	0.0301905	upregulated
Ugt8a	ENSMUSG00000032854.12	1.60971	1.40195	-0.0439298	upregulated
Smap2	ENSMUSG00000032870.8	0.428282	0.401744	0.0531165	upregulated
Nfyc	ENSMUSG00000032897.17	0.556562	0.247809	0.0249396	upregulated
Lrig2	ENSMUSG00000032913.13	0.682077	0.339894	0.229453	upregulated
Nup93	ENSMUSG00000032939.14	0.40557	0.273542	0.197395	upregulated
Fkbp1a	ENSMUSG00000032966.14	0.303903	0.180376	0.174472	upregulated
Cdo1	ENSMUSG00000033022.7	0.476004	0.107154	0.396194	upregulated
Npat	ENSMUSG00000033054.7	0.667177	0.582225	-0.032586	upregulated
Hsd17b3	ENSMUSG00000033122.14	0.84722	0.790262	0.0861984	upregulated
Eefsec	ENSMUSG00000033216.9	0.339917	0.280475	0.2177	upregulated
Plppr5	ENSMUSG00000033342.13	0.513779	0.092937	0.485018	upregulated
Ipo13	ENSMUSG00000033365.14	0.473336	0.750069	0.0284124	upregulated
Trappc8	ENSMUSG00000033382.14	0.362721	0.193685	0.0691943	upregulated
Spg11	ENSMUSG00000033396.13	0.236881	0.00950828	0.235972	upregulated
Mnd1	ENSMUSG00000033752.7	0.301009	0.0775543	0.262208	upregulated
Rbm4b	ENSMUSG00000033760.16	0.742057	0.959971	0.0594532	upregulated
Tmem131l	ENSMUSG00000033767.14	0.397337	0.219662	0.203159	upregulated
Atp6v1h	ENSMUSG00000033793.12	0.374917	0.0526222	0.386458	upregulated
Ccp110	ENSMUSG00000033904.16	0.968413	0.680389	0.06068	upregulated
Tesk2	ENSMUSG00000033985.17	0.416387	0.35814	0.154127	upregulated
Scaper	ENSMUSG00000034007.10	0.295356	0.340245	0.0973805	upregulated
Srsf2	ENSMUSG00000034120.18	0.463492	0.544783	0.190962	upregulated
Nsf	ENSMUSG00000034187.18	0.524759	0.330521	0.366011	upregulated
Lsm3	ENSMUSG00000034192.5	0.422695	0.0935657	0.166197	upregulated
Chchd4	ENSMUSG00000034203.8	0.40492	0.552499	0.0736074	upregulated
Atm	ENSMUSG00000034218.15	0.625433	0.44855	0.0114404	upregulated
Gm884	ENSMUSG00000034239.14	0.591545	0.863844	-0.0422756	upregulated
Kif4	ENSMUSG00000034311.3	0.610088	0.415105	0.01586	upregulated
Kctd9	ENSMUSG00000034327.17	0.333383	0.37011	0.083858	upregulated
Brip1	ENSMUSG00000034329.16	1.01503	0.861565	-0.0316038	upregulated
Smc4	ENSMUSG00000034349.14	0.743069	0.483976	0.193272	upregulated
Tbc1d10a	ENSMUSG00000034412.13	0.681135	0.487658	-0.0133838	upregulated
Trmt5	ENSMUSG00000034442.11	0.31892	0.499336	0.088635	upregulated
Morc2a	ENSMUSG00000034543.14	0.523586	0.628104	-0.010535	upregulated
Zfyve9	ENSMUSG00000034557.14	0.415556	0.33424	0.177244	upregulated
Myo5a	ENSMUSG00000034593.16	0.320736	0.757519	0.0189779	upregulated
Tiparp	ENSMUSG00000034640.9	0.446318	0.396151	0.0450122	upregulated
Zyg11a	ENSMUSG00000034645.14	0.58619	0.404365	0.00752312	upregulated
Ythdc2	ENSMUSG00000034653.11	0.711855	0.353356	0.0702375	upregulated
Tmx4	ENSMUSG00000034723.11	0.408534	0.471294	0.0392121	upregulated
Pcdh11x	ENSMUSG00000034755.18	1.07454	0.884437	0.0416585	upregulated
Cpsf7	ENSMUSG00000034820.3	0.278071	0.367875	0.0642995	upregulated
Nrip3	ENSMUSG00000034825.14	0.794823	0.654936	-0.0422071	upregulated
Art3	ENSMUSG00000034842.16	0.280195	0.00879585	0.27134	upregulated
Cog3	ENSMUSG00000034893.7	0.336037	0.202719	0.114114	upregulated
Dopey1	ENSMUSG00000034973.16	0.515677	0.198207	0.194311	upregulated
Baz1a	ENSMUSG00000035021.13	0.680016	0.443618	0.0313568	upregulated
Becn1	ENSMUSG00000035086.13	0.211654	0.258239	0.0523262	upregulated
Shc4	ENSMUSG00000035109.14	0.398956	0.200501	0.172699	upregulated
Helq	ENSMUSG00000035266.16	0.38598	0.490767	0.0679641	upregulated
Pcsk7	ENSMUSG00000035382.9	0.457233	0.676041	-0.0300292	upregulated
Emsy	ENSMUSG00000035401.9	0.596647	0.625705	-0.0339463	upregulated
Haus8	ENSMUSG00000035439.13	1.30853	1.03237	0.0681804	upregulated
Myo1d	ENSMUSG00000035441.14	0.512336	0.722153	0.00528741	upregulated
Fignl1	ENSMUSG00000035455.12	0.627327	0.667516	0.0338525	upregulated
Gnptg	ENSMUSG00000035521.13	0.768733	0.383388	0.334176	upregulated
Tsen34	ENSMUSG00000035585.16	0.38313	0.492615	0.00914602	upregulated
Zswim4	ENSMUSG00000035671.6	0.835833	0.739788	0.0421541	upregulated
Sbno2	ENSMUSG00000035673.10	0.411546	0.308857	0.133356	upregulated
Supt16	ENSMUSG00000035726.7	0.241534	-0.0863141	0.10709	upregulated
Uba6	ENSMUSG00000035898.13	0.678326	0.473402	-0.00840193	upregulated
Fbxw2	ENSMUSG00000035949.15	0.37597	0.376094	0.0547903	upregulated
Tmem55b	ENSMUSG00000035953.13	0.488682	0.266918	0.283879	upregulated
Fnip1	ENSMUSG00000035992.15	0.647837	0.470577	0.112217	upregulated
Sugp2	ENSMUSG00000036054.15	0.294087	0.205957	0.0717944	upregulated
Myrf	ENSMUSG00000036098.15	0.797921	0.980663	0.0320024	upregulated
Mbnl3	ENSMUSG00000036109.17	0.38415	0.372738	0.128519	upregulated
Pphln1	ENSMUSG00000036167.15	0.337192	0.132717	0.30102	upregulated
Ubac1	ENSMUSG00000036352.16	0.621445	0.447335	0.0235871	upregulated
Cyld	ENSMUSG00000036712.15	0.817268	0.942814	-0.00490164	upregulated
Kif15	ENSMUSG00000036768.6	0.787035	0.615241	-0.0283386	upregulated
Wdr44	ENSMUSG00000036769.14	0.345572	0.255398	0.129773	upregulated
Sun1	ENSMUSG00000036817.14	0.471868	0.374043	0.124523	upregulated
Neto2	ENSMUSG00000036902.11	0.51872	1.07869	-0.0195032	upregulated
Ttc7	ENSMUSG00000036918.15	0.509989	0.386204	-0.0292543	upregulated
Stag3	ENSMUSG00000036928.14	1.36756	0.976189	0.0639605	upregulated
Taf6	ENSMUSG00000036980.13	0.431301	0.414297	0.0711153	upregulated
Tfb1m	ENSMUSG00000036983.6	0.402878	0.230575	0.255706	upregulated
Zfp39	ENSMUSG00000037001.10	0.49154	0.59831	0.00375048	upregulated
Zcwpw1	ENSMUSG00000037108.13	1.26629	1.18731	-0.0172334	upregulated
Ddx1	ENSMUSG00000037149.10	0.281363	0.143973	0.129757	upregulated
Dzank1	ENSMUSG00000037259.15	0.933329	1.02295	0.17842	upregulated
Gemin5	ENSMUSG00000037275.14	0.267432	0.270474	0.0321775	upregulated
Tacc3	ENSMUSG00000037313.16	0.459471	0.641647	0.0266765	upregulated
Bbs7	ENSMUSG00000037325.10	0.516806	0.492376	0.0419144	upregulated
Kdm6a	ENSMUSG00000037369.17	0.406802	0.189057	0.130175	upregulated
Cnnm4	ENSMUSG00000037408.10	0.32792	0.134912	0.189696	upregulated
Depdc5	ENSMUSG00000037426.17	0.428727	0.396654	0.0711443	upregulated
Cep85	ENSMUSG00000037443.13	0.307432	0.423496	0.0286532	upregulated
Ints7	ENSMUSG00000037461.10	0.498658	0.440334	0.0952619	upregulated
Klf10	ENSMUSG00000037465.9	0.315269	0.498118	0.0615808	upregulated
Dtl	ENSMUSG00000037474.13	0.541425	0.69493	-0.0281756	upregulated
Shank2	ENSMUSG00000037541.21	0.494412	0.855369	0.0147777	upregulated
Mcrs1	ENSMUSG00000037570.15	0.312223	0.313291	-0.0430517	upregulated
Wdhd1	ENSMUSG00000037572.16	0.732919	0.186214	0.128074	upregulated
Cdkn3	ENSMUSG00000037628.9	0.9852	1.10794	-0.011041	upregulated
Gpr160	ENSMUSG00000037661.14	1.04707	0.835225	-0.0150317	upregulated
Phyhipl	ENSMUSG00000037747.9	1.26127	1.59655	0.019282	upregulated
Rpl10a	ENSMUSG00000037805.14	0.183491	0.402795	0.0797591	upregulated
Abhd18	ENSMUSG00000037818.16	1.01935	1.2125	-0.00658045	upregulated
Ndufv1	ENSMUSG00000037916.13	0.355517	0.437796	0.113889	upregulated
Smarce1	ENSMUSG00000037935.16	0.352543	0.213277	0.150664	upregulated
Ccdc92	ENSMUSG00000037979.13	0.451347	0.634225	-0.0092226	upregulated
Gcc2	ENSMUSG00000038039.13	0.209954	-0.100077	0.123858	upregulated
Haus6	ENSMUSG00000038047.18	0.493634	0.129934	0.150459	upregulated
Pde4dip	ENSMUSG00000038170.15	0.488434	0.882012	0.0501437	upregulated
Ttc39b	ENSMUSG00000038172.14	0.328578	0.337595	0.0434422	upregulated
Btbd10	ENSMUSG00000038187.14	0.622882	0.592986	-0.00113394	upregulated
Primpol	ENSMUSG00000038225.15	0.476709	0.318848	0.106653	upregulated
Snx25	ENSMUSG00000038291.16	0.39041	0.180022	0.316971	upregulated
Ccdc155	ENSMUSG00000038292.14	1.24737	1.09465	0.100705	upregulated
Spats2l	ENSMUSG00000038305.14	0.643636	0.658463	-0.056297	upregulated
Txlng	ENSMUSG00000038344.14	0.571696	0.528572	0.076942	upregulated
Pigu	ENSMUSG00000038383.16	0.474036	0.434673	0.165511	upregulated
Parp12	ENSMUSG00000038507.6	0.69044	0.65544	0.0343189	upregulated
AI481877	ENSMUSG00000038598.9	0.999569	0.958682	-0.0346731	upregulated
Ensa	ENSMUSG00000038619.12	0.303101	0.400821	0.0835698	upregulated
Pold1	ENSMUSG00000038644.14	0.720505	0.622127	0.0831349	upregulated
Arfrp1	ENSMUSG00000038671.15	0.523958	0.598711	0.129418	upregulated
Atp5j2	ENSMUSG00000038690.15	0.449348	0.0724154	0.407414	upregulated
Pbx3	ENSMUSG00000038718.15	1.05834	1.50368	-0.0213226	upregulated
Bud31	ENSMUSG00000038722.17	0.363294	0.0861333	0.294027	upregulated
Nup205	ENSMUSG00000038759.15	0.250228	0.129182	0.158347	upregulated
Gabpb2	ENSMUSG00000038766.16	0.308782	0.425597	-0.0151322	upregulated
Zscan2	ENSMUSG00000038797.13	0.5123	0.467976	0.0237599	upregulated
Rpl12	ENSMUSG00000038900.17	0.0293757	0.198346	-0.0549376	upregulated
Plcl2	ENSMUSG00000038910.6	0.304867	0.304995	0.147671	upregulated
March6	ENSMUSG00000039100.9	0.286253	0.260036	0.117912	upregulated
Fanci	ENSMUSG00000039187.16	0.583989	0.14193	0.479126	upregulated
Atf7ip2	ENSMUSG00000039200.15	0.66323	1.23415	-0.0293985	upregulated
Suv39h1	ENSMUSG00000039231.18	0.54601	1.05262	0.0356847	upregulated
Heatr5b	ENSMUSG00000039414.9	0.426235	0.229833	0.0121347	upregulated
Nup133	ENSMUSG00000039509.8	0.32566	0.463722	-0.0168293	upregulated
Myo9a	ENSMUSG00000039585.15	0.432733	0.525375	-0.00215733	upregulated
Sdk1	ENSMUSG00000039683.16	1.10393	1.65691	0.0595123	upregulated
Lmbrd2	ENSMUSG00000039704.6	0.287886	0.186035	0.164531	upregulated
Fnbp1l	ENSMUSG00000039735.15	0.2595	0.44458	0.0252208	upregulated
Exo1	ENSMUSG00000039748.11	0.271229	0.104048	0.203259	upregulated
Fbxl5	ENSMUSG00000039753.16	0.325523	0.26328	0.0890375	upregulated
Cpeb2	ENSMUSG00000039782.14	0.455225	0.338071	0.0975074	upregulated
2410089E03Rik	ENSMUSG00000039801.6	0.438452	0.412514	-0.0162048	upregulated
Ncoa5	ENSMUSG00000039804.15	0.652998	0.553817	0.0387943	upregulated
Zfp800	ENSMUSG00000039841.14	0.391603	0.348236	0.053896	upregulated
Urb1	ENSMUSG00000039929.14	0.339734	0.225967	0.141081	upregulated
Etfbkmt	ENSMUSG00000039958.17	0.341403	0.0905699	0.224527	upregulated
Timeless	ENSMUSG00000039994.15	0.419124	0.264379	0.198214	upregulated
Fkbp6	ENSMUSG00000040013.11	0.416154	0.190575	0.302543	upregulated
Ythdf2	ENSMUSG00000040025.17	0.300171	0.0718492	0.254637	upregulated
Nup43	ENSMUSG00000040034.15	0.358922	0.0857646	0.318504	upregulated
Gorab	ENSMUSG00000040124.5	0.359841	0.298179	0.1439	upregulated
Nemp1	ENSMUSG00000040195.11	0.341636	0.133091	0.212661	upregulated
Ints13	ENSMUSG00000040250.14	0.502136	0.543022	-0.0370021	upregulated
Vprbp	ENSMUSG00000040325.16	0.476998	0.367499	0.00280121	upregulated
Ankib1	ENSMUSG00000040351.11	0.255545	0.121189	0.226826	upregulated
Sec1	ENSMUSG00000040364.8	0.732293	1.31371	0.00223146	upregulated
Trim41	ENSMUSG00000040365.14	0.413598	0.352024	0.0923019	upregulated
Cacng5	ENSMUSG00000040373.12	1.14056	0.741462	-0.0366806	upregulated
Wdr47	ENSMUSG00000040389.15	0.580346	0.525614	0.0665924	upregulated
Ckap5	ENSMUSG00000040549.16	0.386261	0.225339	0.0919708	upregulated
Btaf1	ENSMUSG00000040565.7	0.423574	0.0931629	0.29532	upregulated
Rundc3b	ENSMUSG00000040570.14	0.632278	0.659378	0.00119304	upregulated
Mael	ENSMUSG00000040629.8	0.373072	0.374169	0.0993924	upregulated
Rimklb	ENSMUSG00000040649.15	0.612747	0.54404	0.0442996	upregulated
Oaz2	ENSMUSG00000040652.16	0.533513	0.695315	0.0138856	upregulated
Phc1	ENSMUSG00000040669.14	0.333457	0.0630406	0.258411	upregulated
Madd	ENSMUSG00000040687.16	1.03786	0.780317	0.129611	upregulated
Esrp1	ENSMUSG00000040728.15	0.635915	0.743584	-0.00783962	upregulated
Ints8	ENSMUSG00000040738.10	0.442926	0.205043	0.0559744	upregulated
Siah1b	ENSMUSG00000040749.11	0.558342	0.305461	0.15071	upregulated
Ttc3	ENSMUSG00000040785.18	0.61225	0.746475	0.0191186	upregulated
S100pbp	ENSMUSG00000040928.15	0.417828	0.60121	0.0405934	upregulated
Sh3kbp1	ENSMUSG00000040990.17	0.370064	0.229037	0.294479	upregulated
Npnt	ENSMUSG00000040998.18	0.591213	0.599609	-0.00439393	upregulated
Ghitm	ENSMUSG00000041028.16	0.284201	0.199745	0.153314	upregulated
Wwp1	ENSMUSG00000041058.15	0.262823	0.254658	-0.0126235	upregulated
Brca2	ENSMUSG00000041147.10	0.607431	0.53301	0.012432	upregulated
Rbbp8	ENSMUSG00000041238.15	0.581374	0.582005	-0.0346906	upregulated
Ankrd42	ENSMUSG00000041343.19	0.348816	0.150163	0.249809	upregulated
Wrap53	ENSMUSG00000041346.11	0.371332	0.454774	0.0620968	upregulated
Ssr2	ENSMUSG00000041355.13	0.44049	-0.0133998	0.45919	upregulated
BC055324	ENSMUSG00000041406.14	0.687716	0.229942	0.0706928	upregulated
Bicdl1	ENSMUSG00000041609.16	0.613451	0.794222	0.0349164	upregulated
Ubr7	ENSMUSG00000041712.7	0.295976	0.458963	0.0777802	upregulated
Alg13	ENSMUSG00000041718.15	0.429184	0.698536	0.084171	upregulated
Coro2b	ENSMUSG00000041729.15	0.465528	0.607375	0.0905452	upregulated
Coq5	ENSMUSG00000041733.10	0.388836	0.389339	0.0268712	upregulated
Gpr155	ENSMUSG00000041762.16	0.950404	1.15982	-0.0512185	upregulated
Rpl37	ENSMUSG00000041841.7	0.146651	0.00749561	0.143324	upregulated
Tcf20	ENSMUSG00000041852.14	0.604858	0.237978	0.427904	upregulated
Mcm3	ENSMUSG00000041859.10	0.376933	0.344549	0.196501	upregulated
Ipo9	ENSMUSG00000041879.13	0.301994	0.2814	0.105268	upregulated
Tdrkh	ENSMUSG00000041912.12	0.617434	0.349769	0.194238	upregulated
S100a10	ENSMUSG00000041959.14	0.359898	0.136598	0.217791	upregulated
Spidr	ENSMUSG00000041974.9	0.483025	0.262009	0.10513	upregulated
Ncapg2	ENSMUSG00000042029.7	0.713852	0.717832	0.0124369	upregulated
Chchd7	ENSMUSG00000042198.12	0.320977	0.456033	0.0725635	upregulated
Sgsm3	ENSMUSG00000042303.18	0.547259	0.544061	0.0691639	upregulated
Specc1	ENSMUSG00000042331.13	0.534891	0.668571	0.00953806	upregulated
Fam83g	ENSMUSG00000042377.8	1.23456	1.11051	6.65896e-05	upregulated
Dennd4b	ENSMUSG00000042404.16	0.38417	0.432904	0.141399	upregulated
Zfp410	ENSMUSG00000042472.11	0.364744	0.262831	0.103531	upregulated
Clspn	ENSMUSG00000042489.15	0.711262	0.81047	-0.00550709	upregulated
Tbc1d10b	ENSMUSG00000042492.12	0.236462	0.401212	0.0429989	upregulated
Ago4	ENSMUSG00000042500.11	0.642542	0.300621	0.0865978	upregulated
Ube2q1	ENSMUSG00000042572.12	0.348538	0.168562	0.224807	upregulated
Alkbh5	ENSMUSG00000042650.3	0.49336	0.424325	0.120341	upregulated
Immp1l	ENSMUSG00000042670.5	0.366506	0.17931	0.270012	upregulated
Selenok	ENSMUSG00000042682.9	0.589719	0.729648	0.0101401	upregulated
Npl	ENSMUSG00000042684.8	0.568636	0.231709	0.317642	upregulated
Atpaf2	ENSMUSG00000042709.14	0.523804	0.606848	0.0360322	upregulated
Simc1	ENSMUSG00000043183.18	0.302511	0.289967	0.00655148	upregulated
Mei4	ENSMUSG00000043289.12	0.711817	1.00534	0.0108291	upregulated
Hfm1	ENSMUSG00000043410.16	1.35381	1.20391	-0.0417115	upregulated
Fam90a1b	ENSMUSG00000043549.13	1.25976	1.063	0.00216735	upregulated
Pxylp1	ENSMUSG00000043587.15	0.56143	0.587615	0.135983	upregulated
A830080D01Rik	ENSMUSG00000044150.12	0.301631	0.549341	0.00841076	upregulated
Phlpp1	ENSMUSG00000044340.7	0.547104	0.559976	0.0202184	upregulated
Lacc1	ENSMUSG00000044350.14	0.484885	0.658351	-0.0310362	upregulated
Zbtb7c	ENSMUSG00000044646.14	0.726872	0.709027	0.198742	upregulated
Prss42	ENSMUSG00000044664.7	0.648826	0.801419	0.0125422	upregulated
Scml4	ENSMUSG00000044770.14	0.71779	0.0986957	0.602376	upregulated
Zfp367	ENSMUSG00000044934.13	0.751414	0.894007	-0.00665037	upregulated
Poln	ENSMUSG00000045102.11	0.382873	0.192311	0.250573	upregulated
Ccdc73	ENSMUSG00000045106.12	0.969406	0.716288	-0.023672	upregulated
Cirbp	ENSMUSG00000045193.13	0.392839	0.4378	0.0848716	upregulated
4933402E13Rik	ENSMUSG00000045330.8	0.445188	0.20136	0.251324	upregulated
Mms22l	ENSMUSG00000045751.16	0.326005	0.193358	0.162862	upregulated
Paip2b	ENSMUSG00000045896.14	0.821435	0.787782	-0.011181	upregulated
Gpat2	ENSMUSG00000046338.4	1.32636	1.76217	0.0747023	upregulated
Ticrr	ENSMUSG00000046591.10	1.12603	1.05384	-0.00102731	upregulated
Hmga1	ENSMUSG00000046711.15	0.311315	0.366338	0.211225	upregulated
Cystm1	ENSMUSG00000046727.12	0.71888	0.674195	0.253585	upregulated
Ttc6	ENSMUSG00000046782.14	0.75734	0.763868	0.0863301	upregulated
Ccdc36	ENSMUSG00000047220.5	1.41558	1.25382	-0.0162315	upregulated
Taf9b	ENSMUSG00000047242.14	0.541491	0.442692	0.0550664	upregulated
Neurl4	ENSMUSG00000047284.14	0.554525	0.305866	0.250425	upregulated
8030462N17Rik	ENSMUSG00000047466.9	0.47186	0.348048	0.0746241	upregulated
Gigyf2	ENSMUSG00000048000.15	0.298071	0.0801558	0.245511	upregulated
Dip2c	ENSMUSG00000048264.16	0.570451	0.634563	0.0497006	upregulated
Sacs	ENSMUSG00000048279.17	0.538529	0.843468	-0.00495335	upregulated
Ckap2l	ENSMUSG00000048327.6	0.908303	0.859096	0.00130698	upregulated
Lhfp	ENSMUSG00000048332.13	0.315985	-0.0709549	0.312561	upregulated
Mlf1	ENSMUSG00000048416.15	1.2906	1.29676	0.00578451	upregulated
Zfp518a	ENSMUSG00000049164.6	0.78828	0.529432	0.0275671	upregulated
Zfp672	ENSMUSG00000049755.14	0.622256	0.726512	0.026711	upregulated
Mrps16	ENSMUSG00000049960.4	0.27396	0.159891	0.228789	upregulated
Ccdc158	ENSMUSG00000050050.17	1.01939	1.07214	-0.0519438	upregulated
Rspry1	ENSMUSG00000050079.10	0.482362	0.692186	0.100746	upregulated
5730508B09Rik	ENSMUSG00000050549.8	0.422058	0.431764	0.0432035	upregulated
Defb19	ENSMUSG00000050645.3	0.298127	-0.113898	0.332393	upregulated
Efcab5	ENSMUSG00000050944.14	0.911118	0.877767	0.0795373	upregulated
Cited1	ENSMUSG00000051159.16	0.404255	0.790204	-0.0269415	upregulated
Eml5	ENSMUSG00000051166.10	0.659378	0.669862	-0.0186154	upregulated
Tmem199	ENSMUSG00000051232.13	0.313992	0.247353	0.184309	upregulated
Zgrf1	ENSMUSG00000051278.12	0.477453	0.339696	0.116785	upregulated
Ccdc157	ENSMUSG00000051427.14	0.402355	0.778524	0.0130588	upregulated
Meioc	ENSMUSG00000051455.13	0.773352	0.834252	0.0459684	upregulated
Ccnb3	ENSMUSG00000051592.14	2.40352	1.94473	0.0250025	upregulated
Prdm9	ENSMUSG00000051977.14	1.42743	1.34104	0.005048	upregulated
Klf13	ENSMUSG00000052040.10	-0.144727	-0.209138	-0.0721366	upregulated
Cdc42se2	ENSMUSG00000052298.12	0.513463	0.379623	0.104043	upregulated
Ltn1	ENSMUSG00000052299.8	0.21775	0.0940892	0.147112	upregulated
Cemip	ENSMUSG00000052353.13	1.88452	1.92784	-0.00615141	upregulated
Spdya	ENSMUSG00000052525.14	1.33396	0.940541	-0.0593486	upregulated
Nup188	ENSMUSG00000052533.14	0.27156	-0.0858093	0.277648	upregulated
Magi3	ENSMUSG00000052539.15	0.647419	0.986389	0.00128405	upregulated
Terb1	ENSMUSG00000052616.10	1.79367	1.45018	0.0291579	upregulated
BC004004	ENSMUSG00000052712.16	0.462013	0.23017	0.304702	upregulated
Swt1	ENSMUSG00000052748.14	0.651637	0.292833	0.132278	upregulated
Nup107	ENSMUSG00000052798.13	0.349167	0.193065	0.112827	upregulated
Uba2	ENSMUSG00000052997.15	0.503187	0.380829	0.0243832	upregulated
Ddx10	ENSMUSG00000053289.8	0.378624	0.29896	0.169418	upregulated
Eif3k	ENSMUSG00000053565.10	0.135213	-0.281057	0.122736	upregulated
Aldh7a1	ENSMUSG00000053644.13	0.284274	0.0954302	0.220643	upregulated
Utp18	ENSMUSG00000054079.12	0.508821	0.547148	-0.0204082	upregulated
Gon4l	ENSMUSG00000054199.17	0.25898	0.336878	0.0587149	upregulated
Taf4b	ENSMUSG00000054321.6	0.584255	0.372754	0.0163906	upregulated
Spcs3	ENSMUSG00000054408.9	0.35359	0.165452	0.227862	upregulated
Xlr	ENSMUSG00000054626.11	0.619439	0.41492	0.00388517	upregulated
1700013H16Rik	ENSMUSG00000054727.2	0.777141	0.428201	0.445995	upregulated
Msra	ENSMUSG00000054733.9	0.502496	0.683908	0.211897	upregulated
Zfp667	ENSMUSG00000054893.15	0.581544	0.721821	-0.0843896	upregulated
Ddx17	ENSMUSG00000055065.6	0.353539	0.0173473	0.346846	upregulated
Snupn	ENSMUSG00000055334.4	0.437956	0.330803	-0.0147424	upregulated
Rnf212	ENSMUSG00000055385.12	0.4917	0.833173	0.0436001	upregulated
Zfp459	ENSMUSG00000055560.8	0.921512	0.802353	0.090595	upregulated
Emc7	ENSMUSG00000055943.5	0.498252	0.281602	0.196636	upregulated
Pard6g	ENSMUSG00000056214.8	0.501468	0.503171	0.0566087	upregulated
Lig1	ENSMUSG00000056394.17	0.844319	0.751401	-0.00460331	upregulated
Tatdn2	ENSMUSG00000056952.13	0.4625	0.544465	0.0427526	upregulated
Inca1	ENSMUSG00000057054.11	1.22985	0.945726	0.139866	upregulated
Ero1lb	ENSMUSG00000057069.7	0.561112	0.482835	0.0605025	upregulated
Zfp180	ENSMUSG00000057101.8	0.411657	0.270959	0.122842	upregulated
Cntrl	ENSMUSG00000057110.15	0.59014	0.33361	0.138098	upregulated
BC051142	ENSMUSG00000057246.15	0.805449	1.03649	0.108446	upregulated
Bbof1	ENSMUSG00000057265.13	0.477129	0.376397	0.241963	upregulated
Nsd2	ENSMUSG00000057406.16	0.316903	0.460784	0.0031748	upregulated
Zfp746	ENSMUSG00000057691.8	0.387082	0.44449	0.156784	upregulated
Megf6	ENSMUSG00000057751.14	0.325621	-0.168338	0.293459	upregulated
Gsta2	ENSMUSG00000057933.10	0.433446	0.182107	0.253892	upregulated
Phtf1	ENSMUSG00000058388.14	0.726115	0.448623	0.0444211	upregulated
Rrp1b	ENSMUSG00000058392.12	0.414836	0.560821	-0.0308967	upregulated
Wdr91	ENSMUSG00000058486.11	0.426721	0.586528	0.0432435	upregulated
Usp47	ENSMUSG00000059263.9	0.274785	0.141754	0.0981588	upregulated
Slc27a4	ENSMUSG00000059316.2	0.394635	0.252584	0.0971753	upregulated
Eda	ENSMUSG00000059327.9	0.596732	0.223232	0.506016	upregulated
Taf1b	ENSMUSG00000059669.8	0.500625	0.343065	0.117434	upregulated
Kmt5c	ENSMUSG00000059851.15	0.460498	0.702719	-0.0419411	upregulated
Tnip2	ENSMUSG00000059866.13	0.462442	0.642462	0.0576938	upregulated
Taok2	ENSMUSG00000059981.12	0.356084	0.405665	0.100961	upregulated
Nptx2	ENSMUSG00000059991.7	0.790379	0.378299	0.468283	upregulated
Sycp2	ENSMUSG00000060445.11	1.40739	1.25828	-0.00846957	upregulated
Irak2	ENSMUSG00000060477.14	0.521487	0.646178	0.0260329	upregulated
Rpl35a	ENSMUSG00000060636.13	0.222621	0.172511	0.128474	upregulated
Tsga10	ENSMUSG00000060771.14	1.30958	1.62949	0.0251577	upregulated
Ube2s	ENSMUSG00000060860.8	0.434885	0.463483	0.100596	upregulated
Rpl26	ENSMUSG00000060938.14	0.391276	0.110806	0.315564	upregulated
Mmgt1	ENSMUSG00000061273.3	0.395541	0.425383	0.0992192	upregulated
Agbl4	ENSMUSG00000061298.14	0.473128	0.65293	0.0924948	upregulated
Slc38a10	ENSMUSG00000061306.15	0.418927	0.48254	0.0331671	upregulated
Phf5a	ENSMUSG00000061360.7	0.268733	0.206445	-0.0299273	upregulated
Rps7	ENSMUSG00000061477.4	0.0830812	0.115157	0.059293	upregulated
Mdc1	ENSMUSG00000061607.15	0.7642	0.877989	0.101513	upregulated
Patj	ENSMUSG00000061859.16	0.38727	0.344875	0.0965829	upregulated
Myt1l	ENSMUSG00000061911.15	0.608473	0.452057	0.0734693	upregulated
Rps12	ENSMUSG00000061983.7	0.0548692	0.0937696	0.0102568	upregulated
Fmr1nb	ENSMUSG00000062170.12	1.0975	0.382215	0.51232	upregulated
Hs6st2	ENSMUSG00000062184.11	0.639181	0.168268	0.617698	upregulated
Gak	ENSMUSG00000062234.14	0.216493	-0.0186699	0.208209	upregulated
Arf2	ENSMUSG00000062421.13	0.548466	0.608333	0.0676616	upregulated
Zfp398	ENSMUSG00000062519.13	0.474882	0.53318	0.0799923	upregulated
Tex101	ENSMUSG00000062773.6	1.23913	0.563965	0.0177745	upregulated
Atp11c	ENSMUSG00000062949.13	0.409394	0.371932	0.0712636	upregulated
Kif1b	ENSMUSG00000063077.14	0.339951	0.430798	-0.0193487	upregulated
Hspb11	ENSMUSG00000063172.13	0.413078	0.529311	0.0104294	upregulated
Tmem117	ENSMUSG00000063296.4	0.944569	0.946408	0.111719	upregulated
Snu13	ENSMUSG00000063480.7	0.425592	0.309035	0.0169812	upregulated
Snrnp70	ENSMUSG00000063511.11	0.2817	0.466767	0.00414991	upregulated
Slc22a21	ENSMUSG00000063652.10	1.12593	1.19902	0.0064537	upregulated
Alms1	ENSMUSG00000063810.7	0.568074	0.387824	0.108116	upregulated
Uqcrh	ENSMUSG00000063882.12	0.324807	0.0886606	0.250995	upregulated
Slco1a5	ENSMUSG00000063975.13	0.588083	0.0682963	0.602599	upregulated
Mtx1	ENSMUSG00000064068.13	0.315375	0.387362	0.107781	upregulated
Cnnm2	ENSMUSG00000064105.12	0.532565	0.647626	0.0466837	upregulated
Arih2	ENSMUSG00000064145.12	0.233489	0.0759271	0.174262	upregulated
Fkbp15	ENSMUSG00000066151.11	0.369559	0.642735	0.0547784	upregulated
Slc31a2	ENSMUSG00000066152.11	0.367699	0.49912	0.0542317	upregulated
Hmgb1	ENSMUSG00000066551.12	-0.10149	0.181648	-0.082866	upregulated
Wdr35	ENSMUSG00000066643.12	0.317749	0.325891	0.119226	upregulated
Fxyd6	ENSMUSG00000066705.7	0.416275	0.180139	0.171526	upregulated
Ecsit	ENSMUSG00000066839.12	0.778166	0.864021	-0.0229439	upregulated
Rps28	ENSMUSG00000067288.12	0.421385	0.407227	0.126264	upregulated
Zfp563	ENSMUSG00000067424.12	0.487476	0.556449	0.0344726	upregulated
Tuba3a	ENSMUSG00000067702.5	0.668452	0.463427	0.240163	upregulated
Prkag1	ENSMUSG00000067713.6	0.386689	0.334413	0.0539178	upregulated
3110035E14Rik	ENSMUSG00000067879.3	0.295675	0.0492318	0.261086	upregulated
Mei1	ENSMUSG00000068117.9	1.80401	1.55488	-0.000957491	upregulated
Macrod2	ENSMUSG00000068205.14	0.613315	0.377709	0.233519	upregulated
Zfyve19	ENSMUSG00000068580.11	0.466193	0.505335	0.0546099	upregulated
Col28a1	ENSMUSG00000068794.7	0.814343	0.575184	0.154818	upregulated
Slc25a31	ENSMUSG00000069041.8	0.575796	0.50602	-0.00148612	upregulated
Usp9y	ENSMUSG00000069044.6	0.578121	-0.108369	0.560444	upregulated
Eif2s3y	ENSMUSG00000069049.11	0.485996	-0.0158394	0.465261	upregulated
Uba1y	ENSMUSG00000069053.11	0.422104	0.234043	0.0966844	upregulated
Ddx43	ENSMUSG00000070291.4	0.981124	0.762721	0.0101537	upregulated
Fbxo47	ENSMUSG00000070336.3	1.27682	1.43664	0.0708789	upregulated
Hsf5	ENSMUSG00000070345.3	0.690097	0.834197	-0.00736766	upregulated
Ctcfl	ENSMUSG00000070495.11	0.983266	0.756852	0.00934106	upregulated
Rasal2	ENSMUSG00000070565.11	0.265697	0.317652	0.0995774	upregulated
Camkmt	ENSMUSG00000071037.5	0.776857	0.89368	0.103122	upregulated
Srsf3	ENSMUSG00000071172.12	0.452062	0.0439783	0.414787	upregulated
Setdb2	ENSMUSG00000071350.12	0.925939	0.870058	0.0228335	upregulated
Bscl2	ENSMUSG00000071657.12	0.576359	0.180807	0.358435	upregulated
Gm960	ENSMUSG00000071691.11	0.686241	1.04041	0.0539471	upregulated
Apcdd1	ENSMUSG00000071847.12	0.551592	0.856081	-0.0510745	upregulated
Ppia	ENSMUSG00000071866.12	0.382039	0.245067	0.24149	upregulated
C2cd6	ENSMUSG00000072295.5	1.56068	1.11336	0.216892	upregulated
Spef2	ENSMUSG00000072663.12	0.819674	0.992278	-0.00403656	upregulated
Rybp	ENSMUSG00000072872.3	0.23731	0.178194	0.142454	upregulated
Nfxl1	ENSMUSG00000072889.9	0.373546	0.403087	0.0318792	upregulated
Oip5	ENSMUSG00000072980.3	0.547211	0.565429	0.121411	upregulated
Tmem185a	ENSMUSG00000073139.9	0.358107	0.330473	0.194384	upregulated
Gm773	ENSMUSG00000073177.8	0.868866	0.658814	-0.0515121	upregulated
Cyp4f15	ENSMUSG00000073424.9	0.810331	1.21301	0.150012	upregulated
Rpl31	ENSMUSG00000073702.11	0.0266828	-0.0797263	0.00196954	upregulated
Snrnp40	ENSMUSG00000074088.6	0.436095	0.265959	0.118977	upregulated
Zfp788	ENSMUSG00000074165.10	0.341562	0.213377	0.201387	upregulated
Gm10644	ENSMUSG00000074219.2	1.0209	0.884312	0.0764241	upregulated
Arfgef2	ENSMUSG00000074582.10	0.50109	0.622776	-0.018545	upregulated
Rad21l	ENSMUSG00000074704.9	2.0895	1.75175	0.0722684	upregulated
Ccdc58	ENSMUSG00000075229.10	0.278938	0.156634	0.155924	upregulated
Rsph10b	ENSMUSG00000075569.10	0.646695	0.597044	0.133224	upregulated
Ywhaq	ENSMUSG00000076432.12	0.26481	0.0907951	0.183627	upregulated
Acsf2	ENSMUSG00000076435.3	0.577243	0.286985	0.253064	upregulated
Aunip	ENSMUSG00000078521.2	0.506751	0.4045	0.133774	upregulated
Cntd1	ENSMUSG00000078653.4	1.17308	0.705901	0.138352	upregulated
Rad54b	ENSMUSG00000078773.11	0.555082	0.356507	0.187307	upregulated
Zfp541	ENSMUSG00000078796.4	1.49124	1.05903	0.11894	upregulated
CN725425	ENSMUSG00000078932.8	0.490943	0.513075	0.0898458	upregulated
Pms2	ENSMUSG00000079109.11	0.604782	-0.1834	0.515632	upregulated
Mphosph8	ENSMUSG00000079184.10	0.801625	0.654494	-0.0332918	upregulated
Luzp4	ENSMUSG00000079387.10	0.362904	-0.0674466	0.296646	upregulated
Zfx	ENSMUSG00000079509.10	0.444344	0.232071	0.250085	upregulated
Gm364	ENSMUSG00000079584.2	0.903573	0.267049	0.762466	upregulated
Gm4969	ENSMUSG00000085601.7	2.80943	2.59459	-0.000762834	upregulated
Ccdc152	ENSMUSG00000091119.1	0.653302	0.418552	0.0757867	upregulated
Topaz1	ENSMUSG00000094985.2	0.424118	0.618186	0.0102043	upregulated
Gm21964	ENSMUSG00000095941.3	0.579195	0.709224	0.102286	upregulated
Gm15262	ENSMUSG00000108981.1	0.815587	0.628213	0.0914495	upregulated
Gm45194	ENSMUSG00000109156.1	0.539765	0.381795	0.0796964	upregulated
Ankrd31	ENSMUSG00000109561.1	0.641285	0.609696	0.0356784	upregulated
Mid2	ENSMUSG00000000266.11	-0.328163	-0.355168	-0.207942	downregulated
Kat2b	ENSMUSG00000000708.14	-0.319284	-0.579055	-0.0690759	downregulated
Kctd10	ENSMUSG00000001098.15	-0.236963	-0.0668687	-0.202045	downregulated
Ltbp1	ENSMUSG00000001870.15	-0.442899	-0.833256	-0.0425028	downregulated
Grik3	ENSMUSG00000001985.9	-0.928872	-0.816575	-0.274769	downregulated
Snx9	ENSMUSG00000002365.9	-0.226461	-0.236698	-0.168846	downregulated
Abhd3	ENSMUSG00000002475.15	-0.291064	-0.528066	-0.0663588	downregulated
Lamb1	ENSMUSG00000002900.16	-0.278366	-0.387454	-0.0794976	downregulated
Slc2a3	ENSMUSG00000003153.10	-0.464634	-0.417679	-0.217655	downregulated
Cp	ENSMUSG00000003617.16	-0.23516	-0.319404	-0.173058	downregulated
Arhgef18	ENSMUSG00000004568.12	-0.273648	-0.413394	-0.0596371	downregulated
Wdr1	ENSMUSG00000005103.12	-0.290753	-0.0280516	-0.263146	downregulated
Ndrg1	ENSMUSG00000005125.12	-0.46547	-0.393836	-0.0889702	downregulated
Corin	ENSMUSG00000005220.10	-0.77507	-1.03638	0.0167583	downregulated
Mef2c	ENSMUSG00000005583.16	-0.331801	-0.380308	-0.102008	downregulated
Apc	ENSMUSG00000005871.14	-0.305713	-0.240477	-0.1363	downregulated
Ankrd26	ENSMUSG00000007827.10	-0.383996	-0.44705	-0.00558985	downregulated
Fzd3	ENSMUSG00000007989.7	-0.212509	0.134636	-0.179287	downregulated
Met	ENSMUSG00000009376.15	-0.428651	-0.392865	-0.192528	downregulated
Vav2	ENSMUSG00000009621.18	-0.401679	-0.329321	-0.131016	downregulated
Aldh3a2	ENSMUSG00000010025.19	-0.257414	-0.205993	-0.204621	downregulated
Ccnt1	ENSMUSG00000011960.12	-0.286699	0.0131322	-0.288171	downregulated
Etv5	ENSMUSG00000013089.15	-0.33875	-0.335458	-0.111417	downregulated
Slc41a1	ENSMUSG00000013275.9	-0.371917	-0.105781	-0.32375	downregulated
Pten	ENSMUSG00000013663.7	-0.184232	0.0978405	-0.1385	downregulated
Timm23	ENSMUSG00000013701.12	0.110818	-0.115148	0.158236	downregulated
Ehmt2	ENSMUSG00000013787.15	-0.338718	-0.151207	-0.20955	downregulated
Mertk	ENSMUSG00000014361.5	-0.315769	-0.404309	-0.0876451	downregulated
Unkl	ENSMUSG00000015127.14	-0.374711	-0.357655	-0.13606	downregulated
Sash1	ENSMUSG00000015305.6	-0.391129	-0.479365	-0.084334	downregulated
Rxra	ENSMUSG00000015846.14	-0.416648	-0.218208	-0.196482	downregulated
Cacna1d	ENSMUSG00000015968.17	-0.603631	-0.73822	-0.0995655	downregulated
Cd274	ENSMUSG00000016496.7	-0.669827	-0.549522	0.027794	downregulated
Sdc4	ENSMUSG00000017009.3	-0.286769	-0.3971	-0.0613906	downregulated
Arl5b	ENSMUSG00000017418.13	-0.463605	-0.172364	-0.135662	downregulated
Tnfaip1	ENSMUSG00000017615.12	-0.239069	-0.123504	-0.223091	downregulated
Slc12a4	ENSMUSG00000017765.17	-0.517243	-0.431031	-0.102702	downregulated
Trove2	ENSMUSG00000018199.8	-0.337891	-0.276712	-0.0739819	downregulated
Myo1b	ENSMUSG00000018417.14	-0.351426	-0.261637	-0.111521	downregulated
Ypel2	ENSMUSG00000018427.7	-0.431813	-0.39241	-0.257487	downregulated
Pip4k2b	ENSMUSG00000018547.8	-0.309095	0.153977	-0.225314	downregulated
Zbtb4	ENSMUSG00000018750.14	-0.268909	-0.173557	-0.140476	downregulated
Mdh2	ENSMUSG00000019179.10	-0.385827	-0.10369	-0.310212	downregulated
Rnf145	ENSMUSG00000019189.13	-0.321754	-0.45846	-0.075945	downregulated
Utrn	ENSMUSG00000019820.11	-0.397677	-0.45296	-0.131739	downregulated
Crybg1	ENSMUSG00000019866.14	-0.509161	-0.0940181	-0.448645	downregulated
Kitl	ENSMUSG00000019966.18	-0.677667	-0.866833	-0.186191	downregulated
Ntn4	ENSMUSG00000020019.4	-0.517328	-0.556721	-0.20241	downregulated
Tmcc3	ENSMUSG00000020023.18	-0.408258	-0.557524	-0.118338	downregulated
Nuak1	ENSMUSG00000020032.14	-0.416033	-0.200172	-0.206997	downregulated
H2afy2	ENSMUSG00000020086.6	-0.468297	-0.120506	-0.315626	downregulated
Lrig3	ENSMUSG00000020105.9	-0.367847	-0.364155	-0.146146	downregulated
Dip2a	ENSMUSG00000020231.15	-0.335513	-0.224248	-0.10309	downregulated
Appl2	ENSMUSG00000020263.14	-0.335735	-0.204494	-0.011096	downregulated
Fbxw11	ENSMUSG00000020271.17	-0.261803	-0.220766	-0.216128	downregulated
Pdlim4	ENSMUSG00000020388.12	-0.517695	-0.49879	-0.0374782	downregulated
Patz1	ENSMUSG00000020453.17	-0.289445	-0.294743	-0.0582999	downregulated
Galnt10	ENSMUSG00000020520.14	-0.339447	-0.364827	-0.300784	downregulated
Rnft1	ENSMUSG00000020521.7	-0.346927	-0.0635657	-0.274104	downregulated
Abca8b	ENSMUSG00000020620.14	-0.443471	-0.505022	-0.0891634	downregulated
Dnmt3a	ENSMUSG00000020661.15	-0.256516	-0.0389311	-0.238842	downregulated
Sntg2	ENSMUSG00000020672.14	-0.558239	-0.708746	-0.177034	downregulated
Cdc27	ENSMUSG00000020687.13	-0.2778	-0.139492	-0.0765534	downregulated
Zfp36l1	ENSMUSG00000021127.7	-0.593167	-0.156481	-0.530823	downregulated
Atxn3	ENSMUSG00000021189.11	-0.44023	-0.0754026	-0.398708	downregulated
Net1	ENSMUSG00000021215.15	-0.34601	0.170295	-0.32498	downregulated
Mrs2	ENSMUSG00000021339.4	-0.312933	-0.090632	-0.127994	downregulated
Gcnt2	ENSMUSG00000021360.16	-0.52528	-0.494509	-0.280269	downregulated
Nedd9	ENSMUSG00000021365.15	-0.364858	-0.41514	-0.107529	downregulated
Sema4d	ENSMUSG00000021451.15	-0.608489	-0.452326	-0.207918	downregulated
Ptch1	ENSMUSG00000021466.12	-0.409471	-0.323509	-0.0491107	downregulated
Zfp369	ENSMUSG00000021514.18	-0.283843	-0.123694	-0.156286	downregulated
Erap1	ENSMUSG00000021583.7	-0.307583	-0.710788	-0.0701912	downregulated
Rhobtb3	ENSMUSG00000021589.13	-0.343352	-0.590634	-0.0904722	downregulated
Lpcat1	ENSMUSG00000021608.15	-0.353994	-0.323302	-0.132908	downregulated
Rnf180	ENSMUSG00000021720.11	-0.331132	-0.686881	-0.0779248	downregulated
Parp8	ENSMUSG00000021725.9	-0.699833	-0.716689	-0.170541	downregulated
Atxn7	ENSMUSG00000021738.5	-0.42194	-0.310219	-0.150877	downregulated
4930452B06Rik	ENSMUSG00000021747.12	-0.440888	-0.678259	-0.0504076	downregulated
Map3k1	ENSMUSG00000021754.17	-0.303557	-0.169203	-0.200111	downregulated
Samd8	ENSMUSG00000021770.11	-0.259034	-0.562381	-0.0124726	downregulated
Samd4	ENSMUSG00000021838.16	-0.561974	-0.855258	-0.164021	downregulated
Mapk1ip1l	ENSMUSG00000021840.16	-0.272524	-0.190724	-0.0504658	downregulated
Peli2	ENSMUSG00000021846.8	-0.476384	-0.53579	-0.149557	downregulated
Anxa11	ENSMUSG00000021866.15	-0.35871	-0.44839	-0.017918	downregulated
Gata4	ENSMUSG00000021944.15	-0.303792	-0.431117	-0.127153	downregulated
Rad21	ENSMUSG00000022314.9	-0.337468	-0.0770849	-0.22045	downregulated
Washc5	ENSMUSG00000022350.6	-0.226764	-0.185051	-0.166549	downregulated
Fbxo32	ENSMUSG00000022358.6	-0.708333	-0.666225	-0.228228	downregulated
Brd1	ENSMUSG00000022387.16	-0.324635	-0.291863	-0.047334	downregulated
Deptor	ENSMUSG00000022419.15	-0.410842	-0.444819	-0.0885027	downregulated
Josd1	ENSMUSG00000022426.5	-0.334231	-0.213394	-0.164639	downregulated
Sh3bp1	ENSMUSG00000022436.15	-0.405874	-0.358383	-0.146733	downregulated
Kif21a	ENSMUSG00000022629.16	-0.444786	-0.601891	-0.0520409	downregulated
Morc1	ENSMUSG00000022652.6	-0.727075	-0.742936	-0.214472	downregulated
Boc	ENSMUSG00000022687.12	-0.339256	-0.1455	-0.319044	downregulated
Crybg3	ENSMUSG00000022723.15	-0.363375	-0.406082	-0.142677	downregulated
D16Ertd472e	ENSMUSG00000022864.13	-0.447584	-0.402245	-0.0809451	downregulated
Rcan1	ENSMUSG00000022951.15	-0.263796	-0.399176	-0.220665	downregulated
Enah	ENSMUSG00000022995.16	-0.307532	-0.333056	-0.167574	downregulated
Slc4a8	ENSMUSG00000023032.12	-0.60628	-0.323984	-0.20999	downregulated
Noct	ENSMUSG00000023087.15	0.12212	0.449752	-0.0180347	downregulated
Agap3	ENSMUSG00000023353.14	-0.277876	-0.143928	-0.189863	downregulated
Synj2	ENSMUSG00000023805.16	-0.30743	-0.38508	-0.0125386	downregulated
Satb1	ENSMUSG00000023927.15	-0.398809	-0.463951	-0.0734737	downregulated
Cpne5	ENSMUSG00000024008.15	-0.591062	-0.297024	-0.290247	downregulated
Eif2ak2	ENSMUSG00000024079.4	-0.252477	-0.242616	-0.146907	downregulated
Ralbp1	ENSMUSG00000024096.16	-0.26032	-0.00317055	-0.260539	downregulated
Zeb1	ENSMUSG00000024238.14	-0.231528	-0.272895	-0.168341	downregulated
Dtna	ENSMUSG00000024302.16	-0.404713	-0.699491	-0.0422327	downregulated
Epb41l4a	ENSMUSG00000024376.6	-0.527871	-0.415599	-0.383384	downregulated
Map3k2	ENSMUSG00000024383.8	-0.263119	-0.108237	-0.206492	downregulated
Lama3	ENSMUSG00000024421.16	-0.751988	-0.938222	-0.0147072	downregulated
Ttc39c	ENSMUSG00000024424.14	-0.33457	-0.537089	-0.181988	downregulated
Mbd2	ENSMUSG00000024513.16	-0.284958	-0.105909	-0.249443	downregulated
Rbfa	ENSMUSG00000024570.6	-0.336306	-0.354147	-0.0511207	downregulated
Slc12a2	ENSMUSG00000024597.10	-0.354432	-0.174405	-0.165799	downregulated
Gnaq	ENSMUSG00000024639.5	-0.255282	-0.131914	-0.220777	downregulated
Papss2	ENSMUSG00000024899.6	-0.409291	-0.401443	-0.110526	downregulated
Aldh18a1	ENSMUSG00000025007.13	-0.33579	-0.401682	-0.0780795	downregulated
Trub1	ENSMUSG00000025086.12	-0.353329	-0.208836	-0.211359	downregulated
Ldb1	ENSMUSG00000025223.14	-0.284057	-0.0231553	-0.282543	downregulated
Ptprj	ENSMUSG00000025314.16	-0.374779	-0.255196	-0.291601	downregulated
Itgb8	ENSMUSG00000025321.14	-0.431314	-0.506817	-0.102331	downregulated
Ube3a	ENSMUSG00000025326.12	-0.242157	-0.159487	-0.146285	downregulated
Dgka	ENSMUSG00000025357.8	-0.493095	-0.224145	-0.155775	downregulated
Nab2	ENSMUSG00000025402.12	-0.3586	-0.171701	-0.207774	downregulated
Bach1	ENSMUSG00000025612.5	-0.299193	-0.0975983	-0.237054	downregulated
Eya1	ENSMUSG00000025932.14	-0.515592	-0.585332	-0.170309	downregulated
Klf7	ENSMUSG00000025959.13	-0.459459	-0.407827	-0.0712193	downregulated
Nrp2	ENSMUSG00000025969.15	-0.44575	-0.28042	-0.339724	downregulated
Cflar	ENSMUSG00000026031.15	-0.298213	-0.0925199	-0.244357	downregulated
Map4k4	ENSMUSG00000026074.14	-0.217308	-0.314707	-0.124178	downregulated
Mgat4a	ENSMUSG00000026110.15	-0.427624	-0.523507	-0.0473686	downregulated
Dst	ENSMUSG00000026131.18	-0.601035	-0.502114	-0.081132	downregulated
Obsl1	ENSMUSG00000026211.17	-0.329267	-0.447306	-0.0530968	downregulated
Lrrfip1	ENSMUSG00000026305.15	-0.429597	-0.358178	-0.183397	downregulated
Actr3	ENSMUSG00000026341.16	-0.255248	0.0156547	-0.246291	downregulated
Nr5a2	ENSMUSG00000026398.14	-0.553978	-0.72328	-0.124608	downregulated
Klhl12	ENSMUSG00000026455.14	-0.381208	0.0204524	-0.385316	downregulated
Rgl1	ENSMUSG00000026482.13	-0.292678	-0.449518	-0.0566787	downregulated
Adcy10	ENSMUSG00000026567.16	-0.716959	-0.566243	-0.194814	downregulated
Ptpn14	ENSMUSG00000026604.17	-0.673112	-0.356585	-0.260241	downregulated
Usf1	ENSMUSG00000026641.13	-0.350431	-0.40908	-0.0852725	downregulated
Optn	ENSMUSG00000026672.11	-0.527833	-0.738838	-0.0392398	downregulated
Plxdc2	ENSMUSG00000026748.13	-0.366544	-0.468894	-0.213473	downregulated
Nek6	ENSMUSG00000026749.11	-0.542203	-0.303973	-0.17799	downregulated
Kif5c	ENSMUSG00000026764.15	-0.714908	-0.81435	-0.122083	downregulated
Mastl	ENSMUSG00000026779.6	-0.314422	0.0457786	-0.341854	downregulated
Zbtb43	ENSMUSG00000026788.13	-0.27517	-0.16015	-0.187108	downregulated
Ralgds	ENSMUSG00000026821.15	-0.359907	-0.264493	-0.142725	downregulated
Zeb2	ENSMUSG00000026872.17	-0.235377	-0.153968	-0.211822	downregulated
Neb	ENSMUSG00000026950.17	-0.942316	-0.756221	-0.0916187	downregulated
Baz2b	ENSMUSG00000026987.16	-0.435369	-0.445262	-0.101227	downregulated
Itga6	ENSMUSG00000027111.15	-0.420011	-0.302064	-0.0959862	downregulated
Cat	ENSMUSG00000027187.10	-0.309523	-0.145593	-0.217229	downregulated
Epb41l1	ENSMUSG00000027624.17	-0.616778	-0.676716	-0.0630608	downregulated
Tbl1xr1	ENSMUSG00000027630.13	-0.252303	-0.369815	-0.0863509	downregulated
Dhx35	ENSMUSG00000027655.14	-0.319816	-0.314259	0.00980617	downregulated
Gnb4	ENSMUSG00000027669.14	-0.724746	-0.682098	-0.129942	downregulated
Tnik	ENSMUSG00000027692.16	-0.346453	-0.64242	-0.123535	downregulated
Nceh1	ENSMUSG00000027698.14	-0.391524	-0.0577663	-0.387083	downregulated
Mbnl1	ENSMUSG00000027763.13	-0.236061	-0.247145	-0.144361	downregulated
Ppm1l	ENSMUSG00000027784.10	-0.456801	-0.807797	-0.13962	downregulated
Mme	ENSMUSG00000027820.12	-0.311723	-0.374894	-0.144676	downregulated
Hsd3b1	ENSMUSG00000027871.16	-0.453942	-0.12072	-0.337487	downregulated
Npr1	ENSMUSG00000027931.12	-0.406932	-0.574405	-0.0520424	downregulated
Fam198b	ENSMUSG00000027955.16	-0.265961	-0.365031	-0.121744	downregulated
Ctso	ENSMUSG00000028015.3	-0.253946	-0.233904	-0.133699	downregulated
Rps3a1	ENSMUSG00000028081.6	-0.0718895	0.0834684	-0.0912998	downregulated
Rragd	ENSMUSG00000028278.14	-0.262345	-0.290774	-0.241265	downregulated
Zfp618	ENSMUSG00000028358.15	-0.406798	-0.0668037	-0.332611	downregulated
Pappa	ENSMUSG00000028370.7	-1.15509	-1.3226	-0.0368646	downregulated
Ptbp3	ENSMUSG00000028382.15	-0.237366	0.0433472	-0.215545	downregulated
Ptprd	ENSMUSG00000028399.18	-0.429132	-0.607564	-0.105389	downregulated
Slc6a9	ENSMUSG00000028542.17	-0.545364	-0.546629	-0.159764	downregulated
Nfia	ENSMUSG00000028565.18	-0.336565	-0.453447	-0.0481336	downregulated
Lrp8	ENSMUSG00000028613.14	-0.334679	-0.180861	-0.135093	downregulated
Dyrk2	ENSMUSG00000028630.9	-0.286357	-0.203291	-0.194204	downregulated
Ccdc30	ENSMUSG00000028637.15	-0.479607	0.142284	-0.499068	downregulated
Hp1bp3	ENSMUSG00000028759.13	-0.229707	-0.168432	-0.097146	downregulated
Phc2	ENSMUSG00000028796.17	-0.284836	-0.201558	-0.0903857	downregulated
Fam76a	ENSMUSG00000028878.11	-0.327059	-0.0288775	-0.312155	downregulated
Nol9	ENSMUSG00000028948.16	-0.36202	-0.274333	-0.181714	downregulated
Lrrc47	ENSMUSG00000029028.14	-0.321164	-0.0820189	-0.246922	downregulated
Ski	ENSMUSG00000029050.15	-0.459094	-0.434206	-0.247676	downregulated
Prkcz	ENSMUSG00000029053.16	-0.506273	-0.584398	-0.0621143	downregulated
Adgra3	ENSMUSG00000029090.12	-0.196868	-0.389783	-0.0651624	downregulated
Klf3	ENSMUSG00000029178.14	-0.628213	-0.241424	-0.364163	downregulated
Rest	ENSMUSG00000029249.15	-0.377103	-0.0677389	-0.326023	downregulated
Mtf2	ENSMUSG00000029267.17	-0.29814	-0.126373	-0.143733	downregulated
Tgfbr3	ENSMUSG00000029287.14	-0.40885	-0.259549	-0.365776	downregulated
Shroom3	ENSMUSG00000029381.16	-0.564333	-0.215555	-0.212421	downregulated
Scarb2	ENSMUSG00000029426.8	-0.255728	-0.487925	-0.072247	downregulated
Stx2	ENSMUSG00000029428.13	-0.506326	-0.384197	-0.266809	downregulated
Camkk2	ENSMUSG00000029471.13	-0.305232	-0.379665	-0.0179729	downregulated
Chek2	ENSMUSG00000029521.7	-0.494096	-0.461401	0.0309324	downregulated
Oasl2	ENSMUSG00000029561.17	-0.664325	-0.510475	-0.0511866	downregulated
Mtus2	ENSMUSG00000029651.16	-0.57015	-0.33853	-0.286312	downregulated
Pot1a	ENSMUSG00000029676.15	-0.344147	-0.347777	-0.0734275	downregulated
Aass	ENSMUSG00000029695.13	-0.379099	-0.478417	-0.201768	downregulated
Zkscan1	ENSMUSG00000029729.12	-0.236104	-0.049908	-0.212154	downregulated
Tpk1	ENSMUSG00000029735.17	-0.460051	-0.335355	-0.264748	downregulated
Dync1i1	ENSMUSG00000029757.16	-0.32922	-0.679067	-0.171847	downregulated
Osbpl3	ENSMUSG00000029822.15	-0.505839	-0.455772	-0.256308	downregulated
Ssbp1	ENSMUSG00000029911.14	-0.313775	-0.0719527	-0.269533	downregulated
Foxp1	ENSMUSG00000030067.17	-0.405021	-0.628834	-0.14716	downregulated
Slc41a3	ENSMUSG00000030089.15	-0.314641	-0.390551	-0.105117	downregulated
Xpc	ENSMUSG00000030094.8	-0.391478	-0.0513862	-0.340752	downregulated
Slc6a6	ENSMUSG00000030096.8	-0.419909	-0.345121	-0.144707	downregulated
Ret	ENSMUSG00000030110.13	-0.478616	-0.487685	-0.134461	downregulated
Itpr2	ENSMUSG00000030287.15	-0.533191	-0.481728	-0.192362	downregulated
Cd9	ENSMUSG00000030342.8	-0.448621	-0.350927	-0.243299	downregulated
Apba2	ENSMUSG00000030519.14	-0.573055	-0.747558	-0.118196	downregulated
Ttc23	ENSMUSG00000030555.16	-0.314509	-0.304919	-0.144906	downregulated
Rab30	ENSMUSG00000030643.14	-0.435735	-0.657712	-0.110711	downregulated
Rbbp6	ENSMUSG00000030779.15	-0.466334	-0.158688	-0.12849	downregulated
Gga2	ENSMUSG00000030872.14	-0.406888	-0.286265	-0.209576	downregulated
Eri2	ENSMUSG00000030929.17	-0.307774	-0.271449	-0.0655074	downregulated
Tub	ENSMUSG00000031028.14	-0.894992	-0.801073	-0.108833	downregulated
Dock11	ENSMUSG00000031093.14	-0.344565	-0.468799	-0.0280857	downregulated
Rbm3	ENSMUSG00000031167.16	-0.264742	0.242264	-0.215241	downregulated
Ophn1	ENSMUSG00000031214.13	-0.383301	-0.508474	-0.10029	downregulated
Atrx	ENSMUSG00000031229.16	-0.398468	-0.329508	-0.0975913	downregulated
Zfp185	ENSMUSG00000031351.15	-0.496319	-0.22338	-0.0176797	downregulated
Ctps2	ENSMUSG00000031360.14	-0.383293	-0.651014	-0.0850993	downregulated
Rbm41	ENSMUSG00000031433.15	-0.407355	-0.129961	-0.305254	downregulated
Tenm3	ENSMUSG00000031561.16	-0.544281	-0.835736	-0.0765776	downregulated
Dctd	ENSMUSG00000031562.15	-0.550737	-0.531432	-0.241799	downregulated
Fgfr1	ENSMUSG00000031565.18	-0.282968	-0.403943	0.00423307	downregulated
Gsr	ENSMUSG00000031584.16	-0.269072	-0.442634	-0.105769	downregulated
Sorbs2	ENSMUSG00000031626.17	-0.632458	-0.742454	-0.0760645	downregulated
Mfap3l	ENSMUSG00000031647.10	-0.393598	-0.438237	-0.12652	downregulated
Cmtm3	ENSMUSG00000031875.7	-0.301802	-0.128749	-0.246509	downregulated
Cbfb	ENSMUSG00000031885.14	-0.263534	-0.0362128	-0.271499	downregulated
Panx1	ENSMUSG00000031934.14	-0.479392	-0.245433	-0.242504	downregulated
Ppp2r1b	ENSMUSG00000032058.14	-0.565953	-0.427316	-0.189591	downregulated
Kank2	ENSMUSG00000032194.9	-0.409742	-0.355379	-0.0224893	downregulated
Nedd4	ENSMUSG00000032216.14	-0.21506	-0.341925	-0.122165	downregulated
Phip	ENSMUSG00000032253.13	-0.293033	-0.210631	-0.0737411	downregulated
Usp28	ENSMUSG00000032267.8	-0.323865	-0.283537	-0.126504	downregulated
Thsd4	ENSMUSG00000032289.15	-0.560889	-0.63359	-0.296371	downregulated
Smad3	ENSMUSG00000032402.12	-0.670519	-0.624332	-0.209731	downregulated
Pik3cb	ENSMUSG00000032462.14	-0.421786	-0.277967	-0.158528	downregulated
Scn5a	ENSMUSG00000032511.17	-0.923408	-0.724072	-0.0753679	downregulated
Amotl2	ENSMUSG00000032531.15	-0.547624	-0.2833	-0.248284	downregulated
Mapkapk3	ENSMUSG00000032577.16	-0.382513	-0.275782	-0.157607	downregulated
Ppp1r9a	ENSMUSG00000032827.15	-0.31191	-0.569703	-0.0332519	downregulated
Abcc4	ENSMUSG00000032849.13	-0.427573	-0.433644	-0.206046	downregulated
Rspo4	ENSMUSG00000032852.3	-0.5466	-0.6432	-0.0483922	downregulated
Mamdc2	ENSMUSG00000033207.6	-0.381737	-0.377323	-0.254549	downregulated
Scaf11	ENSMUSG00000033228.7	-0.259551	-0.126563	-0.194656	downregulated
Ptprm	ENSMUSG00000033278.10	-0.393566	-0.527001	-0.115178	downregulated
Lpp	ENSMUSG00000033306.14	-0.361731	-0.509334	-0.0382341	downregulated
Cdc14a	ENSMUSG00000033502.14	-0.439414	-0.211459	-0.2766	downregulated
Ttc7b	ENSMUSG00000033530.8	-0.321808	-0.508593	-0.107018	downregulated
Myo6	ENSMUSG00000033577.18	-0.406357	-0.349359	-0.134906	downregulated
Igf2bp2	ENSMUSG00000033581.16	-0.505123	-0.690178	-0.137982	downregulated
Zfp7	ENSMUSG00000033669.7	-0.35452	-0.0666946	-0.339501	downregulated
Tnks1bp1	ENSMUSG00000033955.12	-0.354985	-0.028466	-0.311573	downregulated
Fgd5	ENSMUSG00000034037.14	-0.866993	-0.818166	-0.196206	downregulated
Poglut1	ENSMUSG00000034064.14	-0.524296	-0.285012	-0.273165	downregulated
Golim4	ENSMUSG00000034109.15	-0.339398	-0.325506	-0.190286	downregulated
Tmed8	ENSMUSG00000034111.6	-0.286467	0.463997	-0.0562338	downregulated
Tmem63c	ENSMUSG00000034145.14	-0.597581	-0.754818	-0.0342208	downregulated
Ogt	ENSMUSG00000034160.13	-0.298939	-0.364202	0.00533593	downregulated
Zbed5	ENSMUSG00000034173.13	-0.504572	-0.372914	-0.170078	downregulated
Cmip	ENSMUSG00000034390.16	-0.450289	-0.473346	-0.0756959	downregulated
Scara3	ENSMUSG00000034463.4	-0.625746	-0.681328	-0.0562153	downregulated
Zfp395	ENSMUSG00000034522.10	-0.480919	-0.300594	-0.0563055	downregulated
Chst11	ENSMUSG00000034612.7	-0.668495	-0.728779	-0.255462	downregulated
Cacna1a	ENSMUSG00000034656.17	-0.665402	-0.518636	0.0214887	downregulated
Xpot	ENSMUSG00000034667.8	-0.360341	-0.377541	-0.0327936	downregulated
Fras1	ENSMUSG00000034687.8	-0.583928	-0.736922	-0.144079	downregulated
Dgkh	ENSMUSG00000034731.9	-0.562867	-0.572336	-0.110088	downregulated
Tle2	ENSMUSG00000034771.15	-0.620699	-0.440961	-0.242122	downregulated
B3galt1	ENSMUSG00000034780.6	-0.48966	-0.700827	-0.154132	downregulated
Grip1	ENSMUSG00000034813.17	-0.534222	-0.923841	-0.125507	downregulated
Ncaph	ENSMUSG00000034906.15	-0.379757	-0.43408	-0.0998855	downregulated
Pygo1	ENSMUSG00000034910.5	-0.406379	-0.287721	-0.263111	downregulated
Eef2k	ENSMUSG00000035064.17	-0.440534	-0.438054	-0.0908591	downregulated
Tanc1	ENSMUSG00000035168.16	-0.360591	-0.450698	-0.0911411	downregulated
Fam124a	ENSMUSG00000035184.15	-0.651614	-0.747812	-0.0764428	downregulated
Ano4	ENSMUSG00000035189.16	-0.698855	-1.01097	-0.083415	downregulated
Trim13	ENSMUSG00000035235.13	-0.33824	-0.12423	-0.280985	downregulated
G2e3	ENSMUSG00000035293.13	-0.315279	-0.0801911	-0.324846	downregulated
Cox18	ENSMUSG00000035505.14	-0.370666	0.0199301	-0.369215	downregulated
Ccdc180	ENSMUSG00000035539.13	-0.685026	-0.520117	-0.262987	downregulated
Prpf39	ENSMUSG00000035597.19	-0.331505	-0.0695001	-0.212168	downregulated
Ric8b	ENSMUSG00000035620.15	-0.259743	-0.0352757	-0.226815	downregulated
Cerk	ENSMUSG00000035891.16	-0.348756	-0.410191	-0.106774	downregulated
Prtg	ENSMUSG00000036030.9	-0.787906	-0.411372	-0.30511	downregulated
Arl5a	ENSMUSG00000036093.7	-0.377181	-0.117454	-0.190885	downregulated
Prickle1	ENSMUSG00000036158.12	-0.321358	-0.289158	-0.244903	downregulated
Gxylt1	ENSMUSG00000036197.15	-0.41452	-0.0810165	-0.401736	downregulated
9530077C05Rik	ENSMUSG00000036411.10	-0.403694	-0.327152	-0.224595	downregulated
Ndrg4	ENSMUSG00000036564.17	-0.420218	-0.237489	-0.148584	downregulated
Tmtc3	ENSMUSG00000036676.14	-0.378331	0.14963	-0.139657	downregulated
Topors	ENSMUSG00000036822.6	-0.26837	-0.162884	-0.174027	downregulated
Piwil4	ENSMUSG00000036912.17	-0.636555	-0.587438	-0.131175	downregulated
Zfp280c	ENSMUSG00000036916.13	-0.28684	-0.236013	-0.0349787	downregulated
Elac1	ENSMUSG00000036941.2	-0.350464	0.0774765	-0.265912	downregulated
Setd7	ENSMUSG00000037111.9	-0.369912	-0.210235	-0.0998054	downregulated
Aff3	ENSMUSG00000037138.17	-0.587934	-0.899061	-0.0672716	downregulated
Arhgap10	ENSMUSG00000037148.8	-0.299187	-0.670057	-0.119602	downregulated
Tbc1d2b	ENSMUSG00000037410.13	-0.51056	-0.311967	-0.286903	downregulated
Ppfia1	ENSMUSG00000037519.17	-0.285425	0.0856127	-0.250553	downregulated
Rgs22	ENSMUSG00000037627.15	-0.354896	-0.500074	-0.0883644	downregulated
Prkci	ENSMUSG00000037643.14	-0.340208	-0.160244	-0.288991	downregulated
N4bp2	ENSMUSG00000037795.14	-0.366988	-0.255646	-0.152058	downregulated
Fam76b	ENSMUSG00000037808.13	-0.392697	-0.0261457	-0.382536	downregulated
Galnt11	ENSMUSG00000038072.14	-0.43231	-0.218915	-0.308223	downregulated
Stox2	ENSMUSG00000038143.16	-0.795312	-1.08395	-0.161483	downregulated
F11r	ENSMUSG00000038235.4	-0.257194	-0.467951	-0.0405847	downregulated
Sbf2	ENSMUSG00000038371.15	-0.243376	-0.465295	-0.0841351	downregulated
Susd4	ENSMUSG00000038576.15	-0.564087	-0.743164	-0.208062	downregulated
Dgki	ENSMUSG00000038665.15	-0.820258	-0.956963	-0.121925	downregulated
Lpar1	ENSMUSG00000038668.14	-0.353335	-0.264651	-0.345245	downregulated
Taf5l	ENSMUSG00000038697.15	-0.336641	-0.0597011	-0.244411	downregulated
Smurf1	ENSMUSG00000038780.14	-0.349955	-0.471256	-0.174789	downregulated
Pogz	ENSMUSG00000038902.14	-0.422597	-0.290182	0.00624746	downregulated
Camk1d	ENSMUSG00000039145.16	-0.55526	-0.583707	-0.166093	downregulated
Ncoa7	ENSMUSG00000039697.16	-0.23875	-0.545368	-0.0513706	downregulated
Zfand1	ENSMUSG00000039795.14	-0.362138	-0.392749	0.0539208	downregulated
Ankrd13c	ENSMUSG00000039988.14	-0.219666	0.128005	-0.114669	downregulated
Magi2	ENSMUSG00000040003.18	-0.507412	-0.909159	-0.0664511	downregulated
Lats1	ENSMUSG00000040021.13	-0.213274	-0.153087	-0.108965	downregulated
Cacna2d1	ENSMUSG00000040118.15	-0.300332	-0.145938	-0.245259	downregulated
Abcc8	ENSMUSG00000040136.10	-0.707203	-0.589422	-0.0949595	downregulated
Fmo1	ENSMUSG00000040181.14	-0.369486	-0.431963	-0.172455	downregulated
Zfp704	ENSMUSG00000040209.12	-0.488911	-0.592958	-0.0875376	downregulated
Usp45	ENSMUSG00000040455.17	-0.283613	-0.147976	-0.169156	downregulated
Necab1	ENSMUSG00000040536.15	-1.09285	-1.37716	-0.0217447	downregulated
Ildr2	ENSMUSG00000040612.13	-0.817138	-0.691861	-0.244325	downregulated
Plekhg1	ENSMUSG00000040624.17	-0.341149	-0.561411	-0.0297471	downregulated
Erg	ENSMUSG00000040732.18	-0.670982	-1.10484	-0.178762	downregulated
Kcnd3	ENSMUSG00000040896.16	-0.267324	-0.537695	-0.145382	downregulated
Rcc2	ENSMUSG00000040945.13	-0.285289	-0.287701	0.0142995	downregulated
N4bp2l1	ENSMUSG00000041132.11	-0.322182	-0.39341	-0.0650286	downregulated
Tmco4	ENSMUSG00000041143.16	-0.330739	-0.350324	-0.217452	downregulated
Dnah7b	ENSMUSG00000041144.10	-0.443153	-0.373453	0.0284038	downregulated
Lonp1	ENSMUSG00000041168.9	-0.273994	0.0634234	-0.27275	downregulated
Chd7	ENSMUSG00000041235.12	-0.650614	-0.405048	-0.167776	downregulated
Tox	ENSMUSG00000041272.11	-0.687915	-1.02918	-0.0615428	downregulated
Slc7a1	ENSMUSG00000041313.14	-0.318977	-0.346833	-0.0288314	downregulated
Shtn1	ENSMUSG00000041362.16	-0.449321	-0.743245	-0.13302	downregulated
Gk5	ENSMUSG00000041440.18	-0.430851	-0.403529	-0.00439163	downregulated
Ptchd1	ENSMUSG00000041552.7	-0.71665	-0.874346	-0.0647877	downregulated
Tmtc4	ENSMUSG00000041594.17	-0.299301	-0.439965	-0.0768017	downregulated
Klf8	ENSMUSG00000041649.13	-0.399764	-0.505841	-0.122773	downregulated
Igsf3	ENSMUSG00000042035.11	-0.577767	-0.333329	-0.253671	downregulated
Wdr60	ENSMUSG00000042050.8	-0.353711	-0.293161	-0.0212169	downregulated
Osbpl6	ENSMUSG00000042359.18	-0.478385	-0.712182	-0.153166	downregulated
Snx18	ENSMUSG00000042364.11	-0.280142	-0.11002	-0.236761	downregulated
Mindy2	ENSMUSG00000042444.10	-0.408067	0.682524	-0.0660871	downregulated
Reln	ENSMUSG00000042453.14	-0.820628	-0.792809	-0.0215643	downregulated
C1galt1	ENSMUSG00000042460.5	-0.313196	-0.0975487	-0.166135	downregulated
Prdm10	ENSMUSG00000042496.18	-0.426873	-0.216761	-0.187773	downregulated
D330045A20Rik	ENSMUSG00000042498.16	-0.548071	-0.782676	-0.0831878	downregulated
Usp22	ENSMUSG00000042506.15	-0.213295	-0.0601091	-0.162411	downregulated
Fam199x	ENSMUSG00000042595.7	-0.515876	0.0813208	-0.565819	downregulated
Sbk1	ENSMUSG00000042978.10	-0.547901	-0.391076	-0.25703	downregulated
2510009E07Rik	ENSMUSG00000043391.9	-0.370009	-0.224729	-0.263081	downregulated
Ecm2	ENSMUSG00000043631.8	-0.389529	-0.0659498	-0.374526	downregulated
Slc35g1	ENSMUSG00000044026.2	-0.514064	-0.203979	-0.380131	downregulated
Ccdc141	ENSMUSG00000044033.16	-0.516324	-0.48719	-0.13046	downregulated
Dock5	ENSMUSG00000044447.5	-0.645375	-0.692102	-0.0520986	downregulated
Plppr4	ENSMUSG00000044667.12	-0.330751	-0.53566	-0.169926	downregulated
Tmem232	ENSMUSG00000045036.14	-0.646625	-0.97726	-0.15508	downregulated
Kcng3	ENSMUSG00000045053.1	-0.687308	-0.765312	-0.00903004	downregulated
Lingo2	ENSMUSG00000045083.14	-0.586317	-0.92824	-0.0611095	downregulated
Dmd	ENSMUSG00000045103.17	-0.355057	-0.588782	-0.0535806	downregulated
Lhfpl2	ENSMUSG00000045312.12	-0.652528	-0.678936	-0.171408	downregulated
Mtus1	ENSMUSG00000045636.16	-0.376702	-0.519748	-0.0767964	downregulated
Ppm1e	ENSMUSG00000046442.4	-0.333864	0.0232519	-0.334447	downregulated
B3gntl1	ENSMUSG00000046605.14	-0.551125	-0.435894	-0.073461	downregulated
Cxxc5	ENSMUSG00000046668.8	-0.320293	-0.195107	-0.1776	downregulated
Atxn1	ENSMUSG00000046876.16	-0.416554	-0.571801	-0.142326	downregulated
Cdh19	ENSMUSG00000047216.8	-0.679233	-0.995437	-0.00148019	downregulated
Dnah14	ENSMUSG00000047369.15	-0.823472	-0.822887	-0.0484946	downregulated
Ldlrad3	ENSMUSG00000048058.17	-0.502812	-0.564863	-0.294946	downregulated
Nrip1	ENSMUSG00000048490.13	-0.274481	-0.230001	-0.103601	downregulated
Phldb1	ENSMUSG00000048537.16	-0.303861	-0.0271257	-0.297907	downregulated
Ccdc6	ENSMUSG00000048701.13	-0.568272	-0.547427	-0.218852	downregulated
Ggnbp1	ENSMUSG00000048731.14	-0.480684	0.267123	-0.176576	downregulated
Lonrf2	ENSMUSG00000048814.10	-0.60125	-0.599233	-0.0110244	downregulated
Zfp710	ENSMUSG00000048897.15	-0.448233	-0.324492	-0.13043	downregulated
Rapgef4	ENSMUSG00000049044.16	-0.403295	-0.270993	-0.312577	downregulated
Acap2	ENSMUSG00000049076.9	-0.286166	-0.294198	-0.124209	downregulated
Kmt5a	ENSMUSG00000049327.17	-0.24458	-0.337331	-0.115655	downregulated
Clip1	ENSMUSG00000049550.17	-0.369674	-0.102098	-0.26113	downregulated
Grem2	ENSMUSG00000050069.3	-0.714648	-1.04129	-0.07443	downregulated
Evc2	ENSMUSG00000050248.11	-0.430714	-0.412901	-0.22908	downregulated
Sgms2	ENSMUSG00000050931.7	-0.587695	-0.603658	-0.323684	downregulated
Gja1	ENSMUSG00000050953.10	-0.573258	-0.670739	-0.153166	downregulated
Prkca	ENSMUSG00000050965.14	-0.5739	-0.757727	-0.195742	downregulated
Sv2c	ENSMUSG00000051111.16	-0.574605	-0.58893	-0.0183391	downregulated
Pcmtd1	ENSMUSG00000051285.17	-0.421622	-0.337165	-0.139683	downregulated
Sema5b	ENSMUSG00000052133.16	-0.4869	-0.687104	-0.108438	downregulated
Mpp3	ENSMUSG00000052373.14	-0.569174	-0.420087	-0.0786606	downregulated
Actn2	ENSMUSG00000052374.15	-0.552781	-0.286013	-0.28652	downregulated
Bmpr1b	ENSMUSG00000052430.15	-0.469465	-0.362631	-0.193069	downregulated
St6galnac3	ENSMUSG00000052544.9	-0.478176	-0.860516	-0.194896	downregulated
Zmat1	ENSMUSG00000052676.16	-0.441134	-0.550493	-0.0610815	downregulated
Glis3	ENSMUSG00000052942.13	-0.69423	-0.905521	-0.0852469	downregulated
Creb5	ENSMUSG00000053007.9	-0.885315	-1.29853	-0.0123372	downregulated
Tcf4	ENSMUSG00000053477.16	-0.337832	-0.378399	-0.146785	downregulated
Lifr	ENSMUSG00000054263.11	-0.347976	-0.355579	-0.225658	downregulated
Cadps	ENSMUSG00000054423.14	-0.660854	-1.0759	-0.0764684	downregulated
Zfp182	ENSMUSG00000054737.11	-0.401491	-0.413416	-0.128445	downregulated
Kctd18	ENSMUSG00000054770.16	-0.358246	-0.135353	-0.260199	downregulated
Arntl	ENSMUSG00000055116.8	-0.397796	-0.392667	-0.289244	downregulated
Maf	ENSMUSG00000055435.6	-0.357083	-0.11745	-0.334049	downregulated
Cdca7	ENSMUSG00000055612.15	-0.637449	-0.136416	-0.513723	downregulated
9330182L06Rik	ENSMUSG00000056004.16	-0.64264	-0.525928	-0.0669145	downregulated
St3gal5	ENSMUSG00000056091.12	-0.229945	-0.409926	-0.0929963	downregulated
Nanos3	ENSMUSG00000056155.6	-0.486186	-0.651598	-0.101361	downregulated
Cebpg	ENSMUSG00000056216.9	-0.320765	-0.136677	-0.238134	downregulated
Acbd4	ENSMUSG00000056938.16	-0.475374	0.164819	-0.377137	downregulated
Nxf3	ENSMUSG00000057000.12	-0.264294	-0.384866	-0.0316704	downregulated
Birc2	ENSMUSG00000057367.12	-0.28803	-0.331238	-0.00976483	downregulated
E2f6	ENSMUSG00000057469.8	-0.51708	-0.186289	-0.420709	downregulated
Tmem178b	ENSMUSG00000057716.6	-0.751505	-1.14464	0.00595559	downregulated
Sept11	ENSMUSG00000058013.11	-0.390336	-0.498227	-0.100276	downregulated
Dock1	ENSMUSG00000058325.6	-0.396502	-0.425871	-0.176605	downregulated
Col25a1	ENSMUSG00000058897.17	-0.768474	-0.855518	-0.306029	downregulated
Fam57b	ENSMUSG00000058966.13	-0.523189	-0.273252	-0.0859801	downregulated
Frem1	ENSMUSG00000059049.14	-0.4023	-0.417984	-0.288852	downregulated
Zfp945	ENSMUSG00000059142.15	-0.469283	-0.249866	-0.219564	downregulated
Ptk2b	ENSMUSG00000059456.13	-0.398501	-0.140002	-0.324555	downregulated
Slc35e3	ENSMUSG00000060181.6	-0.191153	-0.344867	-0.0257394	downregulated
Zfp462	ENSMUSG00000060206.11	-0.601695	-0.613927	-0.0169205	downregulated
Arrb2	ENSMUSG00000060216.15	-0.444093	-0.429873	-0.191413	downregulated
Samd5	ENSMUSG00000060487.7	-0.693899	-0.810651	-0.229225	downregulated
Tdrd5	ENSMUSG00000060985.15	-0.531724	-1.10364	-0.000382358	downregulated
Maml3	ENSMUSG00000061143.15	-0.668016	-0.909612	-0.228866	downregulated
Gdpd1	ENSMUSG00000061666.6	-0.473153	0.43728	-0.15878	downregulated
Ssbp3	ENSMUSG00000061887.14	-0.269667	-0.140916	-0.236548	downregulated
Erbb4	ENSMUSG00000062209.15	-0.852047	-1.08716	-0.0214519	downregulated
Phactr2	ENSMUSG00000062866.16	-0.335778	-0.430985	-0.0371813	downregulated
Mtap	ENSMUSG00000062937.7	-0.318327	-0.299027	-0.182272	downregulated
Stk24	ENSMUSG00000063410.7	-0.276548	-0.36086	-0.134302	downregulated
Ano6	ENSMUSG00000064210.6	-0.338373	-0.31119	-0.247899	downregulated
Kndc1	ENSMUSG00000066129.15	-0.546591	-0.433925	-0.0458111	downregulated
Impad1	ENSMUSG00000066324.2	-0.206863	-0.0450702	-0.178374	downregulated
Zbtb16	ENSMUSG00000066687.5	-0.821091	-0.890368	-0.291641	downregulated
Hmcn1	ENSMUSG00000066842.18	-0.584595	-0.57745	-0.135728	downregulated
Sptbn2	ENSMUSG00000067889.4	-0.535268	-0.139503	-0.374062	downregulated
Zfp760	ENSMUSG00000067928.6	-0.323831	-0.192887	-0.225147	downregulated
Zfp160	ENSMUSG00000067942.5	-0.291181	-0.0775363	-0.224621	downregulated
Lrch1	ENSMUSG00000068015.6	-0.349032	-0.397408	-0.239972	downregulated
Adgrv1	ENSMUSG00000069170.14	-0.676304	-0.675557	0.0329305	downregulated
Slc47a2	ENSMUSG00000069855.9	-0.390876	-0.616628	-0.0234528	downregulated
Fat1	ENSMUSG00000070047.14	-0.359686	-0.516317	0.03124	downregulated
2610044O15Rik8	ENSMUSG00000071302.10	-0.300079	-0.0865245	-0.177401	downregulated
Fam189a2	ENSMUSG00000071604.4	-0.405198	-0.589458	-0.0805814	downregulated
Gm12258	ENSMUSG00000072915.3	-0.381824	-0.121659	-0.30158	downregulated
Pgap1	ENSMUSG00000073678.4	-0.304905	-0.228492	-0.121189	downregulated
Alg6	ENSMUSG00000073792.11	-0.487111	-0.352639	-0.220102	downregulated
Arrdc3	ENSMUSG00000074794.10	-0.419155	-0.575093	-0.0505193	downregulated
Zfp652	ENSMUSG00000075595.9	-0.295221	-0.170411	-0.154698	downregulated
Fyb2	ENSMUSG00000078612.9	-0.326829	-0.560131	-0.0349145	downregulated
Col22a1	ENSMUSG00000079022.9	-0.615502	-0.631789	-0.0624261	downregulated
Trim71	ENSMUSG00000079259.2	-0.872364	-0.865647	-0.0636744	downregulated
Crybg3	ENSMUSG00000091562.3	-0.387402	-0.250469	-0.125222	downregulated
Peg10	ENSMUSG00000092035.8	-0.644444	-0.281074	-0.592509	downregulated
Zfp141	ENSMUSG00000092416.2	-0.251468	-0.393632	-0.0384155	downregulated
Noc2l	ENSMUSG00000095567.7	-0.341138	-0.0802853	-0.249219	downregulated
Syne1	ENSMUSG00000096054.3	-0.479223	-0.468098	-0.0544697	downregulated
Gnai3	ENSMUSG00000000001.4	0.27001	0.0758521	0.165532	independent
Narf	ENSMUSG00000000056.7	0.0710562	0.401451	-0.00750668	independent
Klf6	ENSMUSG00000000078.7	-0.198304	0.0178952	-0.199572	independent
Scmh1	ENSMUSG00000000085.16	0.28563	0.293725	-0.000509016	independent
Cox5a	ENSMUSG00000000088.7	0.348063	0.284178	0.0688076	independent
Fer	ENSMUSG00000000127.14	0.0296969	0.00478865	0.0272318	independent
Xpo6	ENSMUSG00000000131.15	0.0784041	0.203788	-0.0438296	independent
Tfe3	ENSMUSG00000000134.17	-0.0981243	-0.124319	-0.0541489	independent
Axin2	ENSMUSG00000000142.15	-0.0836874	0.081262	-0.0832542	independent
Brat1	ENSMUSG00000000148.17	0.080849	0.10183	0.0421155	independent
Gna12	ENSMUSG00000000149.10	0.153842	0.157253	0.122051	independent
Dlat	ENSMUSG00000000168.9	-0.044382	0.0281976	-0.052368	independent
Sdhd	ENSMUSG00000000171.5	0.222577	0.130005	0.15047	independent
Gpr107	ENSMUSG00000000194.13	0.147013	0.0291679	0.142834	independent
Nalcn	ENSMUSG00000000197.7	-0.214716	-0.243974	-0.215885	independent
Drp2	ENSMUSG00000000223.13	0.0631337	-0.112896	0.108148	independent
Trim25	ENSMUSG00000000275.16	-0.257269	-0.125922	-0.220449	independent
Dgke	ENSMUSG00000000276.11	-0.185482	-0.123286	-0.135415	independent
Mnt	ENSMUSG00000000282.12	-0.357999	-0.133783	-0.3609	independent
Hddc2	ENSMUSG00000000295.13	-0.0382187	-0.203851	0.0604467	independent
Tpd52l1	ENSMUSG00000000296.8	0.215785	-0.11727	0.20369	independent
Arvcf	ENSMUSG00000000325.15	-0.0642918	-0.0594272	-0.0400504	independent
Comt	ENSMUSG00000000326.12	0.0426926	0.149507	0.0492609	independent
Rtca	ENSMUSG00000000339.14	0.153751	0.10102	0.0978466	independent
Dbt	ENSMUSG00000000340.10	-0.0581881	0.105653	-0.0746443	independent
Mcts1	ENSMUSG00000000355.13	-0.207279	-0.0447399	-0.186528	independent
Trappc10	ENSMUSG00000000374.8	0.0522843	0.209876	-0.0131663	independent
Ccm2	ENSMUSG00000000378.15	0.123826	-0.0440596	0.112296	independent
Tbrg4	ENSMUSG00000000384.15	0.168861	-0.0223782	0.170016	independent
Ndufa9	ENSMUSG00000000399.10	0.244224	-0.0955071	0.188278	independent
Cttnbp2	ENSMUSG00000000416.16	-0.0807824	-0.250845	0.0130312	independent
Galnt1	ENSMUSG00000000420.15	-0.176607	0.0243919	-0.153906	independent
Mkrn2	ENSMUSG00000000439.9	0.037252	0.123612	0.0162578	independent
Acvr1b	ENSMUSG00000000532.10	-0.245138	-0.194198	-0.114758	independent
Tom1l2	ENSMUSG00000000538.18	0.0225978	-0.109922	0.0538283	independent
Hnrnpd	ENSMUSG00000000568.15	-0.261974	-0.0284069	-0.239486	independent
C1d	ENSMUSG00000000581.8	0.0531911	-0.124868	0.0515187	independent
Gm2a	ENSMUSG00000000594.7	-0.104784	-0.216852	0.0160344	independent
Krit1	ENSMUSG00000000600.15	0.225945	0.0898005	0.100373	independent
Clcn4	ENSMUSG00000000605.9	0.0193841	0.383321	-0.0427661	independent
Hk2	ENSMUSG00000000628.10	-0.141498	-0.26583	0.0129338	independent
Myo18a	ENSMUSG00000000631.20	0.134249	-0.0429178	0.132887	independent
Rab5b	ENSMUSG00000000711.3	0.272285	0.372738	-0.016933	independent
Chmp1a	ENSMUSG00000000743.9	0.0714518	0.109542	0.0474944	independent
Rpa1	ENSMUSG00000000751.13	0.143533	-0.0288313	0.142964	independent
Tubgcp3	ENSMUSG00000000759.14	0.0859817	0.0988101	0.014676	independent
Polr3d	ENSMUSG00000000776.12	-0.0988692	0.146371	-0.114537	independent
Ddx3x	ENSMUSG00000000787.12	-0.0685841	-0.0405482	-0.0464424	independent
Dnajc5	ENSMUSG00000000826.16	-0.208739	-0.130221	-0.163311	independent
Tpd52l2	ENSMUSG00000000827.18	0.131987	0.0819845	0.0780268	independent
Dlg3	ENSMUSG00000000881.12	0.157924	0.236385	0.11255	independent
Gnb1l	ENSMUSG00000000884.16	0.184414	-0.102558	0.221185	independent
Mmp11	ENSMUSG00000000901.16	-0.113844	0.0243598	-0.137687	independent
Smarcb1	ENSMUSG00000000902.13	-0.11028	-0.256936	-0.0453272	independent
Mmp14	ENSMUSG00000000957.10	0.000887187	0.221436	-0.0484829	independent
Oxa1l	ENSMUSG00000000959.6	0.0573159	0.0933961	0.052077	independent
Heatr6	ENSMUSG00000000976.13	-0.00374527	-0.0668832	0.0132343	independent
Ilf2	ENSMUSG00000001016.12	0.179097	0.130399	0.0623543	independent
Epn2	ENSMUSG00000001036.17	0.183543	0.323766	0.0912943	independent
Sec24b	ENSMUSG00000001052.15	-0.0764336	-0.0421945	-0.0109227	independent
Rmnd5b	ENSMUSG00000001054.9	-0.0701912	-0.0539435	-0.0613489	independent
Poldip2	ENSMUSG00000001100.10	0.130604	0.196089	0.0677472	independent
Ift20	ENSMUSG00000001105.15	0.142145	0.0545825	0.098651	independent
Araf	ENSMUSG00000001127.12	0.0654553	-0.129236	0.110339	independent
Uxt	ENSMUSG00000001134.9	0.173542	-0.189957	0.186409	independent
Cnnm3	ENSMUSG00000001138.13	-0.288151	-0.13832	-0.156387	independent
Lman2l	ENSMUSG00000001143.13	0.0502748	-0.0311312	0.0678677	independent
Mcm3ap	ENSMUSG00000001150.7	-0.14011	-0.343382	-0.0580942	independent
Pcnt	ENSMUSG00000001151.10	-0.145567	-0.15304	-0.0698365	independent
Mxd1	ENSMUSG00000001156.9	-0.0823243	0.0306261	-0.139193	independent
Gmcl1	ENSMUSG00000001157.13	0.241871	0.226076	0.0403849	independent
Ocrl	ENSMUSG00000001173.15	-0.14805	-0.0610662	-0.108214	independent
Calm1	ENSMUSG00000001175.14	0.124917	0.031888	0.104531	independent
Agpat3	ENSMUSG00000001211.15	-0.0439171	-0.0439419	-0.0208017	independent
Uhrf1	ENSMUSG00000001228.14	0.324085	0.0597795	0.325286	independent
Dpp9	ENSMUSG00000001229.8	-0.0728933	0.00442068	-0.0769466	independent
Lsr	ENSMUSG00000001247.16	-0.241093	-0.225235	-0.0933878	independent
Gramd1a	ENSMUSG00000001248.15	0.0525118	-0.109342	0.0305538	independent
Sp1	ENSMUSG00000001280.12	0.204386	0.393475	-0.00556434	independent
Myg1	ENSMUSG00000001285.12	-0.193329	0.164913	-0.214482	independent
Rarg	ENSMUSG00000001288.14	-0.188239	-0.0934985	-0.188304	independent
Pfdn5	ENSMUSG00000001289.12	0.0639236	0.032242	0.0587629	independent
Rrp15	ENSMUSG00000001305.5	0.0401577	-0.020802	-0.0169335	independent
Srr	ENSMUSG00000001323.17	-0.206237	-0.195817	-0.102569	independent
Fbxo9	ENSMUSG00000001366.14	0.0370517	0.0091982	0.036016	independent
Vps50	ENSMUSG00000001376.17	0.145684	-0.104133	0.109873	independent
Hars	ENSMUSG00000001380.6	0.045642	0.0924223	0.00984533	independent
Smg5	ENSMUSG00000001415.10	0.10963	0.152302	0.0575824	independent
Mef2d	ENSMUSG00000001419.17	0.286703	0.369932	-0.00356746	independent
Snd1	ENSMUSG00000001424.14	0.0579353	-0.0112713	0.0595308	independent
Col18a1	ENSMUSG00000001435.15	-0.00694338	-0.288969	0.129285	independent
Slc19a1	ENSMUSG00000001436.15	-0.150345	0.2291	-0.0651963	independent
Kpnb1	ENSMUSG00000001440.5	0.00768275	-0.142615	0.0601514	independent
Npepps	ENSMUSG00000001441.13	-0.100882	-0.165881	0.0362617	independent
Mrpl10	ENSMUSG00000001445.10	0.0583591	0.275041	-0.0279941	independent
Tulp3	ENSMUSG00000001521.12	-0.181892	-0.186158	-0.136576	independent
Tubb5	ENSMUSG00000001525.10	0.140168	-0.0689769	0.175967	independent
Ergic1	ENSMUSG00000001576.14	0.0248252	-0.205572	0.0217692	independent
Ifrd1	ENSMUSG00000001627.12	-0.138333	-0.0406453	-0.125799	independent
Akr1b3	ENSMUSG00000001642.18	0.184227	-0.153448	0.0983027	independent
Ddx18	ENSMUSG00000001674.11	-0.0312583	-0.223281	0.0509574	independent
Ubl3	ENSMUSG00000001687.15	0.16129	0.32637	0.103807	independent
Gramd3	ENSMUSG00000001700.9	0.140204	-0.260942	0.093682	independent
Akt1	ENSMUSG00000001729.14	-0.175491	-0.296841	-0.0914845	independent
Tcirg1	ENSMUSG00000001750.15	-0.251999	-0.229171	-0.125914	independent
Smo	ENSMUSG00000001761.7	-0.198784	-0.30532	-0.179128	independent
Tspan33	ENSMUSG00000001763.14	0.364411	0.118052	0.195142	independent
Crnkl1	ENSMUSG00000001767.5	0.0274257	0.151581	-0.0161597	independent
Rin2	ENSMUSG00000001768.15	0.0956151	-0.285431	0.135676	independent
Chordc1	ENSMUSG00000001774.8	0.0425122	-0.0834784	0.0116565	independent
Rtcb	ENSMUSG00000001783.3	-0.0598084	-0.0322256	-0.0470375	independent
Pwp1	ENSMUSG00000001785.13	-0.078388	0.00806716	-0.0823886	independent
Capns1	ENSMUSG00000001794.13	0.153399	0.213732	0.0116183	independent
Clpb	ENSMUSG00000001829.17	0.0996503	0.262197	0.0512155	independent
Sept7	ENSMUSG00000001833.17	-0.138128	0.0903365	-0.183635	independent
Zdhhc4	ENSMUSG00000001844.10	0.130216	0.312053	-0.00198444	independent
Rac1	ENSMUSG00000001847.14	-0.0796671	-0.0129695	-0.0827859	independent
Nup214	ENSMUSG00000001855.15	0.227535	0.340712	-0.10161	independent
Ugp2	ENSMUSG00000001891.16	0.156795	0.192299	0.103055	independent
Trmt1	ENSMUSG00000001909.15	0.106694	0.0599567	0.105016	independent
Nacc1	ENSMUSG00000001910.4	-0.00783636	0.216732	-0.126534	independent
Nfix	ENSMUSG00000001911.16	-0.19979	-0.338775	-0.0892283	independent
Slc1a5	ENSMUSG00000001918.17	-0.00319674	-0.0949628	0.0841044	independent
Uba1	ENSMUSG00000001924.15	0.0380179	-0.0963393	0.0378668	independent
Siae	ENSMUSG00000001942.8	-0.150144	-0.241784	-0.049952	independent
Taco1	ENSMUSG00000001983.7	0.228259	0.65526	0.121951	independent
Gria3	ENSMUSG00000001986.16	-0.210596	-0.134916	-0.162909	independent
Sipa1l2	ENSMUSG00000001995.9	0.124286	0.00234782	0.120641	independent
Ap4e1	ENSMUSG00000001998.15	-0.0714466	-0.196429	-0.00881316	independent
Blvra	ENSMUSG00000001999.15	-0.0283052	-0.303867	-0.00626892	independent
Fam98a	ENSMUSG00000002017.9	0.166421	0.251658	0.0749872	independent
Kmt2a	ENSMUSG00000002028.13	-0.303706	0.14149	-0.402343	independent
Ift46	ENSMUSG00000002031.12	-0.0304146	0.00305504	-0.0307395	independent
Trappc6a	ENSMUSG00000002043.17	0.165815	0.311167	0.0924809	independent
Supt6	ENSMUSG00000002052.6	-0.174435	-0.148492	-0.0768174	independent
Spag5	ENSMUSG00000002055.9	0.125753	0.101418	0.0197971	independent
Unc119	ENSMUSG00000002058.13	-0.144945	-0.254865	-0.0788532	independent
Sdf2	ENSMUSG00000002064.10	0.0387552	-0.175137	0.0931525	independent
Celf2	ENSMUSG00000002107.18	0.00829938	-0.0464424	0.00740315	independent
Sf3a1	ENSMUSG00000002129.11	0.200987	0.237956	0.0931446	independent
Vrk3	ENSMUSG00000002205.16	-0.146649	0.175868	-0.158153	independent
Paxip1	ENSMUSG00000002221.11	-0.11154	0.244571	-0.0130697	independent
Rmnd5a	ENSMUSG00000002222.14	0.00575637	0.140812	-0.0156751	independent
Mov10	ENSMUSG00000002227.15	-0.304946	-0.471993	-0.0142037	independent
Ppard	ENSMUSG00000002250.15	0.170265	0.218674	0.0956348	independent
Peg3	ENSMUSG00000002265.16	0.00472531	0.154959	-0.0712714	independent
Zim1	ENSMUSG00000002266.17	-0.0437256	0.063647	-0.128231	independent
Lmf1	ENSMUSG00000002279.18	0.0737936	-0.159702	0.0688123	independent
Dbf4	ENSMUSG00000002297.15	0.27488	0.41934	0.0354541	independent
Ipo4	ENSMUSG00000002319.15	-0.0152728	-0.191493	-0.0577195	independent
Rec8	ENSMUSG00000002324.7	0.231271	0.08601	0.175403	independent
Gmpr2	ENSMUSG00000002326.5	-0.0680692	0.219055	-0.0792255	independent
Armc6	ENSMUSG00000002343.11	0.141144	0.484236	-0.0799444	independent
Borcs8	ENSMUSG00000002345.17	0.0425457	0.0297421	0.0316919	independent
Slc25a42	ENSMUSG00000002346.16	0.372294	1.09582	0.0143757	independent
Ranbp3	ENSMUSG00000002372.8	0.0609554	0.05985	0.0517667	independent
Nr2f6	ENSMUSG00000002393.14	-0.104706	0.285052	-0.141229	independent
Use1	ENSMUSG00000002395.14	0.2824	0.431091	0.0445922	independent
Dyrk1b	ENSMUSG00000002409.18	0.125991	0.214347	0.0869988	independent
Braf	ENSMUSG00000002413.15	0.117973	0.355519	0.0465125	independent
Hltf	ENSMUSG00000002428.12	0.13302	-0.0163325	0.134516	independent
Prpf6	ENSMUSG00000002455.14	-0.158562	-0.0843401	-0.120745	independent
Snrpd1	ENSMUSG00000002477.4	0.309061	0.342833	0.0670501	independent
Tiam1	ENSMUSG00000002489.15	-0.428469	-0.511386	-0.0243449	independent
Tsc2	ENSMUSG00000002496.9	-0.107982	-0.0475833	-0.051636	independent
Puf60	ENSMUSG00000002524.15	0.207368	0.201843	0.106528	independent
Golga2	ENSMUSG00000002546.16	0.205912	0.166451	0.180256	independent
Axl	ENSMUSG00000002602.16	-0.153863	-0.349286	-0.0540634	independent
Zfp40	ENSMUSG00000002617.14	-0.226531	-0.042953	-0.180231	independent
Akap8l	ENSMUSG00000002625.9	0.0694812	0.31494	-0.0175166	independent
Pdcd2l	ENSMUSG00000002635.11	0.0392511	0.0928961	-0.0322346	independent
Clpp	ENSMUSG00000002660.7	-0.0057186	-0.15063	-0.0155651	independent
Prkd1	ENSMUSG00000002688.8	-0.30455	-0.540625	-0.137047	independent
Naa20	ENSMUSG00000002728.14	0.174329	0.066529	0.109044	independent
Prkra	ENSMUSG00000002731.6	-0.0381279	-0.348897	-0.00104235	independent
Plekha3	ENSMUSG00000002733.8	-0.0462858	-0.219003	0.00834341	independent
Ykt6	ENSMUSG00000002741.9	0.216567	0.0276717	0.196757	independent
Baz1b	ENSMUSG00000002748.7	0.059753	0.363852	-0.0232613	independent
Ggct	ENSMUSG00000002797.9	0.159216	0.364121	-0.0512025	independent
Epdr1	ENSMUSG00000002808.7	0.0646426	-0.149896	0.133265	independent
Atg4d	ENSMUSG00000002820.6	0.267218	0.344059	0.175188	independent
Chaf1a	ENSMUSG00000002835.8	0.284571	0.334291	0.0806315	independent
Adprh	ENSMUSG00000002844.8	0.00484429	-0.114692	0.00332183	independent
Timmdc1	ENSMUSG00000002846.9	0.0531654	-0.155598	0.106764	independent
Mcm2	ENSMUSG00000002870.8	0.163313	-0.0278374	0.171204	independent
Tpra1	ENSMUSG00000002871.14	0.165625	0.202386	0.0489453	independent
Nab1	ENSMUSG00000002881.14	-0.206105	-0.322781	-0.0155185	independent
Il17ra	ENSMUSG00000002897.5	-0.0046651	0.22596	-0.045929	independent
Timm44	ENSMUSG00000002949.15	-0.0343728	-0.216133	0.0445163	independent
Ap2a2	ENSMUSG00000002957.11	-0.13926	-0.172481	-0.0854003	independent
Med25	ENSMUSG00000002968.8	-0.230253	-0.129435	-0.146702	independent
Clptm1	ENSMUSG00000002981.10	0.0121215	0.100426	0.0147074	independent
Relb	ENSMUSG00000002983.17	0.325669	0.0356259	0.316583	independent
Tomm40	ENSMUSG00000002984.17	-0.0575008	0.142289	-0.0340028	independent
Hbp1	ENSMUSG00000002996.17	-0.185277	-0.222816	0.00808856	independent
Prkar2b	ENSMUSG00000002997.15	0.135552	-0.0891363	0.140288	independent
Rab8a	ENSMUSG00000003037.16	0.193004	0.346302	0.0675211	independent
Stard3nl	ENSMUSG00000003062.13	-0.00342178	-0.360436	0.0869999	independent
Stk11	ENSMUSG00000003068.16	-0.0754453	0.341906	-0.0430154	independent
Atp5d	ENSMUSG00000003072.15	0.226704	0.240612	0.144028	independent
Ppp5c	ENSMUSG00000003099.11	0.258973	0.141111	0.152614	independent
Lipe	ENSMUSG00000003123.15	0.502247	0.941837	-0.0394942	independent
Pafah1b2	ENSMUSG00000003131.7	0.0284781	0.0643594	0.0254015	independent
Tbc1d8	ENSMUSG00000003134.10	0.203046	0.202902	0.0982828	independent
Cnot11	ENSMUSG00000003135.15	0.0998921	-0.0488118	0.111612	independent
Foxj2	ENSMUSG00000003154.15	-0.122081	0.00936536	-0.122424	independent
Sri	ENSMUSG00000003161.15	-0.0808746	-0.217494	-0.0185359	independent
Irf3	ENSMUSG00000003184.15	0.0052506	0.209673	-0.0673154	independent
Bcl2l12	ENSMUSG00000003190.12	-0.0896836	-0.00123981	-0.0910686	independent
Zfp959	ENSMUSG00000003198.10	0.229695	0.370153	-0.0193197	independent
Sh3gl1	ENSMUSG00000003200.9	0.0966015	0.00372599	0.103614	independent
Ranbp2	ENSMUSG00000003226.7	0.0139628	0.0347145	-0.00545752	independent
Grk5	ENSMUSG00000003228.8	0.271238	0.53618	0.00894919	independent
Dvl3	ENSMUSG00000003233.11	-0.317169	-0.256316	-0.154588	independent
Abcf3	ENSMUSG00000003234.15	0.0755129	0.118035	0.0151249	independent
Eif2b5	ENSMUSG00000003235.12	0.0653307	0.0894253	0.0134418	independent
Dlgap1	ENSMUSG00000003279.16	-0.288974	-0.60838	-0.0255734	independent
Plag1	ENSMUSG00000003282.9	-0.146851	-0.0602927	-0.0942922	independent
Ap1m2	ENSMUSG00000003309.14	0.451849	0.160508	0.288937	independent
Glg1	ENSMUSG00000003316.14	0.0423578	-0.0688078	0.0423292	independent
Csnk1g2	ENSMUSG00000003345.16	0.109044	0.19228	0.0123184	independent
Abhd17a	ENSMUSG00000003346.14	0.155413	0.457055	-0.0242299	independent
Ddx23	ENSMUSG00000003360.14	0.0132526	0.132851	-0.0263269	independent
Pld3	ENSMUSG00000003363.15	0.119079	-0.238094	0.108733	independent
Grik5	ENSMUSG00000003378.9	0.123037	0.00453804	0.122811	independent
Prkcsh	ENSMUSG00000003402.14	0.16416	0.01402	0.155197	independent
Rab3b	ENSMUSG00000003411.10	0.266925	-0.0322819	0.279837	independent
Nosip	ENSMUSG00000003421.13	0.238158	0.191509	0.11145	independent
Supt5	ENSMUSG00000003435.9	0.0286308	0.0564979	0.0342254	independent
Paf1	ENSMUSG00000003437.14	0.31004	0.277095	0.103635	independent
Bicd1	ENSMUSG00000003452.15	-0.0444289	0.390913	-0.0618496	independent
Ncstn	ENSMUSG00000003458.12	0.0488282	-0.328906	0.0694119	independent
Pex19	ENSMUSG00000003464.13	0.0467428	0.0812135	0.0132335	independent
Prodh	ENSMUSG00000003526.11	-0.173187	-0.254216	-0.00873627	independent
Ddr1	ENSMUSG00000003534.17	-0.184644	-0.296726	0.060056	independent
Klc4	ENSMUSG00000003546.9	0.0400093	-0.0197911	0.0484039	independent
As3mt	ENSMUSG00000003559.7	0.0992046	-0.162671	0.158187	independent
Crtc1	ENSMUSG00000003575.13	-0.370531	-0.00460596	-0.337299	independent
Rnf215	ENSMUSG00000003581.14	-0.100354	-0.167075	-0.0319225	independent
Aven	ENSMUSG00000003604.14	0.145917	-0.0122074	0.145905	independent
Crot	ENSMUSG00000003623.4	-0.00283431	-0.1601	0.00421383	independent
Taf6l	ENSMUSG00000003680.15	0.302739	0.0415041	0.276247	independent
Insig2	ENSMUSG00000003721.14	0.0703116	-0.0995903	0.0352832	independent
Kpna6	ENSMUSG00000003731.13	0.0803426	0.0248546	0.0621223	independent
Man1a	ENSMUSG00000003746.16	0.030862	-0.0430271	0.0319207	independent
Itpkc	ENSMUSG00000003752.9	-0.00676855	-0.234634	0.0742743	independent
Brd8	ENSMUSG00000003778.14	-0.151585	-0.0797514	-0.126725	independent
Farsa	ENSMUSG00000003808.18	0.120338	0.231393	0.0695621	independent
Mast2	ENSMUSG00000003810.12	0.0300111	-0.0672374	0.0353304	independent
Dnase2a	ENSMUSG00000003812.13	0.0342901	-0.00836724	0.0733818	independent
Rad23a	ENSMUSG00000003813.15	-0.011267	-0.0115239	-0.0115619	independent
Nfat5	ENSMUSG00000003847.16	-0.151595	0.0957185	-0.259795	independent
Nob1	ENSMUSG00000003848.14	0.227363	0.326288	0.110678	independent
Tfam	ENSMUSG00000003923.14	-0.196907	0.126959	-0.112928	independent
Zfp81	ENSMUSG00000003929.10	-0.0877967	0.0745232	-0.0990135	independent
Fam162a	ENSMUSG00000003955.7	0.044892	-0.0597675	0.0735386	independent
Ssbp2	ENSMUSG00000003992.14	-0.195212	-0.206988	-0.161229	independent
Gstm7	ENSMUSG00000004035.12	0.180284	-0.0752616	0.207207	independent
Stat3	ENSMUSG00000004040.16	0.148827	-0.0125132	0.147728	independent
Map3k11	ENSMUSG00000004054.8	-0.114379	-0.00171866	-0.114157	independent
Akt2	ENSMUSG00000004056.15	-0.207693	-0.134418	-0.0966201	independent
Cdip1	ENSMUSG00000004071.12	0.353291	0.665585	-0.0870472	independent
Map3k20	ENSMUSG00000004085.14	-0.245276	-0.421282	-0.0516189	independent
Cacna1b	ENSMUSG00000004113.18	0.110769	-0.00259354	0.155855	independent
Trmt10a	ENSMUSG00000004127.12	0.218476	0.252906	0.0988594	independent
Etv1	ENSMUSG00000004151.17	-0.333569	-0.101831	-0.293182	independent
Psap	ENSMUSG00000004207.14	0.0964096	-0.0258096	0.102775	independent
Ikbkg	ENSMUSG00000004221.16	0.026093	0.139351	-0.0100336	independent
Wars2	ENSMUSG00000004233.14	-0.10504	-0.311085	-0.056239	independent
Phb2	ENSMUSG00000004264.17	-0.095934	-0.0544376	-0.0831898	independent
Emg1	ENSMUSG00000004268.11	0.136126	-0.047085	0.150009	independent
Clcn5	ENSMUSG00000004317.14	-0.0225252	0.246812	-0.0450113	independent
Clcn3	ENSMUSG00000004319.15	-0.0934626	0.100055	-0.0649814	independent
Pde1c	ENSMUSG00000004347.16	-0.326152	-0.565149	0.0155709	independent
Utp20	ENSMUSG00000004356.8	0.124046	-0.101755	0.11217	independent
Cul3	ENSMUSG00000004364.14	-0.0371396	-0.110635	0.0262458	independent
Large1	ENSMUSG00000004383.18	0.174469	-0.251567	0.184005	independent
Ddx56	ENSMUSG00000004393.10	0.0016572	-0.177294	0.0232411	independent
Bid	ENSMUSG00000004446.12	0.0196959	-0.0100044	0.0182943	independent
Ralb	ENSMUSG00000004451.14	0.0674832	-0.147437	0.0328659	independent
Ppp1cc	ENSMUSG00000004455.16	0.22122	0.184487	0.154858	independent
Tbccd1	ENSMUSG00000004462.6	0.289703	0.44116	0.00526579	independent
Gab2	ENSMUSG00000004508.6	0.0433589	0.0240306	0.0275746	independent
Coro1c	ENSMUSG00000004530.12	0.205945	0.311748	0.0872059	independent
Tax1bp1	ENSMUSG00000004535.12	0.0237907	-0.0729518	0.0514492	independent
Mettl17	ENSMUSG00000004561.14	-0.0742568	-0.432112	-0.088735	independent
Arhgef40	ENSMUSG00000004562.16	-0.0549068	-0.166139	-0.0740956	independent
Pkn2	ENSMUSG00000004591.16	-0.0410469	0.159422	-0.0888219	independent
Sgce	ENSMUSG00000004631.15	0.0226553	-0.273747	-0.0293267	independent
Wwox	ENSMUSG00000004637.15	-0.0235058	-0.222278	0.00324881	independent
Arid3b	ENSMUSG00000004661.15	-0.272709	-0.0431989	-0.257513	independent
Polr2e	ENSMUSG00000004667.18	-0.0967748	0.200091	-0.115163	independent
Myo9b	ENSMUSG00000004677.17	0.341852	0.513216	-0.0268271	independent
Hdac9	ENSMUSG00000004698.10	-0.00607967	0.230831	-0.0641015	independent
Rab23	ENSMUSG00000004768.14	0.0368866	-0.145606	0.0400772	independent
Rab11a	ENSMUSG00000004771.12	0.183488	0.0185743	0.20694	independent
Dlst	ENSMUSG00000004789.10	-0.0960764	-0.0612017	-0.0617505	independent
Ulk2	ENSMUSG00000004798.14	-0.0153328	-0.0244256	-0.0150435	independent
Dgkq	ENSMUSG00000004815.12	-0.0713351	-0.168472	-0.0724393	independent
Chmp2b	ENSMUSG00000004843.6	0.089388	0.0649518	0.0708808	independent
Srpk1	ENSMUSG00000004865.15	0.178772	-0.00280522	0.17886	independent
Lbr	ENSMUSG00000004880.11	0.203702	-0.0281851	0.217124	independent
Bcan	ENSMUSG00000004892.13	-0.066594	-0.199682	-0.02093	independent
Prcc	ENSMUSG00000004895.9	0.334204	0.33896	0.0390195	independent
Rrnad1	ENSMUSG00000004896.16	0.213611	0.313492	0.161493	independent
Hdgf	ENSMUSG00000004897.16	-0.154874	-0.075013	-0.110468	independent
Slc25a18	ENSMUSG00000004902.7	0.165136	0.126246	0.153112	independent
Pias4	ENSMUSG00000004934.14	0.162187	0.181192	0.102388	independent
Map2k1	ENSMUSG00000004936.8	-0.094385	0.271549	-0.0746194	independent
Sgta	ENSMUSG00000004937.6	0.0438098	0.252969	-0.00229322	independent
Tmem242	ENSMUSG00000004945.15	0.0402926	-0.0375997	0.0375623	independent
Dtx2	ENSMUSG00000004947.15	0.058674	0.226987	-0.00556722	independent
Hnrnpa2b1	ENSMUSG00000004980.16	0.116414	0.0387623	0.0879152	independent
Ccdc130	ENSMUSG00000004994.12	-0.0451123	-0.113442	-0.000949719	independent
Mri1	ENSMUSG00000004996.9	-0.259044	-0.245702	-0.207938	independent
Prkacb	ENSMUSG00000005034.15	-0.250533	0.149272	-0.0525419	independent
Pex5	ENSMUSG00000005069.12	0.111866	0.0144009	0.102605	independent
Jkamp	ENSMUSG00000005078.16	-0.0318007	-0.0289305	-0.00307136	independent
Eif2ak4	ENSMUSG00000005102.13	-0.110339	-0.0912919	-0.0715294	independent
Wdr83	ENSMUSG00000005150.16	0.335147	0.135162	0.234356	independent
Prdx2	ENSMUSG00000005161.15	-0.00861914	-0.171537	0.0528654	independent
Polr2a	ENSMUSG00000005198.15	0.0361657	0.321963	-0.159837	independent
Senp3	ENSMUSG00000005204.12	0.0368602	0.506739	0.0485539	independent
Dnah2	ENSMUSG00000005237.14	-0.160475	-0.11247	-0.121814	independent
Ufd1	ENSMUSG00000005262.12	0.173443	0.081797	0.132397	independent
Zfp287	ENSMUSG00000005267.13	-0.194472	-0.21252	-0.128986	independent
Letm1	ENSMUSG00000005299.6	0.108033	-0.0752724	0.124803	independent
Ubqln1	ENSMUSG00000005312.15	-0.072185	-0.0937479	-0.08039	independent
Slc1a3	ENSMUSG00000005360.14	0.0483092	-0.0434588	0.0463493	independent
Crbn	ENSMUSG00000005362.14	0.0586335	0.0490886	0.0289139	independent
Msh6	ENSMUSG00000005370.3	0.0727805	0.018107	0.0669662	independent
Fbxo11	ENSMUSG00000005371.14	-0.234523	-0.244233	-0.0732389	independent
Mlxipl	ENSMUSG00000005373.13	-0.139783	-0.0708859	-0.121912	independent
Wbscr22	ENSMUSG00000005378.17	0.152543	0.136366	0.0891907	independent
Nid1	ENSMUSG00000005397.8	0.134164	0.260758	0.00538157	independent
Mprip	ENSMUSG00000005417.17	0.0942723	0.0826243	0.0803653	independent
Cic	ENSMUSG00000005442.13	-0.258269	0.0894574	-0.134567	independent
Prkaca	ENSMUSG00000005469.10	-0.0970973	-0.22654	-0.00227952	independent
Ddx39	ENSMUSG00000005481.18	0.29252	-0.0688075	0.281685	independent
Celf1	ENSMUSG00000005506.16	0.11257	0.00305506	0.10878	independent
Ndufs3	ENSMUSG00000005510.9	0.0782453	0.0207187	0.0712561	independent
Por	ENSMUSG00000005514.14	0.422923	0.214238	0.116581	independent
Igf1r	ENSMUSG00000005533.10	-0.27901	-0.345191	-0.093726	independent
Insr	ENSMUSG00000005534.10	-0.338936	-0.435895	0.0305512	independent
Trim28	ENSMUSG00000005566.14	0.110142	-0.00158836	0.110108	independent
Ube2m	ENSMUSG00000005575.16	0.161333	0.124362	0.119524	independent
Adcy9	ENSMUSG00000005580.11	-0.1622	-0.00601695	-0.166409	independent
Ctr9	ENSMUSG00000005609.16	0.0370551	0.162284	-0.0500606	independent
Eif4g2	ENSMUSG00000005610.17	0.142104	0.0343835	0.133825	independent
Mrvi1	ENSMUSG00000005611.15	-0.226216	-0.252138	-0.160122	independent
Pcyt1a	ENSMUSG00000005615.14	0.244903	0.272259	0.0241471	independent
Zfp592	ENSMUSG00000005621.11	0.156475	0.175886	-0.0435818	independent
Psmd4	ENSMUSG00000005625.15	-0.0110018	0.0521043	-0.0191863	independent
Snx6	ENSMUSG00000005656.9	-0.0258603	-0.143704	-0.000972485	independent
Mthfd2	ENSMUSG00000005667.8	0.29089	0.137818	0.12932	independent
Pan2	ENSMUSG00000005682.9	-0.107461	0.123885	-0.0643587	independent
Bcas2	ENSMUSG00000005687.14	-0.0740723	-0.0804257	-0.0590601	independent
Ctcf	ENSMUSG00000005698.15	-0.167372	0.324777	-0.0102474	independent
Ranbp1	ENSMUSG00000005732.14	0.22953	0.087962	0.146919	independent
Slc30a4	ENSMUSG00000005802.12	0.305813	0.493664	-0.0415466	independent
Bloc1s6	ENSMUSG00000005804.14	0.120738	0.15556	0.078756	independent
Metap1	ENSMUSG00000005813.12	-0.246947	-0.203896	-0.118018	independent
Gata6	ENSMUSG00000005836.8	0.0661223	-0.00676153	0.0510204	independent
Rsl1d1	ENSMUSG00000005846.11	0.10947	0.0227997	0.106958	independent
Reep5	ENSMUSG00000005873.5	0.0540162	-0.110496	0.0424563	independent
Uqcc1	ENSMUSG00000005882.18	0.103053	-0.305339	0.0227333	independent
Ncoa2	ENSMUSG00000005886.14	-0.230512	-0.309013	-0.0449263	independent
Nr2c1	ENSMUSG00000005897.14	0.0469408	0.0325912	0.0219658	independent
Pex1	ENSMUSG00000005907.14	0.297916	0.11937	0.144062	independent
Kctd20	ENSMUSG00000005936.18	-0.0783106	-0.00772427	-0.0779844	independent
Ctns	ENSMUSG00000005949.9	-0.0928502	0.0140501	-0.0938363	independent
1700037C18Rik	ENSMUSG00000005983.15	0.425635	0.865134	0.0719375	independent
Tpr	ENSMUSG00000006005.17	0.16225	0.339002	0.0290038	independent
BC003331	ENSMUSG00000006010.14	-0.117701	0.119624	-0.125289	independent
Dhx34	ENSMUSG00000006019.15	0.124135	0.179569	0.0469462	independent
Napa	ENSMUSG00000006024.13	0.229568	0.0939145	0.164758	independent
Sra1	ENSMUSG00000006050.11	-0.0932074	-0.211007	0.036722	independent
Snf8	ENSMUSG00000006058.10	0.220062	0.233139	0.0181874	independent
Tbcb	ENSMUSG00000006095.12	0.193232	0.0302149	0.192014	independent
Inpp5k	ENSMUSG00000006127.9	0.131971	-0.0469107	0.0948645	independent
Crkl	ENSMUSG00000006134.3	-0.164776	0.31111	-0.0636414	independent
Clint1	ENSMUSG00000006169.19	-0.122571	-0.16669	-0.131052	independent
Cdkal1	ENSMUSG00000006191.17	0.182424	-0.0175762	0.181697	independent
Mob1b	ENSMUSG00000006262.15	-0.256794	-0.15609	-0.221505	independent
Atp6v1b2	ENSMUSG00000006273.14	-0.0732386	-0.0367187	-0.0745591	independent
Eps15l1	ENSMUSG00000006276.10	-0.0380245	-0.168979	-0.0290495	independent
Ttc5	ENSMUSG00000006288.7	0.159475	0.080698	0.090352	independent
Aamp	ENSMUSG00000006299.13	0.242269	0.147637	0.154879	independent
Arpc2	ENSMUSG00000006304.14	0.0633905	0.0299452	0.110254	independent
Kmt2b	ENSMUSG00000006307.16	-0.175815	-0.252773	-0.0756766	independent
Zbtb32	ENSMUSG00000006310.10	0.198738	0.219653	0.0206071	independent
Tfpt	ENSMUSG00000006335.16	-0.0981229	0.0579541	-0.081995	independent
Fbln1	ENSMUSG00000006369.14	-0.0638085	-0.275902	0.0110614	independent
Pgrmc1	ENSMUSG00000006373.10	0.122663	-0.120358	0.119846	independent
Med8	ENSMUSG00000006392.16	-0.0528509	0.0813484	-0.0748153	independent
C330007P06Rik	ENSMUSG00000006423.15	0.0314294	-0.0900981	0.00183978	independent
Actn3	ENSMUSG00000006457.3	0.389205	0.241684	0.173252	independent
Ndor1	ENSMUSG00000006471.18	0.206889	0.438253	0.042332	independent
Nsmf	ENSMUSG00000006476.19	-0.217036	-0.160978	-0.205819	independent
Pdk1	ENSMUSG00000006494.11	-0.322092	-0.359034	-0.0626696	independent
Ptbp1	ENSMUSG00000006498.16	-0.14669	-0.0109115	-0.141409	independent
Tmem110	ENSMUSG00000006526.12	0.145226	0.0626674	0.101459	independent
Atp7b	ENSMUSG00000006567.11	0.225482	0.596725	-0.00650125	independent
Slc4a3	ENSMUSG00000006576.16	-0.319233	0.00367564	-0.291364	independent
Runx1t1	ENSMUSG00000006586.15	-0.171405	-0.152505	-0.103587	independent
Gtf2h1	ENSMUSG00000006599.13	0.214034	0.137195	0.155079	independent
Usp19	ENSMUSG00000006676.16	0.0386934	-0.231772	0.0425143	independent
Pola1	ENSMUSG00000006678.6	0.250626	0.168579	0.187956	independent
Cdc42	ENSMUSG00000006699.17	0.254823	0.0660722	0.177941	independent
Acot13	ENSMUSG00000006717.7	-0.0486155	-0.10595	-0.0211049	independent
Cdk4	ENSMUSG00000006728.12	-0.0495893	-0.129191	-0.0173888	independent
B4galnt1	ENSMUSG00000006731.10	-0.18415	-0.070225	-0.190303	independent
Kif5b	ENSMUSG00000006740.13	-0.101276	-0.0462155	-0.0806838	independent
Saal1	ENSMUSG00000006763.14	0.0317041	-0.165483	0.000396598	independent
Sulf2	ENSMUSG00000006800.13	-0.11529	0.0635185	-0.136379	independent
Sod2	ENSMUSG00000006818.4	0.278396	0.450568	0.0386784	independent
Stambp	ENSMUSG00000006906.10	-0.257017	-0.164699	-0.186675	independent
Ezh1	ENSMUSG00000006920.14	0.180339	0.286575	0.022273	independent
Ctnnb1	ENSMUSG00000006932.17	0.131377	0.124791	0.055084	independent
Psmd2	ENSMUSG00000006998.15	0.0857638	-0.0895535	0.0902095	independent
Vars	ENSMUSG00000007029.16	0.0333038	0.162105	0.0480512	independent
Abhd16a	ENSMUSG00000007036.15	0.165556	0.0093884	0.166886	independent
Clic1	ENSMUSG00000007041.9	-0.0615366	-0.226761	0.0195104	independent
Atp1a2	ENSMUSG00000007097.14	-0.0700804	-0.0433588	-0.0457412	independent
Stx1a	ENSMUSG00000007207.10	-0.412916	-0.231986	-0.19288	independent
Dennd2c	ENSMUSG00000007379.15	0.139201	0.0952445	0.106797	independent
Mark3	ENSMUSG00000007411.16	0.0859066	0.708455	0.103457	independent
Gatad1	ENSMUSG00000007415.15	0.0897615	-0.089499	0.137743	independent
M6pr	ENSMUSG00000007458.14	0.226048	0.462482	0.00457754	independent
Ppp2r1a	ENSMUSG00000007564.14	-0.00460762	-0.0820067	0.00781879	independent
Fance	ENSMUSG00000007570.15	0.0210989	0.196116	0.0264337	independent
Homer1	ENSMUSG00000007617.18	-0.0582849	0.198107	-0.066585	independent
Rad51c	ENSMUSG00000007646.13	0.292932	0.4552	0.124688	independent
Cav1	ENSMUSG00000007655.16	0.000338201	0.322004	0.0430026	independent
Arpp19	ENSMUSG00000007656.13	0.144308	0.0717623	0.115119	independent
Bcl2l1	ENSMUSG00000007659.18	0.228568	0.286705	0.124899	independent
Khsrp	ENSMUSG00000007670.9	0.280512	0.297744	0.0518195	independent
Cct4	ENSMUSG00000007739.10	0.207335	0.115489	0.0847206	independent
Zfp655	ENSMUSG00000007812.16	-0.116767	-0.156499	-0.0668367	independent
Rhoa	ENSMUSG00000007815.13	-0.0330343	-0.0327027	-0.0374381	independent
Zmiz1	ENSMUSG00000007817.14	-0.486107	-0.217134	-0.20255	independent
Ift43	ENSMUSG00000007867.9	-0.0560075	-0.172352	-0.0805723	independent
Arid1a	ENSMUSG00000007880.16	-0.141149	-0.0605132	-0.0460874	independent
Fgfrl1	ENSMUSG00000008090.14	-0.00183536	0.167614	-0.0494577	independent
Fhl2	ENSMUSG00000008136.14	-0.0910163	-0.369525	-0.0793317	independent
Fnbp4	ENSMUSG00000008200.14	-0.0996438	-0.13095	-0.0247384	independent
Scrn3	ENSMUSG00000008226.14	-0.0236573	0.00427108	-0.0249504	independent
Phax	ENSMUSG00000008301.11	-0.0780498	0.0269571	-0.0798268	independent
Tle1	ENSMUSG00000008305.18	-0.187005	-0.17123	-0.0730474	independent
Snrpb2	ENSMUSG00000008333.12	0.184786	0.0444308	0.16167	independent
Prpf31	ENSMUSG00000008373.16	0.216713	0.390439	-0.0169081	independent
Carhsp1	ENSMUSG00000008393.8	0.11239	0.0374087	0.0880057	independent
Herpud2	ENSMUSG00000008429.8	0.0375997	0.162521	-0.0426418	independent
Rdh13	ENSMUSG00000008435.15	-0.165831	-0.26342	-0.0150761	independent
Arpc5	ENSMUSG00000008475.13	-0.04114	-0.0316139	-0.0322347	independent
Mgst1	ENSMUSG00000008540.11	0.0919316	-0.166996	0.0580654	independent
Nfib	ENSMUSG00000008575.17	-0.308096	-0.314885	-0.0640502	independent
Ubqln4	ENSMUSG00000008604.11	0.253429	0.191975	0.0988812	independent
Ncaph2	ENSMUSG00000008690.15	0.251339	0.097941	0.173963	independent
Hipk1	ENSMUSG00000008730.17	0.00937913	0.0460251	-0.00269083	independent
Gprc5b	ENSMUSG00000008734.9	-0.0227625	0.00296299	-0.0228001	independent
Man1a2	ENSMUSG00000008763.16	0.175016	0.303711	0.106659	independent
Hdac5	ENSMUSG00000008855.17	-0.240104	-0.032012	-0.21454	independent
Rala	ENSMUSG00000008859.8	-0.0148371	-0.183224	-0.101681	independent
Vdac3	ENSMUSG00000008892.12	0.277668	0.0231207	0.258528	independent
Vps72	ENSMUSG00000008958.14	0.0869918	-0.178207	0.111929	independent
Gabpa	ENSMUSG00000008976.16	0.0767883	0.236207	0.000654629	independent
Bmp7	ENSMUSG00000008999.7	-0.253015	-0.268998	-0.168797	independent
Tmem184b	ENSMUSG00000009035.13	0.0603801	0.0126404	0.0445547	independent
Nf2	ENSMUSG00000009073.16	0.149053	0.312607	0.0646831	independent
Zmat5	ENSMUSG00000009076.10	0.185999	0.349895	-0.0693981	independent
Ewsr1	ENSMUSG00000009079.16	0.0333766	-0.0256554	0.0407163	independent
Ap1b1	ENSMUSG00000009090.17	0.187698	-0.00891733	0.188178	independent
Bcl2l13	ENSMUSG00000009112.4	-0.00723089	0.240083	0.0234448	independent
Pttg1ip	ENSMUSG00000009291.13	0.236576	0.123345	0.0872686	independent
Syn2	ENSMUSG00000009394.13	-0.3787	0.393112	-0.337756	independent
Nav1	ENSMUSG00000009418.15	-0.273043	-0.12676	-0.130185	independent
Tnpo1	ENSMUSG00000009470.17	-0.0473772	-0.0696555	-0.0459184	independent
Rnmt	ENSMUSG00000009535.13	0.070205	-0.0263052	0.085685	independent
Srp14	ENSMUSG00000009549.14	0.293009	0.293261	0.119821	independent
Cdk9	ENSMUSG00000009555.16	-0.00374489	-0.0106102	-0.00227332	independent
Mkl2	ENSMUSG00000009569.14	-0.187483	-0.0489865	-0.155936	independent
Cbx5	ENSMUSG00000009575.14	0.0163001	0.346704	-0.0117104	independent
Apobec3	ENSMUSG00000009585.17	0.0513059	0.0266373	0.0339137	independent
Ppp2cb	ENSMUSG00000009630.10	-0.137323	-0.189561	-0.119908	independent
Mcu	ENSMUSG00000009647.13	-0.0395846	-0.0703304	-0.0406015	independent
Bcr	ENSMUSG00000009681.10	-0.424869	-0.470616	0.0117125	independent
Ubp1	ENSMUSG00000009741.15	-0.198289	0.0885368	-0.166818	independent
Nuak2	ENSMUSG00000009772.15	-0.0385589	-0.0965673	0.0205111	independent
Ick	ENSMUSG00000009828.15	-0.206931	-0.212986	-0.0549722	independent
Sdhb	ENSMUSG00000009863.14	0.217622	-0.0444396	0.25376	independent
Snap47	ENSMUSG00000009894.15	-0.0389867	-0.009704	-0.0442043	independent
Kdsr	ENSMUSG00000009905.5	-0.157993	-0.343757	-0.00397066	independent
Vps4b	ENSMUSG00000009907.17	-0.00599192	-0.00698782	-0.00509556	independent
Taz	ENSMUSG00000009995.17	-0.0562793	-0.0102713	-0.0512295	independent
Rassf1	ENSMUSG00000010067.13	0.212148	0.0945144	0.157482	independent
Slc3a2	ENSMUSG00000010095.13	0.0669336	-0.182665	0.108995	independent
Nxf1	ENSMUSG00000010097.13	-0.0745786	0.276206	-0.0235098	independent
Stx5a	ENSMUSG00000010110.17	-0.124303	-0.0326541	-0.123782	independent
2610507B11Rik	ENSMUSG00000010277.7	-0.0652242	-0.36632	-0.0121794	independent
AI597479	ENSMUSG00000010290.7	0.0814186	-0.0881005	0.0783387	independent
Tmem86a	ENSMUSG00000010307.7	0.0770951	0.262737	-0.0472962	independent
Nedd8	ENSMUSG00000010376.14	0.179955	0.145742	0.069631	independent
Gosr1	ENSMUSG00000010392.8	-0.130675	-0.0718277	-0.0819641	independent
Mrpl52	ENSMUSG00000010406.11	0.282324	-0.0520608	0.300869	independent
Kansl3	ENSMUSG00000010453.12	-0.184374	-0.31169	0.0711563	independent
Ebf3	ENSMUSG00000010476.14	0.11861	0.0286746	0.102741	independent
Mettl16	ENSMUSG00000010554.14	0.162063	-0.0420404	0.155814	independent
Rbm25	ENSMUSG00000010608.15	-0.0959338	0.285362	-0.0922506	independent
Psen2	ENSMUSG00000010609.15	-0.141441	-0.0179835	-0.131202	independent
Plcd1	ENSMUSG00000010660.3	-0.190888	-0.248244	-0.053829	independent
Fads1	ENSMUSG00000010663.4	-0.0350412	-0.295913	0.0850955	independent
Lmbr1	ENSMUSG00000010721.15	0.0798199	-0.11875	0.114185	independent
Cars	ENSMUSG00000010755.17	0.136575	0.262747	-0.025587	independent
Asz1	ENSMUSG00000010796.11	0.0703665	-0.0985902	0.0853955	independent
Apip	ENSMUSG00000010911.12	0.00489998	0.0451647	-0.0212462	independent
Pdhx	ENSMUSG00000010914.10	0.0999563	0.0337246	0.0839163	independent
Vac14	ENSMUSG00000010936.11	-0.0259921	0.171207	-0.0952876	independent
Akt1s1	ENSMUSG00000011096.17	0.0443895	0.116706	0.0349875	independent
Tbrg1	ENSMUSG00000011114.18	-0.0770077	0.00241185	-0.0752285	independent
Brf1	ENSMUSG00000011158.8	0.00411952	0.110136	-0.00611517	independent
[truncated: 6,122 more rows]
