# Supplementary material for: Destabilization of mRNAs enhances competence to initiate meiosis in mouse spermatogenic cells
Source: Development. 2024 Jul 15;151(14):dev202740. doi: 10.1242/dev.202740 (PMC11273298; doi:10.1242/dev.202740)
Supplement: Table S9. [file develop-151-202740-TableS9.xlsx]

## Sheet: Description
Table S9: bulk RNA-seq differential expression analysis, WT vs. Meioc KO
Tab Name	Relevant Figure panels	Description
1. bulk RNA-seq DEA	Fig. S4C, S9A, S10C, S11B, S11E, S12D	Differential expression analysis (DEA) output from DESeq2 for WT vs. Meioc KO preleptotene-enriched testes. The last 7 columns show TPMs for 4 WT samples and 3 KO samples
2. DEA w. MEIOC target status	Fig. S6C	DEA with MEIOC target status, YTHDC2 target status, RBM46 target status, and MEIOC-YTHDC2-RBM46 target status.
3. DEA w. E2F6 and MGA status	Fig. S9B, S9C	DEA with E2F6 and MGA status.
4. DEA w. STRA8 status	Fig. S12A-C	DEA with reanalysis of bulk RNA-seq data of wild-type and Stra8-null preleptotene spermatocytes originally published in Kojima et al., 2019 (GSE115928). STRA8-upregulated genes were defined as log2FoldChange_highStra8WT.v.KO>0 and padj_highStra8WT.v.KO<0.05; STRA8-downregulated genes were defined as log2FoldChange_highStra8WT.v.KO<0 and padj_highStra8WT.v.KO<0.05. "STRA8-bound" genes were those w…
5. DEA w. STRA8 and E2F6-MGA status	Fig. S12E, S12F	DEA with STRA8 and E2F6-MGA status.

## Sheet: 1. bulk RNA-seq DEA
gene_name	baseMean	log2FoldChange_WT.v.MeiocKO	lfcSE	stat	pvalue	padj	MM242.1a_wt.pl_tpm	MM242.1b_wt.pl_tpm	MM242.1c_wt.pl_tpm	MM242.1d_wt.pl_tpm	MM242.2a_meioc.ko.pl_tpm	MM242.2b_meioc.ko.pl_tpm	MM242.2c_meioc.ko.pl_tpm
0610009B22Rik	246.526	-0.0264807	0.163979	-0.161488	0.871709	0.938406	55.5296	56.7919	52.3067	60.6317	72.2168	54.6648	59.53
0610009O20Rik	619.71	0.159621	0.105745	1.50949	0.131173	0.324616	23.5829	20.9825	22.7615	22.1958	24.9789	25.0713	21.4125
0610010F05Rik	1331.44	0.113274	0.108344	1.04551	0.295789	0.525409	45.8615	42.265	45.5972	47.6848	50.0944	48.5909	51.4393
0610010K14Rik	307.144	-0.0994496	0.151308	-0.657267	0.511009	0.713946	56.3516	40.1127	42.5497	39.7016	57.5817	62.4847	44.2948
0610012G03Rik	216.03	-0.10804	0.153622	-0.703287	0.481877	0.691732	15.4558	12.5884	14.2638	13.661	20.2516	19.8312	15.2368
0610030E20Rik	274.253	-0.199256	0.167419	-1.19016	0.233983	0.456617	5.91357	4.74051	4.24389	3.66563	5.42591	8.132	5.53679
Hist1h2ba	8138.29	16.3295	3.58707	4.55233	5.30541e-06	0.000185417	12973.8	31837.1	31567.2	0	0	0	0
1110004E09Rik	399.694	0.0935447	0.129449	0.722635	0.469904	0.681708	46.397	47.8928	44.1929	39.019	51.4546	52.3718	43.779
1110004F10Rik	1110.13	0.272263	0.103637	2.62708	0.00861217	0.0533688	119.236	115.991	114.072	112.214	125.67	111.539	101.656
1110008F13Rik	1027.62	0.0194342	0.106459	0.182551	0.855151	0.928841	103.924	109.25	106.964	101.595	124.151	127.621	122.545
1110008L16Rik	390.636	-0.215959	0.127283	-1.69668	0.0897578	0.256438	14.7167	15.1077	15.1401	11.8104	16.8168	23.0776	17.9226
1110008P14Rik	315.105	-0.106604	0.173961	-0.612804	0.540006	0.735986	62.7607	43.0378	38.8686	36.54	61.6708	51.3837	53.4805
1110012L19Rik	184.726	-0.18739	0.162899	-1.15034	0.250003	0.476109	27.4276	18.1407	19.7623	20.8896	28.5797	29.3101	29.4067
1110032A03Rik	614.958	0.143947	0.167168	0.861092	0.389187	0.614473	130.554	103.31	84.4335	92.871	93.2066	92.9342	130.117
1110034G24Rik	78.094	0.488083	0.229188	2.12962	0.0332027	0.134183	8.09103	6.54097	6.40123	6.90501	6.65732	5.43423	4.93023
1110038F14Rik	265.94	0.256885	0.147231	1.74478	0.0810231	0.239782	27.3227	25.4942	21.9608	21.171	25.5013	26.0564	19.6843
1110051M20Rik	312.347	0.0288895	0.149187	0.193646	0.846453	0.924049	24.2549	15.2457	17.9927	19.9285	20.1305	25.0235	21.4192
1110059E24Rik	465.214	-0.0154661	0.142295	-0.10869	0.913448	0.959876	47.5509	44.7447	39.2513	49.2827	54.7914	51.1144	58.756
1110059G10Rik	243.194	0.243669	0.169918	1.43404	0.151561	0.352367	38.6094	34.4823	36.0381	48.9733	43.8583	35.033	38.1785
1110065P20Rik	362.302	0.0792533	0.149003	0.53189	0.594802	0.772585	51.809	34.4881	38.6665	39.8396	54.4695	53.0797	40.9132
1190002N15Rik	796.916	-0.0299427	0.0969063	-0.308986	0.757332	0.875867	24.0879	21.9994	21.2275	24.1456	27.0969	30.372	26.34
1190007I07Rik	53.8585	0.200361	0.288	0.695699	0.486618	0.694927	17.6869	14.4861	13.1221	13.0065	19.9965	14.7557	11.3213
1500009L16Rik	419.67	-0.0294554	0.163053	-0.18065	0.856643	0.929622	48.9799	40.258	42.782	42.9533	65.1091	50.7506	41.6327
1500011B03Rik	426.026	-0.108172	0.181732	-0.595227	0.551691	0.744003	53.2912	35.0029	29.8959	34.2901	51.2118	45.0625	59.0634
1500011K16Rik	83.6925	0.227071	0.256285	0.886009	0.375613	0.60226	22.4563	20.4133	14.3333	13.9698	20.2319	14.9887	17.9671
1500015O10Rik	20.173	0.466564	0.504487	0.924827	0.355056	0.583676	4.0468	2.09646	1.76377	5.16463	3.20902	1.9529	3.18814
1600002H07Rik	217.143	-0.310923	0.206644	-1.50463	0.132419	0.325843	10.967	8.94489	6.26595	5.5975	10.6021	12.8965	11.0274
1600002K03Rik	44.3693	0.617482	0.322624	1.91394	0.0556281	0.187613	9.87208	7.16382	13.5173	9.11936	8.85086	7.91178	6.11116
1600012H06Rik	549.029	-0.0484623	0.117884	-0.4111	0.680999	0.827685	32.365	31.3111	29.9239	26.3672	35.8986	38.9769	38.9115
1600014C10Rik	321.782	0.289209	0.134118	2.15637	0.0310546	0.128792	11.2694	9.23745	10.3416	11.8451	9.99074	9.28403	10.3777
1700001C19Rik	16.0706	-0.547313	0.506955	-1.07961	0.280316	0.51042	1.46722	1.84802	1.14057	1.04509	1.28381	4.2459	2.32963
1700007K13Rik	13.4304	-0.275282	0.513966	-0.535603	0.592233	0.770477	3.20717	1.46159	2.64773	2.43935	3.59664	2.6104	4.05228
1700010I14Rik	38.1655	-0.232116	0.307587	-0.754635	0.450468	0.666156	2.46767	2.75641	2.4473	1.8902	2.71479	4.03162	3.30514
Hist2h2aa1	7267.11	16.1663	1.88039	8.59735	8.15786e-18	4.91001e-15	421.27	6599.83	6431.12	644.465	0	0	0
1700012B07Rik	20.6479	-1.14993	0.476558	-2.41299	0.0158224	0.0813941	2.37515	0.853625	1.08556	1.12402	2.69666	3.58684	4.27682
Gm7334	121.232	9.29748	2.70564	3.43633	0.000589644	0.00738288	1.15604e-08	62.3086	21.6103	1.30621	3.08735e-05	0.000207528	0.0877487
1700014D04Rik	17.4017	-0.269108	0.44284	-0.607686	0.543396	0.73873	1.46778	0.491422	0.666551	0.859153	0.639695	2.02203	1.60302
1700016K19Rik	34.629	-0.30936	0.328368	-0.942113	0.346135	0.574442	4.71547	3.7236	5.02067	6.29224	6.66332	8.73059	6.50405
1700017B05Rik	949.316	-0.208419	0.199549	-1.04445	0.296275	0.525648	18.6769	14.8944	19.9413	15.3156	18.445	37.7622	17.5464
Pagr1a	29.1141	6.18878	1.74429	3.54801	0.000388151	0.00535004	5.49515	5.96181	13.8069	1.82014	0	1.12552	0
1700020N01Rik	34.3241	0.643086	0.359818	1.78725	0.0738967	0.225913	7.061	4.14688	2.95148	5.17072	3.10392	4.36539	3.51769
1700021F05Rik	350.687	-0.145462	0.150667	-0.96545	0.334319	0.563177	47.9035	49.5649	49.0125	47.5168	59.2418	60.0913	70.9689
1700024B05Rik	27.0398	0.0422536	0.375729	0.112457	0.910461	0.958501	3.39763	2.58316	2.64971	3.89918	2.75982	5.36324	3.14318
1700025G04Rik	904.077	-0.108283	0.102301	-1.05847	0.28984	0.519381	7.87723	7.33475	6.40937	6.2671	8.37505	9.91873	8.42053
1700028K03Rik	26.045	0.853779	0.432077	1.97599	0.0481564	0.170662	9.69941	5.00264	11.3447	11.32	3.54323	5.21318	7.01864
1700029J07Rik	121.035	-0.513438	0.197881	-2.59468	0.00946799	0.0572958	7.1973	4.90119	5.21326	5.6093	7.02889	11.9219	9.42221
1700029P11Rik	25.5943	0.427803	0.420938	1.01631	0.309483	0.540175	3.72478	3.3679	1.68304	2.10473	3.0308	2.36353	1.6787
1700030J22Rik	125.555	0.100063	0.224183	0.446345	0.655348	0.811809	3.81447	4.5756	5.5604	6.03347	6.14239	6.61494	4.22142
1700030K09Rik	208.982	0.209543	0.144462	1.45051	0.146916	0.346143	7.99464	7.32138	8.3474	7.82192	8.19215	8.19338	7.80434
Car3	319.215	5.82978	1.62426	3.58919	0.000331703	0.00472065	0.366923	112.427	25.7694	5.63884	1.76234	0.29829	0.193935
1700037H04Rik	507.671	-0.031878	0.121346	-0.262703	0.792779	0.895783	30.5959	26.8392	29.1298	30.9368	37.4821	33.2667	32.9274
1700040L02Rik	164.397	-0.207174	0.15945	-1.29931	0.193838	0.410315	19.3762	20.6664	18.0912	20.9275	24.1457	30.0946	28.0876
1700066M21Rik	322.526	-0.196582	0.152157	-1.29197	0.196368	0.412887	18.6702	14.6761	12.5703	12.2288	20.6556	19.9719	19.5149
Fabp4	88.6369	4.93811	1.33167	3.7082	0.000208734	0.00326317	1.11716	86.0818	21.9522	6.41632	1.41831	1.25595	1.0098
1700080O16Rik	67.0809	0.456226	0.389829	1.17032	0.24187	0.467088	11.8564	4.82218	3.84206	4.46604	6.68741	3.46107	5.30988
1700086D15Rik	17.6442	-0.191132	0.501164	-0.381376	0.702924	0.842215	1.65859	1.97513	1.90637	1.18456	1.56547	4.20652	1.35702
1700088E04Rik	66.4817	-0.021791	0.233414	-0.0933574	0.92562	0.965383	8.04222	7.18523	8.68281	7.69919	10.5155	11.7515	9.50017
1700109H08Rik	16.1432	0.0807107	0.500354	0.161307	0.871851	0.938406	7.72215	4.42448	3.08652	4.57315	3.14328	5.60682	4.13973
1700123O20Rik	385.54	0.0634638	0.122522	0.517979	0.604473	0.779023	16.3502	16.9289	15.6701	14.6686	18.3265	18.8452	16.5939
1810009A15Rik	338.35	0.355493	0.166138	2.13975	0.0323747	0.13218	77.1099	76.2095	68.8258	76.4517	83.8655	64.8547	56.384
1810010H24Rik	27.5582	0.0186872	0.438967	0.0425709	0.966044	0.983959	3.93143	1.74176	1.59765	1.92787	1.99346	2.05311	4.08496
1810011O10Rik	28.3567	0.432286	0.373222	1.15825	0.246761	0.472364	1.71009	1.93154	1.96424	2.33209	1.82241	1.31245	2.02427
1810013L24Rik	2145.36	0.104249	0.0740635	1.40756	0.159262	0.363435	64.8221	54.4061	58.967	57.9603	64.0206	73.0304	60.3632
1810022K09Rik	1063.55	0.1394	0.125099	1.11432	0.265142	0.493364	741.466	651.225	642.611	682.681	696.998	631.077	808.063
1810030O07Rik	499.867	-0.207109	0.12359	-1.67577	0.0937831	0.263765	24.8691	18.9286	18.8754	16.9306	26.0614	31.1788	25.0011
1810032O08Rik	78.0213	-0.141936	0.21832	-0.650127	0.51561	0.717476	4.03597	2.68153	2.82459	3.14441	4.15805	4.62014	3.63033
1810037I17Rik	1125.55	0.0734478	0.131892	0.556878	0.577611	0.76014	154.527	146.324	134.952	154.128	165.671	150.436	183.275
1810043G02Rik	243.143	0.356597	0.14889	2.39503	0.0166189	0.0842426	16.177	11.4973	15.7779	14.3743	12.7327	16.7015	12.8326
1810055G02Rik	557.464	0.0263215	0.119376	0.220492	0.825488	0.914136	29.3367	29.8535	31.8442	25.5677	30.8978	39.1392	31.6858
Hist2h3c2	2355.79	3.54526	0.777593	4.55927	5.13309e-06	0.000180193	80.6002	519.642	543.487	328.214	64.2228	28.5686	19.315
2010107G23Rik	155.383	-0.385197	0.161899	-2.37925	0.0173479	0.0866494	7.42245	6.85423	7.88892	7.35743	11.186	13.5319	9.38358
2010111I01Rik	254.294	-0.164406	0.164398	-1.00005	0.317287	0.547658	6.57826	6.37218	5.55624	6.67398	6.40062	10.5947	8.26918
2010300C02Rik	215.497	-0.33736	0.218997	-1.54048	0.123444	0.312921	3.54718	2.1952	3.41249	2.36579	3.41939	6.27193	3.40147
2010315B03Rik	117.26	-0.291943	0.207781	-1.40505	0.160005	0.364497	6.94191	5.8395	6.3218	7.75026	8.50412	13.9779	8.57915
2210011C24Rik	49.1628	-0.202051	0.331729	-0.609084	0.542469	0.738197	2.31794	2.66708	2.30491	3.13777	4.34148	2.25845	3.75076
2210013O21Rik	154.523	-0.124173	0.161946	-0.766754	0.443228	0.659432	38.3733	29.9229	27.067	31.6913	38.6362	46.6414	40.4771
2210016F16Rik	714.13	0.195086	0.111528	1.7492	0.080256	0.238195	25.9531	21.6744	20.8677	20.8721	23.6664	22.5372	22.3483
2210016L21Rik	307.677	-0.149928	0.121866	-1.23028	0.218594	0.439331	8.97688	7.16892	7.68372	7.41277	9.42447	11.6527	9.46063
2210408I21Rik	198.54	0.0094531	0.153827	0.0614528	0.950999	0.977248	11.8889	7.78201	10.7412	9.08983	8.85734	9.95784	9.00839
2210418O10Rik	391.035	-0.208585	0.141372	-1.47544	0.140094	0.336715	20.9009	18.7765	18.5106	20.4513	21.343	35.0534	29.2368
2300009A05Rik	89.3536	-0.145405	0.226627	-0.641606	0.521129	0.720907	36.6096	24.3135	29.1275	28.1332	40.5814	32.9335	42.0593
2310009B15Rik	49.8196	0.0933704	0.275368	0.339075	0.734553	0.862253	21.0362	16.6426	19.9005	21.245	23.8848	19.0778	23.0497
2310011J03Rik	315.608	0.0806514	0.129253	0.62398	0.532641	0.73003	14.5233	10.8407	13.5004	13.5516	15.3408	15.8977	13.4034
2310022A10Rik	93.3416	-0.273655	0.217124	-1.26036	0.207538	0.426563	2.69654	2.00364	2.20902	1.80566	3.28114	3.61965	2.86315
2310022B05Rik	509.777	-0.198091	0.118854	-1.66667	0.0955792	0.267152	9.76251	8.5767	10.162	9.39499	12.6934	15.3353	10.6611
2310030G06Rik	23.1653	-0.365956	0.410366	-0.891779	0.372512	0.599248	1.89843	2.47842	1.44454	1.80263	2.1861	2.92853	3.6361
2310033P09Rik	389.04	0.165702	0.138052	1.20028	0.23003	0.452121	28.903	30.4296	31.6798	27.3035	30.2916	29.5664	31.9052
Pparg	292.484	3.12684	0.781793	3.99957	6.34569e-05	0.00130389	4.86499	19.6163	36.5432	47.993	5.15578	3.64932	2.68598
2310039H08Rik	235.213	0.0152646	0.171928	0.0887847	0.929253	0.967288	40.767	34.6217	32.3853	34.297	48.8261	36.5866	41.8901
2310057M21Rik	292.623	-0.030367	0.134547	-0.225698	0.821436	0.912531	4.22821	3.93632	3.71648	3.46417	4.56772	5.67742	3.87751
2310061I04Rik	250.71	0.266023	0.142366	1.86859	0.0616805	0.200039	16.7912	14.6232	16.7564	15.7835	14.0917	19.4708	13.776
2410002F23Rik	4116.95	-0.0162531	0.0712691	-0.228053	0.819605	0.911409	143.28	121.946	130.338	119.562	144.134	165.805	142.156
2410004B18Rik	502.633	0.0171973	0.120995	0.142132	0.886975	0.94633	47.9387	42.9045	42.3186	40.3719	53.0263	49.1234	50.6814
2410015M20Rik	527.986	0.321978	0.147874	2.17739	0.0294516	0.124321	73.777	75.7111	75.428	72.4099	81.9105	64.7988	65.2539
Fam151a	38.7489	3.12472	0.541491	5.77058	7.89992e-09	8.516e-07	1.37192	1.80641	4.08577	2.69603	0.467128	0.0595175	0.422729
2410131K14Rik	426.776	-0.0498118	0.120632	-0.412925	0.679662	0.827402	5.08071	5.32223	5.63038	5.477	6.21295	7.56658	6.18888
Spata22	300.258	3.08605	0.229136	13.4682	2.40629e-41	1.15863e-37	54.4527	78.2447	81.3965	84.983	8.7232	15.449	8.84105
2510002D24Rik	38.878	-0.240869	0.342893	-0.702462	0.482391	0.691833	5.26363	10.6793	3.97467	4.75688	10.9285	10.5384	10.1135
Lypd4	42.2692	3.00494	0.399611	7.51967	5.49156e-14	1.88198e-11	4.03085	5.98227	6.17285	5.23579	0.770848	1.06035	0.624449
2510039O18Rik	859.565	0.0314765	0.095818	0.328503	0.742532	0.866204	23.0877	19.6532	19.5452	19.7789	24.4744	24.8025	21.4232
2610001J05Rik	105.297	-0.126899	0.205173	-0.618495	0.536249	0.73277	13.718	9.57771	6.66252	9.9141	13.1725	11.8927	13.0407
2610002M06Rik	768.58	0.00200539	0.10402	0.0192789	0.984619	0.992182	19.2859	16.7711	15.3464	15.0084	20.0658	21.175	18.1611
2610008E11Rik	1410.17	-0.222188	0.128997	-1.72242	0.0849932	0.246878	65.3445	45.4358	43.6525	40.3575	55.2974	84.1598	67.5761
2610021A01Rik	728.024	-0.220007	0.137305	-1.60232	0.109084	0.289229	31.201	23.0477	19.238	21.518	29.5705	35.0866	33.6613
Gm4969	2208.6	2.95738	0.190967	15.4864	4.28844e-54	6.19465e-50	127.314	179.465	211.142	200.621	31.6487	28.5954	22.9174
2610301B20Rik	515.959	0.0788363	0.113029	0.69749	0.485496	0.694287	38.4221	31.4094	31.5265	37.2343	39.0752	42.6846	37.0852
2610318N02Rik	47.9141	0.317699	0.281151	1.12999	0.258478	0.485712	4.55297	3.83066	4.4115	4.92793	5.02184	3.92496	3.65931
2610507B11Rik	9895.83	-0.0773223	0.0710791	-1.08783	0.276669	0.506332	120.13	102.568	106.386	104.835	129.86	158.702	120.956
2610524H06Rik	596.947	-0.0675689	0.139381	-0.484777	0.627834	0.79397	91.438	69.4423	60.2699	66.6312	86.3562	86.329	92.3095
2700049A03Rik	774.743	-0.00278154	0.128539	-0.0216397	0.982735	0.991452	17.2747	16.4278	13.8937	14.9771	15.2584	24.0756	16.6407
H2afx	9285.4	2.65977	0.602491	4.41461	1.01192e-05	0.000306439	233.037	638.062	1003.15	939.962	192.165	111.72	87.2947
2700062C07Rik	196.199	0.223508	0.180511	1.23819	0.215644	0.435844	29.974	28.0274	25.0563	28.7535	30.7434	23.4797	29.5982
2700081O15Rik	433.016	0.111182	0.107438	1.03485	0.300739	0.530684	5.4901	4.26495	4.84096	4.87684	5.27042	6.11732	4.83746
2700097O09Rik	100.97	0.377197	0.189227	1.99336	0.0462217	0.16584	14.3495	11.8295	12.495	13.0356	11.1949	13.6669	10.847
2810004N23Rik	868.923	-0.0443742	0.131601	-0.337186	0.735976	0.863341	43.594	33.1592	30.3457	28.9459	43.7494	41.6142	37.6814
2810006K23Rik	322.362	-0.093767	0.124485	-0.75324	0.451305	0.66642	20.1195	18.2431	18.5041	18.3699	24.8565	24.2025	22.4083
2810021J22Rik	550.606	0.00706127	0.129052	0.0547164	0.956364	0.979242	15.0377	13.7528	16.9702	13.9009	17.8933	17.7671	17.6146
2810403A07Rik	1626.21	0.0686039	0.103051	0.665729	0.505584	0.708976	58.5234	57.5386	55.362	58.1659	58.0579	68.85	69.5024
2810408A11Rik	71.6342	0.436026	0.276488	1.57702	0.114791	0.299144	5.17446	3.34361	5.15409	5.83772	5.03976	4.44272	4.03003
Ccnb3	729.276	2.64466	0.201155	13.1474	1.76164e-39	6.36172e-36	27.5582	37.5376	39.3905	38.5574	4.78911	9.59473	6.59791
2810474O19Rik	1855.19	-0.213413	0.0971493	-2.19675	0.0280382	0.12011	48.3054	40.9255	39.368	44.8665	53.269	75.0442	56.5205
2900026A02Rik	346.606	-0.299841	0.23304	-1.28665	0.198217	0.414651	2.16957	1.73982	2.41145	1.56184	1.96871	4.62679	2.22959
3110001I22Rik	74.6895	-0.102381	0.295657	-0.346283	0.72913	0.859568	5.1696	6.13907	5.58124	7.76458	5.12733	8.62659	10.2897
3110002H16Rik	614.567	0.0700131	0.10401	0.67314	0.500858	0.705775	35.4293	28.2064	30.6691	31.7571	32.2764	39.3176	35.1951
3110009E18Rik	17.821	-0.0460344	0.436494	-0.105464	0.916008	0.960701	7.68243	2.96435	3.48849	7.25748	5.30665	7.07791	4.28601
3110021N24Rik	35.0702	0.139022	0.328148	0.423656	0.671817	0.822505	1.41395	1.53511	1.29844	1.43153	1.11286	1.87881	1.67938
Kpna2	2250.01	2.58066	0.174928	14.7527	2.95762e-49	2.13614e-45	183.65	202.571	187.591	175.619	46.1651	28.0503	40.6054
3110040N11Rik	66.7056	0.0738458	0.239315	0.308572	0.757647	0.875867	14.2353	10.1596	10.1636	11.1976	14.2676	12.5692	11.7372
3110043O21Rik	1448	0.0280924	0.0972077	0.288994	0.772586	0.883997	50.5342	45.6207	44.953	49.5256	51.8662	58.202	58.7057
3110062M04Rik	68.0559	0.203707	0.230921	0.882148	0.377697	0.604056	2.03748	1.50194	1.68702	2.37078	2.30754	2.05739	2.28736
3110070M22Rik	15.9523	0.476862	0.509826	0.935343	0.349612	0.577885	1.41987	1.09983	1.08831	1.61291	1.80502	0.881567	0.694229
3110082I17Rik	172.928	0.0883945	0.184085	0.480184	0.631096	0.796452	10.8863	9.52138	8.40354	8.24231	11.881	9.18807	9.91359
3632451O06Rik	46.7915	-0.091153	0.365382	-0.249473	0.802995	0.901367	1.47247	0.952412	1.21374	2.52743	1.69086	1.99198	2.33904
Adgrg6	54.05	2.34105	0.439819	5.32276	1.02206e-07	7.98037e-06	0.582039	1.65832	1.09318	1.88131	0.2654	0.32638	0.428385
3830406C13Rik	582.116	-0.122162	0.133806	-0.912984	0.361251	0.588718	83.1931	66.5317	65.0165	62.8229	77.0907	87.5068	125.381
3830417A13Rik	25.9348	0.696332	0.401929	1.73247	0.0831891	0.24356	2.89416	1.59717	1.83759	2.52963	1.64699	1.15199	1.91819
4430402I18Rik	29.9195	-0.471881	0.359554	-1.31241	0.189383	0.404253	2.32544	2.96009	1.53586	1.35397	3.628	4.6642	2.96501
4833420G17Rik	1032.05	-0.163847	0.105138	-1.5584	0.119138	0.306	43.5267	36.8499	32.9677	34.3789	43.9689	55.482	49.1994
4833439L19Rik	1694.32	-0.319345	0.134082	-2.38172	0.0172321	0.0861837	77.8981	55.6127	51.2652	46.7232	82.4981	90.1724	81.6691
4921507P07Rik	123.191	0.364851	0.181687	2.00813	0.0446292	0.162222	7.03971	6.8709	7.32056	7.82851	6.0846	7.4462	6.77661
4921524J17Rik	413.782	0.0699744	0.152632	0.45845	0.646629	0.806054	52.3603	41.8988	40.7958	41.2744	54.7932	43.9758	53.4871
4930402H24Rik	1978.18	-0.168978	0.119932	-1.40895	0.15885	0.363067	34.8148	26.5692	28.158	29.4635	53.0067	41.7388	30.112
Perp	76.4669	2.32611	0.383625	6.0635	1.33194e-09	1.96325e-07	9.25732	7.85704	5.52936	2.87194	1.59452	1.06934	1.73099
4930430F08Rik	291.993	-0.181642	0.128128	-1.41766	0.156289	0.359497	19.3247	16.5581	16.1994	17.4779	22.3099	24.5299	24.2762
Rad21l	601.416	2.27008	0.2522	9.00111	2.2345e-19	1.69881e-16	54.3509	72.6906	103.076	126.984	21.6247	23.4903	22.7087
Hist1h4i	393.893	2.25981	0.49568	4.55901	5.13946e-06	0.000180193	40.7091	88.6292	134.435	123.56	31.5973	21.3755	22.3432
4930451G09Rik	77.6397	0.720948	0.275979	2.61233	0.00899274	0.0551359	2.92619	3.2192	4.69131	3.63566	2.3778	3.75331	1.91356
Mgat5b	82.3977	2.22609	0.297304	7.48757	7.01583e-14	2.30326e-11	1.23964	1.66819	1.98041	2.18384	0.416082	0.594254	0.367865
4930453N24Rik	1094.08	0.0549536	0.0984977	0.557917	0.576901	0.759717	27.7076	27.0456	23.663	22.6818	28.2778	31.2601	27.7137
4930469K13Rik	129.549	-0.645869	0.290887	-2.22034	0.0263957	0.115401	66.9564	57.054	30.4938	28.0835	64.0122	96.7039	96.3904
4930486L24Rik	14.003	-2.38562	3.5038	-0.680866	0.495956	0.70133	0	1.52524	0	0	4.13319	2.64945e-07	2.9568
4930502E18Rik	663.854	0.259336	0.130146	1.99266	0.0462986	0.166064	79.6154	63.2899	64.6698	64.2846	73.0701	61.9353	67.6071
4930503L19Rik	223.214	0.105277	0.193053	0.545327	0.585529	0.765168	22.2682	16.2419	16.7929	14.198	14.9963	20.8065	23.7919
4930518I15Rik	30.6257	-0.110696	0.428863	-0.258115	0.796318	0.897605	2.42903	2.61332	2.37102	2.51364	2.79201	5.98938	1.39433
4930522L14Rik	182.971	0.0228725	0.185025	0.123618	0.901617	0.954057	30.9135	23.7851	15.7086	22.7082	24.9052	33.0398	25.9347
Hist1h2bp	170.465	2.22286	0.635031	3.50039	0.000464579	0.00615109	53.4838	95.8193	259.022	223.632	43.6137	33.2576	46.0945
4930533O14Rik	1165.38	-0.111863	0.097659	-1.14545	0.252024	0.478256	33.8723	27.7751	28.0999	29.2502	40.6444	41.9004	33.3682
4930539E08Rik	131.208	-0.00224712	0.228391	-0.0098389	0.99215	0.995942	3.19139	1.42306	2.00841	2.07274	2.24642	2.88177	2.49613
4930550C14Rik	39.1686	-0.342809	0.319905	-1.0716	0.283901	0.513911	6.57004	5.08067	4.13813	4.35745	4.97772	8.04779	8.94696
4930550L24Rik	1806.04	0.0876583	0.107959	0.811957	0.416816	0.637944	163.213	134.374	133.919	126.862	163.715	146.373	148.624
4930579G24Rik	147.556	0.349153	0.174419	2.00181	0.0453055	0.163937	8.37746	8.9927	9.31513	10.0942	8.18327	9.53448	8.42604
4930595M18Rik	184.395	-0.0176781	0.151109	-0.116989	0.906869	0.956882	15.6779	11.5485	13.4028	13.198	15.9448	18.3705	14.9747
4931406C07Rik	371.159	-0.254311	0.127395	-1.99624	0.0459074	0.165185	20.8303	15.8567	16.64	15.8457	22.7413	27.7947	22.1575
4931406P16Rik	4406.3	0.0702254	0.0941911	0.745563	0.455932	0.670758	64.0537	61.9925	65.5066	69.1968	65.4427	86.4889	68.7315
4931414P19Rik	91.1695	-0.215232	0.221096	-0.973479	0.330315	0.560353	3.10999	1.81902	2.32127	2.44238	3.55472	3.5881	2.75362
4931428F04Rik	171.645	0.0954334	0.208662	0.457359	0.647413	0.806753	4.19196	3.46428	3.57829	2.99575	3.65578	5.78958	2.81581
4931428L18Rik	13.2531	0.222349	0.510703	0.435378	0.663288	0.817229	2.30821	1.80521	2.45157	2.63612	1.76499	4.17093	1.77931
4932438A13Rik	9208.37	-0.0226879	0.137233	-0.165325	0.868689	0.936344	65.7536	64.5635	64.56	61.1785	59.1943	107.813	69.8016
Dmrtc2	198.247	2.2021	0.317779	6.92967	4.21825e-12	1.06899e-09	8.6819	11.1596	19.2587	14.5034	3.77122	5.11375	1.76305
4933403O08Rik	102.505	-0.458923	0.250152	-1.83457	0.0665689	0.210345	16.0339	7.44385	7.7959	6.75404	11.8669	22.0252	12.1339
Tchh	180.402	2.17492	0.239617	9.07666	1.11962e-19	8.98496e-17	3.82802	4.99164	6.71485	5.67831	1.38417	1.30849	1.46162
4933425L06Rik	36.3576	-0.181332	0.327113	-0.55434	0.579346	0.761064	2.82704	2.63273	1.662	1.80186	2.36447	3.67626	3.04139
Terb1	252.705	2.17089	0.302175	7.1842	6.76003e-13	1.96625e-10	11.4089	17.0398	22.2997	32.561	5.05913	6.36627	5.64644
4933427I04Rik	33.4941	-0.440473	0.393018	-1.12075	0.262396	0.490147	1.22669	1.18067	2.0453	0.955934	1.38366	3.0797	2.27276
4933430I17Rik	15.5984	-0.217993	0.512069	-0.42571	0.670319	0.821827	0.996682	0.714244	0.442953	1.36622	1.35507	1.35144	0.990471
4933434E20Rik	1045.5	0.0240379	0.0876039	0.274393	0.783782	0.8907	84.5811	80.0609	76.3271	77.1178	91.3032	96.3354	89.2933
5031410I06Rik	21.0697	-1.33667	1.21717	-1.09818	0.272127	0.501514	1.40489	0	0.229278	0.349944	0.678762	1.77128	1.84531
5031439G07Rik	692.107	-0.068884	0.124338	-0.554007	0.579574	0.761181	7.9314	6.35017	7.93105	6.63458	9.1195	11.0336	7.04936
5330417C22Rik	102.47	-0.071028	0.196533	-0.361404	0.717797	0.852259	2.25216	1.718	1.72711	1.67265	1.80383	2.91731	2.11748
5430403G16Rik	95.7193	-0.34198	0.256314	-1.33422	0.182131	0.395265	4.52903	4.53153	2.72401	3.70311	4.50305	8.80804	4.96026
5730409E04Rik	217.348	-0.21733	0.185156	-1.17377	0.240488	0.465265	7.56407	4.91238	5.09129	4.76585	8.08239	6.9074	7.71084
5730455P16Rik	587.741	-0.0871321	0.108619	-0.802179	0.42245	0.642752	16.4373	12.5567	12.9913	12.4919	17.0389	18.2551	16.3043
5730480H06Rik	278.003	0.0868766	0.140716	0.617389	0.536978	0.73329	15.8161	15.3882	13.9647	16.5465	16.3059	20.4921	15.2036
5730507C01Rik	393.61	0.0836234	0.120673	0.692975	0.488326	0.696403	23.6794	23.7444	23.9478	25.5176	26.5855	32.9807	25.7202
Hist1h2aa	12694.1	2.09464	0.415677	5.03911	4.67702e-07	2.83864e-05	11637.9	26015.7	28009	29516	9154.61	4918.74	6962.99
6030419C18Rik	33.8291	-0.0475039	0.342206	-0.138817	0.889595	0.947934	0.935475	1.07951	1.14739	0.826944	1.372	1.19894	0.959154
6030458C11Rik	786.623	0.00441771	0.12521	0.0352823	0.971855	0.986488	24.4411	17.3827	16.6776	16.1199	21.6219	24.4128	20.1268
6030498E09Rik	15.7109	0.81099	0.480124	1.68913	0.091195	0.259364	2.16242	2.59336	4.08679	4.69075	2.40332	2.24174	2.48274
6330408A02Rik	174.057	0.226037	0.167183	1.35204	0.176364	0.38717	3.69466	2.93003	4.1264	3.78684	3.88981	4.03432	3.30303
Tmem27	14.6475	2.093	0.643111	3.25449	0.00113595	0.0121998	2.0935	2.51397	2.82262	3.07866	1.59323	0.374649	0.24562
6430550D23Rik	17.5697	0.369269	0.432011	0.854767	0.39268	0.617759	1.50453	1.28608	1.15623	1.12933	1.06491	1.50251	1.32179
6430573F11Rik	60.937	-0.446278	0.261585	-1.70605	0.087998	0.25276	1.57696	1.35425	1.94814	2.17256	3.20651	3.66989	2.63139
6720489N17Rik	101.222	-0.194959	0.225069	-0.86622	0.386369	0.611427	8.35681	10.1134	5.15453	8.12719	9.39899	12.1865	10.7641
Cemip	539.024	2.08953	0.385723	5.41717	6.05493e-08	5.08508e-06	4.54654	8.69621	9.8652	9.25203	2.97634	2.1603	1.71885
8030411F24Rik	353.109	0.517676	0.252038	2.05396	0.0399795	0.151775	88.645	88.8391	132.699	162.162	126.659	83.357	82.966
Hist1h4k	56.0234	2.06858	0.445258	4.64582	3.38735e-06	0.000133325	148.844	355.633	480.914	378.391	150.86	60.2097	93.4704
Ms4a18	83.3719	2.05135	0.272589	7.52543	5.25457e-14	1.85127e-11	10.1918	8.45185	9.67498	7.52666	3.50386	2.12016	1.8659
9030612E09Rik	27.6709	-0.582146	0.393537	-1.47927	0.139069	0.335663	1.0149	0.776575	0.663162	1.11726	1.1059	2.46014	1.31401
9030617O03Rik	66.7692	0.21646	0.249593	0.867251	0.385805	0.610958	1.65638	1.989	2.02869	2.33785	1.97528	2.16065	2.16087
9030624G23Rik	187.056	0.0494282	0.15571	0.317439	0.750911	0.871129	8.47365	7.15717	9.04373	7.74604	8.7777	11.18	8.33132
9030624J02Rik	2829.73	0.193724	0.0971158	1.99477	0.0460677	0.165455	68.8711	66.3544	70.0944	68.896	74.5419	71.8808	65.5743
9130011E15Rik	471.522	-0.0594215	0.120228	-0.494241	0.621136	0.789691	18.4625	13.5583	16.3804	14.3379	18.228	22.6318	17.523
9130019O22Rik	110.95	0.104961	0.19226	0.545932	0.585112	0.765021	3.45841	2.38358	2.89599	2.77837	3.09612	3.17579	3.47915
9130023H24Rik	266.587	0.36756	0.138795	2.64822	0.00809177	0.0512207	6.87386	7.2396	7.3839	7.42079	6.80695	7.22607	5.97146
9130401M01Rik	624.717	-0.208662	0.114886	-1.81626	0.0693304	0.216162	46.3758	36.8745	43.7295	38.0899	59.2324	59.2376	49.5308
9230104L09Rik	18.0942	0.00892238	0.565241	0.0157851	0.987406	0.993536	9.28424	2.87365	7.17094	2.61969	8.59013	6.21602	3.16492
9230110C19Rik	233.332	-0.0555545	0.159293	-0.348757	0.727272	0.858428	25.3738	17.2318	17.3547	21.3201	22.3694	26.2134	28.2984
9330159F19Rik	62.5592	-0.64355	0.305207	-2.10857	0.0349819	0.139155	2.22786	1.16999	1.3578	1.36028	1.54266	2.71433	3.53325
Clstn3	410.913	2.021	0.493302	4.09689	4.18739e-05	0.00094807	10.885	7.88743	11.729	7.17004	4.97169	1.85082	1.50082
9430015G10Rik	383.85	0.0100251	0.121049	0.0828187	0.933996	0.969152	14.9234	11.4867	11.4726	13.7131	15.78	16.811	13.2156
9430038I01Rik	188.369	0.112984	0.152106	0.742798	0.457604	0.672167	19.7312	14.3712	14.9179	16.4253	18.7378	19.9542	13.596
9530002B09Rik	46.7755	0.0322522	0.300522	0.107321	0.914535	0.960327	15.4895	12.1002	10.2111	8.15999	12.2835	17.5695	11.1016
9530068E07Rik	2552.45	-0.110874	0.0845047	-1.31205	0.189504	0.4044	100.274	82.5847	88.4685	92.6749	118.341	121.644	109.747
Ly6k	1197.9	2.01505	0.186831	10.7854	4.03482e-27	5.82829e-24	241.784	286.699	307.953	320.848	98.1816	65.308	89.449
9930021J03Rik	2184	0.040242	0.114806	0.350521	0.725948	0.857566	36.963	36.1966	36.8471	34.4305	33.8816	52.985	40.1709
9930111J21Rik2	418.199	-0.262913	0.183199	-1.43512	0.151252	0.351995	9.06037	7.50149	7.68662	7.66211	7.84963	16.6755	10.4171
A130010J15Rik	154.722	0.449849	0.195013	2.30677	0.0210676	0.0988912	6.71949	7.41104	7.48786	7.10328	6.78308	5.5365	6.11114
A230050P20Rik	89.1235	-0.43433	0.220634	-1.96855	0.0490043	0.172777	5.10976	2.82414	3.88692	3.80765	6.16435	6.40552	5.87908
A230065H16Rik	24.5646	-0.318947	0.386715	-0.824759	0.409508	0.63186	5.06097	2.55888	3.08083	3.18461	5.31413	6.54987	3.74434
A430005L14Rik	340.623	0.386158	0.157955	2.44474	0.0144956	0.0765871	39.8973	46.7086	50.2158	42.5696	43.7124	42.4387	38.6183
A430033K04Rik	332.279	0.0676918	0.159048	0.425607	0.670394	0.821849	19.374	13.7169	12.1301	12.7348	14.0341	18.4653	17.4743
A430078G23Rik	87.9728	0.131733	0.289137	0.455607	0.648673	0.807835	1.92982	2.08404	2.64092	2.99984	2.80237	3.72289	1.52477
A430105I19Rik	207.387	0.181634	0.149625	1.21393	0.224775	0.44587	3.394	3.44504	3.67677	3.10272	3.4583	3.73945	3.46063
A4galt	136.873	-0.0290279	0.196265	-0.147901	0.882421	0.944446	5.92461	4.64653	5.50478	5.34784	7.5417	5.68453	6.07531
A630073D07Rik	23.6058	-0.279505	0.426178	-0.65584	0.511927	0.714541	14.8098	13.7328	8.84862	12.2173	17.805	11.2732	24.2021
A730017C20Rik	139.127	-0.113061	0.20107	-0.5623	0.573912	0.758248	9.08747	6.60382	7.55724	6.58622	8.33049	7.03455	10.5523
Crtac1	35.2542	1.99042	0.376675	5.28419	1.26263e-07	9.45011e-06	1.14841	1.06743	1.62008	1.5602	0.433429	0.510489	0.298335
A930033H14Rik	109.924	-0.360627	0.229694	-1.57003	0.116408	0.301617	3.03617	2.86714	2.38002	3.08674	3.15149	6.19913	3.90718
AA467197	32.968	0.0784734	0.44515	0.176285	0.86007	0.931272	5.12293	7.15152	7.5597	12.889	5.96586	8.20484	14.1852
Aaas	857.887	0.121632	0.116166	1.04705	0.295076	0.524793	37.4935	35.6665	33.4235	37.2424	42.0078	38.4451	37.9684
Aacs	352.742	-0.0279541	0.153355	-0.182284	0.85536	0.928998	7.88145	6.03154	8.04102	7.74768	10.2612	8.97187	7.62538
Aaed1	1425.96	-0.21988	0.107564	-2.04417	0.0409365	0.154072	56.7004	49.232	47.7692	53.0107	65.3441	72.9757	77.3819
Aagab	1898.44	-0.00905438	0.0888351	-0.101923	0.918817	0.961566	31.6915	24.8027	26.2505	26.1678	33.3476	34.2536	30.1017
Aak1	1361.65	-0.18399	0.133852	-1.37458	0.169261	0.377253	6.25104	5.44535	6.09837	5.41755	6.06917	10.4354	6.92881
Aamdc	302.865	0.318798	0.151862	2.09926	0.0357939	0.141191	144.395	110.197	94.2135	156.237	130.522	131.202	110.538
Aamp	2170.22	0.273377	0.108234	2.52581	0.0115432	0.0654404	84.959	78.804	87.2891	90.3946	91.5318	91.7538	72.912
Aar2	495.419	0.284402	0.112933	2.51833	0.0117913	0.0663762	15.4879	13.634	15.7502	15.5677	14.7344	16.3342	12.8937
Aard	18626.2	0.00149868	0.104422	0.0143521	0.988549	0.994121	1776.55	1682.7	1663.09	1741.4	1964.52	1938.35	2158.79
Aars	2728.82	0.120693	0.0958375	1.25935	0.207904	0.426769	35.7951	32.2394	36.1665	34.7413	38.9741	37.753	36.4566
Aars2	242.21	0.118784	0.154432	0.769168	0.441793	0.658452	5.38883	4.43764	4.97739	4.62147	5.67371	6.37744	4.0307
Aarsd1	335.347	0.152893	0.160888	0.950307	0.341956	0.570372	21.3342	18.4145	18.2413	16.0065	23.3521	18.5354	17.5287
Aasdh	298.313	-0.0468073	0.136637	-0.342565	0.731925	0.86096	6.55552	7.12892	6.68532	6.3987	7.35671	9.90441	7.12264
Aasdhppt	881.203	0.0994243	0.101737	0.977267	0.328437	0.558741	54.4292	49.3586	46.0025	47.3108	52.4997	55.9082	56.5824
Sap25	172.504	1.97798	0.221211	8.94156	3.83713e-19	2.51943e-16	14.5345	18.8003	21.1098	21.5816	5.04896	6.80848	5.43668
Aatf	1115.58	0.108888	0.0861781	1.26353	0.2064	0.425171	82.2553	75.5275	77.8957	80.5705	81.7779	98.2258	86.0503
Abat	3484.21	0.297983	0.132828	2.24338	0.0248725	0.110719	65.1228	58.3338	72.9301	76.7312	72.6326	68.4487	56.994
Abca1	9157.25	-0.0381677	0.180853	-0.211043	0.832854	0.917041	60.7218	83.9551	94.4246	57.162	86.2116	112.94	76.2051
Abca12	135.807	0.380684	0.203796	1.86797	0.0617669	0.200185	2.04348	1.19063	1.48186	1.8444	1.31819	1.64868	1.51761
Abca16	53.885	0.316575	0.285466	1.10898	0.26744	0.496042	1.43154	1.58062	1.38196	1.18849	0.927803	1.88396	1.30034
Abca17	72.3079	-0.188904	0.249019	-0.758595	0.448095	0.664142	1.38451	1.2471	0.795868	1.06987	1.43236	1.95429	1.25447
Elavl3	230.047	1.96878	0.243628	8.0811	6.41829e-16	3.09041e-13	2.82785	5.51566	5.34696	4.99122	1.43671	1.61034	1.23262
Abca3	760.173	0.0299463	0.142767	0.209757	0.833857	0.917214	10.1892	7.04625	9.69252	8.73149	9.81678	12.8761	8.1101
Abca5	1258.41	-0.26165	0.131839	-1.98462	0.0471862	0.168214	15.9801	14.6053	15.7032	17.3261	24.0978	20.8114	23.2781
Abca6	412.325	1.06202	0.493817	2.15064	0.0315048	0.130111	11.9346	11.4775	8.9631	10.8815	2.19333	11.372	5.62949
Abca7	167.594	-0.337128	0.172122	-1.95866	0.0501524	0.175158	1.64917	1.10408	1.34957	1.27731	1.93396	2.45687	1.64574
Abca8a	103.875	0.0516611	0.222113	0.232589	0.816081	0.90945	1.86052	1.69836	2.19221	1.63359	1.64101	2.38779	2.38153
Abca8b	206.164	-0.535547	0.202667	-2.6425	0.00822975	0.0517457	2.71718	2.57149	2.16072	2.59962	2.89437	5.92885	4.48903
Abca9	341.469	-0.031288	0.154555	-0.202439	0.839573	0.919994	4.75758	4.75576	5.2859	5.17195	4.74753	7.53073	6.19182
Abcb10	333.244	0.0711436	0.199544	0.35653	0.721444	0.854271	6.14036	6.05878	5.45807	5.82079	8.49829	7.29814	4.21967
Abcb1a	154.697	-0.137375	0.206477	-0.665325	0.505843	0.70916	2.7646	2.28924	3.44975	3.53559	3.60374	4.14045	4.28717
Abcb1b	57.8636	-0.572821	0.305517	-1.87492	0.0608031	0.198474	1.56508	1.10206	1.07245	0.852853	1.26083	2.8761	1.99205
Smpd3	91.7221	1.94407	0.326307	5.95781	2.55643e-09	3.35706e-07	1.08601	1.40165	2.42731	2.81374	0.663573	0.580556	0.578659
Abcb7	652.968	-0.0664705	0.135324	-0.491196	0.623288	0.791039	18.8415	13.4358	11.9292	13.1926	16.7775	18.7038	18.3375
Abcb8	460.757	0.0801163	0.145218	0.551698	0.581155	0.762608	9.56895	8.37485	11.0016	9.79553	11.0944	13.5059	8.49442
Gm8334	249.156	1.92951	0.172826	11.1645	6.08309e-29	1.09838e-25	16.5179	14.9072	17.5831	17.6438	5.80235	4.43216	5.03298
Abcc1	5507.98	-0.0811889	0.0860295	-0.943733	0.345306	0.573327	72.1887	57.5953	58.4079	53.5816	73.4528	84.5566	69.8929
Abcc10	189.145	0.129068	0.192075	0.671968	0.501604	0.705999	2.3782	1.88884	2.75995	2.30862	2.06125	3.41653	2.08954
Mei1	923.941	1.91866	0.169957	11.2891	1.4858e-29	3.06605e-26	21.6322	26.5759	31.587	30.1235	9.56499	8.90651	7.41956
Abcc5	994.774	-0.0317174	0.108253	-0.292993	0.769527	0.883167	18.5829	18.7357	16.1872	16.972	19.6629	26.567	19.9139
Rad51ap2	141.411	1.91397	0.343206	5.57674	2.45071e-08	2.36003e-06	7.03888	7.59361	15.0154	18.4689	4.26826	3.57361	3.81961
Abcc9	178.231	-0.191036	0.152492	-1.25276	0.210294	0.430015	2.59566	2.2809	2.10666	2.17506	2.49852	3.65215	3.2626
Abcd1	237.432	0.467754	0.184201	2.53936	0.0111055	0.0636933	4.69157	4.41265	5.73185	6.48078	4.2802	5.31999	4.12525
Abcd2	625.496	-0.159458	0.110768	-1.43957	0.14999	0.350469	13.0302	11.3013	12.6625	13.4432	16.0918	19.9239	14.9048
Abcd3	3582.96	-0.0380056	0.0894799	-0.424739	0.671027	0.822056	127.352	107.791	105.579	98.7173	137.75	142.453	122.749
Abcd4	55.8658	-0.0830532	0.303264	-0.273864	0.784189	0.8907	2.16226	1.37631	1.60452	2.31847	2.21376	3.46088	1.62256
Abce1	4500.24	-0.0619876	0.11729	-0.528497	0.597154	0.774109	181.132	151.111	138.272	137.37	188.507	178.642	199.682
Abcf1	2805.58	0.0166911	0.079691	0.209448	0.834098	0.917214	73.7964	64.8961	71.4639	67.3099	79.5134	92.7554	71.1856
Slco1c1	26.3635	1.91094	0.48565	3.93481	8.32639e-05	0.00160795	0.884085	1.85608	1.53932	1.42274	0.705645	0.228375	0.337133
Abcf3	1321.08	0.0753248	0.089786	0.838937	0.401504	0.625241	34.0746	31.1317	31.6784	31.1833	37.2747	37.8573	33.7664
Abcg1	588.962	-0.104876	0.118158	-0.887588	0.374763	0.601392	11.3919	10.3291	13.09	10.8912	13.875	16.1975	13.9972
Abcg2	465.711	0.0127259	0.115827	0.10987	0.912513	0.959404	21.4689	20.2742	20.2006	23.4078	25.0287	26.8339	23.1045
Abhd10	307.007	0.00303272	0.131514	0.0230601	0.981602	0.99109	14.7228	11.5861	10.5827	11.0867	13.4583	15.37	13.6914
Abhd11	440.44	-0.257668	0.110168	-2.33887	0.019342	0.0936627	33.295	25.3729	27.2378	29.2987	43.9895	46.8744	39.0087
Abhd12	1179.32	0.263523	0.139319	1.89151	0.0585557	0.193752	53.6354	45.5518	61.9829	62.4345	57.8596	63.1223	47.0468
Abhd13	920.42	-0.0241832	0.0989461	-0.244407	0.806915	0.903768	21.2744	20.0485	18.3758	20.0693	24.576	24.9947	23.2019
Abhd14a	170.442	-0.141735	0.173987	-0.81463	0.415284	0.636678	15.3783	11.3264	12.5668	14.1974	17.0244	15.8481	17.6942
Abhd14b	126.649	-0.317879	0.184155	-1.72615	0.0843201	0.24558	5.3633	5.28174	5.30747	4.7584	6.8613	7.45322	8.08236
Abhd16a	602.93	0.137148	0.103439	1.32588	0.184881	0.398597	22.7165	20.3827	20.8881	22.07	23.8794	24.5716	22.1778
Abhd17a	757.04	0.176093	0.14689	1.19881	0.230602	0.452694	44.9916	38.4892	45.7121	37.2969	50.6666	45.3371	33.7042
Abhd17b	476.137	-0.146302	0.11063	-1.32244	0.18602	0.399801	28.7462	22.6687	24.0002	25.5162	32.9677	34.9682	32.0394
Abhd17c	166.682	-0.288816	0.164899	-1.75147	0.0798645	0.237334	7.19096	5.84466	5.32068	5.45857	7.77781	10.7641	7.58457
Hist1h4c	6811.69	1.89445	0.391341	4.84091	1.29243e-06	6.48234e-05	1325.79	2643.96	3332.25	2898.08	1097.04	699.863	689.602
Abhd2	1407.98	0.192798	0.211508	0.911537	0.362013	0.589315	13.7435	19.656	19.7438	9.7453	16.4103	17.2383	15.2677
Meikin	13.5093	1.8869	0.565563	3.33633	0.000848935	0.00964821	1.95539	1.95712	1.60818	2.46793	0.695087	0.904769	0.392533
Abhd4	6405.97	0.0215818	0.0852568	0.253139	0.800161	0.900181	233.381	200.237	227.64	206.018	272.513	279.913	223.049
Abhd5	627.946	0.0937297	0.110042	0.851762	0.394346	0.619436	25.1694	21.1283	20.9324	20.3798	25.4048	24.5819	22.8756
Abhd6	547.781	-0.139242	0.118651	-1.17354	0.240578	0.465277	29.9558	24.4088	22.1668	20.9459	29.3998	36.6473	29.5262
Abhd8	295.132	-0.120128	0.159222	-0.75447	0.450567	0.666166	9.81409	9.1095	11.1004	8.67658	14.1816	12.8028	10.3111
Abi1	2767.35	-0.0831366	0.0884198	-0.940249	0.34709	0.575495	130.711	106.003	112.929	105.066	135.904	140.325	142.918
Abi2	3346.52	0.0274416	0.0749727	0.366021	0.714349	0.850542	83.0278	72.5465	75.2701	75.3411	85.8067	90.5961	87.8077
Abi3bp	481.098	-0.359399	0.142211	-2.52722	0.0114971	0.0652813	10.8951	11.287	11.1719	11.5769	13.4915	19.9839	18.951
Abl1	1775.89	-0.0633442	0.121381	-0.521862	0.601767	0.777202	19.3746	17.6371	20.2748	17.8719	20.5744	30.5013	19.1542
Abl2	1800.65	-0.0895941	0.123582	-0.724976	0.468466	0.680442	16.6206	13.598	15.9676	12.8375	15.5631	24.623	14.6631
Ablim1	335.419	-0.270186	0.163557	-1.65193	0.0985478	0.271653	7.51007	5.13297	6.66389	7.82858	6.65016	11.0383	9.13234
Abr	771.282	0.185226	0.0980029	1.89	0.0587578	0.19409	13.3062	12.3289	13.5044	12.2799	12.6112	15.1543	12.142
Abracl	524.858	0.273508	0.125107	2.18619	0.0288019	0.122294	134.261	130.262	131.195	119.167	137.858	127.473	139.526
Abraxas1	451.05	-0.170862	0.148059	-1.15402	0.248494	0.474428	38.7808	29.9869	28.0851	27.8642	38.193	39.3635	46.5462
Abraxas2	888.469	-0.0200192	0.113456	-0.17645	0.859941	0.931272	37.3553	32.6906	30.6069	31.3086	37.614	38.6335	42.2528
Abt1	332.909	0.229858	0.137976	1.66594	0.0957263	0.26746	6.59005	7.19026	6.50253	7.17184	7.37709	7.70916	6.00076
Abtb1	311.977	-0.136817	0.123291	-1.10971	0.267124	0.495647	11.6665	10.7963	9.55671	10.6022	12.9763	15.4151	13.0719
Abtb2	1262.9	0.217597	0.11573	1.88022	0.0600783	0.196698	18.6527	17.9261	22.1035	19.1632	18.9261	23.3299	17.1273
AC034099.1	50.2603	-2.76796	2.71427	-1.01978	0.307833	0.538492	0	6.55717	0	0	11.9861	9.96393	20.6531
AC079644.16	50.9399	0.0182429	0.387802	0.0470419	0.96248	0.982872	54.0081	31.4098	36.0708	45.1882	49.6159	22.356	73.7044
AC099934.3	96.4084	0.00506492	0.272114	0.0186132	0.98515	0.992567	7.62932	11.9179	12.8459	8.48064	11.812	10.5914	14.4657
AC099934.7	220.861	0.131862	0.165995	0.794372	0.426979	0.646239	50.7918	41.7478	37.0765	37.5736	40.5941	43.4426	51.3029
AC123954.1	176.504	-0.156653	0.2147	-0.729638	0.465612	0.678117	8.87277	6.54537	5.89239	8.08203	9.81829	7.80211	11.4918
AC149222.1	94.6672	-0.0375438	0.303052	-0.123885	0.901406	0.954057	0.907373	1.08124	1.08036	1.95351	1.22413	1.5675	1.78555
AC152453.1	141.153	-0.255741	0.178086	-1.43605	0.150987	0.351889	14.3466	10.4381	14.0137	11.2585	16.8138	20.7255	15.8925
AC154550.1	512.258	0.170663	0.218997	0.779296	0.435805	0.65364	11.3692	14.1656	10.7143	13.5284	17.41	9.86414	12.3136
AC154682.1	63.0658	0.450298	0.237342	1.89725	0.0577949	0.192228	2.8658	2.45228	2.72611	2.26632	2.14051	2.40519	2.18979
Hist1h2bm	3237.44	1.87597	0.458751	4.08929	4.32698e-05	0.000969778	997.907	1923.56	2784.47	2811.49	890.901	612.437	617.864
AC163637.2	73.1458	0.48775	0.2426	2.01051	0.0443769	0.161671	3.15251	2.7385	2.79359	2.09951	2.22425	2.06063	2.39267
C2cd6	258.517	1.85443	0.207159	8.95171	3.50015e-19	2.4076e-16	17.7835	27.9724	25.2495	26.6473	7.3288	8.95587	8.17374
Acaa1a	298.928	0.114337	0.145097	0.788	0.430697	0.649213	14.3586	11.619	12.3732	11.8207	14.8897	13.9111	11.4948
Acaa1b	75.1463	-0.378061	0.253833	-1.48941	0.13638	0.331987	3.3888	2.36229	2.44061	2.98164	3.65706	6.40295	3.31063
Acaa2	1845.85	0.103394	0.128944	0.801847	0.422641	0.642797	127.633	111.51	138.069	130.647	163.512	136.64	123.766
Acaca	6433.55	0.315315	0.132936	2.37193	0.0176956	0.0877476	55.7123	58.3016	66.6773	68.5943	58.9701	74.7662	48.2303
Acacb	388.285	-0.339309	0.20811	-1.63043	0.103011	0.279334	2.66615	2.37438	3.21858	2.70771	2.93889	6.31354	3.31724
Acad10	94.0463	-0.0594829	0.212252	-0.280247	0.779288	0.888143	2.26917	1.33059	1.63406	1.82206	2.08493	2.53314	2.0145
Acad11	830.066	0.0605502	0.105647	0.573136	0.566553	0.752953	31.3677	25.6832	25.9156	24.5471	28.9231	31.7753	31.3777
Acad12	172.487	-0.250921	0.21193	-1.18398	0.236422	0.459886	2.99701	2.6847	3.31666	3.33631	4.82736	6.16809	3.08618
Acad8	601.872	-0.139154	0.10474	-1.32857	0.18399	0.397567	20.7748	18.608	19.2702	19.5521	24.7003	26.424	25.989
Acad9	708.216	0.0592956	0.0935115	0.6341	0.526016	0.724614	24.9889	17.7454	19.9016	21.3731	25.9845	20.5188	21.2316
Acadl	958.778	-0.147515	0.104493	-1.41172	0.158032	0.362116	66.8921	55.3101	52.3185	55.417	69.5606	80.4128	78.9527
Acadm	1296.74	-0.21213	0.0977972	-2.16908	0.0300768	0.125813	73.1071	59.4582	60.2703	58.9024	86.0352	89.835	87.919
Acads	285.082	-0.109825	0.137418	-0.799202	0.424173	0.64395	10.7463	9.43696	9.23697	10.8014	13.6464	14.1297	11.0291
Acadsb	2386.35	-0.054036	0.0970921	-0.556544	0.577839	0.760259	46.6463	42.5565	41.9008	43.4811	48.1245	56.6225	52.2629
Ibsp	25.1537	1.85359	0.515664	3.59456	0.000324937	0.00463348	1.20907	1.68335	3.0711	1.94916	1.06908	0.582637	0.319724
Mdga1	129.296	1.84249	0.276218	6.67042	2.55072e-11	5.66848e-09	0.979617	1.68942	1.49428	1.24393	0.588336	0.377862	0.387575
Acap3	346.686	-0.086645	0.12589	-0.688262	0.491288	0.698421	4.97574	4.0215	5.21332	4.8214	5.64819	6.92884	5.6303
Acat1	1937.7	0.0997564	0.125859	0.792603	0.428009	0.646918	72.8382	63.6649	60.1292	63.2229	78.5324	64.5162	72.746
Acat2	1105.93	0.371352	0.161006	2.30644	0.0210858	0.098897	47.807	54.1799	52.476	56.9962	58.8519	42.7797	47.1155
Acat3	171.369	-0.205687	0.219454	-0.937269	0.34862	0.576973	11.2362	6.04371	5.56692	5.87732	9.86224	10.4413	8.87238
Acbd3	1386.19	0.153249	0.0882209	1.7371	0.0823692	0.242381	52.55	46.0995	43.683	50.6889	49.82	58.2016	49.3306
Gm10644	47.7474	1.84146	0.314216	5.86047	4.6156e-09	5.3768e-07	1.65041	1.67261	2.02698	2.17837	0.609887	0.777457	0.524412
Acbd5	2922.17	-0.113211	0.0981918	-1.15296	0.248928	0.474814	123.819	95.3097	96.3642	106.555	134.454	136.678	138.953
Acbd6	430.254	0.180494	0.122285	1.47601	0.139942	0.336574	18.046	15.2789	19.5288	17.1125	19.0439	20.6483	14.0186
Accs	146.058	-0.0554626	0.2025	-0.27389	0.784169	0.8907	5.37075	3.12409	3.89489	4.59957	4.96051	6.09517	4.89635
Acd	296.092	-0.0706652	0.14344	-0.492646	0.622263	0.790553	6.85675	5.98061	5.2584	5.1878	7.27467	7.06995	7.18837
Ace	811.744	0.00939206	0.122682	0.076556	0.938977	0.970438	11.5129	10.223	14.512	12.8364	14.4707	15.2988	12.9805
Ace2	38.1867	0.229624	0.314653	0.729768	0.465532	0.678117	1.46477	1.03587	1.29812	1.31134	0.979144	1.41311	1.53301
Acer2	181.569	0.115378	0.146715	0.786411	0.431627	0.649928	3.7733	3.35836	3.52772	3.36	3.73477	4.13749	3.64932
Hist1h4a	3860.95	1.83763	0.504148	3.64503	0.000267365	0.00398976	1408.34	2578.82	3396.42	2057.44	1243.48	600.328	547.869
Acin1	2620.28	-0.113502	0.105932	-1.07147	0.28396	0.513946	51.9777	47.992	54.6528	45.1598	53.5764	77.6841	65.4808
Ackr3	643.013	0.296666	0.154442	1.92089	0.054745	0.185813	19.2242	19.1966	18.2013	17.8083	21.7951	15.9912	16.0204
Ackr4	46.9927	-0.122391	0.297408	-0.411525	0.680688	0.827685	2.81958	1.76832	2.21966	2.27358	2.38332	2.1223	3.21287
Ccdc96	50.7003	1.83379	0.370453	4.95012	7.41669e-07	4.12054e-05	1.1003	1.90007	1.81144	2.65812	0.578624	0.622282	0.700468
Aco1	1243.51	-0.130467	0.0980185	-1.33105	0.183174	0.396846	29.8552	25.219	26.1073	23.7727	35.6678	36.4437	30.4583
Syngr4	72.0092	1.81107	0.370533	4.88774	1.01998e-06	5.32198e-05	6.24045	12.0069	12.7558	14.7234	4.31764	2.30563	4.79473
Acot1	448.607	0.121581	0.140551	0.865028	0.387024	0.612127	18.8634	14.8048	16.684	14.0303	20.0631	17.6039	15.1277
Acot11	117.064	-0.208369	0.201285	-1.0352	0.300578	0.530529	1.63948	1.20796	1.38263	1.60337	2.11983	1.9472	2.01212
Acot13	247.517	-0.0806434	0.14382	-0.560726	0.574984	0.758714	60.14	47.4567	59.218	61.2888	71.0248	77.1067	69.0189
Acot2	197.285	-0.0835867	0.148094	-0.564418	0.57247	0.757156	6.99558	6.83846	6.85335	6.16421	8.56434	8.75208	8.0697
Acot5	42.7949	0.921285	0.382192	2.41053	0.0159294	0.0816765	3.84136	2.03	3.93764	1.54992	1.98887	1.81631	1.30198
Acot6	207.568	-0.0884764	0.16728	-0.528912	0.596866	0.774034	6.43882	5.22546	4.37624	4.21838	5.57158	7.1395	6.3671
M1ap	2872.23	1.78596	0.440329	4.05596	4.99282e-05	0.00106846	94.031	162.676	212.46	253.907	81.1366	50.3373	53.6733
Acot8	118.628	0.308042	0.191021	1.61261	0.10683	0.285947	8.7405	10.3355	8.94757	9.14753	9.63489	8.90232	8.04911
Acot9	547.099	0.0528572	0.138816	0.380772	0.703373	0.842547	47.9944	44.3023	31.7782	37.31	46.1605	48.7449	44.4724
Acox1	1035.46	-0.0902007	0.0837239	-1.07736	0.28132	0.511539	23.5059	20.9495	21.764	20.8737	26.9828	30.4258	25.5794
Acox3	331.031	-0.227072	0.137163	-1.65549	0.0978249	0.270825	7.17191	5.30676	5.99121	5.21137	7.16453	10.2013	7.65494
Acp1	1016.69	0.0995347	0.122876	0.810045	0.417915	0.638812	48.6	42.3531	37.8041	37.374	47.499	43.0766	47.189
Acp2	789.084	-0.0393479	0.109279	-0.36007	0.718795	0.852602	16.3838	14.5613	13.0614	14.6095	18.9229	18.2766	16.2146
Acp5	45.3567	0.317887	0.307477	1.03386	0.301203	0.531242	3.50484	2.85815	3.23816	2.84192	3.28007	1.99658	3.17402
Acp6	415.888	-0.159102	0.112919	-1.40899	0.158839	0.363067	20.6246	17.1917	18.1125	19.2499	23.4727	26.7038	24.5872
Acp7	539.682	-0.228978	0.116888	-1.95895	0.0501184	0.175123	19.4803	16.9221	19.004	18.2274	26.4129	29.9204	20.9003
Acpp	58.3959	-0.303515	0.282618	-1.07394	0.28285	0.5129	1.50521	0.999691	1.03251	1.0238	1.11524	2.16621	1.92195
Acrbp	43.5783	0.175086	0.302959	0.577918	0.563319	0.750798	3.16873	2.53032	2.31252	2.13556	2.40244	3.60657	1.9827
Acsbg1	9491.64	0.0454198	0.103753	0.437769	0.661554	0.816137	288.358	255.876	273.7	270.273	345.357	305.848	279.77
Hist3h2ba	1033.79	1.76964	0.439495	4.02654	5.66043e-05	0.001185	153.14	243.622	401.306	358.41	137.406	86.2099	87.5361
Acsf3	129.894	0.169842	0.183817	0.923974	0.3555	0.583928	4.14827	3.69912	3.29826	4.1795	4.05015	4.8878	3.247
Kel	36.5306	1.76574	0.407067	4.33771	1.43976e-05	0.000405159	1.06888	1.67607	2.68437	1.66057	0.628732	0.605727	0.62193
Olfr32	31.2429	1.75821	0.469466	3.74512	0.000180306	0.00291008	1.10089	1.06329	1.92367	1.87927	0.953108	0.526838	0.238441
Acsl4	1526.07	-0.144545	0.0987427	-1.46385	0.143234	0.341517	46.5211	33.4889	35.5501	37.7109	49.5865	55.4525	46.331
Acsl5	259.714	-0.250361	0.150597	-1.66245	0.0964225	0.268885	5.59286	4.88335	4.15379	5.37357	7.38994	8.06913	5.9452
Acsl6	1979.39	0.354309	0.141808	2.49851	0.0124716	0.0690453	50.7358	57.2326	71.9928	63.3032	54.366	68.0785	49.5783
Acsm3	38.1838	-0.57976	0.317943	-1.82347	0.0682317	0.213798	1.76472	1.50245	1.83513	1.12638	2.12951	3.19005	2.81594
Acss1	1113.2	-0.309996	0.120254	-2.57784	0.00994211	0.059076	23.3027	18.4207	22.5443	22.321	32.2151	39.0031	25.5109
Klf1	24.6063	1.74483	0.538202	3.24196	0.00118713	0.0126274	0.652149	1.94281	1.45698	1.96153	0.594495	0.907187	0.207184
Acss3	204.187	-0.223938	0.163684	-1.36811	0.171277	0.379754	5.28251	5.26752	4.67604	4.96706	5.47041	9.74836	6.10883
Acta2	4594.72	0.0553368	0.111598	0.495857	0.619996	0.788991	286.11	291.694	253.264	281.771	336.815	299.261	306.316
Actb	31042.5	0.0131412	0.0869894	0.151067	0.879923	0.942915	1503.69	1512.05	1519.33	1390.46	1799.17	1796.3	1591.18
Actg1	10398.3	0.139875	0.0982646	1.42345	0.154606	0.357254	538.031	503.084	546.357	511.222	616.558	594.682	505.993
Actg2	95.4819	0.327775	0.237954	1.37747	0.168366	0.37607	7.8216	8.02033	7.15391	8.32781	9.3151	8.52367	4.99521
Actl6a	914.879	0.0965806	0.109645	0.880846	0.378401	0.60458	47.9239	47.1539	47.6379	45.2434	51.9895	51.2834	53.255
Actn1	306.857	-0.279604	0.170229	-1.64251	0.100483	0.274746	6.41186	6.52819	6.68606	7.70955	7.70832	10.6835	11.0108
Hist1h2ah	656.936	1.74226	0.403628	4.3165	1.58522e-05	0.000434506	548.022	1093.38	1243.22	1077.29	484.909	322.553	308.921
Actn3	1824.5	0.399325	0.191366	2.08671	0.0369147	0.144057	59.6174	55.6205	72.8316	54.8184	72.5132	52.4325	38.8362
Actn4	1971.89	0.0768884	0.0969125	0.79338	0.427556	0.646685	40.0224	39.3948	42.3135	44.1757	44.0051	53.5089	43.847
Actr10	1269.07	0.182438	0.10712	1.70312	0.0885462	0.253981	34.2637	35.3071	36.6478	36.5804	39.1663	39.142	34.5808
Actr1a	1954.02	0.13897	0.0961461	1.4454	0.148345	0.348285	55.8684	53.7948	55.779	52.5829	60.963	58.6701	56.0236
Actr1b	881.844	-0.229453	0.0985234	-2.32892	0.0198633	0.0953446	21.031	17.1404	16.9228	16.2707	24.7877	27.2626	22.8215
Actr2	1409.3	-0.190879	0.0854033	-2.23502	0.0254157	0.112272	45.4981	36.9204	40.4463	39.9662	55.816	60.1131	51.6683
Smc1b	9037.5	1.73758	0.177211	9.80518	1.06953e-22	1.28745e-19	392.677	556.304	571.715	624.831	201.113	179.644	202.604
Actr3b	281.705	0.0799326	0.134622	0.593757	0.552675	0.74458	15.2679	13.5586	13.2167	12.5224	13.9124	15.4231	15.6848
Actr5	232.327	-0.00216673	0.160021	-0.0135402	0.989197	0.994223	7.55367	7.20967	6.66956	5.48806	8.50581	8.5561	6.8234
Actr6	554.314	0.107552	0.114863	0.93635	0.349093	0.577359	57.6477	53.0743	51.3887	49.5463	57.6092	58.2661	60.6808
Actr8	738.021	0.181273	0.113442	1.59794	0.110056	0.290899	33.965	33.2879	37.3568	36.284	36.4868	37.9087	36.6885
Acvr1	170.356	0.0335891	0.286192	0.117366	0.90657	0.956777	4.07523	4.55193	8.45659	3.76063	4.76397	6.8078	6.98604
Acvr1b	418.095	-0.264989	0.128565	-2.06113	0.0392905	0.150109	7.31487	5.29908	5.27792	5.13949	7.65433	9.59535	7.23564
Acvr2a	914.182	0.103486	0.0967717	1.06938	0.284899	0.515001	23.6083	19.7924	18.4932	19.3722	20.3664	25.1524	22.3346
Acvr2b	234.861	-0.364224	0.162402	-2.24272	0.0249146	0.110835	6.47192	5.01496	4.90414	4.65387	6.57108	10.2998	6.74786
Acvrl1	386.012	-0.268706	0.163277	-1.64571	0.0998237	0.273719	6.15193	7.05135	7.84494	6.98656	9.03111	9.61569	11.0545
Acy1	199.346	-0.364184	0.178001	-2.04597	0.0407593	0.153685	13.1168	9.20177	10.2006	9.65377	17.8007	16.4825	13.9894
Acy3	88.2989	-0.22161	0.208939	-1.06065	0.288851	0.518504	5.61138	3.63353	4.76334	4.61332	6.36128	7.18294	5.75206
Acyp1	104.568	-0.134831	0.252376	-0.534246	0.593172	0.771022	38.6786	25.8128	18.4297	25.3288	40.7543	29.2523	36.9792
Acyp2	82.1958	0.387565	0.217799	1.77947	0.0751632	0.228287	24.64	26.9334	27.1657	28.1243	22.2625	15.3206	25.6178
Ada	33.7799	-0.622113	0.352651	-1.7641	0.0777145	0.233573	0.964948	1.29869	1.69669	1.56056	2.72184	2.12143	2.73739
Majin	270.686	1.73535	0.213109	8.143	3.85597e-16	1.98927e-13	17.2539	23.8357	24.1826	28.141	9.66441	8.49791	7.0023
Hormad1	2534.26	1.73436	0.317082	5.46976	4.50644e-08	3.99359e-06	423.079	685.551	711.023	836.818	262.166	206.418	262.191
Adal	414.978	0.274125	0.114433	2.3955	0.0165976	0.0841829	22.4197	20.8808	21.6433	21.1155	19.6327	23.7757	21.8609
Adam10	3555.35	-0.203756	0.0952084	-2.1401	0.0323464	0.132156	96.3582	78.5227	84.0726	83.3735	101.485	146.554	107.906
Adam12	413.097	0.0497157	0.164542	0.302145	0.762542	0.878898	4.19076	5.05166	5.52845	4.04835	5.78934	6.07925	4.50588
Adam15	552.829	0.0169407	0.190101	0.0891141	0.928991	0.967288	10.7643	12.1487	17.1155	9.71839	14.6537	16.4752	11.79
Adam17	2022.56	0.155595	0.0929717	1.67357	0.0942152	0.264414	57.83	52.5663	46.6746	47.1396	53.428	56.78	54.0735
Adam19	169.048	-0.0488403	0.18185	-0.268575	0.788257	0.893069	1.59289	1.69109	1.99252	1.85216	1.94832	2.8494	1.8511
Adam1a	64.339	-0.114024	0.252284	-0.451967	0.651293	0.809284	1.34498	1.20846	1.30053	1.26498	1.37223	2.38235	1.30518
Adam22	462.424	-0.114783	0.13301	-0.862961	0.388159	0.613385	12.8392	8.40202	8.23463	8.79922	10.2341	12.422	10.1335
Adam23	486.77	-0.267734	0.176638	-1.51572	0.12959	0.321914	11.2279	6.134	8.1008	9.11905	14.1437	12.6464	9.22508
Adam8	40.6219	-0.0535328	0.293916	-0.182137	0.855476	0.929054	0.965419	0.894254	1.10788	0.788437	1.16473	1.33111	0.987682
Adam9	1782.75	0.146998	0.112848	1.30262	0.192704	0.408634	48.4277	41.1516	47.7205	48.4219	55.4552	51.3999	45.4658
Adamts1	434.695	-0.369034	0.15824	-2.33211	0.0196948	0.0947671	6.58487	8.08114	5.99536	5.75739	11.013	10.6107	8.83756
Hist1h4j	1313.03	1.72065	0.396254	4.34228	1.4101e-05	0.000402396	229.578	418.099	531.056	442.347	199.895	141.939	106.427
Adamts12	222.202	0.192959	0.187245	1.03052	0.302766	0.532829	2.56335	3.50185	3.51742	2.98347	2.70328	4.1035	3.17966
Adamts14	90.0348	-0.47907	0.237553	-2.01669	0.0437281	0.16044	1.03936	1.01051	1.08122	0.947624	1.60936	2.43402	1.1693
Adamts15	189.627	0.354718	0.230708	1.53752	0.124167	0.314001	2.41263	2.25457	2.76899	1.85641	2.9045	1.92542	1.63526
Adamts17	120.191	0.609748	0.249578	2.44312	0.014561	0.07682	1.33938	1.69546	2.17042	1.6997	0.980799	1.97699	1.17347
Adamts19	61.9558	-0.567905	0.281422	-2.01799	0.0435927	0.160228	1.39129	0.963844	0.672661	1.02037	1.51523	2.45945	1.4373
Adamts2	901.21	-0.106954	0.1382	-0.773908	0.438985	0.655754	8.00649	7.52882	7.39306	9.17626	8.34657	11.5906	11.0184
Adamts5	3833.32	-0.209284	0.124775	-1.67729	0.0934854	0.263235	37.5305	43.1574	45.0676	36.7491	58.355	64.3689	48.541
Adamts6	175.712	0.0558054	0.191895	0.290813	0.771194	0.883552	3.94796	2.97685	3.26435	2.33867	3.17291	4.48077	3.20699
Adamts7	157.691	-0.0982086	0.169184	-0.580485	0.561588	0.749874	2.4074	1.72691	2.00602	1.82692	2.09581	2.98083	2.31782
Adamts9	2635.92	0.000470332	0.120122	0.00391546	0.996876	0.998189	26.3209	31.6012	29.6718	26.8508	32.2542	41.5498	30.3415
Adamtsl4	90.7876	0.217363	0.251921	0.862822	0.388235	0.613439	1.135	1.35602	1.93236	1.36533	1.42643	1.6341	1.36529
Zfp541	368.882	1.72006	0.166916	10.3049	6.69405e-25	8.7905e-22	10.2919	6.56771	9.35324	7.32178	2.77699	3.74648	2.48437
Adap2	77.8607	-0.236151	0.223296	-1.05757	0.290252	0.519863	4.13762	3.3007	3.94862	4.00041	4.79366	7.04964	4.57235
Adar	1124.08	-0.127577	0.110848	-1.15092	0.249767	0.475786	15.9333	14.4148	16.1619	15.8581	20.5488	26.2995	17.188
Rln3	23.47	1.70826	0.43893	3.89187	9.94725e-05	0.00183933	7.68104	4.10556	7.66148	5.77584	1.84652	2.25779	2.70062
Adat1	191.132	-0.356899	0.205152	-1.73968	0.081915	0.241412	6.39014	5.35115	3.33298	4.80282	5.8747	9.86416	6.98762
Adat2	35.8851	0.228584	0.32367	0.706225	0.480048	0.690659	2.05253	2.79298	2.1196	1.91284	2.44707	2.16272	2.09799
Adat3	49.3719	0.394464	0.297476	1.32604	0.184827	0.398597	0.509531	1.04247	0.872106	1.16125	1.11808	1.23771	0.616069
Adck1	340.911	0.286298	0.135303	2.11598	0.0343462	0.137242	13.2169	11.2799	12.5621	12.36	13.0926	13.2135	9.9366
Adck2	165.108	-0.0262637	0.193275	-0.135888	0.89191	0.949071	5.23653	3.97997	5.63079	3.98739	5.96698	6.83305	4.50865
Adck5	259.492	-0.265296	0.16167	-1.64097	0.100804	0.275361	11.5499	7.47115	7.35803	8.19873	12.2459	14.5022	10.1809
Tex12	673.821	1.69543	0.199991	8.47754	2.30009e-17	1.32899e-14	109.238	166.993	162.95	186.911	56.9012	54.4276	62.5598
Adcy2	66.7084	-0.265587	0.233499	-1.13742	0.255363	0.481933	1.11833	1.30725	1.15514	1.0898	1.52577	2.02135	1.52619
Adcy3	249.434	-0.312435	0.166998	-1.87089	0.06136	0.199188	3.99816	2.81978	3.74915	2.69723	4.51915	6.11729	4.04452
Adcy5	376.712	-0.0255589	0.116217	-0.219925	0.82593	0.914359	3.14266	2.77999	3.17114	3.05071	3.5452	4.2388	3.20958
Adcy6	282.828	-0.162422	0.147115	-1.10405	0.269572	0.498413	2.64349	2.64767	3.02785	2.5533	3.07222	4.26232	3.63419
Adcy7	1401.04	0.0359365	0.10716	0.335354	0.737358	0.863815	16.3311	17.0134	17.5786	18.2484	17.9023	23.3542	18.9274
Adcy9	735.895	-0.175364	0.114964	-1.52538	0.127164	0.318627	10.232	9.36914	10.5922	10.8733	14.0562	16.413	11.7386
Phyhipl	154.093	1.69332	0.250326	6.76445	1.33815e-11	3.06818e-09	9.58908	9.77449	15.2942	14.7786	4.01177	4.4766	3.74385
Add1	3974.59	-0.043803	0.083028	-0.527569	0.597798	0.774388	87.0392	70.5422	70.2029	73.1209	91.3418	95.4924	90.5057
Hist1h2bb	9059.61	1.68521	0.441303	3.81871	0.00013415	0.00232629	3160.56	5971.98	8126.4	7968.95	3345.92	1863.13	1938.26
Add3	6266.51	0.0994169	0.0866125	1.14784	0.251037	0.477386	136.206	131.889	131.037	141.206	152.914	157.121	142.312
Adgra2	100.125	-0.190605	0.208905	-0.912401	0.361557	0.589004	0.992385	0.912799	1.00815	0.887966	0.992172	1.67271	1.23598
AC163623.2	24.5614	1.68364	0.432772	3.89035	0.000100099	0.00184666	6.70045	3.70673	6.03532	3.49655	1.89135	1.76743	1.71177
Adgrb2	85.0422	-0.219319	0.235651	-0.930695	0.352011	0.580722	1.30453	0.93872	0.690813	0.804875	1.21416	1.55028	1.00745
Adgre1	183.23	-0.0393402	0.161878	-0.243024	0.807987	0.904126	5.54283	4.79864	5.36046	4.78094	6.77422	5.94149	5.95704
Adgre5	202.755	0.18016	0.16324	1.10365	0.269744	0.498581	6.93571	5.37487	5.05992	5.04666	6.39832	5.6351	5.31892
Adgrf5	152.222	0.175621	0.199963	0.878266	0.379799	0.605942	2.26831	2.2454	2.63329	2.45175	2.08852	2.49044	2.86878
Adgrg1	2074.72	-0.259612	0.131215	-1.97852	0.04787	0.170095	32.5028	33.8882	38.6367	30.1892	40.8026	61.8382	41.9464
Top2a	10202.2	1.68098	0.415194	4.04865	5.15135e-05	0.0010959	147.059	339.824	365.878	377.308	134.874	103.133	108.678
Adgrg7	60.4592	-0.601223	0.266138	-2.25907	0.0238792	0.107612	2.90017	1.78589	2.24073	2.82536	4.87903	4.12115	4.21321
Adgrl1	5449.93	-0.228711	0.167107	-1.36865	0.171109	0.379499	39.8725	31.3158	37.5946	29.8092	38.2224	71.8421	37.1781
Adgrl2	856.34	-0.319437	0.131186	-2.43499	0.0148922	0.0779766	19.0571	14.3778	13.7076	14.1166	18.9539	27.3252	22.9026
Adgrl3	109.414	-0.479351	0.218025	-2.1986	0.027906	0.119828	1.6386	1.62651	1.42509	1.51112	1.7787	3.42032	2.23354
Adgrl4	60.1871	0.301457	0.243895	1.23601	0.216454	0.436931	1.86584	1.73278	1.6271	1.98227	1.68691	1.84614	1.77534
Wbp2nl	122.368	1.6803	0.278376	6.0361	1.57884e-09	2.28064e-07	6.44487	12.04	11.7429	11.2233	4.36881	3.39036	3.69747
Adh1	352.725	-0.0733859	0.274544	-0.267301	0.789237	0.893739	21.3012	26.5944	22.227	10.2549	31.4337	25.7545	19.6126
Adh4	82.5899	-0.275468	0.214578	-1.28376	0.199225	0.416205	6.63688	5.89574	7.38133	7.03883	10.0694	10.1664	9.10023
Adh5	1703.11	-0.210096	0.0909546	-2.3099	0.0208938	0.0985006	114.369	101.433	95.2924	93.4275	142.833	145.636	132.631
Adhfe1	150.679	-0.280383	0.214756	-1.30559	0.191692	0.407193	5.60964	4.03491	3.81185	4.03249	6.67543	4.90673	6.97727
Adi1	262.229	-0.288444	0.171077	-1.68605	0.0917866	0.260231	19.8972	12.8682	11.7465	12.0551	19.994	21.4627	19.232
Adipor1	4125.7	-0.141848	0.082225	-1.72512	0.0845063	0.246008	106.178	90.7074	97.2485	92.8257	129.834	134.772	113.149
Adipor2	2108.22	-0.0089372	0.0752274	-0.118802	0.905432	0.956344	38.7944	35.2751	35.3295	35.2568	42.8997	49.4203	40.545
Adk	2203.97	0.122109	0.0998527	1.22289	0.22137	0.442342	178.518	162.168	155.166	172.491	191.394	178.486	175.973
Adm	13.6849	-0.390636	0.56348	-0.693255	0.48815	0.696358	0.512555	0.852803	0.565631	1.43952	1.07112	1.22384	1.67522
Adnp	230.032	0.223912	0.519507	0.431009	0.666462	0.819462	4.05214	3.31882	6.58992	6.49807	5.29447	8.89972	2.10054
Adnp2	1038.35	0.0565964	0.10164	0.55683	0.577643	0.76014	18.012	16.5033	17.3224	15.0942	17.5213	23.2417	16.9764
Ado	709.561	-0.0917537	0.106934	-0.858042	0.390869	0.616039	15.885	12.1584	15.1129	13.3545	17.8768	19.3247	16.5076
Adora1	4748.65	0.0340934	0.0828571	0.411473	0.680726	0.827685	69.7862	69.3746	69.3127	62.6654	75.7404	83.2317	75.251
Adora2b	28.1432	0.208052	0.377638	0.550928	0.581683	0.762878	1.80126	1.49756	0.806072	1.34524	1.15116	1.83394	1.24927
Adpgk	774.045	0.0526522	0.110215	0.477721	0.632849	0.797478	30.5616	30.3601	30.8078	29.644	37.1767	35.6475	31.1763
Adprh	453.779	-0.000941332	0.134496	-0.00699894	0.994416	0.996969	28.4936	21.5619	22.2559	20.705	27.5357	33.618	22.1672
Adprhl2	353.503	-0.0215747	0.15017	-0.143669	0.885762	0.945454	17.7835	14.4991	14.2937	13.3008	20.6417	17.2562	15.5171
Adprm	128.995	-0.112129	0.240168	-0.466877	0.640588	0.802193	19.1295	13.9026	8.52815	10.7554	15.1696	17.5171	17.2627
Adrm1	1366.04	0.0219114	0.101212	0.216491	0.828605	0.915713	78.8702	66.0997	77.6934	68.2085	87.3526	94.519	72.8945
Adsl	673.985	0.200964	0.121978	1.64755	0.0994457	0.27304	56.5621	39.3417	41.8985	39.9775	47.4508	45.9601	42.3767
Olfr142	23.8636	1.66934	0.484858	3.44294	0.000575434	0.00725318	0.962656	1.11965	1.73324	1.09933	0.709575	0.263761	0.193146
Aebp1	1056.43	-0.272717	0.122382	-2.22841	0.025853	0.113475	18.5793	19.709	22.8373	21.4807	25.2037	35.6377	26.9375
Aebp2	1239.36	-0.0136782	0.0933383	-0.146544	0.883492	0.944566	42.6112	39.6224	34.1905	33.4816	39.7589	53.2322	39.6296
Aen	822.78	-0.00270835	0.0915608	-0.0295798	0.976402	0.988259	27.9241	24.513	25.625	24.161	29.9764	31.8404	29.0081
Aes	3787.3	-0.146943	0.0889265	-1.65241	0.0984504	0.271603	193.919	171.047	196.596	191.22	249.809	254.145	228.888
Afap1	465.573	0.0726448	0.170173	0.426888	0.669461	0.821074	4.45359	4.56272	5.3197	6.45405	5.03557	6.72824	5.92663
Afap1l1	88.8768	-0.220213	0.213443	-1.03172	0.302204	0.532098	1.86089	1.82234	2.23659	2.08783	2.38792	3.45573	2.59434
Afap1l2	232.936	-0.418632	0.221613	-1.88902	0.0588888	0.194434	4.78562	6.04562	4.57299	4.38502	5.04709	9.32825	9.18027
Afdn	2776.61	0.0557633	0.0894306	0.623537	0.532932	0.730241	42.7375	38.2719	38.5338	35.8696	38.7556	53.5693	41.6237
Aff1	724.875	-0.37118	0.170651	-2.17508	0.0296238	0.124793	5.94519	5.25984	6.61981	5.39309	6.7785	12.9738	7.4146
Aff2	485.239	-0.230922	0.15048	-1.53457	0.12489	0.31495	11.9144	11.801	8.75639	9.99651	11.9256	16.2729	16.0522
Ugt8a	1557.36	1.66479	0.354527	4.6958	2.65571e-06	0.000111842	43.2131	67.312	83.5327	99.4207	32.1038	26.0055	26.2006
Aff4	6607.48	0.121566	0.0927911	1.3101	0.190161	0.405084	68.5331	64.2469	69.2244	74.1002	69.8774	88.2296	69.8776
Afg1l	126.431	-0.289335	0.171403	-1.68804	0.0914041	0.259624	5.33095	4.27313	4.25258	4.74121	6.49058	7.78136	6.21974
Afg3l1	496.013	-0.102007	0.104559	-0.975594	0.329266	0.559387	8.84734	7.29148	7.92891	7.62015	9.86047	11.6656	8.93087
Afg3l2	1307.65	0.071627	0.0881731	0.812345	0.416594	0.637751	39.8868	34.8177	37.2007	36.2848	42.4558	46.8601	36.5935
Afmid	101.275	0.481998	0.264404	1.82296	0.0683096	0.213949	5.47381	3.56829	3.57215	3.73043	3.63621	4.87974	1.98422
Afp	89.8499	-0.413436	0.20374	-2.02923	0.0424344	0.157815	5.88298	4.36432	4.36766	4.60476	6.64471	8.90531	7.28475
Aftph	2398.25	0.213531	0.0806146	2.64878	0.00807825	0.0511575	83.4605	79.2354	75.7792	75.3761	79.4822	84.2947	79.0075
Aga	471.953	0.176683	0.136934	1.29029	0.196951	0.413272	55.6659	53.9352	54.3441	59.1976	60.2331	54.2862	62.9661
Agap1	1267.95	-0.150006	0.109015	-1.37602	0.168816	0.376514	19.7316	14.2168	15.5947	14.5132	19.1508	25.5127	18.0471
Crb3	13.1973	1.65946	0.608618	2.7266	0.00639908	0.0437082	1.91357	0.90704	2.35249	2.97413	0.555257	0.791816	0.422581
Agbl1	89.9533	0.121102	0.22328	0.542377	0.587559	0.766816	3.02775	3.80809	2.9206	2.64057	3.03262	4.37529	2.84186
Agbl2	100.359	0.369137	0.206591	1.7868	0.0739697	0.226088	3.24495	2.85495	3.36007	3.0154	2.28431	3.54704	2.42007
Agbl3	156.121	-0.290339	0.21505	-1.3501	0.176985	0.388104	29.2256	17.7049	18.5196	21.476	31.7327	33.6999	30.7579
Hist1h4f	176.166	1.64611	0.516185	3.18899	0.00142769	0.0146263	119.746	359.585	333.876	419.711	160.561	108.538	106.89
Agbl5	401.325	-0.108035	0.139243	-0.775875	0.437823	0.655305	9.97684	9.07364	8.9153	8.71846	11.0885	15.0849	9.12125
Agfg1	2295.9	0.0162074	0.0731711	0.221499	0.824704	0.913845	83.625	69.8735	71.3492	75.022	85.6492	92.55	81.4908
Agfg2	1945.67	0.258873	0.118257	2.18908	0.0285912	0.121793	54.381	43.9855	46.4781	45.4792	53.8233	44.5121	42.742
Aggf1	1488.43	-0.181782	0.0790715	-2.29896	0.0215072	0.100152	50.5328	45.3178	43.8217	45.9783	58.1967	70.2852	60.5032
Agk	455.397	-0.121935	0.115119	-1.05921	0.289504	0.519037	18.143	16.9804	14.2969	15.7075	20.7337	22.474	19.7564
Agl	1099.16	-0.139279	0.139926	-0.995377	0.319553	0.549854	19.7595	13.68	12.6411	11.5969	17.2495	23.4586	16.5809
Agmo	340.508	-0.0724111	0.130162	-0.556315	0.577996	0.760323	21.2483	15.3007	16.9245	16.0592	19.5286	23.0238	22.747
Ago1	748.078	-0.411133	0.166638	-2.46723	0.0136163	0.0733363	8.75931	6.22528	6.6385	5.35628	8.38596	14.5831	9.09651
Ago2	697.645	-0.462468	0.178858	-2.58567	0.00971898	0.0583017	3.42815	3.18669	3.24556	2.82765	3.95117	7.87643	4.06728
Ago3	2265.51	0.254898	0.121755	2.09354	0.0363013	0.142454	16.1323	14.6883	15.3204	16.0729	13.1915	20.9615	13.3047
Cd209c	1677.65	1.59543	0.42182	3.78226	0.00015541	0.00261058	73.9609	179.783	181.884	207.507	67.7613	57.4289	64.6837
Agpat1	991.136	0.222365	0.110462	2.01305	0.0441094	0.161225	34.073	28.5023	34.905	28.8843	33.6792	33.4726	27.0722
Agpat2	105.259	0.0484014	0.244058	0.19832	0.842795	0.922356	5.25946	6.89233	6.89063	4.42271	6.87126	5.905	7.21573
Agpat3	1396.12	-0.053478	0.13165	-0.406214	0.684586	0.829993	40.4433	29.8197	38.3977	40.7627	54.7321	50.3693	36.7703
Agpat4	905.291	-0.0380297	0.110369	-0.344568	0.730419	0.860374	36.3145	28.6768	33.2289	33.3694	43.1372	40.7748	36.1041
Agpat5	1264.5	0.159992	0.087212	1.83452	0.0665765	0.210345	48.5348	45.9821	47.3149	47.1821	51.4613	51.1464	45.0869
Agps	2222.9	0.0182887	0.0765124	0.239029	0.811083	0.906328	71.3331	60.8579	62.2306	61.2928	71.6971	82.6002	70.1235
Agrn	804.241	-0.0433019	0.140406	-0.308405	0.757774	0.875867	7.87389	6.45238	7.07824	5.34985	7.15296	10.5632	6.74932
Agt	551.522	-0.124586	0.143341	-0.869158	0.384761	0.61037	23.2765	18.7958	21.6857	19.9615	31.7024	25.9095	22.4166
Agtpbp1	1504.21	0.160252	0.0929981	1.72317	0.0848576	0.246633	58.87	46.207	45.2101	41.6674	49.9471	57.4471	44.6521
Agtr2	42.5362	-0.0119544	0.305152	-0.0391751	0.968751	0.985118	1.85569	1.48543	1.087	1.4847	1.32395	2.22777	1.8109
Agtrap	1451.41	-0.0729692	0.114068	-0.639697	0.522369	0.721793	28.1211	20.9325	25.4706	26.0358	33.5532	34.7299	26.0356
Ahctf1	6915.77	-0.0985281	0.0990241	-0.994992	0.31974	0.549854	108.973	81.5816	76.2215	82.8357	103.243	127.246	104.741
Ahcy	623.961	-0.261245	0.184015	-1.41969	0.155697	0.358755	19.8957	12.4131	22.166	19.4414	25.9347	34.0301	20.427
Ahcyl1	2037.67	-0.0498085	0.0835974	-0.595814	0.5513	0.743691	57.2844	48.064	53.6884	52.4957	59.0116	75.6254	63.0802
Ahcyl2	1296.37	-0.0251244	0.0965872	-0.260121	0.79477	0.896583	34.1043	25.6797	28.218	31.5803	36.9168	38.4056	32.9796
Ahdc1	427.94	-0.392055	0.397518	-0.986258	0.324007	0.554667	3.30886	2.61996	4.7772	3.2748	3.60451	9.09413	3.52084
Ahi1	1194.39	-0.167578	0.133423	-1.25599	0.209121	0.428597	31.0968	28.1642	20.9206	21.1966	33.3788	36.4012	31.3891
Ahnak	13910.9	-0.117013	0.0931211	-1.25657	0.208911	0.428237	67.3682	66.7533	64.7604	69.1398	75.4828	95.333	89.1989
Ahr	201.068	0.248803	0.144265	1.72463	0.0845948	0.246167	4.11199	4.05304	3.74292	3.83717	3.7637	4.60512	3.53
Ahsa1	1263.16	0.0551709	0.0944013	0.58443	0.558931	0.748663	90.8478	91.3785	90.3358	83.726	103.22	107.511	93.7817
Ahsa2	410.399	-0.0505936	0.133034	-0.380306	0.703719	0.842887	14.4657	16.5005	14.7771	15.3182	18.6013	18.7995	18.9975
Ahsg	634.31	0.0153051	0.145329	0.105313	0.916127	0.960705	39.7314	29.9748	33.8783	36.7678	48.1869	38.9362	34.8317
AI314180	5634.72	-0.103034	0.0921543	-1.11806	0.263539	0.49133	97.7232	79.1513	85.0152	83.309	98.2049	144.552	99.9645
AI413582	59.694	0.114773	0.257063	0.44648	0.65525	0.811809	10.0058	7.96276	6.9998	8.20009	10.1339	10.4404	6.91916
AI429214	47.2191	0.0520552	0.282322	0.184382	0.853714	0.928291	4.13892	3.11196	2.38244	3.41723	3.64135	4.53228	3.2357
Hist1h2bk	1252.45	1.59338	0.467924	3.4052	0.000661147	0.00798518	543.388	866.387	1392.86	1337.44	581.664	394.917	286.695
AI597479	685.269	0.0779605	0.120604	0.646418	0.518009	0.718379	23.7439	18.2127	17.3396	20.4398	23.8376	23.3565	20.0721
AI606181	125.14	-0.210069	0.172032	-1.22111	0.222046	0.443388	3.57182	3.18249	3.27715	3.42309	4.22632	5.42802	4.25909
AI661453	73.0616	-0.102746	0.245752	-0.418087	0.675883	0.824938	1.25168	0.860604	1.05915	1.29681	1.33349	2.00433	1.22149
AI837181	407.244	-0.0342235	0.125275	-0.273188	0.784709	0.891055	21.7969	17.1457	16.2664	16.2859	22.3516	23.1965	19.2342
AI846148	542.053	-0.0505662	0.122202	-0.41379	0.679028	0.827098	13.8433	10.632	11.2557	9.756	12.6588	16.7969	12.6017
AI987944	392.571	-0.264181	0.141562	-1.86618	0.0620156	0.200765	31.211	18.6343	20.5373	26.0327	31.8806	37.9521	36.3557
Aida	1243.37	-0.0616167	0.121345	-0.50778	0.611607	0.783007	78.351	67.7502	58.6472	59.9059	77.0635	76.3808	88.3454
Aif1	42.5962	-0.360182	0.315917	-1.14011	0.254239	0.480817	6.28746	6.73317	6.24907	5.99291	12.6888	9.60665	6.57342
Aif1l	63.0168	-0.594337	0.267555	-2.22136	0.0263263	0.115237	1.53656	1.21373	1.97947	1.9265	3.37842	3.05947	2.26689
Aifm1	944.776	-0.0532692	0.100167	-0.531806	0.59486	0.772591	42.842	38.5081	35.1934	34.8016	43.4123	52.8739	45.8781
Aifm2	264.593	0.0183921	0.175995	0.104504	0.91677	0.960881	12.6057	8.93677	11.6037	12.0912	14.8229	12.7138	9.7453
Aifm3	288.947	0.26852	0.126515	2.12244	0.0338006	0.135587	9.71599	9.09248	8.91189	8.35385	8.09264	10.3888	8.5196
Aig1	245.862	0.174337	0.169561	1.02817	0.30387	0.534098	24.0566	16.379	16.6821	15.1535	20.2472	19.6149	16.1315
Aim2	35.4625	-0.195991	0.32712	-0.599141	0.549079	0.742347	1.52492	1.62136	1.07991	1.74607	1.60583	2.81209	2.04004
Aimp1	812.125	0.139474	0.116832	1.1938	0.232556	0.454789	98.6467	87.8124	90.4346	89.5212	99.3569	92.4822	103.841
Catsperg2	44.6259	1.58738	0.35867	4.42575	9.61072e-06	0.000294592	1.91659	1.34234	1.18354	1.00118	0.352837	0.530711	0.719948
Aip	319.813	0.153826	0.137577	1.11811	0.263519	0.49133	21.5289	20.376	21.6058	23.9873	22.1218	23.8972	24.31
Ajuba	1711.64	0.125956	0.14794	0.851399	0.394548	0.619491	40.231	34.7895	31.2217	24.1552	37.4526	35.7517	32.7503
Ak1	192.5	0.0456322	0.167295	0.272765	0.785034	0.891167	6.49509	5.27879	6.34789	7.34834	7.61996	7.92513	6.42432
Ak2	902.365	0.0660691	0.104029	0.635105	0.52536	0.723917	58.0968	58.8813	58.8027	54.2981	62.5192	65.4969	54.3914
Ak3	1431.61	-0.103188	0.114306	-0.902731	0.366669	0.593382	52.7494	48.3708	46.6232	52.9984	61.3064	61.7073	68.2181
Ak4	419.238	-0.290751	0.157282	-1.8486	0.0645153	0.205904	10.3151	7.49462	6.16493	6.50308	9.63545	13.151	10.349
Ak6	885.765	-1.32304	0.545156	-2.4269	0.0152285	0.0793946	25.8595	26.9758	27.3044	137.55	165.045	217.125	241.432
Ak7	66.191	-0.353353	0.263814	-1.3394	0.18044	0.392893	1.57161	1.60648	2.13673	2.19649	2.50052	3.95094	2.40303
Ak8	27.2878	-0.766664	0.37108	-2.06603	0.0388254	0.148999	1.60108	1.18686	0.962766	1.45239	1.9826	2.8782	3.09129
Ak9	71.0173	-0.613111	0.25434	-2.41059	0.0159266	0.0816765	1.31213	0.920094	0.747986	0.759762	1.40624	2.17233	1.5012
Akap1	698.215	-0.126197	0.12224	-1.03237	0.301897	0.531768	18.2987	15.1449	13.7722	12.4171	19.9447	22.5981	16.115
Akap10	566.273	-0.0917762	0.134352	-0.683103	0.494542	0.700084	16.7309	13.8275	14.3446	15.2142	16.5306	26.2063	15.2268
Akap11	6304.68	0.0223126	0.0941852	0.236901	0.812733	0.90754	85.2133	78.4656	71.8448	68.9739	77.3022	107.45	84.8566
Akap12	23010.6	0.0433608	0.089837	0.482661	0.629337	0.794856	359.176	367.658	356.092	331.627	386.306	421.76	411.73
Akap13	5707.97	-0.045167	0.131682	-0.343	0.731599	0.860802	39.6621	36.1254	39.6119	35.1225	36.9358	63.4272	39.9306
Akap17b	1163.17	-0.129569	0.125904	-1.02911	0.303427	0.533732	27.6984	22.7237	19.4774	18.5666	25.142	32.0632	29.2478
Akap2	581.433	-0.201043	0.165869	-1.21206	0.225491	0.446867	6.65981	6.25584	6.97393	5.62847	6.52046	9.57347	10.3103
Spdya	312.983	1.58098	0.27862	5.67433	1.39232e-08	1.40644e-06	20.7451	34.0536	42.1944	55.3236	16.0936	15.3132	14.7156
Akap6	121.547	0.169175	0.257037	0.658176	0.510425	0.713341	1.23628	1.07123	1.33791	0.96796	0.611939	1.43028	1.35844
Akap7	1117.9	-0.140465	0.116543	-1.20527	0.228101	0.449818	87.9431	66.8922	66.8084	76.6913	97.8422	99.7955	106.374
Akap8	2222.12	0.0765825	0.0909589	0.841946	0.399818	0.623715	65.763	57.8366	53.1163	57.9168	59.6753	72.3548	67.2603
Akap8l	1174.12	0.0673747	0.107902	0.624404	0.532362	0.729807	54.3123	46.5258	42.5281	45.6099	47.186	55.5814	55.0213
Akap9	8469.34	-0.0970683	0.0949895	-1.02188	0.306836	0.537183	83.1272	82.6374	76.6814	78.2844	85.9246	121.845	102.186
Akip1	161.127	-0.0837427	0.16516	-0.50704	0.612127	0.783464	23.7236	20.427	19.6627	20.3816	29.1351	26.889	23.4052
Akirin1	3618.08	0.110987	0.0897897	1.23607	0.216432	0.436931	133.358	114.353	124.626	123.503	145.01	146.08	119.161
Akirin2	464.489	0.0229765	0.127104	0.18077	0.856548	0.929589	58.5025	49.4547	48.2823	58.8667	54.2843	73.6512	65.7964
Akna	92.9809	-0.188662	0.280329	-0.673003	0.500945	0.705822	1.42907	1.08856	1.06188	0.927763	0.973935	2.46366	1.20969
Hist1h4m	3509.17	1.57256	0.325476	4.83157	1.35462e-06	6.72425e-05	3409.12	5499.39	6612.88	5943.81	2844.92	1961.2	1990.66
Akr1b10	261.679	-0.0264488	0.152457	-0.173484	0.862271	0.932477	23.7799	22.2492	23.3232	24.179	24.5728	28.3384	31.8471
Akr1b3	8205.54	0.0721973	0.0879721	0.820684	0.411826	0.634069	661.916	646.722	635.563	626.403	736.474	730.05	720.387
Akr1b7	89.7868	0.46622	0.375088	1.24296	0.213882	0.434093	7.15601	15.752	9.98362	5.49091	11.6744	6.52085	6.87599
Akr1b8	3440.36	-0.0808856	0.10007	-0.80829	0.418924	0.63975	319.979	304.877	282.054	276.12	366.522	363.098	386.023
Akr1c13	73.0109	0.17641	0.240832	0.7325	0.463864	0.676614	8.09455	6.35764	8.02674	9.35422	9.21708	8.40837	7.72693
Akr1c14	136.106	-0.00237195	0.183555	-0.0129222	0.98969	0.994371	7.8848	5.41498	6.40411	8.07352	8.46113	8.9471	7.49815
Akr1cl	2811.68	-0.0603	0.11736	-0.513805	0.607388	0.780996	210.168	147.297	155.227	190.918	223.381	224.483	208.684
Akr1e1	283.745	-0.0753113	0.129617	-0.581029	0.561221	0.749592	8.43639	8.36168	7.34966	7.56152	9.65195	10.1251	9.57133
Akr7a5	663.118	0.010625	0.119205	0.0891326	0.928977	0.967288	47.3664	40.6531	44.4201	36.6606	53.1724	50.5165	45.1528
Meiob	58.4587	1.56474	0.33569	4.66127	3.14266e-06	0.000126804	6.68019	5.69434	8.28427	11.8229	3.64609	3.95215	2.58749
Akt1s1	831.092	0.0678421	0.107429	0.631507	0.527709	0.726116	32.6055	30.5083	35.2575	32.9722	37.7912	39.0083	32.7019
Akt2	2724.05	-0.165781	0.0984789	-1.68341	0.0922949	0.261105	87.3482	67.4662	83.0186	67.0957	107.233	113.454	96.2365
Akt3	2692.62	-0.0737164	0.109227	-0.674894	0.499743	0.704938	171.43	151.5	124.875	139.936	156.716	189.151	200.206
Aktip	849.182	0.157	0.102865	1.52627	0.126942	0.318342	55.113	51.4883	55.4861	50.2485	54.3651	56.1428	52.7986
AL607105.1	1314.34	-2.54258	1.59934	-1.58977	0.111887	0.294177	9.68445	3.00267	9.37617	398.496	416.476	867.962	952.755
AL670603.1	963.183	0.0139877	0.149935	0.0932918	0.925672	0.965383	95.1304	90.7358	82.2805	104.07	83.3903	125.031	127.323
Alad	1222.32	-0.0412359	0.0993511	-0.415052	0.678104	0.8266	98.3154	85.445	89.4649	79.5279	111.849	115.106	93.0655
Alas1	1662.58	-0.373181	0.614535	-0.607257	0.54368	0.738824	33.1729	37.3116	85.2613	27.3901	45.4031	45.2298	114.911
Hist1h2bf	4242.39	1.54886	0.452139	3.42563	0.000613375	0.00756085	2116.24	3714.46	5115.6	4418.68	2359.24	1211.31	1239.63
Alcam	2029.09	-0.0433348	0.118907	-0.364444	0.715527	0.851188	84.5251	80.3926	70.9098	77.4209	75.1359	101.548	105.14
Aldh16a1	274.329	-0.216092	0.138257	-1.56297	0.118059	0.304311	5.90858	4.37156	4.62457	4.40749	6.07734	7.82453	5.8709
Krt79	61.1922	1.54877	0.275763	5.61631	1.95075e-08	1.93555e-06	2.79497	2.79401	3.4805	3.07899	1.46059	1.1056	1.18352
Aldh1a1	18972.9	0.0183519	0.105492	0.173965	0.861893	0.932477	1023.06	937.394	900.892	882.897	1107.19	1044.89	1140.02
Dmrtc1c2	418.712	1.54348	0.193398	7.98084	1.45335e-15	6.77215e-13	32.3658	30.6121	47.1497	48.0311	15.3994	12.4104	20.3128
Aldh1a3	343.896	-0.174431	0.156841	-1.11215	0.266073	0.494644	10.1133	8.25816	8.628	9.21252	12.4232	10.398	11.1144
Aldh1a7	955.367	0.372791	0.151134	2.46662	0.0136395	0.0734064	54.5351	55.1248	51.4822	38.7652	47.2369	42.5816	47.2255
Ccdc155	235.928	1.52934	0.18071	8.46294	2.60711e-17	1.44845e-14	11.3171	12.1635	12.057	13.6198	5.76226	4.37627	4.82286
Aldh1l1	454.267	-0.0186937	0.179658	-0.104052	0.917128	0.961124	13.9962	8.99357	10.8313	9.30602	15.6041	12.3009	10.7113
Aldh2	3999.81	0.0961058	0.11367	0.845478	0.397844	0.622223	82.9874	70.0221	94.3036	82.9817	101.493	101.132	73.3122
Aldh3a1	81.8929	-0.206461	0.25544	-0.808258	0.418942	0.63975	3.34435	3.74614	4.39339	3.01119	6.16288	4.5483	4.00907
Slc9a2	276.826	1.52361	0.277856	5.48344	4.17126e-08	3.71937e-06	5.28959	5.472	6.30734	3.714	3.12402	1.92752	1.26188
Aldh3b1	123.483	-0.360561	0.188714	-1.91062	0.0560536	0.188389	4.73413	4.59566	3.91507	3.95591	5.42852	7.84934	6.63882
Aldh4a1	328.582	-0.0315342	0.148632	-0.212163	0.83198	0.91646	5.42933	6.02858	6.30695	5.84796	7.94583	7.79728	6.07496
Aldh5a1	333.882	-0.329685	0.159944	-2.06125	0.0392791	0.150109	5.2	3.70845	4.02628	4.15142	5.36399	8.96128	5.31113
Aldh6a1	2320.47	0.0680531	0.116239	0.585458	0.55824	0.748031	70.8106	72.3775	69.3144	81.0391	88.9912	83.8828	79.0385
Stxbp5l	205.75	1.52216	0.321017	4.74168	2.11955e-06	9.42059e-05	5.53661	8.68046	14.4312	19.9108	4.15447	5.97858	5.19958
Aldh9a1	934.166	0.0894359	0.109285	0.818374	0.413144	0.634879	34.534	25.1225	27.8583	26.1563	31.6064	36.8272	26.9696
Aldoa	5382.62	-0.0112426	0.0948808	-0.118492	0.905678	0.956369	284.278	276.743	275.2	263.275	354.929	332.328	297.73
Prss41	184.223	1.52102	0.199813	7.61226	2.69354e-14	1.05157e-11	14.4936	15.023	14.3557	16.0187	7.83126	5.68349	5.62833
Alg1	649.332	0.333221	0.130675	2.54999	0.0107726	0.0626193	35.9108	29.7085	33.1774	28.445	33.6557	29.1754	25.9682
Alg10b	923.611	-0.151557	0.101949	-1.4866	0.137121	0.332837	24.1365	18.488	19.0712	18.0757	25.6762	28.0414	25.3807
Alg11	768.252	-0.0437235	0.0931892	-0.46919	0.638934	0.801129	20.7498	17.0336	16.8757	16.9996	20.4285	24.6056	21.2559
Alg12	184.36	0.0824232	0.16886	0.488116	0.625468	0.792436	8.64441	6.30771	7.27574	7.83152	9.34596	8.36777	7.63684
Hsf2bp	458.816	1.5177	0.164556	9.22298	2.88967e-20	2.60883e-17	17.3315	17.6361	18.2982	21.2866	9.19774	7.68112	6.32299
Alg14	405.436	0.204675	0.120184	1.70301	0.0885657	0.253987	24.7485	22.4798	21.6977	25.2319	25.5848	25.9857	22.3907
Alg2	491.495	-0.267078	0.107326	-2.48848	0.0128292	0.0705009	16.797	13.4553	13.4061	13.3887	18.9771	22.4783	19.68
Gm15107	1805.64	1.51188	0.132741	11.3897	4.70523e-30	1.13278e-26	244.329	237.553	211.702	216.264	84.8917	87.7178	113.494
Alg5	500.415	0.0117881	0.119524	0.098625	0.921436	0.962707	41.7135	38.9011	40.4262	39.3219	48.3138	45.6353	47.9864
Ccdc36	566.395	1.4989	0.241075	6.21759	5.04858e-10	8.47985e-08	18.2434	23.6361	31.9835	38.7376	13.5625	12.749	10.0024
Alg8	251.13	0.349146	0.17477	1.99775	0.0457437	0.164945	13.1344	11.9333	8.88324	10.0516	11.9188	10.4575	8.31563
Alg9	400.715	-0.041158	0.129457	-0.317929	0.750539	0.871125	11.0614	10.2661	11.098	9.95663	13.0308	15.7485	10.3635
Alkbh1	400.993	-0.322025	0.153003	-2.1047	0.0353176	0.139962	12.0119	13.0974	8.8816	7.02903	14.5517	22.0135	18.8512
Alkbh2	174.09	0.0527017	0.159785	0.329828	0.74153	0.865848	22.7977	20.6258	18.8052	22.8956	24.4754	25.6949	23.1566
Alkbh3	297.078	0.188351	0.136215	1.38274	0.166743	0.374528	28.1917	22.01	21.291	24.9042	25.1046	25.0646	25.8923
Alkbh4	142.406	-0.307296	0.172813	-1.7782	0.0753707	0.228542	6.31448	5.34428	5.45341	4.5942	8.69838	8.4369	7.17429
Pcsk6	1176.76	1.4903	0.163913	9.09202	9.72176e-20	8.26064e-17	23.2119	32.2197	29.7059	25.3244	12.1518	10.706	11.7533
Alkbh6	302.759	0.164581	0.17269	0.953045	0.340567	0.568859	29.3639	24.5127	26.9656	23.7101	34.5127	25.1558	23.1582
Alkbh7	45.6651	0.453431	0.364602	1.24363	0.213634	0.433947	6.57321	3.86081	4.77071	7.26571	6.36477	5.85415	2.57596
Alkbh8	628.55	-0.21725	0.103954	-2.08988	0.0366289	0.143365	16.7117	12.0441	12.3715	12.7826	16.5263	21.007	18.8492
Stk33	100.78	1.49012	0.29404	5.06773	4.02588e-07	2.47463e-05	8.41242	7.5569	10.6087	15.6094	4.21301	4.83582	3.78728
Alox12	30.8683	-0.13484	0.35754	-0.377134	0.706074	0.844416	0.705771	0.733804	1.1467	0.923666	1.0107	1.5015	1.12995
Alox5	33.2999	-0.423234	0.326786	-1.29514	0.195271	0.411529	1.29512	1.16761	0.809713	1.35076	1.79076	2.23902	1.65267
Alox5ap	42.0692	-0.407505	0.314345	-1.29636	0.194851	0.411317	3.40395	4.23367	2.17566	3.43835	4.39123	6.78788	2.89759
Aloxe3	29.2956	-0.523486	0.384069	-1.363	0.172883	0.3822	1.09449	0.525717	0.597282	0.404882	0.949815	1.22093	1.06268
Alpk1	293.103	-0.259844	0.146808	-1.76996	0.0767337	0.231505	4.99645	5.50738	5.22167	5.08046	6.93724	9.50654	6.30815
Fbxo47	235.714	1.47428	0.256134	5.75588	8.61902e-09	9.15454e-07	12.9765	18.4139	23.6554	28.4256	8.14253	10.3524	8.96706
Als2	1189.46	-0.0203651	0.115681	-0.176045	0.860259	0.931303	15.4548	15.4144	16.9621	16.2765	17.6994	24.8995	15.9668
Cntd1	175.137	1.47352	0.216596	6.80308	1.02407e-11	2.46545e-09	8.35983	12.6616	11.1054	10.9632	5.2957	4.62818	3.98646
Als2cr12	46.5935	0.20297	0.324301	0.625869	0.531401	0.729049	4.34443	6.89944	5.26054	6.4082	3.87688	7.42058	6.72186
Alyref	1594.62	0.279817	0.119299	2.34552	0.0190008	0.092505	45.4295	42.4283	40.0147	40.4515	44.2368	38.916	42.7838
Alyref2	79.3468	-0.0100723	0.216202	-0.0465875	0.962842	0.982872	8.23638	7.07587	6.29613	7.16046	7.94278	9.37415	8.91335
Amacr	173.266	0.0427787	0.184609	0.231727	0.81675	0.909865	8.01682	5.97717	6.05202	6.68286	9.10098	7.06475	6.64722
Ambra1	1048.22	-0.0821054	0.147002	-0.558531	0.576482	0.759486	15.6116	12.7296	15.9035	12.7291	15.8142	24.4544	13.7288
Amd1	3490.92	0.15311	0.109927	1.39283	0.163671	0.370163	143.875	130.781	127.829	129.928	157.293	134.93	136.151
Prdm9	1307.07	1.47351	0.355138	4.14913	3.33748e-05	0.000791601	31.5179	48.9219	67.8162	80.0863	24.9557	24.5435	22.3836
Amer1	862.216	-0.195155	0.10473	-1.86341	0.0624048	0.201484	8.31981	8.6725	8.20846	8.24996	10.9571	13.6071	9.84914
Amfr	3899.63	0.126931	0.105974	1.19776	0.231012	0.453126	91.9515	75.769	82.3781	80.4418	100.586	90.5349	77.8722
Amh	297.415	0.407789	0.268936	1.5163	0.129443	0.321757	10.5303	9.36049	20.8061	12.2681	11.4476	17.0851	8.07878
Amhr2	8184.6	0.249416	0.11294	2.2084	0.0272162	0.117789	320.288	281.44	340.8	292.556	344.6	325.972	257.668
Amigo1	152.844	-0.201825	0.172429	-1.17048	0.241806	0.467027	2.34965	1.89646	2.12142	2.41762	2.90912	3.16411	2.54709
Amigo2	197.867	-0.174691	0.212993	-0.820172	0.412118	0.634247	7.42788	5.06813	7.17425	4.69157	9.91343	8.11695	6.28614
Ammecr1	1187.72	0.0904648	0.102497	0.88261	0.377447	0.603915	32.3568	23.5276	24.1859	23.7167	28.2885	32.6596	26.0781
Ammecr1l	718.108	-0.201989	0.127638	-1.58252	0.113531	0.296933	14.1194	11.8379	11.1434	10.9747	13.8225	21.5142	14.4448
Amn1	229.815	0.0755732	0.140978	0.536063	0.591915	0.770334	28.296	25.2377	21.4902	25.6721	27.5552	30.8037	25.9719
Amot	758.5	-0.109318	0.108058	-1.01166	0.3117	0.542468	10.2195	9.53503	9.80759	9.01684	10.788	15.1856	11.4017
Dmrtc1c1	288.674	1.47186	0.244992	6.00778	1.88081e-09	2.63769e-07	12.7063	21.1722	21.3101	24.9396	10.0791	9.3945	6.39326
Adad1	471.935	1.46675	0.157947	9.28635	1.59671e-20	1.53763e-17	34.1344	43.3635	43.5037	41.3298	16.3301	23.2225	16.2431
Ampd2	576.077	-0.191957	0.135187	-1.41993	0.155628	0.358654	11.8984	10.5479	11.3135	9.914	13.9619	19.5455	11.4261
Ampd3	174.486	-0.0742018	0.215505	-0.344316	0.730609	0.860374	2.53587	3.51589	4.45221	3.5138	4.13669	5.04909	4.12241
Amt	59.6245	-0.291983	0.272343	-1.07212	0.283668	0.51374	2.94102	2.39777	1.61471	2.2872	2.55281	4.18716	3.44811
Amy1	57.158	-0.236127	0.28234	-0.836319	0.402975	0.626653	4.62078	3.06782	2.43808	2.56892	3.89769	4.38953	4.83258
Amz2	695.17	0.124529	0.102466	1.21532	0.224243	0.445328	38.8879	37.2112	36.5336	39.0131	40.4408	43.7016	36.4258
Anapc1	5848.89	0.0149441	0.100899	0.148109	0.882257	0.944391	80.6879	77.6343	83.8171	70.3947	80.6344	118.538	81.8554
Anapc10	628.985	0.364134	0.151791	2.39892	0.0164433	0.0835762	22.513	28.068	28.7482	27.8416	22.9138	23.3606	28.742
Anapc11	456.794	0.134263	0.109018	1.23157	0.218111	0.439048	49.4513	41.9049	41.4855	44.2314	47.6297	47.2211	43.0115
Anapc13	532.018	0.111266	0.136691	0.813997	0.415647	0.637031	318.134	286.174	284.544	305.568	338.865	283.629	322.513
Anapc15	580.233	0.109911	0.139521	0.787773	0.430829	0.649232	70.847	78.6906	86.0919	95.5746	79.0065	95.6228	85.4002
Anapc16	840.26	0.146729	0.0969243	1.51385	0.130063	0.322741	64.3728	62.9305	56.8033	62.7313	64.8693	69.292	66.2112
Anapc2	830.831	0.15871	0.11013	1.44111	0.149554	0.349847	22.7802	21.5029	24.7704	23.4667	22.1942	29.8826	22.6077
Anapc4	2627.43	0.194997	0.0941252	2.07168	0.0382957	0.147637	82.907	76.9264	70.2434	71.7951	76.9453	79.3806	79.6681
Anapc5	5353.54	0.236698	0.0891172	2.65602	0.00790679	0.0505593	225.744	213.693	235.192	222.027	239.58	235.849	210.805
Anapc7	833.899	0.01073	0.111462	0.0962658	0.923309	0.963915	28.2821	21.3333	20.705	21.0391	25.8952	30.7102	23.9552
Ang	23.245	0.446521	0.404733	1.10325	0.269919	0.498702	3.02748	6.11645	3.47414	4.14142	3.37057	4.60306	3.73768
Gm3776	33.0376	1.45497	0.459679	3.16519	0.0015498	0.0155357	7.49007	14.4944	4.70114	7.16065	2.8246	3.12226	4.82973
Angel2	1367.16	0.117868	0.0907536	1.29877	0.194022	0.410384	44.5866	38.449	38.6823	39.677	45.6568	45.2395	41.8361
Angpt2	71.6919	-0.238877	0.247104	-0.966708	0.33369	0.562988	2.02871	1.37092	2.24256	2.10928	2.56173	3.40281	2.36983
Angptl1	36.6056	0.532963	0.313182	1.70177	0.0887988	0.254547	2.2395	2.05638	2.23548	2.72716	2.13281	1.47283	1.68243
Angptl2	530.144	-0.416544	0.21699	-1.91965	0.0549025	0.186109	9.81039	12.5755	9.6377	13.575	14.3592	15.7355	23.6356
Angptl4	544.251	0.297598	0.118897	2.50299	0.0123149	0.0683796	15.9216	17.6484	17.3079	16.043	16.2025	17.4262	15.3898
Angptl6	46.3108	0.373656	0.271316	1.3772	0.168451	0.376089	2.47741	1.93464	2.33627	2.14162	1.92828	2.41362	1.80458
Clca3a2	126.46	1.43772	0.223105	6.44415	1.16252e-10	2.34356e-08	4.10996	5.39328	5.86715	5.6609	2.24371	2.24635	2.44812
Ank2	1338.21	0.0350719	0.0997679	0.351535	0.725187	0.857158	26.2948	23.6391	20.8778	23.5575	26.1776	31.642	21.9962
Ank3	1015.82	-0.137851	0.109636	-1.25735	0.208628	0.427768	17.255	15.5619	15.2394	15.5295	18.8811	25.9225	20.4672
Nudt17	305.838	1.42757	0.19881	7.18057	6.9421e-13	1.96625e-10	33.8478	30.7377	33.2407	35.8705	14.2041	10.3806	16.708
Ankef1	35.5185	-0.565872	0.370508	-1.52729	0.12669	0.318267	1.28708	0.997848	1.39621	0.623888	1.21666	2.61385	1.78054
Ankfy1	2569.22	0.0343874	0.0908443	0.378531	0.705036	0.843696	33.6724	29.6023	26.4214	25.9459	31.4845	37.7574	31.153
Zfp786	228.069	1.42743	0.195076	7.31734	2.52939e-13	7.77382e-11	6.78128	7.49346	8.38735	9.37537	4.15826	3.5354	2.94849
Tesmin	91.5836	1.42547	0.272302	5.2349	1.65078e-07	1.15755e-05	3.80872	4.64424	5.39936	6.26638	2.93012	2.1053	1.61927
Ankle1	88.6168	0.564529	0.23068	2.44724	0.0143956	0.076198	2.99085	4.28421	3.76082	3.33289	2.86145	3.45514	2.40268
Ankle2	1534.58	0.0861538	0.0989787	0.870428	0.384067	0.610285	32.0838	33.4672	32.193	36.1361	36.7689	41.3714	35.74
Ankmy2	484.555	-0.146733	0.147201	-0.996818	0.318853	0.549294	19.2123	18.6394	18.7522	20.4743	23.8957	23.2266	28.7344
Ankra2	745.018	-0.216178	0.109546	-1.9734	0.0484502	0.171535	53.592	43.3263	43.2566	42.1678	52.7085	61.3943	61.6819
Ankrd10	1341.08	-0.187721	0.10479	-1.79141	0.0732277	0.224438	43.9277	36.8758	34.0944	36.4453	45.1208	62.4649	49.3666
Ankrd11	3426.09	-0.399745	0.18014	-2.21909	0.0264808	0.115703	35.8649	31.2078	34.0142	27.9846	36.8264	74.9126	40.4953
Ankrd12	3554.45	-0.025277	0.112511	-0.224662	0.822243	0.912662	66.103	55.9964	51.7866	51.6686	55.7842	76.2989	73.6533
Ankrd13a	6501.67	-0.0623289	0.0836265	-0.745324	0.456076	0.670758	147.125	112.18	127.541	122.972	161.019	166.778	144.887
Ankrd13b	77.4853	0.405144	0.239071	1.69466	0.0901403	0.257226	2.14206	1.74492	1.32055	1.37511	1.5671	1.59397	1.15705
Gm1140	165.86	1.42351	0.180483	7.88719	3.0906e-15	1.35284e-12	44.5399	45.6676	49.9776	45.877	21.3159	18.7818	21.3084
Ankrd13d	134.06	0.459246	0.196731	2.33439	0.0195754	0.0945076	6.45771	5.31847	5.15131	4.33732	5.22285	4.8217	3.74058
Ankrd16	149.159	0.0115367	0.215735	0.0534764	0.957352	0.979735	12.346	9.34817	6.57456	7.77188	8.30631	12.5031	10.9989
Ankrd17	7038.91	-0.159851	0.10785	-1.48216	0.138299	0.334459	85.2017	75.9119	71.1413	77.748	83.3626	131.729	97.9585
Ankrd24	198.021	-0.1065	0.154215	-0.690595	0.48982	0.698051	4.26664	3.94035	3.98476	3.53015	4.96448	5.12293	5.10355
Gm14692	165.86	1.42351	0.180483	7.88719	3.0906e-15	1.35284e-12	44.5399	45.6676	49.9776	45.877	21.3159	18.7818	21.3084
Ankrd27	570.916	-0.123427	0.113456	-1.08788	0.276649	0.506332	13.0999	10.2641	13.4745	12.3364	16.0994	17.9845	14.2731
Ankrd28	1617.8	-0.131476	0.0965075	-1.36234	0.17309	0.382423	38.4722	29.7318	32.5089	34.0295	40.7621	53.4687	39.2519
Ankrd29	30.071	0.337856	0.355689	0.949863	0.342182	0.570565	1.51404	1.09531	0.879081	1.37946	0.897365	1.61011	1.0815
Tsga10	566.559	1.41734	0.193424	7.32764	2.34236e-13	7.35553e-11	23.9673	34.0489	35.7542	41.963	14.4645	15.8973	15.1647
Ankrd35	70.2747	-0.207519	0.280688	-0.739322	0.459711	0.673823	1.10675	0.886701	0.977699	1.64504	1.76572	1.50468	1.49532
Ankrd37	21.7894	0.0863125	0.437404	0.197329	0.84357	0.922715	4.18015	4.18959	3.46038	2.48478	3.43406	2.88158	5.42498
Ankrd39	101.828	0.527424	0.234632	2.24788	0.0245841	0.10957	4.95051	3.67074	4.87147	5.482	5.63911	4.50507	3.00557
Ankrd40	1164.13	0.0667064	0.0933231	0.71479	0.474739	0.686172	43.6173	36.733	39.5901	42.4831	46.8454	47.6261	42.7337
Dnajc5g	64.6587	1.41503	0.343684	4.11723	3.83455e-05	0.000879459	5.09133	9.63055	9.04812	11.4865	4.26136	2.53744	4.52234
Ankrd44	230.707	-0.200299	0.164723	-1.21597	0.223995	0.445062	3.55309	2.79443	3.17958	3.75398	3.88903	5.8587	4.09442
Sycp2	7033.24	1.41471	0.147662	9.58073	9.63601e-22	1.07071e-18	260.812	337.109	320.186	371.364	133.257	154.163	156.833
Ankrd46	612.132	-0.110636	0.110795	-0.998565	0.318005	0.548161	27.4214	22.765	22.0336	21.3112	31.1943	31.0644	27.3237
Ankrd49	994.588	0.23777	0.123204	1.92989	0.0536205	0.183269	55.9819	51.1259	42.539	46.5029	52.1807	45.5633	48.5756
Ankrd50	971.01	0.282704	0.11425	2.47444	0.0133446	0.0725215	26.9026	27.5849	30.2302	30.0013	26.8989	30.5232	24.0251
Ankrd52	476.229	-0.0507419	0.208422	-0.243457	0.807651	0.904126	5.03613	3.75162	4.97675	3.21821	4.00655	7.84478	3.85228
Ankrd54	612.773	-0.121985	0.12347	-0.987974	0.323165	0.553489	24.0556	22.7226	23.9676	21.3726	32.5667	28.6228	26.9014
Ankrd6	233.838	0.0680768	0.157162	0.433165	0.664895	0.818163	4.9117	4.63133	4.30119	5.15079	4.50756	7.04833	4.88037
Ankrd9	48.1712	-0.128051	0.309393	-0.413879	0.678963	0.827096	2.88504	1.30269	1.50549	1.70926	2.35632	1.78632	2.36789
Anks1	916.353	0.142904	0.12282	1.16353	0.244616	0.470253	11.2581	9.86564	12.1246	10.4574	10.5245	14.5757	10.0909
Anks1b	87.2148	-0.519772	0.225742	-2.30251	0.0213066	0.0995446	2.38727	2.48668	1.99397	3.0676	3.64731	4.85749	4.38219
Anks3	485.076	0.118778	0.11301	1.05104	0.29324	0.523164	18.068	15.6055	16.7845	17.2529	16.5177	20.1874	18.8457
Hfm1	1120.13	1.40729	0.22569	6.23548	4.50402e-10	7.74531e-08	28.4936	41.8752	52.8393	61.5273	19.8702	22.6071	21.1762
Ankzf1	411.128	0.141377	0.139458	1.01376	0.310698	0.541509	15.1359	11.6966	13.2501	15.9945	14.3454	17.1885	13.4829
Anln	1374.97	0.160403	0.118422	1.35449	0.175579	0.386226	31.945	37.0768	37.3134	35.4602	33.9366	43.1608	37.554
Dscc1	206.306	1.40292	0.272576	5.14689	2.64844e-07	1.7003e-05	19.9174	42.8667	32.6409	28.7673	16.7207	12.8878	13.9684
Ano10	660.92	-0.0356196	0.0992943	-0.358727	0.719799	0.853303	23.6046	18.6445	22.4382	21.4899	24.9768	30.9037	23.8124
Esco2	3658.93	1.40281	0.388802	3.60803	0.000308534	0.00445678	135.36	250.789	301.609	344.616	129.846	105.878	116.74
Hist1h1e	6907.77	1.39074	0.182844	7.60612	2.82453e-14	1.07369e-11	402.694	583.325	629.142	557.241	280.524	217.823	239.347
Ano8	116.388	0.178783	0.222337	0.804107	0.421335	0.641786	1.81619	1.69492	2.40145	2.37175	2.42966	2.35528	1.76956
Anp32a	1770.74	-0.208405	0.156588	-1.33091	0.183218	0.396846	276.282	249.303	183.029	205.678	320.513	277.733	368.227
Anp32b	852.645	0.0701104	0.0868326	0.80742	0.419425	0.64024	64.1729	56.9432	57.8649	56.421	63.9957	74.9596	63.7683
Anp32e	1490.98	-0.143006	0.0958117	-1.49257	0.135549	0.330775	134.657	123.634	117.21	132.78	154.225	174.401	191.843
Mlf1	611.719	1.38837	0.390661	3.55389	0.000379577	0.00526283	76.2499	118.135	148.717	195.498	71.0528	56.5976	63.4811
Antxr1	662.881	-0.226251	0.136176	-1.66147	0.09662	0.269032	11.2554	9.61912	9.95704	9.57466	10.703	17.2789	14.9806
Antxr2	484.388	-0.148193	0.12179	-1.21679	0.223685	0.444667	9.72677	8.3918	8.43695	8.88305	10.2638	12.2041	12.5857
Anxa1	205.176	0.178769	0.178175	1.00333	0.315699	0.546085	19.6926	18.003	16.3759	15.3409	15.9558	17.1519	21.4012
Stag3	5981.57	1.38586	0.124526	11.1291	9.05778e-29	1.45377e-25	160.861	185.018	181.945	190.521	88.7277	83.3816	75.7099
Anxa2	4718.57	0.116291	0.101027	1.15108	0.2497	0.475784	333.517	342.723	310.029	308.945	360.837	342.494	344.018
Anxa3	210.959	-0.253031	0.174338	-1.45138	0.146673	0.345684	17.1248	19.0569	14.5554	17.4435	21.2564	26.1595	34.9125
Anxa4	452.425	-0.121748	0.151408	-0.804104	0.421337	0.641786	27.1884	24.4214	21.0747	18.6115	25.1946	30.5506	31.6045
Anxa5	1131.55	0.0433391	0.119384	0.363022	0.716588	0.851523	69.5068	65.0573	65.4869	77.4139	83.6827	79.1538	80.9361
Anxa6	1073.51	-0.0657949	0.13469	-0.48849	0.625203	0.792436	33.2045	34.5519	34.9668	43.1503	46.8775	45.8136	43.244
Anxa7	1235.18	-0.215328	0.091387	-2.35622	0.0184617	0.090492	44.8984	41.7363	38.4972	39.5438	54.077	59.9902	57.4131
Anxa8	24.0172	0.92528	0.477629	1.93724	0.0527165	0.181074	3.46603	1.49993	0.704228	1.47649	1.09797	1.12744	1.09212
Anxa9	136.445	0.0204706	0.369197	0.0554461	0.955783	0.979242	4.95586	3.4833	6.89194	13.2903	9.45519	7.94314	7.85667
Aoah	24.411	-0.51149	0.378122	-1.35271	0.176148	0.386813	1.06614	0.950901	0.740525	0.748962	1.1293	2.16741	1.17842
Aoc2	35.5941	-0.381897	0.305113	-1.25166	0.210695	0.430615	0.995446	0.846766	0.757562	0.809397	1.14088	1.4118	1.38903
Aoc3	431.451	0.0185378	0.212986	0.0870377	0.930642	0.968036	4.87325	6.8811	8.48392	5.77586	6.51898	10.6655	6.07455
Aox1	257.787	-0.185546	0.128052	-1.44898	0.147342	0.34675	5.30213	4.58196	4.44432	4.637	6.15384	7.29673	5.816
Aox3	89.3553	0.252747	0.269531	0.937729	0.348384	0.576713	2.42537	1.04697	2.40471	2.23842	2.10918	2.42339	2.05383
Ap1ar	987.754	-0.0707071	0.111288	-0.635353	0.525199	0.723804	53.3281	40.073	38.1851	38.859	50.9149	55.6912	51.8742
Ap1b1	1982.56	0.201037	0.114794	1.75129	0.0798965	0.237334	41.2968	37.3743	45.0212	40.0658	45.7151	45.0692	33.8068
Hey2	132.707	1.38321	0.216595	6.38617	1.70097e-10	3.1102e-08	7.09715	7.54366	7.57429	8.20525	4.0673	2.70876	3.44826
Ap1g2	52.6131	-0.557246	0.267255	-2.08507	0.0370625	0.144538	1.32033	1.49063	1.01551	1.40744	2.21719	2.75365	1.87619
Haus8	870.374	1.38018	0.234832	5.87732	4.16972e-09	4.93702e-07	33.871	57.1478	66.0822	72.5717	31.9867	26.1871	24.1758
Ap1m2	264.149	0.505081	0.218396	2.31268	0.02074	0.0980418	10.506	11.6252	15.2679	14.7788	13.3829	11.8212	7.65849
Ap1s1	345.002	0.218274	0.141642	1.54102	0.123312	0.31291	22.5427	15.6487	18.5458	17.9496	21.575	19.1379	16.2068
Ap1s2	1152.12	0.100913	0.105107	0.960091	0.337009	0.565466	66.7563	60.6755	60.9065	69.4921	72.5871	75.0638	74.1356
Ap1s3	843.498	-0.246653	0.174582	-1.41282	0.157708	0.361716	36.3468	33.0547	26.3954	28.0114	30.8884	62.6388	39.291
Ap2a1	991.466	0.0275596	0.135691	0.203106	0.839052	0.919603	24.0095	16.6432	19.1327	17.0037	21.4447	27.7537	17.1737
Ap2a2	1310.46	-0.143858	0.0971455	-1.48086	0.138645	0.334818	22.7652	17.5906	20.4944	18.2185	25.1635	29.7869	22.6422
Ap2b1	2871.97	0.125698	0.0838056	1.49988	0.133645	0.327496	64.5201	55.9456	55.3173	59.3886	63.2356	69.5219	55.6032
Gdpd4	40.965	1.37857	0.35418	3.89228	9.93074e-05	0.0018391	2.90594	1.66112	1.49396	1.98654	1.24325	1.03842	0.637561
Ap2s1	599.631	0.160368	0.132676	1.20872	0.226769	0.448638	69.5342	79.8749	68.6291	58.9613	78.9521	71.3705	57.0208
Ap3b1	2687.38	-0.0316948	0.0888228	-0.356832	0.721218	0.854073	76.793	64.3717	58.7141	68.4435	78.1674	88.1609	78.3309
Gpat2	1209.86	1.37823	0.175108	7.87075	3.52523e-15	1.4977e-12	32.854	44.2352	43.3666	45.5968	22.4335	20.4353	14.6961
Gm20605	234.14	1.37794	0.255808	5.38663	7.17923e-08	5.85899e-06	3.2612	3.19242	5.27207	3.74693	1.19165	2.79938	1.4492
Ap3m2	241.323	-0.283092	0.172102	-1.64491	0.0999891	0.273861	6.13135	4.278	5.01842	3.78002	6.21121	6.84285	7.20355
Ap3s1	1500.18	0.0906608	0.0955224	0.949105	0.342567	0.570883	249.448	203.069	193.06	224.332	245.027	259.617	260.306
Ap3s2	686.546	0.136904	0.106331	1.28752	0.197912	0.414248	9.30329	8.34424	7.77711	8.20868	9.08331	10.6383	7.4673
Hist1h2bl	117.717	1.3775	0.310229	4.44028	8.98425e-06	0.000280593	145.867	285.4	269.112	206.191	139.085	84.0863	108.615
Ap4e1	715.012	-0.0924183	0.116841	-0.790978	0.428957	0.647916	19.5273	18.0014	17.6119	16.5619	19.8991	32.1606	20.7377
Ap4m1	398.054	-0.0718603	0.117574	-0.61119	0.541074	0.736993	8.86937	7.60418	6.87151	7.75344	9.71336	10.3531	8.89902
Ap4s1	185.633	-0.0436568	0.167123	-0.261225	0.793919	0.896203	29.1669	27.6817	30.587	29.6886	37.6602	33.5715	37.3202
Ap5b1	146.276	0.315775	0.194088	1.62696	0.103745	0.280477	3.4814	2.97175	3.10526	2.27584	2.74073	3.5214	2.20254
Ap5m1	549.835	0.239023	0.124777	1.91561	0.0554151	0.187072	21.2999	20.7055	21.7189	25.0358	20.845	25.063	22.2364
Ap5s1	188.524	0.0662455	0.203488	0.325551	0.744764	0.867521	8.99303	7.46103	11.9553	9.86936	10.2224	14.0526	9.03015
Ap5z1	251.466	-0.0512474	0.158436	-0.323459	0.746348	0.868664	6.10024	4.18742	5.05013	4.65702	5.11802	7.85161	5.37475
Apaf1	751.686	-0.131286	0.0933843	-1.40587	0.159762	0.364116	12.6369	10.3195	11.5259	10.5538	14.2468	17.1535	13.8924
Apba1	216.127	-0.289914	0.208674	-1.38932	0.164736	0.371872	3.15417	1.82884	1.86905	1.62901	2.52112	3.93666	2.66818
6820408C15Rik	32.6707	1.37715	0.35622	3.86601	0.000110633	0.00199512	2.58203	2.64222	3.50374	2.46993	1.39214	1.38818	1.0343
Apba3	397.491	-0.114717	0.126981	-0.903416	0.366305	0.592927	11.4763	10.8792	12.5984	10.1722	14.1085	17.0001	12.5131
Apbb1	508.123	0.0260696	0.14409	0.180926	0.856426	0.929527	15.9836	13.2702	13.0947	10.3933	14.1909	15.7434	15.5144
Apbb2	685.438	-0.188154	0.115518	-1.62879	0.103357	0.27985	11.3251	9.60379	8.68912	9.20477	10.739	14.722	12.784
Hist1h4h	2855.36	1.37318	0.419984	3.2696	0.00107698	0.011728	1250.61	2843.78	2987.62	2375.77	1461.37	1078.06	844.308
Inca1	372.507	1.37269	0.226339	6.06476	1.32153e-09	1.96325e-07	34.4354	43.5684	48.9741	63.181	25.6563	20.5748	19.7865
Trim52	426.835	1.35857	0.202689	6.70274	2.04542e-11	4.61658e-09	12.8318	18.9743	21.1483	20.8336	9.4397	9.15809	7.3663
Apex1	992.172	0.113342	0.0950176	1.19285	0.232929	0.455175	84.5855	81.1577	73.9522	73.5273	85.5798	91.4203	81.286
Apex2	256.635	-0.449367	0.21694	-2.07139	0.0383223	0.147657	13.2306	8.23415	7.01968	10.0734	12.6181	21.184	11.0721
Aph1a	641.833	-0.088328	0.11685	-0.755912	0.449702	0.665618	15.1789	12.8385	15.035	13.1417	18.0247	20.0727	14.9573
Gdpd2	61.6439	1.35698	0.290707	4.66787	3.04338e-06	0.000123836	2.34208	2.42122	2.88146	3.13987	1.23156	0.972788	1.47967
Hist3h2a	12741.6	1.35676	0.326203	4.15924	3.19312e-05	0.000768744	479.918	828.999	1023.58	870.405	456.446	321.128	346.338
Api5	2459.81	0.125851	0.0758426	1.65937	0.0970403	0.269826	82.7365	73.5022	71.2997	72.9438	78.316	88.5747	80.4957
Apip	290.866	-0.0176086	0.157669	-0.111681	0.911076	0.958804	60.0695	40.1518	46.0776	51.4589	63.3725	56.009	59.0103
Fam83g	518.499	1.34197	0.256563	5.23055	1.69007e-07	1.17938e-05	5.58736	6.66919	11.5021	11.994	4.62663	4.65313	3.43981
Aplf	586.344	-0.172671	0.126195	-1.36829	0.171222	0.37969	34.9233	24.7654	26.3452	27.6624	32.433	40.0686	39.6503
Apln	127.206	-0.234017	0.266724	-0.877374	0.380283	0.606447	2.34588	2.65923	2.80418	2.54879	5.04259	2.49285	3.13765
Aplnr	54.4883	0.436616	0.316961	1.37751	0.168356	0.37607	1.11348	1.21069	0.994321	1.30066	0.978319	1.60161	0.575853
Aplp1	105.954	-0.441072	0.203281	-2.16977	0.0300243	0.12571	3.18697	2.2901	2.74127	3.24236	3.98324	5.03564	4.77057
Aplp2	8729.16	0.05334	0.086132	0.619282	0.535731	0.73234	277.686	244.374	238.472	249.949	281.575	291.164	296.35
Apmap	719.927	0.0523133	0.112461	0.46517	0.64181	0.80296	35.157	28.2851	27.3855	29.4024	36.9941	35.3428	31.0856
Apobec1	119.731	-0.166183	0.188613	-0.881077	0.378276	0.60458	6.81115	4.68563	5.35371	6.20232	7.53852	8.65576	6.86179
Apobec3	269.502	0.054741	0.135311	0.404557	0.685803	0.830658	15.493	13.0682	13.888	15.5127	17.0568	16.666	14.6293
Apobr	26.1552	0.0951552	0.362423	0.262553	0.792895	0.895844	2.78617	1.41651	1.40574	2.16408	0.601835	0.568859	3.45743
Apoc1	52.9555	0.300421	0.317163	0.947215	0.343529	0.571823	39.5083	25.6734	37.1483	33.6934	38.994	31.2038	29.6216
Apoc2	18.4761	0.856425	0.558616	1.53312	0.125246	0.315687	9.60793	7.27918	3.45266	2.30779	3.83746	2.7044	3.90964
Apod	20.6467	-0.428522	0.414067	-1.03491	0.300711	0.530684	1.67675	0.781935	1.83192	1.1591	2.34685	3.6275	1.70424
Apoe	3787.06	-0.161325	0.110915	-1.4545	0.145807	0.344887	304.136	248.198	247.43	249.377	367.442	309.524	328.532
Apol7e	27.028	-0.0356101	0.353233	-0.100812	0.9197	0.961849	1.31354	1.22034	0.959437	1.38806	1.37493	1.75968	1.35386
Apoo	418.241	0.326626	0.127545	2.56087	0.010441	0.0609375	73.7969	64.8062	66.573	62.7564	69.0816	59.6375	58.495
Apool	288.662	0.142254	0.152009	0.935823	0.349364	0.577625	46.0926	46.4158	45.0532	47.3517	40.7561	35.7223	42.2413
Apopt1	415.163	0.0692729	0.117036	0.591896	0.55392	0.745284	52.0109	50.7849	52.6589	47.9379	60.3303	58.4814	51.9525
App	6924.57	-0.0294854	0.0907419	-0.324937	0.745229	0.867781	201.668	190.171	215.712	196.33	219.168	288.247	227.287
Appbp2	5801.8	-0.040952	0.0682474	-0.600053	0.548471	0.742031	99.0808	89.7425	91.1036	87.7757	107.837	128.853	101.87
Appl1	3324.65	-0.0823005	0.0947123	-0.868952	0.384873	0.610464	47.5816	42.4596	40.5261	38.4501	46.3033	60.3165	53.9099
4933416C03Rik	418.175	1.33944	0.175149	7.64741	2.05068e-14	8.22835e-12	29.7654	32.1208	38.5544	35.9305	18.5787	14.4314	15.0944
Aprt	318.45	-0.298324	0.190462	-1.56631	0.117275	0.303211	91.8249	37.159	38.2295	49.4915	86.6666	114.175	88.8632
Cyp4f15	48.6576	1.33688	0.309276	4.32261	1.54196e-05	0.000425401	3.28246	2.41081	2.69672	2.07261	1.41981	1.46274	0.787767
Aqp11	49.3903	-0.110599	0.319387	-0.346286	0.729128	0.859568	1.1746	0.920814	0.943824	1.16358	1.79432	0.917569	1.23992
Aqp2	58.3034	0.540882	0.424352	1.27461	0.202448	0.420288	1.50121	4.12489	3.91652	1.52401	2.2986	1.83142	2.66097
Aqp5	34.238	-0.498293	0.371933	-1.33974	0.180331	0.392755	1.13275	1.70554	1.54577	0.919972	1.45567	2.83339	2.07664
Aqp7	35.0128	-0.340202	0.396413	-0.858201	0.390782	0.616039	0.789242	1.48386	0.935587	1.03796	1.13738	2.63175	1.35971
Aqp8	523.087	0.411752	0.224964	1.8303	0.0672047	0.21182	43.6723	28.8649	32.2814	20.3952	35.5202	23.9428	24.3853
Aqr	2097.64	-0.00599523	0.0875073	-0.0685112	0.945379	0.974279	46.5387	42.7888	40.8858	40.1969	47.2573	60.731	44.407
Ar	2428.49	-0.112172	0.104246	-1.07604	0.281912	0.512148	22.5603	20.0996	18.6219	20.3057	21.8224	31.7367	25.7136
Araf	808.155	0.0762352	0.106284	0.717279	0.473202	0.684842	46.6791	44.6339	39.7513	38.2821	44.7254	47.5495	47.1257
Arap1	843.271	-0.11495	0.119022	-0.965787	0.334151	0.563024	14.3036	11.845	11.7609	14.4076	16.39	16.349	17.6261
Arap2	4312.77	-0.120902	0.0806083	-1.49987	0.133649	0.327496	73.5409	59.0529	62.5614	68.2299	80.5644	94.8355	82.2927
Arap3	93.7228	-0.251314	0.209964	-1.19694	0.23133	0.453401	1.17738	0.839914	1.18283	1.19693	1.41022	1.74073	1.49511
Arc	123.815	-0.151729	0.213741	-0.709871	0.477784	0.688919	3.8824	2.13458	2.43424	2.29298	3.07159	3.76197	3.5744
Arcn1	4923.48	0.245611	0.094955	2.5866	0.00969272	0.0581926	140.514	140.255	133.035	135.167	142.725	137.102	133.481
Arel1	1506.58	0.182484	0.0785506	2.32314	0.0201717	0.096219	25.5525	22.5847	22.6399	23.2932	24.4105	27.3005	22.3583
Arf1	5461.73	0.177378	0.0866466	2.04714	0.0406443	0.153372	267.665	246.906	239.557	232.756	275.125	267.699	235.025
Gm3880	155.73	1.33101	0.267159	4.98209	6.29002e-07	3.61579e-05	617.929	622.921	654.185	482.631	390.147	190.366	305.035
Arf3	3186.92	-0.113644	0.0949867	-1.19642	0.231532	0.453488	63.995	48.1339	51.3511	48.4496	67.0279	78.1376	57.6657
Arf4	1374.37	0.099251	0.100828	0.984364	0.324937	0.555465	108.201	100.033	116.007	112.991	120.836	127.874	129.242
Arf5	1266.27	-0.0469064	0.111396	-0.421079	0.673698	0.823453	110.275	86.1537	82.8756	89.75	111.829	99.9898	100.99
Arf6	1489.46	0.0362039	0.10048	0.360309	0.718616	0.852565	77.5237	67.8736	79.2864	78.2559	85.1915	88.5047	85.5575
Arfgap1	649.334	-0.0321084	0.109395	-0.29351	0.769133	0.883017	20.3016	21.5606	19.7898	17.2798	25.5475	26.5568	21.982
Arfgap2	972.131	0.15906	0.0911208	1.7456	0.0808811	0.239575	26.4408	24.6518	22.9749	23.3837	26.3419	28.0492	24.4451
Arfgap3	375.832	0.0883724	0.131383	0.672633	0.501181	0.705826	15.5369	12.3382	13.4681	12.7789	15.1214	14.2764	15.3821
Arfgef1	2535.91	-0.0081206	0.13276	-0.0611676	0.951226	0.977273	58.1969	52.6808	52.2059	50.8462	49.3507	91.9953	56.8463
Rrm2	888.535	1.33066	0.206515	6.44342	1.16813e-10	2.34356e-08	45.2199	58.9331	75.0492	66.3131	36.5488	27.8322	24.8055
Arfip1	1375.38	0.218817	0.0893308	2.44951	0.0143051	0.0758886	81.097	75.1467	76.565	70.9809	75.3785	79.5026	78.6707
Arfip2	794.038	0.1204	0.0953527	1.26268	0.206705	0.42541	47.0381	43.3093	42.667	50.2228	47.7438	52.3987	47.9369
Prss38	54.0257	1.32294	0.310015	4.26735	1.97809e-05	0.000512344	4.92468	5.82254	6.24554	5.76004	3.2864	1.75278	2.84122
Arg1	13.1415	0.800424	0.639543	1.25156	0.210732	0.430615	0.990934	0.547347	1.37043	1.765	1.41691	0.433016	0.486836
Arglu1	1372.08	-0.305079	0.13193	-2.31243	0.0207541	0.0980676	58.6751	43.9586	38.9271	42.4416	58.539	71.4812	73.6014
Arhgap1	1993.57	9.26299e-05	0.0890152	0.00104061	0.99917	0.999585	48.5874	48.3236	49.0837	47.4349	58.5029	61.0865	53.2208
Rimbp3	92.49	1.31247	0.228673	5.7395	9.4954e-09	1.00118e-06	1.85964	1.47664	1.60048	1.31522	0.809389	0.892371	0.538517
Arhgap11a	276.184	-0.316036	0.151241	-2.08961	0.0366526	0.143365	6.78644	5.19558	4.31011	5.66975	7.50559	8.84931	7.88125
Arhgap12	2686.97	0.0629327	0.0900335	0.698991	0.484558	0.693769	92.2786	93.9305	89.1688	95.6524	97.5431	110.199	109.085
Arhgap15	37.3369	-0.164498	0.332352	-0.49495	0.620635	0.789553	2.08782	1.74295	1.91984	1.56428	2.98889	1.75298	2.38301
Arhgap17	573.763	-0.221532	0.138085	-1.60432	0.108644	0.288646	17.9776	14.7167	15.6483	13.4814	17.4351	28.0296	19.5083
Arhgap18	1295.79	0.0693774	0.111042	0.624784	0.532113	0.729534	44.108	38.1535	40.3695	48.8009	46.226	53.4628	46.6693
Arhgap19	1192.23	0.10451	0.090076	1.16024	0.245949	0.471525	40.3775	37.1331	37.8498	40.5285	42.2802	47.1877	38.0377
Arhgap20	2635.85	-0.243332	0.100646	-2.4177	0.0156188	0.0807783	46.9106	32.7887	37.9379	39.2901	50.8072	64.1475	49.8652
Arhgap21	2089.6	-0.0676961	0.117076	-0.578222	0.563114	0.750717	30.1812	30.8527	30.9049	30.7015	31.0375	48.0223	36.3625
Arhgap22	366.61	0.111523	0.145489	0.766539	0.443356	0.659503	11.8496	11.323	11.064	11.9383	12.4247	12.2692	13.8277
Arhgap23	808.08	0.219454	0.15748	1.39353	0.163459	0.369915	8.63553	7.43563	10.0864	8.96868	7.02545	12.0604	7.24082
Arhgap24	170.792	-0.0787161	0.185671	-0.423955	0.671599	0.822451	6.81277	4.7829	4.8457	4.80543	7.39768	6.32788	5.35056
Arhgap25	32.2939	-0.559474	0.374598	-1.49353	0.135299	0.330524	0.676405	0.62395	1.08103	0.625438	1.19617	1.46172	1.48245
Arhgap26	1462.07	0.24288	0.128278	1.89339	0.0583057	0.193178	29.6536	32.1564	35.3916	33.0269	25.6975	40.0094	25.9559
Arhgap27	73.0258	0.0386761	0.277504	0.139371	0.889157	0.947817	2.36639	1.2142	1.67304	1.1172	1.85259	1.91018	1.26804
Arhgap28	144.076	-0.12149	0.213202	-0.569836	0.568789	0.754329	2.88885	2.07353	2.80243	2.00157	2.16354	4.31909	3.42722
Arhgap29	5063.68	0.302495	0.126892	2.38387	0.0171316	0.0858959	96.9479	95.405	106.133	127.287	97.6196	116.286	96.3065
Arhgap30	69.2153	-0.265543	0.255421	-1.03963	0.298513	0.528111	1.21354	1.01739	1.16886	0.889218	1.87279	1.42656	1.23489
Arhgap31	2128.04	-0.0980701	0.169754	-0.577719	0.563454	0.750839	19.54	21.6675	22.3479	16.0624	18.283	34.6323	23.2041
Arhgap32	1877.52	-0.289134	0.146184	-1.97788	0.0479425	0.170238	15.0131	11.5534	13.9362	13.4961	15.8793	28.2805	16.7256
Arhgap33	74.518	0.650214	0.287229	2.26375	0.0235896	0.106819	1.18299	1.8669	1.21676	1.29283	0.920177	1.19301	0.475898
Arhgap35	3278.13	0.144069	0.108879	1.32321	0.185766	0.399614	37.0674	38.0586	44.0284	41.9257	40.749	51.1727	40.6209
Arhgap39	902.094	-0.145648	0.144727	-1.00636	0.314241	0.544497	15.9246	33.8658	31.1806	28.7907	36.7232	71.6009	41.2457
Arhgap4	60.9045	-0.260243	0.257063	-1.01237	0.311361	0.542142	1.77121	1.51803	1.34688	1.02304	2.04998	2.10571	1.68949
Arhgap42	374.415	-0.179198	0.176602	-1.0147	0.31025	0.541056	6.84542	5.00459	6.30766	7.66589	8.6357	11.3021	6.71465
Arhgap44	418.718	-0.0268091	0.142615	-0.187982	0.85089	0.926303	9.86342	7.49808	7.86421	6.37208	8.0619	11.582	8.42453
Arhgap45	105.221	-0.14552	0.209101	-0.695934	0.48647	0.694786	2.21336	1.40719	1.70196	2.06249	2.37278	2.97981	1.93654
Arhgap5	7297.3	0.232526	0.105169	2.21097	0.0270376	0.117179	263.275	254.867	265.805	287.597	264.47	284.128	282.707
Arhgap6	87.4654	-0.195739	0.254215	-0.769975	0.441315	0.657923	2.53463	2.7018	1.85832	2.31762	2.44983	3.30049	3.76328
Arhgdia	2311.18	0.201816	0.107011	1.88594	0.0593032	0.195094	75.8031	69.3757	78.9825	68.2086	81.0241	79.2017	60.1731
Arhgdib	142.42	-0.064284	0.201235	-0.319448	0.749387	0.870238	13.4689	11.0298	11.1035	14.1869	18.0235	12.7566	14.6494
Fam90a1b	1041.1	1.3116	0.174483	7.51706	5.60231e-14	1.88198e-11	49.0249	58.7789	60.8254	73.6226	32.2014	24.2207	29.0467
Arhgef1	344.861	-0.254498	0.166685	-1.52682	0.126807	0.318342	7.66525	5.53267	6.11954	5.25005	8.00917	11.9322	6.66457
Arhgef10	1339.62	0.0205332	0.118901	0.172692	0.862893	0.932832	20.1489	15.601	18.8494	21.1339	22.295	24.642	19.2326
Arhgef10l	61.3746	-0.343883	0.268781	-1.27942	0.20075	0.417888	0.904064	0.633706	0.951822	0.881044	1.3543	1.09576	1.26604
Arhgef11	1961.02	0.160514	0.105911	1.51555	0.129634	0.321965	23.6568	22.3373	25.8111	24.7622	22.6067	30.8469	23.4046
Arhgef12	3763.62	-0.124245	0.0878615	-1.4141	0.157332	0.361256	29.1956	25.3449	27.6078	27.6449	32.2586	43.5005	31.8087
Ccne2	5786.54	1.31014	0.342589	3.82425	0.000131172	0.00228055	296.982	455.605	476.917	517.371	254.488	157.007	232.48
Arhgef17	1024.04	-0.323141	0.147657	-2.18846	0.0286363	0.121949	10.6712	6.61419	8.44684	7.22947	10.1954	16.1421	10.111
Hist1h1a	50820.2	1.30757	0.350818	3.72721	0.000193614	0.00307673	9752.92	19744.7	20438.5	19039.3	10170.5	6023.23	7895.71
Arhgef2	671.187	0.251115	0.120837	2.07814	0.0376968	0.146419	13.0236	11.6582	15.0509	12.2922	12.217	15.7185	11.3482
Arhgef25	337.608	-0.221535	0.123388	-1.79543	0.0725849	0.223083	13.1204	11.514	10.9953	12.2062	16.4456	16.7673	14.8772
Gml2	45.5565	1.30089	0.313337	4.15173	3.29972e-05	0.000786542	9.05823	7.51397	8.04869	11.4736	4.88253	3.9992	4.26282
Arhgef28	86.2156	-0.222418	0.245882	-0.904572	0.365692	0.592593	1.10358	1.11518	1.54644	1.21668	2.0518	1.53417	1.53088
Arhgef3	1823.29	-0.238184	0.109631	-2.1726	0.0298105	0.125188	44.5933	44.0221	45.2354	51.17	59.1956	70.586	64.8778
Arhgef33	59.3676	-0.155027	0.261191	-0.593538	0.552821	0.744693	2.02088	1.53417	1.47679	1.16898	1.72635	2.1854	2.10054
Arhgef4	276.83	-0.364434	0.167427	-2.17667	0.0295054	0.124512	5.67227	5.48602	4.85004	4.1538	6.17545	8.48995	8.12115
Arhgef40	825.448	-0.0599773	0.0975167	-0.615046	0.538524	0.734976	12.815	10.8236	11.8044	10.7716	13.6765	15.8216	12.254
Arhgef5	174.518	-0.158174	0.167893	-0.942109	0.346137	0.574442	2.64572	2.16016	2.59337	2.65983	3.50717	3.14679	3.23918
Arhgef6	208.597	-0.141111	0.172876	-0.816257	0.414353	0.635994	8.04808	6.48139	6.02202	5.92029	6.63463	8.6138	9.72374
Arhgef7	1118.56	-0.0533363	0.111874	-0.476755	0.633537	0.79812	20.2856	18.7731	21.1132	17.4971	21.9047	29.9222	21.0715
Arhgef9	120.572	-0.318417	0.193316	-1.64713	0.099532	0.273179	4.20109	2.70926	3.03116	3.61225	4.58408	5.801	5.8274
Arid1a	1336.17	-0.160743	0.20741	-0.775004	0.438337	0.655481	12.1823	9.8508	11.1796	10.1531	9.61145	23.6398	11.0194
Arid1b	1329.45	-0.205764	0.123939	-1.66021	0.0968721	0.269514	11.474	9.21269	11.7387	10.4401	12.7889	19.3189	12.2315
Arid2	2229.76	-0.0321784	0.122888	-0.261851	0.793437	0.896203	30.6726	27.0212	27.1054	26.9503	28.0168	46.2483	29.2559
Cldn34b1	106.879	1.29892	0.271155	4.79031	1.66527e-06	7.91278e-05	25.0549	16.841	18.147	15.6624	12.9625	6.58054	8.1781
Arid3b	433.653	-0.319925	0.157409	-2.03244	0.042109	0.156891	17.7775	12.7939	12.2	11.8036	16.0025	26.3853	19.4548
Arid4a	1837.09	-0.191528	0.0965347	-1.98404	0.0472519	0.168282	49.9311	44.1363	42.4662	40.636	51.8338	66.6566	62.2099
Arid4b	4126.97	0.101401	0.102569	0.988608	0.322855	0.553154	112.216	105.171	102.852	115.531	101.812	144.255	123.884
Sdf2l1	241.764	1.2965	0.180517	7.18212	6.8637e-13	1.96625e-10	21.884	24.5108	26.6942	28.1142	14.0158	12.6616	10.4648
Arid5b	1986.93	-0.271904	0.127291	-2.13608	0.0326729	0.132984	25.2675	20.7464	23.2325	22.4248	25.6476	44.2005	30.0886
Arih1	3039.73	0.0164758	0.0866908	0.190053	0.849268	0.925373	103.286	84.2126	96.707	87.7411	92.8664	115.263	101.538
Zcwpw1	3485.3	1.29527	0.159972	8.09684	5.64047e-16	2.80954e-13	168.229	227.99	229.051	242.137	109.27	100.906	105.347
Arl1	1876.61	0.136151	0.0944102	1.44212	0.149268	0.349347	114.863	97.1739	104.995	101.033	113.725	113.675	113.722
Arl10	67.3802	0.0840061	0.24368	0.344739	0.73029	0.860304	6.35172	5.41012	4.76856	5.30235	7.14256	5.68097	5.38805
Arl13b	754.487	0.308686	0.12829	2.40616	0.016121	0.0824019	28.043	24.5589	29.557	30.4517	26.5236	26.6549	28.0361
Arl14ep	620.474	-0.0312902	0.0970072	-0.322555	0.747032	0.869076	42.8701	42.0011	36.4566	40.0559	44.8493	56.1546	48.1633
Arl14epl	71.3886	-0.115227	0.245504	-0.469349	0.63882	0.80109	3.83899	3.37961	2.50961	2.83274	3.51591	5.30401	3.09963
Arl15	470.281	-0.258819	0.125284	-2.06585	0.0388422	0.149024	14.8758	18.8674	15.2917	13.5419	23.5832	22.2602	24.1895
Arl16	97.0449	0.270048	0.210421	1.28337	0.199363	0.416205	12.6671	11.018	14.8086	15.6214	13.937	13.784	13.1837
Arl2	278.873	0.22508	0.157783	1.42651	0.153721	0.355849	22.8083	26.922	22.6189	22.7175	24.451	22.0756	24.3156
Arl2bp	846.536	-0.199769	0.10629	-1.87947	0.0601799	0.196941	46.7766	37.667	32.7297	36.1422	53.675	52.352	49.9539
Arl3	234.52	0.159947	0.151867	1.0532	0.292248	0.522236	31.4561	33.5489	32.5675	35.4556	38.3313	36.8945	31.7369
Arl4a	1208.74	0.139885	0.105165	1.33015	0.183469	0.397104	83.4119	74.537	72.1131	84.2777	82.0304	79.9462	80.8401
Arl4c	287.967	-0.00612571	0.150624	-0.0406688	0.96756	0.984531	5.4055	4.4769	5.52422	5.4832	6.53957	7.66248	4.79373
Arl4d	573.737	0.0922326	0.103941	0.887359	0.374886	0.601392	33.2994	27.257	28.8273	27.0096	31.2317	34.6318	31.5934
H1fx	202.164	1.29414	0.283429	4.566	4.97112e-06	0.000177303	10.5272	14.3184	18.1846	21.6537	9.53218	5.45527	7.53192
Tc2n	826.803	1.28949	0.188634	6.83594	8.14669e-12	1.99456e-09	57.356	59.3897	79.9181	92.6659	37.5914	35.3298	34.0721
Arl5c	47.0613	-0.102172	0.342039	-0.298713	0.765159	0.880541	8.13631	4.81006	8.52938	6.57562	5.12694	16.2711	6.45197
Arl6	340.324	0.115278	0.131874	0.874153	0.382035	0.608512	49.5834	44.8979	42.3745	49.5327	50.5904	45.72	59.2671
Arl6ip1	4341.12	0.162443	0.097755	1.66173	0.0965666	0.269032	226.068	204.123	214.766	241.627	248.348	250.989	214.021
Arl6ip4	329.352	-0.138083	0.122634	-1.12597	0.260176	0.487221	29.9511	22.4596	25.308	23.3892	31.0774	37.078	30.4781
Arl6ip5	300.282	-0.214628	0.124616	-1.72232	0.0850113	0.246881	16.5994	15.1443	15.8276	16.6045	22.5938	24.6676	20.237
Arl6ip6	511.373	-0.0525158	0.135356	-0.387982	0.698029	0.83894	32.4638	25.4234	23.8972	24.0778	35.5631	31.2621	30.8155
Arl8a	546.571	-0.0946321	0.102922	-0.919455	0.357858	0.585353	24.936	23.318	24.9479	23.6551	30.2505	34.4221	26.8979
Arl8b	2440.36	0.0684156	0.076536	0.893901	0.371375	0.598117	105.556	105.375	101.318	112.801	115.68	133.333	97.1403
Armc1	840.645	-0.0450717	0.103074	-0.437276	0.661911	0.816368	31.0599	23.7522	25.6933	23.7041	32.2728	34.3772	29.4946
Armc10	1060.69	-0.0916284	0.0914758	-1.00167	0.316504	0.547021	62.5816	52.3158	50.8195	50.0658	65.706	72.0607	66.7251
Armc2	104.144	-0.274261	0.229734	-1.19382	0.232549	0.454789	4.05893	3.0962	4.77021	3.4162	5.03838	6.4898	3.91749
Armc5	198.357	0.0766969	0.170222	0.45057	0.6523	0.809908	2.98897	2.72295	3.55141	3.40695	3.27826	4.43937	3.02351
Armc6	142.206	0.126522	0.195383	0.647557	0.517272	0.717944	3.71358	4.76955	4.72704	4.92481	5.31483	4.94903	4.55812
Armc7	120.989	0.154963	0.207816	0.745676	0.455863	0.670758	5.21731	3.42015	4.96306	3.58659	4.99444	5.12724	3.68508
Armc8	1365.14	0.21308	0.0840902	2.53394	0.0112787	0.0644212	58.2272	51.2686	50.9099	51.3585	51.3356	57.3118	52.3723
Armc9	329.012	-0.214307	0.144993	-1.47805	0.139395	0.335984	13.1178	10.1595	9.93386	8.95014	14.044	18.4614	12.5352
Hist2h2bb	216.268	1.27873	0.280336	4.56143	5.08071e-06	0.00017944	219.701	412.997	521.022	490.536	238.697	203.296	208.822
Armcx2	1303.58	-0.237199	0.133667	-1.77454	0.0759731	0.23012	34.0361	25.4822	25.1168	25.0981	34.7589	36.0362	43.2078
Armcx3	557.43	-0.300559	0.144975	-2.07318	0.0381554	0.147486	15.6018	16.3064	16.1635	15.4919	22.5297	21.1279	27.116
Hist1h2ag	466.41	1.27499	0.229106	5.56504	2.6209e-08	2.50721e-06	253.109	382.413	409.63	349.732	213.163	134.314	177.19
Armcx5	726.111	-0.136301	0.113108	-1.20504	0.228186	0.449863	33.1731	26.0054	26.5488	23.7779	31.9918	39.417	35.7304
Armcx6	160.879	-0.440431	0.224728	-1.95984	0.050015	0.174882	8.09414	4.1953	4.75044	6.25167	8.9606	8.46642	10.2202
Armt1	350.086	0.0634096	0.127194	0.498526	0.618113	0.78739	15.9235	15.0687	14.3977	13.5705	18.5974	19.9201	14.8629
Arnt	847.24	-0.14024	0.123887	-1.132	0.257636	0.484704	24.976	20.4451	22.5515	22.0541	23.523	38.026	23.1911
Arnt2	316.145	-0.277117	0.134317	-2.06316	0.0390976	0.149726	3.84609	3.40078	3.40528	3.44566	4.56939	6.44182	4.31833
Gpr160	187.233	1.27454	0.219419	5.80869	6.29649e-09	6.93263e-07	9.53354	13.1969	13.2802	12.5269	6.06276	4.97021	6.70825
Arntl2	37.7665	-0.700278	0.30189	-2.31965	0.0203599	0.0968706	1.13099	0.957729	0.931634	1.07598	1.73421	2.5619	1.71138
Arpc1a	1951.78	0.287189	0.123751	2.32069	0.0203034	0.0966973	108.258	107.198	119.999	126.559	123.935	116.143	98.9453
Arpc1b	2597.39	-0.126839	0.0907705	-1.39735	0.162307	0.368132	85.2419	74.5355	80.3625	81.3232	113.742	110.217	86.8402
Arpc2	3543.13	0.0620115	0.102048	0.607671	0.543406	0.73873	366.866	339.382	296.143	325.088	356.018	370.77	398.674
Arpc3	1207.03	0.129348	0.109757	1.17849	0.2386	0.463036	280.501	260.484	244.157	231.081	274.243	260.232	286.573
Arpc4	853.826	0.0962535	0.127388	0.755595	0.449892	0.665713	52.3165	43.5533	55.2389	48.9549	68.155	57.2915	50.6638
Arpc5	2885.78	-0.0215022	0.0822863	-0.261309	0.793854	0.896203	211.911	170.627	178.974	173.38	216.69	233.144	223.829
Arpc5l	919.321	0.100023	0.103859	0.963061	0.335517	0.56422	104.663	88.7075	84.6192	82.0867	100.522	102.755	100.794
Arpin	102.958	-0.174803	0.219617	-0.795944	0.426065	0.645419	3.49016	3.03081	3.96417	4.57117	4.57816	5.31819	5.36838
Arpp19	1893.65	0.148768	0.106612	1.39542	0.16289	0.368973	308.594	312.684	338.856	313.246	348.71	291.005	291.901
Arrb1	590.845	0.0181345	0.184936	0.0980586	0.921886	0.96302	5.74599	4.93028	6.64006	8.54196	7.03191	7.86435	6.74125
Tex101	5076.96	1.27282	0.156255	8.14577	3.76868e-16	1.98927e-13	544.659	576.181	551.074	632.223	330.634	232.313	272.899
Arrdc1	209.851	0.254358	0.155658	1.63408	0.102242	0.277803	11.0203	9.39188	11.2112	9.67322	9.82019	9.91385	10.5889
Arrdc2	254.852	0.289789	0.176513	1.64174	0.100643	0.275078	8.33337	6.53385	8.7023	9.4439	8.21046	9.96942	6.08237
Rps18	3341.01	1.27033	0.444807	2.85592	0.00429129	0.0323358	1339.74	1303.64	1178.57	773.785	911.962	393.488	382.209
Arrdc4	538.26	-0.0376183	0.139884	-0.268925	0.787988	0.892934	19.4587	15.0613	17.2384	12.4885	18.9863	21.5906	22.8286
Arsa	96.4985	-0.0913243	0.233778	-0.390646	0.696059	0.83793	1.33134	1.81568	1.88614	1.79986	2.39422	1.96288	2.12414
Arsb	332.652	-0.2643	0.12857	-2.0557	0.0398117	0.151337	6.15372	6.02063	6.77339	5.71001	7.97685	9.9155	8.45971
Arsg	140.506	-0.0519363	0.171544	-0.302758	0.762075	0.878674	3.34951	3.10586	3.74174	2.82241	3.84973	4.12215	3.71804
Arsi	58.1747	0.0992003	0.321022	0.309014	0.757311	0.875867	1.26531	1.40386	1.16722	1.11487	1.98891	0.955769	1.07254
Arsk	404.745	-0.182875	0.114242	-1.60077	0.109427	0.289979	15.1868	13.0209	12.4178	13.18	17.3699	18.8537	18.1728
Cacng5	490.95	1.26934	0.417398	3.04108	0.00235735	0.0210717	9.37745	10.3268	20.788	16.0791	8.65167	8.43717	4.17333
Art4	81.2042	0.229543	0.267102	0.859383	0.390129	0.615421	2.83968	2.92586	2.87764	4.17012	2.66306	3.12906	4.02486
Efnb2	184.359	1.26912	0.280014	4.53234	5.83348e-06	0.00020159	2.59368	3.43933	4.36725	5.79805	1.73322	1.88334	2.39564
Arv1	72.6544	0.457926	0.242789	1.88611	0.0592806	0.195094	11.2924	7.49233	8.47905	6.81974	7.21211	8.59253	5.99559
Arvcf	583.601	-0.0811549	0.122274	-0.663713	0.506874	0.709618	10.7801	7.52317	7.66156	8.02852	10.6907	12.5493	8.99668
Arx	295.668	-0.0661841	0.126768	-0.522089	0.601609	0.777159	7.15667	7.01377	6.51542	7.83357	8.32183	9.09664	8.44983
Arxes1	93.3579	-0.435736	0.199609	-2.18295	0.0290395	0.123086	6.10258	6.19705	5.54601	6.65813	9.73057	10.9165	8.91897
Arxes2	1054.58	0.125732	0.12718	0.988619	0.32285	0.553154	104.098	94.795	91.9327	83.213	114.36	94.3376	94.479
As3mt	247.767	0.142813	0.175932	0.811751	0.416935	0.638013	17.0375	13.2155	15.602	17.4883	20.3507	15.6988	15.1534
Asah1	3176.57	0.0253759	0.101458	0.250112	0.802501	0.901299	143.337	124.491	128.482	138.299	163.335	153.702	153.922
Asah2	456.633	-0.153876	0.161933	-0.950248	0.341986	0.570372	12.7356	8.47257	10.8608	9.66614	10.9516	18.9641	12.3003
Asap1	788.786	-0.412756	0.1789	-2.30719	0.0210441	0.0988881	17.9782	13.2464	14.2404	12.4617	17.0368	33.2087	18.0252
Bub1	2833.29	1.26733	0.36928	3.43191	0.000599354	0.00745707	80.1806	146.178	170.943	202.263	79.1	75.008	73.4648
Asap3	167.156	-0.271443	0.159251	-1.7045	0.0882885	0.253544	2.89079	2.484	2.35103	2.21978	3.52146	3.59898	3.443
Haao	27.1361	1.25804	0.407292	3.08879	0.00200976	0.0188779	2.30581	2.53985	3.24017	2.03565	0.749358	1.65306	1.4079
Asb12	15.0258	0.128433	0.490639	0.261766	0.793502	0.896203	2.02169	0.880265	1.3744	0.960203	1.51778	1.34179	1.26723
Asb13	90.1631	-0.324514	0.222334	-1.45958	0.144407	0.342959	2.15365	1.30437	1.63099	1.60869	2.17852	3.25959	2.10245
Asb2	375.064	-0.286601	0.135301	-2.11826	0.0341533	0.136585	9.34087	9.26297	9.39133	8.74585	12.6157	12.9893	14.5949
Asb3	452.798	0.190047	0.128735	1.47627	0.139872	0.336488	23.9474	23.0497	21.7918	22.244	25.3688	26.1021	24.3019
Asb6	303.491	0.259107	0.147368	1.75824	0.0787074	0.235113	5.2838	4.50465	5.86666	4.55999	5.33206	5.20258	4.45818
Asb7	854.021	0.00177199	0.109627	0.0161639	0.987104	0.993536	18.3652	15.0645	15.3943	16.6746	17.9069	24.377	16.6198
Asb8	470.396	0.0816124	0.130545	0.625166	0.531862	0.729494	19.6451	17.456	20.2797	18.3411	22.6074	22.7273	15.7864
Asb9	96.7956	-0.441643	0.250068	-1.76609	0.0773809	0.232917	8.81799	5.14057	7.67354	10.6861	12.6929	15.4323	11.3351
Ascc1	262.589	0.0718693	0.142439	0.504561	0.613867	0.784587	18.6894	17.2147	18.0771	19.5748	19.3831	20.7456	21.6708
Ascc2	1219.14	0.123739	0.116085	1.06593	0.286454	0.516196	28.5887	29.4112	33.2032	33.6134	31.915	38.3513	28.6905
Ascc3	3013.73	0.16238	0.100718	1.61222	0.106915	0.285998	51.2044	52.276	55.1289	56.638	51.3548	69.4711	53.8424
Myl1	37.4843	1.25298	0.413013	3.03375	0.00241535	0.0214209	4.92616	9.35348	10.2589	6.33775	2.7338	3.415	5.32389
Asf1a	647.892	0.000867536	0.112384	0.00771937	0.993841	0.996601	145.152	134.644	112.068	124.505	153.046	110.155	159.971
Prss50	1668.17	1.23255	0.162293	7.59463	3.08675e-14	1.11767e-11	93.4819	86.2736	111.185	109.978	63.0631	49.9036	39.4941
Ash1l	4396.96	-0.057706	0.121156	-0.476295	0.633864	0.798213	43.3563	36.7015	34.5138	33.4289	37.6767	60.1105	40.1141
Ash2l	2000.98	-0.206499	0.113812	-1.81439	0.0696179	0.216824	85.9395	68.4719	59.936	57.8109	88.0413	99.0851	89.1297
Asic4	156.511	0.156205	0.252675	0.618203	0.536442	0.732826	3.41558	2.61105	4.2643	4.91189	5.14574	3.61004	3.35651
Asl	427.13	-0.0544239	0.148726	-0.365934	0.714414	0.850549	20.6527	17.599	15.9598	16.0621	24.4799	19.5613	19.403
Asna1	1312.77	-0.00268581	0.121689	-0.022071	0.982391	0.991332	98.9237	82.6819	82.2821	79.6889	109.229	91.8453	100.216
Asns	1855.94	0.0457562	0.0954028	0.47961	0.631505	0.796758	110.093	104.833	100.556	90.3088	117.325	119.003	113.6
Asnsd1	1248.03	0.159251	0.0824011	1.93263	0.0532817	0.182556	86.211	74.7567	68.6714	70.391	80.0622	85.7491	80.653
Aspa	23.1665	0.065568	0.404092	0.16226	0.871101	0.937992	2.39452	1.43369	1.9121	2.15947	2.0515	3.40114	1.5421
Asph	1002.78	-0.0773688	0.118771	-0.651413	0.51478	0.716723	36.0769	26.8999	23.8579	26.8033	36.5893	37.7963	35.3957
Asphd1	16.6701	1.01754	0.488884	2.08135	0.0374017	0.145585	1.45671	1.97869	0.723751	2.50542	0.523008	0.773739	0.472492
Cd3e	46.3066	1.22941	0.309066	3.97782	6.95512e-05	0.00140513	3.7067	2.91564	3.80953	4.08711	2.04943	2.2578	1.24331
Aspm	1267.85	0.196102	0.126383	1.55164	0.120747	0.308871	13.7378	17.0422	15.3301	14.6875	14.2094	17.5492	16.3167
Aspn	97.8809	0.0693961	0.260407	0.266491	0.789861	0.893958	6.02957	7.54779	9.4339	9.89774	8.54728	8.98218	11.6072
Aspscr1	852.489	0.198249	0.09845	2.0137	0.0440411	0.161057	42.0098	34.3739	37.4762	35.807	40.4098	40.5734	35.2673
Asrgl1	524.984	-0.209837	0.129272	-1.62322	0.104543	0.282026	12.0114	8.10066	9.74367	10.6375	14.6114	14.9597	12.2486
Ass1	830.417	0.437423	0.375548	1.16476	0.244116	0.469667	40.3374	45.5799	74.5504	26.5396	41.833	40.615	39.37
Aste1	270.916	0.138043	0.134883	1.02343	0.306106	0.53633	15.8577	16.0733	14.8385	14.5729	15.4658	19.877	17.2572
Asxl1	1780.49	-0.127975	0.122712	-1.04289	0.296998	0.526398	22.0732	18.5253	18.7679	18.5936	20.7213	33.7159	22.0051
Asxl2	1950.8	-0.124461	0.117856	-1.05605	0.290947	0.52072	31.4537	28.199	29.1752	31.0139	31.3153	49.6882	32.285
Asxl3	124.226	-0.74402	0.285791	-2.60337	0.0092311	0.0563069	1.23084	0.742616	0.671155	0.617428	0.975947	2.43977	1.46173
Asz1	644.573	0.0489331	0.115302	0.424391	0.671281	0.822238	72.4618	61.4774	52.9052	62.078	65.2259	77.5044	74.9044
Atad1	2127.53	-0.00925422	0.106674	-0.086752	0.930869	0.968063	110.3	99.5241	87.6851	95.0622	115.427	115.349	123.749
Pdha2	135.637	1.22867	0.195172	6.29535	3.06717e-10	5.40307e-08	9.80294	6.74058	6.58031	7.08749	4.01622	3.7567	3.48275
Atad2b	2074.65	-0.131327	0.104684	-1.25451	0.209658	0.42925	31.5911	24.864	25.4977	27.0594	29.8108	44.3647	33.8742
Atad3a	596.693	-0.125508	0.148667	-0.844224	0.398544	0.622671	21.307	18.8546	23.891	18.0634	23.692	35.5689	22.3198
Gpr155	149.375	1.22639	0.289559	4.23536	2.28186e-05	0.000578739	2.21478	3.52734	4.51179	5.43176	2.06905	2.2951	1.77568
Atat1	153.684	-0.0641024	0.167837	-0.381932	0.702512	0.841851	9.48285	7.39171	7.83886	8.2398	8.74752	12.1733	8.96252
Elavl4	82.5032	1.22594	0.228467	5.36593	8.05321e-08	6.4988e-06	2.98873	3.28009	3.70144	3.4627	1.67339	1.84696	1.64832
Atf1	540.4	-0.0161119	0.12937	-0.124541	0.900887	0.954057	34.7915	24.2688	26.5353	23.2838	30.849	38.698	29.2716
Atf2	1814.42	-0.0336638	0.0871926	-0.386085	0.699434	0.839462	70.6102	57.2762	56.7813	58.5747	69.9831	82.621	69.7438
Atf3	39.2639	-0.927669	0.386628	-2.39939	0.0164225	0.0835	1.52735	0.900538	1.38769	1.65328	1.62978	4.24113	3.84232
Atf4	1497.04	-0.0897256	0.124089	-0.723074	0.469634	0.681515	74.8115	64.1144	60.9674	58.0645	76.8825	78.2984	88.0083
Atf5	261.143	0.114567	0.137238	0.834805	0.403828	0.627159	9.85645	8.50102	9.07675	9.16583	10.3178	10.3763	8.67877
Atf6	2256.74	-0.0877338	0.082334	-1.06558	0.286612	0.516222	28.8438	25.6967	26.0198	27.8407	32.0191	36.8608	33.8609
Otud6a	157.687	1.22509	0.229362	5.34131	9.22789e-08	7.36447e-06	27.146	28.8559	27.6463	29.1081	18.863	10.3645	13.3747
Atf7	1129.51	0.0479941	0.155762	0.308124	0.757988	0.875867	41.5275	44.1436	51.6456	40.0831	32.8536	69.3327	32.6814
Atf7ip	2575.73	-0.187067	0.144733	-1.2925	0.196186	0.412624	28.4501	25.8665	28.5888	25.9046	29.1559	52.3807	30.7405
Tmem117	113.557	1.22484	0.248507	4.9288	8.27377e-07	4.49303e-05	4.20639	5.96216	5.88154	6.54586	3.48927	2.72327	2.47773
Atg10	126.324	-0.0329831	0.193053	-0.17085	0.864342	0.933699	10.1551	12.0761	10.8176	12.8283	13.4462	14.4176	14.3056
Atg101	469.187	-0.0383925	0.157932	-0.243095	0.807932	0.904126	26.8294	25.8854	30.6081	32.0841	37.5093	31.8265	36.0993
Atg12	1536.33	-0.0327235	0.0974341	-0.335853	0.736982	0.863656	70.3866	65.6636	61.4145	64.2591	80.6428	79.393	78.8305
Atg13	447.62	0.0105992	0.12576	0.0842812	0.932833	0.968781	10.1551	7.69866	9.29934	9.4913	10.3116	13.4823	9.11844
Atg14	679.817	-0.166545	0.114729	-1.45164	0.146601	0.345627	20.7893	15.1683	15.4194	15.8321	19.8094	26.1879	21.1569
Atg16l1	1072.63	0.164856	0.0875405	1.8832	0.0596734	0.195982	35.7522	31.7328	31.5147	30.5199	33.5093	35.5116	33.0298
Atg16l2	111.888	-0.214589	0.203342	-1.05531	0.291284	0.521038	2.8248	2.83577	2.82744	3.3987	3.7342	5.33634	3.66375
Atg2a	1114.59	-0.149542	0.200687	-0.745151	0.456181	0.670758	10.3127	7.99345	13.0409	9.67804	10.9936	20.2314	9.77014
Atg2b	1972.29	0.22159	0.122714	1.80574	0.0709589	0.219957	22.9212	22.2475	25.4825	24.3055	21.24	31.3212	20.8126
Atg3	706.94	0.0600597	0.111163	0.540284	0.589001	0.767812	46.7125	44.5327	40.9717	43.7622	51.1995	52.4796	51.0364
Atg4a	280.306	0.015819	0.128483	0.123121	0.902011	0.954057	16.5406	14.1269	16.3894	14.7995	17.2404	21.1616	17.1637
Hormad2	471.702	1.22335	0.207539	5.89454	3.75726e-09	4.5608e-07	29.2398	43.9277	46.9478	52.3224	24.0623	22.0431	21.9806
Atg4c	162.831	-0.172558	0.198836	-0.86784	0.385482	0.610625	6.29009	4.62567	5.64384	6.6333	6.21347	10.6499	6.97251
Atg4d	283.325	0.315181	0.142926	2.2052	0.0274404	0.118321	3.83507	2.93264	3.6339	3.27819	3.47979	3.64349	2.69873
Atg5	823.091	-0.123243	0.101013	-1.22008	0.222436	0.443749	43.718	40.7648	41.1359	37.9576	52.376	54.4093	53.2782
Atg7	319.49	0.0485766	0.129986	0.373705	0.708624	0.846586	10.2273	8.895	7.70932	8.66246	10.1147	11.3829	8.204
Atg9a	419.58	0.0720829	0.117694	0.612462	0.540232	0.736124	7.3295	6.28799	7.79293	6.46064	7.63314	8.74695	6.64402
Atic	2109.46	-0.169741	0.075408	-2.25097	0.0243873	0.109097	60.9972	50.6326	55.2921	51.2838	71.2978	81.6027	67.1433
Atl1	248.829	0.161082	0.148464	1.08499	0.277928	0.507929	6.66703	5.37165	4.79925	4.90488	5.36664	6.22647	5.93877
Atl2	1364.48	-0.0196625	0.0868971	-0.226273	0.820989	0.912175	50.1008	41.3108	41.6349	41.8267	50.8042	55.6004	51.524
Atl3	2625.35	-0.0943879	0.090715	-1.04049	0.298113	0.527726	44.1146	35.5689	35.617	41.2837	47.0868	57.5321	45.154
4930524B15Rik	135.361	1.21815	0.257706	4.7269	2.27978e-06	0.000100002	14.614	9.99491	13.6398	12.5845	8.98525	6.42853	4.00385
Atmin	865.721	-0.0209534	0.123024	-0.170319	0.864759	0.933935	16.8884	13.2367	13.4077	10.9108	16.2328	17.9418	14.5281
Atn1	147.568	-0.389905	0.258782	-1.50669	0.131889	0.325441	2.2326	1.27024	1.86973	1.40278	1.57868	3.78533	2.44649
Atoh8	283.166	-0.45744	0.176729	-2.58837	0.00964321	0.058007	8.58109	6.25319	6.91694	6.53485	8.30749	15.4896	10.6903
Efcab5	118.239	1.21795	0.230854	5.27584	1.32147e-07	9.73912e-06	2.72854	2.84571	3.6413	3.59868	1.93033	1.70384	1.28665
Atp10a	310.55	-0.206033	0.131139	-1.57111	0.116158	0.301239	4.63879	4.66229	4.08785	4.50002	5.38192	7.03303	6.10147
Atp11a	908.982	-0.102734	0.127468	-0.805961	0.420265	0.640953	9.0798	9.44571	9.68033	7.52651	9.72613	13.8383	10.613
Atp11b	2101.66	0.33629	0.135679	2.47857	0.013191	0.0720395	55.8468	48.4569	53.8349	67.5575	50.5859	66.9678	45.4074
F2	22.9844	1.21774	0.422572	2.88173	0.00395498	0.0305295	1.14554	1.29839	1.14285	1.53435	0.865634	0.504351	0.565621
Atp13a1	1240.36	0.114378	0.119167	0.959808	0.337152	0.565507	23.9575	20.5414	23.6035	18.6489	22.1307	29.6456	19.7612
Atp13a2	1488.37	0.0690405	0.167074	0.413234	0.679435	0.827246	23.0231	18.257	29.0372	21.6998	26.2425	33.8028	19.0295
Atp13a3	1900.52	0.121583	0.0831552	1.46212	0.143709	0.341877	34.0909	30.3895	28.8099	31.3123	31.5969	40.1272	31.4048
Atp13a4	286.533	-0.332862	0.162892	-2.04345	0.0410077	0.1543	6.97103	6.04703	5.00011	5.02213	6.86373	11.1206	8.09909
Atp1a1	10104.7	-0.0444042	0.0996193	-0.445738	0.655786	0.812073	199.99	164.814	206.799	186.681	244.711	267.674	192.786
Atp1a2	1110.32	-0.0753915	0.102455	-0.735852	0.461821	0.675271	16.195	13.6543	14.7858	15.4328	18.844	17.6844	17.967
Dmc1	1293.97	1.21668	0.175001	6.95239	3.59139e-12	9.26387e-10	79.7648	97.1078	103.659	118.172	59.9221	47.6984	46.9295
Atp1b2	981.846	-0.251127	0.169809	-1.47888	0.139173	0.335787	24.7172	23.7073	23.4249	19.7227	24.0535	47.1458	26.598
Atp1b3	2840.08	0.0557282	0.0852905	0.653393	0.513503	0.715842	165.475	142.039	153.225	161.557	180.677	190.558	170.08
Atp23	157.378	-0.334316	0.177785	-1.88045	0.0600463	0.196638	19.8428	18.6824	14.4359	14.0168	24.6163	27.1595	23.8028
Atp2a2	4481.32	0.0932117	0.0746395	1.24883	0.211729	0.431554	90.94	80.8122	81.5225	77.5646	87.6073	108.58	81.6072
Atp2a3	304.686	-0.107245	0.138502	-0.774318	0.438743	0.655595	4.21404	4.34054	4.00887	3.66512	4.50624	5.65702	5.30749
Atp2b1	6365.15	-0.140162	0.0936495	-1.49667	0.134479	0.328967	91.3695	84.9313	82.0042	88.4905	99.7551	126.176	118.355
Atp2b3	69.611	-0.247842	0.281068	-0.881786	0.377893	0.604235	1.46799	0.764904	1.30897	0.898304	1.32648	2.18485	1.42537
Magea4	73.2083	1.21661	0.248917	4.88763	1.02055e-06	5.32198e-05	18.9609	14.5002	13.6754	12.0463	7.55881	6.83652	8.02917
Atp2c1	2313.99	-0.0485043	0.101776	-0.476579	0.633662	0.798155	73.4535	58.5461	59.5338	55.5802	79.4751	75.1664	72.7107
Atp4a	59.9408	0.476784	0.34516	1.38134	0.167175	0.374847	1.35958	0.823308	1.95267	1.42922	1.55086	0.864092	1.0982
Atp5a1	9140.36	0.111521	0.0913534	1.22077	0.222173	0.443518	333.516	275.266	299.496	269.318	342.925	333.009	289.233
Atp5b	11451.3	0.174559	0.0879639	1.98444	0.0472071	0.168235	653.962	562.324	569.886	532.639	643.197	620.768	574.762
Atp5c1	4878.28	-0.0608359	0.108809	-0.559107	0.576089	0.759459	672.575	556.205	510.907	500.463	703.573	681.861	716.605
Atp5d	1488.7	0.223101	0.11323	1.97033	0.0488002	0.172436	128.306	110.177	104.483	128.262	128.325	117.916	101.663
Prim1	1113.19	1.21529	0.229346	5.29896	1.16467e-07	8.9014e-06	77.028	130.081	133.206	141.617	76.012	53.6299	57.706
Hist4h4	1775.68	1.21367	0.213021	5.69745	1.2161e-08	1.23708e-06	51.1964	79.7021	88.6727	68.6074	47.3836	35.4687	29.064
Atp5g1	1112.07	0.182961	0.102867	1.77862	0.0753015	0.228542	176.218	132.446	147.209	158.524	184.855	177.994	132.772
Atp5g2	1321.61	0.289191	0.135681	2.1314	0.0330564	0.133716	224.211	201.112	184.86	179.833	219.61	187.087	180.79
Atp5g3	347.202	-0.0502862	0.169898	-0.295979	0.767246	0.881637	100.3	81.7711	81.4921	83.7992	135.883	106.074	87.5664
Atp5h	2535.46	0.221886	0.119645	1.85454	0.0636626	0.204293	856.049	790.452	754.67	770.765	792.541	714.899	888.222
Atp5j	980.732	0.183707	0.113178	1.62318	0.104552	0.282026	299.763	256.404	267.185	263.691	311.388	251.926	257.888
Gal3st1	346.19	1.21163	0.222162	5.45382	4.93004e-08	4.30589e-06	17.4148	18.3155	22.4729	27.2648	13.6643	9.29019	9.93584
Atp5k	55.474	0.495466	0.33951	1.45935	0.144467	0.342959	102.696	109.729	115.719	92.5348	120.479	50.9182	105.068
Atp5l	572.37	0.177519	0.111419	1.59326	0.111103	0.292487	278.556	245.677	246.023	241.57	281.133	268.941	257.347
Atp5o	1573.83	0.10339	0.101449	1.01914	0.308139	0.538729	273.596	234.189	236.13	227.424	292.737	276.279	236.35
Atp5s	184.117	-0.286675	0.215296	-1.33153	0.183013	0.396762	24.6316	15.3217	13.8565	16.7552	22.7665	23.35	30.4056
Atp5sl	571.679	-0.077162	0.09751	-0.791324	0.428755	0.647842	24.1017	24.6191	24.1562	23.4655	28.1705	30.7007	24.7765
Atp6ap1	1789.49	0.105354	0.107742	0.977835	0.328156	0.558469	70.244	63.0404	59.4685	63.3647	77.3489	68.6088	65.7669
Atp6ap2	1169.8	0.318731	0.128686	2.4768	0.0132566	0.0722748	83.4101	66.0608	66.3503	64.2875	75.39	62.4493	63.7104
Atp6v0a1	752.334	-0.106319	0.163238	-0.651314	0.514844	0.716743	15.3745	13.5018	19.6581	14.4363	18.4043	25.4249	15.0327
Atp6v0a2	767.091	-0.115677	0.0941528	-1.22861	0.219217	0.439827	11.9405	11.1418	10.7125	10.1217	13.7106	16.0313	12.7495
Atp6v0b	873.646	0.227442	0.100745	2.2576	0.0239706	0.107834	83.3916	68.8727	75.4456	71.1918	78.8978	78.4432	70.2754
Atp6v0c	2010.44	0.258468	0.116608	2.21655	0.0266538	0.116108	180.769	174.504	166.542	168.452	183.033	158.732	169.756
Atp6v0d1	924.851	0.278211	0.109333	2.54463	0.0109394	0.0631431	64.9912	52.9444	61.6245	64.0281	61.9848	64.3952	51.974
Atp6v0e	1223.37	0.277132	0.121632	2.27845	0.0226995	0.104093	275.144	234.151	235.801	249.188	282.736	217.113	212.235
Atp6v0e2	587.673	0.102842	0.12478	0.824185	0.409834	0.632196	28.2142	21.7276	25.3128	20.0379	29.044	27.4818	23.1729
Atp6v1a	1627.3	0.183707	0.0973822	1.88645	0.0592342	0.195084	43.439	38.5104	39.1891	39.0805	44.5096	41.7084	38.8798
Atp6v1b2	1320.52	-0.0835741	0.0843883	-0.990353	0.322002	0.552282	42.866	36.8191	36.4387	38.0973	47.3056	56.0038	42.6161
Atp6v1c1	745.075	0.201715	0.109627	1.84001	0.0657666	0.20847	45.2507	40.4924	37.4941	42.1758	45.7503	43.9538	39.7811
Atp6v1c2	18.8416	-1.06108	0.58979	-1.79908	0.0720053	0.222017	2.66731	0.569281	0.570572	0.433458	2.14794	2.86293	2.34546
Cdkn3	123.116	1.20869	0.290191	4.16516	3.11131e-05	0.000754075	21.7621	26.5336	38.2956	43.4701	19.4221	13.2036	17.5636
Atp6v1e1	1413.12	0.230538	0.100708	2.28917	0.0220696	0.101982	129.036	109.146	110.545	111.244	120.778	113.349	113.441
Atp6v1f	618.405	0.0311522	0.107109	0.290846	0.771169	0.883552	96.1819	81.9567	84.5142	87.437	102.452	99.3458	94.0041
Atp6v1g1	1011.43	0.206452	0.10515	1.9634	0.0496001	0.174155	119.398	119.423	119.736	114.324	127.611	122.225	118.245
Atp6v1g2	48.5353	-0.366612	0.273542	-1.34024	0.180168	0.392656	3.32592	4.20397	2.31867	2.27625	5.03819	4.64757	4.63856
Lrr1	228.155	1.20498	0.248469	4.84963	1.23693e-06	6.26927e-05	24.8534	41.5258	39.1031	45.1467	23.9608	17.0618	18.9054
Atp7a	2347.56	0.0161259	0.078899	0.204386	0.838052	0.919127	52.7189	49.2813	50.0589	49.3141	53.9233	68.8093	56.2886
Atp7b	106.559	0.279729	0.210121	1.33127	0.183099	0.396846	1.20566	1.18074	1.59682	1.47622	1.279	1.85371	0.976122
Atp8a1	1909.86	0.165297	0.110202	1.49995	0.133627	0.327496	33.2025	29.1507	40.569	29.2429	32.4583	42.6987	27.6217
Atp8a2	297.799	-0.318933	0.17658	-1.80616	0.0708931	0.219942	2.12218	1.94455	2.20882	2.43248	2.96448	5.07678	2.47446
Atp8b1	80.6145	-0.22702	0.254837	-0.890844	0.373013	0.599752	1.42576	1.06651	0.909563	1.37645	1.25945	1.74957	1.96013
Atp8b2	4729.49	-0.123857	0.0753255	-1.64429	0.100115	0.274011	67.347	58.2813	61.1235	57.0865	77.9874	89.8712	68.5736
Atp8b5	146.292	0.0248702	0.175259	0.141906	0.887154	0.946425	4.32578	2.9736	2.92021	3.0887	3.86014	5.12991	3.57595
Atp9a	1262.81	0.0480399	0.140116	0.342858	0.731705	0.860802	25.5581	19.8961	25.5587	25.0542	31.666	30.3439	21.4207
Atp9b	3628.46	-0.044462	0.0790223	-0.562652	0.573672	0.75816	63.9176	57.847	57.2618	53.8033	64.1088	81.868	69.6557
Tcaf2	278.62	1.20181	0.170634	7.04317	1.8791e-12	5.02659e-10	6.5231	7.28646	6.63419	5.45735	3.08395	3.14904	3.66556
Sdk1	488.915	1.19998	0.219642	5.46333	4.67273e-08	4.11571e-06	3.77379	3.80842	6.38443	5.55766	2.47618	3.55926	1.7983
Atpif1	4271.48	-0.00690119	0.136741	-0.050469	0.959749	0.981316	2370.55	1971.1	1859.23	2077.46	2311.22	2238.68	2891.21
Hey1	895.064	1.19889	0.186267	6.43639	1.2235e-10	2.42101e-08	35.7664	46.3442	44.8811	41.5927	27.1059	17.7762	20.0388
Atraid	1107.31	0.182001	0.11981	1.51909	0.128741	0.320741	170.04	120.513	142.963	153.112	156.1	148.126	162.811
Atrip	210.217	0.339947	0.178208	1.90758	0.0564449	0.189176	9.43403	7.84264	6.05655	7.62664	5.86137	9.3442	6.16898
Atrn	2412.38	-0.0494409	0.0794776	-0.622073	0.533894	0.731004	26.0187	22.2311	22.0031	20.9655	26.1075	32.1484	26.1881
Atrnl1	1903.68	0.149029	0.0902833	1.65068	0.098804	0.272007	27.1287	26.1512	27.6667	26.6578	27.6829	34.4013	25.7957
Figla	111.921	1.1976	0.22864	5.23792	1.624e-07	1.14433e-05	28.8398	33.7531	31.1294	43.7237	18.1912	22.2225	16.0885
Asf1b	1402.41	1.19644	0.197268	6.06506	1.31904e-09	1.96325e-07	70.0527	93.3906	98.4962	118.537	57.7073	43.4878	47.3975
Gml	52.3061	1.196	0.308408	3.87799	0.000105323	0.00192563	6.94956	7.95546	8.78362	9.37871	4.13118	3.29115	5.33
Atxn1l	1046.04	-0.0307861	0.0876334	-0.351306	0.725359	0.857285	10.4604	8.58354	9.35624	9.55775	10.736	13.261	10.6434
Atxn2	986.608	-0.203695	0.166149	-1.22598	0.220207	0.441055	18.5453	15.9044	16.5544	16.6789	16.795	33.5329	19.3586
Atxn2l	594.576	-0.331794	0.210537	-1.57594	0.115039	0.299536	10.9273	7.29505	8.06097	7.92072	9.38917	20.158	9.08806
Slc22a21	556.819	1.19402	0.220395	5.41763	6.03931e-08	5.08508e-06	10.259	15.1645	20.1581	18.7371	8.90792	9.25745	7.17378
Fam83b	51.7573	1.18617	0.379914	3.12219	0.00179508	0.017391	2.40942	3.63091	1.83999	1.5282	0.973499	0.888692	1.61184
Atxn7l1	111.756	-0.493746	0.239145	-2.06463	0.0389577	0.149335	4.23369	3.43541	3.26456	3.63267	3.64357	8.07885	5.67093
Atxn7l2	131.974	-0.23659	0.18481	-1.28018	0.200482	0.417646	3.31385	3.90371	3.52168	2.98674	4.45289	5.23987	3.65733
Atxn7l3	827.454	-0.0374479	0.103348	-0.362349	0.717091	0.851911	13.9868	12.0687	12.7339	11.3091	15.7274	17.0573	12.599
Atxn7l3b	1502.97	-0.0283618	0.0921063	-0.307925	0.75814	0.875867	34.2634	33.6628	36.0613	32.4369	40.4938	47.6227	36.6478
AU015836	4379.86	-0.201528	0.0992208	-2.03111	0.0422441	0.157313	311.063	289.059	250.183	283.427	339.604	356.073	440.287
AU019823	914.225	0.187068	0.10535	1.77568	0.075785	0.229644	38.2256	30.5041	32.493	33.6961	30.5965	39.7027	36.4287
AU021092	281.926	0.20707	0.17438	1.18747	0.235044	0.457884	20.0293	18.9474	23.6093	22.2121	25.0297	19.141	20.5499
AU022252	828.559	-0.124857	0.13678	-0.912833	0.361331	0.588767	12.0623	8.96178	7.75561	7.5632	10.7812	13.3488	11.1624
Syce2	1481.08	1.18407	0.203881	5.80766	6.33511e-09	6.93263e-07	268.355	416.305	425.004	493.39	221.536	191.673	230.793
Relt	148.742	1.18318	0.290761	4.06925	4.71652e-05	0.00102916	2.46621	3.89283	5.19583	5.69716	2.59975	2.05239	2.10756
AU041133	218.425	0.0860362	0.143406	0.59995	0.54854	0.742054	16.681	14.0448	14.396	14.1184	14.4294	20.7168	17.0715
Auh	258.482	-0.0517866	0.133857	-0.386881	0.698844	0.839275	18.5806	14.1686	15.7094	15.0188	18.211	19.1596	16.198
Hist1h2ab	414.649	1.18164	0.224186	5.27082	1.35815e-07	9.8847e-06	230.317	346.256	398.917	338.563	209.988	150.56	170.085
Aup1	1040.12	0.162916	0.098382	1.65596	0.0977307	0.270704	43.8946	38.2182	43.2204	38.3201	43.8974	44.1688	40.8199
Aurka	168.359	-0.414883	0.182458	-2.27385	0.0229747	0.105073	8.11146	8.35089	6.8071	6.1138	12.5193	11.8516	10.7978
Aurkaip1	933.077	0.260153	0.118251	2.20001	0.0278063	0.119507	100.01	97.7995	96.5694	88.0874	103.953	88.7035	90.0998
Rassf7	201.329	1.18157	0.264023	4.47526	7.63184e-06	0.000249522	8.98817	13.3285	19.2712	17.1392	7.57223	7.0105	8.8326
Aurkc	18.9057	-0.706751	0.592308	-1.19321	0.232785	0.455018	2.47092	0.97328	0.187694	1.36883	1.40506	3.02236	2.24027
Auts2	319.33	-0.524817	0.257999	-2.03418	0.0419333	0.156438	4.6586	12.3607	17.1138	6.62374	3.96451	17.9194	4.55327
AV320801	711.11	0.0187762	0.189324	0.0991748	0.920999	0.962442	41.1002	31.9114	21.9166	21.6317	28.7473	37.4857	36.5001
Aven	76.8816	0.275524	0.217667	1.26581	0.205582	0.424173	17.391	14.0369	13.7655	15.8487	14.1968	15.6295	16.0672
Avl9	2655.88	0.0271803	0.091596	0.296741	0.766664	0.881234	44.3712	44.7009	44.9496	50.2828	51.3708	60.3682	49.826
Avpi1	90.191	-0.0114022	0.256292	-0.0444892	0.964514	0.983374	11.5471	9.07721	8.02431	6.19374	11.9114	8.60187	10.0366
Avpr1a	176.683	-0.158226	0.156145	-1.01333	0.310903	0.541541	5.55838	4.56632	5.24144	5.18962	7.29464	6.94022	6.31153
AW146154	223.783	-0.174507	0.165072	-1.05716	0.29044	0.520006	9.23329	7.78797	7.1984	8.23117	8.37116	13.7053	11.4278
AW209491	312.338	-0.144748	0.133303	-1.08586	0.277542	0.50743	20.1303	15.7284	13.5473	15.6105	21.4408	22.1689	20.3045
AW549877	1504.8	-0.0835586	0.0987962	-0.845767	0.397683	0.622173	38.6794	35.2219	31.0811	33.5396	38.3385	49.3054	44.4082
AW554918	597.214	-0.0261722	0.124939	-0.20948	0.834074	0.917214	22.1573	22.0594	21.8894	23.2156	20.3127	27.9944	29.0718
Axdnd1	45.2594	-0.549056	0.323383	-1.69785	0.0895357	0.255934	3.06795	1.46396	1.61513	2.63128	5.0022	3.83036	4.37163
Axin1	1673.93	0.147451	0.103959	1.41835	0.156088	0.359314	47.2414	39.1629	47.7205	43.8362	49.0362	54.1013	42.0324
Axin2	497.486	-0.0841685	0.177736	-0.473559	0.635814	0.799194	9.59575	7.86224	12.0384	7.4491	10.2015	15.1938	9.44387
Axl	4413.09	-0.15889	0.0841339	-1.88854	0.0589539	0.194604	79.9148	72.2082	73.1346	76.6291	104.881	104.462	91.4126
AY074887	18.4579	0.213979	0.43671	0.48998	0.624148	0.791558	3.16842	2.60285	2.95021	4.42097	2.84195	4.87526	3.45565
Azi2	1226.15	-0.155655	0.0860848	-1.80815	0.0705827	0.219262	61.3933	55.5549	58.6427	54.4121	72.746	79.4535	73.5221
Azin1	2310.98	-0.0731591	0.0756962	-0.966484	0.333802	0.562988	77.1646	67.4009	66.6152	70.3496	87.2167	95.9147	84.7236
Azin2	82.083	-0.0540042	0.25705	-0.210093	0.833595	0.917214	3.8893	2.01219	2.07478	2.12361	2.68943	3.36388	3.50285
B130006D01Rik	30.7632	-0.618846	0.396256	-1.56173	0.118351	0.304579	0.925744	0.946068	0.880472	0.772739	1.17536	2.88407	1.03694
H2-DMa	75.5266	1.18088	0.29258	4.0361	5.43476e-05	0.00114606	3.97803	5.34731	5.0994	5.99073	3.55108	2.85908	1.76192
B230217C12Rik	48.8173	0.177302	0.269423	0.658083	0.510485	0.713355	5.62923	4.50416	3.56324	5.83586	5.31033	4.73123	4.51573
B230219D22Rik	1589.53	-0.0643641	0.0808958	-0.795642	0.42624	0.645462	41.7971	39.3201	38.9152	39.2973	48.7084	53.3687	47.9738
B230307C23Rik	60.8433	0.2109	0.282126	0.747539	0.454738	0.669387	9.01745	12.3993	9.56461	9.1575	9.79636	15.2038	7.45322
B2m	3593.86	-0.161923	0.10966	-1.4766	0.139784	0.336418	1107.34	950.174	941.556	1029.55	1369.51	1232.36	840.332
B3galnt1	353.7	-0.0611134	0.131202	-0.465795	0.641362	0.802734	23.1991	19.3366	20.4236	23.2687	28.0242	26.9798	25.2845
B3galnt2	1153.77	0.0240898	0.101685	0.236905	0.812731	0.90754	31.7634	26.3798	29.7508	31.4876	35.4083	40.0927	31.7204
Spef2	78.2429	1.17786	0.285119	4.13111	3.61021e-05	0.000843843	4.63131	7.47828	9.76637	10.2552	3.16372	3.20675	4.38295
B3galt4	45.103	0.249037	0.322704	0.77172	0.440281	0.65705	2.37953	2.01128	2.91442	1.83656	2.82221	2.52975	1.48903
B3galt6	151.489	0.318985	0.181281	1.75962	0.0784719	0.234782	4.89548	4.40931	5.40795	4.30445	4.99747	4.91909	3.78075
B3gat3	860.512	-0.079064	0.105121	-0.752127	0.451975	0.667087	39.0933	33.4171	33.5095	33.8697	45.0854	42.8697	41.5297
Cd36	123.459	1.17681	0.397481	2.96066	0.0030698	0.0256616	5.09306	15.5511	6.39938	4.53748	4.8757	3.60678	4.56729
B3gnt2	341.753	-0.302839	0.165393	-1.83103	0.0670964	0.211559	11.7206	9.02629	9.20739	11.3836	18.8275	16.3516	11.6715
B3gnt5	54.1957	-0.57472	0.305528	-1.88107	0.0599617	0.196517	1.8696	1.75797	1.20062	1.20343	1.9268	2.26585	3.81523
B3gnt7	48.3718	-0.580362	0.385891	-1.50395	0.132593	0.326031	0.675124	1.1444	0.710005	1.52363	1.41645	2.9713	1.31736
B3gnt8	75.9368	0.391446	0.253319	1.54527	0.122281	0.311087	4.39159	4.14262	4.13231	3.44704	4.5514	2.9749	3.14259
B3gnt9	159.62	-0.0957866	0.169625	-0.564697	0.57228	0.757013	4.45854	3.89948	4.66414	5.13926	5.58831	6.43497	4.9204
Tubb6	756.897	1.17387	0.361706	3.24536	0.00117301	0.0125049	35.1386	48.2447	54.4395	55.961	34.6932	17.0607	23.445
B4galnt1	823.393	-0.209107	0.116841	-1.78967	0.0735074	0.225151	24.9328	19.256	23.7366	20.123	27.1583	36.6906	26.2755
Spock1	25.5174	1.16977	0.40756	2.87017	0.00410245	0.0312603	1.30945	0.766578	1.27959	1.2525	0.356614	1.00781	0.772307
B4galt1	1205.41	-0.107543	0.118844	-0.904907	0.365515	0.592593	20.2096	20.2739	23.2034	22.8676	25.9301	34.6305	23.7264
B4galt2	380.497	0.024457	0.144073	0.169754	0.865204	0.934001	15.1526	10.0213	9.85042	10.0309	13.1684	13.9148	11.2166
B4galt3	631.977	-0.161876	0.149837	-1.08035	0.279988	0.510145	18.5494	15.0293	21.1715	14.2318	21.0303	27.8661	19.2502
B4galt4	303.83	0.177013	0.180918	0.978418	0.327868	0.558364	19.5233	20.9699	24.4892	18.939	29.0272	20.7505	19.6909
B4galt5	523.536	0.260956	0.128749	2.02686	0.042677	0.158313	8.15713	8.40928	9.93136	9.15139	8.36983	10.3259	8.03379
B4galt6	112.262	-0.206343	0.214887	-0.96024	0.336935	0.565466	1.93185	1.31694	1.68348	1.43079	1.73405	2.99095	1.83706
B4galt7	597.768	0.227567	0.108837	2.0909	0.0365373	0.143146	26.2354	23.306	25.2914	25.4886	25.914	25.574	24.2755
B4gat1	143.524	0.195441	0.230162	0.849143	0.395802	0.620292	7.40615	4.68365	7.47689	4.82284	7.21951	6.9582	4.62574
B630019K06Rik	159.131	-0.229969	0.16795	-1.36928	0.170913	0.379238	4.65935	3.83485	3.85139	3.52166	4.59524	6.74206	5.01463
B9d1	83.7753	0.175457	0.211914	0.82796	0.407693	0.630468	14.1039	12.2519	11.621	10.0697	11.8296	13.2478	12.2778
B9d2	75.0947	0.00218587	0.225852	0.00967832	0.992278	0.995945	7.36303	5.77835	6.50655	5.01585	6.70859	7.3129	8.11021
Babam1	627.052	0.131229	0.117632	1.11559	0.264599	0.492733	45.166	40.0103	41.8381	44.5265	49.3645	45.0705	45.3931
Babam2	434.93	0.190873	0.136824	1.39502	0.16301	0.369072	30.958	24.3687	29.0041	30.9799	31.1384	28.2101	27.6069
Bace1	548.991	-0.149999	0.114237	-1.31306	0.189164	0.404037	7.31112	6.73734	8.23177	6.96103	9.0385	10.7386	9.03912
Bace2	114.962	-0.274254	0.210601	-1.30224	0.192834	0.408789	2.92321	2.25062	2.17055	2.69759	4.22724	3.24073	3.28507
Terb2	214.53	1.16975	0.182318	6.41596	1.39939e-10	2.69522e-08	22.2655	16.8105	19.3047	20.4676	10.9904	8.55062	11.6775
Bach2	195.684	-0.392786	0.212868	-1.84521	0.0650074	0.207018	1.79647	1.66575	1.84141	1.68996	2.0158	4.20939	2.52384
Bad	215.486	-0.00465819	0.154607	-0.0301292	0.975964	0.988071	13.3752	12.0817	10.6026	12.0634	15.5	12.7903	11.2946
Bag1	2125.99	0.0808611	0.089382	0.904669	0.365641	0.592593	309.291	270.637	279.531	269.181	303.619	324.192	326.879
Bag2	690.989	-0.0152544	0.125292	-0.121751	0.903096	0.955018	109.308	90.2734	73.3604	67.5003	95.075	125.444	128.244
Bag3	129.539	-0.295004	0.191728	-1.53866	0.123888	0.313629	3.97111	3.5318	3.15797	2.90332	3.8795	5.68291	5.10657
Bag4	1624.12	0.132035	0.0798093	1.65438	0.0980508	0.271019	40.5393	36.3383	35.2022	34.3095	37.8738	44.4586	37.8095
Bag5	458.318	0.0885645	0.126099	0.702343	0.482465	0.69187	25.5616	25.3159	25.6048	26.4293	30.6845	28.1473	26.9435
Bag6	2727.51	-0.0140233	0.197534	-0.0709919	0.943404	0.973201	43.2099	38.0182	58.7023	36.1417	42.1931	78.0526	39.0539
Bahcc1	422.252	-0.829998	0.438377	-1.89334	0.058312	0.193178	2.05353	1.51607	2.13538	1.19373	2.1983	6.79096	2.27444
Bahd1	862.573	0.177849	0.136814	1.29993	0.193625	0.410043	12.5903	11.5135	13.3834	10.5989	11.7362	16.5746	9.92392
Ticrr	768.23	1.16788	0.158708	7.35866	1.85764e-13	5.96302e-11	9.18022	10.7111	13.31	11.7538	5.64441	7.2191	5.08996
Baiap2l1	193.55	0.182414	0.18089	1.00842	0.313251	0.543611	5.28237	5.58961	6.41934	6.82116	5.86912	8.10035	5.30849
Baiap3	113.692	-0.302957	0.294783	-1.02773	0.304077	0.534224	2.51067	1.66098	1.1407	0.8844	2.32588	2.57537	1.59305
Bak1	362.514	-0.0646314	0.129009	-0.500983	0.616383	0.786125	9.01822	7.95317	9.22979	8.51252	11.5913	11.2678	9.10812
Bambi	261.083	-0.122458	0.152941	-0.800683	0.423315	0.643256	5.21243	5.1206	3.92466	4.70894	5.46252	6.47004	6.47248
Ppp4r4	462.899	1.1675	0.255403	4.57118	4.84976e-06	0.000173833	14.4615	19.303	25.6616	31.5999	13.5628	13.3544	10.4455
Banp	759.154	0.133103	0.144088	0.923759	0.355612	0.583928	16.999	19.6983	19.7401	18.8586	18.3881	21.3311	18.4548
Bap1	1459.19	0.0375959	0.0845254	0.444788	0.656473	0.812645	33.7057	31.163	33.2239	30.2362	36.2134	42.1628	33.4134
Bard1	569.241	0.291725	0.113664	2.56655	0.0102715	0.0603141	9.42701	8.77571	9.98491	9.83042	9.08579	10.6053	8.11984
Basp1	6743.45	-0.0652609	0.074583	-0.875011	0.381568	0.608227	370.225	329.783	347.242	320.461	402.438	444.039	411.734
Bax	456.029	0.10547	0.140667	0.74978	0.453387	0.668032	57.4814	47.3997	40.2714	42.9394	55.496	49.757	46.6674
BC049762	41.9438	1.16405	0.39544	2.94369	0.00324322	0.0265129	5.91132	5.21625	7.459	10.8402	5.53797	3.93211	2.61887
Baz1b	3594.76	0.049986	0.0828483	0.603344	0.54628	0.740801	47.1853	46.1161	47.0885	47.2291	48.9595	62.5047	50.6215
Baz2a	2801.54	0.175365	0.177898	0.98576	0.324251	0.554887	24.537	21.9306	29.3834	24.6025	20.3108	39.6195	20.559
Pcdh11x	516.614	1.15075	0.128524	8.95356	3.44184e-19	2.4076e-16	13.6974	14.7312	13.3292	14.388	7.21672	8.34927	8.11036
Bbc3	149.859	-0.256871	0.165244	-1.5545	0.120066	0.307673	5.00484	3.49778	3.84456	3.6028	5.52538	6.44029	4.98111
Bbip1	462.778	0.287741	0.130422	2.20623	0.027368	0.118136	32.0383	27.7932	25.5318	26.5617	29.5474	25.8825	26.5649
Fmr1nb	718.42	1.15019	0.193474	5.94495	2.76546e-09	3.56626e-07	178.304	210.186	190.035	206.093	117.285	74.6923	114.286
Bbox1	535.05	0.4046	0.156878	2.57908	0.00990631	0.0589603	22.4649	16.0118	16.8542	18.0651	17.7841	13.8842	17.1903
Bbs1	254.596	0.149652	0.157384	0.950872	0.341669	0.570134	4.15308	3.6255	3.90307	2.92663	4.06926	4.3387	3.19406
Bbs10	196.059	0.319957	0.168424	1.89971	0.0574707	0.191459	9.30428	10.2908	7.25191	8.38252	7.95989	8.91469	8.35195
Bbs12	98.3096	-0.44511	0.211629	-2.10326	0.0354429	0.14019	4.91023	2.88796	3.95138	4.27324	6.21758	6.91426	6.72516
Bbs2	700.138	-0.0891402	0.111183	-0.801743	0.422702	0.642797	23.978	18.8824	17.7327	18.8949	22.3858	27.5618	25.0113
Bbs4	544.042	-0.233518	0.135694	-1.72092	0.0852654	0.247492	29.4033	21.8164	19.9462	21.0456	29.5599	32.4812	33.8906
Bbs5	139.4	-0.083078	0.184118	-0.451221	0.65183	0.809773	22.5088	16.56	15.3473	18.8515	23.7358	22.508	22.7308
Iqcb1	1509.19	1.14972	0.179384	6.40929	1.462e-10	2.77875e-08	91.1524	124.44	136.894	147.904	74.3727	67.7785	60.6801
Bbs9	1872.24	0.0241679	0.0984914	0.245381	0.806162	0.903133	57.5287	52.4485	52.881	54.2284	58.4033	63.1251	66.4477
Hist1h2be	4380.37	1.14673	0.376135	3.04871	0.00229827	0.0206458	141.166	235.553	306.615	251.829	171.218	104.807	97.772
BC003331	1070.65	-0.133427	0.100255	-1.33088	0.183229	0.396846	52.2325	44.6789	41.1683	44.9487	56.59	62.9132	58.2899
BC003965	473.602	0.067287	0.118981	0.565528	0.571715	0.756473	15.1167	13.813	13.6604	13.6412	16.6088	15.5536	15.7153
Atp5e	174.144	1.13694	0.239701	4.74314	2.10434e-06	9.38184e-05	264.325	195.941	221.747	149.264	147.554	97.8577	98.9541
BC005537	3291.81	-0.00779532	0.112666	-0.0691898	0.944839	0.973897	55.7194	49.6767	52.8684	52.3598	53.9418	83.3581	54.306
BC005561	1514.68	-0.0820034	0.121455	-0.675175	0.499565	0.704844	46.8257	35.4388	32.4804	36.7095	39.5103	58.1449	47.3619
Fbxo15	101.797	1.13277	0.230213	4.92052	8.6314e-07	4.65226e-05	8.63025	7.81381	9.78324	10.0533	5.56216	4.65279	4.95208
BC017158	275.975	0.159967	0.152136	1.05147	0.293041	0.522977	7.35012	7.35307	8.67192	6.88537	8.64924	8.55922	6.91933
BC017643	215.345	-0.105706	0.156569	-0.675139	0.499588	0.704844	8.41432	6.01481	7.77074	7.09108	8.52771	11.3772	8.88452
BC022687	232.895	-0.0859394	0.185223	-0.463979	0.642663	0.80328	13.7708	7.55329	12.048	10.582	15.0607	14.6155	12.3307
BC024978	136.632	-0.274538	0.209669	-1.30939	0.190404	0.405491	2.36219	1.98532	1.93108	1.78325	2.40388	3.34809	2.2796
BC025920	46.0424	0.0835042	0.289423	0.288519	0.772949	0.884307	1.82075	1.51089	1.32043	1.81287	1.9709	2.13286	1.36897
BC026585	272.611	-0.121118	0.145103	-0.834698	0.403888	0.627159	20.7635	16.0623	14.6029	14.8443	19.8352	27.4866	19.4549
BC028528	77.3249	0.302619	0.24351	1.24273	0.213966	0.434153	18.96	22.4586	20.6977	17.008	16.4149	18.8796	22.1525
BC029722	189.331	-0.127868	0.154209	-0.82919	0.406997	0.630125	8.9782	7.92329	8.02434	7.62768	11.062	10.1199	10.0733
BC030336	539.658	-0.130326	0.106153	-1.22772	0.219551	0.440107	17.751	13.9531	14.0908	15.2677	21.185	21.8407	20.2763
BC030867	168.107	0.191618	0.186136	1.02945	0.303267	0.53358	4.79275	5.59907	5.1848	5.61962	4.70345	7.45853	4.74039
BC031181	1018.23	0.256509	0.118683	2.1613	0.0306721	0.127793	139.676	129.411	121.23	122.566	130.677	118.576	133.692
BC034090	644.383	-0.163748	0.107453	-1.52391	0.127531	0.31916	9.32472	9.69565	10.2181	8.47696	11.1609	13.9434	11.8328
BC037034	393.676	-0.0535205	0.163395	-0.327552	0.74325	0.866596	14.1558	8.8038	9.98109	8.55085	13.6117	13.5211	10.7602
BC048403	115.786	0.131721	0.196887	0.669016	0.503485	0.707063	4.13058	3.40482	3.09185	4.01702	3.4918	5.02421	3.53027
BC049730	17.6878	-0.357267	0.464031	-0.769919	0.441348	0.657923	2.19294	1.50792	1.33943	0.934387	1.83225	3.38623	1.69986
Pbx3	454.49	1.12399	0.217592	5.16558	2.3969e-07	1.56666e-05	16.8756	20.0329	26.2474	32.1607	12.7873	12.9455	13.3431
Eaf2	116.074	1.11934	0.287888	3.88809	0.000101036	0.00186156	17.6022	25.2391	35.5057	45.4847	14.6855	14.0793	11.9402
BC052040	107.198	0.241052	0.189159	1.27434	0.202543	0.420363	4.44752	3.58247	3.6058	3.75726	3.9343	4.70783	3.15864
Rnls	55.7305	1.11801	0.269482	4.14876	3.34286e-05	0.000791601	5.94695	5.2323	5.39117	6.20576	3.41568	2.63833	3.09207
BC067074	107.323	-0.284029	0.2207	-1.28694	0.198114	0.414521	1.12833	0.853569	0.879205	0.912153	0.962181	1.48955	1.56606
BC106179	96.3905	-0.336929	0.203603	-1.65483	0.0979592	0.270908	2.05173	1.66011	1.8891	2.08702	2.70217	3.72828	2.43052
Bcam	159.131	0.150878	0.204158	0.739026	0.459891	0.673951	4.51014	3.66447	4.2622	5.72703	5.35547	4.62634	4.38436
Bcan	665.777	-0.0600965	0.151868	-0.395716	0.692315	0.835463	15.9326	12.7509	12.1935	9.4487	12.8876	18.3703	14.825
Bcap29	601.104	0.123291	0.113322	1.08797	0.276607	0.506332	61.232	53.666	45.6603	51.67	53.6393	60.0551	59.548
Abhd18	371.062	1.11278	0.221649	5.02045	5.15503e-07	3.07704e-05	19.0332	24.4972	28.3618	35.6791	14.3932	18.3345	16.5019
Bcar1	920.608	-0.0109429	0.140033	-0.0781455	0.937712	0.970255	19.6874	16.0529	22.4537	19.6363	21.9166	29.3798	18.8708
Bcar3	669.899	0.06678	0.133845	0.498936	0.617824	0.78739	17.5864	16.5161	19.0826	19.364	19.6473	25.6037	16.4842
Bcas1	38.9685	-0.0896235	0.317996	-0.281839	0.778067	0.887701	1.70991	1.10349	1.31871	0.833097	1.39188	1.85539	1.39948
Bcas2	794.609	-0.096007	0.0928807	-1.03366	0.301295	0.531276	78.1947	67.6251	64.7762	68.9452	83.3449	104.052	83.3669
Bcas3	1620.56	0.0153938	0.0850124	0.181078	0.856307	0.929497	38.3911	34.7567	35.5807	34.6917	39.3253	51.3148	36.5428
Bcat2	1612.97	0.0684634	0.0925697	0.739588	0.45955	0.673724	69.866	59.3679	72.444	65.6819	78.3492	82.7546	70.2637
Bccip	517.344	-0.116688	0.127763	-0.913318	0.361075	0.588718	64.295	57.7281	55.3764	46.0898	74.5675	75.3115	68.8149
Bcdin3d	52.8661	-0.232465	0.272764	-0.852258	0.394071	0.619071	4.05778	3.89565	3.81526	2.88214	5.61468	5.9229	3.98793
Bche	146.3	0.175794	0.167456	1.0498	0.293812	0.523577	3.75215	3.26328	3.30454	2.9652	3.02102	4.20876	3.38435
Bckdha	1590.99	0.154815	0.101667	1.52276	0.12782	0.319549	61.5941	56.1764	62.5822	60.7618	68.4689	66.5909	57.9576
Bckdhb	309.853	-0.268444	0.145312	-1.84736	0.0646945	0.206191	25.2156	19.2036	17.4744	18.4742	29.4235	32.8114	24.1903
Bckdk	842.162	0.0747337	0.102968	0.725794	0.467965	0.679987	32.5777	27.852	31.553	27.9287	34.8341	35.0621	30.8423
Bcl10	519.831	-0.121331	0.129904	-0.934006	0.350301	0.578444	26.1211	22.1405	29.0417	26.8035	34.2736	34.5941	31.1413
Bcl11b	99.9592	-0.186739	0.277377	-0.673233	0.500799	0.705775	1.6548	1.17852	0.884714	0.756596	1.44236	1.68025	1.60126
Bcl2	159.456	0.163868	0.172784	0.9484	0.342926	0.571148	2.74109	2.67446	2.00669	2.01378	2.26322	3.42392	2.48388
Bcl2l1	957.891	0.233475	0.13108	1.78117	0.074885	0.227776	24.4877	26.3119	31.6067	29.9472	28.8197	31.7346	25.8722
Bcl2l11	368.867	-0.0984261	0.197754	-0.49772	0.618681	0.788012	8.25994	5.93723	6.90912	9.51875	12.6525	10.8395	7.21523
Bcl2l12	181.475	-0.133643	0.159401	-0.838408	0.401802	0.625424	17.2719	17.5311	18.1616	15.5307	24.009	24.5908	23.2834
Bcl2l13	760.53	-0.0286281	0.0911638	-0.314029	0.753499	0.872978	9.21332	7.89072	8.33286	7.75209	9.70956	11.2355	9.15005
Bcl2l2	1281.88	-0.0563718	0.100564	-0.560555	0.575101	0.758799	25.6055	21.8271	20.6436	23.9951	29.4005	33.6358	24.3587
Bcl3	191.957	0.161869	0.214678	0.754009	0.450844	0.666313	7.02963	5.64192	8.39589	8.71164	8.56192	9.49499	5.44491
Bcl6	137.167	-0.386756	0.207845	-1.86079	0.0627734	0.202177	3.12377	2.76267	2.49415	2.42316	3.09383	5.85325	3.63032
Bcl6b	68.5521	-0.712256	0.277737	-2.56449	0.0103326	0.0605495	1.37567	1.1658	0.985426	1.16249	1.89746	3.55584	1.60694
Bcl7a	283.815	-0.437295	0.177223	-2.46749	0.0136063	0.0733097	4.97169	3.99863	2.89133	3.13463	5.75327	7.34516	4.98653
Bcl7b	398.571	0.0139181	0.121568	0.114489	0.90885	0.957574	22.7689	21.9641	21.2095	23.1655	22.9923	25.8266	24.6752
Bcl7c	467.587	0.0328636	0.128936	0.254883	0.798814	0.899296	46.9994	39.4738	41.8255	38.8449	53.3681	54.1459	38.6824
Bcl9	339.236	-0.290918	0.238412	-1.22024	0.222376	0.443749	3.71995	2.71764	3.41363	2.67294	3.18762	7.80964	3.12306
Bcl9l	311.569	-0.20743	0.194339	-1.06736	0.285808	0.515998	2.79756	2.04672	2.59373	2.04998	2.4835	4.59633	2.56619
Bclaf1	9905.3	-0.0345929	0.11014	-0.314082	0.753459	0.872978	353.926	299.863	275.239	293.544	324.579	378.104	413.426
Bcor	692.321	0.269342	0.107255	2.51124	0.0120308	0.0671764	9.41589	9.3734	9.63033	9.26838	8.2722	11.0625	8.87961
Bcorl1	640.043	-0.254292	0.178952	-1.42101	0.155314	0.358141	5.7987	4.94434	5.25723	4.85433	5.3141	11.0581	5.97653
Bcr	987.166	-0.462967	0.193151	-2.39691	0.0165339	0.0839184	8.34478	8.08587	9.85181	7.65588	9.85537	21.3258	11.1057
1700067K01Rik	44.3101	1.10066	0.312752	3.51926	0.000432748	0.00585304	3.53977	5.05557	4.12463	3.71704	2.37309	2.62652	1.7843
Atad5	2508.94	1.09672	0.18553	5.91126	3.39503e-09	4.19156e-07	37.0911	58.4511	61.4345	62.7735	29.7788	32.7816	30.3069
Bdh2	58.1717	-0.123116	0.263217	-0.467734	0.639975	0.801842	5.09963	4.23137	4.66585	6.53499	6.27131	7.47405	6.16061
Sycp3	3205.44	1.09357	0.17529	6.23862	4.41446e-10	7.68275e-08	865.598	1150.03	1170.63	1345.06	663.648	576.336	662.091
Bdp1	3042.4	-0.100882	0.107237	-0.940734	0.346841	0.575272	44.9322	43.6035	38.4817	40.3466	42.7684	62.3627	54.0818
Ccdc73	475.095	1.09284	0.167825	6.51179	7.42606e-11	1.57749e-08	19.4948	27.4251	26.731	26.6227	12.832	15.5194	14.2185
Begain	73.0164	-0.658716	0.268707	-2.45142	0.0142292	0.0756777	1.74772	0.746486	1.35433	1.28949	1.94935	3.1355	1.93402
Bend3	243.796	-0.342119	0.177112	-1.93165	0.0534029	0.182754	3.11576	2.51306	2.711	2.12162	3.30942	5.43832	3.07961
Bend4	3609.71	-0.0217815	0.112584	-0.19347	0.846591	0.924087	40.6071	31.3049	35.9246	29.6734	39.9427	51.0471	33.8115
Bend5	137.36	-0.0663675	0.193587	-0.34283	0.731727	0.860802	9.36314	6.89965	5.46317	7.84802	8.75548	10.6148	8.16696
Bend6	229.926	0.0800586	0.147525	0.54268	0.58735	0.766698	17.5826	11.3125	10.6004	11.269	13.7183	13.019	14.6207
Bend7	100.363	-0.568202	0.239084	-2.37658	0.0174738	0.0869642	5.00554	3.37515	2.73163	4.51682	5.25309	8.55751	6.61719
Best1	22.3818	0.0227672	0.411425	0.0553373	0.95587	0.979242	0.927615	1.2126	1.23191	0.707621	0.922208	1.3466	1.30905
Bet1	458.77	0.280361	0.149855	1.87088	0.0613615	0.199188	47.8664	46.2257	39.095	46.6275	45.1612	39.4655	47.5083
Bet1l	302.41	0.102846	0.150938	0.681377	0.495633	0.701175	16.6809	16.244	14.0272	11.904	18.3597	18.6271	17.1554
Bex1	239.959	0.111442	0.168367	0.661899	0.508036	0.711103	57.7234	37.9728	34.0406	32.9414	47.91	47.8611	38.7904
Bex2	1012.48	-0.0287671	0.127917	-0.224889	0.822066	0.912599	157.695	156.563	137.418	133.188	173.089	164.679	190.98
Bex3	1086.08	0.0159488	0.139558	0.114281	0.909015	0.957678	164.424	135.446	128.968	120.528	172.762	142.371	166.243
Bex4	1142.23	-0.265796	0.125811	-2.11266	0.0346298	0.138108	228.843	186.859	160.719	178.62	259.014	266.979	283.881
Bfar	847.959	-0.0254412	0.102393	-0.248466	0.803774	0.902067	35.1672	31.1539	29.1546	30.5315	36.8499	39.7552	41.9197
Bfsp1	61.1499	-0.378428	0.25181	-1.50283	0.132882	0.326386	2.72527	1.81156	1.8716	2.17169	2.72847	4.27837	2.98464
Bgn	1303.91	-0.320135	0.132468	-2.4167	0.015662	0.0808856	39.4864	34.0051	38.3026	42.6413	46.3278	61.3154	64.9771
Bhlhb9	1264.04	-0.0342739	0.128107	-0.267542	0.789052	0.893669	70.6755	54.6417	45.2466	48.8654	66.2812	67.9456	65.4451
Bhlhe40	166.501	-0.153	0.198271	-0.771667	0.440312	0.65705	6.23624	4.21977	4.5715	4.17069	5.58779	4.85122	7.0105
Bhlhe41	121.891	-0.315824	0.264087	-1.19591	0.231732	0.453758	2.44285	1.71867	1.6209	0.889447	1.78276	2.75831	2.19117
Bhmt	127.34	0.80417	0.357575	2.24895	0.0245155	0.109433	6.00846	3.51205	6.06316	9.01494	6.47961	3.98096	2.21575
Bicc1	788.198	-0.23106	0.109896	-2.10253	0.0355066	0.140326	17.7237	12.2654	14.1659	12.5663	16.2345	22.0982	19.7435
Bicd1	359.9	-0.0799076	0.13951	-0.572772	0.566799	0.753004	9.24822	6.65945	7.57832	7.86834	8.09111	13.2041	8.27907
Bicd2	1186.15	-0.18448	0.104673	-1.76245	0.077994	0.233982	23.0636	17.3496	18.5252	20.4242	23.2599	30.2993	25.7303
Tigd3	94.9907	1.09188	0.250646	4.35629	1.32285e-05	0.00038065	4.11646	4.16665	4.4933	5.22504	3.22334	2.41688	1.85382
Bicral	800.184	-0.293812	0.139458	-2.10681	0.0351344	0.139547	10.2558	7.85343	7.88039	7.39296	10.3889	16.2807	10.0244
Bid	569.294	0.0142591	0.138027	0.103307	0.917719	0.961309	35.1649	26.3854	25.077	22.8119	33.2536	31.8411	31.1141
Pih1d2	25.8892	1.09086	0.389776	2.79868	0.00513124	0.0372654	3.64444	3.4965	4.33164	4.88828	1.80638	2.4102	2.79982
Bin1	246.857	-0.161443	0.147361	-1.09556	0.27327	0.502408	9.07549	7.3853	8.35417	8.57199	10.9582	10.4331	11.3709
Bin2	286.063	-0.035011	0.169794	-0.206197	0.836637	0.91833	16.1053	11.2645	13.8506	13.7537	14.2139	22.7024	13.0472
Bin3	281.104	-0.0669064	0.141062	-0.474304	0.635283	0.798805	19.8325	15.9971	15.5614	16.4556	22.9736	21.7332	18.2662
Erfe	43.6072	1.09072	0.3391	3.21651	0.0012976	0.0136468	1.38933	1.68019	1.80726	1.31018	1.09133	1.01902	0.504631
Birc3	273.81	-0.259306	0.137425	-1.88688	0.0591759	0.19507	12.0019	10.4342	8.98547	9.24825	14.0638	15.0258	14.0659
Birc5	392.812	0.456757	0.201649	2.26511	0.0235059	0.10664	29.8284	56.0464	53.9907	49.1607	41.4331	34.3003	37.5362
Birc6	11523.8	0.0222283	0.0999781	0.222332	0.824055	0.913645	73.1237	72.3737	72.9783	67.6462	73.3196	105.418	74.1706
Bivm	548.441	-0.0374395	0.1078	-0.347306	0.728362	0.859293	20.1135	18.9848	16.662	18.8988	22.1529	24.4519	22.8845
Blcap	590.507	0.0381954	0.111329	0.343087	0.731533	0.860802	19.8236	18.5944	20.2845	18.3644	22.9372	22.1233	21.251
Ube2t	452.583	1.08948	0.204858	5.31819	1.04805e-07	8.13933e-06	57.976	81.7644	93.3802	102.148	48.6397	47.6541	45.9479
Blmh	2349.24	0.16134	0.114336	1.4111	0.158216	0.362478	78.9577	78.4371	77.2348	93.6041	87.1052	92.0748	85.2843
Bloc1s1	330.83	0.245282	0.142605	1.72	0.0854316	0.247694	159.49	147.142	135.951	138.009	160.563	136.437	142.483
Bloc1s2	304.727	0.244622	0.160589	1.52328	0.127688	0.319383	63.9244	50.7705	48.2628	56.1592	63.6035	49.9386	51.3724
Bloc1s3	152.768	-0.0813	0.187668	-0.433213	0.66486	0.818163	4.10042	3.06929	2.67053	2.75939	4.25394	3.70213	3.65984
Bloc1s4	453.35	0.209552	0.123213	1.70072	0.0889956	0.254815	42.1448	36.3408	40.2476	38.5048	43.8756	41.2026	35.458
Bloc1s5	459.094	0.152194	0.124787	1.21963	0.222605	0.443827	9.73243	7.4171	10.1705	10.1169	10.0267	10.0533	9.15731
Bloc1s6	453.3	0.115476	0.113041	1.02154	0.306999	0.537397	15.2212	12.6207	14.6967	14.2722	15.4781	16.5143	14.9777
Blvra	243.623	-0.0488003	0.141751	-0.344269	0.730644	0.860374	27.0156	23.9998	22.6538	21.8636	31.2556	29.301	26.6806
Blvrb	269.325	-0.0347964	0.139183	-0.250004	0.802584	0.901299	37.1728	33.1509	40.3047	39.123	49.6677	47.7263	43.8316
Blzf1	1193.75	0.192118	0.0950276	2.02171	0.0432067	0.159486	83.591	71.0018	69.455	72.2409	74.5186	72.9735	74.3248
Ccne1	207.123	1.08576	0.226047	4.80324	1.56117e-06	7.45007e-05	9.42018	11.5557	12.357	14.7041	8.46818	6.24235	5.3478
Bmi1	2684.52	-0.0665721	0.112107	-0.593827	0.552628	0.74458	161.219	138.947	116.422	134.112	163.913	165.941	180.038
Bmp1	520.603	-0.0270525	0.115045	-0.235148	0.814094	0.908287	9.40115	8.81428	9.58921	9.10479	10.2929	11.6524	11.457
Bmp2k	3864.58	-0.151592	0.104535	-1.45016	0.147015	0.346319	60.3649	56.7661	62.0624	57.8708	71.185	98.852	69.7691
Bmp4	97.7632	-0.176116	0.206022	-0.854839	0.39264	0.617759	5.06162	3.63593	3.69718	4.97085	5.25178	6.68466	5.83944
Bmp7	199.868	-0.34414	0.152257	-2.26026	0.0238052	0.107525	4.64655	3.50412	3.70021	3.59728	4.97356	6.98927	5.53338
Bmpr1a	4449.99	-0.0939625	0.0871083	-1.07869	0.280728	0.511041	95.6766	95.3488	89.4366	81.782	107.61	119.145	119.298
Madd	729.422	1.08481	0.176715	6.13875	8.31713e-10	1.3349e-07	10.8831	11.3031	16.8772	14.7087	7.90279	9.11803	6.49499
Bmpr2	4144.01	-0.0993805	0.127931	-0.77683	0.437259	0.654924	37.3364	31.9987	32.5395	36.2764	33.6323	57.0677	42.4013
Bms1	2712.85	0.0718443	0.111487	0.644416	0.519306	0.719418	55.9305	60.0932	61.7978	63.2013	59.9653	81.9342	66.4938
Bmt2	965.12	0.0298638	0.0921718	0.324002	0.745937	0.868342	34.1273	30.0153	30.5683	33.2899	34.5667	44.0135	35.6191
Bmyc	152.285	0.231018	0.188462	1.22581	0.220271	0.441065	19.2102	15.1644	19.5168	15.7378	20.9065	16.9415	14.9543
U90926	218.781	1.08381	0.265193	4.08689	4.37194e-05	0.000976084	72.5284	70.8496	79.1431	52.5996	53.5679	23.9373	35.1412
Bnc2	974.754	-0.345063	0.14491	-2.38121	0.0172558	0.0862489	21.0114	18.5177	19.1817	18.5513	21.0382	39.1423	27.2538
Bnip1	137.252	0.15507	0.180599	0.858643	0.390538	0.615864	18.4346	18.2337	21.5279	14.19	23.7488	20.3218	14.4021
Bnip2	3460.83	-0.122381	0.0979568	-1.24933	0.211543	0.431457	236.942	213.865	208.57	202.988	254.398	284.091	291.347
Bnip3	1196.4	0.135974	0.113433	1.19872	0.230636	0.452694	98.2436	100.645	90.344	93.8926	96.7548	106.788	109.679
Bnip3l	2628.13	-0.160279	0.109556	-1.46299	0.143469	0.341747	104.945	100.649	87.725	107.258	117.11	147.941	144.086
Hist1h2ac	653.182	1.08022	0.204633	5.27882	1.3002e-07	9.68115e-06	31.6831	38.4385	39.2813	37.144	27.3749	15.9415	17.6445
Bod1	908.334	0.13534	0.0970071	1.39516	0.162969	0.369037	77.2733	72.3064	71.2109	74.1648	79.434	82.499	86.5544
Bod1l	7200.18	0.091112	0.0833982	1.09249	0.274617	0.503981	88.3056	83.4816	82.7432	85.1513	83.1603	107.362	96.9133
Bok	236.079	-0.14746	0.153229	-0.962352	0.335873	0.564675	10.8581	11.4753	10.1309	10.7487	15.2355	13.6568	13.6215
Bola1	95.4686	0.300586	0.239524	1.25493	0.209505	0.429019	22.0046	13.4283	15.1498	12.9619	17.2837	17.0324	9.51326
Bola2	710.911	0.195501	0.121505	1.609	0.107617	0.286862	129.102	107.173	119.506	106.09	122.609	109.478	124.331
Bola3	493.912	0.256581	0.143503	1.78798	0.0737793	0.225602	220.376	172.02	184.885	177.778	201.101	165.422	191.288
Ccdc158	474.561	1.07466	0.216606	4.96136	7.00004e-07	3.94983e-05	14.7989	18.833	23.0584	28.6483	10.7007	13.6135	12.5136
Bop1	1184.22	0.135155	0.0965238	1.40022	0.161446	0.366738	39.4279	32.2262	33.5958	34.0368	39.1426	40.9764	32.2117
Bora	258.344	-0.155014	0.190238	-0.814843	0.415162	0.636559	13.0654	9.09295	8.54917	6.69835	10.9494	15.2161	10.8701
Borcs5	275.431	0.178227	0.137312	1.29798	0.194295	0.410741	14.4009	12.8475	14.5521	15.7604	14.9489	16.9149	13.6457
Borcs6	278.145	-0.013746	0.133549	-0.102929	0.91802	0.961393	9.66944	9.04678	8.44023	8.3586	10.9949	11.2547	9.60325
Borcs7	101.756	0.204917	0.208486	0.982883	0.325665	0.556122	5.53634	6.54525	4.92207	4.95179	5.90435	6.24192	4.71764
Borcs8	200.613	0.192722	0.156935	1.22804	0.219433	0.439931	36.123	35.9506	33.8519	31.7695	40.5089	37.8495	34.0653
Bpgm	593.817	-0.0277033	0.139781	-0.198191	0.842896	0.922359	29.1762	23.0844	19.9586	20.432	30.3558	27.8445	26.1101
Bphl	85.3627	0.0427139	0.260471	0.163987	0.869741	0.937142	7.80821	5.70746	7.43944	10.1163	10.4377	7.90123	8.21053
Rbpms2	374.706	1.0736	0.276489	3.88295	0.000103195	0.00189169	11.6963	16.4236	27.1151	28.3352	11.3482	12.7819	11.5576
Bpifb5	35.0909	-0.0967483	0.352895	-0.274156	0.783965	0.8907	2.59088	1.40492	1.4729	1.4469	2.69963	1.75892	1.84164
Bpnt1	528.21	0.104075	0.115064	0.904501	0.36573	0.592593	29.8896	29.2806	26.7017	25.2794	31.0594	29.4576	30.1422
Bptf	4135.04	-0.0393092	0.112684	-0.348845	0.727206	0.85842	31.6781	28.2239	31.2785	30.6055	31.2813	50.0591	33.6415
Braf	2161.8	0.104816	0.0910219	1.15155	0.249505	0.475476	26.142	22.275	20.4579	21.499	22.453	29.7314	23.3616
Nrarp	433.207	1.07345	0.201507	5.3271	9.97934e-08	7.87714e-06	13.535	16.2772	18.2055	15.6137	11.7138	7.97843	6.9381
Brat1	677.056	0.0706592	0.12448	0.567633	0.570284	0.755411	14.5609	11.2356	13.0246	12.8104	15.0654	17.1177	11.4472
Hells	7134.23	1.07162	0.183061	5.8539	4.80177e-09	5.54893e-07	152.175	240.103	232.068	245.022	126.26	119.848	129.825
Ddx43	534.775	1.06207	0.205335	5.17237	2.31141e-07	1.53158e-05	30.5927	42.1956	48.3468	56.994	24.0118	29.3217	26.0565
Brcc3	634.22	-0.147426	0.122854	-1.20001	0.230134	0.452162	44.6077	35.2621	30.5741	33.8116	43.8475	46.3707	50.155
Spag4	55.1631	1.05423	0.299835	3.51605	0.000438023	0.00589129	2.91017	3.62485	3.53917	4.5707	2.12593	1.76932	2.3276
Brd2	5276.87	0.189287	0.0923553	2.04956	0.0404075	0.152918	165.325	149.266	137.775	159.164	145.598	169.482	168.018
Brd3	1945.17	-0.124124	0.137685	-0.901506	0.367319	0.594019	32.2689	27.5626	34.5186	28.6172	33.9479	52.2527	36.5425
Brd4	731.15	-0.355913	0.223705	-1.591	0.111611	0.293611	13.1599	12.4549	13.1362	12.4415	11.99	29.8699	13.6553
Brd7	2046.27	0.147712	0.0819289	1.80293	0.0713987	0.220752	70.186	61.7991	60.6978	60.2716	63.6858	76.3563	68.0317
Brd8	1654.53	-0.161944	0.0933132	-1.73548	0.0826551	0.24297	47.2934	38.9646	36.7288	37.5881	48.8049	62.5097	50.0275
Brd9	999.409	0.0873965	0.120524	0.725139	0.468367	0.680435	47.7015	43.8777	39.2594	37.3013	42.657	47.2432	50.7911
Brdt	682.101	0.0961598	0.114589	0.839175	0.401371	0.625228	34.9644	30.689	27.5386	31.5449	27.9987	32.2107	27.5578
Brf1	632.445	0.0147883	0.106267	0.139162	0.889322	0.947838	21.5988	19.0636	20.1364	18.4802	22.5754	27.5406	19.6642
Brf2	166.066	0.293971	0.170185	1.72737	0.0841019	0.245474	9.3509	7.80531	7.10717	7.05662	8.03706	8.45697	6.02371
Bri3	312.743	-0.00923772	0.154457	-0.0598075	0.952309	0.977675	45.8085	35.2049	41.2372	37.4763	54.5319	60.9656	41.1228
Tex16	1977.14	1.04049	0.161017	6.46199	1.03337e-10	2.13243e-08	75.1887	89.0321	101.077	117.132	52.9196	59.5685	55.2974
Tuft1	398.723	1.03946	0.178435	5.82542	5.69703e-09	6.47981e-07	13.7899	14.8754	18.1276	19.6711	10.3837	9.56897	8.95907
Hist1h1c	11547.2	1.03791	0.197049	5.26728	1.3846e-07	1.00002e-05	632.097	863.842	879.525	819.178	574.019	349.253	433.703
AI481877	736.643	1.0351	0.214773	4.81953	1.43895e-06	7.0244e-05	14.7134	24.0772	26.9272	29.0159	13.3104	14.6728	13.7053
Brix1	760.469	0.00212828	0.0975819	0.0218102	0.982599	0.991384	44.088	43.4965	40.6397	44.1233	48.0133	57.5616	50.4259
Brk1	1260.45	0.108703	0.0946064	1.149	0.250555	0.476722	114.713	102.049	94.6076	99.6764	117.96	119.484	108.568
Brms1	335.091	0.187022	0.133677	1.39905	0.161797	0.367246	22.2862	21.6483	25.1451	23.5497	23.8921	24.4392	23.383
Brms1l	1044.88	-0.125675	0.0930215	-1.35103	0.176687	0.387525	49.9604	43.7873	42.352	47.4422	55.9548	64.0646	59.5746
Brox	1276.47	-0.106435	0.0934759	-1.13864	0.254854	0.481286	41.0019	37.1487	38.1438	38.4519	47.7453	50.9312	50.2023
Dzank1	298.135	1.03402	0.177737	5.81772	5.96543e-09	6.67989e-07	4.7542	4.52146	5.3126	5.77473	2.52678	4.11107	2.40989
Brpf3	665.386	-0.144687	0.175564	-0.824129	0.409866	0.632196	7.4741	7.30866	8.31213	7.52459	7.49835	14.7268	8.16758
Brsk1	237.141	0.600373	0.268013	2.24009	0.0250849	0.111253	5.86319	3.86653	7.5237	7.3797	5.41931	7.06522	3.04817
Brsk2	254.668	-0.025128	0.166462	-0.150953	0.880013	0.942941	7.68498	6.10338	5.09171	4.65815	6.06058	7.91075	5.96481
Brwd1	7299.81	-0.231926	0.111988	-2.07099	0.0383602	0.147763	102.405	92.7069	85.1957	85.7025	107.024	158.226	109.199
Brwd3	2121.79	-0.287577	0.124606	-2.30789	0.0210053	0.0987556	25.3016	20.3307	19.3214	19.9901	23.9873	40.1543	29.2645
Wdr17	43.9134	1.03137	0.335484	3.07428	0.00211014	0.0195516	0.909489	1.82459	1.48769	1.5132	1.01527	0.865102	0.937933
Bsdc1	1393.79	0.0398107	0.0838136	0.474991	0.634794	0.798478	46.4666	38.6836	41.1524	39.3301	47.0972	50.5008	43.8037
Steap1	93.8035	1.03065	0.218817	4.71011	2.4758e-06	0.000106437	10.319	12.0134	10.7054	10.6027	7.24747	6.6667	5.22243
Bspry	24.2459	-0.381462	0.381936	-0.998759	0.317911	0.548064	1.25654	0.539037	0.82004	0.902925	1.25074	1.28406	1.33287
Bst2	129.267	-0.495951	0.239727	-2.06881	0.0385637	0.14835	19.1957	10.6154	11.4208	13.9786	27.8015	26.8734	15.451
Stra6	607.65	1.02471	0.375197	2.73114	0.00631161	0.0433529	12.112	16.4503	22.4898	18.5484	14.523	8.99198	6.78907
Btbd1	4004.08	-0.184262	0.0969809	-1.89999	0.0574348	0.191383	177.148	143.41	142.8	151.713	198.802	213.982	223.382
4930432K21Rik	253.58	1.02444	0.185582	5.52015	3.38703e-08	3.09656e-06	10.3769	9.31863	11.7426	13.8031	6.72746	7.62457	5.3841
Btbd18	485.176	0.245508	0.121024	2.02859	0.0424996	0.157857	18.4209	13.5222	14.1174	15.4148	14.3187	18.1549	13.5829
Btbd2	491.798	-0.0141225	0.138695	-0.101824	0.918896	0.961566	13.0868	11.6798	15.2455	11.1972	15.2272	18.4451	13.1274
Btbd3	503.445	-0.30053	0.149491	-2.01035	0.0443946	0.161694	12.359	9.13328	8.41623	7.17503	12.8892	15.4358	11.9172
Btbd6	227.971	0.0217992	0.163495	0.133333	0.89393	0.949961	12.8874	8.16718	9.92681	8.10045	9.79519	12.054	10.0971
Btbd7	3576.83	0.105664	0.0869674	1.21498	0.224373	0.445386	54.5493	53.0884	56.2521	49.3423	51.4115	65.1713	56.3997
Btbd8	387.546	-0.0938252	0.121067	-0.774984	0.438349	0.655481	16.9678	14.3716	10.9064	13.0838	13.3372	18.6821	19.0125
Btbd9	651.958	0.100876	0.115926	0.870171	0.384207	0.610285	6.38606	6.05223	6.51252	6.49884	7.07391	8.4621	5.76824
Pet2	830.413	1.02313	0.157513	6.49553	8.27439e-11	1.73223e-08	37.3255	32.0835	25.6419	28.325	16.9351	16.05	20.8872
Btd	536.053	0.0100834	0.120537	0.0836537	0.933332	0.968872	18.3898	15.605	18.5517	18.9713	22.6056	22.7232	18.4087
Btf3	3607.19	0.109712	0.11025	0.995124	0.319676	0.549854	846.927	795.28	746.119	757.8	859.327	813.003	952.11
Btf3l4	931.915	0.11942	0.119371	1.00041	0.31711	0.547597	148.657	134.451	133.888	157.839	141.21	131.268	154.166
BTF3L4	346.39	0.34466	0.158547	2.17386	0.0297157	0.125071	20.3328	18.3149	21.8877	20.7059	22.4284	17.3752	17.8415
Btg1	936.049	-0.178534	0.0886993	-2.0128	0.0441359	0.161281	26.6893	20.8008	31.5464	23.8557	35.0009	36.3503	33.5837
Kif23	1904.96	1.02089	0.317463	3.21578	0.00130091	0.0136468	49.5383	80.0188	95.1492	105.304	51.099	49.0656	46.2655
Btg3	1778.46	-0.390802	0.164429	-2.37672	0.0174672	0.0869642	228.188	119.19	138.863	157.247	238.858	247.438	256.069
Btn2a2	33.5556	-0.464417	0.353566	-1.31352	0.189006	0.40387	1.30371	0.707292	1.43593	1.3166	2.39962	1.73284	1.61461
Btnl10	1474.97	-0.209894	0.106351	-1.9736	0.0484269	0.171495	29.3183	26.7491	31.1444	29.1306	39.2152	53.6723	30.2736
Btrc	737.094	0.134137	0.0971755	1.38036	0.167476	0.375073	32.7925	28.7748	27.274	27.7942	28.3693	36.0212	29.6386
Dpep3	1936.15	1.01562	0.144171	7.04451	1.86115e-12	5.02659e-10	132.47	123.965	124.769	132.609	91.1009	65.9742	69.1864
Bub1b	978.083	-0.0446225	0.114658	-0.389179	0.697144	0.838549	23.8	23.8743	23.3581	27.0969	26.3572	33.9965	30.2899
Bub3	1008.29	-0.186874	0.116149	-1.60891	0.107635	0.286862	61.2586	53.2866	48.4425	51.3233	72.9295	75.0412	71.1318
Bud13	352.632	-0.0474177	0.12078	-0.392597	0.694617	0.836843	13.3689	11.8574	11.1869	10.5388	13.6288	14.9174	13.8066
Ppp1r3f	69.7052	1.01442	0.283131	3.58288	0.000339829	0.00481258	1.60421	1.23869	1.48639	1.53339	1.20136	0.822557	0.582191
Bves	44.1083	0.289313	0.289636	0.998884	0.317851	0.548064	1.33854	1.04838	1.00075	0.815035	0.86745	1.16085	1.0049
Bysl	484.541	0.272585	0.142284	1.91577	0.0553939	0.187072	10.5462	9.07179	11.2159	8.49027	10.231	11.2067	7.62305
Bzw1	7255.41	-0.108586	0.111427	-0.974507	0.329805	0.559867	306.983	254.098	225.108	227.885	311.896	318.526	322.736
Bzw2	379.249	0.0855482	0.133358	0.641493	0.521202	0.720939	21.9923	22.1619	20.4605	23.502	26.1607	24.1129	22.7605
C130074G19Rik	153.481	0.404353	0.190253	2.12534	0.0335582	0.135079	4.143	3.99975	3.86643	4.86168	4.32479	3.66614	3.36988
C1d	571.323	0.0211895	0.142009	0.149212	0.881386	0.943782	35.8324	29.8516	27.9176	26.7346	37.1689	31.7078	37.2177
Hirip3	581.599	1.0081	0.162758	6.19387	5.87029e-10	9.7467e-08	19.2643	25.7191	21.199	25.8718	14.3362	13.4851	13.1944
C1galt1c1	134.174	0.17529	0.191169	0.916936	0.359176	0.586912	18.3624	15.0777	15.5791	15.1832	19.7505	15.232	16.3488
C1qa	469.902	-0.089263	0.165715	-0.538653	0.590126	0.768821	35.0597	26.4446	28.6064	33.5593	49.089	37.921	30.7261
C1qb	454.759	-0.195037	0.154381	-1.26335	0.206465	0.425171	36.7538	33.3665	29.9622	35.1326	54.6614	43.6566	38.7322
C1qbp	588.22	-0.212725	0.121121	-1.7563	0.079038	0.23584	75.0087	48.3226	58.0554	51.7873	81.6939	91.28	76.2071
C1qc	479.203	-0.184699	0.164394	-1.12352	0.261218	0.488642	32.7891	22.7572	26.593	28.1067	46.6974	37.9185	29.1867
Acss2	1585.23	1.00704	0.159862	6.29943	2.98747e-10	5.32766e-08	47.8691	51.8084	57.2148	71.9115	36.2469	35.1749	30.9483
C1qtnf1	91.3593	0.0721204	0.206718	0.348884	0.727176	0.85842	3.07268	2.7203	2.24329	2.75393	2.72731	3.9308	2.57435
C1qtnf12	151.911	-0.196917	0.180466	-1.09116	0.275203	0.504865	8.1038	9.11693	8.94543	7.03118	11.0029	11.0528	11.2906
C1qtnf2	53.982	-0.278451	0.277592	-1.0031	0.315815	0.546085	4.59499	2.56352	2.97694	3.9612	4.01071	5.49158	5.4111
C1qtnf3	305.799	0.211712	0.156819	1.35004	0.177004	0.388104	14.2025	14.1416	15.1368	17.6496	14.7385	16.2601	17.3761
C1qtnf4	82.7521	-0.327686	0.218225	-1.5016	0.133201	0.326837	5.19918	3.59137	4.13107	3.60825	5.1609	7.55981	5.81592
C1qtnf5	15.4284	-0.160643	0.494898	-0.324599	0.745485	0.86801	1.31259	0.689638	0.553574	0.712795	1.24272	1.10013	0.881109
C1qtnf6	359.209	-0.0326621	0.141014	-0.231623	0.816831	0.909865	9.98978	7.6906	10.1051	9.5129	12.0394	12.0312	9.39106
C1qtnf7	393.851	-0.334644	0.1898	-1.76314	0.077877	0.233825	19.0883	17.5605	16.8438	21.5506	23.9981	24.9848	39.0388
C1qtnf9	20.5863	0.577143	0.481335	1.19905	0.23051	0.45266	1.29587	1.22632	0.750554	0.556886	0.731498	1.17874	0.412556
C1ra	1109.2	-0.282064	0.109413	-2.57799	0.00993778	0.0590746	32.5422	27.4301	27.0578	29.7107	45.2267	41.1028	39.4691
C1rl	45.6123	-0.211031	0.324722	-0.649884	0.515767	0.717544	1.52998	0.6861	1.06365	1.13324	1.84399	1.40961	1.19119
C1s1	1954.09	-0.207282	0.0879395	-2.35709	0.0184186	0.0903726	56.2234	51.0866	56.2052	54.0991	74.3487	77.6397	75.5212
C2	624.831	-0.0509279	0.157508	-0.323335	0.746441	0.868703	22.3632	17.2962	22.2783	23.0739	30.7456	22.3005	23.3716
C2cd2	281.599	-0.221425	0.14308	-1.54756	0.121729	0.310174	4.17671	3.22184	2.80166	3.51011	4.71684	5.07089	4.44575
C2cd2l	224.006	-0.134036	0.153276	-0.874474	0.38186	0.608424	4.45111	2.87305	3.51887	3.46842	4.29307	5.69537	4.08365
C2cd3	861.125	-0.0613921	0.125822	-0.487927	0.625601	0.792436	10.0419	9.43887	8.59288	9.09634	9.40444	14.9399	10.2353
C2cd4b	19.4468	0.16509	0.481124	0.343135	0.731497	0.860802	0.762164	0.616014	1.34397	1.35645	1.2111	1.46034	0.616982
C2cd4c	132.229	0.26644	0.332624	0.801024	0.423118	0.643205	2.06525	1.21194	3.474	3.25795	3.01144	2.68026	1.36239
Gins3	444.344	1.0067	0.174576	5.76658	8.08982e-09	8.6561e-07	20.5365	24.0768	27.099	27.8496	15.8921	15.1514	12.72
Rad51ap1	545.012	1.00251	0.179003	5.60051	2.13724e-08	2.10016e-06	31.6536	38.557	41.203	43.6402	25.7843	19.9694	22.8191
C3	213.72	0.708174	0.29735	2.38162	0.0172367	0.0861837	3.05934	5.84804	2.80003	3.81724	2.18796	2.39516	3.8473
C330007P06Rik	712.357	-0.049683	0.110979	-0.447681	0.654384	0.81138	25.4614	24.2421	22.0632	24.6032	30.8426	30.7273	29.5493
C330018D20Rik	308.417	-0.0454818	0.139886	-0.325136	0.745078	0.867746	41.2852	25.0127	27.6553	30.0041	38.2828	35.388	33.0463
C330027C09Rik	1358.14	0.299761	0.136668	2.19336	0.0282816	0.120671	53.388	60.8801	53.1689	61.5429	53.5146	52.4745	60.4784
C3ar1	133.182	0.0420189	0.175697	0.239156	0.810985	0.906288	3.19725	2.54465	3.03837	3.07128	3.64449	3.69062	3.00083
C4b	78.5611	-0.237877	0.304271	-0.781794	0.434336	0.652223	1.02133	1.06747	0.696845	0.953607	1.06024	2.19348	0.814675
C7	43.6865	-0.811259	0.318859	-2.54426	0.0109511	0.0631591	1.02221	0.727064	1.05428	1.44016	2.08839	2.92996	1.82326
C730034F03Rik	56.0914	-0.148354	0.266901	-0.555838	0.578321	0.760478	4.47109	3.70109	3.27425	4.98109	5.95604	5.50797	4.83724
C77080	130.342	-0.478516	0.237957	-2.01093	0.0443327	0.161638	1.49231	1.18428	1.31308	0.891239	1.52015	2.92984	1.56866
C77370	1706.39	0.0849097	0.116779	0.727096	0.467167	0.679288	24.4645	24.8882	21.3612	20.922	24.7729	25.6229	27.204
C87436	294.861	-0.264755	0.125621	-2.10757	0.0350681	0.139433	9.91346	8.66255	8.55953	10.132	12.8178	15.0488	12.6927
C8b	18.5691	-0.522087	0.479426	-1.08898	0.276161	0.505939	1.2717	0.544678	0.731605	0.437381	0.905035	1.79351	1.07953
C8g	24.5676	0.200645	0.3805	0.527321	0.597971	0.774438	3.0198	3.15509	2.60918	2.20428	3.44147	2.65958	2.44363
Caap1	321.593	-0.099208	0.123739	-0.801752	0.422696	0.642797	30.0942	23.2653	22.7986	25.0389	30.7285	37.6203	31.2729
Cab39	4136.13	0.047866	0.092448	0.517761	0.604625	0.779109	148.41	140.093	143.837	145.543	156.224	164.735	169.547
Cab39l	1144.21	0.0501496	0.114632	0.437485	0.66176	0.816251	87.2789	68.5233	67.7713	79.662	78.2138	84.1213	78.157
Cabin1	1920.39	-0.280244	0.158312	-1.77021	0.0766926	0.231476	20.1065	15.7963	17.5294	14.6936	20.2085	35.3786	18.9397
Cables1	90.1912	-0.392845	0.222294	-1.76723	0.077189	0.232447	1.70815	1.61297	1.48871	1.85135	2.15321	2.46807	2.91497
Cables2	340.558	-0.108437	0.141394	-0.766917	0.443131	0.659356	11.9678	8.52577	9.42404	9.29691	10.8548	16.1806	11.1747
Cabp1	163.695	0.401764	0.254243	1.58024	0.114053	0.297866	8.70429	12.2241	13.9008	17.0456	14.2891	9.86814	9.85587
Cabyr	15.597	-0.874904	0.493085	-1.77435	0.0760057	0.23012	1.38168	1.0796	0.422783	1.36233	1.67867	2.1996	1.86242
Cacfd1	208.808	-0.334835	0.156369	-2.14132	0.0322482	0.131892	7.95578	5.78897	6.91103	7.17846	9.35919	12.4481	10.5701
Cachd1	116.164	0.0277128	0.191269	0.144889	0.884798	0.945155	1.74603	1.79934	1.7373	1.57296	1.65199	2.19562	2.11365
Tmem28	67.3415	1.00103	0.263388	3.80058	0.000144357	0.0024561	1.10159	1.16946	1.46644	1.54632	0.72064	0.798961	0.817079
Cacna1b	145.07	0.150639	0.288443	0.522249	0.601497	0.777158	1.62011	1.06892	1.33957	1.26863	1.00372	2.34643	0.927425
Cacna1c	416.251	-0.33514	0.217324	-1.54212	0.123044	0.312462	4.1528	2.97483	3.74316	3.24974	3.59857	8.48752	4.14252
Add2	134.406	0.996858	0.232435	4.28876	1.79674e-05	0.00048152	2.18428	3.14892	3.88686	3.54092	1.16099	2.11663	1.30524
Cacna1h	706.015	-0.423521	0.205305	-2.06289	0.0391235	0.149785	4.78747	3.66852	5.43365	4.12225	4.98695	11.0384	5.83151
Ccdc152	120.764	0.995454	0.214739	4.63564	3.55838e-06	0.000138921	32.8733	32.9646	23.6453	32.5766	17.4414	16.2322	20.5922
Cacna2d3	59.3364	0.0345934	0.254254	0.136059	0.891775	0.94903	2.15477	1.46686	1.50465	1.35692	1.74287	2.16261	1.85562
Cacnb1	47.2611	0.368268	0.30291	1.21577	0.224073	0.445158	2.57192	1.43589	1.9107	1.82204	1.02622	1.76525	2.17406
Cacnb2	181.071	-0.352974	0.19614	-1.7996	0.0719238	0.221931	8.71564	5.17803	4.98083	6.66098	6.07778	13.836	10.5367
Cacnb3	310.679	-0.173436	0.152028	-1.14081	0.253948	0.480393	7.08155	6.28859	7.97109	8.1851	9.73533	11.7386	8.26764
Cacnb4	128.245	-0.34949	0.227708	-1.53482	0.124828	0.314904	1.64401	1.54367	1.79461	1.28748	1.6209	3.2628	2.45597
Cacng4	105.848	-0.433353	0.208407	-2.07936	0.0375843	0.146099	1.66772	2.02251	2.07417	2.01692	3.25898	3.64799	2.4696
Hsd17b3	201.448	0.994407	0.254854	3.90187	9.5452e-05	0.00178833	24.3134	29.8388	34.2032	29.7616	25.0602	15.3275	12.1448
Cacng7	61.5003	-0.672695	0.283622	-2.37181	0.0177014	0.0877476	0.88393	1.06655	1.08901	1.20155	1.40714	2.74923	2.04297
Cactin	423.432	0.0872265	0.136063	0.641074	0.521475	0.72104	11.0526	12.8006	13.3023	11.7675	12.5587	16.2663	12.6451
Cacul1	2337.52	-0.0139284	0.0946404	-0.147172	0.882996	0.944459	38.0844	34.9733	39.6811	39.6418	42.3334	54.2795	42.1124
Cacybp	3784.79	0.182286	0.118537	1.5378	0.124099	0.313996	393.446	354.074	311.422	317.482	358.366	333.691	391.916
Cad	1175.64	-0.0664514	0.192256	-0.34564	0.729613	0.859857	10.9489	9.27862	14.2065	10.0593	12.3668	22.1796	10.2247
Cadm1	7930.23	0.212774	0.0854267	2.49072	0.0127483	0.070152	325.476	294.741	295.942	305.273	302.739	307.917	305.062
Cadm3	266.11	-0.129689	0.243987	-0.531539	0.595045	0.772623	7.45844	4.7751	5.31771	3.95514	4.42709	9.58	5.7022
Cadm4	171.214	-0.184183	0.167695	-1.09832	0.272064	0.501463	5.37343	3.81305	3.60884	3.82481	5.14537	5.92354	5.41301
Fam205c	37.8551	0.994253	0.368955	2.69478	0.00704347	0.0466925	2.16277	3.08439	3.00779	4.73732	1.97014	2.20459	1.71058
Cadps2	366.606	0.099328	0.150848	0.658463	0.51024	0.713152	10.9386	7.4226	7.75635	8.98119	8.0111	11.9436	10.2575
Cage1	153.102	-0.188372	0.22349	-0.842866	0.399303	0.623359	8.86928	5.30596	4.88128	4.03749	7.98512	8.72743	6.82713
Calcoco1	975.272	-0.164405	0.125591	-1.30905	0.190517	0.405603	28.3757	26.4142	26.3695	29.8115	29.9069	39.9944	39.8731
Calcrl	372.922	0.0215198	0.133371	0.161353	0.871815	0.938406	10.9083	10.6709	12.0727	10.0811	13.4776	14.1998	11.0263
Cald1	1450.01	-0.226957	0.160615	-1.41304	0.157643	0.361683	41.0484	40.3781	35.5334	48.2472	52.6926	55.2124	74.1562
Calhm2	369.838	-0.190507	0.113821	-1.67374	0.0941807	0.264369	11.1287	9.36248	10.0169	9.63229	13.0055	16.0657	12.176
Calm1	11078.9	0.113034	0.0969226	1.16623	0.243522	0.468839	281.604	242.604	252.081	237.335	296.26	272.299	267.899
Calm2	6907.41	0.305769	0.13551	2.25643	0.0240436	0.108028	948.012	994.28	916.638	913.326	971.873	787.907	974.552
Calm3	6298.94	-0.0288345	0.105721	-0.272741	0.785052	0.891167	171.789	143.27	158.651	159.316	210.331	182.955	178.195
Calml4	19.5907	0.0142797	0.435007	0.0328263	0.973813	0.987337	25.2401	8.88083	7.58187	9.88212	6.83068	7.9561	11.5557
Orc1	704.648	0.99304	0.164267	6.04527	1.49157e-09	2.17634e-07	23.5603	28.7503	30.0408	32.9074	19.0774	16.5871	15.939
Calr3	86.9015	0.263132	0.218085	1.20656	0.227603	0.449327	7.36418	6.9587	6.86866	5.71441	6.92612	5.80211	7.25713
Calr4	536.705	0.365674	0.155468	2.35208	0.0186687	0.0912896	38.6649	39.9867	39.7786	43.9235	35.2218	35.1727	44.1997
Calu	5304.47	-0.167888	0.0833906	-2.01327	0.0440858	0.161179	366.56	295.762	315.664	282.149	387.989	413.902	426.982
Camk1	155.521	-0.00982237	0.198312	-0.0495298	0.960497	0.98177	10.0002	10.6426	8.42004	11.2232	13.646	10.6807	11.5966
Enpp1	161.16	0.992381	0.194669	5.09779	3.43642e-07	2.15822e-05	5.1473	4.56858	4.8698	5.06729	3.11891	2.7366	2.45816
Camk2b	48.3857	-0.686307	0.304924	-2.25075	0.0244014	0.109127	1.34706	0.701911	1.04097	0.579632	1.26144	2.12585	1.7089
Camk2d	683.808	-0.038294	0.104233	-0.367388	0.713329	0.849818	20.9405	17.536	16.1984	17.3828	19.9499	25.1769	21.1626
Camk2g	866.531	0.0999179	0.103062	0.969496	0.332298	0.561934	22.726	19.2611	17.0522	17.5497	20.4072	23.719	19.6983
Msh5	125.88	0.991353	0.25624	3.86884	0.000109354	0.0019797	3.81147	2.92577	4.65795	5.1348	2.62047	3.12065	1.70418
Camkk1	57.37	-0.366236	0.260605	-1.40533	0.159923	0.364368	1.23209	0.898103	0.875387	1.27518	1.46159	1.96391	1.52021
Ccp110	2918.26	0.986215	0.165615	5.95485	2.60317e-09	3.38764e-07	60.1393	78.6501	84.6764	95.2417	48.5913	48.8325	46.9363
Fbxo5	324.8	0.985428	0.236209	4.17184	3.02144e-05	0.000735999	16.9853	30.1899	32.7892	32.2604	17.6841	16.6797	17.5745
Gm4064	84.7137	0.98371	0.266752	3.68773	0.000226259	0.00345854	10.4145	10.1597	10.374	11.7435	7.61093	4.2299	7.15589
Caml	720.124	0.0283312	0.114157	0.248178	0.803996	0.902202	64.2694	58.6607	56.1587	56.995	61.9628	70.5861	75.1487
Camsap1	3147.85	0.105078	0.114676	0.916308	0.359506	0.587184	42.8946	43.4124	49.5472	47.3594	45.794	63.8041	45.6166
Camsap2	2716.19	-0.0644021	0.0792663	-0.812477	0.416518	0.637751	45.3965	40.7608	41.9432	44.8264	48.593	56.9429	51.0959
Camsap3	317.033	-0.0499245	0.189436	-0.263543	0.792132	0.895332	4.39106	4.6417	6.37988	4.99626	5.36094	8.61912	5.2801
Camta1	376.845	-0.492415	0.201509	-2.44364	0.0145398	0.0767454	5.1995	3.69203	4.50722	4.11414	5.44111	13.5641	7.31294
Camta2	165.474	0.172462	0.237226	0.726996	0.467228	0.679288	2.38564	2.22852	2.78931	1.88445	1.70057	3.76288	2.01833
Cand1	3662.77	-0.0605485	0.0790598	-0.765856	0.443762	0.659819	53.766	47.9712	46.2355	43.4725	59.1011	65.7842	54.0519
Cand2	373.244	0.0153536	0.162243	0.0946336	0.924606	0.964826	6.43297	4.52496	4.82447	3.57509	5.58975	6.23915	5.01568
Cant1	412.167	-0.0383601	0.116868	-0.328234	0.742735	0.866204	11.9038	10.0883	10.9963	9.49394	12.659	13.0252	10.3778
Brip1	1636.68	0.983321	0.193366	5.08527	3.67101e-07	2.28568e-05	22.1925	34.1331	37.1704	39.1495	20.1602	20.6375	20.1325
Cap1	4256.25	-0.0273035	0.07799	-0.350089	0.726272	0.857878	149.326	130.525	131.227	129.941	167.547	171.407	157.041
Cap2	44.7538	-0.158952	0.287671	-0.552546	0.580574	0.762053	1.42999	0.938289	1.39496	1.36803	1.35212	2.63957	1.60918
Capg	128.234	-0.07293	0.1819	-0.400934	0.688469	0.832971	9.74366	7.44696	7.24829	8.22848	10.4153	10.2042	8.54789
Capn1	385.922	0.0296712	0.133823	0.221719	0.824533	0.913845	8.38602	8.83592	8.66792	7.84771	10.6645	9.98275	8.5663
Capn10	1338.67	0.146317	0.135278	1.0816	0.279432	0.509525	38.8282	29.8792	36.5131	34.0953	43.0884	43.2351	30.889
Capn15	360.024	-0.0291082	0.195982	-0.148525	0.881928	0.944153	3.92825	3.67906	4.38397	4.79758	3.87095	7.48671	3.92312
Capn2	309.089	-0.0372342	0.141219	-0.263662	0.79204	0.895299	9.46236	9.70875	8.3779	8.87583	11.7078	10.5772	10.7888
Syce1	1712.73	0.979805	0.16488	5.94253	2.80663e-09	3.56626e-07	171.084	205.793	208.301	236.817	126.014	109.148	137.703
Capn6	1778.1	0.013116	0.157322	0.0833703	0.933557	0.968976	48.1513	43.2063	47.3008	65.2309	65.6831	60.092	54.3864
Capn7	2500.13	0.294002	0.124376	2.36381	0.0180879	0.0893568	83.3421	90.6866	92.9632	102.904	88.7586	91.7751	93.2074
Capns1	4713.63	0.148008	0.105498	1.40296	0.16063	0.365229	394.376	361.844	381.515	401.294	431.366	392.828	419.75
Caprin1	9444.09	-0.0227217	0.0815732	-0.278543	0.780595	0.888982	261.76	257.743	268.758	262.076	316.888	347.021	296.418
Scg5	32.693	0.979065	0.35005	2.79693	0.00515913	0.0373739	4.1064	3.49371	3.63806	4.53293	2.37025	1.89645	2.88453
Capsl	33.7304	0.31299	0.315448	0.992207	0.321096	0.551386	7.19299	6.49788	7.62767	7.31408	7.01384	7.08663	6.72561
Capza1	2452.96	0.0581028	0.108414	0.535936	0.592003	0.770334	106.478	92.9661	88.0969	88.4552	107.045	101.776	113.419
Capza2	1763.83	-0.077139	0.102342	-0.753738	0.451006	0.666313	112.968	91.2891	79.885	88.4653	116.304	123.731	113.083
Capzb	2218.79	0.0210205	0.0788628	0.266544	0.78982	0.893958	145.54	128.58	124.202	128.072	148.8	157.572	147.178
Car11	48.4655	0.0337167	0.303764	0.110996	0.911619	0.958883	1.32774	1.91152	2.38829	2.16011	2.03219	2.39327	2.40868
Cenpm	151.792	0.977577	0.237151	4.12216	3.75332e-05	0.000867467	11.699	13.516	14.1582	15.3128	11.2266	7.79105	6.13953
Car14	40.1827	0.0742155	0.326073	0.227604	0.819954	0.911586	2.3802	2.4499	2.14966	1.27246	2.39575	2.17726	2.15732
Car2	18.3275	-0.219917	0.45402	-0.484378	0.628118	0.794062	1.1383	0.749204	1.39043	1.10056	1.98771	1.43262	1.11864
Plekhg4	555.53	0.9775	0.127806	7.64832	2.03619e-14	8.22835e-12	14.9885	12.2427	10.2676	11.0125	7.35279	7.80731	6.46471
Car5b	1159.35	0.116521	0.0892052	1.30621	0.191481	0.406877	40.4662	37.2503	33.5078	35.5166	39.1561	45.7175	36.4357
Car7	436.515	0.555424	0.215686	2.57516	0.0100195	0.0593966	23.5123	16.6605	23.742	19.1288	22.2603	14.7182	12.3134
Card10	126.328	0.142867	0.208704	0.684542	0.493633	0.699738	1.74755	1.84358	2.3288	1.8494	2.09667	2.73916	1.58861
Card14	46.4257	-0.201419	0.275656	-0.730688	0.46497	0.677817	0.844578	0.807491	0.933867	0.727158	1.0745	1.46947	1.03737
Card19	243.233	0.395195	0.163762	2.41323	0.0158117	0.0813682	47.7294	36.0373	35.7317	35.1879	35.8442	30.0902	35.5692
Card9	16.2203	0.262725	0.513712	0.511424	0.609054	0.781678	0.884911	1.45387	1.03987	0.73632	1.34657	0.695753	0.736467
Carf	406.661	-0.28583	0.149367	-1.9136	0.055671	0.187714	14.4942	9.35239	9.51123	10.4157	14.47	16.6047	12.9152
Carhsp1	1708.42	0.116045	0.106005	1.09471	0.273643	0.502834	43.9303	44.0104	45.7683	47.7065	52.9363	52.3996	44.6187
Carm1	515.753	0.260495	0.118636	2.19574	0.0281104	0.120267	12.8597	12.296	13.4982	12.4718	11.5943	15.2876	10.7284
Carmil1	2409.63	-0.248237	0.0952223	-2.60692	0.00913619	0.0558702	40.3708	33.3034	34.2491	35.8616	43.8358	61.8515	46.1943
Atf7ip2	760.635	0.975731	0.213654	4.56688	4.95029e-06	0.000176997	92.9433	128.333	181.741	204.922	77.8648	77.8095	60.5808
Carnmt1	1251.86	0.100382	0.100505	0.998771	0.317906	0.548064	98.2901	85.7149	97.0103	98.754	112.251	110.835	101.734
Carns1	124.453	0.490882	0.243052	2.01966	0.0434185	0.159844	1.9868	1.58455	2.7539	2.46951	1.96857	1.60595	1.90665
Cars	630.564	0.131842	0.109049	1.20901	0.226659	0.448638	24.1171	22.0195	23.6945	24.2772	25.0948	25.4203	25.8066
Cars2	240.598	0.180043	0.154381	1.16622	0.243524	0.468839	11.2105	12.7852	11.7127	11.9411	13.5523	13.4807	10.5366
Casc1	53.9428	0.238834	0.271997	0.878075	0.379903	0.605985	1.79929	1.97465	2.58229	2.42202	2.28393	2.18469	2.09543
Casc3	961.568	-0.227342	0.14225	-1.59819	0.110001	0.290858	19.0613	14.9623	19.1241	15.7551	19.4344	31.7674	21.0917
Casc4	3412.56	-0.17825	0.118563	-1.50342	0.13273	0.326236	167.314	116.268	114.574	109.237	156.228	187.009	178.893
Casd1	688.683	-0.115867	0.116763	-0.992325	0.321039	0.551386	22.3943	22.0504	21.5048	24.4813	28.5829	32.0606	33.7319
Cask	884.486	-0.0764762	0.103994	-0.735392	0.462101	0.675381	22.9989	14.5384	15.3365	15.6025	20.6703	20.9804	17.899
Caskin1	1145.59	-0.175375	0.170887	-1.02626	0.304768	0.534917	9.30037	8.98502	11.954	10.238	11.135	19.4952	10.6488
Caskin2	150.904	0.00679065	0.216747	0.0313298	0.975007	0.987597	2.58599	1.70545	1.87166	1.22963	1.92797	2.50906	1.95146
Casp1	26.9195	-0.153901	0.354709	-0.43388	0.664375	0.817909	2.47814	2.17795	2.92609	2.76631	3.54043	3.3161	3.49218
Casp12	68.321	-0.0399504	0.277219	-0.144111	0.885413	0.945378	7.24418	3.46316	4.14906	5.98781	5.14868	7.02113	7.78989
Casp2	971.24	0.231886	0.0948953	2.4436	0.0145415	0.0767454	26.9519	26.5913	24.3923	27.0547	25.517	30.3231	24.6482
Prn	210.283	0.972831	0.288693	3.36978	0.000752283	0.00882756	9.08729	3.85511	11.2915	8.71028	6.12433	4.3703	4.37043
Casp6	431.462	0.0493991	0.170926	0.289009	0.772574	0.883997	31.1173	28.8785	37.5548	43.1433	40.1381	40.8761	40.7496
Casp7	599.373	0.163551	0.119938	1.36363	0.172683	0.381992	29.6174	26.1139	24.6404	21.1238	25.6139	31.8155	23.5812
Casp8	451.281	-0.0806681	0.121199	-0.665584	0.505677	0.709038	34.2284	32.2151	31.985	30.0876	33.3287	43.4604	42.8942
Car13	31.914	0.970894	0.350617	2.7691	0.00562105	0.0398442	2.15008	2.49721	1.99249	2.72894	1.24388	1.38918	1.63695
Casp9	531.06	-0.254635	0.121035	-2.10382	0.0353944	0.140113	10.3943	7.21811	9.20893	8.38888	12.2731	14.4206	10.7931
Casq2	785.81	-0.292262	0.139451	-2.09581	0.0360993	0.141892	31.3863	30.9427	25.7153	34.3055	41.9748	43.5947	48.7616
Cass4	51.5324	-0.539738	0.337559	-1.59895	0.109833	0.290559	0.976843	1.51437	0.56725	0.983022	1.29752	2.36411	1.67161
Cast	569.408	-0.000724895	0.113152	-0.00640637	0.994888	0.997167	22.6578	21.8739	22.8265	20.1236	22.2466	28.03	24.4433
Zbtb7c	113.332	0.969292	0.243204	3.9855	6.73379e-05	0.00136807	2.19256	2.26457	2.87102	2.84546	1.70675	1.13028	1.58666
Catsper2	67.4916	0.373802	0.226041	1.65369	0.0981912	0.271095	3.67191	3.42143	3.39445	3.6286	3.1246	3.5804	3.07143
Catsperg1	104.26	-0.356811	0.305034	-1.16974	0.242106	0.467417	4.23026	3.25041	2.29002	1.69281	3.48084	5.99751	2.75835
Kbtbd6	192.259	0.967897	0.200312	4.83195	1.35199e-06	6.72425e-05	6.88977	8.17711	9.43032	8.68921	6.02533	5.10177	4.32963
Cav1	1318.65	0.0052687	0.140856	0.0374048	0.970162	0.986068	60.1252	64.3143	53.1079	70.269	77.7501	69.0798	74.2708
Cav2	276.683	-0.128383	0.130283	-0.985409	0.324423	0.554898	15.6686	15.1649	18.1531	19.0395	22.1358	23.4584	18.6495
Cav3	16.6862	0.341181	0.462888	0.737071	0.461079	0.674833	1.52308	1.5753	1.08823	1.28563	1.67042	1.22818	0.930926
Cavin1	1675.78	-0.105131	0.10028	-1.04837	0.294466	0.524096	32.978	28.4884	27.9165	30.7847	39.7653	37.8497	36.2429
Cavin2	898.818	-0.0616123	0.102313	-0.602193	0.547046	0.741158	34.3268	34.9383	35.607	31.5667	42.3246	44.5146	40.2483
Cavin3	250.596	0.127602	0.15124	0.843703	0.398835	0.623032	14.3552	13.1398	12.945	13.0636	16.6666	13.9998	13.0956
Cavin4	28.6565	-0.282653	0.354717	-0.79684	0.425544	0.644969	1.25455	1.30555	1.16831	1.51431	1.62325	2.73687	1.57728
Cbarp	273.302	-0.0453653	0.166252	-0.27287	0.784953	0.891167	5.79902	5.56913	6.51826	4.35909	6.84822	6.63055	6.60698
Cbfa2t2	1182.41	0.0470043	0.10818	0.4345	0.663926	0.817736	17.969	18.8008	19.2723	19.245	20.4185	26.9799	18.9475
Slc10a6	124.979	0.962864	0.25786	3.73406	0.000188416	0.0030107	7.22337	6.33665	5.98736	4.27121	4.8225	2.80862	2.99811
Cbl	1368.38	-0.151995	0.160646	-0.946149	0.344073	0.57251	18.0576	18.2638	21.4364	18.3244	19.0286	29.6097	20.0635
Cblb	1063.05	-0.200216	0.182566	-1.09668	0.272783	0.502083	13.7528	11.4216	15.9306	15.1318	15.0168	28.3494	15.1207
Cbll1	374.647	-0.287356	0.144149	-1.99347	0.0462103	0.16584	14.3699	12.1711	12.9213	9.52146	14.552	22.1867	14.3398
Cbln1	65.937	0.112777	0.252205	0.447164	0.654757	0.811572	3.8632	3.69129	2.50691	2.88642	3.46707	3.79522	2.97055
Ckap2l	880.384	0.96276	0.189848	5.07122	3.9528e-07	2.45057e-05	31.0884	41.9849	47.8404	51.2398	27.706	24.8647	26.6699
Cbr1	161.573	-0.0378637	0.180808	-0.209414	0.834125	0.917214	14.8591	15.3731	11.135	13.1256	17.9429	16.0058	15.8787
Cbr2	277.469	-0.132143	0.191991	-0.688275	0.49128	0.698421	26.6048	19.337	18.4722	23.4434	35.9696	26.7355	22.6736
Cbr3	28.3661	-0.278068	0.355047	-0.783186	0.433518	0.651383	1.76532	1.59355	2.30212	2.07897	3.01704	3.50913	2.09543
Cbr4	472.678	0.0917521	0.118316	0.77548	0.438056	0.655351	13.1117	10.8406	10.7053	11.9167	13.1239	13.0715	12.8882
Tmem129	862.001	0.962498	0.174251	5.52362	3.32084e-08	3.08048e-06	30.9788	30.5931	35.264	42.4259	22.8913	19.5616	16.6877
Cbx1	916.51	0.330479	0.13512	2.44581	0.0144527	0.0764162	90.9894	106.43	106.71	121.677	98.5136	104.673	98.1496
Zfp459	346.181	0.962217	0.173814	5.5359	3.09631e-08	2.9043e-06	17.1587	18.0872	13.2084	13.193	10.065	8.26086	9.5546
Cbx3	2713.58	-0.106239	0.103386	-1.0276	0.304137	0.534265	294.053	263.101	233.224	245.153	312.844	329.907	348.89
Cbx4	1043.28	-0.213212	0.12371	-1.72347	0.0848027	0.246573	12.5706	12.0999	11.8199	9.46438	14.9181	16.062	16.0374
Cbx5	4769.4	0.0178393	0.0793178	0.224908	0.822051	0.912599	115.585	105.368	105.668	109.311	119.89	137.026	122.071
Cbx6	792.007	-0.241077	0.163174	-1.47743	0.139561	0.336162	7.59247	5.75631	9.37707	6.13551	9.20383	12.8436	8.08935
Cbx7	166.298	-0.388937	0.183129	-2.12385	0.0336829	0.135341	3.45871	3.64105	5.99274	4.76124	5.84888	8.57071	5.61746
Cbx8	294.561	0.0386333	0.133962	0.28839	0.773048	0.88435	5.3464	4.80143	4.43059	4.70745	5.61155	5.7376	5.40684
Cby1	319.773	0.00648493	0.129031	0.0502587	0.959916	0.981316	27.8367	23.8768	26.1277	25.6272	27.0198	33.3832	31.7778
Cc2d1a	832.324	-0.0511128	0.183075	-0.279191	0.780098	0.888687	17.5419	14.6154	22.0367	14.4117	17.3994	30.1547	16.7497
Cc2d1b	907.56	-0.196422	0.0942927	-2.08311	0.0372413	0.145118	25.6513	19.6593	20.4614	20.3533	27.3225	33.0351	27.5947
Cc2d2a	521.774	-0.0751191	0.129059	-0.582052	0.560532	0.749295	8.61327	8.91331	9.06735	9.57132	9.55541	13.2804	11.6561
Cc2d2b	168.942	-0.381847	0.248381	-1.53734	0.124209	0.314001	5.93895	4.26231	3.01686	3.15247	4.89586	8.92982	5.47599
Ccar1	2793.6	-0.143764	0.104228	-1.37933	0.167792	0.375589	104.421	86.7462	80.8171	88.6202	100.824	129.53	126.714
Ccar2	1225.02	0.225432	0.108671	2.07444	0.038038	0.147229	29.0322	23.3545	27.2401	23.5676	27.9065	27.9914	22.1917
Ccbe1	190.861	-0.312586	0.200749	-1.55709	0.119448	0.306579	12.008	7.9798	8.86783	8.90498	10.3623	19.7455	11.9117
Ccdc102a	121.694	-0.206287	0.223464	-0.923129	0.35594	0.584078	5.16326	4.76745	3.04443	3.41323	6.19678	5.60303	4.83076
Ccdc103	28.2988	-0.120984	0.356422	-0.33944	0.734278	0.862179	1.1564	1.49557	1.18262	1.74827	2.05525	1.99966	1.35601
Ccdc106	134.87	-0.0680498	0.188006	-0.361956	0.717385	0.85205	7.54148	6.61052	5.54044	4.87885	7.32632	8.34831	6.46696
Ccdc107	195.854	-0.214513	0.169166	-1.26807	0.204774	0.423171	39.7276	26.6955	35.2589	30.6172	48.5558	43.3524	43.7073
Ccdc112	240.78	-0.161812	0.186175	-0.869137	0.384772	0.61037	15.1869	14.9801	10.9191	10.5023	13.3824	22.2911	16.9912
Ccdc113	25.2232	0.00330248	0.413091	0.00799455	0.993621	0.996519	3.41767	2.06778	2.48412	3.58763	2.29801	3.24099	4.75109
Ccdc114	181.744	-0.306742	0.193722	-1.58341	0.113327	0.296791	6.06288	5.02594	5.304	4.71964	5.45622	10.3441	7.96909
Ccdc115	1154.55	0.305165	0.12212	2.4989	0.012458	0.0690015	90.6444	70.6938	65.5297	65.5532	71.938	68.3437	70.2614
Cep112	344.134	0.961314	0.136676	7.03353	2.01379e-12	5.28895e-10	26.9034	22.1441	23.3983	21.5835	11.911	18.715	13.1435
Ccdc12	308.844	0.272745	0.159479	1.71023	0.087224	0.251136	43.1473	54.2258	45.874	54.7642	52.2293	51.3022	44.4176
Ccdc120	124.21	-0.0168886	0.248919	-0.0678476	0.945907	0.974493	1.80458	1.39051	2.48691	2.17812	2.48636	3.04209	1.60213
Ccdc122	575.412	0.383714	0.158563	2.41994	0.0155229	0.0805367	93.9542	76.6109	75.7319	90.8451	77.8125	64.4959	89.3019
Mcm5	2846.42	0.958886	0.156103	6.14266	8.11516e-10	1.31712e-07	84.6607	107.5	108.442	109.467	71.386	58.3476	58.141
Ccdc125	25.9498	-0.473504	0.37075	-1.27715	0.201548	0.418902	1.44662	1.048	0.802727	1.26747	1.53039	1.89079	2.46007
Ccdc126	113.427	-0.451093	0.198669	-2.27057	0.0231728	0.105694	6.86582	6.39365	4.55247	6.10687	8.44924	11.6201	9.64618
Ccdc127	1073.62	0.0964185	0.0879126	1.09675	0.272749	0.502083	10.6914	10.2516	10.1982	9.51174	11.2519	13.0756	10.126
Ccdc13	39.5235	-0.322751	0.318245	-1.01416	0.310507	0.541307	1.23147	0.65906	1.09508	1.29418	1.6541	1.79038	1.36331
Ccdc130	172.636	-0.00997514	0.154516	-0.0645572	0.948527	0.975818	12.2543	11.0634	10.8238	10.1026	12.3948	12.7852	12.6318
Ccdc134	222.386	0.189044	0.144931	1.30437	0.192107	0.407667	10.4213	8.60734	10.5843	10.0296	10.2918	11.4267	9.26512
Patl2	136.373	0.958672	0.193457	4.95547	7.21566e-07	4.03993e-05	8.84832	6.81978	5.87897	5.92874	4.1752	4.13992	4.05354
Ccdc137	364.943	0.100984	0.142835	0.706995	0.47957	0.69046	12.8172	10.8157	9.23963	11.2706	11.6128	11.7697	12.8084
Ccdc138	274.239	0.0777363	0.133708	0.581387	0.560979	0.749592	18.4107	18.5308	16.0789	17.1536	18.2153	22.0059	20.2806
Ccdc14	357.697	-0.0846832	0.145917	-0.580351	0.561678	0.749925	11.8462	8.00176	7.52277	8.6496	11.5359	12.1361	10.307
Ttc6	159.029	0.958194	0.221973	4.31671	1.58369e-05	0.000434506	5.73479	3.893	3.50082	4.16862	2.14713	3.94095	2.24219
Ccdc144b	14.639	-0.98785	0.4803	-2.05674	0.0397116	0.151123	0.571433	0.718172	0.780332	0.598603	1.38309	2.06292	1.36478
Ccdc149	73.518	0.193765	0.274379	0.706194	0.480068	0.690659	2.22481	1.75029	2.30155	2.84373	2.54608	1.96759	2.17046
Ccdc15	375.662	0.0307085	0.149926	0.204824	0.83771	0.919088	17.2008	16.4535	13.8778	17.8676	15.0882	24.7966	19.1375
Ccdc150	81.2355	0.0127662	0.263303	0.0484848	0.96133	0.98218	4.45291	2.46913	2.03887	3.2702	3.57249	4.1398	3.05321
Camkmt	73.783	0.958144	0.240937	3.97675	6.98641e-05	0.00140751	11.0714	14.2315	13.829	13.8101	8.34283	8.68888	7.43988
Acot7	490.709	0.957985	0.160213	5.97944	2.23909e-09	3.02277e-07	28.8311	36.9797	38.7473	36.9558	21.9912	20.5359	21.2329
Ctcfl	1189.54	0.957798	0.134796	7.10553	1.19863e-12	3.32965e-10	54.3343	42.525	37.0734	35.6149	27.2217	26.4668	23.4413
Hist1h2ai	5061.39	0.956726	0.330006	2.89912	0.00374209	0.0293137	5548.9	9477.99	9025.64	6979.58	5976.36	3808.51	5324.97
Ccdc159	16.0488	-0.268571	0.453362	-0.592399	0.553583	0.74504	1.26438	0.715983	1.18875	0.989625	1.26678	1.68313	1.56498
Ccdc160	1022.36	-0.0845373	0.101563	-0.832361	0.405205	0.628496	126.861	107.834	111.396	120.028	151.745	147.806	142.475
Ccdc162	47.9549	-0.418144	0.339682	-1.23099	0.218328	0.439086	0.653454	1.0219	1.06306	1.13122	1.15679	2.39398	1.00052
Ccdc163	116.728	0.144467	0.206149	0.700788	0.483435	0.692986	14.0911	10.0466	8.99131	8.29582	10.7439	13.4515	10.2033
Ccdc166	117.621	0.250677	0.216685	1.15687	0.247324	0.472908	3.06439	4.16663	4.38222	3.3142	3.7346	4.19912	3.1911
Ccdc167	101.352	0.391103	0.19988	1.95669	0.0503833	0.175425	7.20321	5.66914	4.88364	5.78304	5.13762	5.52631	4.6911
Ccdc17	38.3436	-0.66981	0.318428	-2.10349	0.0354229	0.140149	1.81793	1.17474	1.02073	1.46504	2.11385	2.72413	2.8828
Ccdc170	385.389	-0.19102	0.129445	-1.47569	0.140027	0.336715	17.2364	14.5839	13.4501	14.1217	16.7128	19.1699	21.4174
Ccdc171	958.711	-0.0258518	0.112783	-0.229216	0.818701	0.910964	26.179	24.4309	22.2088	25.5549	24.9365	36.2341	29.1544
Ccdc172	312.198	0.321826	0.148938	2.16081	0.0307103	0.127911	90.9527	66.7895	58.3428	68.6488	68.6136	68.2585	63.2775
Ccdc173	78.9592	-0.035176	0.25861	-0.136019	0.891806	0.94903	10.7864	11.8681	7.68813	10.4659	8.58387	15.8498	14.1945
Ccdc174	678.158	0.239893	0.106602	2.25036	0.0244264	0.109166	54.1501	50.2303	49.8727	49.8671	45.2336	55.7736	53.9376
Ccdc18	554.705	-0.0757537	0.145298	-0.521367	0.602111	0.777349	27.075	18.7217	18.4922	23.3655	26.5274	26.9026	29.9976
Setdb2	1598.84	0.952879	0.163904	5.81363	6.1131e-09	6.79259e-07	72.1757	90.5629	101.433	106.852	60.1661	53.7609	55.4128
Gins2	457.227	0.952417	0.161939	5.88134	4.06968e-09	4.8584e-07	9.34924	9.96316	10.5261	10.5904	7.42459	5.63261	5.48807
Ccdc184	84.8752	0.434467	0.225589	1.92592	0.0541142	0.184576	3.21167	2.61409	2.62732	2.47592	2.79704	2.13084	2.05649
Ccdc186	2626.09	-0.114602	0.0956913	-1.19762	0.231065	0.453126	108.86	96.2021	96.5911	96.2725	104.177	152.201	136.242
Ccdc189	111.771	0.168674	0.195259	0.863847	0.387672	0.61275	4.65941	3.53068	3.08782	3.15586	3.64731	3.97792	3.63251
Ccdc191	580.408	-0.196811	0.122259	-1.60979	0.107445	0.286566	22.5744	21.8176	19.643	23.9475	26.3819	35.3179	31.1297
Ccdc22	268.239	0.0264635	0.141723	0.186727	0.851874	0.927094	11.3384	8.33587	8.82986	7.94104	10.7149	11.4378	9.50455
Ccdc24	40.7296	0.144893	0.321374	0.450854	0.652095	0.809792	3.48088	1.77153	1.92231	1.50929	1.80319	2.95533	2.86166
Ccdc25	1654.05	0.172471	0.122276	1.41051	0.15839	0.36259	95.3966	112.307	98.972	111.739	104.328	115.675	115.642
Ccdc28a	423.128	-0.22049	0.134907	-1.63438	0.102179	0.277803	26.5738	32.8828	30.6256	33.2505	33.8402	54.1488	44.9283
Ccdc28b	546.752	0.133734	0.115732	1.15555	0.247867	0.473728	80.6797	61.8574	69.2436	76.3232	81.1958	78.8826	76.0769
Shcbp1	252.754	0.94349	0.188016	5.01814	5.21737e-07	3.10143e-05	15.3335	22.1235	21.1061	21.9327	12.5235	13.3204	12.6944
Rhd	61.9641	0.942952	0.321233	2.93541	0.00333106	0.0270698	3.74646	2.54564	3.59683	5.89827	2.09007	3.15447	2.29721
Ccdc32	234.333	-0.12926	0.133374	-0.969158	0.332466	0.562087	11.3447	10.7135	11.7576	10.4809	13.8833	15.6989	13.482
Ccdc34	783.216	0.0119166	0.128621	0.092649	0.926182	0.965762	74.3298	61.3015	56.7813	63.8514	67.9358	74.4586	85.5626
6430548M08Rik	479.59	0.942756	0.200302	4.70667	2.51792e-06	0.00010784	6.89094	9.96104	10.667	10.8101	5.58892	6.87163	4.69546
Ccdc39	164.486	-0.245665	0.192774	-1.27437	0.202533	0.420363	8.57442	8.84515	6.38957	6.94642	8.16827	13.4552	11.3547
Ccdc40	170.13	-0.434809	0.1806	-2.40758	0.0160586	0.0822286	3.5588	2.90668	2.37161	2.30407	3.88608	5.45403	4.18106
Ccdc43	341.778	-0.119382	0.129761	-0.920018	0.357563	0.585136	17.6449	15.6119	18.5545	16.355	21.6443	22.5735	22.3012
Ccdc47	1887.35	-0.209135	0.106345	-1.96657	0.0492331	0.173288	67.195	65.4237	58.4562	60.4266	79.3594	86.4666	93.9275
Ccdc50	1436.65	-0.243687	0.114273	-2.1325	0.0329657	0.133474	101.722	77.4113	68.5107	73.4494	108.874	114.292	113.316
Ccdc51	67.659	0.107542	0.278265	0.386474	0.699145	0.839462	4.31649	3.08392	3.72345	5.25286	5.32527	5.18117	3.22305
Ccdc57	481.897	-0.216793	0.123691	-1.75269	0.0796554	0.236977	14.8173	11.403	12.658	11.9728	14.4706	20.2537	17.6672
Tpgs2	1151.2	0.940826	0.197448	4.76492	1.88927e-06	8.69123e-05	28.2397	33.6676	41.8225	51.7171	25.4119	25.9084	21.9331
Ccdc59	625.451	-0.0664145	0.143601	-0.462494	0.643727	0.804102	46.8381	41.9765	36.0157	36.1911	46.2756	48.1744	55.7972
Pcna	2208.99	0.938329	0.177113	5.29791	1.17138e-07	8.90558e-06	197.185	267.787	261.57	270.891	184.848	136.519	139.68
Ccdc61	324.247	0.122762	0.130614	0.939887	0.347275	0.575671	11.7519	9.97604	10.9516	9.91401	12.5057	11.9487	10.2921
Ccdc62	137.801	-0.27196	0.267225	-1.01772	0.308811	0.539523	5.33354	3.83984	2.40048	2.48488	3.66129	6.48943	4.9132
Ccdc65	29.1947	-0.365043	0.36932	-0.98842	0.322947	0.55318	1.25054	1.58754	1.79235	2.13445	2.47576	2.24752	3.10656
Ccdc66	609.456	-0.111004	0.126419	-0.878062	0.37991	0.605985	35.8652	32.0454	26.5523	30.2313	34.2679	40.3594	41.6957
Nhej1	84.8775	0.93681	0.245385	3.81772	0.000134692	0.0023275	8.43236	10.4527	11.3348	11.5006	6.97684	7.84287	4.86274
Ccdc69	110.86	-0.06389	0.226931	-0.28154	0.778296	0.887822	7.31033	8.12208	8.59757	11.4187	11.8171	13.2126	9.39362
Ccdc71	755.837	-0.114522	0.107611	-1.06422	0.287229	0.516833	20.5965	17.6872	17.7658	16.5856	24.6406	25.4055	19.9184
Ccdc71l	728.393	0.312932	0.121539	2.57475	0.0100312	0.05941	17.0083	17.5247	19.1182	16.4821	17.6058	16.966	15.8414
Cbwd1	894.09	0.936286	0.187841	4.98446	6.21366e-07	3.59025e-05	69.553	78.8703	97.9844	107.487	59.9773	49.7549	57.4646
Ccdc74a	17.7693	-0.25178	0.466014	-0.540285	0.589001	0.767812	1.96905	1.02808	0.756566	1.56732	1.61826	2.46149	1.53
Ccdc77	323.235	0.157041	0.141471	1.11005	0.266976	0.495513	21.6053	14.0048	13.4566	15.29	15.1314	18.8318	16.2295
Ccdc8	500.661	-0.255243	0.12402	-2.05808	0.0395825	0.150783	6.32566	6.83623	6.50291	5.52842	8.81031	9.36265	8.50339
Ccdc80	582.447	-0.26623	0.145878	-1.82501	0.0679993	0.213208	12.9692	13.2848	11.7265	12.9991	16.0456	17.159	20.9633
Ccdc82	1124.7	-0.135601	0.119031	-1.13921	0.254616	0.48112	32.5057	26.1154	23.5761	24.7789	29.5174	44.0987	33.2949
Ccdc84	328.979	0.0523624	0.141661	0.369633	0.711656	0.849225	24.9713	19.5606	14.6191	18.4229	21.9248	20.3656	19.2834
Ccdc85b	66.248	0.194588	0.265487	0.732948	0.46359	0.676557	12.1484	8.72142	12.5436	10.9897	14.022	11.2123	8.8755
Ccdc85c	669.511	0.0651194	0.193252	0.336966	0.736142	0.863373	10.6219	9.25882	16.3769	12.3658	14.0037	19.9727	10.0175
Ccdc86	223.826	0.260298	0.199447	1.3051	0.191859	0.407261	6.33359	6.22322	8.26937	5.20822	6.68279	7.87352	4.73675
Ccdc88a	3328.17	-0.0442135	0.0952266	-0.464297	0.642435	0.803231	59.3042	49.8507	50.3796	52.5951	54.5224	78.5941	64.8185
Ccdc88c	1965.43	0.0034761	0.149294	0.0232836	0.981424	0.991029	27.1598	23.4796	24.1755	17.0968	22.7479	35.1457	23.0761
Ccdc9	429.396	0.0453736	0.114978	0.394629	0.693116	0.83591	12.3389	12.8942	12.5115	11.9746	13.8047	16.0629	13.1744
Ccdc90b	1192.26	0.158783	0.100987	1.5723	0.11588	0.300789	128.027	113.36	109.508	123.064	124.803	127.684	129.994
Ccdc91	868.866	0.0145874	0.131048	0.111313	0.911368	0.958883	37.6347	41.0976	40.0628	46.2505	47.575	47.9706	50.3991
Myh13	283.441	0.932823	0.190028	4.90888	9.15984e-07	4.86448e-05	5.57329	4.96523	7.42026	6.72204	4.33288	3.62881	3.77837
Ccdc92b	51.0412	-0.674981	0.28339	-2.38181	0.017228	0.0861837	0.766658	0.788465	0.535382	0.663404	1.11919	1.77909	1.06768
Fam3b	71.4889	0.932801	0.233141	4.00101	6.30715e-05	0.00129782	18.0973	16.915	17.5958	16.5035	8.86447	14.0624	10.4828
Ccdc94	114.923	0.463305	0.224064	2.06774	0.0386645	0.148579	7.1705	7.30403	10.3395	9.63383	7.11232	9.41385	6.04168
Tex13c2	120.089	0.924375	0.236092	3.91531	9.02863e-05	0.00171377	6.23107	6.901	6.74703	9.83607	5.0635	4.49518	4.525
Ccdc97	179.434	-0.167566	0.212356	-0.789082	0.430064	0.648801	3.37127	3.27013	4.52757	3.19698	3.52454	6.60944	4.29345
Ccer2	14.1369	0.650194	0.541726	1.20023	0.230051	0.452121	0.987397	1.62118	1.22575	2.1188	1.55863	1.07705	0.774878
Cchcr1	177.259	0.310187	0.154226	2.01125	0.0442993	0.161638	5.59392	5.04351	5.15032	5.53653	4.9848	6.61477	4.60306
Ccl21a	43.1702	-0.824802	0.350464	-2.35346	0.0185996	0.0910133	3.37462	3.69706	2.70229	5.48378	8.06113	6.29817	9.59196
Ccl25	40.8316	0.0113076	0.291309	0.0388164	0.969037	0.98527	8.13734	6.15749	5.5468	6.74061	8.21059	8.40798	6.85228
Ccl27a	119.468	0.114102	0.17884	0.638009	0.523468	0.722576	91.1133	67.2224	70.1099	69.6019	66.0343	61.8001	86.9274
Ccl6	17.039	0.758298	0.521051	1.45532	0.14558	0.344849	1.58881	2.13745	1.20487	1.44664	1.80086	0.920761	0.596552
Ccm2	557.976	0.107174	0.116015	0.923795	0.355593	0.583928	27.6136	24.3667	30.2914	29.43	30.2143	33.4567	28.5991
Ccna2	830.101	-0.153486	0.121642	-1.26179	0.207025	0.425812	30.7645	36.2354	31.9539	32.4491	45.9615	44.1143	42.3966
Prss42	63.9584	0.922702	0.269847	3.41935	0.000627714	0.00769722	6.00574	4.0867	4.7414	4.74532	2.74037	2.55767	3.77035
Rad51	470.345	0.921485	0.166892	5.52145	3.3622e-08	3.09344e-06	13.5363	17.5864	18.2943	18.2855	11.1494	12.4657	8.8738
Ccnb2	179.899	-0.130492	0.163092	-0.800112	0.423646	0.643577	16.3732	13.8762	11.936	12.4615	16.3825	17.5299	18.5867
Tmprss13	142.258	0.918596	0.23988	3.8294	0.000128458	0.00224104	4.34184	5.06413	3.76897	3.61095	2.48696	1.97399	3.24876
Ccnc	783.424	-0.00770168	0.125825	-0.0612097	0.951192	0.977273	69.4684	62.7658	54.9793	58.8563	64.0646	64.5633	77.0343
Ccnd1	1035.85	-0.133365	0.198537	-0.671741	0.501748	0.706088	29.4284	19.9292	14.6342	14.7275	28.0668	24.0712	23.8039
Ccnd2	1122.07	-0.1671	0.125616	-1.33025	0.183436	0.397104	12.0045	15.0655	13.6337	13.8727	17.8704	21.2852	16.9178
Ccnd3	471.487	-0.243499	0.109872	-2.2162	0.0266779	0.116178	16.8996	17.1214	18.3106	15.6139	21.3778	24.0127	24.8499
Ccndbp1	581.737	-0.026231	0.125565	-0.208904	0.834523	0.917474	53.2019	40.3306	39.6586	42.172	54.034	49.6313	53.8864
Gk	126.13	0.916402	0.263525	3.47747	0.000506166	0.00656924	2.90542	3.87128	5.52782	5.11389	3.02542	2.82805	2.5494
Ptpn7	35.8141	0.915675	0.315513	2.90218	0.00370578	0.0291082	1.14175	1.10662	1.03428	1.12676	0.609114	0.864958	0.635877
Ccnf	406.647	0.0206932	0.123054	0.168164	0.866455	0.934862	10.213	8.95702	11.0563	10.4921	11.4585	13.0748	11.3285
Ccng1	1572.91	-0.103407	0.110427	-0.936428	0.349053	0.577359	70.3643	61.798	57.607	65.9407	81.084	78.2011	86.0076
Ccng2	618.18	0.229491	0.120682	1.90162	0.0572203	0.190927	25.4995	25.4586	26.3628	29.0257	24.4355	29.0549	26.0539
Ccnh	990.679	0.159275	0.104843	1.51917	0.128719	0.320741	150.582	125.919	118.35	114.619	122.645	143.596	138.608
Ccni	2521.84	0.042704	0.0708052	0.60312	0.546429	0.740814	98.0283	85.1177	88.0302	89.3924	98.0762	115.269	97.5889
Ccnj	232.971	-0.329958	0.153047	-2.15592	0.0310896	0.1289	6.52959	4.53613	4.32067	4.31625	6.73184	8.29199	7.02751
Ccnjl	168.048	-0.582469	0.309672	-1.88093	0.0599821	0.196517	3.89215	2.40588	4.66716	7.08235	6.77811	11.8075	6.13562
Ccnk	396.234	0.172914	0.191693	0.902036	0.367038	0.593647	10.287	10.9609	11.011	10.5807	8.68085	16.9133	8.70479
Ccnl1	914.685	-0.392126	0.170445	-2.30061	0.0214138	0.0998781	50.4708	44.1535	40.7671	38.2283	49.1479	70.1016	84.66
Ccnl2	940.631	-0.245111	0.11439	-2.14277	0.0321316	0.131634	35.5151	28.7113	30.0456	26.8809	35.6783	49.6684	42.8618
Ccno	47.8183	-0.287972	0.271799	-1.0595	0.289372	0.518865	2.28848	1.62029	2.08343	1.62049	2.75019	2.78772	2.57538
Gm960	166.592	0.913099	0.21312	4.28444	1.83202e-05	0.000487001	6.99933	8.3033	9.35312	9.44205	6.08408	6.53061	3.66844
Ccnt2	1557.51	-0.233042	0.125081	-1.86313	0.0624442	0.201557	34.7381	29.0762	26.1651	29.6835	33.8518	54.2268	38.977
Ccny	2590.88	-0.0602633	0.10264	-0.587134	0.557114	0.74762	71.9763	58.6813	53.0827	55.076	73.1299	74.4384	72.3058
Ccnyl1	745.168	0.286012	0.116516	2.45471	0.0141	0.0751565	54.7757	50.7495	41.6696	43.584	42.8262	44.6843	46.2856
Magea3	81.5284	0.91143	0.238332	3.8242	0.000131196	0.00228055	17.4678	12.3931	10.5492	12.9204	8.9211	7.83747	8.34806
Ccpg1	2090.27	-0.00580224	0.115294	-0.0503256	0.959863	0.981316	84.9846	89.1622	92.8087	98.0446	99.4644	113.138	117.194
Ccpg1os	175.009	-0.0218654	0.162126	-0.134866	0.892717	0.949352	51.9755	43.401	39.2733	40.6275	50.5965	53.42	54.7321
Ccr1	22.2919	-0.136038	0.493044	-0.275914	0.782614	0.889866	0.778765	1.5798	0.988619	0.702744	2.04125	0.852472	1.02519
Ccr2	132.386	-0.0058704	0.231649	-0.0253417	0.979782	0.990479	3.00817	4.23399	3.27347	3.13079	2.79775	5.05276	3.24253
Ccs	251.777	-0.0887036	0.198238	-0.44746	0.654543	0.811507	22.7403	17.8891	18.9181	13.9849	28.0839	24.4696	16.6959
Ccsap	84.1786	-0.447219	0.210154	-2.12805	0.0333329	0.134608	3.13734	2.30654	2.71338	2.19866	3.98185	4.84752	3.90061
Ccser2	2452.35	-0.166012	0.0976729	-1.69967	0.0891933	0.255137	64.2049	55.5601	47.2641	61.1067	73.2425	78.5528	81.596
Cct2	5383.37	-0.113947	0.0845526	-1.34765	0.177771	0.389134	366.042	298.17	287.597	297.78	383.561	428.968	400.76
Iqgap2	767.214	0.910434	0.174384	5.22086	1.78092e-07	1.2368e-05	17.1558	22.1591	20.7554	16.6255	14.0419	13.6729	9.07968
Cct4	3432.37	0.194883	0.0793855	2.45489	0.0140927	0.0751549	253.097	227.595	231.691	234.758	248.535	258.573	238.83
Cct5	4383.62	0.0336945	0.0963848	0.349583	0.726652	0.858159	269.78	244.726	213.196	212.624	269.075	285.776	266.972
Cct7	3019.75	-0.000491466	0.0800335	-0.00614075	0.9951	0.997241	167.856	146.212	146.41	143.648	178.239	194.129	157.154
Cct8	4393.61	-0.0182787	0.0930808	-0.196374	0.844317	0.923043	295.859	242.438	216.099	234.122	296.972	329.123	294.171
Ccz1	1048.25	0.18627	0.0980786	1.89919	0.0575397	0.1916	90.372	86.6746	81.1849	84.7788	92.9127	92.1918	86.1101
Cd109	61.8815	0.106591	0.261302	0.407921	0.683332	0.829125	1.43434	0.849779	1.00431	1.06347	0.968	1.25539	1.33293
Cd14	23.3489	0.208188	0.424487	0.490445	0.623819	0.791416	1.83169	1.02114	1.74173	0.800225	1.19466	1.34622	1.48138
Cd151	4022.43	-0.00599724	0.101531	-0.059068	0.952898	0.977675	174.106	153.475	152.792	161.456	197.626	193.743	205.48
Cd160	15.5926	0.215591	0.464232	0.464404	0.642358	0.803226	1.18179	1.06486	1.30195	1.38962	1.30298	1.15344	0.610473
Cd163	52.6256	-0.666152	0.265007	-2.51371	0.0119467	0.0668878	0.704228	0.922549	0.736163	0.697622	1.51452	1.58227	1.25087
Cd164	4822.58	0.127791	0.0751595	1.70027	0.0890802	0.254946	230.591	204.729	209.335	220.346	237.523	255.87	222.787
Cd180	22.2405	-0.132589	0.391992	-0.338244	0.735179	0.862756	1.14859	1.06511	1.4179	5.50927	1.05032	1.28502	1.9466
Cd1d1	28.7016	-0.0111577	0.410899	-0.0271543	0.978337	0.989364	1.06009	2.00251	1.47041	1.30356	1.08611	2.59145	1.59902
Cd200	450.192	-0.00752318	0.138294	-0.0544	0.956617	0.979329	21.4012	20.0103	17.9777	25.0597	25.5585	26.4724	22.9324
Cd200r3	85.717	-0.126524	0.285392	-0.443334	0.657524	0.813458	3.1481	2.41098	2.10079	1.86146	1.83972	4.57981	2.9781
Gm648	610.596	0.910146	0.19397	4.69221	2.70271e-06	0.000113161	80.7624	79.0283	97.699	94.4096	71.7363	44.3156	49.4406
Cd209f	37.4547	-0.0467133	0.319315	-0.146292	0.883691	0.944569	3.34966	2.15363	2.70596	3.13699	4.16259	3.43036	2.92421
Cd248	324.997	-0.25027	0.150399	-1.66404	0.0961051	0.268155	6.70244	6.91718	8.58453	7.94212	9.47275	12.7533	9.80891
Cd24a	554.07	-0.175658	0.414655	-0.423624	0.67184	0.822505	68.1804	18.4299	32.3346	57.9826	55.2232	62.5872	53.5025
Cd27	18.7586	-0.381766	0.449094	-0.850081	0.39528	0.619757	0.90394	1.30212	1.10234	0.904149	1.03579	2.31438	1.55084
Mpzl2	159.232	0.909239	0.213502	4.2587	2.05623e-05	0.000528511	7.94562	6.48815	7.47281	4.67313	4.8071	4.12941	3.57217
Cd276	210.081	-0.380297	0.205694	-1.84885	0.0644795	0.205881	4.16263	3.65547	4.39624	4.27994	4.48017	9.30092	5.37383
Cd2ap	5585.66	-0.179629	0.0835247	-2.1506	0.0315074	0.130111	154.866	131.634	124.725	126.819	159.811	209.017	177.365
Cd2bp2	1318.68	0.205881	0.0942129	2.18528	0.0288684	0.122468	55.1409	45.1342	47.0932	46.4022	46.7351	53.7248	44.8236
Cd300a	89.2088	-0.166664	0.236925	-0.703448	0.481776	0.691732	1.39555	1.78047	1.40421	1.37436	1.64743	2.81069	1.63537
Cd300c2	27.7297	-0.156607	0.401635	-0.389922	0.696594	0.83819	1.78147	1.3506	2.42588	2.58035	3.60652	2.30536	2.25116
Cd302	477.605	-0.332759	0.13602	-2.4464	0.0144291	0.0763476	64.7317	47.0774	45.7776	44.6213	79.8523	78.1799	72.663
Gm6880	41.7939	0.904794	0.337411	2.68158	0.00732751	0.0480462	16.4154	12.3354	15.7155	11.6345	11.2349	5.57445	9.22024
Cd33	87.6653	-0.40866	0.218664	-1.86889	0.0616379	0.199946	2.01864	1.58997	1.24525	1.40422	2.39111	3.11469	2.22265
Cd34	1765.41	-0.148985	0.108053	-1.37881	0.167954	0.375731	66.1532	59.7835	54.3731	64.8046	81.9972	78.6963	80.6026
Xlr4c	330.952	0.904048	0.225644	4.00653	6.16182e-05	0.00128068	43.768	58.7091	62.1223	74.2382	42.7321	39.0353	32.4681
Cd37	19.9428	0.266133	0.447847	0.59425	0.552345	0.744344	0.982415	0.889797	1.77675	0.809068	0.749689	1.05399	1.3006
Cd38	40.2725	-0.452766	0.374355	-1.20946	0.226487	0.448559	0.842733	0.65511	1.56667	1.64217	2.09257	1.98869	1.79193
Cd3d	18.4337	-0.0297436	0.502801	-0.0591558	0.952828	0.977675	1.19165	1.00678	1.09057	0.702204	0.535507	2.21142	1.04944
Slc22a4	176.532	0.903414	0.312381	2.89203	0.00382764	0.029758	6.5865	6.21632	9.73844	12.7306	7.90501	5.90815	3.3676
Cd3eap	349.053	0.050864	0.151557	0.33561	0.737165	0.863683	14.4367	12.5312	13.727	10.2026	15.4118	13.8349	13.8758
Cd40	67.4473	-0.493032	0.333642	-1.47773	0.139481	0.336081	1.46603	1.61277	1.54086	1.72655	1.51379	4.79074	2.13285
Cd44	52.7883	0.118589	0.353155	0.335799	0.737023	0.863656	1.6613	1.08337	0.955581	1.07553	2.6587	2.29062	1.44201
Cd46	81.6327	-0.790131	0.297878	-2.65253	0.00798901	0.050888	1.41611	1.63179	0.922825	1.16553	1.75177	4.1812	2.2728
Cd47	680.343	-0.0151867	0.10918	-0.139097	0.889373	0.947838	24.0724	26.9356	26.1942	24.1015	24.8742	29.6729	22.8946
Cd48	25.8356	0.175814	0.415906	0.422724	0.672496	0.82282	2.48944	5.57429	4.16981	3.156	5.20316	3.98915	4.00735
Cd52	15.0492	0.404483	0.5079	0.796382	0.42581	0.645214	5.95227	7.62603	7.50792	11.1034	9.88691	5.85341	6.32064
Cd53	107.691	0.254095	0.237361	1.0705	0.284394	0.514473	9.29856	7.77492	6.78561	8.35171	9.6131	5.94261	8.16183
Cd55	234.444	-0.132758	0.205967	-0.644562	0.519211	0.719356	19.4056	12.8283	10.2043	13.1408	13.3792	21.7993	19.5812
Cd59a	563.182	-0.249254	0.144032	-1.73054	0.0835335	0.24421	40.174	30.8965	30.9686	40.1431	47.8934	47.7697	55.139
Cd59b	109.898	-0.192796	0.19987	-0.964607	0.334742	0.563428	92.8491	63.2004	60.6566	74.9348	89.0373	131.171	90.6314
Cd63	585.571	0.269845	0.139652	1.93227	0.0533267	0.182667	60.5146	58.5462	48.8354	49.5666	57.5496	48.4027	52.8434
Cd68	147.757	-0.0566918	0.17244	-0.328762	0.742336	0.866158	11.3275	9.54923	9.68185	9.70423	13.7979	12.1805	10.8488
Cd72	17.8607	0.0918859	0.483097	0.190202	0.849151	0.925316	1.43347	1.35058	1.02683	1.35079	1.16996	2.37036	0.853959
Cd74	306.023	-0.458222	0.234647	-1.95281	0.0508421	0.176372	25.0945	17.0726	16.0623	18.438	41.5319	33.0073	18.5353
Cd81	4862.13	0.0735306	0.109418	0.672014	0.501575	0.705999	322.592	268.268	301.971	272.427	365.522	320.17	297.743
Cd82	251.134	-0.15877	0.13522	-1.17416	0.240332	0.465112	12.0707	9.70331	10.3297	9.90871	13.2058	14.99	13.9549
Cd83	25.5151	0.0555939	0.363404	0.152981	0.878413	0.94213	1.05017	0.74637	0.805969	1.04178	1.08564	1.04274	0.982137
Cd84	92.4877	-0.272434	0.259049	-1.05167	0.292951	0.522905	3.24075	3.5211	3.13414	2.97552	3.66668	6.42595	3.59699
Cd86	61.6041	0.308963	0.278499	1.10939	0.267264	0.495787	3.10915	2.80034	3.23699	4.31959	3.48317	2.78772	3.45615
Gm364	3787.05	0.902034	0.154217	5.8491	4.94227e-09	5.66596e-07	283.3	286.783	269.118	309.575	202.679	147.498	195.225
Cd93	272.816	0.0263544	0.16461	0.160103	0.8728	0.939044	3.21028	2.99534	3.47159	3.85691	3.1972	4.91617	3.87768
Cd99l2	1424	-0.0639046	0.0932201	-0.685524	0.493013	0.699428	61.2438	52.3108	54.1547	50.1335	56.9768	65.8152	71.1721
Cdadc1	318.558	0.0537183	0.134608	0.399073	0.689839	0.833868	18.747	16.1583	15.3261	19.567	18.1896	23.0199	20.8677
Cdan1	1072.98	0.156901	0.121389	1.29255	0.196168	0.412624	12.9182	12.0053	14.5781	14.7642	13.6237	17.4944	12.5492
Cdc123	642.644	0.0599778	0.114958	0.521736	0.601854	0.777202	37.1301	35.4825	32.5607	34.4309	41.2777	38.9309	38.665
Gm773	1268.09	0.90116	0.16719	5.39005	7.04386e-08	5.78116e-06	470.118	424.42	372.986	436.256	278.784	213.552	329.734
Cdc14b	1521.69	0.107273	0.0922146	1.1633	0.244709	0.470295	35.4903	33.1437	33.4409	36.1007	35.9732	45.0868	33.2689
Cdc16	1536.96	0.115354	0.0949698	1.21464	0.224504	0.445505	88.7245	84.9662	80.8839	88.5548	96.8233	97.0667	93.5559
Cdc20	305.777	-0.220134	0.177898	-1.23742	0.215933	0.436244	19.5922	11.9365	11.711	11.3521	18.8818	21.4437	15.396
Cdc23	1418.66	-0.0595049	0.0958945	-0.620524	0.534913	0.731567	58.1271	45.6057	43.0224	41.6682	57.6101	62.6662	54.9563
Cdc25a	1202.77	-0.000875508	0.107106	-0.00817422	0.993478	0.996519	27.0023	23.7896	24.6085	26.8697	33.0007	34.082	25.1033
Cdc25b	163.911	-0.160505	0.163012	-0.984621	0.32481	0.555392	4.64924	3.44958	3.59768	4.05194	5.14075	5.44585	4.80475
Klhdc7a	284.635	0.901152	0.23609	3.81698	0.000135094	0.00232867	1.82801	3.003	3.42084	3.68301	1.98609	1.97184	1.78942
Cdc26	214.587	0.0856791	0.14642	0.585158	0.558441	0.748231	66.7977	51.2649	48.8385	50.2501	58.635	66.1884	58.0095
Boll	994.16	0.9007	0.102627	8.77643	1.68745e-18	1.05979e-15	142.651	134.157	133.591	127.475	90.2314	86.0599	79.1076
Cdc34	817.308	0.24608	0.115418	2.13207	0.0330009	0.133566	58.9778	58.2651	66.0887	60.9551	65.9171	64.7576	56.4532
Cdc37	1256.19	-0.0589966	0.0946926	-0.623033	0.533263	0.730418	12.0672	11.8025	11.4305	12.0262	14.5134	15.0968	14.1378
Cdc37l1	2663.51	-0.233708	0.0909373	-2.57	0.01017	0.059878	77.5745	72.7121	69.9471	61.9975	89.6011	117.363	90.5726
Cdc40	1091.3	-0.241442	0.0991133	-2.43602	0.0148497	0.0778881	40.0545	31.0996	30.8215	30.8846	42.0639	52.4918	45.5636
Cdc42	7690.54	0.24861	0.108298	2.29561	0.0216985	0.100718	415.525	395.736	411.742	416.927	451.326	399.276	370.783
Myrf	338.761	0.895689	0.227994	3.92856	8.54559e-05	0.0016415	4.56019	4.18574	7.41701	5.68453	3.24892	5.23816	2.38536
Cdc42bpb	3932.48	-0.208313	0.152661	-1.36454	0.172396	0.381416	44.214	33.5359	44.8687	37.1408	47.877	76.6347	40.9983
Cdc42bpg	264.632	0.148048	0.170569	0.867965	0.385414	0.610611	3.81716	2.35817	2.90093	2.49498	2.80686	3.94271	2.53958
Gins1	157.35	0.890532	0.196958	4.52142	6.14248e-06	0.000211257	23.1273	28.4561	24.8558	27.0426	18.9299	15.2283	15.4015
Cdc42ep2	127.259	0.11623	0.176308	0.659241	0.509741	0.712718	6.15006	6.31678	5.70962	6.21143	6.82319	6.89801	6.29106
Cdc42ep3	181.083	0.0772392	0.202852	0.380767	0.703376	0.842547	9.30637	8.79317	6.87104	11.0979	8.30856	11.1598	11.0499
Cdc42ep4	1683.25	-0.018853	0.118039	-0.159718	0.873104	0.939171	34.4317	32.1257	35.5658	30.0301	44.6608	41.6364	33.978
Cdc42ep5	1663.31	0.0848971	0.12215	0.695025	0.487039	0.695324	147.696	104.723	138.649	141.951	158.922	142.014	141.13
Cdc42se1	3141.26	-0.159031	0.0881572	-1.80395	0.0712393	0.220542	80.7087	78.6841	83.2541	87.199	112.984	113.99	88.8514
D1Pas1	208.1	0.890412	0.200053	4.45088	8.55198e-06	0.000270906	6.06157	6.99955	7.97683	6.93687	3.74622	6.5995	3.66575
Xlr4a	420.048	0.88819	0.192279	4.61927	3.851e-06	0.000145622	60.0181	82.2769	75.0126	90.143	56.084	45.1523	48.9547
Cdc5l	3238.05	0.224424	0.100445	2.23431	0.025463	0.112343	152.297	150.076	134.812	125.087	139.799	141.361	143.417
Cdc6	494.872	0.270448	0.168012	1.6097	0.107464	0.286566	20.0132	19.3344	17.262	15.6672	20.9162	15.5138	15.9453
4930447C04Rik	2726.23	0.887677	0.139661	6.35596	2.07124e-10	3.73989e-08	362.069	459.998	447.6	471.663	253.402	318.681	295.446
Cdc73	1735.69	-0.14878	0.13348	-1.11463	0.265009	0.493243	23.2808	18.1188	17.3004	16.6823	19.7845	32.8581	23.4423
Cdca2	515.75	0.201605	0.13569	1.48578	0.137338	0.332917	13.1322	15.5821	13.742	14.2643	12.9208	15.8996	15.4838
Cdca3	283.983	-0.067311	0.136287	-0.493891	0.621383	0.789852	10.6255	11.2655	11.0846	10.8839	14.058	13.7596	12.6909
Cdca4	573.919	-0.133614	0.107434	-1.24368	0.213618	0.433947	21.9273	19.4216	20.6984	20.7906	27.5616	29.3705	23.3772
BC051142	302.705	0.885137	0.147833	5.9874	2.13224e-09	2.90567e-07	25.5099	25.5735	26.3917	30.1413	17.9204	17.5191	17.0132
Prelp	391.527	0.882919	0.222197	3.97358	7.08003e-05	0.00141613	5.77579	8.5112	11.3069	10.4888	5.13904	6.82043	5.47458
H2bfm	163.53	0.876568	0.215759	4.06271	4.85054e-05	0.00104912	25.4915	24.0017	27.5092	23.136	18.486	11.3645	17.0585
Cdca8	405.927	0.404121	0.179772	2.24797	0.0245784	0.10957	22.1169	26.6062	33.452	34.8033	26.2763	26.4197	26.2885
Cdh1	95.454	-0.216896	0.249094	-0.870739	0.383897	0.610255	2.68426	1.54756	1.42583	1.75347	2.23592	3.34009	1.91776
Cdh10	89.4874	0.456471	0.233307	1.95652	0.0504035	0.175441	4.34063	4.18635	3.07706	3.10604	2.4829	3.41021	3.56538
Cdh11	315.255	-0.210238	0.219438	-0.958073	0.338026	0.566251	3.94329	5.31984	4.97791	6.20831	5.5916	6.82223	8.75229
Cdh17	61.8202	0.440108	0.296367	1.48501	0.137541	0.333241	2.58556	2.63463	2.35132	1.25104	1.58345	2.17618	2.22728
Cox7a1	293.881	0.87453	0.161122	5.42774	5.70716e-08	4.8781e-06	441.2	402.818	452.883	430.356	329.819	264.271	304.391
Cdh2	2985.9	0.0888546	0.0714526	1.24355	0.213667	0.433947	76.1367	69.1625	73.114	72.7796	77.6915	90.0631	76.4511
Cdh23	2744.06	-0.304545	0.350838	-0.868048	0.385368	0.610611	15.2247	13.1752	20.066	13.9206	15.4813	39.4751	15.8863
Cdh24	53.6926	-0.624359	0.30773	-2.02892	0.0424664	0.157815	0.946822	0.939631	1.1578	0.862768	1.40997	2.81004	1.24888
Cdh3	169.024	-0.220943	0.218871	-1.00947	0.312751	0.543379	2.46722	2.0415	3.00696	3.5243	3.15319	4.31118	3.96533
Cdh5	673.551	-0.293469	0.132541	-2.21417	0.0268172	0.116434	12.0043	12.0937	13.4412	13.9296	15.5822	21.7878	19.2016
Cdip1	1511.45	0.350962	0.163424	2.14756	0.0317486	0.130807	33.588	42.1578	52.4305	49.2511	38.6656	44.6697	34.0536
Cdipt	487.73	0.0396753	0.123229	0.321963	0.747481	0.869149	17.2566	16.709	18.1633	16.7635	23.8863	19.0855	16.3296
Cdk1	387.227	0.12113	0.152823	0.792618	0.428001	0.646918	34.595	32.568	32.755	36.9453	44.2001	37.691	30.1683
Cdk10	375.946	0.119792	0.130707	0.916494	0.359408	0.587091	21.9561	17.9954	15.2312	18.338	19.9163	22.2474	17.9481
Kntc1	1430.18	0.874346	0.171793	5.08953	3.58956e-07	2.24464e-05	19.3301	28.0206	27.8314	26.1841	18.6378	17.1793	13.8952
Rbm4b	398.385	0.874059	0.158639	5.50972	3.59398e-08	3.2651e-06	23.4565	27.7869	26.4154	29.5231	19.1181	16.6541	16.4544
Cdk13	3866.44	-0.0599438	0.0844351	-0.70994	0.477742	0.688919	95.6616	79.4277	78.4042	80.6909	92.2304	124.465	97.7758
Cdk14	516.957	-0.106513	0.133476	-0.797993	0.424875	0.644525	18.2378	17.5108	20.6404	17.2486	18.6408	35.0739	21.8032
Cdk16	2758.74	-0.095398	0.0780009	-1.22304	0.221316	0.442342	61.6565	55.9939	60.5527	59.3869	73.6507	86.2634	67.4888
Cdk17	999.211	0.0676636	0.103143	0.656015	0.511814	0.714453	35.7961	29.2645	29.978	35.6291	35.5174	40.7249	36.0096
Cdk19	1677.13	-0.0572479	0.0819628	-0.698463	0.484888	0.693946	32.8907	30.7429	30.384	29.9259	35.8671	41.2806	37.6642
Cdk2	1803.25	0.141163	0.109468	1.28954	0.197211	0.413515	71.0416	72.0076	72.5233	75.6732	84.7609	77.3542	72.91
Asb1	980.701	0.867605	0.172149	5.03985	4.65888e-07	2.83864e-05	16.6627	18.3024	22.9519	25.2111	14.2027	13.9743	11.537
Cdk2ap1	1306.63	-0.0940348	0.0967153	-0.972284	0.330909	0.561031	187.541	178.132	180.411	157.431	217.957	257.466	232.066
Cystm1	162.85	0.867599	0.199395	4.35117	1.35415e-05	0.00038811	30.8296	31.1678	38.9657	40.9155	24.7689	22.1607	24.8026
Cdk4	1947.84	-0.0449027	0.0992931	-0.452224	0.651108	0.80916	80.9612	77.7719	77.1276	82.8153	108.01	101.479	98.9238
Cdk5	1499.34	0.193233	0.137719	1.4031	0.160588	0.365191	88.0106	79.6304	107.392	107.14	115.709	109.196	92.9187
Cdk5r1	80.7376	0.50128	0.236865	2.11631	0.0343185	0.13717	1.67404	1.4696	1.62393	1.24826	1.50957	1.16867	1.06295
Scml4	178.825	0.866752	0.241124	3.59464	0.00032484	0.00463348	4.01819	3.97892	5.9793	3.95786	3.87146	2.64388	1.89711
Cdk5rap2	1754.19	0.118117	0.0990526	1.19247	0.233077	0.455403	15.3391	13.3664	11.7308	12.0806	13.0113	16.9649	13.2708
Cdk5rap3	624.601	0.127097	0.118759	1.07022	0.284522	0.514515	27.3352	20.3162	18.9193	21.3884	22.0329	26.2679	23.1919
Cdk6	875.967	-0.210509	0.151124	-1.39296	0.163632	0.370155	9.9051	8.20928	9.57747	9.88384	11.1279	16.3252	9.42463
Cdk7	530.338	-0.11139	0.111065	-1.00293	0.315895	0.546153	57.356	42.8424	42.0822	43.266	52.5255	64.6698	57.3098
Cdk8	1571.34	-0.0920894	0.0958258	-0.961008	0.336548	0.565376	71.1112	61.1395	54.6589	57.4089	70.6451	83.7619	81.7144
[truncated: 11,360 more rows]

## Sheet: 2. DEA w. MEIOC target status
gene_name	log2FoldChange	padj	RBM46.status	YTHDC2.status	MEIOC.status	MEIOC.YTHDC2.RBM46.status
0610009O20Rik	0.276624	0.630405	Nontarget	Nontarget	Nontarget	Nontarget
0610010F05Rik	1.21667	4.67127e-06	RBM46.target	Nontarget	MEIOC.target	MEIOC.RBM46.target
0610010K14Rik	1.26883	0.359143	RBM46.target	Nontarget	Nontarget	RBM46.target
0610030E20Rik	1.89036	2.43105e-11	RBM46.target	Nontarget	MEIOC.target	MEIOC.RBM46.target
0610037L13Rik	1.34856	0.0248814	Nontarget	Nontarget	MEIOC.target	MEIOC.target
1110004E09Rik	-0.0808614	0.924139	Nontarget	Nontarget	Nontarget	Nontarget
1110004F10Rik	0.25915	0.518933	Nontarget	Nontarget	Nontarget	Nontarget
1110008F13Rik	2.07542	4.83414e-06	Nontarget	YTHDC2.target	MEIOC.target	MEIOC.YTHDC2.target
1110008L16Rik	0.861047	0.366936	Nontarget	Nontarget	Nontarget	Nontarget
1110008P14Rik	-0.919647	0.463079	Nontarget	Nontarget	Nontarget	Nontarget
1110032A03Rik	1.2214	0.0421288	Nontarget	Nontarget	MEIOC.target	MEIOC.target
1110038F14Rik	0.76157	0.476609	Nontarget	Nontarget	Nontarget	Nontarget
1110051M20Rik	-1.02527	0.0575521	RBM46.target	Nontarget	Nontarget	RBM46.target
1110059E24Rik	1.81014	0.00305126	Nontarget	Nontarget	MEIOC.target	MEIOC.target
1110059G10Rik	0.819233	0.408347	Nontarget	Nontarget	Nontarget	Nontarget
1190002N15Rik	1.57797	5.33488e-05	RBM46.target	Nontarget	MEIOC.target	MEIOC.RBM46.target
1500009L16Rik	-0.374578	0.616802	Nontarget	Nontarget	Nontarget	Nontarget
1500011B03Rik	0.78035	0.345544	RBM46.target	Nontarget	Nontarget	RBM46.target
1520401A03Rik	-0.0547652	0.981206	Nontarget	Nontarget	Nontarget	Nontarget
1600002H07Rik	-0.73846	0.433284	Nontarget	Nontarget	Nontarget	Nontarget
1600002K03Rik	-0.236865	0.886561	Nontarget	Nontarget	Nontarget	Nontarget
1600012H06Rik	0.974116	0.0920825	RBM46.target	Nontarget	Nontarget	RBM46.target
1600014C10Rik	0.738534	0.582635	Nontarget	Nontarget	Nontarget	Nontarget
1700003E16Rik	1.82478	0.521975	Nontarget	Nontarget	Nontarget	Nontarget
1700006A11Rik	0.611214	0.856168	Nontarget	Nontarget	Nontarget	Nontarget
1700007G11Rik	-0.595207	0.87132	Nontarget	Nontarget	Nontarget	Nontarget
1700010I14Rik	0.421619	0.745571	Nontarget	Nontarget	Nontarget	Nontarget
1700011I03Rik	-0.0858572	0.980793	Nontarget	Nontarget	Nontarget	Nontarget
1700011M02Rik	-2.56609	0.155346	Nontarget	Nontarget	Nontarget	Nontarget
1700012B09Rik	2.7686	0.287346	Nontarget	Nontarget	Nontarget	Nontarget
1700013H16Rik	-0.574472	0.202762	RBM46.target	Nontarget	Nontarget	RBM46.target
1700014D04Rik	-0.944333	0.435097	Nontarget	Nontarget	Nontarget	Nontarget
1700016K19Rik	-0.420926	0.819917	Nontarget	Nontarget	Nontarget	Nontarget
1700017B05Rik	-0.118628	0.748544	Nontarget	Nontarget	Nontarget	Nontarget
1700019A02Rik	0.230744	0.946381	Nontarget	Nontarget	Nontarget	Nontarget
1700020D05Rik	0.774649	0.655307	Nontarget	Nontarget	Nontarget	Nontarget
1700020N01Rik	2.58278	0.206703	Nontarget	Nontarget	Nontarget	Nontarget
1700021F05Rik	0.144513	0.898162	Nontarget	Nontarget	Nontarget	Nontarget
1700024B05Rik	0.00648987	0.995276	Nontarget	Nontarget	Nontarget	Nontarget
1700025G04Rik	-1.32739	0.0125282	Nontarget	Nontarget	Nontarget	Nontarget
1700028J19Rik	-0.756558	0.824163	Nontarget	Nontarget	Nontarget	Nontarget
1700028K03Rik	-1.35304	0.371534	Nontarget	Nontarget	Nontarget	Nontarget
1700029F12Rik	-0.814055	0.819196	Nontarget	Nontarget	Nontarget	Nontarget
1700029J07Rik	0.0795023	0.925507	Nontarget	Nontarget	Nontarget	Nontarget
1700029P11Rik	-1.81902	0.442281	Nontarget	Nontarget	Nontarget	Nontarget
1700030J22Rik	0.638275	0.167072	Nontarget	Nontarget	Nontarget	Nontarget
1700030K09Rik	0.0876345	0.909667	RBM46.target	Nontarget	Nontarget	RBM46.target
1700037C18Rik	-0.206691	0.859773	RBM46.target	Nontarget	Nontarget	RBM46.target
1700037H04Rik	0.569554	0.42935	Nontarget	Nontarget	Nontarget	Nontarget
1700040L02Rik	1.22708	0.185691	Nontarget	Nontarget	Nontarget	Nontarget
1700066M21Rik	2.66684	1.31264e-09	RBM46.target	Nontarget	MEIOC.target	MEIOC.RBM46.target
1700074P13Rik	0.586702	0.869352	Nontarget	Nontarget	Nontarget	Nontarget
1700088E04Rik	0.679672	0.734007	Nontarget	Nontarget	Nontarget	Nontarget
1700102P08Rik	-0.0378824	0.977496	RBM46.target	Nontarget	Nontarget	RBM46.target
1700123L14Rik	-0.854597	0.805904	Nontarget	Nontarget	Nontarget	Nontarget
1700123O20Rik	2.53974	0.00133044	RBM46.target	Nontarget	MEIOC.target	MEIOC.RBM46.target
1810009A15Rik	0.388222	0.645046	Nontarget	Nontarget	Nontarget	Nontarget
1810013L24Rik	0.754532	0.00530323	RBM46.target	Nontarget	MEIOC.target	MEIOC.RBM46.target
1810022K09Rik	0.315197	0.780164	RBM46.target	Nontarget	Nontarget	RBM46.target
1810030O07Rik	-0.673261	0.380468	Nontarget	Nontarget	Nontarget	Nontarget
1810032O08Rik	-0.626938	0.558991	Nontarget	Nontarget	Nontarget	Nontarget
1810037I17Rik	-0.331889	0.761808	RBM46.target	Nontarget	Nontarget	RBM46.target
1810043G02Rik	0.845934	0.371914	Nontarget	Nontarget	Nontarget	Nontarget
1810055G02Rik	-0.613624	0.133046	Nontarget	Nontarget	Nontarget	Nontarget
2010111I01Rik	-0.615795	0.480865	Nontarget	Nontarget	Nontarget	Nontarget
2010300C02Rik	-0.744752	0.472317	Nontarget	Nontarget	Nontarget	Nontarget
2010315B03Rik	-0.151018	0.917436	Nontarget	Nontarget	Nontarget	Nontarget
2210016F16Rik	-0.0223871	0.978836	Nontarget	Nontarget	Nontarget	Nontarget
2210016L21Rik	0.150642	0.856168	Nontarget	Nontarget	Nontarget	Nontarget
2210408I21Rik	0.666618	0.503669	RBM46.target	Nontarget	Nontarget	RBM46.target
2210418O10Rik	-0.990783	0.140974	Nontarget	Nontarget	Nontarget	Nontarget
2310011J03Rik	1.19728	0.267297	Nontarget	Nontarget	Nontarget	Nontarget
2310022A10Rik	1.23007	0.0311125	Nontarget	Nontarget	MEIOC.target	MEIOC.target
2310022B05Rik	0.261293	0.579868	Nontarget	Nontarget	Nontarget	Nontarget
2310033P09Rik	0.175824	0.783179	Nontarget	Nontarget	Nontarget	Nontarget
2310035C23Rik	0.908518	0.000162934	RBM46.target	Nontarget	MEIOC.target	MEIOC.RBM46.target
2310057M21Rik	0.574098	0.31572	RBM46.target	Nontarget	Nontarget	RBM46.target
2310061I04Rik	-0.317606	0.696827	Nontarget	YTHDC2.target	Nontarget	YTHDC2.target
2410002F23Rik	-0.530996	0.115669	Nontarget	Nontarget	Nontarget	Nontarget
2410004B18Rik	1.71209	0.00129954	RBM46.target	YTHDC2.target	MEIOC.target	MEIOC.YTHDC2.RBM46.target
2410015M20Rik	0.433634	0.763368	Nontarget	Nontarget	Nontarget	Nontarget
2410089E03Rik	-1.0651	1.66167e-05	RBM46.target	Nontarget	Nontarget	RBM46.target
2410131K14Rik	0.267543	0.611321	Nontarget	Nontarget	Nontarget	Nontarget
2410141K09Rik	1.47968	0.0683938	Nontarget	Nontarget	Nontarget	Nontarget
2510002D24Rik	0.0713621	0.95081	Nontarget	Nontarget	Nontarget	Nontarget
2510009E07Rik	-1.21845	0.123055	Nontarget	Nontarget	Nontarget	Nontarget
2510039O18Rik	0.265512	0.576568	RBM46.target	Nontarget	Nontarget	RBM46.target
2610001J05Rik	1.26237	0.340621	Nontarget	Nontarget	Nontarget	Nontarget
2610002M06Rik	-0.470848	0.421346	Nontarget	Nontarget	Nontarget	Nontarget
2610008E11Rik	-0.644912	0.140201	Nontarget	Nontarget	Nontarget	Nontarget
2610021A01Rik	0.443375	0.461931	Nontarget	Nontarget	Nontarget	Nontarget
2610044O15Rik8	0.605354	0.214714	Nontarget	Nontarget	Nontarget	Nontarget
2610301B20Rik	1.86885	0.000650018	Nontarget	Nontarget	MEIOC.target	MEIOC.target
2610507B11Rik	-0.782284	2.94973e-05	RBM46.target	Nontarget	Nontarget	RBM46.target
2610524H06Rik	0.0247932	0.985834	RBM46.target	Nontarget	Nontarget	RBM46.target
2700049A03Rik	-1.27222	7.46136e-05	RBM46.target	Nontarget	Nontarget	RBM46.target
2700060E02Rik	0.0508068	0.923742	RBM46.target	Nontarget	Nontarget	RBM46.target
2700062C07Rik	0.848651	0.476609	Nontarget	Nontarget	Nontarget	Nontarget
2700081O15Rik	1.02789	0.0262397	Nontarget	Nontarget	MEIOC.target	MEIOC.target
2700097O09Rik	0.538073	0.706911	Nontarget	Nontarget	Nontarget	Nontarget
2810004N23Rik	0.486278	0.116221	Nontarget	Nontarget	Nontarget	Nontarget
2810006K23Rik	1.21712	0.0451034	Nontarget	Nontarget	MEIOC.target	MEIOC.target
2810021J22Rik	0.312854	0.645932	RBM46.target	Nontarget	Nontarget	RBM46.target
2810403A07Rik	0.101839	0.815671	RBM46.target	Nontarget	Nontarget	RBM46.target
2810408A11Rik	0.437786	0.738305	Nontarget	Nontarget	Nontarget	Nontarget
2810474O19Rik	0.348007	0.261852	RBM46.target	Nontarget	Nontarget	RBM46.target
2900026A02Rik	-0.710959	0.0720931	Nontarget	Nontarget	Nontarget	Nontarget
3110001I22Rik	1.14427	0.278126	RBM46.target	Nontarget	Nontarget	RBM46.target
3110002H16Rik	-1.02725	0.048726	RBM46.target	Nontarget	Nontarget	RBM46.target
3110035E14Rik	-2.13653	0.0025176	Nontarget	Nontarget	Nontarget	Nontarget
3110043O21Rik	0.657932	0.0890061	RBM46.target	Nontarget	Nontarget	RBM46.target
3110062M04Rik	0.17304	0.913952	Nontarget	Nontarget	Nontarget	Nontarget
3110070M22Rik	0.650948	0.645046	Nontarget	Nontarget	Nontarget	Nontarget
3110082I17Rik	0.100613	0.916661	Nontarget	Nontarget	Nontarget	Nontarget
3830406C13Rik	0.0648516	0.931553	Nontarget	Nontarget	Nontarget	Nontarget
4833420G17Rik	0.298836	0.455845	Nontarget	Nontarget	Nontarget	Nontarget
4833439L19Rik	1.83265	2.35426e-15	RBM46.target	YTHDC2.target	MEIOC.target	MEIOC.YTHDC2.RBM46.target
4921507P07Rik	1.18027	0.405363	Nontarget	Nontarget	Nontarget	Nontarget
4921524J17Rik	3.64894	1.43574e-23	RBM46.target	Nontarget	MEIOC.target	MEIOC.RBM46.target
4921524L21Rik	1.7823	0.551316	Nontarget	Nontarget	Nontarget	Nontarget
4921536K21Rik	2.14031	0.0288882	Nontarget	Nontarget	MEIOC.target	MEIOC.target
4922502D21Rik	0.319817	0.887372	Nontarget	Nontarget	Nontarget	Nontarget
4930402H24Rik	0.49832	0.0347829	Nontarget	Nontarget	Nontarget	Nontarget
4930427A07Rik	-0.119357	0.895301	Nontarget	Nontarget	Nontarget	Nontarget
4930430A15Rik	0.735673	0.830551	Nontarget	Nontarget	Nontarget	Nontarget
4930430F08Rik	2.60229	0.00241496	RBM46.target	Nontarget	MEIOC.target	MEIOC.RBM46.target
4930432K21Rik	0.5837	0.389454	Nontarget	Nontarget	Nontarget	Nontarget
4930444P10Rik	0.700825	0.338143	Nontarget	Nontarget	Nontarget	Nontarget
4930447C04Rik	-0.0522344	0.924058	RBM46.target	Nontarget	Nontarget	RBM46.target
4930451G09Rik	0.0925576	0.927179	Nontarget	Nontarget	Nontarget	Nontarget
4930452B06Rik	0.43269	0.525096	RBM46.target	Nontarget	Nontarget	RBM46.target
4930453N24Rik	0.999274	0.00366465	RBM46.target	Nontarget	MEIOC.target	MEIOC.RBM46.target
4930486L24Rik	-0.748692	0.564252	Nontarget	Nontarget	Nontarget	Nontarget
4930502E18Rik	-0.644866	0.551243	Nontarget	Nontarget	Nontarget	Nontarget
4930503L19Rik	2.40798	3.59169e-05	RBM46.target	Nontarget	MEIOC.target	MEIOC.RBM46.target
4930522L14Rik	-0.139263	0.892283	Nontarget	Nontarget	Nontarget	Nontarget
4930524B15Rik	-0.343153	0.70767	RBM46.target	Nontarget	Nontarget	RBM46.target
4930533O14Rik	-0.144659	0.830521	Nontarget	Nontarget	Nontarget	Nontarget
4930539E08Rik	-0.670025	0.529293	Nontarget	Nontarget	Nontarget	Nontarget
4930550C14Rik	-1.13357	0.503982	Nontarget	Nontarget	Nontarget	Nontarget
4930550L24Rik	-0.700324	0.181733	Nontarget	Nontarget	Nontarget	Nontarget
4930579G24Rik	1.30197	0.0271243	RBM46.target	Nontarget	MEIOC.target	MEIOC.RBM46.target
4931406C07Rik	-0.255501	0.710298	Nontarget	Nontarget	Nontarget	Nontarget
4931406P16Rik	0.514667	0.00349799	RBM46.target	Nontarget	Nontarget	RBM46.target
4931414P19Rik	-0.247804	0.868106	Nontarget	Nontarget	Nontarget	Nontarget
4931423N10Rik	0.424583	0.891915	Nontarget	Nontarget	Nontarget	Nontarget
4931428F04Rik	-0.317266	0.698763	Nontarget	Nontarget	Nontarget	Nontarget
4931428L18Rik	3.3654	0.171702	Nontarget	Nontarget	Nontarget	Nontarget
4932414N04Rik	1.20218	0.288838	Nontarget	Nontarget	Nontarget	Nontarget
4932415D10Rik	-0.873175	0.226305	Nontarget	Nontarget	Nontarget	Nontarget
4932438A13Rik	-1.59818	6.16264e-08	RBM46.target	YTHDC2.target	Nontarget	YTHDC2.RBM46.target
4933402E13Rik	-1.14592	0.000263796	Nontarget	Nontarget	Nontarget	Nontarget
4933403O08Rik	-0.743936	0.517154	Nontarget	Nontarget	Nontarget	Nontarget
4933408B17Rik	0.292466	0.833608	Nontarget	Nontarget	Nontarget	Nontarget
4933409G03Rik	0.625394	0.81292	Nontarget	Nontarget	Nontarget	Nontarget
4933414I15Rik	4.11165	0.121299	Nontarget	Nontarget	Nontarget	Nontarget
4933415A04Rik	-1.01786	0.419729	Nontarget	Nontarget	Nontarget	Nontarget
4933415F23Rik	2.55181	0.247782	Nontarget	Nontarget	Nontarget	Nontarget
4933416C03Rik	-0.30731	0.472923	RBM46.target	Nontarget	Nontarget	RBM46.target
4933425L06Rik	2.44809	0.0236764	Nontarget	Nontarget	MEIOC.target	MEIOC.target
4933427D14Rik	0.355975	0.413332	Nontarget	Nontarget	Nontarget	Nontarget
4933434E20Rik	1.10486	0.000676932	RBM46.target	YTHDC2.target	MEIOC.target	MEIOC.YTHDC2.RBM46.target
5031439G07Rik	0.208088	0.708253	Nontarget	Nontarget	Nontarget	Nontarget
5330417C22Rik	-1.29834	0.294022	Nontarget	Nontarget	Nontarget	Nontarget
5430403G16Rik	-1.03669	0.229402	Nontarget	Nontarget	Nontarget	Nontarget
5730409E04Rik	-0.729712	0.312124	Nontarget	Nontarget	Nontarget	Nontarget
5730455P16Rik	1.32818	4.22635e-05	Nontarget	Nontarget	MEIOC.target	MEIOC.target
5730480H06Rik	-0.279049	0.774884	RBM46.target	Nontarget	Nontarget	RBM46.target
5730507C01Rik	0.698256	0.345698	RBM46.target	Nontarget	Nontarget	RBM46.target
5730508B09Rik	0.955774	0.31423	Nontarget	Nontarget	Nontarget	Nontarget
6030458C11Rik	-0.0405717	0.930288	RBM46.target	Nontarget	Nontarget	RBM46.target
6330408A02Rik	1.24553	0.027824	Nontarget	Nontarget	MEIOC.target	MEIOC.target
6430531B16Rik	1.37296	0.610286	Nontarget	Nontarget	Nontarget	Nontarget
6430548M08Rik	-0.232883	0.65056	Nontarget	Nontarget	Nontarget	Nontarget
6720489N17Rik	0.862742	0.3861	Nontarget	Nontarget	Nontarget	Nontarget
6820408C15Rik	0.0814231	0.964049	Nontarget	Nontarget	Nontarget	Nontarget
8030411F24Rik	-2.90092	0.0583095	Nontarget	Nontarget	Nontarget	Nontarget
8030462N17Rik	1.32461	5.45339e-06	RBM46.target	Nontarget	MEIOC.target	MEIOC.RBM46.target
8030474K03Rik	-0.854344	0.106252	Nontarget	Nontarget	Nontarget	Nontarget
9030624G23Rik	-0.0274415	0.973397	Nontarget	Nontarget	Nontarget	Nontarget
9030624J02Rik	-0.641852	0.0634825	Nontarget	Nontarget	Nontarget	Nontarget
9130011E15Rik	0.313753	0.561065	RBM46.target	Nontarget	Nontarget	RBM46.target
9130019O22Rik	0.288121	0.835594	Nontarget	Nontarget	Nontarget	Nontarget
9130023H24Rik	1.64785	0.00113185	Nontarget	Nontarget	MEIOC.target	MEIOC.target
9130401M01Rik	0.469417	0.56072	RBM46.target	YTHDC2.target	Nontarget	YTHDC2.RBM46.target
9230110C19Rik	0.226003	0.824163	RBM46.target	Nontarget	Nontarget	RBM46.target
9330182L06Rik	-0.737724	0.488263	Nontarget	Nontarget	Nontarget	Nontarget
9430015G10Rik	-0.532452	0.308387	Nontarget	Nontarget	Nontarget	Nontarget
9430038I01Rik	0.917577	0.238266	RBM46.target	Nontarget	Nontarget	RBM46.target
9530068E07Rik	2.13664	1.22952e-13	RBM46.target	Nontarget	MEIOC.target	MEIOC.RBM46.target
9530077C05Rik	-0.474292	0.486449	Nontarget	Nontarget	Nontarget	Nontarget
9930021J03Rik	0.380473	0.115235	RBM46.target	Nontarget	Nontarget	RBM46.target
9930111J21Rik2	-0.297719	0.478644	Nontarget	Nontarget	Nontarget	Nontarget
A130010J15Rik	1.15038	0.109487	Nontarget	Nontarget	Nontarget	Nontarget
A230050P20Rik	0.674917	0.559074	Nontarget	Nontarget	Nontarget	Nontarget
A430005L14Rik	0.630509	0.408345	Nontarget	Nontarget	Nontarget	Nontarget
A430033K04Rik	0.142826	0.868977	Nontarget	Nontarget	Nontarget	Nontarget
A430105I19Rik	0.376944	0.760018	Nontarget	Nontarget	Nontarget	Nontarget
A730017C20Rik	-0.639663	0.630041	Nontarget	Nontarget	Nontarget	Nontarget
A830018L16Rik	-0.644073	0.585507	Nontarget	Nontarget	Nontarget	Nontarget
A830080D01Rik	-0.0425688	0.913426	RBM46.target	Nontarget	Nontarget	RBM46.target
A930033H14Rik	-2.22404	0.0305783	Nontarget	Nontarget	Nontarget	Nontarget
AA467197	1.80663	0.402071	Nontarget	Nontarget	Nontarget	Nontarget
Aaas	-1.00566	0.0434564	RBM46.target	Nontarget	Nontarget	RBM46.target
Aacs	0.184053	0.820201	Nontarget	Nontarget	Nontarget	Nontarget
Aaed1	0.904198	0.00535252	RBM46.target	Nontarget	MEIOC.target	MEIOC.RBM46.target
Aagab	0.35392	0.266163	Nontarget	Nontarget	Nontarget	Nontarget
Aak1	0.366302	0.109141	RBM46.target	Nontarget	Nontarget	RBM46.target
Aamdc	-0.0979918	0.9448	Nontarget	Nontarget	Nontarget	Nontarget
Aamp	0.243332	0.55939	Nontarget	Nontarget	Nontarget	Nontarget
Aar2	0.605548	0.267072	Nontarget	Nontarget	Nontarget	Nontarget
Aard	-1.34487	2.13144e-05	RBM46.target	YTHDC2.target	Nontarget	YTHDC2.RBM46.target
Aars	0.0889381	0.831978	Nontarget	Nontarget	Nontarget	Nontarget
Aars2	-0.0304277	0.975783	Nontarget	Nontarget	Nontarget	Nontarget
Aarsd1	-2.10445	0.16221	Nontarget	Nontarget	Nontarget	Nontarget
Aasdh	0.292798	0.644238	Nontarget	Nontarget	Nontarget	Nontarget
Aasdhppt	1.62942	0.000520677	RBM46.target	Nontarget	MEIOC.target	MEIOC.RBM46.target
Aass	-1.92413	0.0367451	Nontarget	Nontarget	Nontarget	Nontarget
Aatf	0.0387044	0.929965	Nontarget	Nontarget	Nontarget	Nontarget
Abat	-1.59757	4.36719e-06	Nontarget	Nontarget	Nontarget	Nontarget
Abca1	-1.09169	0.0545887	RBM46.target	Nontarget	Nontarget	RBM46.target
Abca14	0.976043	0.766729	Nontarget	Nontarget	Nontarget	Nontarget
Abca16	0.486691	0.635152	Nontarget	Nontarget	Nontarget	Nontarget
Abca17	-0.434198	0.681589	Nontarget	Nontarget	Nontarget	Nontarget
Abca2	-1.22377	0.000138922	RBM46.target	Nontarget	Nontarget	RBM46.target
Abca3	-0.409283	0.222355	Nontarget	Nontarget	Nontarget	Nontarget
Abca4	-1.10381	0.380253	Nontarget	Nontarget	Nontarget	Nontarget
Abca5	-0.0825823	0.847951	RBM46.target	Nontarget	Nontarget	RBM46.target
Abca6	-1.1935	0.147646	Nontarget	Nontarget	Nontarget	Nontarget
Abca7	-1.13535	0.0737207	Nontarget	Nontarget	Nontarget	Nontarget
Abca8a	-0.0909489	0.949303	Nontarget	Nontarget	Nontarget	Nontarget
Abca8b	-1.03044	0.377666	Nontarget	Nontarget	Nontarget	Nontarget
Abca9	-1.55918	0.0521142	Nontarget	Nontarget	Nontarget	Nontarget
Abcb10	0.123643	0.871388	Nontarget	Nontarget	Nontarget	Nontarget
Abcb1a	-1.01203	0.247171	Nontarget	Nontarget	Nontarget	Nontarget
Abcb6	0.199648	0.816372	RBM46.target	Nontarget	Nontarget	RBM46.target
Abcb7	0.0600202	0.913426	RBM46.target	Nontarget	Nontarget	RBM46.target
Abcb8	-0.361082	0.669697	Nontarget	Nontarget	Nontarget	Nontarget
Abcb9	-2.03044	0.271836	Nontarget	Nontarget	Nontarget	Nontarget
Abcc1	-1.13884	0.000296607	Nontarget	Nontarget	Nontarget	Nontarget
Abcc10	-0.634363	0.32788	Nontarget	Nontarget	Nontarget	Nontarget
Abcc12	-0.446056	0.869782	Nontarget	Nontarget	Nontarget	Nontarget
Abcc4	-1.32024	0.00963311	RBM46.target	Nontarget	Nontarget	RBM46.target
Abcc5	-0.774388	0.0154203	Nontarget	Nontarget	Nontarget	Nontarget
Abcc8	-0.541676	0.630401	Nontarget	Nontarget	Nontarget	Nontarget
Abcc9	-0.848174	0.29508	Nontarget	Nontarget	Nontarget	Nontarget
Abcd1	0.152049	0.89213	Nontarget	Nontarget	Nontarget	Nontarget
Abcd2	-1.4447	0.0146427	Nontarget	Nontarget	Nontarget	Nontarget
Abcd3	0.955868	1.01712e-05	RBM46.target	Nontarget	MEIOC.target	MEIOC.RBM46.target
Abce1	1.6665	2.58379e-14	RBM46.target	YTHDC2.target	MEIOC.target	MEIOC.YTHDC2.RBM46.target
Abcf1	-0.108372	0.825618	Nontarget	Nontarget	Nontarget	Nontarget
Abcf2	-0.616554	0.0164387	RBM46.target	Nontarget	Nontarget	RBM46.target
Abcf3	-0.0939432	0.86816	Nontarget	Nontarget	Nontarget	Nontarget
Abcg1	-0.98552	0.195382	Nontarget	Nontarget	Nontarget	Nontarget
Abcg2	0.421284	0.6339	Nontarget	Nontarget	Nontarget	Nontarget
Abhd10	1.36414	0.0181093	RBM46.target	Nontarget	MEIOC.target	MEIOC.RBM46.target
Abhd11	-0.273527	0.782377	Nontarget	Nontarget	Nontarget	Nontarget
Abhd12	0.439676	0.366305	RBM46.target	Nontarget	Nontarget	RBM46.target
Abhd13	1.67889	2.79301e-07	RBM46.target	Nontarget	MEIOC.target	MEIOC.RBM46.target
Abhd14a	0.773253	0.659061	Nontarget	Nontarget	Nontarget	Nontarget
Abhd16a	-1.20063	0.0578146	Nontarget	Nontarget	Nontarget	Nontarget
Abhd17a	0.679696	0.393954	Nontarget	Nontarget	Nontarget	Nontarget
Abhd17b	1.62723	0.000287887	RBM46.target	Nontarget	MEIOC.target	MEIOC.RBM46.target
Abhd17c	0.224959	0.722962	RBM46.target	Nontarget	Nontarget	RBM46.target
Abhd18	0.747668	0.163935	RBM46.target	Nontarget	Nontarget	RBM46.target
Abhd2	0.949655	0.00438092	RBM46.target	Nontarget	MEIOC.target	MEIOC.RBM46.target
Abhd3	-0.616628	0.612637	Nontarget	Nontarget	Nontarget	Nontarget
Abhd4	-0.874844	0.000394857	Nontarget	Nontarget	Nontarget	Nontarget
Abhd5	1.41241	0.0129195	RBM46.target	Nontarget	MEIOC.target	MEIOC.RBM46.target
Abhd6	-0.972824	0.0300126	Nontarget	Nontarget	Nontarget	Nontarget
Abhd8	2.09066	0.00803682	Nontarget	Nontarget	MEIOC.target	MEIOC.target
Abi1	1.93676	9.60504e-15	RBM46.target	YTHDC2.target	MEIOC.target	MEIOC.YTHDC2.RBM46.target
Abi2	1.04187	3.33191e-07	RBM46.target	Nontarget	MEIOC.target	MEIOC.RBM46.target
Abi3bp	-1.45527	0.0382832	Nontarget	Nontarget	Nontarget	Nontarget
Abl1	-0.213161	0.400858	RBM46.target	Nontarget	Nontarget	RBM46.target
Abl2	0.728146	0.00065873	RBM46.target	Nontarget	MEIOC.target	MEIOC.RBM46.target
Ablim1	-0.190844	0.833515	Nontarget	Nontarget	Nontarget	Nontarget
Abr	-0.384587	0.36577	Nontarget	Nontarget	Nontarget	Nontarget
Abracl	-1.67754	0.287258	Nontarget	Nontarget	Nontarget	Nontarget
Abraxas1	0.165803	0.824163	Nontarget	Nontarget	Nontarget	Nontarget
Abraxas2	1.98237	3.18632e-10	RBM46.target	Nontarget	MEIOC.target	MEIOC.RBM46.target
Abt1	0.184752	0.83104	Nontarget	Nontarget	Nontarget	Nontarget
Abtb1	0.47408	0.549566	Nontarget	Nontarget	Nontarget	Nontarget
Abtb2	-0.0433318	0.943155	Nontarget	Nontarget	Nontarget	Nontarget
AC034099.1	-0.349947	0.814965	Nontarget	Nontarget	Nontarget	Nontarget
AC099934.3	3.9442	0.00074767	RBM46.target	Nontarget	MEIOC.target	MEIOC.RBM46.target
AC099934.7	2.45038	0.0204673	RBM46.target	Nontarget	MEIOC.target	MEIOC.RBM46.target
AC149222.1	-0.566043	0.379174	RBM46.target	Nontarget	Nontarget	RBM46.target
AC152453.1	1.43313	0.344692	Nontarget	Nontarget	Nontarget	Nontarget
AC154550.1	-3.59008	0.384048	Nontarget	Nontarget	Nontarget	Nontarget
AC163637.2	0.627659	0.575736	Nontarget	Nontarget	Nontarget	Nontarget
AC172027.3	1.2523	0.52335	Nontarget	Nontarget	Nontarget	Nontarget
Acaa1a	-0.918446	0.465024	Nontarget	Nontarget	Nontarget	Nontarget
Acaa2	-0.629117	0.194468	Nontarget	Nontarget	Nontarget	Nontarget
Acaca	-0.764222	0.00024637	RBM46.target	Nontarget	Nontarget	RBM46.target
Acacb	-1.47714	0.00621249	Nontarget	Nontarget	Nontarget	Nontarget
Acad10	-1.42952	0.114979	Nontarget	Nontarget	Nontarget	Nontarget
Acad11	0.634124	0.201548	Nontarget	Nontarget	Nontarget	Nontarget
Acad12	0.115383	0.916661	Nontarget	Nontarget	Nontarget	Nontarget
Acad8	0.865964	0.179154	RBM46.target	Nontarget	Nontarget	RBM46.target
Acad9	1.35194	0.00036329	Nontarget	Nontarget	MEIOC.target	MEIOC.target
Acadl	-0.703334	0.056718	Nontarget	Nontarget	Nontarget	Nontarget
Acadm	-0.634265	0.204991	Nontarget	Nontarget	Nontarget	Nontarget
Acads	-0.846033	0.447463	Nontarget	Nontarget	Nontarget	Nontarget
Acadsb	-0.132868	0.703937	RBM46.target	Nontarget	Nontarget	RBM46.target
Acadvl	-0.519573	0.345185	Nontarget	Nontarget	Nontarget	Nontarget
Acan	-1.64098	0.029827	Nontarget	Nontarget	Nontarget	Nontarget
Acap2	1.8209	1.15696e-10	Nontarget	Nontarget	MEIOC.target	MEIOC.target
Acap3	0.429338	0.527688	Nontarget	Nontarget	Nontarget	Nontarget
Acat1	-0.0439731	0.944022	RBM46.target	Nontarget	Nontarget	RBM46.target
Acat2	0.502208	0.48329	RBM46.target	Nontarget	Nontarget	RBM46.target
Acat3	-0.858338	0.498314	RBM46.target	Nontarget	Nontarget	RBM46.target
Acbd3	0.0237656	0.945596	RBM46.target	Nontarget	Nontarget	RBM46.target
Acbd4	-1.03244	0.389452	Nontarget	Nontarget	Nontarget	Nontarget
Acbd5	2.29273	3.39686e-21	RBM46.target	Nontarget	MEIOC.target	MEIOC.RBM46.target
Acbd6	1.20573	0.00179106	RBM46.target	Nontarget	MEIOC.target	MEIOC.RBM46.target
Accs	-0.50329	0.717618	Nontarget	Nontarget	Nontarget	Nontarget
Acd	-0.251024	0.729265	Nontarget	Nontarget	Nontarget	Nontarget
Ace	-1.48966	0.000379753	Nontarget	Nontarget	Nontarget	Nontarget
Acer2	-1.19423	0.123205	Nontarget	Nontarget	Nontarget	Nontarget
Acer3	0.232747	0.552331	RBM46.target	Nontarget	Nontarget	RBM46.target
Acin1	-0.557583	0.0329486	RBM46.target	Nontarget	Nontarget	RBM46.target
Ackr3	-1.28505	0.0955532	Nontarget	Nontarget	Nontarget	Nontarget
Acly	-1.09079	2.22257e-06	RBM46.target	Nontarget	Nontarget	RBM46.target
Aco1	-0.29975	0.614234	RBM46.target	Nontarget	Nontarget	RBM46.target
Aco2	-1.08156	2.82368e-05	RBM46.target	Nontarget	Nontarget	RBM46.target
Acot11	-0.637404	0.504073	Nontarget	Nontarget	Nontarget	Nontarget
Acot13	0.204574	0.896219	Nontarget	Nontarget	Nontarget	Nontarget
Acot2	-1.16946	0.36717	Nontarget	Nontarget	Nontarget	Nontarget
Acot4	-0.442287	0.77059	Nontarget	Nontarget	Nontarget	Nontarget
Acot6	-1.25627	0.274415	Nontarget	Nontarget	Nontarget	Nontarget
Acot7	-0.717038	0.244765	Nontarget	Nontarget	Nontarget	Nontarget
Acot9	-0.363337	0.78427	Nontarget	Nontarget	Nontarget	Nontarget
Acox1	1.59912	7.98892e-06	RBM46.target	Nontarget	MEIOC.target	MEIOC.RBM46.target
Acox3	-0.725053	0.2056	Nontarget	Nontarget	Nontarget	Nontarget
Acp1	0.764338	0.104691	RBM46.target	Nontarget	Nontarget	RBM46.target
Acp2	0.387193	0.43937	RBM46.target	Nontarget	Nontarget	RBM46.target
Acp6	-0.888567	0.334498	Nontarget	Nontarget	Nontarget	Nontarget
Acp7	-0.835796	0.216354	Nontarget	Nontarget	Nontarget	Nontarget
Acr	-2.42278	0.320719	Nontarget	Nontarget	Nontarget	Nontarget
Acrbp	-1.1717	0.185802	Nontarget	Nontarget	Nontarget	Nontarget
Acsbg1	-1.1836	0.000120657	Nontarget	Nontarget	Nontarget	Nontarget
Acsf2	-0.849342	0.0696673	Nontarget	Nontarget	Nontarget	Nontarget
Acsf3	-0.890318	0.140648	Nontarget	Nontarget	Nontarget	Nontarget
Acsl1	0.268946	0.562764	RBM46.target	Nontarget	Nontarget	RBM46.target
Acsl3	1.51818	1.41426e-08	RBM46.target	Nontarget	MEIOC.target	MEIOC.RBM46.target
Acsl4	-0.497459	0.137524	RBM46.target	Nontarget	Nontarget	RBM46.target
Acsl5	-0.718612	0.547237	Nontarget	Nontarget	Nontarget	Nontarget
Acsl6	-0.443896	0.286459	Nontarget	Nontarget	Nontarget	Nontarget
Acss1	-1.12132	0.0341217	RBM46.target	Nontarget	Nontarget	RBM46.target
Acss2	0.0972908	0.891877	RBM46.target	Nontarget	Nontarget	RBM46.target
Acta2	-0.976077	0.000126772	Nontarget	Nontarget	Nontarget	Nontarget
Actb	-0.65404	0.000135889	Nontarget	YTHDC2.target	Nontarget	YTHDC2.target
Actg1	-0.419249	0.0319499	Nontarget	Nontarget	Nontarget	Nontarget
Actg2	-0.824698	0.509392	Nontarget	Nontarget	Nontarget	Nontarget
Actl6a	-0.00384184	0.994093	RBM46.target	Nontarget	Nontarget	RBM46.target
Actl7b	-0.167652	0.964601	Nontarget	Nontarget	Nontarget	Nontarget
Actn1	-1.18214	0.0119864	Nontarget	Nontarget	Nontarget	Nontarget
Actn2	-0.549572	0.495822	RBM46.target	Nontarget	Nontarget	RBM46.target
Actn3	-1.04246	0.0756726	Nontarget	Nontarget	Nontarget	Nontarget
Actn4	0.331443	0.25295	RBM46.target	Nontarget	Nontarget	RBM46.target
Actr10	-0.600615	0.308918	RBM46.target	Nontarget	Nontarget	RBM46.target
Actr1a	1.14305	0.000768101	Nontarget	Nontarget	MEIOC.target	MEIOC.target
Actr1b	1.13819	0.00254789	RBM46.target	Nontarget	MEIOC.target	MEIOC.RBM46.target
Actr2	1.81018	1.92494e-12	RBM46.target	YTHDC2.target	MEIOC.target	MEIOC.YTHDC2.RBM46.target
Actr3	1.44691	4.32919e-12	RBM46.target	YTHDC2.target	MEIOC.target	MEIOC.YTHDC2.RBM46.target
Actr3b	0.777869	0.383709	RBM46.target	Nontarget	Nontarget	RBM46.target
Actr5	-0.678695	0.277456	Nontarget	Nontarget	Nontarget	Nontarget
Actr6	0.727234	0.21175	RBM46.target	Nontarget	Nontarget	RBM46.target
Actr8	-0.392811	0.567604	Nontarget	Nontarget	Nontarget	Nontarget
Acvr1	-0.764909	0.436518	Nontarget	Nontarget	Nontarget	Nontarget
Acvr1b	1.55383	1.27639e-05	RBM46.target	Nontarget	MEIOC.target	MEIOC.RBM46.target
Acvr2a	2.29425	7.30992e-13	RBM46.target	Nontarget	MEIOC.target	MEIOC.RBM46.target
Acvr2b	-0.530141	0.289072	RBM46.target	Nontarget	Nontarget	RBM46.target
Acvrl1	-1.18833	0.303525	Nontarget	Nontarget	Nontarget	Nontarget
Acyp1	-1.67029	0.244718	Nontarget	Nontarget	Nontarget	Nontarget
Adad1	-1.64659	0.000161543	RBM46.target	Nontarget	Nontarget	RBM46.target
Adad2	-0.680038	0.383013	Nontarget	Nontarget	Nontarget	Nontarget
Adal	0.449681	0.577095	RBM46.target	Nontarget	Nontarget	RBM46.target
Adam10	1.27631	4.57545e-13	RBM46.target	YTHDC2.target	MEIOC.target	MEIOC.YTHDC2.RBM46.target
Adam12	-1.16913	0.0277587	Nontarget	Nontarget	Nontarget	Nontarget
Adam15	-1.10504	0.0679651	Nontarget	Nontarget	Nontarget	Nontarget
Adam17	0.788568	0.00546371	RBM46.target	YTHDC2.target	MEIOC.target	MEIOC.YTHDC2.RBM46.target
Adam19	-0.956341	0.0844084	Nontarget	Nontarget	Nontarget	Nontarget
Adam1a	-1.13221	0.325993	Nontarget	Nontarget	Nontarget	Nontarget
Adam1b	0.78527	0.587546	Nontarget	Nontarget	Nontarget	Nontarget
Adam2	3.63706	0.0770268	Nontarget	Nontarget	Nontarget	Nontarget
Adam22	-0.423743	0.596583	Nontarget	Nontarget	Nontarget	Nontarget
Adam23	-0.868051	0.20477	Nontarget	Nontarget	Nontarget	Nontarget
Adam3	-1.34005	0.676568	Nontarget	Nontarget	Nontarget	Nontarget
Adam30	0.0468233	0.982988	Nontarget	Nontarget	Nontarget	Nontarget
Adam32	1.42338	0.506458	Nontarget	Nontarget	Nontarget	Nontarget
Adam5	1.94443	0.502525	Nontarget	Nontarget	Nontarget	Nontarget
Adam9	1.14405	0.000129563	RBM46.target	Nontarget	MEIOC.target	MEIOC.RBM46.target
Adamts1	-1.33227	0.056718	Nontarget	Nontarget	Nontarget	Nontarget
Adamts10	-0.400713	0.512322	Nontarget	Nontarget	Nontarget	Nontarget
Adamts12	-1.41454	0.127295	Nontarget	YTHDC2.target	Nontarget	YTHDC2.target
Adamts14	-1.39945	0.116736	Nontarget	Nontarget	Nontarget	Nontarget
Adamts15	-1.0952	0.323205	Nontarget	Nontarget	Nontarget	Nontarget
Adamts17	-0.482618	0.596612	Nontarget	Nontarget	Nontarget	Nontarget
Adamts19	-1.78249	0.123324	Nontarget	Nontarget	Nontarget	Nontarget
Adamts2	-1.22678	0.00262027	Nontarget	Nontarget	Nontarget	Nontarget
Adamts4	1.11628	0.31572	Nontarget	Nontarget	Nontarget	Nontarget
Adamts5	-1.40021	0.000310276	RBM46.target	Nontarget	Nontarget	RBM46.target
Adamts6	-0.43005	0.554302	Nontarget	Nontarget	Nontarget	Nontarget
Adamts7	-1.40091	0.0736197	Nontarget	Nontarget	Nontarget	Nontarget
Adamts9	-1.45828	0.000363823	Nontarget	Nontarget	Nontarget	Nontarget
Adamtsl4	-0.433307	0.766059	Nontarget	Nontarget	Nontarget	Nontarget
Adar	0.0812142	0.828464	Nontarget	Nontarget	Nontarget	Nontarget
Adarb1	0.861277	0.0113352	RBM46.target	Nontarget	MEIOC.target	MEIOC.RBM46.target
Adat1	-0.631981	0.374164	Nontarget	Nontarget	Nontarget	Nontarget
Adat3	-0.139252	0.92123	Nontarget	Nontarget	Nontarget	Nontarget
Adck1	0.210115	0.831495	Nontarget	Nontarget	Nontarget	Nontarget
Adck2	-0.0922007	0.936285	Nontarget	Nontarget	Nontarget	Nontarget
Adck5	-0.572712	0.507536	Nontarget	Nontarget	Nontarget	Nontarget
Adcy1	-0.848043	0.246292	Nontarget	Nontarget	Nontarget	Nontarget
Adcy10	-0.133824	0.916661	Nontarget	Nontarget	Nontarget	Nontarget
Adcy3	-0.654915	0.405096	Nontarget	Nontarget	Nontarget	Nontarget
Adcy5	-1.30063	0.00686574	Nontarget	Nontarget	Nontarget	Nontarget
Adcy6	-0.516366	0.464249	Nontarget	Nontarget	Nontarget	Nontarget
Adcy7	-0.966884	0.00490765	RBM46.target	Nontarget	Nontarget	RBM46.target
Adcy9	-0.659454	0.0664005	Nontarget	Nontarget	Nontarget	Nontarget
Add1	0.0340412	0.918696	RBM46.target	Nontarget	Nontarget	RBM46.target
Add2	1.09138	0.288758	Nontarget	Nontarget	Nontarget	Nontarget
Add3	1.31719	4.69784e-14	RBM46.target	Nontarget	MEIOC.target	MEIOC.RBM46.target
Adgb	0.204918	0.898283	Nontarget	Nontarget	Nontarget	Nontarget
Adgra2	-0.611467	0.567604	Nontarget	Nontarget	Nontarget	Nontarget
Adgra3	-0.776328	0.000315612	RBM46.target	Nontarget	Nontarget	RBM46.target
Adgrb1	0.209397	0.876154	RBM46.target	Nontarget	Nontarget	RBM46.target
Adgrb2	-1.32334	0.175642	Nontarget	Nontarget	Nontarget	Nontarget
Adgre5	-0.217863	0.831495	Nontarget	Nontarget	Nontarget	Nontarget
Adgrf5	-0.451324	0.619379	Nontarget	Nontarget	Nontarget	Nontarget
Adgrg1	-1.27457	0.000252163	Nontarget	Nontarget	Nontarget	Nontarget
Adgrl1	-1.16945	2.7367e-05	Nontarget	Nontarget	Nontarget	Nontarget
Adgrl2	-0.833831	0.0159741	Nontarget	Nontarget	Nontarget	Nontarget
Adgrv1	-1.22036	0.00345064	Nontarget	Nontarget	Nontarget	Nontarget
Adh5	-0.0622275	0.920246	RBM46.target	YTHDC2.target	Nontarget	YTHDC2.RBM46.target
Adi1	-0.518058	0.500669	RBM46.target	Nontarget	Nontarget	RBM46.target
Adipor1	0.404718	0.133262	RBM46.target	YTHDC2.target	Nontarget	YTHDC2.RBM46.target
Adipor2	0.616016	0.0169495	RBM46.target	Nontarget	MEIOC.target	MEIOC.RBM46.target
Adk	-0.317574	0.606643	RBM46.target	Nontarget	Nontarget	RBM46.target
Adnp	-0.119811	0.74121	RBM46.target	Nontarget	Nontarget	RBM46.target
Adnp2	0.300849	0.379893	RBM46.target	Nontarget	Nontarget	RBM46.target
Ado	2.21249	2.58379e-14	RBM46.target	Nontarget	MEIOC.target	MEIOC.RBM46.target
Adora1	-1.31096	5.15906e-05	Nontarget	Nontarget	Nontarget	Nontarget
Adpgk	0.110396	0.873346	RBM46.target	Nontarget	Nontarget	RBM46.target
Adprh	-0.24124	0.781385	RBM46.target	Nontarget	Nontarget	RBM46.target
Adprhl2	1.89719	0.0279429	Nontarget	Nontarget	MEIOC.target	MEIOC.target
Adprm	0.689671	0.522519	Nontarget	Nontarget	Nontarget	Nontarget
Adrm1	0.0671162	0.896572	Nontarget	Nontarget	Nontarget	Nontarget
Adsl	-0.337174	0.455845	RBM46.target	Nontarget	Nontarget	RBM46.target
Adss	1.5421	2.32353e-07	RBM46.target	Nontarget	MEIOC.target	MEIOC.RBM46.target
Aebp1	-0.464642	0.277251	Nontarget	Nontarget	Nontarget	Nontarget
Aebp2	1.03447	0.000157884	RBM46.target	Nontarget	MEIOC.target	MEIOC.RBM46.target
Aen	0.678753	0.0551084	Nontarget	Nontarget	Nontarget	Nontarget
Aes	-0.923371	0.0403928	Nontarget	Nontarget	Nontarget	Nontarget
Afap1	-0.0762212	0.879492	Nontarget	Nontarget	Nontarget	Nontarget
Afap1l1	-1.26142	0.273824	Nontarget	Nontarget	Nontarget	Nontarget
Afap1l2	-0.80623	0.53801	Nontarget	Nontarget	Nontarget	Nontarget
Afdn	0.155778	0.504666	RBM46.target	Nontarget	Nontarget	RBM46.target
Aff1	-0.0324164	0.944966	Nontarget	Nontarget	Nontarget	Nontarget
Aff2	-1.16131	0.048358	Nontarget	Nontarget	Nontarget	Nontarget
Aff3	-1.28718	0.00822267	RBM46.target	Nontarget	Nontarget	RBM46.target
Aff4	0.791913	4.9244e-07	RBM46.target	YTHDC2.target	MEIOC.target	MEIOC.YTHDC2.RBM46.target
Afg1l	0.592083	0.568712	Nontarget	Nontarget	Nontarget	Nontarget
Afg3l1	-0.333782	0.488477	Nontarget	Nontarget	Nontarget	Nontarget
Afg3l2	-0.140886	0.723683	RBM46.target	Nontarget	Nontarget	RBM46.target
Afmid	0.155522	0.903198	Nontarget	Nontarget	Nontarget	Nontarget
Aftph	0.445991	0.102257	RBM46.target	Nontarget	Nontarget	RBM46.target
Aga	-0.900061	0.552331	Nontarget	Nontarget	Nontarget	Nontarget
Agap1	-0.237527	0.410696	RBM46.target	Nontarget	Nontarget	RBM46.target
Agap2	-1.03528	0.304636	Nontarget	Nontarget	Nontarget	Nontarget
Agap3	-0.421512	0.263076	Nontarget	Nontarget	Nontarget	Nontarget
Agbl2	-0.597448	0.308183	Nontarget	Nontarget	Nontarget	Nontarget
Agbl3	2.20534	6.10507e-05	Nontarget	Nontarget	MEIOC.target	MEIOC.target
Agbl4	-1.94675	0.125893	Nontarget	Nontarget	Nontarget	Nontarget
Agbl5	-0.088642	0.861222	RBM46.target	Nontarget	Nontarget	RBM46.target
Agfg1	1.53493	2.9789e-09	RBM46.target	YTHDC2.target	MEIOC.target	MEIOC.YTHDC2.RBM46.target
Agfg2	-0.983863	0.0157264	Nontarget	Nontarget	Nontarget	Nontarget
Aggf1	0.647707	0.0184131	RBM46.target	Nontarget	MEIOC.target	MEIOC.RBM46.target
Agk	-0.140999	0.83434	Nontarget	Nontarget	Nontarget	Nontarget
Agl	-0.804791	0.0130203	Nontarget	Nontarget	Nontarget	Nontarget
Agmo	1.19642	0.363698	Nontarget	Nontarget	Nontarget	Nontarget
Ago1	0.222113	0.523431	RBM46.target	Nontarget	Nontarget	RBM46.target
Ago2	0.656599	0.00936459	RBM46.target	Nontarget	MEIOC.target	MEIOC.RBM46.target
Ago3	0.437086	0.0584289	RBM46.target	Nontarget	Nontarget	RBM46.target
Ago4	0.0028988	0.994435	Nontarget	Nontarget	Nontarget	Nontarget
Agpat1	0.727569	0.141258	Nontarget	Nontarget	Nontarget	Nontarget
Agpat3	1.4034	1.19242e-06	RBM46.target	Nontarget	MEIOC.target	MEIOC.RBM46.target
Agpat4	-1.35185	0.00505718	Nontarget	Nontarget	Nontarget	Nontarget
Agpat5	0.612602	0.211376	RBM46.target	Nontarget	Nontarget	RBM46.target
Agps	1.53717	2.12656e-11	RBM46.target	Nontarget	MEIOC.target	MEIOC.RBM46.target
Agrn	-1.02132	0.00412803	RBM46.target	Nontarget	Nontarget	RBM46.target
Agt	-1.39821	0.195583	RBM46.target	Nontarget	Nontarget	RBM46.target
Agtpbp1	0.0473117	0.892581	RBM46.target	Nontarget	Nontarget	RBM46.target
Agtrap	0.477183	0.158899	Nontarget	Nontarget	Nontarget	Nontarget
Ahctf1	-0.226553	0.333492	RBM46.target	Nontarget	Nontarget	RBM46.target
Ahcy	-0.386168	0.397472	Nontarget	Nontarget	Nontarget	Nontarget
Ahcyl1	-0.0139903	0.967512	RBM46.target	Nontarget	Nontarget	RBM46.target
Ahcyl2	0.862222	0.00134598	RBM46.target	Nontarget	MEIOC.target	MEIOC.RBM46.target
Ahdc1	0.543048	0.0931224	Nontarget	Nontarget	Nontarget	Nontarget
Ahi1	0.250243	0.563667	Nontarget	Nontarget	Nontarget	Nontarget
Ahnak	-1.59894	1.40476e-13	Nontarget	Nontarget	Nontarget	Nontarget
Ahnak2	-0.61131	0.663335	Nontarget	Nontarget	Nontarget	Nontarget
Ahr	0.915077	0.143295	Nontarget	Nontarget	Nontarget	Nontarget
Ahsa1	0.12942	0.865274	Nontarget	Nontarget	Nontarget	Nontarget
Ahsa2	0.491142	0.499307	RBM46.target	Nontarget	Nontarget	RBM46.target
AI314180	-0.705006	0.00163462	RBM46.target	Nontarget	Nontarget	RBM46.target
AI429214	2.83115	0.00752476	Nontarget	Nontarget	MEIOC.target	MEIOC.target
AI464131	-0.194999	0.891132	Nontarget	Nontarget	Nontarget	Nontarget
AI481877	-0.176403	0.729265	Nontarget	Nontarget	Nontarget	Nontarget
AI597479	2.6955	2.73243e-17	RBM46.target	Nontarget	MEIOC.target	MEIOC.RBM46.target
AI606181	0.7323	0.332837	Nontarget	Nontarget	Nontarget	Nontarget
AI661453	-0.540715	0.586024	Nontarget	Nontarget	Nontarget	Nontarget
AI837181	-0.405919	0.686664	Nontarget	Nontarget	Nontarget	Nontarget
AI846148	0.581292	0.297661	Nontarget	Nontarget	Nontarget	Nontarget
AI987944	3.59173	4.52807e-29	Nontarget	Nontarget	MEIOC.target	MEIOC.target
Aicda	-0.402484	0.882411	Nontarget	Nontarget	Nontarget	Nontarget
Aida	0.580181	0.127264	RBM46.target	Nontarget	Nontarget	RBM46.target
Aif1l	0.24166	0.864969	Nontarget	Nontarget	Nontarget	Nontarget
Aifm1	-0.815271	0.0792383	RBM46.target	Nontarget	Nontarget	RBM46.target
Aifm2	0.350645	0.754647	Nontarget	Nontarget	Nontarget	Nontarget
Aifm3	0.100178	0.919709	Nontarget	Nontarget	Nontarget	Nontarget
Aimp1	0.708511	0.188985	RBM46.target	Nontarget	Nontarget	RBM46.target
Aimp2	0.3115	0.747915	RBM46.target	Nontarget	Nontarget	RBM46.target
Aip	0.0857343	0.945941	Nontarget	Nontarget	Nontarget	Nontarget
Ajuba	-0.74414	0.132879	Nontarget	Nontarget	Nontarget	Nontarget
Ak2	0.677254	0.170398	Nontarget	Nontarget	Nontarget	Nontarget
Ak3	-1.16207	0.0315287	Nontarget	Nontarget	Nontarget	Nontarget
Ak4	0.225712	0.72529	RBM46.target	Nontarget	Nontarget	RBM46.target
Ak6	1.03437	0.0346218	RBM46.target	Nontarget	MEIOC.target	MEIOC.RBM46.target
Ak7	0.811151	0.388319	Nontarget	Nontarget	Nontarget	Nontarget
Ak8	0.201458	0.945616	Nontarget	Nontarget	Nontarget	Nontarget
Ak9	0.962083	0.0844394	Nontarget	Nontarget	Nontarget	Nontarget
Akap1	-0.741251	0.111788	RBM46.target	Nontarget	Nontarget	RBM46.target
Akap10	0.334621	0.344937	RBM46.target	Nontarget	Nontarget	RBM46.target
Akap11	0.460576	0.00789768	RBM46.target	Nontarget	Nontarget	RBM46.target
Akap12	-0.413174	0.593142	Nontarget	Nontarget	Nontarget	Nontarget
Akap13	-0.622194	0.00764119	RBM46.target	Nontarget	Nontarget	RBM46.target
Akap17b	-0.610773	0.0752796	Nontarget	Nontarget	Nontarget	Nontarget
Akap2	-0.963345	0.031028	Nontarget	Nontarget	Nontarget	Nontarget
Akap5	0.0700449	0.921987	Nontarget	Nontarget	Nontarget	Nontarget
Akap6	0.905784	0.376547	Nontarget	Nontarget	Nontarget	Nontarget
Akap7	-0.381398	0.503669	Nontarget	Nontarget	Nontarget	Nontarget
Akap8	0.180453	0.521975	RBM46.target	Nontarget	Nontarget	RBM46.target
Akap8l	-0.658018	0.0473993	Nontarget	Nontarget	Nontarget	Nontarget
Akap9	-1.10065	0.000954315	RBM46.target	Nontarget	Nontarget	RBM46.target
Akip1	2.11406	0.0174055	RBM46.target	Nontarget	MEIOC.target	MEIOC.RBM46.target
Akirin1	1.46368	1.51627e-07	RBM46.target	Nontarget	MEIOC.target	MEIOC.RBM46.target
Akirin2	-0.281328	0.565423	RBM46.target	Nontarget	Nontarget	RBM46.target
Akna	-0.461183	0.622898	Nontarget	Nontarget	Nontarget	Nontarget
Akr1a1	0.396766	0.345457	RBM46.target	Nontarget	Nontarget	RBM46.target
Akr1b10	-0.564531	0.684914	Nontarget	Nontarget	Nontarget	Nontarget
Akr1b3	-0.770816	0.0748999	Nontarget	Nontarget	Nontarget	Nontarget
Akr1b8	-0.904173	0.0254999	Nontarget	Nontarget	Nontarget	Nontarget
Akr1cl	-1.23504	0.0187215	Nontarget	Nontarget	Nontarget	Nontarget
Akr1e1	-0.409066	0.659085	Nontarget	Nontarget	Nontarget	Nontarget
Akr7a5	-0.435899	0.701084	Nontarget	Nontarget	Nontarget	Nontarget
Akt1	-0.479903	0.215166	Nontarget	Nontarget	Nontarget	Nontarget
Akt1s1	0.861996	0.17609	Nontarget	Nontarget	Nontarget	Nontarget
Akt2	1.43871	8.93656e-07	Nontarget	Nontarget	MEIOC.target	MEIOC.target
Akt3	-0.765748	0.00274757	RBM46.target	Nontarget	Nontarget	RBM46.target
Aktip	0.905533	0.0119864	Nontarget	Nontarget	MEIOC.target	MEIOC.target
AL670603.1	0.775834	0.0778573	RBM46.target	Nontarget	Nontarget	RBM46.target
Alad	-0.76024	0.286994	Nontarget	Nontarget	Nontarget	Nontarget
Alas1	0.218256	0.754726	Nontarget	Nontarget	Nontarget	Nontarget
Alcam	-0.443736	0.29934	RBM46.target	Nontarget	Nontarget	RBM46.target
Aldh16a1	-0.415926	0.679232	Nontarget	Nontarget	Nontarget	Nontarget
Aldh18a1	0.106812	0.891915	Nontarget	YTHDC2.target	Nontarget	YTHDC2.target
Aldh1a1	-1.36716	1.12242e-10	Nontarget	Nontarget	Nontarget	Nontarget
Aldh1a2	0.136784	0.768842	Nontarget	Nontarget	Nontarget	Nontarget
Aldh1a7	-1.42019	0.178417	Nontarget	Nontarget	Nontarget	Nontarget
Aldh1b1	-0.261114	0.762484	Nontarget	Nontarget	Nontarget	Nontarget
Aldh1l1	-1.32116	0.163619	Nontarget	Nontarget	Nontarget	Nontarget
Aldh2	-0.991853	0.0163022	Nontarget	Nontarget	Nontarget	Nontarget
Aldh3a2	-0.502571	0.351552	RBM46.target	Nontarget	Nontarget	RBM46.target
Aldh4a1	0.912385	0.388936	RBM46.target	Nontarget	Nontarget	RBM46.target
Aldh5a1	-1.19166	0.0596363	Nontarget	Nontarget	Nontarget	Nontarget
Aldh6a1	-0.215316	0.661767	Nontarget	Nontarget	Nontarget	Nontarget
Aldh7a1	-0.102991	0.844672	Nontarget	Nontarget	Nontarget	Nontarget
Aldh9a1	-0.62072	0.188844	RBM46.target	Nontarget	Nontarget	RBM46.target
Aldoa	-0.491217	0.102899	Nontarget	Nontarget	Nontarget	Nontarget
Alg1	-0.128653	0.896715	Nontarget	Nontarget	Nontarget	Nontarget
Alg10b	1.48575	4.49838e-06	RBM46.target	Nontarget	MEIOC.target	MEIOC.RBM46.target
Alg11	0.971352	0.00274444	RBM46.target	Nontarget	MEIOC.target	MEIOC.RBM46.target
Alg12	0.82212	0.401279	Nontarget	Nontarget	Nontarget	Nontarget
Alg13	-0.293696	0.812841	Nontarget	Nontarget	Nontarget	Nontarget
Alg14	-0.466601	0.653425	Nontarget	Nontarget	Nontarget	Nontarget
Alg2	0.165505	0.774893	RBM46.target	Nontarget	Nontarget	RBM46.target
Alg3	-0.333252	0.759168	Nontarget	Nontarget	Nontarget	Nontarget
Alg5	1.79825	0.0446154	Nontarget	Nontarget	MEIOC.target	MEIOC.target
Alg6	0.738068	0.23332	RBM46.target	Nontarget	Nontarget	RBM46.target
Alg8	-0.0169034	0.987122	Nontarget	Nontarget	Nontarget	Nontarget
Alg9	-0.25838	0.776358	Nontarget	Nontarget	Nontarget	Nontarget
Alkbh1	1.15137	0.00333455	Nontarget	Nontarget	MEIOC.target	MEIOC.target
Alkbh3	0.996643	0.20127	Nontarget	Nontarget	Nontarget	Nontarget
Alkbh4	-1.2932	0.240268	Nontarget	Nontarget	Nontarget	Nontarget
Alkbh5	0.149555	0.533684	RBM46.target	YTHDC2.target	Nontarget	YTHDC2.RBM46.target
Alkbh6	-0.636703	0.689204	Nontarget	Nontarget	Nontarget	Nontarget
Alkbh8	1.04027	0.000112001	RBM46.target	Nontarget	MEIOC.target	MEIOC.RBM46.target
Alms1	-0.297586	0.0992327	RBM46.target	Nontarget	Nontarget	RBM46.target
Alox12	0.037224	0.978244	Nontarget	Nontarget	Nontarget	Nontarget
Alox8	-0.9977	0.407737	Nontarget	Nontarget	Nontarget	Nontarget
Alpk1	-0.727025	0.29299	Nontarget	Nontarget	Nontarget	Nontarget
Alpl	-1.12418	0.177729	Nontarget	Nontarget	Nontarget	Nontarget
Als2	-0.0363531	0.927665	RBM46.target	Nontarget	Nontarget	RBM46.target
Als2cl	-1.27453	0.0111604	Nontarget	Nontarget	Nontarget	Nontarget
Als2cr12	0.399386	0.903198	Nontarget	Nontarget	Nontarget	Nontarget
Alx1	4.04365	0.117928	Nontarget	Nontarget	Nontarget	Nontarget
Alx4	-0.695428	0.535647	Nontarget	Nontarget	Nontarget	Nontarget
Alyref	0.00939703	0.982439	Nontarget	Nontarget	Nontarget	Nontarget
Ambra1	0.156589	0.669114	RBM46.target	Nontarget	Nontarget	RBM46.target
Amd1	0.97352	0.00472154	RBM46.target	Nontarget	MEIOC.target	MEIOC.RBM46.target
Amd2	1.46625	0.101639	RBM46.target	Nontarget	Nontarget	RBM46.target
Amer1	-0.603439	0.235253	Nontarget	Nontarget	Nontarget	Nontarget
Amfr	0.797631	0.000607282	Nontarget	Nontarget	MEIOC.target	MEIOC.target
Amh	-1.83562	0.179547	Nontarget	Nontarget	Nontarget	Nontarget
Amhr2	-1.31952	0.00148775	Nontarget	Nontarget	Nontarget	Nontarget
Amigo1	0.613604	0.355065	Nontarget	Nontarget	Nontarget	Nontarget
Amigo2	-1.06258	0.118846	Nontarget	Nontarget	Nontarget	Nontarget
Ammecr1	-0.179357	0.663912	RBM46.target	Nontarget	Nontarget	RBM46.target
Ammecr1l	0.90693	0.000861728	RBM46.target	Nontarget	MEIOC.target	MEIOC.RBM46.target
Amn1	-0.629584	0.440378	RBM46.target	Nontarget	Nontarget	RBM46.target
Amot	-1.24348	0.0117986	RBM46.target	Nontarget	Nontarget	RBM46.target
Amotl1	-1.3489	2.653e-05	Nontarget	Nontarget	Nontarget	Nontarget
Amotl2	-1.41073	0.00030809	Nontarget	Nontarget	Nontarget	Nontarget
Ampd2	-0.0872777	0.908089	Nontarget	Nontarget	Nontarget	Nontarget
Ampd3	-1.21183	0.258429	Nontarget	Nontarget	Nontarget	Nontarget
Amz2	0.588906	0.133276	RBM46.target	Nontarget	Nontarget	RBM46.target
Anapc1	-0.789658	6.1515e-05	RBM46.target	Nontarget	Nontarget	RBM46.target
Anapc10	0.982003	0.0888639	RBM46.target	Nontarget	Nontarget	RBM46.target
Anapc11	0.0559933	0.961878	Nontarget	Nontarget	Nontarget	Nontarget
Anapc13	0.49607	0.525649	RBM46.target	Nontarget	Nontarget	RBM46.target
Anapc15	1.02434	0.0102382	RBM46.target	Nontarget	MEIOC.target	MEIOC.RBM46.target
Anapc16	0.508349	0.277267	Nontarget	Nontarget	Nontarget	Nontarget
Anapc2	-0.638869	0.0488212	RBM46.target	Nontarget	Nontarget	RBM46.target
Anapc4	-0.383761	0.226125	RBM46.target	Nontarget	Nontarget	RBM46.target
Anapc5	-0.102636	0.70077	RBM46.target	Nontarget	Nontarget	RBM46.target
Anapc7	-0.800094	0.0161796	Nontarget	Nontarget	Nontarget	Nontarget
Angel1	0.743669	0.152813	RBM46.target	Nontarget	Nontarget	RBM46.target
Angel2	0.735773	0.0216919	RBM46.target	Nontarget	MEIOC.target	MEIOC.RBM46.target
Angpt2	-1.76429	0.0590263	Nontarget	Nontarget	Nontarget	Nontarget
Angptl2	-2.05598	0.0416776	Nontarget	Nontarget	Nontarget	Nontarget
Angptl4	-0.920703	0.259755	Nontarget	Nontarget	Nontarget	Nontarget
Ank	-0.917795	0.112472	Nontarget	Nontarget	Nontarget	Nontarget
Ank2	-0.935615	0.0333059	Nontarget	Nontarget	Nontarget	Nontarget
Ank3	-1.00886	0.0108948	RBM46.target	Nontarget	Nontarget	RBM46.target
Ankar	1.60966	0.314048	Nontarget	Nontarget	Nontarget	Nontarget
Ankef1	-0.569114	0.693728	Nontarget	Nontarget	Nontarget	Nontarget
Ankfy1	0.413605	0.0505773	RBM46.target	Nontarget	Nontarget	RBM46.target
Ankhd1	-0.573819	0.0103198	RBM46.target	Nontarget	Nontarget	RBM46.target
Ankib1	0.09772	0.762365	RBM46.target	Nontarget	Nontarget	RBM46.target
Ankle1	0.0428738	0.978093	Nontarget	Nontarget	Nontarget	Nontarget
Ankle2	1.90072	1.15732e-14	RBM46.target	Nontarget	MEIOC.target	MEIOC.RBM46.target
Ankmy1	0.106068	0.950867	Nontarget	Nontarget	Nontarget	Nontarget
Ankmy2	-0.84739	0.232545	Nontarget	Nontarget	Nontarget	Nontarget
Ankra2	1.59448	2.57467e-05	Nontarget	Nontarget	MEIOC.target	MEIOC.target
Ankrd10	0.985031	0.00214402	RBM46.target	Nontarget	MEIOC.target	MEIOC.RBM46.target
Ankrd11	-0.547519	0.0103198	Nontarget	Nontarget	Nontarget	Nontarget
Ankrd12	-0.142592	0.640576	RBM46.target	Nontarget	Nontarget	RBM46.target
Ankrd13a	0.124549	0.645046	Nontarget	Nontarget	Nontarget	Nontarget
Ankrd13b	0.617132	0.46884	Nontarget	Nontarget	Nontarget	Nontarget
Ankrd13c	2.07878	6.4921e-20	RBM46.target	Nontarget	MEIOC.target	MEIOC.RBM46.target
Ankrd16	-0.0130309	0.991946	Nontarget	Nontarget	Nontarget	Nontarget
Ankrd17	-0.631063	0.0179853	RBM46.target	Nontarget	Nontarget	RBM46.target
Ankrd24	-0.296681	0.713281	Nontarget	Nontarget	Nontarget	Nontarget
Ankrd26	-0.440848	0.212427	Nontarget	Nontarget	Nontarget	Nontarget
Ankrd27	-0.961698	0.0262055	RBM46.target	Nontarget	Nontarget	RBM46.target
Ankrd28	0.770504	0.000701317	RBM46.target	Nontarget	MEIOC.target	MEIOC.RBM46.target
Ankrd31	-0.834801	0.00379485	RBM46.target	Nontarget	Nontarget	RBM46.target
Ankrd36	1.95993	0.152813	RBM46.target	Nontarget	Nontarget	RBM46.target
Ankrd39	0.717831	0.528514	Nontarget	Nontarget	Nontarget	Nontarget
Ankrd40	1.14352	1.16836e-06	RBM46.target	Nontarget	MEIOC.target	MEIOC.RBM46.target
Ankrd42	-0.371322	0.44635	RBM46.target	Nontarget	Nontarget	RBM46.target
Ankrd44	-1.14512	0.0448837	Nontarget	Nontarget	Nontarget	Nontarget
Ankrd45	0.918998	0.172009	Nontarget	Nontarget	Nontarget	Nontarget
Ankrd46	1.49844	0.000211537	RBM46.target	Nontarget	MEIOC.target	MEIOC.RBM46.target
Ankrd49	0.559108	0.136598	RBM46.target	Nontarget	Nontarget	RBM46.target
Ankrd50	0.154275	0.719087	RBM46.target	Nontarget	Nontarget	RBM46.target
Ankrd52	-0.47206	0.0891053	Nontarget	Nontarget	Nontarget	Nontarget
Ankrd54	1.70741	0.000303595	RBM46.target	Nontarget	MEIOC.target	MEIOC.RBM46.target
Ankrd6	0.411316	0.628197	RBM46.target	Nontarget	Nontarget	RBM46.target
Anks1	0.120504	0.739562	Nontarget	Nontarget	Nontarget	Nontarget
Anks1b	0.862011	0.363607	Nontarget	YTHDC2.target	Nontarget	YTHDC2.target
Anks3	0.0950136	0.880945	Nontarget	Nontarget	Nontarget	Nontarget
Anks6	-0.857771	0.212514	Nontarget	Nontarget	Nontarget	Nontarget
Ankzf1	0.229135	0.748544	Nontarget	Nontarget	Nontarget	Nontarget
Anln	-0.419493	0.0914389	RBM46.target	Nontarget	Nontarget	RBM46.target
Ano1	-1.20468	0.00457536	Nontarget	Nontarget	Nontarget	Nontarget
Ano10	-0.231449	0.701571	Nontarget	Nontarget	Nontarget	Nontarget
Ano4	-0.430841	0.639047	Nontarget	Nontarget	Nontarget	Nontarget
Ano5	2.38136	0.140991	Nontarget	Nontarget	Nontarget	Nontarget
Ano6	-0.962611	0.0296427	Nontarget	Nontarget	Nontarget	Nontarget
Anp32a	-0.597879	0.119743	RBM46.target	Nontarget	Nontarget	RBM46.target
Anp32b	0.105517	0.733994	RBM46.target	Nontarget	Nontarget	RBM46.target
Anp32e	-0.377596	0.233721	RBM46.target	Nontarget	Nontarget	RBM46.target
Anpep	-1.83368	0.0227136	Nontarget	Nontarget	Nontarget	Nontarget
Antxr1	-1.10878	0.00951691	RBM46.target	Nontarget	Nontarget	RBM46.target
Antxr2	-1.12848	0.135939	Nontarget	Nontarget	Nontarget	Nontarget
Anxa1	-0.424929	0.748544	Nontarget	Nontarget	Nontarget	Nontarget
Anxa11	-0.48056	0.32109	Nontarget	Nontarget	Nontarget	Nontarget
Anxa2	-0.695602	0.145821	Nontarget	Nontarget	Nontarget	Nontarget
Anxa3	-0.781656	0.55428	Nontarget	Nontarget	Nontarget	Nontarget
Anxa4	-0.363106	0.769449	RBM46.target	Nontarget	Nontarget	RBM46.target
Anxa5	-1.66933	0.0170013	Nontarget	Nontarget	Nontarget	Nontarget
Anxa6	-1.44521	0.012017	Nontarget	Nontarget	Nontarget	Nontarget
Anxa7	0.659556	0.275432	Nontarget	Nontarget	Nontarget	Nontarget
Anxa9	-1.74765	0.0186474	Nontarget	Nontarget	Nontarget	Nontarget
Aoc3	-1.22865	0.00946821	Nontarget	Nontarget	Nontarget	Nontarget
Aox1	-1.17906	0.154538	RBM46.target	Nontarget	Nontarget	RBM46.target
Ap1ar	0.641248	0.0236967	RBM46.target	Nontarget	MEIOC.target	MEIOC.RBM46.target
Ap1b1	-0.128798	0.752982	Nontarget	Nontarget	Nontarget	Nontarget
Ap1g1	0.572856	0.00714313	RBM46.target	Nontarget	Nontarget	RBM46.target
Ap1m1	0.168721	0.646382	RBM46.target	Nontarget	Nontarget	RBM46.target
Ap1s1	-0.420461	0.658286	Nontarget	Nontarget	Nontarget	Nontarget
Ap1s2	0.456237	0.329352	RBM46.target	Nontarget	Nontarget	RBM46.target
Ap1s3	0.820306	0.04025	RBM46.target	Nontarget	MEIOC.target	MEIOC.RBM46.target
Ap2a1	-0.338965	0.318947	Nontarget	Nontarget	Nontarget	Nontarget
Ap2a2	-0.116805	0.766059	RBM46.target	Nontarget	Nontarget	RBM46.target
Ap2b1	0.687503	0.0036728	RBM46.target	Nontarget	MEIOC.target	MEIOC.RBM46.target
Ap2m1	-0.825427	0.000817821	Nontarget	Nontarget	Nontarget	Nontarget
Ap2s1	1.7919	0.0310515	Nontarget	Nontarget	MEIOC.target	MEIOC.target
Ap3b1	-0.646673	0.0182361	RBM46.target	Nontarget	Nontarget	RBM46.target
Ap3d1	-0.0518628	0.869501	RBM46.target	Nontarget	Nontarget	RBM46.target
Ap3m1	-0.168296	0.671515	RBM46.target	Nontarget	Nontarget	RBM46.target
Ap3m2	-0.0582257	0.953036	Nontarget	Nontarget	Nontarget	Nontarget
Ap3s1	0.369857	0.448524	RBM46.target	Nontarget	Nontarget	RBM46.target
Ap3s2	0.744199	0.0486922	Nontarget	Nontarget	MEIOC.target	MEIOC.target
Ap4b1	-0.295009	0.661841	Nontarget	Nontarget	Nontarget	Nontarget
Ap4e1	0.265645	0.455845	RBM46.target	Nontarget	Nontarget	RBM46.target
Ap4m1	0.87504	0.0516329	RBM46.target	Nontarget	Nontarget	RBM46.target
Ap5b1	-1.27272	0.0411291	Nontarget	Nontarget	Nontarget	Nontarget
Ap5m1	1.91677	4.85711e-05	RBM46.target	Nontarget	MEIOC.target	MEIOC.RBM46.target
Ap5z1	-0.391792	0.580693	Nontarget	Nontarget	Nontarget	Nontarget
Apaf1	0.506066	0.177142	RBM46.target	Nontarget	Nontarget	RBM46.target
Apba1	-0.458703	0.239238	RBM46.target	Nontarget	Nontarget	RBM46.target
Apba3	1.21681	0.0721	Nontarget	Nontarget	Nontarget	Nontarget
Apbb1	-0.151631	0.873238	Nontarget	Nontarget	Nontarget	Nontarget
Apbb2	-0.381679	0.414285	RBM46.target	Nontarget	Nontarget	RBM46.target
Apc	-0.14296	0.433539	RBM46.target	Nontarget	Nontarget	RBM46.target
Apcdd1	-0.096996	0.933609	Nontarget	Nontarget	Nontarget	Nontarget
Apeh	-0.832375	0.199969	Nontarget	Nontarget	Nontarget	Nontarget
Apex1	-0.562275	0.412599	Nontarget	Nontarget	Nontarget	Nontarget
Apex2	-0.446219	0.574243	Nontarget	Nontarget	Nontarget	Nontarget
Aph1a	1.13674	0.0249631	Nontarget	Nontarget	MEIOC.target	MEIOC.target
Aph1b	1.79257	0.000469508	Nontarget	Nontarget	MEIOC.target	MEIOC.target
Aph1c	1.82593	0.026549	Nontarget	Nontarget	MEIOC.target	MEIOC.target
Api5	0.191235	0.504073	RBM46.target	Nontarget	Nontarget	RBM46.target
Apip	0.405521	0.746563	RBM46.target	Nontarget	Nontarget	RBM46.target
Apitd1	0.676528	0.460359	Nontarget	Nontarget	Nontarget	Nontarget
Aplf	0.136267	0.768842	Nontarget	Nontarget	Nontarget	Nontarget
Apln	-1.26804	0.240576	Nontarget	Nontarget	Nontarget	Nontarget
Aplp2	-0.837958	0.000692114	RBM46.target	Nontarget	Nontarget	RBM46.target
Apmap	1.5082	0.00518981	RBM46.target	Nontarget	MEIOC.target	MEIOC.RBM46.target
Apobec3	-1.41586	0.0192603	Nontarget	Nontarget	Nontarget	Nontarget
Apoe	-1.38074	0.000300856	Nontarget	Nontarget	Nontarget	Nontarget
Apoo	-1.02951	0.304632	Nontarget	Nontarget	Nontarget	Nontarget
Apool	-0.798963	0.460359	Nontarget	Nontarget	Nontarget	Nontarget
Apopt1	-0.165082	0.818353	Nontarget	Nontarget	Nontarget	Nontarget
App	-1.25392	6.04004e-06	RBM46.target	Nontarget	Nontarget	RBM46.target
Appbp2	1.44812	1.03067e-16	RBM46.target	YTHDC2.target	MEIOC.target	MEIOC.YTHDC2.RBM46.target
Appl1	1.65295	7.3665e-16	RBM46.target	Nontarget	MEIOC.target	MEIOC.RBM46.target
Appl2	-0.187883	0.494948	Nontarget	Nontarget	Nontarget	Nontarget
Aprt	-0.0419408	0.977927	Nontarget	Nontarget	Nontarget	Nontarget
Aptx	0.617244	0.256982	Nontarget	Nontarget	Nontarget	Nontarget
Aqp11	1.21087	0.382706	Nontarget	Nontarget	Nontarget	Nontarget
Aqp9	0.539752	0.810329	Nontarget	Nontarget	Nontarget	Nontarget
Aqr	-0.856155	0.00929103	RBM46.target	Nontarget	Nontarget	RBM46.target
Ar	-1.40561	2.06197e-05	Nontarget	Nontarget	Nontarget	Nontarget
Araf	-0.652048	0.174963	Nontarget	Nontarget	Nontarget	Nontarget
Arap1	-1.23325	0.00294407	Nontarget	Nontarget	Nontarget	Nontarget
Arap2	-1.30143	0.000127912	RBM46.target	Nontarget	Nontarget	RBM46.target
Arap3	-2.04618	0.0125353	Nontarget	Nontarget	Nontarget	Nontarget
Arc	-1.21252	0.0374104	RBM46.target	Nontarget	Nontarget	RBM46.target
Arcn1	1.44551	5.43671e-14	RBM46.target	Nontarget	MEIOC.target	MEIOC.RBM46.target
Arel1	0.166171	0.582635	RBM46.target	Nontarget	Nontarget	RBM46.target
Arf1	0.435425	0.0915764	RBM46.target	Nontarget	Nontarget	RBM46.target
Arf2	1.94017	1.13884e-10	RBM46.target	Nontarget	MEIOC.target	MEIOC.RBM46.target
Arf3	-0.644393	0.0116653	RBM46.target	Nontarget	Nontarget	RBM46.target
Arf4	1.83869	2.02828e-08	RBM46.target	Nontarget	MEIOC.target	MEIOC.RBM46.target
Arf5	0.0336844	0.963361	Nontarget	Nontarget	Nontarget	Nontarget
Arf6	1.77542	2.01785e-05	RBM46.target	YTHDC2.target	MEIOC.target	MEIOC.YTHDC2.RBM46.target
Arfgap1	0.485216	0.287117	Nontarget	Nontarget	Nontarget	Nontarget
Arfgap2	0.7569	0.0194316	Nontarget	Nontarget	MEIOC.target	MEIOC.target
Arfgap3	-0.0360844	0.96245	Nontarget	Nontarget	Nontarget	Nontarget
Arfgef1	-0.0599528	0.864969	RBM46.target	Nontarget	Nontarget	RBM46.target
Arfgef2	0.0176042	0.963224	RBM46.target	Nontarget	Nontarget	RBM46.target
Arfgef3	1.12767	0.0155871	Nontarget	Nontarget	MEIOC.target	MEIOC.target
Arfip1	1.27365	0.00156351	RBM46.target	Nontarget	MEIOC.target	MEIOC.RBM46.target
Arfip2	0.429048	0.425168	Nontarget	Nontarget	Nontarget	Nontarget
Arfrp1	0.793753	0.177787	RBM46.target	Nontarget	Nontarget	RBM46.target
Arglu1	-0.0146168	0.979803	Nontarget	Nontarget	Nontarget	Nontarget
Arhgap1	0.331624	0.418202	RBM46.target	Nontarget	Nontarget	RBM46.target
Arhgap10	-0.832495	0.0510998	Nontarget	Nontarget	Nontarget	Nontarget
Arhgap11a	0.63653	0.0211662	RBM46.target	Nontarget	MEIOC.target	MEIOC.RBM46.target
Arhgap12	1.48527	6.33341e-11	RBM46.target	Nontarget	MEIOC.target	MEIOC.RBM46.target
Arhgap17	0.418949	0.21681	RBM46.target	YTHDC2.target	Nontarget	YTHDC2.RBM46.target
Arhgap18	-1.72142	2.12873e-05	Nontarget	Nontarget	Nontarget	Nontarget
Arhgap19	0.813699	0.00362451	Nontarget	Nontarget	MEIOC.target	MEIOC.target
Arhgap20	-0.635158	0.00699732	Nontarget	Nontarget	Nontarget	Nontarget
Arhgap21	-0.693093	0.000926238	RBM46.target	Nontarget	Nontarget	RBM46.target
Arhgap22	-0.723648	0.43753	Nontarget	Nontarget	Nontarget	Nontarget
Arhgap23	-0.472805	0.0908873	Nontarget	Nontarget	Nontarget	Nontarget
Arhgap24	-0.975358	0.381404	Nontarget	Nontarget	Nontarget	Nontarget
Arhgap26	0.163768	0.575675	RBM46.target	YTHDC2.target	Nontarget	YTHDC2.RBM46.target
Arhgap27	-0.450978	0.746767	Nontarget	Nontarget	Nontarget	Nontarget
Arhgap28	-1.15037	0.144855	Nontarget	Nontarget	Nontarget	Nontarget
Arhgap29	-0.157012	0.51811	RBM46.target	Nontarget	Nontarget	RBM46.target
Arhgap31	-1.08497	0.00270105	Nontarget	Nontarget	Nontarget	Nontarget
Arhgap32	0.62456	0.000217293	RBM46.target	Nontarget	MEIOC.target	MEIOC.RBM46.target
Arhgap33	1.43656	2.52252e-05	Nontarget	Nontarget	MEIOC.target	MEIOC.target
Arhgap35	0.843809	8.1841e-05	RBM46.target	Nontarget	MEIOC.target	MEIOC.RBM46.target
Arhgap39	-0.537425	0.0941249	RBM46.target	Nontarget	Nontarget	RBM46.target
Arhgap42	-1.32617	0.0164638	Nontarget	Nontarget	Nontarget	Nontarget
Arhgap44	-0.781942	0.0919754	RBM46.target	Nontarget	Nontarget	RBM46.target
Arhgap5	1.45348	6.94268e-13	RBM46.target	YTHDC2.target	MEIOC.target	MEIOC.YTHDC2.RBM46.target
Arhgdia	0.346214	0.31685	Nontarget	Nontarget	Nontarget	Nontarget
Arhgef1	-1.17032	0.0045286	Nontarget	Nontarget	Nontarget	Nontarget
Arhgef10	-0.709027	0.0348252	Nontarget	Nontarget	Nontarget	Nontarget
Arhgef10l	-1.13908	0.298703	Nontarget	Nontarget	Nontarget	Nontarget
Arhgef11	-0.593638	0.00869623	RBM46.target	Nontarget	Nontarget	RBM46.target
Arhgef12	0.0641291	0.807641	RBM46.target	Nontarget	Nontarget	RBM46.target
Arhgef15	-1.54864	0.0777665	Nontarget	Nontarget	Nontarget	Nontarget
Arhgef17	-0.366358	0.240268	Nontarget	Nontarget	Nontarget	Nontarget
Arhgef18	-0.617791	0.0241307	Nontarget	Nontarget	Nontarget	Nontarget
Arhgef2	-0.63834	0.129144	Nontarget	Nontarget	Nontarget	Nontarget
Arhgef25	0.855718	0.0369164	RBM46.target	Nontarget	MEIOC.target	MEIOC.RBM46.target
Arhgef26	-0.0451727	0.961505	Nontarget	Nontarget	Nontarget	Nontarget
Arhgef28	-0.99521	0.413526	Nontarget	Nontarget	Nontarget	Nontarget
Arhgef3	-0.677311	0.176277	Nontarget	Nontarget	Nontarget	Nontarget
Arhgef33	0.308718	0.738397	RBM46.target	Nontarget	Nontarget	RBM46.target
Arhgef4	-1.24224	0.224271	Nontarget	YTHDC2.target	Nontarget	YTHDC2.target
Arhgef40	-1.06468	0.0107008	Nontarget	Nontarget	Nontarget	Nontarget
Arhgef5	0.0686341	0.944022	Nontarget	Nontarget	Nontarget	Nontarget
Arhgef6	-0.60398	0.638197	Nontarget	Nontarget	Nontarget	Nontarget
Arhgef7	-0.0186138	0.959242	Nontarget	Nontarget	Nontarget	Nontarget
Arhgef9	-1.61441	0.155067	Nontarget	Nontarget	Nontarget	Nontarget
Arid1a	-0.548335	0.0209977	RBM46.target	Nontarget	Nontarget	RBM46.target
Arid1b	-0.869497	0.00107383	RBM46.target	Nontarget	Nontarget	RBM46.target
Arid2	0.268365	0.154413	RBM46.target	Nontarget	Nontarget	RBM46.target
Arid3a	-1.17181	0.0155871	Nontarget	Nontarget	Nontarget	Nontarget
Arid3b	-0.475183	0.202236	RBM46.target	Nontarget	Nontarget	RBM46.target
Arid4a	0.259191	0.432021	Nontarget	Nontarget	Nontarget	Nontarget
Arid4b	-0.250389	0.30062	RBM46.target	YTHDC2.target	Nontarget	YTHDC2.RBM46.target
Arid5a	-0.0493719	0.953036	Nontarget	Nontarget	Nontarget	Nontarget
Arid5b	-1.22269	0.000774127	Nontarget	Nontarget	Nontarget	Nontarget
Arih1	0.787966	0.00156641	RBM46.target	Nontarget	MEIOC.target	MEIOC.RBM46.target
Arih2	0.601931	0.0206563	RBM46.target	Nontarget	MEIOC.target	MEIOC.RBM46.target
Arl1	0.953464	0.0615983	RBM46.target	Nontarget	Nontarget	RBM46.target
Arl13b	1.16626	0.000390837	RBM46.target	Nontarget	MEIOC.target	MEIOC.RBM46.target
Arl14ep	0.844099	0.0501119	Nontarget	Nontarget	Nontarget	Nontarget
Arl14epl	-0.632677	0.374164	RBM46.target	Nontarget	Nontarget	RBM46.target
Arl15	-0.0307798	0.971342	RBM46.target	Nontarget	Nontarget	RBM46.target
Arl16	0.705708	0.556643	Nontarget	Nontarget	Nontarget	Nontarget
Arl2	0.35272	0.773751	Nontarget	Nontarget	Nontarget	Nontarget
Arl2bp	1.6598	7.13625e-06	RBM46.target	Nontarget	MEIOC.target	MEIOC.RBM46.target
Arl3	0.475708	0.552387	RBM46.target	Nontarget	Nontarget	RBM46.target
Arl4a	1.34812	1.61291e-05	RBM46.target	Nontarget	MEIOC.target	MEIOC.RBM46.target
Arl4c	-0.821479	0.518933	Nontarget	Nontarget	Nontarget	Nontarget
Arl4d	0.521195	0.535647	Nontarget	Nontarget	Nontarget	Nontarget
Arl5a	1.07841	0.000893595	RBM46.target	Nontarget	MEIOC.target	MEIOC.RBM46.target
Arl5b	0.888713	0.0177466	RBM46.target	Nontarget	MEIOC.target	MEIOC.RBM46.target
Arl6	2.37705	0.00098975	RBM46.target	Nontarget	MEIOC.target	MEIOC.RBM46.target
Arl6ip1	-0.402436	0.170685	RBM46.target	Nontarget	Nontarget	RBM46.target
Arl6ip4	0.374772	0.511891	Nontarget	Nontarget	Nontarget	Nontarget
Arl6ip5	-0.706029	0.552093	Nontarget	Nontarget	Nontarget	Nontarget
Arl6ip6	0.83154	0.0392399	RBM46.target	Nontarget	MEIOC.target	MEIOC.RBM46.target
Arl8a	-0.446517	0.384064	Nontarget	Nontarget	Nontarget	Nontarget
Arl8b	0.335723	0.231106	RBM46.target	Nontarget	Nontarget	RBM46.target
Armc1	1.62656	7.65128e-06	Nontarget	Nontarget	MEIOC.target	MEIOC.target
Armc10	0.0370258	0.964104	RBM46.target	Nontarget	Nontarget	RBM46.target
Armc2	0.351577	0.657433	Nontarget	Nontarget	Nontarget	Nontarget
Armc3	2.56266	0.310024	Nontarget	Nontarget	Nontarget	Nontarget
Armc4	0.726651	0.780996	Nontarget	Nontarget	Nontarget	Nontarget
Armc5	-0.0634688	0.957979	Nontarget	Nontarget	Nontarget	Nontarget
Armc6	0.706166	0.595269	Nontarget	Nontarget	Nontarget	Nontarget
Armc7	0.0227196	0.982986	Nontarget	Nontarget	Nontarget	Nontarget
Armc8	0.0600187	0.880355	RBM46.target	Nontarget	Nontarget	RBM46.target
Armc9	0.0381101	0.953941	Nontarget	Nontarget	Nontarget	Nontarget
Armcx1	-0.0676419	0.9506	Nontarget	Nontarget	Nontarget	Nontarget
Armcx2	0.00297415	0.99703	Nontarget	Nontarget	Nontarget	Nontarget
Armcx3	-0.660128	0.383999	Nontarget	Nontarget	Nontarget	Nontarget
Armcx4	-0.37542	0.549622	Nontarget	Nontarget	Nontarget	Nontarget
Armcx5	0.63541	0.271842	Nontarget	Nontarget	Nontarget	Nontarget
Armt1	0.900086	0.029269	RBM46.target	Nontarget	MEIOC.target	MEIOC.RBM46.target
Arnt	0.22237	0.473292	RBM46.target	Nontarget	Nontarget	RBM46.target
Arnt2	-0.744351	0.350944	Nontarget	Nontarget	Nontarget	Nontarget
Arntl	0.217838	0.81749	Nontarget	Nontarget	Nontarget	Nontarget
Arpc1a	1.11139	0.00146024	RBM46.target	YTHDC2.target	MEIOC.target	MEIOC.YTHDC2.RBM46.target
Arpc1b	-1.11785	0.00242242	RBM46.target	Nontarget	Nontarget	RBM46.target
Arpc2	-0.318897	0.242151	RBM46.target	Nontarget	Nontarget	RBM46.target
Arpc3	-0.493808	0.461336	Nontarget	Nontarget	Nontarget	Nontarget
Arpc4	1.28858	0.00372772	Nontarget	Nontarget	MEIOC.target	MEIOC.target
Arpc5	1.38506	3.22371e-05	RBM46.target	Nontarget	MEIOC.target	MEIOC.RBM46.target
Arpc5l	0.227922	0.713007	RBM46.target	Nontarget	Nontarget	RBM46.target
Arpp19	0.307074	0.404635	RBM46.target	Nontarget	Nontarget	RBM46.target
Arrb1	-1.25091	0.0268791	Nontarget	Nontarget	Nontarget	Nontarget
Arrb2	-1.16739	0.0846166	Nontarget	Nontarget	Nontarget	Nontarget
Arrdc1	-0.265278	0.868544	Nontarget	Nontarget	Nontarget	Nontarget
Arrdc2	0.908751	0.243975	Nontarget	Nontarget	Nontarget	Nontarget
Arrdc3	-0.2231	0.526377	RBM46.target	Nontarget	Nontarget	RBM46.target
Arrdc4	0.435583	0.393942	Nontarget	Nontarget	Nontarget	Nontarget
Arsa	0.568695	0.693588	Nontarget	Nontarget	Nontarget	Nontarget
Arsb	-0.668615	0.288971	Nontarget	Nontarget	Nontarget	Nontarget
Arsk	-0.449305	0.671754	Nontarget	Nontarget	Nontarget	Nontarget
Art3	0.110061	0.879528	Nontarget	Nontarget	Nontarget	Nontarget
Arv1	-1.21555	0.234065	Nontarget	Nontarget	Nontarget	Nontarget
Arvcf	-0.412791	0.402302	Nontarget	Nontarget	Nontarget	Nontarget
Arx	-0.510541	0.633097	Nontarget	Nontarget	Nontarget	Nontarget
Arxes2	-0.327137	0.785577	Nontarget	Nontarget	Nontarget	Nontarget
As3mt	1.59199	0.117776	Nontarget	Nontarget	Nontarget	Nontarget
Asah1	-0.44312	0.308927	Nontarget	Nontarget	Nontarget	Nontarget
Asah2	-1.44198	0.00331463	Nontarget	Nontarget	Nontarget	Nontarget
Asap1	-0.636522	0.0129377	RBM46.target	Nontarget	Nontarget	RBM46.target
Asap2	-0.499239	0.450366	Nontarget	Nontarget	Nontarget	Nontarget
Asap3	-0.466955	0.605935	Nontarget	Nontarget	Nontarget	Nontarget
Asb1	1.64867	4.11649e-05	RBM46.target	Nontarget	MEIOC.target	MEIOC.RBM46.target
Asb13	-0.487736	0.688536	Nontarget	Nontarget	Nontarget	Nontarget
Asb2	-1.15241	0.222995	Nontarget	Nontarget	Nontarget	Nontarget
Asb3	-0.432496	0.568933	Nontarget	Nontarget	Nontarget	Nontarget
Asb6	0.898237	0.285472	Nontarget	Nontarget	Nontarget	Nontarget
Asb7	2.32728	7.16488e-14	Nontarget	Nontarget	MEIOC.target	MEIOC.target
Asb8	0.07975	0.913172	Nontarget	Nontarget	Nontarget	Nontarget
Ascc1	0.118042	0.910954	Nontarget	Nontarget	Nontarget	Nontarget
Ascc2	0.390759	0.269277	Nontarget	Nontarget	Nontarget	Nontarget
Ascc3	-0.787346	0.0118211	RBM46.target	Nontarget	Nontarget	RBM46.target
Asf1a	0.539168	0.407737	Nontarget	Nontarget	Nontarget	Nontarget
Asf1b	0.327871	0.56493	RBM46.target	Nontarget	Nontarget	RBM46.target
Ash1l	-0.351299	0.138948	RBM46.target	Nontarget	Nontarget	RBM46.target
Ash2l	0.506742	0.107377	RBM46.target	Nontarget	Nontarget	RBM46.target
Asl	-0.623153	0.555909	Nontarget	Nontarget	Nontarget	Nontarget
Asna1	0.24419	0.711346	Nontarget	Nontarget	Nontarget	Nontarget
Asns	-0.515251	0.381073	Nontarget	Nontarget	Nontarget	Nontarget
Asnsd1	0.0270982	0.95827	RBM46.target	Nontarget	Nontarget	RBM46.target
Aspa	3.64457	0.019315	Nontarget	Nontarget	MEIOC.target	MEIOC.target
Asph	0.131351	0.832633	Nontarget	Nontarget	Nontarget	Nontarget
Aspm	-0.758153	0.00212088	RBM46.target	YTHDC2.target	Nontarget	YTHDC2.RBM46.target
Aspscr1	-0.319739	0.642248	Nontarget	Nontarget	Nontarget	Nontarget
Asrgl1	1.66071	3.1474e-05	Nontarget	Nontarget	MEIOC.target	MEIOC.target
Ass1	-1.3434	0.0605507	Nontarget	Nontarget	Nontarget	Nontarget
Aste1	2.89264	5.61812e-09	RBM46.target	Nontarget	MEIOC.target	MEIOC.RBM46.target
Asxl1	0.333663	0.122493	RBM46.target	Nontarget	Nontarget	RBM46.target
Asxl2	1.53427	1.21134e-19	RBM46.target	Nontarget	MEIOC.target	MEIOC.RBM46.target
Asxl3	-0.809204	0.126673	Nontarget	Nontarget	Nontarget	Nontarget
Asz1	0.969184	0.0556861	RBM46.target	Nontarget	Nontarget	RBM46.target
Atad1	0.812528	0.00602352	RBM46.target	Nontarget	MEIOC.target	MEIOC.RBM46.target
Atad2	-0.884942	0.000121761	RBM46.target	Nontarget	Nontarget	RBM46.target
Atad2b	1.89311	3.35481e-25	RBM46.target	Nontarget	MEIOC.target	MEIOC.RBM46.target
Atad3a	0.150348	0.771991	Nontarget	Nontarget	Nontarget	Nontarget
Atad5	-0.515209	0.0169811	RBM46.target	Nontarget	Nontarget	RBM46.target
Atat1	0.284572	0.74847	Nontarget	Nontarget	Nontarget	Nontarget
Ate1	0.973847	0.00139268	RBM46.target	Nontarget	MEIOC.target	MEIOC.RBM46.target
Atf1	1.78626	3.48045e-11	RBM46.target	Nontarget	MEIOC.target	MEIOC.RBM46.target
Atf2	2.18111	3.5525e-22	RBM46.target	Nontarget	MEIOC.target	MEIOC.RBM46.target
Atf4	0.106507	0.855088	Nontarget	Nontarget	Nontarget	Nontarget
Atf5	-0.112029	0.930288	Nontarget	Nontarget	Nontarget	Nontarget
Atf6	1.09214	3.53489e-05	RBM46.target	YTHDC2.target	MEIOC.target	MEIOC.YTHDC2.RBM46.target
Atf6b	-0.525606	0.259594	Nontarget	Nontarget	Nontarget	Nontarget
Atf7	0.156631	0.545769	RBM46.target	Nontarget	Nontarget	RBM46.target
Atf7ip	1.22781	7.0413e-18	RBM46.target	Nontarget	MEIOC.target	MEIOC.RBM46.target
Atf7ip2	-0.795139	0.0951916	RBM46.target	Nontarget	Nontarget	RBM46.target
Atg101	0.265845	0.838916	Nontarget	Nontarget	Nontarget	Nontarget
Atg12	2.05767	2.55585e-12	RBM46.target	YTHDC2.target	MEIOC.target	MEIOC.YTHDC2.RBM46.target
Atg13	0.737393	0.0641734	RBM46.target	Nontarget	Nontarget	RBM46.target
Atg14	1.04104	0.00379485	RBM46.target	Nontarget	MEIOC.target	MEIOC.RBM46.target
Atg16l1	-0.10086	0.842715	Nontarget	Nontarget	Nontarget	Nontarget
Atg2a	-0.962748	0.000998325	Nontarget	Nontarget	Nontarget	Nontarget
Atg2b	-0.844202	0.000544861	RBM46.target	Nontarget	Nontarget	RBM46.target
Atg3	0.624611	0.188718	RBM46.target	Nontarget	Nontarget	RBM46.target
Atg4a	0.305971	0.806377	Nontarget	Nontarget	Nontarget	Nontarget
Atg4b	0.806524	0.0264049	Nontarget	Nontarget	MEIOC.target	MEIOC.target
Atg4c	0.947942	0.146667	Nontarget	Nontarget	Nontarget	Nontarget
Atg4d	-0.45072	0.516388	Nontarget	Nontarget	Nontarget	Nontarget
Atg5	1.60334	0.0011479	RBM46.target	Nontarget	MEIOC.target	MEIOC.RBM46.target
Atg7	0.0965074	0.909883	RBM46.target	Nontarget	Nontarget	RBM46.target
Atg9a	0.821794	0.11399	Nontarget	Nontarget	Nontarget	Nontarget
Atic	-0.00378886	0.994093	RBM46.target	YTHDC2.target	Nontarget	YTHDC2.RBM46.target
Atl1	-0.456122	0.454542	RBM46.target	Nontarget	Nontarget	RBM46.target
Atl2	1.0713	3.70846e-06	RBM46.target	Nontarget	MEIOC.target	MEIOC.RBM46.target
Atl3	1.22916	5.04595e-10	RBM46.target	Nontarget	MEIOC.target	MEIOC.RBM46.target
Atm	-0.804	0.000386278	RBM46.target	Nontarget	Nontarget	RBM46.target
Atmin	0.244838	0.533915	RBM46.target	Nontarget	Nontarget	RBM46.target
Atn1	0.0209189	0.978836	RBM46.target	Nontarget	Nontarget	RBM46.target
Atoh8	-1.37022	0.239959	Nontarget	Nontarget	Nontarget	Nontarget
Atox1	0.696596	0.724029	Nontarget	Nontarget	Nontarget	Nontarget
Atp10a	-0.654545	0.306899	Nontarget	Nontarget	Nontarget	Nontarget
Atp11a	-0.458449	0.106598	RBM46.target	Nontarget	Nontarget	RBM46.target
Atp11b	-0.12283	0.630064	RBM46.target	Nontarget	Nontarget	RBM46.target
Atp11c	0.631313	0.051864	RBM46.target	Nontarget	Nontarget	RBM46.target
Atp13a1	-0.763086	0.0570006	Nontarget	Nontarget	Nontarget	Nontarget
Atp13a2	-1.03167	0.00366082	Nontarget	Nontarget	Nontarget	Nontarget
Atp13a3	0.804445	0.000711902	RBM46.target	YTHDC2.target	MEIOC.target	MEIOC.YTHDC2.RBM46.target
Atp13a4	-1.1101	0.0622069	Nontarget	Nontarget	Nontarget	Nontarget
Atp1a1	-1.32414	3.29532e-07	Nontarget	YTHDC2.target	Nontarget	YTHDC2.target
Atp1a2	-1.32245	0.00158586	Nontarget	Nontarget	Nontarget	Nontarget
Atp1b1	-1.30783	2.22257e-06	Nontarget	Nontarget	Nontarget	Nontarget
Atp1b2	-0.898582	0.0129491	Nontarget	Nontarget	Nontarget	Nontarget
Atp1b3	0.359188	0.345698	Nontarget	Nontarget	Nontarget	Nontarget
Atp2a2	0.430204	0.0220321	RBM46.target	Nontarget	Nontarget	RBM46.target
Atp2a3	-1.36356	0.104044	Nontarget	Nontarget	Nontarget	Nontarget
Atp2b1	0.158379	0.516569	RBM46.target	Nontarget	Nontarget	RBM46.target
Atp2b4	-0.527534	0.0098284	RBM46.target	Nontarget	Nontarget	RBM46.target
Atp2c1	1.81924	4.70777e-14	RBM46.target	Nontarget	MEIOC.target	MEIOC.RBM46.target
Atp5a1	0.0509175	0.872576	RBM46.target	Nontarget	Nontarget	RBM46.target
Atp5b	1.0045	2.83196e-06	RBM46.target	YTHDC2.target	MEIOC.target	MEIOC.YTHDC2.RBM46.target
Atp5c1	-0.0226281	0.962081	RBM46.target	Nontarget	Nontarget	RBM46.target
Atp5d	-0.163861	0.856168	RBM46.target	Nontarget	Nontarget	RBM46.target
Atp5f1	0.149133	0.725973	RBM46.target	Nontarget	Nontarget	RBM46.target
Atp5g1	-0.55356	0.271842	Nontarget	Nontarget	Nontarget	Nontarget
Atp5g3	0.349703	0.666258	Nontarget	Nontarget	Nontarget	Nontarget
Atp5h	-0.0621326	0.923742	Nontarget	Nontarget	Nontarget	Nontarget
Atp5j	0.0332102	0.957687	Nontarget	Nontarget	Nontarget	Nontarget
Atp5j2	-0.218534	0.872751	Nontarget	Nontarget	Nontarget	Nontarget
Atp5l	-0.946737	0.364515	Nontarget	Nontarget	Nontarget	Nontarget
Atp5o	-0.300961	0.639198	RBM46.target	YTHDC2.target	Nontarget	YTHDC2.RBM46.target
Atp5s	0.604118	0.518018	Nontarget	Nontarget	Nontarget	Nontarget
Atp5sl	0.227274	0.804531	Nontarget	Nontarget	Nontarget	Nontarget
Atp6ap1	-0.943075	0.12334	Nontarget	Nontarget	Nontarget	Nontarget
Atp6ap2	-0.497965	0.473415	Nontarget	Nontarget	Nontarget	Nontarget
Atp6v0a1	1.41488	7.78585e-07	RBM46.target	Nontarget	MEIOC.target	MEIOC.RBM46.target
Atp6v0a2	0.85896	0.00259274	RBM46.target	Nontarget	MEIOC.target	MEIOC.RBM46.target
Atp6v0b	0.218972	0.822454	Nontarget	Nontarget	Nontarget	Nontarget
Atp6v0c	-0.35647	0.526237	Nontarget	Nontarget	Nontarget	Nontarget
Atp6v0d1	-0.356656	0.530026	RBM46.target	Nontarget	Nontarget	RBM46.target
Atp6v0e	-0.78642	0.180311	RBM46.target	Nontarget	Nontarget	RBM46.target
Atp6v0e2	1.21447	0.11437	Nontarget	Nontarget	Nontarget	Nontarget
Atp6v1a	1.11002	0.000239037	RBM46.target	Nontarget	MEIOC.target	MEIOC.RBM46.target
Atp6v1b2	1.38462	1.41717e-05	RBM46.target	Nontarget	MEIOC.target	MEIOC.RBM46.target
Atp6v1c1	1.89027	4.05433e-07	RBM46.target	Nontarget	MEIOC.target	MEIOC.RBM46.target
Atp6v1d	0.181223	0.660524	Nontarget	Nontarget	Nontarget	Nontarget
Atp6v1e1	0.491339	0.362137	Nontarget	Nontarget	Nontarget	Nontarget
Atp6v1f	0.105697	0.888946	Nontarget	Nontarget	Nontarget	Nontarget
Atp6v1g1	-0.803608	0.0814983	RBM46.target	Nontarget	Nontarget	RBM46.target
Atp6v1g2	1.26729	0.335155	Nontarget	Nontarget	Nontarget	Nontarget
Atp6v1h	-0.349194	0.399503	RBM46.target	Nontarget	Nontarget	RBM46.target
Atp7a	-0.701538	0.00600964	RBM46.target	Nontarget	Nontarget	RBM46.target
Atp7b	-0.0389301	0.968289	Nontarget	Nontarget	Nontarget	Nontarget
Atp8a1	-0.528058	0.293373	Nontarget	Nontarget	Nontarget	Nontarget
Atp8a2	-1.21587	0.0306725	Nontarget	Nontarget	Nontarget	Nontarget
Atp8b2	-0.697822	0.010835	Nontarget	Nontarget	Nontarget	Nontarget
Atp8b3	-0.0385742	0.973679	Nontarget	Nontarget	Nontarget	Nontarget
Atp8b5	-1.06915	0.0737038	Nontarget	YTHDC2.target	Nontarget	YTHDC2.target
Atp9a	-0.572686	0.199183	Nontarget	Nontarget	Nontarget	Nontarget
Atp9b	-0.272297	0.273701	Nontarget	Nontarget	Nontarget	Nontarget
Atpaf1	1.20401	0.0887275	Nontarget	Nontarget	Nontarget	Nontarget
Atpaf2	0.63827	0.278352	Nontarget	Nontarget	Nontarget	Nontarget
Atpif1	0.725347	0.242411	Nontarget	Nontarget	Nontarget	Nontarget
Atr	-1.16278	4.5038e-07	RBM46.target	Nontarget	Nontarget	RBM46.target
Atraid	0.141548	0.906718	RBM46.target	Nontarget	Nontarget	RBM46.target
Atrip	-0.848744	0.316515	Nontarget	Nontarget	Nontarget	Nontarget
Atrn	0.717458	0.00150622	RBM46.target	Nontarget	MEIOC.target	MEIOC.RBM46.target
Atrnl1	-1.23918	4.10539e-05	Nontarget	Nontarget	Nontarget	Nontarget
Atrx	-0.196445	0.564209	RBM46.target	Nontarget	Nontarget	RBM46.target
Atxn1	-1.35446	0.00155687	Nontarget	Nontarget	Nontarget	Nontarget
Atxn10	-0.304321	0.452659	RBM46.target	Nontarget	Nontarget	RBM46.target
Atxn1l	0.737931	0.00408374	RBM46.target	Nontarget	MEIOC.target	MEIOC.RBM46.target
Atxn2	-0.167857	0.553305	RBM46.target	Nontarget	Nontarget	RBM46.target
Atxn2l	-0.343629	0.148951	RBM46.target	Nontarget	Nontarget	RBM46.target
Atxn3	1.67291	4.56698e-09	RBM46.target	Nontarget	MEIOC.target	MEIOC.RBM46.target
Atxn7	1.9021	8.42e-14	RBM46.target	Nontarget	MEIOC.target	MEIOC.RBM46.target
Atxn7l1	-0.211458	0.776982	Nontarget	Nontarget	Nontarget	Nontarget
Atxn7l2	0.189903	0.84518	Nontarget	Nontarget	Nontarget	Nontarget
Atxn7l3	1.10852	7.91079e-05	RBM46.target	Nontarget	MEIOC.target	MEIOC.RBM46.target
Atxn7l3b	2.15011	1.79781e-14	RBM46.target	Nontarget	MEIOC.target	MEIOC.RBM46.target
AU015836	-0.567933	0.325045	Nontarget	YTHDC2.target	Nontarget	YTHDC2.target
AU019823	2.03126	3.01706e-12	RBM46.target	Nontarget	MEIOC.target	MEIOC.RBM46.target
AU021092	-1.40154	0.193496	Nontarget	Nontarget	Nontarget	Nontarget
AU022252	0.614808	0.0162815	Nontarget	Nontarget	MEIOC.target	MEIOC.target
AU022751	1.62724	0.162797	Nontarget	Nontarget	Nontarget	Nontarget
AU040320	0.0394747	0.922384	RBM46.target	Nontarget	Nontarget	RBM46.target
AU041133	-0.941894	0.173591	Nontarget	Nontarget	Nontarget	Nontarget
Auh	-0.878381	0.206885	Nontarget	Nontarget	Nontarget	Nontarget
Aunip	0.570023	0.560251	Nontarget	Nontarget	Nontarget	Nontarget
Aup1	-0.277817	0.596523	Nontarget	Nontarget	Nontarget	Nontarget
Aurka	0.590461	0.242633	Nontarget	Nontarget	Nontarget	Nontarget
Aurkaip1	-0.332572	0.686916	RBM46.target	Nontarget	Nontarget	RBM46.target
Aurkb	0.120369	0.903595	RBM46.target	Nontarget	Nontarget	RBM46.target
Auts2	-0.883014	0.00545968	Nontarget	Nontarget	Nontarget	Nontarget
AV320801	2.32561	0.337886	RBM46.target	Nontarget	Nontarget	RBM46.target
Aven	1.27349	0.310832	Nontarget	Nontarget	Nontarget	Nontarget
Avl9	0.759148	0.000397352	RBM46.target	Nontarget	MEIOC.target	MEIOC.RBM46.target
AW146154	0.510733	0.624558	Nontarget	Nontarget	Nontarget	Nontarget
AW209491	-0.461544	0.576643	Nontarget	Nontarget	Nontarget	Nontarget
AW549877	0.725591	0.0315247	RBM46.target	Nontarget	MEIOC.target	MEIOC.RBM46.target
AW554918	0.335667	0.364382	RBM46.target	Nontarget	Nontarget	RBM46.target
Axdnd1	-0.264593	0.710434	Nontarget	Nontarget	Nontarget	Nontarget
Axin1	0.0763153	0.811632	RBM46.target	Nontarget	Nontarget	RBM46.target
Axin2	-0.906054	0.0161579	Nontarget	Nontarget	Nontarget	Nontarget
Axl	-1.01379	0.000992796	Nontarget	Nontarget	Nontarget	Nontarget
Aym1	2.85148	0.339077	Nontarget	Nontarget	Nontarget	Nontarget
Azi2	2.27766	5.47487e-15	RBM46.target	Nontarget	MEIOC.target	MEIOC.RBM46.target
Azin1	2.03887	5.56964e-20	RBM46.target	YTHDC2.target	MEIOC.target	MEIOC.YTHDC2.RBM46.target
B230118H07Rik	1.27655	0.0990363	RBM46.target	Nontarget	Nontarget	RBM46.target
B230219D22Rik	1.60883	3.15059e-09	RBM46.target	Nontarget	MEIOC.target	MEIOC.RBM46.target
B230307C23Rik	0.0307251	0.978005	Nontarget	Nontarget	Nontarget	Nontarget
B2m	-1.16251	0.104561	Nontarget	Nontarget	Nontarget	Nontarget
B3galnt1	0.743979	0.181961	Nontarget	Nontarget	Nontarget	Nontarget
B3galnt2	1.29609	0.00163478	RBM46.target	Nontarget	MEIOC.target	MEIOC.RBM46.target
B3galt1	-1.73688	0.0503516	Nontarget	Nontarget	Nontarget	Nontarget
B3galt6	0.733398	0.486597	RBM46.target	Nontarget	Nontarget	RBM46.target
B3gat3	0.338494	0.659061	Nontarget	Nontarget	Nontarget	Nontarget
B3glct	0.0304871	0.979803	Nontarget	Nontarget	Nontarget	Nontarget
B3gntl1	-0.805285	0.10939	RBM46.target	Nontarget	Nontarget	RBM46.target
B4galnt1	-0.712684	0.205001	Nontarget	Nontarget	Nontarget	Nontarget
B4galnt3	0.214246	0.867466	Nontarget	Nontarget	Nontarget	Nontarget
B4galt1	-0.199986	0.60494	Nontarget	YTHDC2.target	Nontarget	YTHDC2.target
B4galt2	-0.236186	0.799188	Nontarget	Nontarget	Nontarget	Nontarget
B4galt3	0.456173	0.48601	RBM46.target	Nontarget	Nontarget	RBM46.target
B4galt4	-0.538009	0.645034	Nontarget	Nontarget	Nontarget	Nontarget
B4galt5	0.454644	0.188637	Nontarget	Nontarget	Nontarget	Nontarget
B4galt6	-0.493156	0.338841	Nontarget	Nontarget	Nontarget	Nontarget
B4galt7	1.42355	0.0252684	Nontarget	Nontarget	MEIOC.target	MEIOC.target
Babam1	-0.462708	0.41558	Nontarget	Nontarget	Nontarget	Nontarget
Babam2	-0.275963	0.790474	Nontarget	Nontarget	Nontarget	Nontarget
Bace1	-0.751932	0.218189	RBM46.target	Nontarget	Nontarget	RBM46.target
Bach1	0.335226	0.416207	RBM46.target	Nontarget	Nontarget	RBM46.target
Bach2	-0.86151	0.0844084	Nontarget	Nontarget	Nontarget	Nontarget
Bad	0.738548	0.460506	Nontarget	Nontarget	Nontarget	Nontarget
Bag1	0.374059	0.256982	RBM46.target	Nontarget	Nontarget	RBM46.target
Bag2	-0.49188	0.491104	Nontarget	Nontarget	Nontarget	Nontarget
Bag3	-0.13421	0.901129	Nontarget	Nontarget	Nontarget	Nontarget
Bag4	0.853602	0.00309633	RBM46.target	Nontarget	MEIOC.target	MEIOC.RBM46.target
Bag5	1.1236	0.00491425	Nontarget	Nontarget	MEIOC.target	MEIOC.target
Bag6	-0.545467	0.0483739	Nontarget	Nontarget	Nontarget	Nontarget
Bahcc1	-1.24757	4.52247e-10	Nontarget	Nontarget	Nontarget	Nontarget
Bahd1	0.988269	0.00128941	RBM46.target	Nontarget	MEIOC.target	MEIOC.RBM46.target
Baiap2	0.932976	0.0381568	Nontarget	Nontarget	MEIOC.target	MEIOC.target
Baiap2l1	1.9473	5.86591e-05	Nontarget	Nontarget	MEIOC.target	MEIOC.target
Bak1	-0.194603	0.891571	Nontarget	Nontarget	Nontarget	Nontarget
Bambi	-0.0722013	0.950867	Nontarget	Nontarget	Nontarget	Nontarget
Banf1	1.00735	0.259065	RBM46.target	Nontarget	Nontarget	RBM46.target
Banp	-0.942119	0.000838506	Nontarget	Nontarget	Nontarget	Nontarget
Bap1	0.562007	0.0428113	RBM46.target	Nontarget	Nontarget	RBM46.target
Bard1	1.67667	4.31917e-09	RBM46.target	YTHDC2.target	MEIOC.target	MEIOC.YTHDC2.RBM46.target
Basp1	-0.631672	0.157147	Nontarget	YTHDC2.target	Nontarget	YTHDC2.target
Bax	-0.86609	0.310538	RBM46.target	Nontarget	Nontarget	RBM46.target
Baz1a	-0.85817	0.00137526	RBM46.target	Nontarget	Nontarget	RBM46.target
Baz1b	-0.000956953	0.996542	RBM46.target	Nontarget	Nontarget	RBM46.target
Baz2a	-0.358649	0.155164	RBM46.target	Nontarget	Nontarget	RBM46.target
Baz2b	-1.05097	0.00148041	RBM46.target	Nontarget	Nontarget	RBM46.target
Bbip1	0.229819	0.7852	Nontarget	Nontarget	Nontarget	Nontarget
Bbof1	0.220681	0.714271	Nontarget	Nontarget	Nontarget	Nontarget
Bbs1	1.76535	2.21433e-06	Nontarget	Nontarget	MEIOC.target	MEIOC.target
Bbs10	0.364213	0.690316	Nontarget	Nontarget	Nontarget	Nontarget
Bbs12	0.762117	0.391114	Nontarget	Nontarget	Nontarget	Nontarget
Bbs2	-0.723367	0.172365	Nontarget	Nontarget	Nontarget	Nontarget
Bbs4	1.49086	0.000576521	Nontarget	Nontarget	MEIOC.target	MEIOC.target
Bbs5	1.3296	0.150699	Nontarget	Nontarget	Nontarget	Nontarget
Bbs7	-1.71198	0.0122403	Nontarget	Nontarget	Nontarget	Nontarget
Bbs9	-0.221982	0.65243	Nontarget	YTHDC2.target	Nontarget	YTHDC2.target
Bbx	-0.743612	0.000200679	RBM46.target	Nontarget	Nontarget	RBM46.target
BC003331	1.38538	5.39428e-05	RBM46.target	Nontarget	MEIOC.target	MEIOC.RBM46.target
BC003965	1.88687	0.000423821	RBM46.target	YTHDC2.target	MEIOC.target	MEIOC.YTHDC2.RBM46.target
BC004004	0.535716	0.349872	RBM46.target	Nontarget	Nontarget	RBM46.target
BC005537	1.26702	1.39686e-10	RBM46.target	Nontarget	MEIOC.target	MEIOC.RBM46.target
BC005561	-0.306104	0.256339	RBM46.target	Nontarget	Nontarget	RBM46.target
BC005624	0.0863304	0.872751	Nontarget	Nontarget	Nontarget	Nontarget
BC017158	0.463034	0.573947	Nontarget	Nontarget	Nontarget	Nontarget
BC017643	0.125599	0.903898	Nontarget	Nontarget	Nontarget	Nontarget
BC022687	0.372075	0.66716	Nontarget	Nontarget	Nontarget	Nontarget
BC024978	0.0665146	0.9236	RBM46.target	Nontarget	Nontarget	RBM46.target
BC025920	-0.994364	0.252661	Nontarget	Nontarget	Nontarget	Nontarget
BC029722	0.7191	0.547998	Nontarget	Nontarget	Nontarget	Nontarget
BC030336	2.55613	8.73877e-12	RBM46.target	Nontarget	MEIOC.target	MEIOC.RBM46.target
BC030867	-0.605346	0.490998	RBM46.target	Nontarget	Nontarget	RBM46.target
BC031181	-0.170942	0.851105	Nontarget	Nontarget	Nontarget	Nontarget
BC034090	-0.335239	0.640643	Nontarget	Nontarget	Nontarget	Nontarget
BC037034	0.429217	0.511864	Nontarget	Nontarget	Nontarget	Nontarget
BC048403	1.86674	0.000243818	Nontarget	Nontarget	MEIOC.target	MEIOC.target
BC049715	1.10302	0.355134	Nontarget	Nontarget	Nontarget	Nontarget
BC049730	1.36117	0.661767	Nontarget	Nontarget	Nontarget	Nontarget
BC051142	-0.985771	0.0346218	Nontarget	Nontarget	Nontarget	Nontarget
BC052040	0.469987	0.602959	RBM46.target	Nontarget	Nontarget	RBM46.target
BC055324	-0.825002	0.0128105	Nontarget	Nontarget	Nontarget	Nontarget
BC067074	-0.482518	0.648525	Nontarget	Nontarget	Nontarget	Nontarget
BC106179	-2.08369	0.0616017	Nontarget	Nontarget	Nontarget	Nontarget
Bcam	-0.497198	0.650636	Nontarget	Nontarget	Nontarget	Nontarget
Bcan	-0.81314	0.422561	Nontarget	Nontarget	Nontarget	Nontarget
Bcap29	0.435164	0.314887	Nontarget	Nontarget	Nontarget	Nontarget
Bcap31	-0.79759	0.25067	Nontarget	Nontarget	Nontarget	Nontarget
Bcar1	0.050976	0.9157	Nontarget	Nontarget	Nontarget	Nontarget
Bcar3	-0.239084	0.642248	Nontarget	Nontarget	Nontarget	Nontarget
Bcas2	-0.301905	0.539038	RBM46.target	Nontarget	Nontarget	RBM46.target
Bcas3	-0.948342	0.0280087	Nontarget	Nontarget	Nontarget	Nontarget
Bcat2	-0.485645	0.394881	Nontarget	Nontarget	Nontarget	Nontarget
Bccip	0.853321	0.0562464	RBM46.target	Nontarget	Nontarget	RBM46.target
Bckdha	-0.292769	0.688651	Nontarget	Nontarget	Nontarget	Nontarget
Bckdhb	-0.395752	0.630064	RBM46.target	Nontarget	Nontarget	RBM46.target
Bckdk	-0.675734	0.202199	Nontarget	Nontarget	Nontarget	Nontarget
Bcl10	3.29075	2.60707e-10	RBM46.target	Nontarget	MEIOC.target	MEIOC.RBM46.target
Bcl11a	1.88582	0.00388056	Nontarget	Nontarget	MEIOC.target	MEIOC.target
Bcl11b	-0.221184	0.817208	Nontarget	Nontarget	Nontarget	Nontarget
Bcl2	-1.27616	0.181948	Nontarget	Nontarget	Nontarget	Nontarget
Bcl2l1	1.92041	1.1373e-09	Nontarget	Nontarget	MEIOC.target	MEIOC.target
Bcl2l11	-0.817414	0.0338869	RBM46.target	Nontarget	Nontarget	RBM46.target
Bcl2l12	-1.3021	0.251398	Nontarget	Nontarget	Nontarget	Nontarget
Bcl2l13	0.827752	0.0113352	RBM46.target	Nontarget	MEIOC.target	MEIOC.RBM46.target
Bcl2l2	-0.80535	0.0276524	Nontarget	Nontarget	Nontarget	Nontarget
Bcl3	-1.47991	0.0515982	Nontarget	Nontarget	Nontarget	Nontarget
Bcl6	-0.650295	0.619911	Nontarget	Nontarget	Nontarget	Nontarget
Bcl7a	-0.681952	0.149104	Nontarget	Nontarget	Nontarget	Nontarget
Bcl7b	1.12572	0.0335883	Nontarget	Nontarget	MEIOC.target	MEIOC.target
Bcl7c	-0.831705	0.338841	Nontarget	Nontarget	Nontarget	Nontarget
Bcl9	-0.0619108	0.86089	RBM46.target	Nontarget	Nontarget	RBM46.target
Bcl9l	-0.71562	0.0140963	RBM46.target	Nontarget	Nontarget	RBM46.target
Bclaf1	0.381932	0.0638093	RBM46.target	Nontarget	Nontarget	RBM46.target
Bcor	-0.783412	0.139078	Nontarget	Nontarget	Nontarget	Nontarget
Bcorl1	-0.968117	0.00173597	Nontarget	Nontarget	Nontarget	Nontarget
Bcr	-1.13467	0.00222064	Nontarget	Nontarget	Nontarget	Nontarget
Bcs1l	0.417618	0.727412	Nontarget	Nontarget	Nontarget	Nontarget
Bdh1	0.798402	0.485174	Nontarget	Nontarget	Nontarget	Nontarget
Bdp1	-0.153955	0.668241	RBM46.target	YTHDC2.target	Nontarget	YTHDC2.RBM46.target
Becn1	0.0243149	0.953036	RBM46.target	Nontarget	Nontarget	RBM46.target
Begain	-1.22102	0.168382	Nontarget	Nontarget	Nontarget	Nontarget
Bend3	-0.205907	0.729023	RBM46.target	Nontarget	Nontarget	RBM46.target
Bend4	-0.534112	0.00436518	RBM46.target	Nontarget	Nontarget	RBM46.target
Bend5	-1.01647	0.287258	Nontarget	Nontarget	Nontarget	Nontarget
Bet1	0.653792	0.488196	RBM46.target	Nontarget	Nontarget	RBM46.target
Bet1l	1.18846	0.108762	Nontarget	Nontarget	Nontarget	Nontarget
Bex1	-0.959122	0.510706	Nontarget	Nontarget	Nontarget	Nontarget
Bex2	-0.621892	0.31572	Nontarget	Nontarget	Nontarget	Nontarget
Bex3	-0.529394	0.432103	RBM46.target	Nontarget	Nontarget	RBM46.target
Bex4	-0.436275	0.511861	RBM46.target	Nontarget	Nontarget	RBM46.target
Bfar	0.427535	0.292643	RBM46.target	Nontarget	Nontarget	RBM46.target
Bgn	-0.970972	0.0261449	Nontarget	Nontarget	Nontarget	Nontarget
Bhlhb9	0.0141356	0.981206	RBM46.target	Nontarget	Nontarget	RBM46.target
Bhlhe40	-0.152849	0.86577	Nontarget	Nontarget	Nontarget	Nontarget
Bhlhe41	-0.476228	0.62639	Nontarget	Nontarget	Nontarget	Nontarget
Bicc1	-1.04636	0.00580184	RBM46.target	YTHDC2.target	Nontarget	YTHDC2.RBM46.target
Bicd1	0.305152	0.703586	Nontarget	Nontarget	Nontarget	Nontarget
Bicd2	0.164781	0.630041	RBM46.target	Nontarget	Nontarget	RBM46.target
Bicdl1	0.114278	0.840655	RBM46.target	Nontarget	Nontarget	RBM46.target
Bicra	-1.11264	0.00742084	Nontarget	Nontarget	Nontarget	Nontarget
Bicral	1.12053	1.94994e-05	RBM46.target	Nontarget	MEIOC.target	MEIOC.RBM46.target
Bid	0.505868	0.382251	Nontarget	Nontarget	Nontarget	Nontarget
Bin1	-1.1399	0.316788	Nontarget	Nontarget	Nontarget	Nontarget
Bin2	-0.0335239	0.960923	Nontarget	Nontarget	Nontarget	Nontarget
Bin3	-0.717535	0.250234	Nontarget	Nontarget	Nontarget	Nontarget
Birc2	0.0745964	0.840864	Nontarget	Nontarget	Nontarget	Nontarget
Birc3	-0.940692	0.110093	Nontarget	Nontarget	Nontarget	Nontarget
Birc5	-0.131265	0.828464	Nontarget	Nontarget	Nontarget	Nontarget
Birc6	-1.02742	0.000167645	RBM46.target	Nontarget	Nontarget	RBM46.target
Bivm	0.155731	0.869513	Nontarget	Nontarget	Nontarget	Nontarget
Blcap	1.05458	0.0467025	RBM46.target	Nontarget	MEIOC.target	MEIOC.RBM46.target
Blm	-0.70491	0.0218212	RBM46.target	YTHDC2.target	Nontarget	YTHDC2.RBM46.target
Blmh	0.069307	0.898477	Nontarget	Nontarget	Nontarget	Nontarget
Bloc1s1	0.418548	0.780647	Nontarget	Nontarget	Nontarget	Nontarget
Bloc1s2	-0.340229	0.712601	RBM46.target	Nontarget	Nontarget	RBM46.target
Bloc1s3	-0.241405	0.86267	Nontarget	Nontarget	Nontarget	Nontarget
Bloc1s4	1.76374	0.00932965	Nontarget	Nontarget	MEIOC.target	MEIOC.target
Bloc1s5	1.13257	0.07412	Nontarget	Nontarget	Nontarget	Nontarget
Bloc1s6	1.16406	0.0034435	RBM46.target	Nontarget	MEIOC.target	MEIOC.RBM46.target
Blvra	-0.634314	0.563727	RBM46.target	Nontarget	Nontarget	RBM46.target
Blzf1	0.839877	0.0131391	RBM46.target	Nontarget	MEIOC.target	MEIOC.RBM46.target
Bmf	-1.53132	0.0179227	Nontarget	Nontarget	Nontarget	Nontarget
Bmi1	1.54341	1.77591e-13	RBM46.target	Nontarget	MEIOC.target	MEIOC.RBM46.target
Bmp1	-1.66704	0.0279985	Nontarget	Nontarget	Nontarget	Nontarget
Bmp2k	0.7779	9.00915e-06	RBM46.target	Nontarget	MEIOC.target	MEIOC.RBM46.target
Bmp7	-0.31444	0.748544	Nontarget	Nontarget	Nontarget	Nontarget
Bmpr1a	0.927335	3.71063e-05	RBM46.target	Nontarget	MEIOC.target	MEIOC.RBM46.target
Bmpr2	0.570405	0.00116334	RBM46.target	Nontarget	Nontarget	RBM46.target
Bms1	-1.14729	9.14963e-06	RBM46.target	Nontarget	Nontarget	RBM46.target
Bmt2	1.13348	0.00754032	RBM46.target	Nontarget	MEIOC.target	MEIOC.RBM46.target
Bnc1	-0.036089	0.956817	RBM46.target	Nontarget	Nontarget	RBM46.target
Bnc2	-0.492573	0.273933	RBM46.target	Nontarget	Nontarget	RBM46.target
Bnip1	-0.200321	0.865361	Nontarget	Nontarget	Nontarget	Nontarget
Bnip2	0.0854929	0.804844	Nontarget	Nontarget	Nontarget	Nontarget
Bnip3	-0.410103	0.538233	RBM46.target	Nontarget	Nontarget	RBM46.target
Bnip3l	0.303598	0.309987	RBM46.target	Nontarget	Nontarget	RBM46.target
Boc	-0.932708	0.159937	Nontarget	Nontarget	Nontarget	Nontarget
Bod1	0.525846	0.374063	Nontarget	YTHDC2.target	Nontarget	YTHDC2.target
Bod1l	-0.214295	0.445761	RBM46.target	Nontarget	Nontarget	RBM46.target
Bola2	-0.0762552	0.957687	Nontarget	Nontarget	Nontarget	Nontarget
Bola3	1.42865	0.00943878	Nontarget	Nontarget	MEIOC.target	MEIOC.target
Boll	1.25688	0.0015916	RBM46.target	Nontarget	MEIOC.target	MEIOC.RBM46.target
Bop1	-0.185549	0.759117	RBM46.target	Nontarget	Nontarget	RBM46.target
Bora	1.3405	0.00270044	RBM46.target	Nontarget	MEIOC.target	MEIOC.RBM46.target
Borcs5	0.746467	0.490144	Nontarget	Nontarget	Nontarget	Nontarget
Borcs6	0.808612	0.413447	Nontarget	Nontarget	Nontarget	Nontarget
Borcs7	0.59313	0.464274	Nontarget	Nontarget	Nontarget	Nontarget
Borcs8	0.0162393	0.990927	Nontarget	Nontarget	Nontarget	Nontarget
Bpgm	1.35147	0.0162305	RBM46.target	Nontarget	MEIOC.target	MEIOC.RBM46.target
Bpnt1	0.547876	0.34559	RBM46.target	Nontarget	Nontarget	RBM46.target
Bptf	-0.70478	0.00407962	RBM46.target	Nontarget	Nontarget	RBM46.target
Braf	1.10811	2.70888e-06	RBM46.target	Nontarget	MEIOC.target	MEIOC.RBM46.target
Brap	0.760156	0.000868051	Nontarget	Nontarget	MEIOC.target	MEIOC.target
Brat1	-0.473223	0.327828	Nontarget	Nontarget	Nontarget	Nontarget
Brca1	0.313215	0.266672	RBM46.target	Nontarget	Nontarget	RBM46.target
Brca2	-0.83447	3.07137e-06	RBM46.target	Nontarget	Nontarget	RBM46.target
Brcc3	-0.0334187	0.969414	Nontarget	Nontarget	Nontarget	Nontarget
Brd1	0.00578667	0.982072	RBM46.target	Nontarget	Nontarget	RBM46.target
Brd2	-0.175054	0.509164	RBM46.target	YTHDC2.target	Nontarget	YTHDC2.RBM46.target
Brd3	-0.379354	0.116799	RBM46.target	Nontarget	Nontarget	RBM46.target
Brd4	-0.411876	0.164121	RBM46.target	Nontarget	Nontarget	RBM46.target
Brd7	-0.412625	0.0870171	RBM46.target	Nontarget	Nontarget	RBM46.target
Brd8	-0.276548	0.242848	RBM46.target	Nontarget	Nontarget	RBM46.target
Brd9	0.191172	0.671663	RBM46.target	Nontarget	Nontarget	RBM46.target
Brdt	0.235656	0.418582	RBM46.target	Nontarget	Nontarget	RBM46.target
Brf1	0.511004	0.13839	Nontarget	Nontarget	Nontarget	Nontarget
Brf2	1.67173	0.0260248	Nontarget	Nontarget	MEIOC.target	MEIOC.target
Bri3	0.0920563	0.920196	Nontarget	Nontarget	Nontarget	Nontarget
Bri3bp	0.376794	0.417414	Nontarget	Nontarget	Nontarget	Nontarget
Brip1	-0.16236	0.671551	RBM46.target	Nontarget	Nontarget	RBM46.target
Brix1	-0.480471	0.247274	RBM46.target	Nontarget	Nontarget	RBM46.target
Brk1	0.130762	0.860352	Nontarget	Nontarget	Nontarget	Nontarget
Brms1	-0.378382	0.586362	Nontarget	Nontarget	Nontarget	Nontarget
Brms1l	0.937562	0.0021546	RBM46.target	Nontarget	MEIOC.target	MEIOC.RBM46.target
Brox	1.67635	2.7299e-07	RBM46.target	Nontarget	MEIOC.target	MEIOC.RBM46.target
Brpf1	-0.35398	0.204431	Nontarget	Nontarget	Nontarget	Nontarget
Brpf3	-0.22271	0.46968	RBM46.target	Nontarget	Nontarget	RBM46.target
Brsk1	-0.697549	0.199538	Nontarget	Nontarget	Nontarget	Nontarget
Brsk2	-0.233077	0.756564	Nontarget	Nontarget	Nontarget	Nontarget
Brwd1	-0.554647	0.012017	RBM46.target	Nontarget	Nontarget	RBM46.target
Brwd3	-0.837053	0.00944505	RBM46.target	Nontarget	Nontarget	RBM46.target
Bscl2	0.306254	0.67877	Nontarget	Nontarget	Nontarget	Nontarget
Bsdc1	0.613384	0.16531	Nontarget	Nontarget	Nontarget	Nontarget
Bsg	-0.342904	0.292725	Nontarget	Nontarget	Nontarget	Nontarget
Bsn	-0.940134	0.105564	Nontarget	Nontarget	Nontarget	Nontarget
Bspry	4.34977	0.0227001	Nontarget	Nontarget	MEIOC.target	MEIOC.target
Btaf1	-0.649771	0.00626955	RBM46.target	Nontarget	Nontarget	RBM46.target
Btbd1	0.0666339	0.86089	RBM46.target	Nontarget	Nontarget	RBM46.target
Btbd10	0.515379	0.179168	RBM46.target	Nontarget	Nontarget	RBM46.target
Btbd16	-2.99283	0.179599	Nontarget	Nontarget	Nontarget	Nontarget
Btbd18	1.25467	0.0047114	Nontarget	Nontarget	MEIOC.target	MEIOC.target
Btbd2	0.324808	0.606643	Nontarget	Nontarget	Nontarget	Nontarget
Btbd3	0.518154	0.250786	RBM46.target	Nontarget	Nontarget	RBM46.target
Btbd6	-0.723386	0.515138	Nontarget	Nontarget	Nontarget	Nontarget
Btbd7	0.0430006	0.888955	RBM46.target	Nontarget	Nontarget	RBM46.target
Btbd8	0.536493	0.201246	Nontarget	Nontarget	Nontarget	Nontarget
Btbd9	0.532226	0.0833362	Nontarget	Nontarget	Nontarget	Nontarget
Btd	-0.108406	0.931553	Nontarget	Nontarget	Nontarget	Nontarget
Btf3	1.74368	2.25272e-06	RBM46.target	Nontarget	MEIOC.target	MEIOC.RBM46.target
Btf3l4	0.551266	0.253935	RBM46.target	Nontarget	Nontarget	RBM46.target
BTF3L4	0.540659	0.366298	Nontarget	Nontarget	Nontarget	Nontarget
Btg1	1.04008	0.00248697	RBM46.target	Nontarget	MEIOC.target	MEIOC.RBM46.target
Btg2	-0.0837663	0.903318	Nontarget	Nontarget	Nontarget	Nontarget
Btg3	-0.156478	0.794786	RBM46.target	Nontarget	Nontarget	RBM46.target
Btnl10	-1.46475	1.58371e-06	Nontarget	Nontarget	Nontarget	Nontarget
Btrc	0.215155	0.666267	Nontarget	Nontarget	Nontarget	Nontarget
Bub1	-0.123881	0.748544	RBM46.target	Nontarget	Nontarget	RBM46.target
Bub1b	-0.647143	0.0355124	RBM46.target	Nontarget	Nontarget	RBM46.target
Bub3	0.568714	0.36717	RBM46.target	Nontarget	Nontarget	RBM46.target
Bud13	0.312981	0.544882	Nontarget	Nontarget	Nontarget	Nontarget
Bud31	0.362703	0.59084	Nontarget	Nontarget	Nontarget	Nontarget
Bysl	0.577148	0.273235	RBM46.target	Nontarget	Nontarget	RBM46.target
Bzw1	0.929038	3.03085e-06	RBM46.target	YTHDC2.target	MEIOC.target	MEIOC.YTHDC2.RBM46.target
Bzw2	-0.783285	0.51861	Nontarget	Nontarget	Nontarget	Nontarget
C130074G19Rik	-1.15005	0.250644	Nontarget	Nontarget	Nontarget	Nontarget
C1d	1.93379	0.00144128	RBM46.target	Nontarget	MEIOC.target	MEIOC.RBM46.target
C1galt1	1.78928	1.14889e-11	RBM46.target	Nontarget	MEIOC.target	MEIOC.RBM46.target
C1qbp	-0.183727	0.801596	RBM46.target	Nontarget	Nontarget	RBM46.target
C1qtnf1	-1.00131	0.3115	Nontarget	Nontarget	Nontarget	Nontarget
C1qtnf6	-1.21308	0.194538	Nontarget	Nontarget	Nontarget	Nontarget
C1qtnf7	-1.62193	0.123076	Nontarget	Nontarget	Nontarget	Nontarget
C1ra	-1.46712	0.0331489	Nontarget	Nontarget	Nontarget	Nontarget
C1s1	-1.11846	0.0129491	Nontarget	Nontarget	Nontarget	Nontarget
C2	-1.90323	0.0216774	Nontarget	Nontarget	Nontarget	Nontarget
C2cd2	-0.714581	0.347985	Nontarget	Nontarget	Nontarget	Nontarget
C2cd2l	0.430061	0.524134	Nontarget	Nontarget	Nontarget	Nontarget
C2cd3	-0.548789	0.0484496	RBM46.target	Nontarget	Nontarget	RBM46.target
C2cd4b	1.77567	0.377666	Nontarget	Nontarget	Nontarget	Nontarget
C2cd4c	-0.756786	0.473528	Nontarget	Nontarget	Nontarget	Nontarget
C2cd5	0.147152	0.723909	RBM46.target	Nontarget	Nontarget	RBM46.target
C2cd6	-1.06692	0.284249	Nontarget	Nontarget	Nontarget	Nontarget
C3	-1.40424	0.202752	Nontarget	Nontarget	Nontarget	Nontarget
C330007P06Rik	0.688541	0.24878	Nontarget	Nontarget	Nontarget	Nontarget
C330018D20Rik	2.80296	1.45278e-05	Nontarget	Nontarget	MEIOC.target	MEIOC.target
C330027C09Rik	1.13766	8.15395e-05	RBM46.target	Nontarget	MEIOC.target	MEIOC.RBM46.target
C3ar1	-1.52503	0.250644	Nontarget	Nontarget	Nontarget	Nontarget
C530008M17Rik	1.02765	0.0603659	Nontarget	Nontarget	Nontarget	Nontarget
C77080	0.0802779	0.900467	RBM46.target	Nontarget	Nontarget	RBM46.target
C77370	-0.0186144	0.970238	RBM46.target	Nontarget	Nontarget	RBM46.target
C87436	-1.00556	0.0784383	Nontarget	Nontarget	Nontarget	Nontarget
Caap1	1.30032	0.0295663	RBM46.target	Nontarget	MEIOC.target	MEIOC.RBM46.target
Cab39	0.609949	0.00648556	RBM46.target	Nontarget	MEIOC.target	MEIOC.RBM46.target
Cab39l	2.15926	2.65813e-09	RBM46.target	Nontarget	MEIOC.target	MEIOC.RBM46.target
Cabin1	-0.919742	0.000184895	Nontarget	Nontarget	Nontarget	Nontarget
Cables1	-1.02657	0.384823	Nontarget	Nontarget	Nontarget	Nontarget
Cables2	0.0129688	0.979951	RBM46.target	Nontarget	Nontarget	RBM46.target
Cabp1	-0.577301	0.645046	Nontarget	Nontarget	Nontarget	Nontarget
Cacfd1	-0.309543	0.533726	Nontarget	Nontarget	Nontarget	Nontarget
Cachd1	0.48615	0.600323	Nontarget	Nontarget	Nontarget	Nontarget
Cacna1a	-0.973148	0.202258	Nontarget	Nontarget	Nontarget	Nontarget
Cacna1b	-1.40628	0.0060324	Nontarget	Nontarget	Nontarget	Nontarget
Cacna1c	-1.13971	0.00591702	Nontarget	Nontarget	Nontarget	Nontarget
Cacna1d	-1.16525	0.0110622	Nontarget	Nontarget	Nontarget	Nontarget
Cacna1h	-1.07744	0.0168052	Nontarget	Nontarget	Nontarget	Nontarget
Cacna2d1	0.110181	0.864969	Nontarget	Nontarget	Nontarget	Nontarget
Cacna2d3	-0.682425	0.509164	Nontarget	Nontarget	Nontarget	Nontarget
Cacnb1	-0.331923	0.83153	Nontarget	Nontarget	Nontarget	Nontarget
Cacnb2	-0.974123	0.317612	Nontarget	Nontarget	Nontarget	Nontarget
Cacnb3	-0.178158	0.860345	Nontarget	Nontarget	Nontarget	Nontarget
Cacnb4	1.1262	0.273933	Nontarget	Nontarget	Nontarget	Nontarget
Cacng4	-1.14802	0.0275901	Nontarget	Nontarget	Nontarget	Nontarget
Cacng5	-1.52956	0.0492364	Nontarget	Nontarget	Nontarget	Nontarget
Cactin	0.107513	0.838916	Nontarget	Nontarget	Nontarget	Nontarget
Cacul1	0.634122	0.0110441	RBM46.target	Nontarget	MEIOC.target	MEIOC.RBM46.target
Cacybp	0.25961	0.477515	RBM46.target	Nontarget	Nontarget	RBM46.target
Cad	-1.14234	0.000137668	Nontarget	Nontarget	Nontarget	Nontarget
Cadm1	-0.504025	0.0496266	RBM46.target	Nontarget	Nontarget	RBM46.target
Cadm4	0.266399	0.850516	Nontarget	Nontarget	Nontarget	Nontarget
Cadps	-0.542231	0.690316	Nontarget	Nontarget	Nontarget	Nontarget
Cadps2	-0.769894	0.259944	Nontarget	Nontarget	Nontarget	Nontarget
Cage1	0.742534	0.174963	Nontarget	Nontarget	Nontarget	Nontarget
Calcoco1	-0.569252	0.088829	Nontarget	Nontarget	Nontarget	Nontarget
Calcrl	-1.40728	0.036769	Nontarget	Nontarget	Nontarget	Nontarget
Cald1	-0.738434	0.0814334	Nontarget	Nontarget	Nontarget	Nontarget
Calhm2	-1.69864	0.0422194	Nontarget	Nontarget	Nontarget	Nontarget
Calm1	0.705866	0.000181093	RBM46.target	Nontarget	MEIOC.target	MEIOC.RBM46.target
Calm2	0.0609275	0.82056	RBM46.target	Nontarget	Nontarget	RBM46.target
Calm3	2.34064	2.84562e-22	RBM46.target	YTHDC2.target	MEIOC.target	MEIOC.YTHDC2.RBM46.target
Calr	-0.4797	0.141604	RBM46.target	Nontarget	Nontarget	RBM46.target
Calr4	-0.253133	0.804844	Nontarget	Nontarget	Nontarget	Nontarget
Calu	1.73722	4.54391e-22	RBM46.target	YTHDC2.target	MEIOC.target	MEIOC.YTHDC2.RBM46.target
Camk1d	-0.293885	0.632018	Nontarget	Nontarget	Nontarget	Nontarget
Camk2d	-0.854065	0.109998	Nontarget	Nontarget	Nontarget	Nontarget
Camk2g	-0.859726	0.05654	Nontarget	Nontarget	Nontarget	Nontarget
Camk2n1	-0.915497	0.26683	RBM46.target	Nontarget	Nontarget	RBM46.target
Camk4	-0.560851	0.528703	Nontarget	Nontarget	Nontarget	Nontarget
Camkk1	-0.151948	0.913926	Nontarget	Nontarget	Nontarget	Nontarget
Camkk2	-1.17124	2.42399e-06	RBM46.target	YTHDC2.target	Nontarget	YTHDC2.RBM46.target
Camkmt	0.672242	0.543823	RBM46.target	Nontarget	Nontarget	RBM46.target
Camkv	-0.746036	0.43566	Nontarget	Nontarget	Nontarget	Nontarget
Caml	0.516157	0.511503	RBM46.target	Nontarget	Nontarget	RBM46.target
Camsap1	0.355894	0.0780537	RBM46.target	Nontarget	Nontarget	RBM46.target
Camsap2	1.40458	5.42981e-19	RBM46.target	Nontarget	MEIOC.target	MEIOC.RBM46.target
Camsap3	-1.05905	0.0458155	Nontarget	Nontarget	Nontarget	Nontarget
Camta1	-0.715314	0.117317	RBM46.target	Nontarget	Nontarget	RBM46.target
Camta2	-0.364572	0.410078	Nontarget	Nontarget	Nontarget	Nontarget
Cand1	0.758973	8.15395e-05	RBM46.target	YTHDC2.target	MEIOC.target	MEIOC.YTHDC2.RBM46.target
Cand2	-0.279091	0.528896	Nontarget	Nontarget	Nontarget	Nontarget
Cant1	0.925652	0.0203255	Nontarget	Nontarget	MEIOC.target	MEIOC.target
Canx	0.105614	0.634754	RBM46.target	YTHDC2.target	Nontarget	YTHDC2.RBM46.target
Cap1	-0.170586	0.653425	RBM46.target	Nontarget	Nontarget	RBM46.target
Capn1	-1.55525	0.084411	Nontarget	Nontarget	Nontarget	Nontarget
Capn10	0.119703	0.836201	Nontarget	Nontarget	Nontarget	Nontarget
Capn11	0.997833	0.412599	Nontarget	Nontarget	Nontarget	Nontarget
Capn15	-0.136545	0.776958	Nontarget	Nontarget	Nontarget	Nontarget
Capn2	-1.70978	0.031034	Nontarget	Nontarget	Nontarget	Nontarget
Capn5	-0.215979	0.823857	Nontarget	Nontarget	Nontarget	Nontarget
Capn6	-1.09258	0.00294419	Nontarget	Nontarget	Nontarget	Nontarget
Capn7	0.13501	0.686979	RBM46.target	Nontarget	Nontarget	RBM46.target
Capns1	-0.533345	0.148108	Nontarget	Nontarget	Nontarget	Nontarget
Caprin1	-0.0281363	0.921162	RBM46.target	Nontarget	Nontarget	RBM46.target
Caprin2	-0.110409	0.745375	RBM46.target	Nontarget	Nontarget	RBM46.target
Capza1	0.250789	0.465659	RBM46.target	Nontarget	Nontarget	RBM46.target
Capza2	1.58492	2.46152e-09	RBM46.target	Nontarget	MEIOC.target	MEIOC.RBM46.target
Capzb	-0.369671	0.365529	RBM46.target	Nontarget	Nontarget	RBM46.target
Car5b	-1.18019	0.0239405	Nontarget	Nontarget	Nontarget	Nontarget
Car7	-0.818546	0.432225	Nontarget	Nontarget	Nontarget	Nontarget
Card10	-1.38982	0.0272833	Nontarget	Nontarget	Nontarget	Nontarget
Card6	0.802838	0.186485	Nontarget	Nontarget	Nontarget	Nontarget
Carf	0.584645	0.163413	Nontarget	Nontarget	Nontarget	Nontarget
Carhsp1	0.202627	0.673694	Nontarget	Nontarget	Nontarget	Nontarget
Carm1	-0.294555	0.399322	Nontarget	Nontarget	Nontarget	Nontarget
Carmil1	-1.14766	0.000368157	Nontarget	Nontarget	Nontarget	Nontarget
Carmil3	-0.774012	0.100808	Nontarget	Nontarget	Nontarget	Nontarget
Carnmt1	1.44267	0.000702907	Nontarget	Nontarget	MEIOC.target	MEIOC.target
Carns1	0.125791	0.930636	Nontarget	Nontarget	Nontarget	Nontarget
Cars	0.0251836	0.964534	RBM46.target	Nontarget	Nontarget	RBM46.target
Cars2	-1.8421	0.0477208	RBM46.target	Nontarget	Nontarget	RBM46.target
Casc1	0.990671	0.36802	Nontarget	Nontarget	Nontarget	Nontarget
Casc3	0.76435	0.00026712	RBM46.target	Nontarget	MEIOC.target	MEIOC.RBM46.target
Casc4	1.68287	9.80853e-19	RBM46.target	Nontarget	MEIOC.target	MEIOC.RBM46.target
Casd1	1.74019	0.000105393	Nontarget	Nontarget	MEIOC.target	MEIOC.target
Cask	0.12115	0.793864	RBM46.target	Nontarget	Nontarget	RBM46.target
Caskin1	-0.773895	0.0206375	Nontarget	Nontarget	Nontarget	Nontarget
Caskin2	-0.879835	0.113627	Nontarget	Nontarget	Nontarget	Nontarget
Casp2	-0.336079	0.464491	RBM46.target	Nontarget	Nontarget	RBM46.target
Casp3	2.54808	2.42205e-06	RBM46.target	YTHDC2.target	MEIOC.target	MEIOC.YTHDC2.RBM46.target
Casp6	-1.0527	0.0392247	Nontarget	Nontarget	Nontarget	Nontarget
Casp7	-0.644613	0.370466	RBM46.target	Nontarget	Nontarget	RBM46.target
Casp8	-0.997169	0.132142	Nontarget	Nontarget	Nontarget	Nontarget
Casp8ap2	0.139117	0.540535	RBM46.target	YTHDC2.target	Nontarget	YTHDC2.RBM46.target
Casp9	0.946159	0.0280114	Nontarget	Nontarget	MEIOC.target	MEIOC.target
Casq2	-1.1715	0.175316	Nontarget	Nontarget	Nontarget	Nontarget
Cast	-0.849346	0.050182	Nontarget	Nontarget	Nontarget	Nontarget
Casz1	0.325382	0.509596	RBM46.target	Nontarget	Nontarget	RBM46.target
Cat	0.656146	0.172663	RBM46.target	Nontarget	Nontarget	RBM46.target
Catsper2	0.587056	0.575925	Nontarget	Nontarget	Nontarget	Nontarget
Catsperb	0.957273	0.780299	Nontarget	Nontarget	Nontarget	Nontarget
Catsperd	-2.63172	0.0983312	Nontarget	Nontarget	Nontarget	Nontarget
Catsperg1	0.151893	0.796508	Nontarget	Nontarget	Nontarget	Nontarget
Catsperg2	-0.727029	0.610286	Nontarget	Nontarget	Nontarget	Nontarget
Catsperz	-1.6264	0.598949	Nontarget	Nontarget	Nontarget	Nontarget
Cav1	-1.28598	0.05103	Nontarget	Nontarget	Nontarget	Nontarget
Cavin1	-1.22587	0.0091134	Nontarget	Nontarget	Nontarget	Nontarget
Cavin2	-0.913065	0.229279	Nontarget	Nontarget	Nontarget	Nontarget
Cavin3	-0.518376	0.741664	Nontarget	Nontarget	Nontarget	Nontarget
Cbarp	-0.666357	0.328765	RBM46.target	Nontarget	Nontarget	RBM46.target
Cbfa2t2	1.86708	1.3185e-12	RBM46.target	Nontarget	MEIOC.target	MEIOC.RBM46.target
Cbfa2t3	-1.03102	0.113279	Nontarget	Nontarget	Nontarget	Nontarget
Cbfb	1.42325	3.51978e-07	RBM46.target	YTHDC2.target	MEIOC.target	MEIOC.YTHDC2.RBM46.target
Cbl	0.741805	0.000146389	RBM46.target	Nontarget	MEIOC.target	MEIOC.RBM46.target
Cblb	-0.210471	0.544341	RBM46.target	YTHDC2.target	Nontarget	YTHDC2.RBM46.target
Cbll1	2.48793	7.75673e-21	RBM46.target	Nontarget	MEIOC.target	MEIOC.RBM46.target
Cbln3	-0.227685	0.882749	Nontarget	Nontarget	Nontarget	Nontarget
Cbr1	0.616588	0.575736	Nontarget	Nontarget	Nontarget	Nontarget
Cbr4	0.617713	0.24212	Nontarget	Nontarget	Nontarget	Nontarget
Cbwd1	0.194629	0.746144	RBM46.target	Nontarget	Nontarget	RBM46.target
Cbx1	1.83902	9.59431e-16	RBM46.target	YTHDC2.target	MEIOC.target	MEIOC.YTHDC2.RBM46.target
Cbx2	-0.864292	0.0782062	Nontarget	Nontarget	Nontarget	Nontarget
Cbx3	0.875928	0.00282239	RBM46.target	YTHDC2.target	MEIOC.target	MEIOC.YTHDC2.RBM46.target
Cbx4	-0.254263	0.586024	RBM46.target	YTHDC2.target	Nontarget	YTHDC2.RBM46.target
Cbx5	0.448443	0.0422423	RBM46.target	Nontarget	Nontarget	RBM46.target
Cbx6	-0.341495	0.43566	Nontarget	Nontarget	Nontarget	Nontarget
Cbx7	1.09738	0.122156	Nontarget	Nontarget	Nontarget	Nontarget
Cbx8	-1.40859	0.0887397	Nontarget	Nontarget	Nontarget	Nontarget
Cby1	1.22388	0.061369	RBM46.target	Nontarget	Nontarget	RBM46.target
Cc2d1a	-0.921707	0.0132769	Nontarget	Nontarget	Nontarget	Nontarget
Cc2d1b	-0.621297	0.12055	Nontarget	Nontarget	Nontarget	Nontarget
Cc2d2a	-1.32199	0.0147299	Nontarget	Nontarget	Nontarget	Nontarget
Cc2d2b	-0.797851	0.12522	Nontarget	Nontarget	Nontarget	Nontarget
Ccar1	0.0429183	0.918951	RBM46.target	YTHDC2.target	Nontarget	YTHDC2.RBM46.target
Ccar2	0.173701	0.645949	Nontarget	Nontarget	Nontarget	Nontarget
Ccbe1	-1.23519	0.0473134	Nontarget	Nontarget	Nontarget	Nontarget
Ccdc103	3.59842	0.0281271	Nontarget	Nontarget	MEIOC.target	MEIOC.target
Ccdc106	1.12896	0.374915	Nontarget	Nontarget	Nontarget	Nontarget
Ccdc107	-0.900063	0.539038	Nontarget	Nontarget	Nontarget	Nontarget
Ccdc110	1.99729	0.44629	Nontarget	Nontarget	Nontarget	Nontarget
Ccdc112	-0.12758	0.801596	RBM46.target	Nontarget	Nontarget	RBM46.target
Ccdc113	0.506902	0.760018	Nontarget	Nontarget	Nontarget	Nontarget
Ccdc114	-0.482144	0.492438	Nontarget	Nontarget	Nontarget	Nontarget
Ccdc115	0.285935	0.507207	RBM46.target	Nontarget	Nontarget	RBM46.target
Ccdc117	1.78348	1.23759e-07	RBM46.target	Nontarget	MEIOC.target	MEIOC.RBM46.target
Ccdc12	-0.0173911	0.983601	Nontarget	Nontarget	Nontarget	Nontarget
Ccdc120	-0.631781	0.610705	Nontarget	Nontarget	Nontarget	Nontarget
Ccdc122	1.69273	0.000117201	Nontarget	Nontarget	MEIOC.target	MEIOC.target
Ccdc124	0.303434	0.669568	Nontarget	Nontarget	Nontarget	Nontarget
Ccdc126	2.13944	0.00261381	Nontarget	Nontarget	MEIOC.target	MEIOC.target
Ccdc127	0.311438	0.460341	Nontarget	Nontarget	Nontarget	Nontarget
Ccdc13	-0.0675181	0.953941	Nontarget	Nontarget	Nontarget	Nontarget
Ccdc130	-0.373195	0.613388	Nontarget	Nontarget	Nontarget	Nontarget
Ccdc134	1.81533	0.000969469	Nontarget	Nontarget	MEIOC.target	MEIOC.target
Ccdc136	-0.450963	0.140593	Nontarget	Nontarget	Nontarget	Nontarget
Ccdc137	0.296068	0.686109	Nontarget	Nontarget	Nontarget	Nontarget
Ccdc138	0.688044	0.201471	RBM46.target	Nontarget	Nontarget	RBM46.target
Ccdc14	2.33543	3.34567e-10	RBM46.target	Nontarget	MEIOC.target	MEIOC.RBM46.target
Ccdc141	-1.0876	0.0496824	Nontarget	Nontarget	Nontarget	Nontarget
Ccdc144b	0.698634	0.605703	Nontarget	Nontarget	Nontarget	Nontarget
Ccdc146	0.515653	0.783587	RBM46.target	Nontarget	Nontarget	RBM46.target
Ccdc148	2.21167	0.0977074	Nontarget	Nontarget	Nontarget	Nontarget
Ccdc15	0.0592406	0.889854	RBM46.target	Nontarget	Nontarget	RBM46.target
Ccdc150	-0.94424	0.129338	Nontarget	Nontarget	Nontarget	Nontarget
Ccdc151	-0.147207	0.923379	Nontarget	Nontarget	Nontarget	Nontarget
Ccdc152	-0.695769	0.618215	Nontarget	Nontarget	Nontarget	Nontarget
Ccdc155	-0.797297	0.101338	Nontarget	Nontarget	Nontarget	Nontarget
Ccdc157	1.08534	0.00616862	Nontarget	Nontarget	MEIOC.target	MEIOC.target
Ccdc158	1.08834	0.00127365	RBM46.target	Nontarget	MEIOC.target	MEIOC.RBM46.target
Ccdc160	0.0943178	0.891657	Nontarget	Nontarget	Nontarget	Nontarget
Ccdc162	-0.409941	0.755894	Nontarget	Nontarget	Nontarget	Nontarget
Ccdc163	-0.31367	0.666496	Nontarget	Nontarget	Nontarget	Nontarget
Ccdc167	-0.571726	0.475716	Nontarget	Nontarget	Nontarget	Nontarget
Ccdc170	-1.40386	0.0129104	Nontarget	Nontarget	Nontarget	Nontarget
Ccdc171	-0.489448	0.1119	Nontarget	Nontarget	Nontarget	Nontarget
Ccdc172	1.31674	0.026202	RBM46.target	Nontarget	MEIOC.target	MEIOC.RBM46.target
Ccdc173	0.432293	0.547237	Nontarget	Nontarget	Nontarget	Nontarget
Ccdc174	-0.124296	0.826675	Nontarget	Nontarget	Nontarget	Nontarget
Ccdc175	-0.369167	0.900176	Nontarget	Nontarget	Nontarget	Nontarget
Ccdc18	-0.394625	0.402661	RBM46.target	Nontarget	Nontarget	RBM46.target
Ccdc180	-0.59709	0.486638	Nontarget	Nontarget	Nontarget	Nontarget
Ccdc181	0.0252665	0.958391	RBM46.target	Nontarget	Nontarget	RBM46.target
Ccdc184	2.15157	0.24583	Nontarget	Nontarget	Nontarget	Nontarget
Ccdc186	0.525117	0.0267199	RBM46.target	Nontarget	Nontarget	RBM46.target
Ccdc187	-1.12254	0.262341	Nontarget	Nontarget	Nontarget	Nontarget
Ccdc189	0.148078	0.885597	Nontarget	Nontarget	Nontarget	Nontarget
Ccdc191	-0.146461	0.755386	Nontarget	Nontarget	Nontarget	Nontarget
Ccdc22	0.0116671	0.992418	Nontarget	Nontarget	Nontarget	Nontarget
Ccdc24	-0.463842	0.662572	Nontarget	Nontarget	Nontarget	Nontarget
Ccdc25	0.991004	2.06021e-05	RBM46.target	Nontarget	MEIOC.target	MEIOC.RBM46.target
Ccdc28a	-0.0766423	0.944022	Nontarget	Nontarget	Nontarget	Nontarget
Ccdc28b	-0.171647	0.85667	Nontarget	Nontarget	Nontarget	Nontarget
Ccdc30	0.298262	0.773751	Nontarget	Nontarget	Nontarget	Nontarget
Ccdc32	0.110902	0.942623	Nontarget	Nontarget	Nontarget	Nontarget
Ccdc34	0.3742	0.398938	RBM46.target	Nontarget	Nontarget	RBM46.target
Ccdc36	0.61554	0.16531	RBM46.target	Nontarget	Nontarget	RBM46.target
Ccdc38	1.57081	0.543878	Nontarget	Nontarget	Nontarget	Nontarget
Ccdc39	-0.929509	0.113153	Nontarget	Nontarget	Nontarget	Nontarget
Ccdc40	-0.833914	0.146111	RBM46.target	Nontarget	Nontarget	RBM46.target
Ccdc42	0.682816	0.84518	Nontarget	Nontarget	Nontarget	Nontarget
Ccdc43	2.50091	3.26824e-08	Nontarget	Nontarget	MEIOC.target	MEIOC.target
Ccdc47	2.46329	1.72305e-32	RBM46.target	Nontarget	MEIOC.target	MEIOC.RBM46.target
Ccdc50	2.54861	1.30723e-26	RBM46.target	Nontarget	MEIOC.target	MEIOC.RBM46.target
Ccdc57	-0.883047	0.0216919	Nontarget	Nontarget	Nontarget	Nontarget
Ccdc58	0.422129	0.70413	RBM46.target	Nontarget	Nontarget	RBM46.target
Ccdc59	0.766033	0.0472268	Nontarget	Nontarget	MEIOC.target	MEIOC.target
Ccdc6	-0.893431	0.000613825	RBM46.target	Nontarget	Nontarget	RBM46.target
Ccdc60	-0.0225464	0.988245	Nontarget	Nontarget	Nontarget	Nontarget
Ccdc61	0.120813	0.861222	Nontarget	Nontarget	Nontarget	Nontarget
Ccdc62	-0.0964501	0.895187	Nontarget	Nontarget	Nontarget	Nontarget
Ccdc65	2.23014	0.15412	Nontarget	Nontarget	Nontarget	Nontarget
Ccdc66	-0.054125	0.919709	RBM46.target	Nontarget	Nontarget	RBM46.target
Ccdc71	0.983119	0.0149564	Nontarget	Nontarget	MEIOC.target	MEIOC.target
Ccdc71l	0.887476	0.0285612	Nontarget	Nontarget	MEIOC.target	MEIOC.target
Ccdc73	0.527726	0.259047	RBM46.target	Nontarget	Nontarget	RBM46.target
Ccdc74a	-0.729315	0.620034	Nontarget	Nontarget	Nontarget	Nontarget
Ccdc77	-0.0358326	0.952961	Nontarget	Nontarget	Nontarget	Nontarget
Ccdc7a	5.23699	0.0146259	Nontarget	Nontarget	MEIOC.target	MEIOC.target
Ccdc8	-1.24555	0.00962063	Nontarget	Nontarget	Nontarget	Nontarget
Ccdc80	-0.685694	0.380253	Nontarget	Nontarget	Nontarget	Nontarget
Ccdc82	0.38212	0.283278	RBM46.target	YTHDC2.target	Nontarget	YTHDC2.RBM46.target
Ccdc83	0.519688	0.829661	Nontarget	Nontarget	Nontarget	Nontarget
Ccdc84	-0.315682	0.741228	Nontarget	Nontarget	Nontarget	Nontarget
Ccdc85c	-0.179133	0.775755	RBM46.target	Nontarget	Nontarget	RBM46.target
Ccdc86	0.03639	0.961178	Nontarget	Nontarget	Nontarget	Nontarget
Ccdc87	2.73442	0.00432021	Nontarget	Nontarget	MEIOC.target	MEIOC.target
Ccdc88a	1.07627	1.35054e-06	RBM46.target	Nontarget	MEIOC.target	MEIOC.RBM46.target
Ccdc88b	-0.0341005	0.985186	Nontarget	Nontarget	Nontarget	Nontarget
Ccdc88c	-0.912159	1.22585e-05	RBM46.target	Nontarget	Nontarget	RBM46.target
Ccdc89	0.207608	0.915278	Nontarget	Nontarget	Nontarget	Nontarget
Ccdc9	0.40846	0.44629	Nontarget	Nontarget	Nontarget	Nontarget
Ccdc90b	0.518601	0.269466	RBM46.target	Nontarget	Nontarget	RBM46.target
Ccdc91	1.18773	0.00135537	Nontarget	Nontarget	MEIOC.target	MEIOC.target
Ccdc92	-0.567829	0.0731239	Nontarget	Nontarget	Nontarget	Nontarget
Ccdc93	0.18811	0.6394	Nontarget	Nontarget	Nontarget	Nontarget
Ccdc94	-0.553973	0.575862	Nontarget	Nontarget	Nontarget	Nontarget
Ccdc96	1.00184	0.0946532	Nontarget	Nontarget	Nontarget	Nontarget
Ccdc97	0.806471	0.0516274	Nontarget	Nontarget	Nontarget	Nontarget
Cchcr1	0.681635	0.194246	Nontarget	Nontarget	Nontarget	Nontarget
Ccl25	-0.660929	0.667078	Nontarget	Nontarget	Nontarget	Nontarget
Ccl27a	0.917828	0.51861	Nontarget	Nontarget	Nontarget	Nontarget
Ccm2	0.432871	0.378008	Nontarget	Nontarget	Nontarget	Nontarget
Ccna2	0.954462	0.0059825	RBM46.target	YTHDC2.target	MEIOC.target	MEIOC.YTHDC2.RBM46.target
Ccnb1	0.52598	0.259065	RBM46.target	Nontarget	Nontarget	RBM46.target
Ccnb1ip1	0.0142573	0.990549	Nontarget	Nontarget	Nontarget	Nontarget
Ccnb2	-0.525302	0.426237	RBM46.target	Nontarget	Nontarget	RBM46.target
Ccnb3	-0.43014	0.298991	RBM46.target	Nontarget	Nontarget	RBM46.target
Ccnc	2.22714	5.86241e-07	RBM46.target	Nontarget	MEIOC.target	MEIOC.RBM46.target
Ccnd1	-0.500146	0.224382	RBM46.target	Nontarget	Nontarget	RBM46.target
Ccnd2	-0.910445	0.00859325	Nontarget	YTHDC2.target	Nontarget	YTHDC2.target
Ccnd3	-0.31198	0.727007	Nontarget	Nontarget	Nontarget	Nontarget
Ccndbp1	-0.248074	0.754777	RBM46.target	Nontarget	Nontarget	RBM46.target
Ccne1	1.22465	0.0110202	RBM46.target	Nontarget	MEIOC.target	MEIOC.RBM46.target
Ccne2	-0.553558	0.0428508	RBM46.target	Nontarget	Nontarget	RBM46.target
Ccnf	-0.941448	0.018915	RBM46.target	Nontarget	Nontarget	RBM46.target
Ccng1	0.301605	0.578459	RBM46.target	Nontarget	Nontarget	RBM46.target
Ccng2	-0.170288	0.791437	RBM46.target	Nontarget	Nontarget	RBM46.target
Ccnh	0.409508	0.534239	RBM46.target	Nontarget	Nontarget	RBM46.target
Ccni	1.47022	4.65851e-08	RBM46.target	Nontarget	MEIOC.target	MEIOC.RBM46.target
Ccnj	0.247428	0.673694	RBM46.target	YTHDC2.target	Nontarget	YTHDC2.RBM46.target
Ccnjl	-1.36483	0.0131946	Nontarget	Nontarget	Nontarget	Nontarget
Ccnk	-0.292018	0.350944	RBM46.target	Nontarget	Nontarget	RBM46.target
Ccnl1	1.80581	6.2884e-08	Nontarget	Nontarget	MEIOC.target	MEIOC.target
Ccnl2	0.976085	0.00052888	Nontarget	Nontarget	MEIOC.target	MEIOC.target
Ccnt1	1.87729	5.73525e-23	RBM46.target	Nontarget	MEIOC.target	MEIOC.RBM46.target
Ccnt2	1.33427	4.93836e-10	Nontarget	Nontarget	MEIOC.target	MEIOC.target
Ccny	0.0416375	0.916344	RBM46.target	Nontarget	Nontarget	RBM46.target
Ccnyl1	0.266213	0.533374	RBM46.target	Nontarget	Nontarget	RBM46.target
Ccp110	0.28802	0.185979	RBM46.target	Nontarget	Nontarget	RBM46.target
Ccpg1	0.674703	0.0102978	RBM46.target	Nontarget	MEIOC.target	MEIOC.RBM46.target
Ccpg1os	-0.433189	0.707329	Nontarget	Nontarget	Nontarget	Nontarget
Ccs	-0.750981	0.56425	Nontarget	Nontarget	Nontarget	Nontarget
Ccser2	1.0877	8.4156e-07	RBM46.target	Nontarget	MEIOC.target	MEIOC.RBM46.target
Cct2	-0.423928	0.0907902	RBM46.target	Nontarget	Nontarget	RBM46.target
Cct3	-0.341773	0.199538	RBM46.target	Nontarget	Nontarget	RBM46.target
Cct4	-0.0855836	0.843782	RBM46.target	Nontarget	Nontarget	RBM46.target
Cct5	-0.27771	0.378061	RBM46.target	Nontarget	Nontarget	RBM46.target
Cct6b	-2.21311	0.28455	Nontarget	Nontarget	Nontarget	Nontarget
Cct7	0.152399	0.649672	RBM46.target	Nontarget	Nontarget	RBM46.target
Cct8	-0.247281	0.388733	RBM46.target	Nontarget	Nontarget	RBM46.target
Ccz1	0.806117	0.0411482	RBM46.target	Nontarget	MEIOC.target	MEIOC.RBM46.target
Cd151	-0.701286	0.204916	Nontarget	Nontarget	Nontarget	Nontarget
Cd164	0.555329	0.00936459	RBM46.target	Nontarget	Nontarget	RBM46.target
Cd200	-0.571557	0.414355	Nontarget	Nontarget	Nontarget	Nontarget
Cd209c	0.396269	0.36577	Nontarget	Nontarget	Nontarget	Nontarget
Cd248	-1.19576	0.116085	Nontarget	Nontarget	Nontarget	Nontarget
Cd24a	0.00615075	0.996153	Nontarget	Nontarget	Nontarget	Nontarget
Cd274	0.677877	0.386537	Nontarget	Nontarget	Nontarget	Nontarget
Cd276	-1.29084	0.205494	Nontarget	Nontarget	Nontarget	Nontarget
Cd2ap	0.145339	0.526248	RBM46.target	Nontarget	Nontarget	RBM46.target
Cd2bp2	1.70606	1.55884e-06	RBM46.target	Nontarget	MEIOC.target	MEIOC.RBM46.target
Cd300a	-0.708165	0.43302	Nontarget	Nontarget	Nontarget	Nontarget
Cd302	-0.695355	0.624063	Nontarget	Nontarget	Nontarget	Nontarget
Cd320	-0.767365	0.300476	Nontarget	Nontarget	Nontarget	Nontarget
Cd34	-1.1372	0.017232	Nontarget	Nontarget	Nontarget	Nontarget
Cd3eap	-0.380551	0.429989	Nontarget	Nontarget	Nontarget	Nontarget
Cd40	-1.28321	0.357636	Nontarget	Nontarget	Nontarget	Nontarget
Cd47	-0.0520293	0.922732	RBM46.target	Nontarget	Nontarget	RBM46.target
Cd59a	-0.69261	0.244171	Nontarget	Nontarget	Nontarget	Nontarget
Cd63	0.342122	0.789935	Nontarget	Nontarget	Nontarget	Nontarget
Cd81	-0.804855	0.0526652	Nontarget	Nontarget	Nontarget	Nontarget
Cd82	1.13104	0.0943262	Nontarget	Nontarget	Nontarget	Nontarget
Cd84	0.010726	0.990208	Nontarget	Nontarget	Nontarget	Nontarget
Cd9	-0.31162	0.825266	RBM46.target	Nontarget	Nontarget	RBM46.target
Cd93	-1.06492	0.0760268	Nontarget	Nontarget	Nontarget	Nontarget
Cd99l2	-0.992934	0.0335883	Nontarget	Nontarget	Nontarget	Nontarget
Cdadc1	-0.316821	0.573761	Nontarget	Nontarget	Nontarget	Nontarget
Cdan1	0.334364	0.322879	Nontarget	Nontarget	Nontarget	Nontarget
Cdc123	0.116041	0.868144	Nontarget	Nontarget	Nontarget	Nontarget
Cdc14a	0.0805458	0.915938	Nontarget	Nontarget	Nontarget	Nontarget
Cdc14b	0.293205	0.406935	RBM46.target	Nontarget	Nontarget	RBM46.target
Cdc16	-0.240194	0.66612	RBM46.target	Nontarget	Nontarget	RBM46.target
Cdc20	0.52511	0.271035	Nontarget	Nontarget	Nontarget	Nontarget
Cdc23	-0.251901	0.529582	RBM46.target	Nontarget	Nontarget	RBM46.target
Cdc25a	1.28866	2.02647e-07	RBM46.target	YTHDC2.target	MEIOC.target	MEIOC.YTHDC2.RBM46.target
Cdc25b	-0.639977	0.381527	Nontarget	Nontarget	Nontarget	Nontarget
Cdc25c	-0.913579	0.528252	Nontarget	Nontarget	Nontarget	Nontarget
Cdc26	1.88655	0.0127901	RBM46.target	Nontarget	MEIOC.target	MEIOC.RBM46.target
Cdc27	2.8973	3.04101e-48	RBM46.target	Nontarget	MEIOC.target	MEIOC.RBM46.target
Cdc34	0.111979	0.85776	RBM46.target	Nontarget	Nontarget	RBM46.target
Cdc37	-0.256326	0.449722	Nontarget	Nontarget	Nontarget	Nontarget
Cdc37l1	1.57945	4.51959e-13	RBM46.target	Nontarget	MEIOC.target	MEIOC.RBM46.target
Cdc40	1.03793	0.000959242	RBM46.target	Nontarget	MEIOC.target	MEIOC.RBM46.target
Cdc42	0.915819	6.67199e-05	RBM46.target	Nontarget	MEIOC.target	MEIOC.RBM46.target
Cdc42bpa	-0.468642	0.080085	RBM46.target	Nontarget	Nontarget	RBM46.target
Cdc42bpb	-0.896449	0.00182957	Nontarget	Nontarget	Nontarget	Nontarget
Cdc42bpg	-0.0326831	0.95091	Nontarget	Nontarget	Nontarget	Nontarget
Cdc42ep1	-0.79745	0.460825	Nontarget	Nontarget	Nontarget	Nontarget
Cdc42ep3	2.5184	2.75238e-06	Nontarget	Nontarget	MEIOC.target	MEIOC.target
Cdc42ep4	1.95101	7.27232e-08	Nontarget	Nontarget	MEIOC.target	MEIOC.target
Cdc42ep5	-1.6336	0.0550484	Nontarget	Nontarget	Nontarget	Nontarget
Cdc42se1	-0.192817	0.554774	Nontarget	Nontarget	Nontarget	Nontarget
Cdc42se2	0.315661	0.347034	RBM46.target	Nontarget	Nontarget	RBM46.target
Cdc45	-0.088999	0.878198	Nontarget	Nontarget	Nontarget	Nontarget
Cdc5l	-0.625165	0.0131836	RBM46.target	Nontarget	Nontarget	RBM46.target
Cdc6	0.557889	0.322991	Nontarget	Nontarget	Nontarget	Nontarget
Cdc7	1.29431	0.000143546	RBM46.target	Nontarget	MEIOC.target	MEIOC.RBM46.target
Cdc73	1.50616	9.08584e-17	RBM46.target	Nontarget	MEIOC.target	MEIOC.RBM46.target
Cdca2	0.156727	0.740887	RBM46.target	Nontarget	Nontarget	RBM46.target
Cdca3	0.426198	0.425039	Nontarget	Nontarget	Nontarget	Nontarget
Cdca4	1.59385	0.000144284	Nontarget	Nontarget	MEIOC.target	MEIOC.target
Cdca5	1.45496	0.002932	RBM46.target	Nontarget	MEIOC.target	MEIOC.RBM46.target
Cdca7	1.19239	0.000730631	RBM46.target	Nontarget	MEIOC.target	MEIOC.RBM46.target
Cdca7l	-0.406562	0.502574	RBM46.target	Nontarget	Nontarget	RBM46.target
Cdca8	0.529104	0.179668	Nontarget	Nontarget	Nontarget	Nontarget
Cdh11	-0.933079	0.248452	Nontarget	Nontarget	Nontarget	Nontarget
Cdh2	-1.18753	2.01785e-05	RBM46.target	Nontarget	Nontarget	RBM46.target
Cdh23	-1.18302	0.000497602	RBM46.target	Nontarget	Nontarget	RBM46.target
Cdh24	-0.0926192	0.949271	Nontarget	Nontarget	Nontarget	Nontarget
Cdh3	-1.41757	0.0750454	Nontarget	Nontarget	Nontarget	Nontarget
Cdh5	-0.848658	0.0801465	Nontarget	Nontarget	Nontarget	Nontarget
Cdip1	0.924301	0.0115189	RBM46.target	Nontarget	MEIOC.target	MEIOC.RBM46.target
Cdipt	-0.398702	0.722101	Nontarget	Nontarget	Nontarget	Nontarget
Cdk1	-0.795959	0.187779	RBM46.target	Nontarget	Nontarget	RBM46.target
Cdk10	0.490679	0.418512	Nontarget	Nontarget	Nontarget	Nontarget
Cdk11b	-0.482347	0.145414	RBM46.target	Nontarget	Nontarget	RBM46.target
Cdk12	-0.162944	0.577776	RBM46.target	Nontarget	Nontarget	RBM46.target
Cdk13	0.288747	0.139656	RBM46.target	Nontarget	Nontarget	RBM46.target
Cdk14	-0.0755983	0.922512	Nontarget	Nontarget	Nontarget	Nontarget
Cdk15	-0.52175	0.378008	Nontarget	Nontarget	Nontarget	Nontarget
Cdk16	-0.712773	0.00356741	Nontarget	Nontarget	Nontarget	Nontarget
Cdk17	1.36438	4.28899e-06	RBM46.target	Nontarget	MEIOC.target	MEIOC.RBM46.target
Cdk19	1.67815	3.35408e-15	RBM46.target	Nontarget	MEIOC.target	MEIOC.RBM46.target
Cdk2	-0.0834961	0.854135	RBM46.target	Nontarget	Nontarget	RBM46.target
Cdk20	1.4847	0.1114	Nontarget	Nontarget	Nontarget	Nontarget
Cdk2ap1	-0.656722	0.398938	Nontarget	Nontarget	Nontarget	Nontarget
Cdk2ap2	-0.210067	0.874512	Nontarget	Nontarget	Nontarget	Nontarget
Cdk4	0.263354	0.699737	Nontarget	Nontarget	Nontarget	Nontarget
Cdk5	-0.72381	0.0877473	Nontarget	Nontarget	Nontarget	Nontarget
Cdk5r1	-0.169363	0.873708	RBM46.target	Nontarget	Nontarget	RBM46.target
Cdk5rap1	0.0459145	0.96245	Nontarget	Nontarget	Nontarget	Nontarget
Cdk5rap2	-0.896654	0.000514323	Nontarget	Nontarget	Nontarget	Nontarget
Cdk5rap3	-0.223309	0.720429	Nontarget	Nontarget	Nontarget	Nontarget
Cdk6	-0.571313	0.111332	Nontarget	Nontarget	Nontarget	Nontarget
Cdk7	0.157087	0.822454	RBM46.target	Nontarget	Nontarget	RBM46.target
Cdk8	1.35261	2.08355e-07	RBM46.target	YTHDC2.target	MEIOC.target	MEIOC.YTHDC2.RBM46.target
Cdk9	0.0686517	0.90712	Nontarget	Nontarget	Nontarget	Nontarget
Cdkal1	-0.798626	0.0928075	RBM46.target	YTHDC2.target	Nontarget	YTHDC2.RBM46.target
Cdkl2	0.710991	0.109009	RBM46.target	Nontarget	Nontarget	RBM46.target
Cdkl3	-0.270179	0.691874	Nontarget	Nontarget	Nontarget	Nontarget
Cdkl4	3.22739	0.155093	Nontarget	Nontarget	Nontarget	Nontarget
Cdkl5	0.817311	0.0152535	RBM46.target	Nontarget	MEIOC.target	MEIOC.RBM46.target
Cdkn1b	-1.27171	0.0131689	Nontarget	Nontarget	Nontarget	Nontarget
Cdkn2a	0.423899	0.71553	RBM46.target	Nontarget	Nontarget	RBM46.target
Cdkn2aip	1.465	1.77497e-06	RBM46.target	Nontarget	MEIOC.target	MEIOC.RBM46.target
Cdkn2aipnl	1.63854	0.00069117	RBM46.target	Nontarget	MEIOC.target	MEIOC.RBM46.target
Cdkn2b	0.137565	0.93038	Nontarget	Nontarget	Nontarget	Nontarget
Cdkn2c	2.20737	8.6908e-05	RBM46.target	Nontarget	MEIOC.target	MEIOC.RBM46.target
Cdkn2d	0.912277	0.307888	Nontarget	Nontarget	Nontarget	Nontarget
Cdkn3	0.302418	0.85618	RBM46.target	Nontarget	Nontarget	RBM46.target
Cdnf	1.5439	0.0280114	Nontarget	Nontarget	MEIOC.target	MEIOC.target
Cdo1	-0.818949	0.451937	Nontarget	Nontarget	Nontarget	Nontarget
Cdon	0.112268	0.804901	RBM46.target	Nontarget	Nontarget	RBM46.target
Cdpf1	0.485923	0.756986	Nontarget	Nontarget	Nontarget	Nontarget
Cdr2	1.02897	0.00463425	RBM46.target	Nontarget	MEIOC.target	MEIOC.RBM46.target
Cdr2l	-0.66199	0.324402	Nontarget	Nontarget	Nontarget	Nontarget
Cds1	-0.173596	0.834878	Nontarget	Nontarget	Nontarget	Nontarget
Cds2	0.332709	0.195908	Nontarget	Nontarget	Nontarget	Nontarget
Cdt1	-1.54085	0.0127076	Nontarget	Nontarget	Nontarget	Nontarget
Cdv3	1.37802	4.05388e-14	RBM46.target	YTHDC2.target	MEIOC.target	MEIOC.YTHDC2.RBM46.target
Cdyl	-0.215478	0.588482	RBM46.target	Nontarget	Nontarget	RBM46.target
Cdyl2	-0.617184	0.177558	Nontarget	Nontarget	Nontarget	Nontarget
Cebpg	2.12443	1.33516e-14	RBM46.target	Nontarget	MEIOC.target	MEIOC.RBM46.target
Cebpz	-0.271564	0.392833	RBM46.target	Nontarget	Nontarget	RBM46.target
Cebpzos	-0.0130654	0.991946	RBM46.target	Nontarget	Nontarget	RBM46.target
Cecr2	0.082572	0.735136	RBM46.target	Nontarget	Nontarget	RBM46.target
Celf1	0.60921	0.000414521	RBM46.target	Nontarget	MEIOC.target	MEIOC.RBM46.target
Celf2	-0.56919	0.0329272	RBM46.target	Nontarget	Nontarget	RBM46.target
Celf4	1.52322	0.00853202	Nontarget	Nontarget	MEIOC.target	MEIOC.target
Celf5	0.49957	0.674208	Nontarget	Nontarget	Nontarget	Nontarget
Celf6	1.48908	0.287851	Nontarget	Nontarget	Nontarget	Nontarget
Celsr1	-1.53738	0.0128923	Nontarget	Nontarget	Nontarget	Nontarget
Celsr2	-0.98309	0.0265756	Nontarget	Nontarget	Nontarget	Nontarget
Cemip	-1.33347	0.188718	Nontarget	Nontarget	Nontarget	Nontarget
Cenpa	-0.116963	0.913899	RBM46.target	Nontarget	Nontarget	RBM46.target
Cenpb	-0.719675	0.0383948	Nontarget	Nontarget	Nontarget	Nontarget
Cenpc1	0.114871	0.806035	RBM46.target	Nontarget	Nontarget	RBM46.target
Cenpe	-0.991236	0.0032716	RBM46.target	Nontarget	Nontarget	RBM46.target
Cenpf	-0.738068	2.33391e-05	RBM46.target	YTHDC2.target	Nontarget	YTHDC2.RBM46.target
Cenph	0.275309	0.755195	RBM46.target	Nontarget	Nontarget	RBM46.target
Cenpi	0.0343471	0.969476	Nontarget	Nontarget	Nontarget	Nontarget
Cenpj	-0.105174	0.794871	RBM46.target	Nontarget	Nontarget	RBM46.target
Cenpk	0.14684	0.885574	Nontarget	Nontarget	Nontarget	Nontarget
Cenpl	1.19281	0.0695722	RBM46.target	Nontarget	Nontarget	RBM46.target
Cenpm	-0.00652961	0.995554	Nontarget	Nontarget	Nontarget	Nontarget
Cenpn	1.07029	0.068377	RBM46.target	Nontarget	Nontarget	RBM46.target
Cenpo	-1.46963	8.23172e-05	Nontarget	Nontarget	Nontarget	Nontarget
Cenpp	-0.695371	0.162504	Nontarget	Nontarget	Nontarget	Nontarget
Cenpq	-0.118369	0.886416	RBM46.target	Nontarget	Nontarget	RBM46.target
Cenpt	-0.0303343	0.974031	Nontarget	Nontarget	Nontarget	Nontarget
Cenpu	0.51301	0.539828	RBM46.target	Nontarget	Nontarget	RBM46.target
Cenpv	0.0681339	0.942097	Nontarget	Nontarget	Nontarget	Nontarget
Cenpw	-0.65688	0.303525	Nontarget	Nontarget	Nontarget	Nontarget
Cep104	1.35964	5.39422e-06	RBM46.target	Nontarget	MEIOC.target	MEIOC.RBM46.target
Cep112	-0.943249	0.00228299	Nontarget	Nontarget	Nontarget	Nontarget
Cep120	0.317286	0.357766	RBM46.target	Nontarget	Nontarget	RBM46.target
Cep126	0.232972	0.540012	RBM46.target	Nontarget	Nontarget	RBM46.target
Cep128	-0.718856	0.0327919	Nontarget	Nontarget	Nontarget	Nontarget
Cep131	-0.528503	0.244201	Nontarget	Nontarget	Nontarget	Nontarget
Cep135	1.08955	6.19635e-05	RBM46.target	Nontarget	MEIOC.target	MEIOC.RBM46.target
Cep152	-0.28513	0.576831	Nontarget	Nontarget	Nontarget	Nontarget
Cep162	-0.794899	0.0116599	Nontarget	Nontarget	Nontarget	Nontarget
Cep164	-0.610719	0.0645745	Nontarget	Nontarget	Nontarget	Nontarget
Cep170	1.06359	2.25105e-08	RBM46.target	Nontarget	MEIOC.target	MEIOC.RBM46.target
Cep170b	-0.713607	0.0069842	RBM46.target	Nontarget	Nontarget	RBM46.target
Cep19	1.44454	0.00927074	RBM46.target	Nontarget	MEIOC.target	MEIOC.RBM46.target
Cep192	-0.404034	0.0959715	RBM46.target	Nontarget	Nontarget	RBM46.target
Cep250	-0.699056	0.0212577	Nontarget	Nontarget	Nontarget	Nontarget
Cep290	-1.44221	1.10206e-05	RBM46.target	Nontarget	Nontarget	RBM46.target
Cep295	-0.961972	0.000176145	RBM46.target	Nontarget	Nontarget	RBM46.target
Cep295nl	-0.813729	0.564745	Nontarget	Nontarget	Nontarget	Nontarget
Cep350	-0.516754	0.0713983	RBM46.target	Nontarget	Nontarget	RBM46.target
Cep41	1.39375	0.00277616	RBM46.target	Nontarget	MEIOC.target	MEIOC.RBM46.target
Cep44	0.241207	0.802495	Nontarget	Nontarget	Nontarget	Nontarget
Cep55	-0.24162	0.661304	RBM46.target	Nontarget	Nontarget	RBM46.target
Cep57	2.1745	1.02146e-12	RBM46.target	Nontarget	MEIOC.target	MEIOC.RBM46.target
Cep57l1	1.83976	0.000203288	RBM46.target	Nontarget	MEIOC.target	MEIOC.RBM46.target
Cep63	0.0192838	0.966951	Nontarget	Nontarget	Nontarget	Nontarget
Cep68	0.445831	0.228119	RBM46.target	Nontarget	Nontarget	RBM46.target
Cep70	-0.686377	0.0317721	RBM46.target	Nontarget	Nontarget	RBM46.target
Cep72	0.277051	0.59769	Nontarget	Nontarget	Nontarget	Nontarget
Cep76	3.05038	3.05213e-18	RBM46.target	YTHDC2.target	MEIOC.target	MEIOC.YTHDC2.RBM46.target
Cep78	0.50814	0.219652	Nontarget	Nontarget	Nontarget	Nontarget
Cep83	-0.267122	0.375667	RBM46.target	Nontarget	Nontarget	RBM46.target
Cep85	0.49181	0.010464	Nontarget	Nontarget	Nontarget	Nontarget
Cep85l	2.01219	2.48333e-11	RBM46.target	Nontarget	MEIOC.target	MEIOC.RBM46.target
Cep89	-0.503048	0.330553	RBM46.target	Nontarget	Nontarget	RBM46.target
Cep95	-0.220647	0.669237	RBM46.target	Nontarget	Nontarget	RBM46.target
Cep97	1.84582	8.85653e-12	Nontarget	Nontarget	MEIOC.target	MEIOC.target
Cept1	1.89908	5.57383e-05	RBM46.target	Nontarget	MEIOC.target	MEIOC.RBM46.target
Cercam	-0.481435	0.525679	Nontarget	Nontarget	Nontarget	Nontarget
Cerk	-0.801287	0.00576428	Nontarget	Nontarget	Nontarget	Nontarget
Cers2	0.0193604	0.978836	Nontarget	Nontarget	Nontarget	Nontarget
Cers3	0.574692	0.789315	Nontarget	Nontarget	Nontarget	Nontarget
Cers4	1.00407	0.135848	Nontarget	Nontarget	Nontarget	Nontarget
Cers5	0.30921	0.485528	RBM46.target	Nontarget	Nontarget	RBM46.target
Cers6	-1.08349	0.004437	RBM46.target	Nontarget	Nontarget	RBM46.target
Ces2b	-0.342089	0.663306	Nontarget	Nontarget	Nontarget	Nontarget
Ces2g	-0.291636	0.823571	Nontarget	Nontarget	Nontarget	Nontarget
Cetn1	0.801118	0.70493	Nontarget	Nontarget	Nontarget	Nontarget
Cetn2	-0.816077	0.367368	Nontarget	Nontarget	Nontarget	Nontarget
Cetn3	1.25912	0.00152614	RBM46.target	Nontarget	MEIOC.target	MEIOC.RBM46.target
Cetn4	-0.655948	0.4905	Nontarget	Nontarget	Nontarget	Nontarget
Cfap161	1.26513	0.490998	Nontarget	Nontarget	Nontarget	Nontarget
Cfap20	-0.264021	0.63235	Nontarget	Nontarget	Nontarget	Nontarget
Cfap206	1.39787	0.558045	Nontarget	Nontarget	Nontarget	Nontarget
Cfap221	-2.00656	0.434992	Nontarget	Nontarget	Nontarget	Nontarget
Cfap36	0.624264	0.0795823	Nontarget	Nontarget	Nontarget	Nontarget
Cfap43	-0.637104	0.334116	Nontarget	Nontarget	Nontarget	Nontarget
Cfap44	1.0471	0.209066	Nontarget	Nontarget	Nontarget	Nontarget
Cfap45	0.621648	0.685295	Nontarget	Nontarget	Nontarget	Nontarget
Cfap46	0.383692	0.631014	Nontarget	Nontarget	Nontarget	Nontarget
Cfap52	2.25273	0.351785	Nontarget	Nontarget	Nontarget	Nontarget
Cfap53	-0.140465	0.909667	Nontarget	Nontarget	Nontarget	Nontarget
Cfap54	-0.145834	0.833604	Nontarget	Nontarget	Nontarget	Nontarget
Cfap57	-1.46748	0.146111	Nontarget	Nontarget	Nontarget	Nontarget
Cfap58	4.78596	0.0509368	Nontarget	Nontarget	Nontarget	Nontarget
Cfap61	-0.111391	0.927196	RBM46.target	Nontarget	Nontarget	RBM46.target
Cfap65	-0.603544	0.645034	Nontarget	Nontarget	Nontarget	Nontarget
Cfap69	-0.202323	0.84213	Nontarget	Nontarget	Nontarget	Nontarget
Cfap70	-0.530196	0.715868	Nontarget	Nontarget	Nontarget	Nontarget
Cfap74	0.0258678	0.976199	Nontarget	Nontarget	Nontarget	Nontarget
Cfap97	0.476066	0.179547	Nontarget	Nontarget	Nontarget	Nontarget
Cfap99	-0.975507	0.593958	Nontarget	Nontarget	Nontarget	Nontarget
Cfdp1	0.579606	0.0378832	RBM46.target	Nontarget	Nontarget	RBM46.target
Cfh	-1.08333	0.153106	Nontarget	Nontarget	Nontarget	Nontarget
Cfl1	-0.112865	0.710815	RBM46.target	Nontarget	Nontarget	RBM46.target
Cfl2	0.832632	0.0301601	RBM46.target	Nontarget	MEIOC.target	MEIOC.RBM46.target
Cflar	-0.990185	5.46505e-05	Nontarget	Nontarget	Nontarget	Nontarget
Cftr	1.62546	0.00446416	Nontarget	Nontarget	MEIOC.target	MEIOC.target
Cggbp1	3.34351	2.144e-38	RBM46.target	YTHDC2.target	MEIOC.target	MEIOC.YTHDC2.RBM46.target
Cgn	-0.787214	0.00279387	Nontarget	Nontarget	Nontarget	Nontarget
Cgnl1	-0.979711	0.00275662	RBM46.target	Nontarget	Nontarget	RBM46.target
Cgrrf1	0.787301	0.463977	Nontarget	Nontarget	Nontarget	Nontarget
Chaf1a	-1.00956	1.7556e-05	Nontarget	Nontarget	Nontarget	Nontarget
Chaf1b	0.0876585	0.941567	Nontarget	Nontarget	Nontarget	Nontarget
Champ1	0.445994	0.149106	RBM46.target	Nontarget	Nontarget	RBM46.target
Chchd1	1.31477	0.175922	Nontarget	Nontarget	Nontarget	Nontarget
Chchd10	-0.52404	0.589186	Nontarget	Nontarget	Nontarget	Nontarget
Chchd2	-0.186018	0.737701	RBM46.target	YTHDC2.target	Nontarget	YTHDC2.RBM46.target
Chchd3	0.486534	0.305293	RBM46.target	Nontarget	Nontarget	RBM46.target
Chchd4	2.00175	4.0523e-05	RBM46.target	Nontarget	MEIOC.target	MEIOC.RBM46.target
Chchd6	-1.15339	0.158572	Nontarget	Nontarget	Nontarget	Nontarget
Chchd7	2.15701	0.0564373	Nontarget	Nontarget	Nontarget	Nontarget
Chd1	0.103533	0.73353	RBM46.target	Nontarget	Nontarget	RBM46.target
Chd1l	-0.912518	0.00481486	Nontarget	Nontarget	Nontarget	Nontarget
Chd2	0.213161	0.473415	Nontarget	Nontarget	Nontarget	Nontarget
Chd3	-0.860078	0.00142969	RBM46.target	Nontarget	Nontarget	RBM46.target
Chd3os	-0.48517	0.494947	RBM46.target	Nontarget	Nontarget	RBM46.target
Chd4	-1.00516	0.000107135	RBM46.target	Nontarget	Nontarget	RBM46.target
Chd5	-0.551561	0.18388	Nontarget	Nontarget	Nontarget	Nontarget
Chd6	-0.705527	0.00205606	RBM46.target	Nontarget	Nontarget	RBM46.target
Chd7	-0.967495	0.0178281	RBM46.target	Nontarget	Nontarget	RBM46.target
Chd8	-1.20698	9.89108e-06	RBM46.target	Nontarget	Nontarget	RBM46.target
Chd9	1.43505	6.87527e-10	RBM46.target	Nontarget	MEIOC.target	MEIOC.RBM46.target
Chdh	-1.10989	0.0589429	Nontarget	Nontarget	Nontarget	Nontarget
Chek1	-0.126254	0.86816	RBM46.target	Nontarget	Nontarget	RBM46.target
Chek2	-0.570524	0.343868	Nontarget	Nontarget	Nontarget	Nontarget
Cherp	-0.578988	0.0295225	RBM46.target	Nontarget	Nontarget	RBM46.target
Chfr	-0.222596	0.619879	RBM46.target	Nontarget	Nontarget	RBM46.target
Chga	-0.544517	0.653425	Nontarget	Nontarget	Nontarget	Nontarget
Chgb	0.382233	0.82969	Nontarget	Nontarget	Nontarget	Nontarget
Chic1	0.436673	0.210537	RBM46.target	Nontarget	Nontarget	RBM46.target
Chic2	0.78276	0.00559849	Nontarget	Nontarget	MEIOC.target	MEIOC.target
Chid1	0.344447	0.448683	RBM46.target	Nontarget	Nontarget	RBM46.target
Chka	-0.0172566	0.968087	RBM46.target	Nontarget	Nontarget	RBM46.target
Chkb	-0.641946	0.35952	Nontarget	Nontarget	Nontarget	Nontarget
Chm	0.385854	0.575675	Nontarget	Nontarget	Nontarget	Nontarget
Chml	0.873447	0.00180162	RBM46.target	Nontarget	MEIOC.target	MEIOC.RBM46.target
Chmp1a	0.472267	0.441791	RBM46.target	Nontarget	Nontarget	RBM46.target
Chmp1b	1.94829	9.73649e-06	RBM46.target	Nontarget	MEIOC.target	MEIOC.RBM46.target
Chmp2a	0.499666	0.27508	Nontarget	Nontarget	Nontarget	Nontarget
Chmp2b	0.763449	0.141604	RBM46.target	Nontarget	Nontarget	RBM46.target
Chmp3	1.42626	2.67985e-07	Nontarget	Nontarget	MEIOC.target	MEIOC.target
Chmp4b	0.509554	0.109172	RBM46.target	Nontarget	Nontarget	RBM46.target
Chmp5	1.477	0.00054965	RBM46.target	Nontarget	MEIOC.target	MEIOC.RBM46.target
Chmp6	0.452712	0.586188	Nontarget	Nontarget	Nontarget	Nontarget
Chmp7	0.313823	0.33536	RBM46.target	Nontarget	Nontarget	RBM46.target
Chn1	0.320635	0.36498	RBM46.target	Nontarget	Nontarget	RBM46.target
Chordc1	1.36582	3.63918e-05	RBM46.target	Nontarget	MEIOC.target	MEIOC.RBM46.target
Chp1	0.810842	0.0594305	RBM46.target	Nontarget	Nontarget	RBM46.target
Chp2	-1.36915	0.0006969	Nontarget	Nontarget	Nontarget	Nontarget
Chpf	-0.224727	0.706123	Nontarget	Nontarget	Nontarget	Nontarget
Chpf2	0.157591	0.855088	Nontarget	Nontarget	Nontarget	Nontarget
Chpt1	0.269755	0.533915	RBM46.target	Nontarget	Nontarget	RBM46.target
Chrac1	0.329959	0.661767	Nontarget	Nontarget	Nontarget	Nontarget
Chrdl1	-1.38623	0.132209	Nontarget	Nontarget	Nontarget	Nontarget
Chrna4	-0.524084	0.648525	Nontarget	Nontarget	Nontarget	Nontarget
Chrna7	-0.423763	0.756564	Nontarget	Nontarget	Nontarget	Nontarget
Chst1	1.13099	0.203322	Nontarget	Nontarget	Nontarget	Nontarget
Chst10	-0.0756314	0.953898	Nontarget	Nontarget	Nontarget	Nontarget
Chst11	-0.565058	0.615614	Nontarget	Nontarget	Nontarget	Nontarget
Chst12	-1.2425	0.207191	Nontarget	Nontarget	Nontarget	Nontarget
Chst15	-0.347978	0.630795	Nontarget	Nontarget	Nontarget	Nontarget
Chst2	-1.00151	0.216648	Nontarget	Nontarget	Nontarget	Nontarget
Chst3	-1.27491	0.0673401	Nontarget	Nontarget	Nontarget	Nontarget
Chsy1	1.09843	0.000267964	RBM46.target	YTHDC2.target	MEIOC.target	MEIOC.YTHDC2.RBM46.target
Chtf18	-0.884958	0.0962968	Nontarget	Nontarget	Nontarget	Nontarget
Chtf8	-0.173884	0.68017	Nontarget	Nontarget	Nontarget	Nontarget
Chtop	0.381844	0.33536	RBM46.target	Nontarget	Nontarget	RBM46.target
Chuk	0.727221	0.00207823	RBM46.target	Nontarget	MEIOC.target	MEIOC.RBM46.target
Churc1	0.34773	0.790327	Nontarget	Nontarget	Nontarget	Nontarget
Ciao1	0.632636	0.239679	RBM46.target	Nontarget	Nontarget	RBM46.target
Ciapin1	0.433909	0.385411	Nontarget	Nontarget	Nontarget	Nontarget
Ciart	-0.00962588	0.994093	Nontarget	Nontarget	Nontarget	Nontarget
Cib1	0.976194	0.209836	Nontarget	Nontarget	Nontarget	Nontarget
Cic	-0.300038	0.210593	RBM46.target	YTHDC2.target	Nontarget	YTHDC2.RBM46.target
Cidea	-1.99411	0.121526	Nontarget	Nontarget	Nontarget	Nontarget
Cinp	0.36952	0.578281	RBM46.target	Nontarget	Nontarget	RBM46.target
Cipc	1.55309	3.06457e-06	RBM46.target	Nontarget	MEIOC.target	MEIOC.RBM46.target
Cir1	-0.343944	0.424079	Nontarget	Nontarget	Nontarget	Nontarget
Cirbp	-0.092166	0.865439	RBM46.target	Nontarget	Nontarget	RBM46.target
Cisd1	0.806227	0.283883	RBM46.target	Nontarget	Nontarget	RBM46.target
Cisd2	1.21915	0.00648556	RBM46.target	Nontarget	MEIOC.target	MEIOC.RBM46.target
Cish	-0.229252	0.818353	Nontarget	Nontarget	Nontarget	Nontarget
Cit	-1.12392	9.00697e-05	Nontarget	Nontarget	Nontarget	Nontarget
Cited1	-1.47194	0.0168868	Nontarget	Nontarget	Nontarget	Nontarget
Cited2	-1.4955	0.000590528	Nontarget	YTHDC2.target	Nontarget	YTHDC2.target
Ciz1	-0.647864	0.153487	Nontarget	Nontarget	Nontarget	Nontarget
CK137956	5.09793	0.0253933	Nontarget	Nontarget	MEIOC.target	MEIOC.target
Ckap2	-0.939034	0.0338669	RBM46.target	Nontarget	Nontarget	RBM46.target
Ckap2l	0.36615	0.261799	RBM46.target	YTHDC2.target	Nontarget	YTHDC2.RBM46.target
Ckap4	-0.255089	0.627014	RBM46.target	Nontarget	Nontarget	RBM46.target
Ckap5	-1.13719	3.625e-06	RBM46.target	Nontarget	Nontarget	RBM46.target
Ckb	-1.49617	0.237071	Nontarget	Nontarget	Nontarget	Nontarget
Cklf	-0.604171	0.434239	Nontarget	Nontarget	Nontarget	Nontarget
Cks1b	0.663203	0.540256	RBM46.target	Nontarget	Nontarget	RBM46.target
Cks2	-0.304505	0.619453	Nontarget	Nontarget	Nontarget	Nontarget
Clasp1	-0.0621637	0.844593	RBM46.target	Nontarget	Nontarget	RBM46.target
Clasp2	1.06191	5.07712e-06	RBM46.target	YTHDC2.target	MEIOC.target	MEIOC.YTHDC2.RBM46.target
Clasrp	-0.224998	0.71553	Nontarget	Nontarget	Nontarget	Nontarget
Clca3a2	-1.64383	0.16531	Nontarget	Nontarget	Nontarget	Nontarget
Clcc1	0.784905	0.167817	RBM46.target	Nontarget	Nontarget	RBM46.target
Clcn2	-0.28986	0.417686	Nontarget	Nontarget	Nontarget	Nontarget
Clcn3	2.40819	8.72691e-21	RBM46.target	Nontarget	MEIOC.target	MEIOC.RBM46.target
Clcn4	0.307877	0.493065	Nontarget	Nontarget	Nontarget	Nontarget
Clcn5	-0.0819923	0.822272	RBM46.target	Nontarget	Nontarget	RBM46.target
Clcn6	0.650711	0.103441	RBM46.target	Nontarget	Nontarget	RBM46.target
Clcn7	0.664292	0.0419578	Nontarget	Nontarget	MEIOC.target	MEIOC.target
[truncated: 9,759 more rows]

## Sheet: 3. DEA w. E2F6 MGA status
gene_name	log2FoldChange	padj	E2F6_status_ESCs	MGA_status_ESCs	E2F6_MGA_status_ESCs	STRA8_status
0610009B22Rik	-0.0264807	0.938406	not-regulated	not-regulated	not regulated	STRA8-bound
0610009O20Rik	0.159621	0.324616	not-regulated	not-regulated	not regulated	unbound
0610010F05Rik	0.113274	0.525409	not-regulated	not-regulated	not regulated	STRA8-bound
0610010K14Rik	-0.0994496	0.713946	E2F6-activated	MGA-activated	E2F6-MGA-activated	unbound
0610012G03Rik	-0.10804	0.691732	not-regulated	not-regulated	not regulated	unbound
0610030E20Rik	-0.199256	0.456617	not-regulated	not-regulated	not regulated	unbound
0610037L13Rik	0.381306	0.0216397	not-regulated	not-regulated	not regulated	unbound
1110004E09Rik	0.0935447	0.681708	not-regulated	not-regulated	not regulated	unbound
1110004F10Rik	0.272263	0.0533688	not-regulated	not-regulated	not regulated	unbound
1110008F13Rik	0.0194342	0.928841	not-regulated	not-regulated	not regulated	STRA8-bound
1110008L16Rik	-0.215959	0.256438	not-regulated	not-regulated	not regulated	unbound
1110008P14Rik	-0.106604	0.735986	not-regulated	MGA-repressed	MGA-only-repressed	unbound
1110012L19Rik	-0.18739	0.476109	not-regulated	not-regulated	not regulated	unbound
1110032A03Rik	0.143947	0.614473	not-regulated	not-regulated	not regulated	unbound
1110034G24Rik	0.488083	0.134183	not-regulated	not-regulated	not regulated	unbound
1110038F14Rik	0.256885	0.239782	not-regulated	not-regulated	not regulated	unbound
1110051M20Rik	0.0288895	0.924049	not-regulated	not-regulated	not regulated	unbound
1110059E24Rik	-0.0154661	0.959876	not-regulated	not-regulated	not regulated	unbound
1110059G10Rik	0.243669	0.352367	not-regulated	not-regulated	not regulated	unbound
1110065P20Rik	0.0792533	0.772585	not-regulated	not-regulated	not regulated	unbound
1190002N15Rik	-0.0299427	0.875867	not-regulated	not-regulated	not regulated	unbound
1190007I07Rik	0.200361	0.694927	not-regulated	not-regulated	not regulated	unbound
1500009L16Rik	-0.0294554	0.929622	E2F6-repressed	not-regulated	E2F6-only-repressed	unbound
1500011B03Rik	-0.108172	0.744003	not-regulated	not-regulated	not regulated	unbound
1500011K16Rik	0.227071	0.60226	not-regulated	not-regulated	not regulated	unbound
1500015O10Rik	0.466564	0.583676	not-regulated	not-regulated	not regulated	unbound
1600002H07Rik	-0.310923	0.325843	not-regulated	not-regulated	not regulated	unbound
1600002K03Rik	0.617482	0.187613	not-regulated	not-regulated	not regulated	unbound
1600012H06Rik	-0.0484623	0.827685	not-regulated	not-regulated	not regulated	unbound
1600014C10Rik	0.289209	0.128792	not-regulated	not-regulated	not regulated	unbound
1700001C19Rik	-0.547313	0.51042	not-regulated	not-regulated	not regulated	unbound
1700007K13Rik	-0.275282	0.770477	not-regulated	not-regulated	not regulated	unbound
1700010I14Rik	-0.232116	0.666156	not-regulated	not-regulated	not regulated	unbound
1700011M02Rik	0.637531	0.0186936	not-regulated	not-regulated	not regulated	unbound
1700012B07Rik	-1.14993	0.0813941	not-regulated	not-regulated	not regulated	unbound
1700013H16Rik	0.750403	7.02668e-05	not-regulated	MGA-repressed	MGA-only-repressed	STRA8-bound
1700014D04Rik	-0.269108	0.73873	not-regulated	not-regulated	not regulated	unbound
1700016K19Rik	-0.30936	0.574442	not-regulated	not-regulated	not regulated	unbound
1700017B05Rik	-0.208419	0.525648	not-regulated	MGA-activated	MGA-only-activated	STRA8-bound
1700018G05Rik	0.673562	0.00299166	not-regulated	not-regulated	not regulated	unbound
1700020N01Rik	0.643086	0.225913	not-regulated	not-regulated	not regulated	unbound
1700021F05Rik	-0.145462	0.563177	not-regulated	not-regulated	not regulated	unbound
1700024B05Rik	0.0422536	0.958501	not-regulated	not-regulated	not regulated	unbound
1700025G04Rik	-0.108283	0.519381	not-regulated	not-regulated	not regulated	unbound
1700028K03Rik	0.853779	0.170662	not-regulated	not-regulated	not regulated	STRA8-bound
1700029J07Rik	-0.513438	0.0572958	not-regulated	not-regulated	not regulated	STRA8-bound
1700029P11Rik	0.427803	0.540175	not-regulated	not-regulated	not regulated	unbound
1700030J22Rik	0.100063	0.811809	not-regulated	not-regulated	not regulated	unbound
1700030K09Rik	0.209543	0.346143	not-regulated	not-regulated	not regulated	unbound
1700037C18Rik	0.730268	0.0499205	not-regulated	not-regulated	not regulated	STRA8-bound
1700037H04Rik	-0.031878	0.895783	not-regulated	not-regulated	not regulated	unbound
1700040L02Rik	-0.207174	0.410315	not-regulated	not-regulated	not regulated	unbound
1700066M21Rik	-0.196582	0.412887	not-regulated	not-regulated	not regulated	unbound
1700067K01Rik	1.10066	0.00585304	E2F6-activated	not-regulated	E2F6-only-activated	unbound
1700080O16Rik	0.456226	0.467088	not-regulated	not-regulated	not regulated	unbound
1700086D15Rik	-0.191132	0.842215	not-regulated	not-regulated	not regulated	unbound
1700088E04Rik	-0.021791	0.965383	not-regulated	not-regulated	not regulated	unbound
1700109H08Rik	0.0807107	0.938406	not-regulated	not-regulated	not regulated	unbound
1700123O20Rik	0.0634638	0.779023	not-regulated	not-regulated	not regulated	STRA8-bound
1810009A15Rik	0.355493	0.13218	not-regulated	not-regulated	not regulated	unbound
1810010H24Rik	0.0186872	0.983959	not-regulated	not-regulated	not regulated	unbound
1810011O10Rik	0.432286	0.472364	not-regulated	not-regulated	not regulated	unbound
1810013L24Rik	0.104249	0.363435	not-regulated	MGA-activated	MGA-only-activated	STRA8-bound
1810022K09Rik	0.1394	0.493364	not-regulated	not-regulated	not regulated	unbound
1810030O07Rik	-0.207109	0.263765	not-regulated	not-regulated	not regulated	unbound
1810032O08Rik	-0.141936	0.717476	not-regulated	not-regulated	not regulated	unbound
1810037I17Rik	0.0734478	0.76014	not-regulated	not-regulated	not regulated	unbound
1810043G02Rik	0.356597	0.0842426	not-regulated	not-regulated	not regulated	unbound
1810055G02Rik	0.0263215	0.914136	E2F6-activated	not-regulated	E2F6-only-activated	unbound
2010107E04Rik	0.346236	0.0287157	not-regulated	not-regulated	not regulated	unbound
2010107G23Rik	-0.385197	0.0866494	not-regulated	not-regulated	not regulated	unbound
2010111I01Rik	-0.164406	0.547658	not-regulated	not-regulated	not regulated	unbound
2010300C02Rik	-0.33736	0.312921	not-regulated	not-regulated	not regulated	unbound
2010315B03Rik	-0.291943	0.364497	not-regulated	not-regulated	not regulated	unbound
2210011C24Rik	-0.202051	0.738197	E2F6-activated	not-regulated	E2F6-only-activated	unbound
2210013O21Rik	-0.124173	0.659432	not-regulated	not-regulated	not regulated	unbound
2210016F16Rik	0.195086	0.238195	not-regulated	MGA-repressed	MGA-only-repressed	unbound
2210016L21Rik	-0.149928	0.439331	not-regulated	not-regulated	not regulated	unbound
2210408I21Rik	0.0094531	0.977248	not-regulated	not-regulated	not regulated	STRA8-bound
2210418O10Rik	-0.208585	0.336715	not-regulated	not-regulated	not regulated	unbound
2300009A05Rik	-0.145405	0.720907	not-regulated	not-regulated	not regulated	STRA8-bound
2310009B15Rik	0.0933704	0.862253	not-regulated	not-regulated	not regulated	unbound
2310011J03Rik	0.0806514	0.73003	not-regulated	not-regulated	not regulated	unbound
2310022A10Rik	-0.273655	0.426563	not-regulated	not-regulated	not regulated	unbound
2310022B05Rik	-0.198091	0.267152	E2F6-activated	not-regulated	E2F6-only-activated	unbound
2310030G06Rik	-0.365956	0.599248	not-regulated	not-regulated	not regulated	unbound
2310033P09Rik	0.165702	0.452121	not-regulated	not-regulated	not regulated	unbound
2310035C23Rik	0.309267	0.00239166	not-regulated	not-regulated	not regulated	STRA8-bound
2310039H08Rik	0.0152646	0.967288	not-regulated	not-regulated	not regulated	unbound
2310057M21Rik	-0.030367	0.912531	not-regulated	not-regulated	not regulated	unbound
2310061I04Rik	0.266023	0.200039	not-regulated	not-regulated	not regulated	STRA8-bound
2410002F23Rik	-0.0162531	0.911409	not-regulated	not-regulated	not regulated	STRA8-bound
2410004B18Rik	0.0171973	0.94633	not-regulated	not-regulated	not regulated	unbound
2410015M20Rik	0.321978	0.124321	not-regulated	not-regulated	not regulated	unbound
2410089E03Rik	0.451628	0.0260256	not-regulated	MGA-repressed	MGA-only-repressed	STRA8-bound
2410131K14Rik	-0.0498118	0.827402	not-regulated	not-regulated	not regulated	unbound
2410141K09Rik	-0.772454	0.0092308	not-regulated	not-regulated	not regulated	unbound
2510002D24Rik	-0.240869	0.691833	not-regulated	not-regulated	not regulated	unbound
2510009E07Rik	-0.419212	0.0115838	not-regulated	not-regulated	not regulated	unbound
2510039O18Rik	0.0314765	0.866204	not-regulated	not-regulated	not regulated	unbound
2610001J05Rik	-0.126899	0.73277	not-regulated	not-regulated	not regulated	unbound
2610002M06Rik	0.00200539	0.992182	not-regulated	not-regulated	not regulated	unbound
2610008E11Rik	-0.222188	0.246878	not-regulated	not-regulated	not regulated	unbound
2610021A01Rik	-0.220007	0.289229	not-regulated	not-regulated	not regulated	unbound
2610044O15Rik8	-0.339823	0.0472903	not-regulated	not-regulated	not regulated	unbound
2610301B20Rik	0.0788363	0.694287	not-regulated	not-regulated	not regulated	unbound
2610318N02Rik	0.317699	0.485712	E2F6-activated	not-regulated	E2F6-only-activated	unbound
2610507B11Rik	-0.0773223	0.506332	not-regulated	not-regulated	not regulated	STRA8-bound
2610524H06Rik	-0.0675689	0.79397	not-regulated	not-regulated	not regulated	unbound
2700049A03Rik	-0.00278154	0.991452	not-regulated	not-regulated	not regulated	unbound
2700060E02Rik	0.382209	0.00369444	not-regulated	not-regulated	not regulated	unbound
2700062C07Rik	0.223508	0.435844	not-regulated	not-regulated	not regulated	unbound
2700081O15Rik	0.111182	0.530684	not-regulated	not-regulated	not regulated	unbound
2700097O09Rik	0.377197	0.16584	not-regulated	not-regulated	not regulated	unbound
2810004N23Rik	-0.0443742	0.863341	not-regulated	not-regulated	not regulated	unbound
2810006K23Rik	-0.093767	0.66642	not-regulated	not-regulated	not regulated	STRA8-bound
2810021J22Rik	0.00706127	0.979242	not-regulated	not-regulated	not regulated	unbound
2810403A07Rik	0.0686039	0.708976	not-regulated	not-regulated	not regulated	STRA8-bound
2810408A11Rik	0.436026	0.299144	not-regulated	not-regulated	not regulated	STRA8-bound
2810428I15Rik	0.785919	0.000143579	not-regulated	not-regulated	not regulated	STRA8-bound
2810474O19Rik	-0.213413	0.12011	not-regulated	not-regulated	not regulated	unbound
2900026A02Rik	-0.299841	0.414651	not-regulated	not-regulated	not regulated	unbound
3110001I22Rik	-0.102381	0.859568	E2F6-repressed	not-regulated	E2F6-only-repressed	unbound
3110002H16Rik	0.0700131	0.705775	E2F6-repressed	not-regulated	E2F6-only-repressed	unbound
3110009E18Rik	-0.0460344	0.960701	not-regulated	MGA-activated	MGA-only-activated	unbound
3110021N24Rik	0.139022	0.822505	not-regulated	not-regulated	not regulated	unbound
3110035E14Rik	0.33418	0.019687	not-regulated	not-regulated	not regulated	unbound
3110040N11Rik	0.0738458	0.875867	not-regulated	not-regulated	not regulated	unbound
3110043O21Rik	0.0280924	0.883997	not-regulated	not-regulated	not regulated	unbound
3110062M04Rik	0.203707	0.604056	not-regulated	not-regulated	not regulated	unbound
3110070M22Rik	0.476862	0.577885	not-regulated	not-regulated	not regulated	unbound
3110082I17Rik	0.0883945	0.796452	E2F6-activated	not-regulated	E2F6-only-activated	unbound
3632451O06Rik	-0.091153	0.901367	not-regulated	not-regulated	not regulated	unbound
3830403N18Rik	0.639059	0.00666508	not-regulated	not-regulated	not regulated	unbound
3830406C13Rik	-0.122162	0.588718	not-regulated	not-regulated	not regulated	STRA8-bound
3830417A13Rik	0.696332	0.24356	not-regulated	not-regulated	not regulated	unbound
4430402I18Rik	-0.471881	0.404253	not-regulated	not-regulated	not regulated	unbound
4833420G17Rik	-0.163847	0.306	not-regulated	not-regulated	not regulated	unbound
4833439L19Rik	-0.319345	0.0861837	not-regulated	not-regulated	not regulated	unbound
4921507P07Rik	0.364851	0.162222	not-regulated	not-regulated	not regulated	STRA8-bound
4921524J17Rik	0.0699744	0.806054	not-regulated	not-regulated	not regulated	unbound
4930402H24Rik	-0.168978	0.363067	not-regulated	not-regulated	not regulated	unbound
4930427A07Rik	0.762267	0.00800145	E2F6-activated	MGA-activated	E2F6-MGA-activated	STRA8-bound
4930430F08Rik	-0.181642	0.359497	not-regulated	not-regulated	not regulated	unbound
4930432K21Rik	1.02444	3.09656e-06	not-regulated	MGA-repressed	MGA-only-repressed	STRA8-bound
4930447C04Rik	0.887677	3.73989e-08	E2F6-repressed	MGA-repressed	E2F6-MGA-repressed	STRA8-bound
4930451G09Rik	0.720948	0.0551359	not-regulated	not-regulated	not regulated	unbound
4930452B06Rik	-0.594453	0.0124694	E2F6-activated	not-regulated	E2F6-only-activated	unbound
4930453N24Rik	0.0549536	0.759717	not-regulated	not-regulated	not regulated	unbound
4930469K13Rik	-0.645869	0.115401	not-regulated	not-regulated	not regulated	unbound
4930486L24Rik	-2.38562	0.70133	not-regulated	not-regulated	not regulated	unbound
4930502E18Rik	0.259336	0.166064	not-regulated	MGA-repressed	MGA-only-repressed	unbound
4930503L19Rik	0.105277	0.765168	not-regulated	not-regulated	not regulated	unbound
4930518I15Rik	-0.110696	0.897605	not-regulated	not-regulated	not regulated	unbound
4930522L14Rik	0.0228725	0.954057	not-regulated	not-regulated	not regulated	unbound
4930524B15Rik	1.21815	0.000100002	not-regulated	not-regulated	not regulated	STRA8-bound
4930533O14Rik	-0.111863	0.478256	not-regulated	MGA-activated	MGA-only-activated	unbound
4930539E08Rik	-0.00224712	0.995942	not-regulated	not-regulated	not regulated	unbound
4930550C14Rik	-0.342809	0.513911	not-regulated	not-regulated	not regulated	unbound
4930550L24Rik	0.0876583	0.637944	not-regulated	not-regulated	not regulated	unbound
4930579G24Rik	0.349153	0.163937	not-regulated	not-regulated	not regulated	unbound
4930595M18Rik	-0.0176781	0.956882	not-regulated	not-regulated	not regulated	unbound
4931406C07Rik	-0.254311	0.165185	not-regulated	MGA-activated	MGA-only-activated	unbound
4931406P16Rik	0.0702254	0.670758	not-regulated	not-regulated	not regulated	STRA8-bound
4931414P19Rik	-0.215232	0.560353	not-regulated	not-regulated	not regulated	unbound
4931428F04Rik	0.0954334	0.806753	not-regulated	not-regulated	not regulated	unbound
4931428L18Rik	0.222349	0.817229	not-regulated	not-regulated	not regulated	unbound
4932438A13Rik	-0.0226879	0.936344	not-regulated	not-regulated	not regulated	unbound
4933402E13Rik	0.426914	0.023023	not-regulated	not-regulated	not regulated	unbound
4933403O08Rik	-0.458923	0.210345	not-regulated	not-regulated	not regulated	unbound
4933416C03Rik	1.33944	8.22835e-12	not-regulated	MGA-repressed	MGA-only-repressed	STRA8-bound
4933425L06Rik	-0.181332	0.761064	not-regulated	not-regulated	not regulated	unbound
4933427D14Rik	0.352426	0.0276328	not-regulated	not-regulated	not regulated	unbound
4933427I04Rik	-0.440473	0.490147	not-regulated	not-regulated	not regulated	unbound
4933430I17Rik	-0.217993	0.821827	not-regulated	not-regulated	not regulated	STRA8-bound
4933434E20Rik	0.0240379	0.8907	not-regulated	not-regulated	not regulated	unbound
5031410I06Rik	-1.33667	0.501514	not-regulated	not-regulated	not regulated	unbound
5031439G07Rik	-0.068884	0.761181	not-regulated	MGA-activated	MGA-only-activated	unbound
5330417C22Rik	-0.071028	0.852259	not-regulated	not-regulated	not regulated	unbound
5430403G16Rik	-0.34198	0.395265	not-regulated	not-regulated	not regulated	unbound
5730409E04Rik	-0.21733	0.465265	not-regulated	not-regulated	not regulated	unbound
5730455P16Rik	-0.0871321	0.642752	not-regulated	not-regulated	not regulated	unbound
5730480H06Rik	0.0868766	0.73329	not-regulated	not-regulated	not regulated	unbound
5730507C01Rik	0.0836234	0.696403	not-regulated	not-regulated	not regulated	unbound
5730508B09Rik	0.46623	0.00587152	not-regulated	not-regulated	not regulated	STRA8-bound
6030419C18Rik	-0.0475039	0.947934	not-regulated	not-regulated	not regulated	unbound
6030458C11Rik	0.00441771	0.986488	not-regulated	not-regulated	not regulated	unbound
6030498E09Rik	0.81099	0.259364	not-regulated	not-regulated	not regulated	unbound
6330408A02Rik	0.226037	0.38717	not-regulated	not-regulated	not regulated	STRA8-bound
6430548M08Rik	0.942756	0.00010784	not-regulated	not-regulated	not regulated	STRA8-bound
6430550D23Rik	0.369269	0.617759	not-regulated	not-regulated	not regulated	unbound
6430573F11Rik	-0.446278	0.25276	not-regulated	not-regulated	not regulated	unbound
6720489N17Rik	-0.194959	0.611427	not-regulated	not-regulated	not regulated	unbound
6820408C15Rik	1.37715	0.00199512	not-regulated	not-regulated	not regulated	STRA8-bound
8030411F24Rik	0.517676	0.151775	not-regulated	not-regulated	not regulated	unbound
8030462N17Rik	0.474024	0.000481856	not-regulated	not-regulated	not regulated	STRA8-bound
8030474K03Rik	0.578085	0.000100002	not-regulated	not-regulated	not regulated	unbound
9030612E09Rik	-0.582146	0.335663	not-regulated	not-regulated	not regulated	unbound
9030617O03Rik	0.21646	0.610958	not-regulated	not-regulated	not regulated	unbound
9030624G23Rik	0.0494282	0.871129	not-regulated	not-regulated	not regulated	unbound
9030624J02Rik	0.193724	0.165455	not-regulated	not-regulated	not regulated	unbound
9130011E15Rik	-0.0594215	0.789691	not-regulated	not-regulated	not regulated	STRA8-bound
9130019O22Rik	0.104961	0.765021	not-regulated	not-regulated	not regulated	unbound
9130023H24Rik	0.36756	0.0512207	not-regulated	not-regulated	not regulated	unbound
9130401M01Rik	-0.208662	0.216162	not-regulated	MGA-activated	MGA-only-activated	unbound
9230104L09Rik	0.00892238	0.993536	not-regulated	not-regulated	not regulated	unbound
9230110C19Rik	-0.0555545	0.858428	not-regulated	not-regulated	not regulated	unbound
9330159F19Rik	-0.64355	0.139155	not-regulated	not-regulated	not regulated	unbound
9330182L06Rik	-0.894512	0.00345854	not-regulated	not-regulated	not regulated	unbound
9430015G10Rik	0.0100251	0.969152	not-regulated	not-regulated	not regulated	unbound
9430038I01Rik	0.112984	0.672167	E2F6-repressed	not-regulated	E2F6-only-repressed	unbound
9530002B09Rik	0.0322522	0.960327	not-regulated	not-regulated	not regulated	unbound
9530068E07Rik	-0.110874	0.4044	not-regulated	not-regulated	not regulated	unbound
9530077C05Rik	-0.503785	0.0112996	not-regulated	not-regulated	not regulated	unbound
9930021J03Rik	0.040242	0.857566	not-regulated	not-regulated	not regulated	STRA8-bound
9930111J21Rik2	-0.262913	0.351995	not-regulated	not-regulated	not regulated	unbound
A130010J15Rik	0.449849	0.0988912	not-regulated	not-regulated	not regulated	unbound
A230050P20Rik	-0.43433	0.172777	not-regulated	not-regulated	not regulated	unbound
A230065H16Rik	-0.318947	0.63186	not-regulated	not-regulated	not regulated	unbound
A430005L14Rik	0.386158	0.0765871	not-regulated	not-regulated	not regulated	STRA8-bound
A430033K04Rik	0.0676918	0.821849	not-regulated	not-regulated	not regulated	unbound
A430078G23Rik	0.131733	0.807835	not-regulated	not-regulated	not regulated	unbound
A430105I19Rik	0.181634	0.44587	not-regulated	not-regulated	not regulated	unbound
A4galt	-0.0290279	0.944446	not-regulated	MGA-activated	MGA-only-activated	unbound
A630073D07Rik	-0.279505	0.714541	not-regulated	not-regulated	not regulated	unbound
A730017C20Rik	-0.113061	0.758248	not-regulated	not-regulated	not regulated	unbound
A830080D01Rik	0.283916	0.0182245	not-regulated	MGA-repressed	MGA-only-repressed	STRA8-bound
A930033H14Rik	-0.360627	0.301617	not-regulated	not-regulated	not regulated	unbound
AA467197	0.0784734	0.931272	not-regulated	not-regulated	not regulated	unbound
Aaas	0.121632	0.524793	not-regulated	not-regulated	not regulated	unbound
Aacs	-0.0279541	0.928998	not-regulated	MGA-activated	MGA-only-activated	unbound
Aaed1	-0.21988	0.154072	not-regulated	not-regulated	not regulated	unbound
Aagab	-0.00905438	0.961566	not-regulated	not-regulated	not regulated	unbound
Aak1	-0.18399	0.377253	not-regulated	not-regulated	not regulated	STRA8-bound
Aamdc	0.318798	0.141191	not-regulated	not-regulated	not regulated	STRA8-bound
Aamp	0.273377	0.0654404	not-regulated	not-regulated	not regulated	unbound
Aar2	0.284402	0.0663762	not-regulated	not-regulated	not regulated	unbound
Aard	0.00149868	0.994121	not-regulated	MGA-repressed	MGA-only-repressed	unbound
Aars	0.120693	0.426769	not-regulated	not-regulated	not regulated	unbound
Aars2	0.118784	0.658452	not-regulated	not-regulated	not regulated	unbound
Aarsd1	0.152893	0.570372	not-regulated	not-regulated	not regulated	unbound
Aasdh	-0.0468073	0.86096	not-regulated	MGA-activated	MGA-only-activated	unbound
[truncated: 13,117 more rows]

## Sheet: 4. DEA w. STRA8 data
gene_name	baseMean_MeiocWT.v.KO	log2FoldChange_MeiocWT.v.KO	lfcSE_MeiocWT.v.KO	stat_MeiocWT.v.KO	pvalue_MeiocWT.v.KO	padj_MeiocWT.v.KO	MM242.1a_wt.pl_tpm	MM242.1b_wt.pl_tpm	MM242.1c_wt.pl_tpm	MM242.1d_wt.pl_tpm	MM242.2a_meioc.ko.pl_tpm	MM242.2b_meioc.ko.pl_tpm	MM242.2c_meioc.ko.pl_tpm	baseMean_highStra8WT.v.KO	log2FoldChange_highStra8WT.v.KO	lfcSE_highStra8WT.v.KO	stat_highStra8WT.v.KO	pvalue_highStra8WT.v.KO	padj_highStra8WT.v.KO	mk1_wt.pl_tpm	mk08_wt.pl_tpm	mk07_stra8.ko.pl_tpm	mk11_stra8.ko.pl_tpm	mk15_stra8.ko.pl_tpm	Meioc.status	Stra8.status	Stra8.binding.status	Stra8.activation.status
[truncated: 11,399 more rows]

[truncated: 1 more sheets: 5. DEA w. STRA8 E2F6 MGA status]
