# Supplementary material for: Destabilization of mRNAs enhances competence to initiate meiosis in mouse spermatogenic cells
Source: Development. 2024 Jul 15;151(14):dev202740. doi: 10.1242/dev.202740 (PMC11273298; doi:10.1242/dev.202740)
Supplement: Table S10. [file develop-151-202740-TableS10.xlsx]

## Sheet: Description
Table S10: Cell cycle analysis of bulk RNA-seq Meioc and Stra8 datasets
Tab Name	Relevant Figure panels	Description
1. cell cycle genes WT v. MeiocKO	Figure S4D	Percentile ranks of log2FoldChange (WT/Meioc KO) of all expressed genes. Genes whose expression is associated with specific cell cycle phases are annotated and based on gene list from Hsiao et al., 2020, Supplemental File S1.
2. cell cycle genes WT v. Stra8KO	Figure S4D	DEA for WT vs. Stra8 KO sorted preleptotene spermatocytes, published in Kojima et al., 2019 (GSE115928) and reanalyzed here. Percentile ranks of log2FoldChange (WT/Stra8 KO) of all expressed genes. Genes whose expression is associated with specific cell cycle phases are annotated and based on gene list from Hsiao et al., 2020, Supplemental File S1.

## Sheet: 1. cell cycle WT v. MeiocKO
Gene.name	baseMean	log2FoldChange	lfcSE	stat	pvalue	padj	MM242.1a_wt.pl	MM242.1b_wt.pl	MM242.1c_wt.pl	MM242.1d_wt.pl	MM242.2a_meioc.ko.pl	MM242.2b_meioc.ko.pl	MM242.2c_meioc.ko.pl	PHASE	Percentile.rank_log2FC_WT.v.MeiocKO
1700066M21Rik	322.526	-0.196582	0.152157	-1.29197	0.196368	0.412887	18.6702	14.6761	12.5703	12.2288	20.6556	19.9719	19.5149	G2	0.237946
2700049A03Rik	774.743	-0.00278154	0.128539	-0.0216397	0.982735	0.991452	17.2747	16.4278	13.8937	14.9771	15.2584	24.0756	16.6407	M/G1	0.499328
Abcc5	994.774	-0.0317174	0.108253	-0.292993	0.769527	0.883167	18.5829	18.7357	16.1872	16.972	19.6629	26.567	19.9139	S	0.458949
Abhd10	307.007	0.00303272	0.131514	0.0230601	0.981602	0.99109	14.7228	11.5861	10.5827	11.0867	13.4583	15.37	13.6914	S	0.507464
Acd	296.092	-0.0706652	0.14344	-0.492646	0.622263	0.790553	6.85675	5.98061	5.2584	5.1878	7.27467	7.06995	7.18837	G1/S	0.40215
Acyp1	104.568	-0.134831	0.252376	-0.534246	0.593172	0.771022	38.6786	25.8128	18.4297	25.3288	40.7543	29.2523	36.9792	G1/S	0.31124
Adamts1	434.695	-0.369034	0.15824	-2.33211	0.0196948	0.0947671	6.58487	8.08114	5.99536	5.75739	11.013	10.6107	8.83756	G1/S	0.101657
Agfg1	2295.9	0.0162074	0.0731711	0.221499	0.824704	0.913845	83.625	69.8735	71.3492	75.022	85.6492	92.55	81.4908	M/G1	0.528736
Agpat3	1396.12	-0.053478	0.13165	-0.406214	0.684586	0.829993	40.4433	29.8197	38.3977	40.7627	54.7321	50.3693	36.7703	M/G1	0.427228
Ahi1	1194.39	-0.167578	0.133423	-1.25599	0.209121	0.428597	31.0968	28.1642	20.9206	21.1966	33.3788	36.4012	31.3891	M	0.27019
Ak6	885.765	-1.32304	0.545156	-2.4269	0.0152285	0.0793946	25.8595	26.9758	27.3044	137.55	165.045	217.125	241.432	M/G1	0.00194059
Akap13	5707.97	-0.045167	0.131682	-0.343	0.731599	0.860802	39.6621	36.1254	39.6119	35.1225	36.9358	63.4272	39.9306	M/G1	0.439021
Akirin2	464.489	0.0229765	0.127104	0.18077	0.856548	0.929589	58.5025	49.4547	48.2823	58.8667	54.2843	73.6512	65.7964	M	0.539484
Amd1	3490.92	0.15311	0.109927	1.39283	0.163671	0.370163	143.875	130.781	127.829	129.928	157.293	134.93	136.151	M/G1	0.712345
Ankrd10	1341.08	-0.187721	0.10479	-1.79141	0.0732277	0.224438	43.9277	36.8758	34.0944	36.4453	45.1208	62.4649	49.3666	G1/S	0.248843
Ankrd40	1164.13	0.0667064	0.0933231	0.71479	0.474739	0.686172	43.6173	36.733	39.5901	42.4831	46.8454	47.6261	42.7337	M	0.600612
Anln	1374.97	0.160403	0.118422	1.35449	0.175579	0.386226	31.945	37.0768	37.3134	35.4602	33.9366	43.1608	37.554	M	0.72063
Anln	1374.97	0.160403	0.118422	1.35449	0.175579	0.386226	31.945	37.0768	37.3134	35.4602	33.9366	43.1608	37.554	G2	0.72063
Anp32b	852.645	0.0701104	0.0868326	0.80742	0.419425	0.64024	64.1729	56.9432	57.8649	56.421	63.9957	74.9596	63.7683	M	0.605538
Anp32e	1490.98	-0.143006	0.0958117	-1.49257	0.135549	0.330775	134.657	123.634	117.21	132.78	154.225	174.401	191.843	M/G1	0.301239
Anp32e	1490.98	-0.143006	0.0958117	-1.49257	0.135549	0.330775	134.657	123.634	117.21	132.78	154.225	174.401	191.843	M	0.301239
Antxr1	662.881	-0.226251	0.136176	-1.66147	0.09662	0.269032	11.2554	9.61912	9.95704	9.57466	10.703	17.2789	14.9806	M/G1	0.206523
Ap3d1	3927.4	0.47406	0.0967222	4.90125	9.52264e-07	5.03863e-05	75.857	70.7129	82.9352	76.3893	66.9174	69.4439	58.5401	G2	0.916331
Apex2	256.635	-0.449367	0.21694	-2.07139	0.0383223	0.147657	13.2306	8.23415	7.01968	10.0734	12.6181	21.184	11.0721	G1/S	0.0699358
Arglu1	1372.08	-0.305079	0.13193	-2.31243	0.0207541	0.0980676	58.6751	43.9586	38.9271	42.4416	58.539	71.4812	73.6014	G1/S	0.139125
Arhgap19	1192.23	0.10451	0.090076	1.16024	0.245949	0.471525	40.3775	37.1331	37.8498	40.5285	42.2802	47.1877	38.0377	G2	0.651142
Arhgap19	1192.23	0.10451	0.090076	1.16024	0.245949	0.471525	40.3775	37.1331	37.8498	40.5285	42.2802	47.1877	38.0377	M	0.651142
Arl4a	1208.74	0.139885	0.105165	1.33015	0.183469	0.397104	83.4119	74.537	72.1131	84.2777	82.0304	79.9462	80.8401	G2	0.697716
Arl6ip1	4341.12	0.162443	0.097755	1.66173	0.0965666	0.269032	226.068	204.123	214.766	241.627	248.348	250.989	214.021	M	0.723914
Armc1	840.645	-0.0450717	0.103074	-0.437276	0.661911	0.816368	31.0599	23.7522	25.6933	23.7041	32.2728	34.3772	29.4946	G2	0.439245
Asf1b	1402.41	1.19644	0.197268	6.06506	1.31904e-09	1.96325e-07	70.0527	93.3906	98.4962	118.537	57.7073	43.4878	47.3975	S	0.985968
Asxl1	1780.49	-0.127975	0.122712	-1.04289	0.296998	0.526398	22.0732	18.5253	18.7679	18.5936	20.7213	33.7159	22.0051	M	0.320048
Asxl1	1780.49	-0.127975	0.122712	-1.04289	0.296998	0.526398	22.0732	18.5253	18.7679	18.5936	20.7213	33.7159	22.0051	G2	0.320048
Atf7ip	2575.73	-0.187067	0.144733	-1.2925	0.196186	0.412624	28.4501	25.8665	28.5888	25.9046	29.1559	52.3807	30.7405	M	0.249589
Atl2	1364.48	-0.0196625	0.0868971	-0.226273	0.820989	0.912175	50.1008	41.3108	41.6349	41.8267	50.8042	55.6004	51.524	G2	0.477385
Aurka	168.359	-0.414883	0.182458	-2.27385	0.0229747	0.105073	8.11146	8.35089	6.8071	6.1138	12.5193	11.8516	10.7978	M	0.081654
Aurkb	108.629	-0.732113	0.213258	-3.43299	0.000596957	0.00745144	4.53408	3.63325	2.88065	4.55489	7.39991	8.36337	7.31751	G2	0.0203762
Bag3	129.539	-0.295004	0.191728	-1.53866	0.123888	0.313629	3.97111	3.5318	3.15797	2.90332	3.8795	5.68291	5.10657	M/G1	0.146813
Bard1	569.241	0.291725	0.113664	2.56655	0.0102715	0.0603141	9.42701	8.77571	9.98491	9.83042	9.08579	10.6053	8.11984	G1/S	0.836617
Bbs2	700.138	-0.0891402	0.111183	-0.801743	0.422702	0.642797	23.978	18.8824	17.7327	18.8949	22.3858	27.5618	25.0113	S	0.377444
Bclaf1	9905.3	-0.0345929	0.11014	-0.314082	0.753459	0.872978	353.926	299.863	275.239	293.544	324.579	378.104	413.426	G2	0.454919
Birc2	2524.41	-0.299906	0.10137	-2.95852	0.00309124	0.0258036	106.575	101.182	90.0972	90.85	119.927	165.963	152.001	M	0.143454
Birc5	392.812	0.456757	0.201649	2.26511	0.0235059	0.10664	29.8284	56.0464	53.9907	49.1607	41.4331	34.3003	37.5362	M	0.910882
Bivm	548.441	-0.0374395	0.1078	-0.347306	0.728362	0.859293	20.1135	18.9848	16.662	18.8988	22.1529	24.4519	22.8845	S	0.450963
Blm	1468.51	0.222434	0.0805814	2.76036	0.00577375	0.040506	41.9172	39.3037	37.7499	37.6048	38.7933	42.8399	38.7856	S	0.78146
Bmi1	2684.52	-0.0665721	0.112107	-0.593827	0.552628	0.74458	161.219	138.947	116.422	134.112	163.913	165.941	180.038	S	0.408046
Bora	258.344	-0.155014	0.190238	-0.814843	0.415162	0.636559	13.0654	9.09295	8.54917	6.69835	10.9494	15.2161	10.8701	G2	0.286087
Brca1	2362.55	0.584377	0.138469	4.22028	2.43999e-05	0.000608734	36.317	47.4078	45.4318	46.6142	36.0262	38.8726	30.732	S	0.941484
Brd7	2046.27	0.147712	0.0819289	1.80293	0.0713987	0.220752	70.186	61.7991	60.6978	60.2716	63.6858	76.3563	68.0317	G1/S	0.706673
Brd8	1654.53	-0.161944	0.0933132	-1.73548	0.0826551	0.24297	47.2934	38.9646	36.7288	37.5881	48.8049	62.5097	50.0275	G2	0.277206
Brip1	1636.68	0.983321	0.193366	5.08527	3.67101e-07	2.28568e-05	22.1925	34.1331	37.1704	39.1495	20.1602	20.6375	20.1325	S	0.979624
Btbd3	503.445	-0.30053	0.149491	-2.01035	0.0443946	0.161694	12.359	9.13328	8.41623	7.17503	12.8892	15.4358	11.9172	M/G1	0.143081
Bub1	2833.29	1.26733	0.36928	3.43191	0.000599354	0.00745707	80.1806	146.178	170.943	202.263	79.1	75.008	73.4648	M	0.988058
Bub3	1008.29	-0.186874	0.116149	-1.60891	0.107635	0.286862	61.2586	53.2866	48.4425	51.3233	72.9295	75.0412	71.1318	G2	0.249664
Cadm1	7930.23	0.212774	0.0854267	2.49072	0.0127483	0.070152	325.476	294.741	295.942	305.273	302.739	307.917	305.062	M	0.772653
Cald1	1450.01	-0.226957	0.160615	-1.41304	0.157643	0.361683	41.0484	40.3781	35.5334	48.2472	52.6926	55.2124	74.1562	S	0.206001
Calm2	6907.41	0.305769	0.13551	2.25643	0.0240436	0.108028	948.012	994.28	916.638	913.326	971.873	787.907	974.552	S	0.844529
Capn7	2500.13	0.294002	0.124376	2.36381	0.0180879	0.0893568	83.3421	90.6866	92.9632	102.904	88.7586	91.7751	93.2074	G1/S	0.838334
Casp2	971.24	0.231886	0.0948953	2.4436	0.0145415	0.0767454	26.9519	26.5913	24.3923	27.0547	25.517	30.3231	24.6482	S	0.790939
Casp2	971.24	0.231886	0.0948953	2.4436	0.0145415	0.0767454	26.9519	26.5913	24.3923	27.0547	25.517	30.3231	24.6482	G1/S	0.790939
Casp3	437.785	0.662516	0.176096	3.76225	0.000168393	0.00277171	18.1458	23.7079	24.0356	23.6317	17.6586	14.5726	18.8112	G2	0.95365
Casp8ap2	4594.76	0.588168	0.115086	5.1107	3.20965e-07	2.0246e-05	107.05	114.702	113.95	121.291	88.3878	90.2926	96.9473	G1/S	0.942454
Cbx3	2713.58	-0.106239	0.103386	-1.0276	0.304137	0.534265	294.053	263.101	233.224	245.153	312.844	329.907	348.89	M/G1	0.354083
Cbx5	4769.4	0.0178393	0.0793178	0.224908	0.822051	0.912599	115.585	105.368	105.668	109.311	119.89	137.026	122.071	G2	0.530825
Ccdc107	195.854	-0.214513	0.169166	-1.26807	0.204774	0.423171	39.7276	26.6955	35.2589	30.6172	48.5558	43.3524	43.7073	G2	0.218242
Ccdc14	357.697	-0.0846832	0.145917	-0.580351	0.561678	0.749925	11.8462	8.00176	7.52277	8.6496	11.5359	12.1361	10.307	S	0.382221
Ccdc150	81.2355	0.0127662	0.263303	0.0484848	0.96133	0.98218	4.45291	2.46913	2.03887	3.2702	3.57249	4.1398	3.05321	S	0.522242
Ccdc84	328.979	0.0523624	0.141661	0.369633	0.711656	0.849225	24.9713	19.5606	14.6191	18.4229	21.9248	20.3656	19.2834	S	0.58046
Ccdc88a	3328.17	-0.0442135	0.0952266	-0.464297	0.642435	0.803231	59.3042	49.8507	50.3796	52.5951	54.5224	78.5941	64.8185	M	0.440663
Ccdc90b	1192.26	0.158783	0.100987	1.5723	0.11588	0.300789	128.027	113.36	109.508	123.064	124.803	127.684	129.994	M	0.718018
Ccna2	830.101	-0.153486	0.121642	-1.26179	0.207025	0.425812	30.7645	36.2354	31.9539	32.4491	45.9615	44.1143	42.3966	G2	0.287879
Ccna2	830.101	-0.153486	0.121642	-1.26179	0.207025	0.425812	30.7645	36.2354	31.9539	32.4491	45.9615	44.1143	42.3966	M	0.287879
Ccnb2	179.899	-0.130492	0.163092	-0.800112	0.423646	0.643577	16.3732	13.8762	11.936	12.4615	16.3825	17.5299	18.5867	M	0.316838
Ccne1	207.123	1.08576	0.226047	4.80324	1.56117e-06	7.45007e-05	9.42018	11.5557	12.357	14.7041	8.46818	6.24235	5.3478	G1/S	0.983206
Ccne2	5786.54	1.31014	0.342589	3.82425	0.000131172	0.00228055	296.982	455.605	476.917	517.371	254.488	157.007	232.48	G1/S	0.989252
Ccnf	406.647	0.0206932	0.123054	0.168164	0.866455	0.934862	10.213	8.95702	11.0563	10.4921	11.4585	13.0748	11.3285	G2	0.535602
Cdc16	1536.96	0.115354	0.0949698	1.21464	0.224504	0.445505	88.7245	84.9662	80.8839	88.5548	96.8233	97.0667	93.5559	G2	0.664054
Cdc20	305.777	-0.220134	0.177898	-1.23742	0.215933	0.436244	19.5922	11.9365	11.711	11.3521	18.8818	21.4437	15.396	M	0.213017
Cdc25a	1202.77	-0.000875508	0.107106	-0.00817422	0.993478	0.996519	27.0023	23.7896	24.6085	26.8697	33.0007	34.082	25.1033	G1/S	0.502239
Cdc25b	163.911	-0.160505	0.163012	-0.984621	0.32481	0.555392	4.64924	3.44958	3.59768	4.05194	5.14075	5.44585	4.80475	M	0.279445
Cdc25c	84.9648	-0.582387	0.214598	-2.71385	0.00665072	0.0447044	5.02287	3.18696	3.74153	3.38882	6.40165	7.62927	6.27714	G2	0.0391103
Cdc27	1966.95	-0.245118	0.0836886	-2.92893	0.00340128	0.027455	54.0324	46.785	51.2811	54.6047	73.4732	81.7872	71.9711	M	0.187864
Cdc42	7690.54	0.24861	0.108298	2.29561	0.0216985	0.100718	415.525	395.736	411.742	416.927	451.326	399.276	370.783	M/G1	0.803254
Cdc42ep1	153.17	-0.610625	0.197374	-3.09374	0.00197652	0.0186851	3.37108	2.53051	2.83777	2.7244	3.71664	6.79917	5.04799	M	0.0344081
Cdc45	1415.18	0.772134	0.145023	5.3242	1.01396e-07	7.96013e-06	78.0845	93.195	84.7862	95.2575	63.2403	55.0952	60.5036	S	0.966189
Cdc6	494.872	0.270448	0.168012	1.6097	0.107464	0.286566	20.0132	19.3344	17.262	15.6672	20.9162	15.5138	15.9453	G1/S	0.822511
Cdc7	1286.86	0.487648	0.143673	3.39417	0.00068838	0.00822469	44.2167	57.3628	53.1759	56.8921	49.0922	46.1003	42.862	S	0.920063
Cdca2	515.75	0.201605	0.13569	1.48578	0.137338	0.332917	13.1322	15.5821	13.742	14.2643	12.9208	15.8996	15.4838	G2	0.762875
Cdca3	283.983	-0.067311	0.136287	-0.493891	0.621383	0.789852	10.6255	11.2655	11.0846	10.8839	14.058	13.7596	12.6909	G2	0.407076
Cdca3	283.983	-0.067311	0.136287	-0.493891	0.621383	0.789852	10.6255	11.2655	11.0846	10.8839	14.058	13.7596	12.6909	M	0.407076
Cdca5	168.401	-0.440504	0.155342	-2.8357	0.00457249	0.033889	6.08452	5.88649	5.70519	5.91992	8.41915	10.9544	9.13803	S	0.0723989
Cdca7	737.921	-0.666762	0.152809	-4.36336	1.28082e-05	0.000370771	29.5891	21.2807	17.8672	17.3214	38.6287	42.0862	39.0918	G1/S	0.0283624
Cdca7l	621.513	-0.414058	0.141548	-2.92521	0.0034422	0.0276328	20.3768	16.1479	15.5023	13.4627	21.4384	32.7097	23.8358	G1/S	0.0819525
Cdca8	405.927	0.404121	0.179772	2.24797	0.0245784	0.10957	22.1169	26.6062	33.452	34.8033	26.2763	26.4197	26.2885	G2	0.893939
Cdk1	387.227	0.12113	0.152823	0.792618	0.428001	0.646918	34.595	32.568	32.755	36.9453	44.2001	37.691	30.1683	G2	0.673235
Cdk7	530.338	-0.11139	0.111065	-1.00293	0.315895	0.546153	57.356	42.8424	42.0822	43.266	52.5255	64.6698	57.3098	M/G1	0.34438
Cdkn1b	1535.8	0.0579376	0.116226	0.498491	0.618138	0.78739	65.5653	55.1722	56.5088	61.1097	60.0169	64.4572	73.3341	G2	0.588371
Cdkn2aip	864.518	0.0794771	0.109826	0.723662	0.469274	0.681204	34.7502	32.2304	29.0433	28.4801	35.2046	34.8677	35.1779	S	0.619421
Cdkn2c	228.982	0.256026	0.155239	1.64923	0.0990996	0.272562	10.8256	11.5909	12.747	15.3276	11.4709	8.05235	11.0446	G2	0.810643
Cdkn3	123.116	1.20869	0.290191	4.16516	3.11131e-05	0.000754075	21.7621	26.5336	38.2956	43.4701	19.4221	13.2036	17.5636	M/G1	0.986491
Cdr2	506.56	0.479572	0.137954	3.47633	0.000508332	0.00659143	24.5612	23.7259	25.7317	30.4792	22.6909	23.2052	22.177	G2	0.917824
Cenpa	102.597	-0.588813	0.250662	-2.34903	0.0188223	0.091861	10.8716	5.39708	10.7724	5.06136	21.2	12.1292	16.8597	M	0.0382893
Cenpe	2134.38	0.284866	0.11608	2.45404	0.0141261	0.0752679	44.0439	49.9808	41.8873	42.1015	37.7126	49.2169	45.1994	M	0.832811
Cenpf	6146.07	0.695	0.170883	4.06712	4.75975e-05	0.0010339	61.4766	91.0637	93.1645	98.0867	56.7345	74.0724	62.9948	M	0.957456
Cenpl	144.538	0.573132	0.186757	3.06886	0.00214881	0.0197202	4.77315	6.34612	8.45993	8.02733	5.68213	4.25618	4.692	G2	0.939469
Cenpm	151.792	0.977577	0.237151	4.12216	3.75332e-05	0.000867467	11.699	13.516	14.1582	15.3128	11.2266	7.79105	6.13953	S	0.979325
Cenpq	729.197	0.811049	0.149249	5.43419	5.50454e-08	4.73292e-06	55.6132	62.9567	58.7147	69.4	39.0241	40.3238	45.7294	S	0.969921
Cep350	4183.16	-0.28457	0.157414	-1.80779	0.0706397	0.219345	41.963	27.9877	25.2564	23.849	35.1736	54.0476	40.1373	G2	0.154277
Cep55	800.917	0.863414	0.200364	4.30922	1.63835e-05	0.000444849	44.2411	67.989	69.9556	92.6028	44.8877	43.357	45.8871	M	0.973429
Cep57	622.47	-0.042623	0.116959	-0.364426	0.71554	0.851188	42.0116	40.6093	37.4997	39.6414	45.2957	50.3727	53.3489	G1/S	0.443275
Cep70	555.272	-0.0688658	0.130811	-0.526454	0.598573	0.774905	42.3503	34.3012	33.7298	32.7193	36.6236	49.6146	49.3027	M/G1	0.404613
Cers6	2049.42	-0.257897	0.0978209	-2.63642	0.00837859	0.0523254	40.4051	29.929	33.1176	32.2785	42.5484	59.1061	37.4763	S	0.17734
Cflar	1189.79	-0.312041	0.115299	-2.70637	0.00680238	0.0453858	23.5533	23.2621	21.3335	23.5556	28.5408	38.1751	37.7148	M	0.134722
Cflar	1189.79	-0.312041	0.115299	-2.70637	0.00680238	0.0453858	23.5533	23.2621	21.3335	23.5556	28.5408	38.1751	37.7148	G2	0.134722
Chaf1a	524.702	0.303906	0.131044	2.31911	0.0203888	0.0969442	15.8438	13.9512	14.5006	11.4385	13.3298	15.8689	11.2133	G1/S	0.843783
Chaf1b	416.973	0.414341	0.159814	2.59265	0.00952391	0.0575138	20.2458	22.5766	24.8039	23.5982	23.3284	18.8168	18.5797	G1/S	0.897298
Chek2	211.499	-0.576379	0.207207	-2.78166	0.00540814	0.0386835	12.0539	7.40165	5.76797	7.37124	12.0457	17.3691	13.6435	G2	0.0401552
Chml	1192.13	0.117853	0.0956642	1.23194	0.217972	0.43883	24.9336	21.9731	22.2893	23.3653	22.6446	29.018	25.0632	S	0.668607
Cit	352.014	-0.0332541	0.175249	-0.189754	0.849502	0.925397	3.92458	3.70504	4.3656	4.09835	3.82724	7.05283	4.18522	M	0.456785
Ckap2	598.973	-0.0429437	0.119066	-0.360672	0.718344	0.852377	29.8762	33.2286	30.0388	29.3285	32.6945	42.1515	38.359	G2	0.442603
Ckap2	598.973	-0.0429437	0.119066	-0.360672	0.718344	0.852377	29.8762	33.2286	30.0388	29.3285	32.6945	42.1515	38.359	M	0.442603
Ckap2l	880.384	0.96276	0.189848	5.07122	3.9528e-07	2.45057e-05	31.0884	41.9849	47.8404	51.2398	27.706	24.8647	26.6699	G2	0.978728
Ckap5	8226.01	0.379759	0.125428	3.02772	0.00246406	0.0216505	132.383	152.579	161.624	172.69	136.672	162.042	131.209	M	0.884162
Cks1b	398.722	-0.0937073	0.159668	-0.586887	0.557279	0.747646	96.7131	67.5111	71.6051	66.1817	107.597	85.0321	93.608	M	0.369831
Cks2	393.139	-0.112559	0.140787	-0.7995	0.424	0.643852	97.8642	84.3198	100.159	103.885	131.188	118.081	124.636	M	0.343484
Clspn	1651.89	0.696254	0.184033	3.78331	0.000154756	0.00260725	30.509	42.5374	46.2088	52.1198	31.9176	31.1164	31.982	G1/S	0.957606
Cnih4	632.45	0.0706886	0.12288	0.575263	0.565113	0.752009	50.2517	44.549	57.9641	51.0653	48.7776	40.3297	47.7922	M/G1	0.606434
Cnot10	1727.08	0.122458	0.0808102	1.51537	0.129678	0.321965	72.8721	67.1567	65.2383	66.6513	68.5471	79.4185	74.2283	M	0.674951
Cntrob	446.733	-0.194096	0.120503	-1.61072	0.107241	0.286357	9.96836	7.07451	7.89277	7.2826	10.26	12.5401	9.91337	M	0.240857
Coq9	796.364	0.128413	0.119276	1.07661	0.281656	0.511892	47.8638	37.9336	44.0668	43.3156	50.4472	45.539	45.6661	S	0.683833
Cpne8	1021.25	0.0765668	0.105327	0.726942	0.467262	0.679288	65.9476	59.5438	53.8603	55.9092	56.5505	69.3293	64.1512	S	0.61554
Crebzf	1470.02	-0.160872	0.0957378	-1.68034	0.092892	0.26211	41.2273	32.9202	30.5783	34.1277	44.4517	50.5442	43.8212	G1/S	0.278698
Crebzf	1470.02	-0.160872	0.0957378	-1.68034	0.092892	0.26211	41.2273	32.9202	30.5783	34.1277	44.4517	50.5442	43.8212	S	0.278698
Crls1	1432.38	-0.140134	0.102224	-1.37086	0.170419	0.378619	146.013	114.494	121.775	117.968	164.911	168.901	148.928	S	0.304448
Ctcf	1522.52	-0.173388	0.0925978	-1.87248	0.0611401	0.199068	40.1329	37.6793	36.8656	41.6431	52.0933	56.8311	50.7548	M	0.26392
Ctnna1	4897.21	0.154563	0.0869113	1.7784	0.0753389	0.228542	140.122	134.114	135.469	131.64	149.909	147.377	135.057	M	0.713689
Ctnnd1	3406.83	0.0563895	0.086104	0.654899	0.512533	0.71483	57.8027	52.4279	49.8766	51.1598	54.0666	62.9631	60.7637	M	0.586431
Ctr9	4132.27	0.0326775	0.101217	0.322846	0.746812	0.868924	96.3965	93.7019	105.391	109.195	112.131	128.57	110.317	M/G1	0.552918
Ctsd	6338.45	0.247913	0.102598	2.41637	0.0156763	0.0809016	239.365	223.279	244.459	234.407	247.324	227.856	222.913	G1/S	0.80303
Cwc15	1605.61	0.326129	0.11962	2.72637	0.00640344	0.0437082	292.373	388.556	305.23	317.481	291.672	270.003	301.38	M/G1	0.856546
Cyth2	3485.28	0.371668	0.10039	3.70224	0.000213707	0.00331223	152.277	139.04	163.005	141.654	145.417	141.661	122.325	G2	0.880579
Dcaf7	1953.85	0.10635	0.0924772	1.15001	0.25014	0.476244	29.0539	25.9964	23.6339	23.7112	28.948	31.0811	24.3266	G2	0.653754
Dcp1a	907.585	-0.0120235	0.122217	-0.0983789	0.921631	0.962824	14.6126	14.0312	15.78	12.949	15.1395	21.8097	14.8513	M/G1	0.486789
Dctn6	658.041	0.102987	0.120148	0.857167	0.391353	0.616409	73.4926	65.9095	70.9163	78.6166	81.0454	76.3112	78.3863	M/G1	0.649127
Depdc1a	96.5357	-0.450161	0.213292	-2.11053	0.0348123	0.138721	4.85132	5.91127	6.48528	6.45964	8.56177	11.3096	9.66714	M	0.0695626
Depdc1b	64.3249	0.636935	0.280394	2.27157	0.0231124	0.105485	2.31636	2.73567	4.77578	4.39502	2.24537	2.73469	2.68964	M	0.950366
Depdc7	111.998	-0.24221	0.196125	-1.23497	0.21684	0.437221	7.76852	8.4826	6.76279	9.05479	11.2081	12.8245	10.414	S	0.1907
Dexi	182.01	-0.0256702	0.185065	-0.138709	0.88968	0.947955	9.6739	8.13567	11.7817	9.8725	11.6687	10.9594	12.7023	M/G1	0.468503
Dhfr	1061.36	0.563281	0.121086	4.65192	3.28861e-06	0.000130778	22.6023	25.6413	23.679	23.31	19.4703	19.0575	19.4278	S	0.937603
Dhx8	1560.62	0.183575	0.0824792	2.22572	0.0260333	0.114162	36.3852	35.1476	34.9011	34.1529	33.6139	42.1305	34.5225	G2	0.745932
Diaph3	623.628	0.590461	0.148612	3.97317	7.09217e-05	0.00141613	19.5695	24.9079	23.6726	24.6548	15.9707	22.2268	17.8001	M	0.942827
Dis3	1547.94	0.174593	0.0920417	1.89688	0.0578431	0.1923	49.5337	51.6836	51.16	47.8141	48.7787	60.4547	50.1049	G1/S	0.735856
Dkc1	815.508	0.106751	0.134561	0.793328	0.427587	0.646685	40.9391	33.7676	29.4022	27.3737	35.916	35.8655	36.679	M/G1	0.654127
Dlgap5	410.608	-0.121512	0.13029	-0.932625	0.351014	0.579393	18.4831	15.181	12.5655	14.5301	19.151	20.8864	18.2532	M	0.330646
Dna2	272.228	0.117181	0.161703	0.724669	0.468655	0.680511	8.21278	5.32256	5.50105	6.09618	7.54278	7.30316	5.7478	S	0.667562
Dnaja1	3360.6	0.0698738	0.103501	0.6751	0.499612	0.704844	111.269	122.892	110.831	114.254	125.988	137.998	132.614	M	0.604792
Dnajb1	809.296	0.44034	0.123867	3.55493	0.000378078	0.00525634	21.2865	22.923	24.9708	24.9488	21.5236	20.5447	18.8097	M	0.905508
Dnajb1	809.296	0.44034	0.123867	3.55493	0.000378078	0.00525634	21.2865	22.923	24.9708	24.9488	21.5236	20.5447	18.8097	G2	0.905508
Dnajb4	564.624	-0.315453	0.146251	-2.15692	0.0310119	0.128726	44.4568	30.964	31.9369	33.1279	40.4929	61.724	56.904	S	0.132184
Dnajb6	2711.06	0.0257614	0.112768	0.228446	0.8193	0.91136	213.106	196.575	182.191	200.3	220.157	225.596	240.299	M/G1	0.543365
Dnajc3	2761.21	0.450574	0.122367	3.68215	0.000231275	0.00352401	63.5048	63.9203	64.4228	72.4956	60.2434	54.7675	58.2733	G1/S	0.908942
Donson	515.13	0.0870003	0.12522	0.694777	0.487195	0.695381	30.3158	27.1923	23.055	21.567	28.7245	32.0446	25.5551	G1/S	0.62778
Donson	515.13	0.0870003	0.12522	0.694777	0.487195	0.695381	30.3158	27.1923	23.055	21.567	28.7245	32.0446	25.5551	S	0.62778
Dr1	1124.72	0.159434	0.114558	1.39174	0.164001	0.370569	47.9902	42.6195	51.7415	42.4004	43.8049	60.6627	44.5616	M	0.719286
Dscc1	206.306	1.40292	0.272576	5.14689	2.64844e-07	1.7003e-05	19.9174	42.8667	32.6409	28.7673	16.7207	12.8878	13.9684	S	0.991267
Dscc1	206.306	1.40292	0.272576	5.14689	2.64844e-07	1.7003e-05	19.9174	42.8667	32.6409	28.7673	16.7207	12.8878	13.9684	G1/S	0.991267
Dtl	871.553	0.550341	0.140166	3.92635	8.62435e-05	0.00165005	20.6376	24.5498	24.1607	26.1598	20.7482	19.5593	18.3039	G1/S	0.93499
Dync1li2	2680.88	-0.0213305	0.0782874	-0.272464	0.785265	0.891167	57.777	50.7567	47.6664	47.9622	60.9599	66.7177	57.5214	S	0.475146
Dzip3	2368.98	0.283844	0.109937	2.58188	0.00982631	0.0587261	114.715	81.2884	75.4379	86.9289	83.9398	87.5316	81.001	M	0.83199
E2f1	260.237	0.633689	0.170932	3.70727	0.000209508	0.00326818	6.73752	7.65225	7.60173	7.06236	5.68592	7.2618	4.08358	G1/S	0.949619
E2f5	715.136	0.195219	0.136078	1.4346	0.1514	0.352114	75.1601	59.9417	53.037	52.5579	61.3806	60.0768	64.4572	M	0.756531
Ect2	1073.32	0.520895	0.111839	4.65755	3.20001e-06	0.000128045	37.5389	42.5821	40.0821	39.5433	33.3487	34.0836	31.6171	M	0.928721
Eif2a	1479.44	-0.208443	0.0883799	-2.35848	0.0183497	0.0901717	97.5396	85.0768	82.638	85.4786	111.78	126.331	123.59	G1/S	0.225556
Eif4e	2486.26	0.0652858	0.102684	0.635791	0.524913	0.723577	291.258	256.631	230.99	242.056	305.541	257.325	241.243	M/G1	0.597701
Eif4ebp2	688.559	-0.15029	0.159674	-0.941233	0.346585	0.574988	8.44698	6.47822	8.72915	6.60104	8.67361	13.6455	7.42298	S	0.291312
Elp3	1168.41	-0.130973	0.0961289	-1.36247	0.173049	0.382423	39.9683	34.1152	31.5112	34.4145	44.0049	47.1329	45.2284	M/G1	0.316017
Entpd5	1637.19	0.0655868	0.10875	0.603098	0.546444	0.740814	39.3143	31.4011	32.2144	31.0352	41.4587	38.538	36.2094	G2	0.598149
Esco2	3658.93	1.40281	0.388802	3.60803	0.000308534	0.00445678	135.36	250.789	301.609	344.616	129.846	105.878	116.74	S	0.991193
Esd	1135.45	0.161414	0.110258	1.46397	0.143203	0.341517	243.664	229.372	211.227	225.722	240.421	243.546	257.013	G1/S	0.722571
Espl1	826.01	0.226749	0.181795	1.24728	0.212296	0.43204	7.50169	8.69617	11.4741	9.42844	8.5347	12.761	7.2997	G2	0.786013
Exo1	1281.14	0.267024	0.0881179	3.03031	0.00244303	0.0215443	17.5951	16.5471	17.0777	15.1419	15.9407	18.3343	15.0937	S	0.819376
Ezh2	730.043	0.55978	0.126956	4.40925	1.0373e-05	0.000311515	35.9271	36.6247	38.3042	43.3407	30.3294	31.6109	32.9501	S	0.936931
Fadd	326.671	0.153456	0.128163	1.19734	0.231173	0.453154	7.18314	6.5182	7.37723	5.96055	6.7114	7.92355	6.91439	G2	0.712942
Fam122a	105.843	-0.0262784	0.198181	-0.132598	0.894511	0.950369	13.4862	15.3016	17.6903	14.6894	17.9322	19.4241	16.7139	G1/S	0.467532
Fam83d	155.882	0.0105645	0.160949	0.0656385	0.947666	0.975137	7.02605	5.79323	6.29333	5.37308	7.16501	7.83347	6.53663	G2	0.518286
Fan1	221.754	-0.154576	0.16677	-0.926881	0.353988	0.582786	5.57345	5.11216	4.26744	4.74919	5.26889	8.66515	5.98274	G2	0.286535
Fanca	417.029	0.0535474	0.130831	0.409285	0.68233	0.828536	8.71591	6.53186	6.57055	7.02797	7.76742	10.7387	6.80692	S	0.582251
Fancd2	936.725	0.228963	0.117625	1.94655	0.051589	0.178257	16.9134	18.957	17.9328	17.3499	18.9223	18.0917	16.8833	G2	0.788327
Fanci	773.009	0.595543	0.134982	4.41201	1.02416e-05	0.000309497	16.9683	19.3613	18.6687	19.4212	16.3298	15.3783	13.0433	S	0.943648
Fen1	872.236	0.391512	0.143715	2.72423	0.00644524	0.0438744	38.4612	40.5452	41.7186	36.8807	43.4092	32.5622	32.7276	S	0.888342
Flad1	269.197	0.0661439	0.157174	0.420832	0.673878	0.823533	9.68755	7.75413	7.53579	6.37834	9.78833	9.8277	6.91829	G1/S	0.599045
Fopnl	668.987	0.0258887	0.122151	0.211939	0.832154	0.916523	62.7403	49.4002	47.5522	43.8009	61.2883	60.4386	56.5811	M/G1	0.543589
Foxk2	1139.87	-0.0462781	0.0972515	-0.475859	0.634175	0.798307	20.2907	15.1788	16.912	16.5186	21.4175	23.4563	18.3894	M/G1	0.437155
Foxm1	408.828	0.043095	0.135702	0.317572	0.75081	0.871129	6.21343	7.51206	6.64388	7.10203	7.58544	9.19265	6.80284	M	0.567174
Fxr1	4196.15	0.00425601	0.0911578	0.0466884	0.962762	0.982872	241.953	224.238	210.971	212.133	235.626	280.348	273.043	M/G1	0.509404
Fyn	3024.64	-0.0933993	0.074951	-1.24614	0.212714	0.432768	125.997	106.731	110.827	105.893	133.989	144.419	131.601	M	0.370578
G2e3	818.199	-0.33155	0.11992	-2.76476	0.00569643	0.0401194	24.3887	28.1091	23.9314	25.4327	31.1365	45.7593	36.2241	M	0.121884
G2e3	818.199	-0.33155	0.11992	-2.76476	0.00569643	0.0401194	24.3887	28.1091	23.9314	25.4327	31.1365	45.7593	36.2241	G2	0.121884
G3bp1	2909.59	-0.104053	0.0839186	-1.23992	0.215004	0.435213	36.4231	31.6342	30.536	29.1129	41.385	43.235	37.151	M/G1	0.357367
Gabpb1	546.195	0.0829163	0.108674	0.76298	0.445475	0.66136	30.5225	31.9251	30.7029	34.5809	31.0478	37.0858	31.0542	G2	0.623675
Gadd45a	347.229	0.0376687	0.137397	0.27416	0.783962	0.8907	53.6532	36.0828	46.7993	54.5395	58.6001	73.2948	76.4394	M	0.55971
Gas1	286.787	-0.14096	0.153283	-0.919601	0.357781	0.58531	5.97061	6.0959	5.85682	7.59236	8.45099	8.74302	7.843	G2	0.303553
Gas2l3	181.785	-0.0838379	0.158794	-0.527968	0.597522	0.774175	3.38047	2.38387	2.86974	3.04889	3.24695	4.27608	3.46355	M	0.383192
Gas2l3	181.785	-0.0838379	0.158794	-0.527968	0.597522	0.774175	3.38047	2.38387	2.86974	3.04889	3.24695	4.27608	3.46355	G2	0.383192
Gclm	963.676	0.129817	0.0981178	1.32307	0.185812	0.399626	83.0818	61.3674	68.426	63.9746	69.9755	78.0925	69.4504	S	0.685849
Gins2	457.227	0.952417	0.161939	5.88134	4.06968e-09	4.8584e-07	9.34924	9.96316	10.5261	10.5904	7.42459	5.63261	5.48807	G1/S	0.977833
Gins3	444.344	1.0067	0.174576	5.76658	8.08982e-09	8.6561e-07	20.5365	24.0768	27.099	27.8496	15.8921	15.1514	12.72	G1/S	0.980594
Gm10184	804.681	-13.2552	1.02642	-12.914	3.75498e-38	1.08481e-34	0	0	0	0	128.332	132.832	114.797	G2	0
Gm28635	403.714	-0.651288	0.759065	-0.858013	0.390885	0.616039	6.61398	4.75102	6.56501	4.46935	10.762	20.221	1.40167	M	0.0299298
Gm45713	5494.39	0.401298	0.107375	3.73736	0.000185965	0.00299138	368.441	355.425	345.742	318.776	341.508	300.584	281.994	M/G1	0.892223
Gmnn	449.392	0.505473	0.169173	2.98791	0.00280893	0.0239239	68.6599	88.4781	76.2815	93.2053	77.406	62.6102	72.1796	G1/S	0.925063
Gnb1	5428.09	0.050469	0.0829735	0.608254	0.543019	0.738667	178.508	153.899	168.032	152.753	178.879	216.608	157.26	M/G1	0.578146
Golga2	1667.36	0.219744	0.0961402	2.28566	0.0222741	0.102566	32.9761	30.5937	33.3776	35.4025	33.1198	37.9065	30.4945	S	0.778698
Got1	637.059	-0.165833	0.130617	-1.26961	0.204222	0.422418	23.3794	25.8373	27.4659	22.2359	30.6691	34.5824	33.231	M	0.272279
Grk6	630.113	-0.210425	0.103224	-2.03853	0.0414972	0.155332	18.1292	15.9839	15.82	15.7077	22.6503	24.8147	19.8115	M	0.223317
Grpel1	1134.09	0.268421	0.108531	2.47322	0.0133902	0.0726877	35.3584	33.9862	37.2168	35.4673	37.265	36.0449	32.4324	M/G1	0.820048
Gspt1	2195.85	0.0234836	0.0831095	0.282562	0.777513	0.887349	84.9759	83.6026	83.5639	80.727	92.0983	109.386	93.0805	M/G1	0.540006
Gtf3c4	1268.09	0.110305	0.0851005	1.29617	0.194915	0.411317	16.8444	15.3567	15.7891	15.2881	17.7965	18.8261	16.0889	M/G1	0.658009
Gtse1	293.164	-0.0415204	0.154427	-0.268867	0.788032	0.892934	9.52585	9.365	7.71687	6.50479	9.79539	11.1727	8.92681	M	0.444544
H1f0	2008.89	0.49467	0.154817	3.19519	0.0013974	0.0143975	74.588	76.7362	83.4968	86.6128	82.8798	60.0921	60.5845	S	0.922227
H2afx	9285.4	2.65977	0.602491	4.41461	1.01192e-05	0.000306439	233.037	638.062	1003.15	939.962	192.165	111.72	87.2947	G2	0.99888
Haus8	870.374	1.38018	0.234832	5.87732	4.16972e-09	4.93702e-07	33.871	57.1478	66.0822	72.5717	31.9867	26.1871	24.1758	G2	0.99082
Hcfc1	3878.33	0.00482724	0.142996	0.0337578	0.97307	0.987009	34.3241	29.1836	37.5145	29.9068	33.8263	53.2956	30.5637	M	0.510076
Hells	7134.23	1.07162	0.183061	5.8539	4.80177e-09	5.54893e-07	152.175	240.103	232.068	245.022	126.26	119.848	129.825	G1/S	0.982535
Hells	7134.23	1.07162	0.183061	5.8539	4.80177e-09	5.54893e-07	152.175	240.103	232.068	245.022	126.26	119.848	129.825	S	0.982535
Hif1a	4545.74	0.0420136	0.0759189	0.553401	0.579989	0.761562	150.572	126.041	132.952	135.888	151.979	171.299	160.769	M/G1	0.565308
Hint3	176.257	0.751	0.16239	4.62467	3.75188e-06	0.000143579	48.5122	45.8668	51.6829	47.3959	35.068	34.8697	35.3072	G2	0.963353
Hipk2	588.255	0.0366402	0.20012	0.183091	0.854727	0.928656	7.60708	8.47284	8.95171	8.63682	6.33473	12.7845	6.69895	G2	0.558367
Hjurp	2133.02	-0.0519257	0.104969	-0.494677	0.620828	0.789553	53.8833	45.729	43.9042	43.8908	49.99	72.448	51.2996	G2	0.429392
Hmg20b	729.965	-0.0385445	0.123785	-0.311383	0.755509	0.874676	48.0729	34.3386	46.512	45.5291	53.6752	57.0877	50.0478	M	0.448798
Hmg20b	729.965	-0.0385445	0.123785	-0.311383	0.755509	0.874676	48.0729	34.3386	46.512	45.5291	53.6752	57.0877	50.0478	M/G1	0.448798
Hmgb2	1390.04	0.662195	0.151189	4.37991	1.18729e-05	0.000348586	86.7918	101.631	91.4839	101.327	78.6008	62.8338	74.4612	G2	0.953426
Hmgb3	4430.98	-0.207379	0.137795	-1.50498	0.132329	0.325805	348.388	295.814	237.315	257.059	348.156	386.59	447.131	M	0.226974
Hmgcr	1798.56	0.157155	0.1452	1.08233	0.279104	0.509047	51.8826	35.5749	35.9769	36.9712	50.7281	42.0978	35.8092	M/G1	0.716749
Hmmr	793.807	0.627783	0.196733	3.19104	0.00141764	0.0145336	22.2977	36.954	36.8422	38.9998	24.4837	29.0569	26.0667	M	0.948724
Hoxb4	37.7413	-0.619752	0.340308	-1.82115	0.0685836	0.214405	0.831729	0.750685	0.638595	0.99169	1.10051	2.22297	1.18705	G1/S	0.0332139
Hp1bp3	2688.38	-0.249334	0.0849864	-2.93381	0.00334828	0.0271414	73.64	64.3885	62.6335	62.5616	81.5809	101.913	91.1645	G2	0.18555
Hp1bp3	2688.38	-0.249334	0.0849864	-2.93381	0.00334828	0.0271414	73.64	64.3885	62.6335	62.5616	81.5809	101.913	91.1645	M	0.18555
Hps4	202.68	-0.0358377	0.155429	-0.230574	0.817646	0.910366	4.92414	4.62555	4.55647	4.05502	4.76989	6.69836	5.17114	M	0.453053
Hras	405.486	-0.068561	0.147683	-0.464243	0.642473	0.803231	33.4741	25.6561	24.2984	24.4262	34.1679	30.1059	31.6763	G1/S	0.404837
Hs2st1	1007.51	-0.0228827	0.0945435	-0.242033	0.808754	0.904705	17.4864	14.8737	14.5391	14.5609	18.6307	18.956	17.6322	M	0.472682
Hsd17b11	213.604	-0.454441	0.169319	-2.68394	0.00727597	0.0478169	8.80386	7.40153	8.46015	8.82682	10.6197	18.1373	13.2666	M/G1	0.0682938
Hsf2	828.283	-0.102678	0.100765	-1.01899	0.308207	0.538729	59.0859	50.9777	47.9298	44.9802	60.2721	71.0501	64.0811	G1/S	0.359457
Hspa13	1322.14	0.205272	0.119161	1.72265	0.0849521	0.246858	42.9896	43.2402	42.2822	45.6912	44.1985	43.0582	47.5782	M	0.766906
Ifnar1	2227.62	0.136159	0.108242	1.25792	0.208422	0.427407	52.6622	53.5755	58.9586	65.5501	59.682	71.067	59.3846	G2	0.693536
Ilf2	2046.89	0.1735	0.106179	1.63404	0.102251	0.277803	116.534	119.6	111.491	120.411	127.555	121.512	122.349	M/G1	0.734289
Insr	586.601	-0.365934	0.172801	-2.11766	0.0342038	0.136749	4.72758	4.88121	4.63014	4.13359	4.88479	9.76483	6.85043	G1/S	0.102627
Ints7	1250.11	0.50425	0.117253	4.30054	1.70379e-05	0.000457458	21.2965	22.7851	24.6861	24.3724	19.4992	22.3443	17.0042	S	0.924541
Ints8	2736.36	0.437789	0.105616	4.14508	3.39693e-05	0.000803087	123.074	129.399	131.619	143.238	109.451	125.559	115.386	G1/S	0.90506
Iqgap3	58.888	0.0423602	0.314322	0.134767	0.892796	0.949352	0.704204	0.574351	1.08558	1.13154	0.941281	1.19776	0.794261	G2	0.56598
Ivns1abp	6990.15	0.132594	0.11027	1.20245	0.22919	0.45111	244.261	273.109	247.207	272.352	257.178	308.304	294.05	G1/S	0.689357
Jmjd1c	4266.73	-0.0785324	0.114826	-0.683924	0.494023	0.699762	61.2271	56.6851	56.1742	56.2159	56.6398	91.6655	70.863	M/G1	0.390506
Kat2a	585.079	-0.357905	0.162499	-2.20251	0.0276295	0.118881	17.6804	10.5805	11.9634	10.2729	17.7382	23.2149	15.8174	S	0.107255
Kat2b	1712.38	-0.362237	0.0911435	-3.97436	7.05678e-05	0.00141613	34.8903	31.1796	33.6567	32.7893	44.4557	56.9638	50.9505	S	0.104792
Katna1	718.562	-0.0589692	0.121563	-0.485092	0.627611	0.793857	56.0154	61.057	49.8072	50.1725	60.0864	71.4593	70.5467	G2	0.419391
Kctd9	618.845	0.35167	0.106609	3.29869	0.000971372	0.0107274	30.1394	28.0634	30.3129	32.4418	27.3109	31.1208	26.7603	G2	0.870578
Kdm4a	1531.65	-0.0900908	0.103763	-0.868235	0.385266	0.61055	27.6264	22.4742	28.7814	24.575	29.0256	39.3653	27.9403	G2	0.376101
Kdm5b	5653.9	0.0695033	0.0874074	0.795165	0.426517	0.645781	84.5567	78.265	75.9679	83.6553	79.8624	107.589	85.5145	M/G1	0.604344
Kif11	1563.33	0.426831	0.146951	2.90457	0.00367761	0.0289973	38.9596	53.4657	48.1161	50.4723	41.148	43.6055	43.6666	G2	0.901627
Kif14	497.76	-0.015717	0.121679	-0.129167	0.897225	0.951475	4.72572	5.33184	4.7801	4.89096	5.76624	6.8858	5.24752	M	0.481863
Kif20b	1658.48	0.26865	0.130817	2.05364	0.0400109	0.151793	48.6529	59.8863	53.7112	55.0561	46.6292	57.7301	58.8453	M	0.820421
Kif20b	1658.48	0.26865	0.130817	2.05364	0.0400109	0.151793	48.6529	59.8863	53.7112	55.0561	46.6292	57.7301	58.8453	G2	0.820421
Kif22	281.461	-0.0808728	0.137337	-0.588864	0.555952	0.746697	12.0246	12.5235	12.5238	13.3539	15.6366	16.3419	15.6756	G2	0.387819
Kif23	1904.96	1.02089	0.317463	3.21578	0.00130091	0.0136468	49.5383	80.0188	95.1492	105.304	51.099	49.0656	46.2655	G2	0.981191
Kif2c	568.283	0.274565	0.143956	1.90728	0.056484	0.189219	20.835	26.8139	26.2795	25.5713	24.51	25.5328	24.2184	M	0.825795
Kif5b	7662.74	-0.10718	0.0774403	-1.38404	0.166348	0.374049	174.747	168.956	156.67	148.022	198.303	234.031	198.222	M/G1	0.351172
Kif5b	7662.74	-0.10718	0.0774403	-1.38404	0.166348	0.374049	174.747	168.956	156.67	148.022	198.303	234.031	198.222	G2	0.351172
Kif5b	7662.74	-0.10718	0.0774403	-1.38404	0.166348	0.374049	174.747	168.956	156.67	148.022	198.303	234.031	198.222	M	0.351172
Kifc1	140.547	0.426017	0.174752	2.43784	0.0147752	0.077664	5.91126	4.58859	5.77164	4.89315	4.46277	4.46835	4.45705	G2	0.901179
Kifc5b	90.6584	-0.159057	0.222127	-0.716062	0.473953	0.685379	2.03882	2.36806	2.49102	2.94876	2.99155	3.69582	3.15751	G2	0.281385
Klf6	1803.42	-0.207273	0.0877455	-2.36221	0.0181666	0.0895998	46.6624	40.701	39.0682	40.0356	50.7586	65.5236	56.4087	G2	0.227347
Klf9	2304.87	-0.0442619	0.0818832	-0.540548	0.588819	0.767812	55.5009	51.1153	56.1554	53.9848	61.3841	75.9722	62.7089	M	0.440588
Kpna2	2250.01	2.58066	0.174928	14.7527	2.95762e-49	2.13614e-45	183.65	202.571	187.591	175.619	46.1651	28.0503	40.6054	G2	0.998731
Kpnb1	6106.33	-0.00821558	0.079207	-0.103723	0.917389	0.961166	107.626	89.4126	88.1566	89.0422	114.862	120.514	101.483	M/G1	0.491939
Kras	1503.71	0.228024	0.104562	2.18074	0.0292024	0.123594	79.3117	72.3201	74.4205	89.2396	85.5951	87.5586	82.6601	M/G1	0.787282
Larp1	2151.42	-0.271526	0.133341	-2.03633	0.0417168	0.155871	23.4187	20.2699	20.8964	18.4952	24.6078	40.9152	24.7515	M/G1	0.165249
Larp7	1321.91	0.361576	0.118244	3.05789	0.00222905	0.0202507	87.6156	92.3877	89.6242	93.0243	79.979	80.7074	88.6173	M/G1	0.875429
Lbr	1039.14	0.200666	0.103462	1.93952	0.0524375	0.180629	36.1683	28.7344	28.2645	31.1124	33.4957	33.3611	29.0655	M	0.761681
Lbr	1039.14	0.200666	0.103462	1.93952	0.0524375	0.180629	36.1683	28.7344	28.2645	31.1124	33.4957	33.3611	29.0655	G2	0.761681
Lix1l	528.009	-0.0694042	0.128855	-0.538621	0.590148	0.768821	13.4433	12.4669	11.3018	13.5765	17.0559	15.4212	15.011	G2	0.403642
Lmna	521.161	0.415445	0.134473	3.08943	0.00200539	0.0188593	22.7624	23.1792	23.0769	25.8273	19.9595	17.6832	19.685	M	0.897671
Lmnb1	672.542	-0.0648063	0.107651	-0.602004	0.547172	0.741175	25.0215	24.1723	20.7597	21.2131	28.4319	30.2861	26.4882	G2	0.410509
Lmo4	910.433	-0.126663	0.117292	-1.0799	0.280186	0.510376	67.1828	65.1156	58.5509	56.4123	69.2691	89.3165	85.4351	S	0.322287
Lnpep	2427.18	-0.214474	0.110795	-1.93578	0.0528948	0.181531	60.8985	51.846	52.4141	48.2333	61.2728	94.8013	69.8474	G1/S	0.218391
Lrif1	584.544	-0.07291	0.125178	-0.58245	0.560264	0.749075	45.9644	46.7413	43.0193	53.6567	40.04	67.6743	58.5101	M/G1	0.398567
Luc7l3	4330.17	-0.0521886	0.135461	-0.385268	0.700039	0.839942	252.495	240.447	178.949	198.942	230.734	263.709	317.082	G1/S	0.429019
Lyar	926.788	-0.0463768	0.114815	-0.403926	0.686267	0.831016	102.181	93.2945	86.2498	82.6358	96.5376	117.575	123.088	M/G1	0.43708
Lyrm7	28.9572	0.116465	0.37834	0.307832	0.75821	0.875867	2.7514	1.47964	1.18269	2.19158	1.8296	2.21304	2.08995	S	0.665995
Mad2l1	882.983	0.0648834	0.128455	0.505106	0.613484	0.784367	66.4905	64.726	60.889	72.0598	68.5455	77.3809	89.7741	G2	0.597104
Man1a2	3399.28	0.172073	0.0756985	2.27314	0.023018	0.105162	48.3331	43.2381	45.6168	44.5052	48.3616	51.2041	44.9941	S	0.73302
Map3k2	2189.37	-0.285353	0.0878241	-3.24914	0.00115755	0.0123949	23.3954	18.8055	18.6318	18.8829	26.0807	34.5281	27.4959	S	0.153605
Mastl	721.883	-0.339846	0.132245	-2.56983	0.0101748	0.059878	18.711	14.3984	12.3675	12.2082	20.5564	22.8189	21.5835	S	0.117032
Mbd4	547.406	0.329343	0.130353	2.52654	0.0115191	0.0653759	19.7878	21.8449	20.9212	25.8759	19.5308	22.0461	19.5171	S	0.858561
Mcm2	1968.69	0.153975	0.117435	1.31115	0.189807	0.404745	55.5244	48.8915	46.5604	40.4019	55.2431	53.2711	45.2299	G1/S	0.713166
Mcm4	1519.65	0.26935	0.0927803	2.9031	0.0036949	0.0290543	57.9471	52.88	49.5953	49.1619	53.1799	54.4257	48.8742	G1/S	0.821242
Mcm4	1519.65	0.26935	0.0927803	2.9031	0.0036949	0.0290543	57.9471	52.88	49.5953	49.1619	53.1799	54.4257	48.8742	M	0.821242
Mcm5	2846.42	0.958886	0.156103	6.14266	8.11516e-10	1.31712e-07	84.6607	107.5	108.442	109.467	71.386	58.3476	58.141	G1/S	0.97843
Mcm6	2452.62	0.225992	0.117207	1.92815	0.053836	0.183757	91.9487	101.676	93.7402	90.8744	106.092	98.1284	85.5791	G1/S	0.785341
Mcm8	861.942	0.689617	0.123288	5.59356	2.22466e-08	2.17129e-06	33.9652	38.6809	36.1563	39.9333	27.0746	27.355	27.4621	S	0.957083
Mdc1	2406.92	0.750738	0.158125	4.74776	2.05686e-06	9.19854e-05	25.4338	33.1562	37.1339	32.3109	20.5609	29.018	19.4061	M	0.963129
Mdm1	395.12	-0.036462	0.14036	-0.259775	0.795037	0.896774	15.5068	17.3206	18.1537	14.4902	17.4799	22.797	19.9251	G1/S	0.452306
Med31	495.086	0.358171	0.144282	2.48243	0.0130489	0.0713984	48.0875	42.8359	41.936	52.4048	43.3184	39.468	44.6102	G1/S	0.873787
Melk	723.367	-0.0497491	0.141401	-0.35183	0.724966	0.857037	29.5573	29.0743	23.4201	22.6779	34.7087	31.0848	31.6048	G2	0.432453
Mgat2	1408.13	0.17305	0.117525	1.47245	0.140899	0.337976	57.2547	50.3814	56.9551	49.2279	61.1225	53.3228	54.9342	G2	0.73399
Mid1	316.158	-0.668188	0.747363	-0.89406	0.37129	0.598113	6.63114	6.40981	1.74687	6.32491	3.10579	19.1798	6.92629	G2	0.0280639
Mis18bp1	1348.86	0.17137	0.147525	1.16164	0.245383	0.470975	50.0887	53.0982	58.948	68.746	55.6141	68.5867	63.3535	G2	0.732348
Mis18bp1	1348.86	0.17137	0.147525	1.16164	0.245383	0.470975	50.0887	53.0982	58.948	68.746	55.6141	68.5867	63.3535	M	0.732348
Mki67	4983.39	0.849309	0.194749	4.36104	1.29448e-05	0.000373971	53.1222	83.6034	87.983	97.714	54.6794	53.2773	53.633	M	0.971936
Mnd1	122.944	0.579622	0.204477	2.83465	0.00458753	0.0339482	43.7125	42.4338	27.7188	36.8478	32.1334	32.0479	28.9813	G2	0.940588
Morf4l2	7123.18	-0.169486	0.101822	-1.66453	0.096006	0.267936	442.3	411.445	391.467	354.094	547.827	525.996	532.587	M/G1	0.268398
Mri1	223.325	-0.292124	0.152887	-1.91072	0.0560412	0.188389	7.1182	6.24666	6.12093	5.06306	8.12526	10.823	7.83367	G1/S	0.148604
Mrpl19	403.76	0.0154296	0.120043	0.128533	0.897727	0.951698	8.32367	7.58322	6.6503	6.61662	8.63148	8.99292	7.88092	M/G1	0.527168
Mrps18b	416.653	-0.0821095	0.119204	-0.688816	0.490939	0.698421	49.9892	44.7844	41.526	33.1567	46.3536	56.5269	49.8651	M/G1	0.385431
Mrps2	708.59	0.0505128	0.124757	0.404888	0.68556	0.830502	37.8133	33.8143	32.0573	27.1466	40.0579	39.2107	33.6954	M/G1	0.578295
Msh2	1633.35	0.0252477	0.0966698	0.261175	0.793957	0.896203	47.2183	44.321	46.5287	52.2146	55.6287	62.396	52.6595	G1/S	0.542245
Msl1	1428.85	-0.151346	0.109518	-1.38193	0.166993	0.374684	80.2992	67.0816	56.8391	57.6779	75.144	94.9189	87.8083	M/G1	0.290416
Mtpn	4212.68	0.13275	0.087992	1.50866	0.131385	0.324697	148.908	129.78	140.687	149.973	156.791	163.609	144.229	M/G1	0.68973
Mycbp2	10114.3	0.0497539	0.109612	0.45391	0.649894	0.808519	63.1155	60.7171	62.4819	60.2547	61.0232	93.1088	62.6741	S	0.57725
Mzt1	1038.26	-0.188042	0.106014	-1.77376	0.0761033	0.230367	86.5879	63.8668	63.5176	67.9555	94.4631	100.077	94.8504	M	0.248246
Nab1	1578.51	-0.234381	0.0934442	-2.50825	0.0121331	0.067669	53.6578	47.8523	44.3594	41.3307	59.2253	74.941	61.571	S	0.198239
Nasp	5788.48	0.770689	0.156221	4.93331	8.08459e-07	4.42356e-05	371.897	462.088	396.587	450.226	322.436	293.6	345.052	G1/S	0.96589
Ncapd2	2070.57	0.114462	0.0907749	1.26095	0.207329	0.426315	36.357	34.9889	37.6875	37.5061	37.5806	47.1508	36.1821	M	0.663233
Ncapd3	1963.7	0.16331	0.0872792	1.87112	0.0613279	0.199188	42.9021	42.7034	37.2592	42.2059	41.3548	49.3492	42.3551	G2	0.725034
Ncaph	353.139	-0.462757	0.134609	-3.43779	0.000586475	0.00736663	13.5215	11.3487	11.7263	9.1756	17.5108	20.7872	16.9991	G2	0.0652336
Ncoa3	1937.77	0.624767	0.171054	3.65246	0.000259743	0.00388404	22.0124	27.8276	34.2837	35.1636	21.0107	27.2075	19.7463	M/G1	0.9485
Ncoa5	893.163	0.681659	0.119331	5.71233	1.11438e-08	1.14165e-06	25.5985	25.0702	26.5988	27.5153	20.3426	20.4823	17.3748	G2	0.955665
Ncoa5	893.163	0.681659	0.119331	5.71233	1.11438e-08	1.14165e-06	25.5985	25.0702	26.5988	27.5153	20.3426	20.4823	17.3748	M	0.955665
Ndc80	557.282	-0.166315	0.109032	-1.52539	0.127163	0.318627	36.2258	35.8212	34.3851	35.4714	44.0543	51.1261	49.4445	G2	0.271981
Neil3	41.448	0.176733	0.323714	0.545954	0.585097	0.765021	1.88293	1.76329	2.93414	2.64119	2.75987	2.62949	2.0132	G2	0.738468
Nek2	592.155	0.177126	0.108048	1.63933	0.101145	0.275929	17.136	16.5893	17.382	18.3368	17.5723	21.0141	16.8501	M	0.73914
Nfe2l2	2660.02	-0.0405987	0.114915	-0.353293	0.723869	0.856511	141.109	140.037	130.69	119.217	152.445	154.306	175.875	S	0.445887
Nfia	1185.76	-0.354617	0.134715	-2.63235	0.00847956	0.0527963	11.6565	9.60378	10.9439	10.2496	12.4755	21.0462	15.5307	M/G1	0.108673
Nfic	711.69	-0.451287	0.227797	-1.98109	0.0475814	0.169366	9.23114	6.93559	9.24242	8.4217	9.98645	20.8906	9.67219	G2	0.0691148
Nfic	711.69	-0.451287	0.227797	-1.98109	0.0475814	0.169366	9.23114	6.93559	9.24242	8.4217	9.98645	20.8906	9.67219	M/G1	0.0691148
Nipbl	5866.21	0.223298	0.107557	2.07608	0.0378864	0.146839	84.6087	81.8192	87.9075	89.9208	74.4717	110.334	82.4732	G2	0.782505
Nktr	4323.93	0.229917	0.106361	2.16166	0.030644	0.127757	59.2984	63.3403	57.7466	60.8929	51.7475	74.0338	59.2917	G1/S	0.789297
Nmb	53.6529	0.817329	0.305979	2.6712	0.00755817	0.049157	12.9271	12.6976	11.9727	18.469	11.6769	10.3975	6.72515	G2	0.970369
Npat	4022.21	0.665211	0.138026	4.81947	1.43941e-06	7.0244e-05	82.9033	92.7862	106.839	111.496	74.4147	77.1113	71.2294	G1/S	0.954023
Nr3c1	2475.56	0.005924	0.0886252	0.0668432	0.946706	0.974782	48.8461	42.9391	40.9958	44.3894	51.9348	53.4572	51.6352	G2	0.511942
Nsun3	268.216	-0.0808799	0.264259	-0.306063	0.759557	0.876902	15.1478	6.6362	5.44108	6.42389	10.1248	11.5635	9.62904	S	0.387744
Nt5dc1	257.254	-0.307416	0.173686	-1.76995	0.0767357	0.231505	18.5589	9.1282	11.2097	11.9851	18.2218	26.295	17.7236	S	0.137035
Nucks1	3753.64	0.0227089	0.0760596	0.298567	0.765271	0.880541	101.254	91.678	92.0028	90.465	113.398	118.943	106.874	G2	0.538812
Nucks1	3753.64	0.0227089	0.0760596	0.298567	0.765271	0.880541	101.254	91.678	92.0028	90.465	113.398	118.943	106.874	M/G1	0.538812
Nuf2	483.288	0.804823	0.184253	4.36803	1.25373e-05	0.000364387	31.5696	50.4643	41.8817	44.629	29.5613	27.3977	30.0048	M	0.969025
Nufip2	3061.5	0.0928571	0.0913758	1.01621	0.309529	0.540189	96.8184	101.308	93.5098	95.7837	95.9151	121.265	105.99	M/G1	0.635692
Numa1	4783.5	0.0550035	0.111162	0.494803	0.620739	0.789553	56.7911	54.4743	60.4157	63.1339	57.3675	83.0996	62.8454	G2	0.584341
Nup160	1365.31	0.0879803	0.0985339	0.892893	0.371914	0.59855	23.0972	24.0777	23.0013	22.2233	23.3465	29.8961	25.0647	S	0.628825
Nup35	246.074	0.215999	0.153851	1.40395	0.160334	0.364844	26.8676	25.3452	23.7566	19.2002	25.0341	27.0193	23.4047	M	0.776086
Nup37	283.005	-0.11381	0.132169	-0.861095	0.389186	0.614473	35.0601	30.5026	28.549	26.708	38.5087	43.742	34.7663	M/G1	0.341544
Nup43	333.403	0.389728	0.14133	2.75757	0.00582327	0.0407742	40.6141	46.2531	39.5115	40.2294	37.9077	37.0207	38.6727	G1/S	0.88767
Nup98	3269.82	-0.0307338	0.0809196	-0.379807	0.704089	0.843051	69.9497	70.8543	66.0686	66.6881	77.0028	97.4463	73.1771	M	0.46074
Nusap1	641.307	0.458807	0.180163	2.54663	0.010877	0.0629482	25.0402	35.0655	34.3553	32.9768	28.1074	23.9553	30.0674	G2	0.911405
Nusap1	641.307	0.458807	0.180163	2.54663	0.010877	0.0629482	25.0402	35.0655	34.3553	32.9768	28.1074	23.9553	30.0674	M	0.911405
Odf2	2029.13	-0.0610728	0.110106	-0.554674	0.579117	0.760931	85.2646	62.9131	60.5213	55.8097	76.3842	89.887	80.9865	M	0.415734
Odf2	2029.13	-0.0610728	0.110106	-0.554674	0.579117	0.760931	85.2646	62.9131	60.5213	55.8097	76.3842	89.887	80.9865	M/G1	0.415734
Ogt	4519.12	-0.308558	0.108283	-2.84956	0.00437798	0.0327668	96.8338	81.9676	78.8485	78.2103	100.371	158.521	119.466	S	0.136662
Opn3	118.915	0.688865	0.190967	3.60724	0.000309468	0.0044658	6.07871	5.99257	6.83827	5.80887	4.98433	4.68113	3.97584	M/G1	0.956785
Orc1	704.648	0.99304	0.164267	6.04527	1.49157e-09	2.17634e-07	23.5603	28.7503	30.0408	32.9074	19.0774	16.5871	15.939	G1/S	0.980072
Orc3	1659.03	0.206006	0.109999	1.8728	0.061096	0.199068	120.447	110.726	99.4286	101.825	116.008	105.192	113.323	S	0.767652
Osbpl6	116.374	-0.56512	0.210719	-2.68186	0.0073214	0.048028	1.96683	1.84551	2.24703	1.76973	2.61907	4.55117	3.34127	G1/S	0.0426929
Osgin2	621.216	0.00255111	0.104245	0.0244724	0.980476	0.990695	31.4631	24.9641	26.8372	27.3844	33.7662	34.7578	30.8841	S	0.506867
Pak1ip1	1279.14	0.0899185	0.093997	0.95661	0.338764	0.567159	88.3739	80.7573	74.1775	74.3204	85.2168	93.0887	90.2054	M/G1	0.632035
Pank2	915.712	-0.0473654	0.102235	-0.463297	0.643151	0.803591	20.8615	18.7658	16.684	19.7777	23.7968	26.226	20.9899	G1/S	0.435513
Pbk	382.138	0.361636	0.147539	2.45112	0.0142412	0.0757138	30.9485	30.8885	34.5324	36.832	32.9714	30.8159	30.5452	M	0.875504
Pbk	382.138	0.361636	0.147539	2.45112	0.0142412	0.0757138	30.9485	30.8885	34.5324	36.832	32.9714	30.8159	30.5452	M/G1	0.875504
Pcdh7	374.509	-0.114245	0.150091	-0.761174	0.446553	0.662469	5.88587	4.89851	5.75454	6.16735	4.39399	8.83102	7.09522	G1/S	0.34117
Pcf11	2205.37	0.00419925	0.0914251	0.045931	0.963365	0.982965	50.1946	44.6863	43.0322	48.0582	49.97	63.8525	55.0465	M	0.509255
Pcf11	2205.37	0.00419925	0.0914251	0.045931	0.963365	0.982965	50.1946	44.6863	43.0322	48.0582	49.97	63.8525	55.0465	M/G1	0.509255
Pcna	2208.99	0.938329	0.177113	5.29791	1.17138e-07	8.90558e-06	197.185	267.787	261.57	270.891	184.848	136.519	139.68	G1/S	0.977161
Phip	5110.84	-0.303271	0.0912287	-3.32429	0.00088643	0.0100035	69.073	59.2453	58.596	60.101	77.0828	110.777	89.6774	S	0.140245
Phtf1	1786.97	0.73389	0.13842	5.30189	1.14608e-07	8.80589e-06	62.1084	69.9354	71.1809	83.2397	51.7167	52.0369	50.3057	S	0.961412
Phtf2	1165.53	-0.22763	0.0878243	-2.59188	0.00954526	0.0575945	27.9832	23.3887	22.3333	22.6163	31.4037	37.7593	31.5219	S	0.205105
Pkmyt1	126.177	0.0658479	0.204205	0.32246	0.747104	0.869076	4.28646	4.04806	4.21766	3.37833	4.36024	6.03157	3.22669	S	0.598448
Pknox1	588.324	0.533246	0.178056	2.99482	0.00274607	0.0235009	11.5605	16.5947	17.8526	18.3882	14.2222	13.7605	11.3685	G2	0.931781
Plin3	997.549	-0.153176	0.103077	-1.48603	0.137272	0.332913	41.8959	33.0876	37.1262	37.8556	50.8187	49.9612	47.1118	M/G1	0.288327
Plk1	69.1625	-0.604514	0.281756	-2.14552	0.0319113	0.131142	2.21855	1.81591	2.74065	1.26921	3.24769	4.49025	3.09831	M	0.0350052
Pms1	580.895	-0.134481	0.107149	-1.25509	0.209446	0.42896	30.5303	25.9216	25.4053	24.8462	33.5199	36.202	35.7174	G1/S	0.311688
Pnn	1766.28	-0.239845	0.115467	-2.07718	0.0377849	0.146642	72.5391	65.919	55.6738	58.6765	77.3956	93.5854	96.5034	G1/S	0.192641
Poc1a	190.721	0.180832	0.162549	1.11248	0.265932	0.494451	12.8691	9.00745	12.6366	12.6562	13.5116	12.4662	12.256	M	0.743021
Pola1	970.808	0.232138	0.126785	1.83096	0.0671071	0.211559	20.7776	23.9694	23.8052	26.1098	22.413	27.7442	23.1126	S	0.791088
Polq	1272.54	0.190367	0.153707	1.23851	0.215528	0.435671	20.0147	17.979	12.8542	14.6875	13.0431	21.7421	17.1533	G2	0.750933
Pom121	364.121	-0.129089	0.215128	-0.600057	0.548468	0.742031	4.63371	3.93166	4.08998	3.58809	3.87845	8.48651	3.74854	M	0.318928
Ppp1r10	1190.42	-0.000861596	0.118808	-0.00725201	0.994214	0.996836	20.8831	15.7591	20.8909	17.6666	21.299	27.5297	18.7298	M	0.502314
Ppp1r2	2650.7	0.0944895	0.0994129	0.950476	0.341871	0.570372	135.914	106.785	114.972	99.5763	112.809	122.876	107.387	G2	0.637707
Ppp2ca	4468.89	-0.0218325	0.0927021	-0.235513	0.813811	0.908251	66.9497	56.8081	54.3504	56.4899	73.5902	71.2486	69.1924	M/G1	0.474101
Ppp2r2a	899.68	-0.363397	0.162457	-2.23688	0.0252939	0.111871	32.7292	29.4629	20.6677	22.7228	33.407	56.7765	34.9782	M/G1	0.10412
Ppp6r3	4954.84	0.25676	0.0695784	3.69023	0.000224054	0.00344058	117.227	106.687	102.492	104.262	104.531	114.881	102.296	M/G1	0.81139
Prc1	662.484	0.297209	0.155768	1.90802	0.0563881	0.189176	23.7553	33.2424	30.1962	31.0927	27.8261	28.3461	29.6843	M/G1	0.8402
Prim1	1113.19	1.21529	0.229346	5.29896	1.16467e-07	8.9014e-06	77.028	130.081	133.206	141.617	76.012	53.6299	57.706	S	0.986789
Prpsap1	894.547	-0.0847371	0.112759	-0.751491	0.452357	0.66731	47.1481	37.3246	40.5984	36.241	46.7638	63.9757	43.4791	M	0.382072
Prr11	81.9008	0.371934	0.289858	1.28316	0.199437	0.416205	1.72792	2.9339	2.29445	2.73114	1.63914	3.36748	1.86238	M	0.880803
Psen1	1069.53	0.0857445	0.0927443	0.924525	0.355213	0.583737	34.432	33.9298	33.0244	31.9965	35.2376	38.7317	37.2939	M/G1	0.626586
Psmd11	1071.83	0.362999	0.0977766	3.71253	0.000205198	0.00321992	57.3148	59.5422	55.865	63.3465	50.8546	63.1995	49.3865	G2	0.876325
Psmg3	84.3901	0.351845	0.23757	1.48101	0.138603	0.334818	14.3427	8.92276	9.61705	11.5953	13.504	8.25231	10.1063	M	0.870727
Psrc1	23.3824	0.314633	0.433959	0.725028	0.468435	0.680442	1.25084	0.655434	1.4651	1.76253	1.22527	1.20059	1.26341	G2	0.851097
Ptar1	222.173	-0.123238	0.154837	-0.795919	0.426079	0.645419	14.0885	11.3312	9.41101	11.136	14.1176	15.3142	14.9391	S	0.327437
Ptp4a1	1577.15	-0.0735195	0.131988	-0.557015	0.577517	0.76014	79.436	72.7424	66.3411	54.8312	76.2432	87.8384	93.9407	M	0.397373
Ptpn9	893.522	0.0455782	0.117077	0.389303	0.697052	0.838549	18.3271	17.6002	17.7769	19.5788	22.1087	20.335	20.4193	M	0.571205
Pttg1	486.944	0.0687747	0.133871	0.513737	0.607436	0.780996	65.9023	69.5945	70.4458	77.339	80.3311	71.6594	66.5674	M/G1	0.603
Pwp1	1001.15	-0.0893979	0.113326	-0.788859	0.430195	0.648844	47.6833	36.0281	34.4652	34.8348	45.5685	50.5902	49.4402	M	0.37722
Qrich1	4816.14	0.421056	0.0961698	4.37826	1.19631e-05	0.000350521	156.153	162.837	168.101	174.228	147.648	157.207	140.258	M	0.899687
Rab23	279.235	0.106349	0.133137	0.798791	0.424412	0.644132	6.97444	5.9349	6.11164	5.73325	5.84539	8.14542	6.32047	G1/S	0.65368
Rad18	664.289	0.345788	0.0975842	3.54348	0.00039488	0.00543243	33.2563	32.0022	33.1954	33.0988	29.5613	33.6944	29.5209	S	0.867144
Rad21	4051.79	-0.352826	0.0814109	-4.33389	1.46497e-05	0.000408523	132.37	111.407	111.245	108.028	156.18	201.162	170.91	M/G1	0.109793
Rad51	470.345	0.921485	0.166892	5.52145	3.3622e-08	3.09344e-06	13.5363	17.5864	18.2943	18.2855	11.1494	12.4657	8.8738	S	0.976414
Rad51ap1	545.012	1.00251	0.179003	5.60051	2.13724e-08	2.10016e-06	31.6536	38.557	41.203	43.6402	25.7843	19.9694	22.8191	S	0.980519
Rad51c	318.151	0.285931	0.154769	1.84747	0.0646787	0.206191	13.8003	17.8553	17.1808	15.0066	15.0151	17.7242	13.3814	M	0.833109
Rangap1	1433.08	0.0726817	0.0937159	0.775553	0.438013	0.655351	38.4185	34.5616	36.6104	35.2008	43.2717	45.0618	35.8163	M	0.609793
Rangap1	1433.08	0.0726817	0.0937159	0.775553	0.438013	0.655351	38.4185	34.5616	36.6104	35.2008	43.2717	45.0618	35.8163	G2	0.609793
Rbbp8	2343.12	0.585068	0.153051	3.82271	0.000131995	0.00229166	86.0813	103.507	99.0892	114.673	82.9845	72.9553	84.5318	S	0.941708
Rbm8a	1159.83	0.109522	0.101892	1.07488	0.282428	0.512543	45.6616	39.8231	37.8953	41.3618	47.6861	45.6729	42.4673	M	0.656591
Rbm8a2	229.044	0.083644	0.162075	0.516083	0.605797	0.779992	29.7377	26.3386	22.4623	23.7407	30.5132	26.3688	29.3698	M	0.62472
Rcan1	499.177	-0.30467	0.10608	-2.87208	0.00407773	0.031182	16.7717	13.889	13.5	13.6919	20.8124	22.6362	19.7815	M	0.139424
Rccd1	116.887	-0.575374	0.224182	-2.56655	0.0102716	0.0603141	3.75757	2.89727	2.30388	2.25787	4.33711	6.04789	4.50073	G2	0.0403792
Rdh11	371.739	0.00558238	0.158035	0.0353237	0.971822	0.986488	12.6432	8.75089	12.4187	12.6206	15.1445	13.4246	11.9211	G2	0.51142
Recql4	536.512	0.0278839	0.106504	0.261811	0.793467	0.896203	10.9847	9.05532	10.4248	9.20062	11.2545	12.2591	10.9237	G1/S	0.546873
Reep1	5844.57	-0.00570218	0.080962	-0.0704304	0.943851	0.973504	139.466	121.507	125.311	117.737	156.583	160.785	133.903	S	0.495074
Rere	1208.28	-0.104999	0.163748	-0.641226	0.521376	0.721024	13.0732	11.1155	10.3261	10.3148	10.5612	20.6014	11.8423	M	0.356322
Rfc2	678.756	0.325741	0.142956	2.27861	0.0226901	0.104083	13.2095	12.3763	11.6791	10.7038	13.4858	11.0124	9.53107	S	0.856396
Rheb	1048.43	0.0415577	0.115099	0.361061	0.718054	0.852349	72.7927	59.6414	58.2017	56.6974	76.0708	68.2556	68.4825	M/G1	0.564711
Rhobtb3	2021.9	-0.352117	0.0882844	-3.98844	6.65082e-05	0.00135311	49.3996	37.5697	39.4385	38.2793	61.2262	72.321	56.9251	S	0.110166
Rmi1	616.708	0.0662951	0.110357	0.600736	0.548016	0.741785	26.526	24.2548	26.639	28.0919	29.4763	32.4259	31.4228	S	0.599642
Rmi2	174.517	0.423677	0.172548	2.45542	0.0140721	0.0750912	4.29978	4.1693	4.43239	4.13137	3.14612	5.08504	3.28134	G1/S	0.900508
Rnf113a1	32.7156	-0.272388	0.373347	-0.729584	0.465645	0.678117	3.60072	2.4639	1.87818	2.49143	4.31931	2.42291	3.9927	G1/S	0.164726
Rnf113a2	200.203	0.235411	0.16603	1.41788	0.156225	0.359457	20.7679	18.9677	16.1379	17.5052	18.5554	16.8046	18.9279	G1/S	0.793477
Rnf126	420.382	-0.0252223	0.177427	-0.142156	0.886957	0.94633	18.0517	15.245	19.0833	16.245	19.9582	28.3678	13.7936	M	0.469473
Rnf141	1424.1	0.33852	0.0939411	3.60354	0.000313912	0.00451639	54.6871	44.4845	49.7964	53.0587	47.3977	47.1536	42.5248	M	0.863711
Rnf141	1424.1	0.33852	0.0939411	3.60354	0.000313912	0.00451639	54.6871	44.4845	49.7964	53.0587	47.3977	47.1536	42.5248	G2	0.863711
Rnpc3	1409.51	0.0986389	0.125786	0.784179	0.432935	0.650957	108.173	110.777	93.8522	106.734	99.5457	118.354	129.657	G1/S	0.642559
Rnps1	2204.82	0.176311	0.139647	1.26255	0.206751	0.42543	96.2794	97.0241	126.259	96.0799	100.536	134.403	89.2858	M	0.737946
Rpa2	1026.62	0.370115	0.105246	3.51665	0.000437027	0.00588886	55.1462	53.0932	54.6419	52.4007	53.4488	50.9705	44.4068	S	0.87931
Rpl13a	8807.58	0.233142	0.10873	2.14422	0.0320151	0.131367	4487.69	4256.07	3734.41	3850.52	4067.82	4002.94	4649.03	M/G1	0.791909
Rrm1	2617.27	0.475978	0.140005	3.39973	0.000674523	0.00808588	70.2887	89.2829	81.8816	92.7683	72.6242	71.7304	71.8695	S	0.916853
Rrm2	888.535	1.33066	0.206515	6.44342	1.16813e-10	2.34356e-08	45.2199	58.9331	75.0492	66.3131	36.5488	27.8322	24.8055	S	0.989625
Rrp1	3156.87	0.297512	0.107691	2.76265	0.00573336	0.040301	149.123	143.082	141.759	139.871	154.172	138.164	124.081	M	0.840349
Rsrc2	4057.81	0.426591	0.129736	3.28815	0.00100846	0.0110778	347.904	415.027	368.782	393.333	302.657	325.276	381.544	S	0.901552
Sap30	48.3691	0.0301131	0.29254	0.102936	0.918013	0.961393	4.08747	4.39561	5.76303	5.50231	6.85596	5.62066	5.19401	G2	0.549933
Sap30bp	1046.59	0.166672	0.0936949	1.77888	0.0752595	0.228531	22.5597	21.791	22.4565	21.3752	22.3935	24.5319	23.1598	S	0.728094
Sec62	4279.17	0.0783894	0.0965016	0.812312	0.416613	0.637751	131.94	136.456	126.948	135.724	146.26	154.519	152.71	G1/S	0.618077
Sephs1	872.58	-0.0956288	0.104745	-0.912969	0.361259	0.588718	25.1023	19.6638	21.53	19.5955	28.1734	27.6164	25.2289	M	0.367144
Sfpq	3894.19	-0.290566	0.119267	-2.43626	0.0148402	0.0778667	112.075	83.9822	88.4552	82.7928	109.601	173.975	120.189	M	0.149724
Shcbp1	252.754	0.94349	0.188016	5.01814	5.21737e-07	3.10143e-05	15.3335	22.1235	21.1061	21.9327	12.5235	13.3204	12.6944	M	0.977459
Ska3	268.61	-0.179317	0.140164	-1.27934	0.200778	0.417888	15.9222	13.9465	11.5328	11.9685	16.6037	20.6016	16.6086	G2	0.257949
Skp2	428.585	-0.160109	0.126009	-1.27062	0.203863	0.421891	10.8901	13.0478	13.7079	11.6265	15.4771	17.1645	15.8905	G1/S	0.28034
Slbp	2912.98	0.768336	0.16656	4.61298	3.96933e-06	0.000149604	203.196	289.516	284.686	297.912	207.115	208.318	194.149	G1/S	0.965443
Slc25a36	4095.44	-0.0809299	0.078794	-1.02711	0.30437	0.534544	116.458	104.567	96.7082	102.739	123.943	148.625	131.156	G1/S	0.387595
Slc38a2	3012.03	-0.137819	0.0888655	-1.55087	0.120933	0.30929	58.5539	56.4922	59.5759	52.2003	67.4093	86.2963	70.3324	S	0.307285
Slc39a10	1472.13	-0.178999	0.0983745	-1.81957	0.0688249	0.214818	28.0444	27.9812	25.0803	25.5137	31.2858	42.4186	35.564	M/G1	0.258621
Smarcb1	562.398	-0.134596	0.120021	-1.12143	0.262104	0.489855	34.9798	28.2956	32.3333	29.9037	40.6252	49.824	33.5756	M	0.311464
Smarcd1	880.981	-0.00305539	0.15077	-0.0202652	0.983832	0.991867	21.191	15.4616	21.4926	17.1976	21.7775	28.6722	16.679	M	0.498806
Smc4	6602.8	0.747322	0.125894	5.93613	2.91836e-09	3.66571e-07	329.808	360.937	324.761	326.92	246.326	219.802	256.362	G2	0.962532
Snupn	334.797	0.471328	0.166074	2.83806	0.00453885	0.0337262	24.3117	29.8573	25.9947	29.853	25.2389	21.9832	23.8014	M/G1	0.91551
Sp1	3875.66	0.19569	0.105712	1.85117	0.0641448	0.205191	56.8899	65.6689	60.8206	61.4359	53.8759	74.8199	58.3482	S	0.757277
Spag5	427.926	0.124767	0.143415	0.869973	0.384315	0.610285	9.67572	10.6225	10.79	12.1191	12.0175	11.8061	11.5516	M	0.677937
Sptbn1	11910.7	-0.0930974	0.0913465	-1.01917	0.308123	0.538729	146.527	141.978	134.813	144.438	152.424	206.039	181.345	M	0.370951
Srf	1203.32	-0.133385	0.0851647	-1.5662	0.117301	0.303223	16.6071	14.5368	15.3078	14.2893	19.4773	21.0635	18.4639	M	0.313106
Srsf3	3514.64	0.465363	0.139589	3.33381	0.000856665	0.00972076	163.93	212.058	193.966	187.678	169.476	155.648	164.125	M	0.91342
Srsf3	3514.64	0.465363	0.139589	3.33381	0.000856665	0.00972076	163.93	212.058	193.966	187.678	169.476	155.648	164.125	M/G1	0.91342
Srsf5	5085.95	-0.13876	0.131747	-1.05323	0.292235	0.522236	427.241	338.961	271.695	300.162	386.209	468.814	464.211	S	0.30624
Srsf7	1620.51	0.631397	0.138708	4.55199	5.31414e-06	0.000185417	87.7146	108.679	100.095	101.257	78.2191	74.4565	80.4394	G1/S	0.949022
Ss18	3335.65	0.00359899	0.0833126	0.0431986	0.965543	0.983905	117.961	98.5021	99.8311	105.982	123.505	128.557	122.244	M	0.508285
Ssr3	5115.87	-0.0346879	0.0895545	-0.387338	0.698506	0.839148	236.559	194.69	202.992	191.437	260.909	254.975	240.616	G1/S	0.454695
Stag1	5277.78	0.159134	0.0759692	2.09472	0.0361961	0.142196	126.933	109.511	109.493	111.301	112.696	130.562	124.829	M/G1	0.718689
Stat1	2188.2	-0.23708	0.0984019	-2.4093	0.0159831	0.0818708	61.9007	57.1313	52.7755	63.3631	84.884	90.3934	72.231	G2	0.19585
Stil	292.248	0.0441753	0.141072	0.313141	0.754174	0.87355	6.14464	6.48428	5.49046	5.74299	5.93965	8.4852	6.45644	G2	0.569189
Stk17b	1130.7	0.835216	0.178874	4.66931	3.02216e-06	0.000123319	43.8418	55.0961	52.8207	62.4383	40.7328	30.5455	36.2488	G2	0.971115
Suclg2	1398.55	-0.0121898	0.0982371	-0.124085	0.901248	0.954057	65.12	50.9751	50.5251	57.2808	67.0646	69.7233	65.0089	G2	0.486416
Svip	245.229	0.203916	0.159034	1.28222	0.199766	0.416636	11.7903	8.1889	8.99738	11.7302	10.7501	11.2021	10.0453	S	0.765711
Syncrip	5383.24	-0.279083	0.0740342	-3.76965	0.000163477	0.00272053	175.625	140.67	138.735	140.794	203.793	232.068	217.683	M/G1	0.158233
Tacc3	881.061	0.489858	0.158689	3.08691	0.00202248	0.0189215	35.5519	46.4297	50.4818	50.8846	36.1854	37.9809	39.3076	M	0.92066
Taf15	490.709	0.0507214	0.131977	0.384319	0.700742	0.840569	21.6375	15.1028	18.4307	20.1039	18.4711	28.2862	20.4393	G1/S	0.57837
Taf9	1650.27	0.769174	0.148646	5.17454	2.28469e-07	1.53158e-05	282.657	275.457	257.607	156.351	151.954	115.037	115.177	M/G1	0.965667
Tcerg1	1650.37	-0.149273	0.122368	-1.21987	0.222515	0.443749	50.1696	43.3796	43.6319	37.6658	45.7686	72.0061	55.3746	M/G1	0.29288
Thrap3	4854.37	0.0991262	0.0956845	1.03597	0.300216	0.530214	81.3856	84.7124	87.2587	90.4096	96.343	107.383	88.3918	M	0.64323
Timp1	45.6206	0.215616	0.321914	0.669795	0.502989	0.707011	7.95628	5.49807	5.48267	6.70048	8.51562	4.50453	6.21144	G2	0.775489
Tipin	1422.84	0.748095	0.150173	4.98154	6.30792e-07	3.61579e-05	253.952	285.366	260.282	270.963	217.875	164.554	199.008	G1/S	0.962681
Tle3	883.153	-0.556703	0.33739	-1.65003	0.098937	0.272297	13.0647	9.40755	14.2333	8.39334	12.8789	31.9445	14.2625	M/G1	0.0441111
Tle3	883.153	-0.556703	0.33739	-1.65003	0.098937	0.272297	13.0647	9.40755	14.2333	8.39334	12.8789	31.9445	14.2625	M	0.0441111
Tmem138	147.455	0.111339	0.166618	0.668232	0.503985	0.70749	9.7135	9.92738	8.88616	9.3691	10.5055	11.7662	8.83331	M/G1	0.659352
Tmem138	147.455	0.111339	0.166618	0.668232	0.503985	0.70749	9.7135	9.92738	8.88616	9.3691	10.5055	11.7662	8.83331	M	0.659352
Tmpo	2794.21	-0.175812	0.0823713	-2.13438	0.0328115	0.133102	104.879	93.346	86.0062	91.9406	133.135	130.759	120.124	G2	0.261532
Tnpo1	6472.25	-0.0486025	0.0722745	-0.672472	0.501283	0.705826	85.3863	77.421	74.6296	76.7692	88.9044	107.696	95.0419	M	0.43402
Tnpo2	2028.53	-0.0045455	0.0839304	-0.054158	0.956809	0.979393	41.121	33.2728	35.6939	34.3642	41.8385	50.5841	36.6949	G2	0.496641
Tob2	451.909	-0.342877	0.162887	-2.105	0.0352914	0.139962	7.77985	6.67523	8.31106	5.19908	9.47511	13.1883	8.94444	M/G1	0.115241
Tomm34	3913.53	0.0217251	0.0785211	0.276679	0.782027	0.889691	217.979	195.471	201.121	183.353	231.037	238.42	219.067	M	0.53717
Top1	4421.44	-0.117313	0.0816012	-1.43763	0.150538	0.351238	157.117	143.6	155.209	156.081	179.262	221.919	195.795	M/G1	0.336468
Top2a	10202.2	1.68098	0.415194	4.04865	5.15135e-05	0.0010959	147.059	339.824	365.878	377.308	134.874	103.133	108.678	S	0.994551
Top2a	10202.2	1.68098	0.415194	4.04865	5.15135e-05	0.0010959	147.059	339.824	365.878	377.308	134.874	103.133	108.678	G2	0.994551
Topbp1	4831.59	0.492391	0.0983076	5.00868	5.48053e-07	3.21814e-05	107.083	116.078	116.705	113.881	96.4774	102.443	90.1505	G1/S	0.921555
Tpx2	3688.38	0.442119	0.125569	3.52092	0.00043006	0.00583687	114.482	137.445	129.161	129.809	104.843	107.247	117.84	M	0.905956
Tra2a	1267.15	0.182202	0.123863	1.471	0.141292	0.338694	95.2927	96.3125	85.2074	92.4421	82.1556	101.914	110.054	G1/S	0.744589
Traip	437.029	-0.0930298	0.123515	-0.753185	0.451339	0.66642	17.284	13.7209	12.073	13.6125	16.3737	19.7213	17.3616	G2	0.3711
Trim59	408.899	-0.00623159	0.11529	-0.0540516	0.956894	0.979404	24.2381	21.3846	21.3837	22.7878	23.7831	32.0439	26.4137	G2	0.493954
Trip13	642.196	-0.200578	0.13883	-1.44477	0.148522	0.348393	25.2849	18.081	18.1429	16.3236	23.3701	27.7433	28.2032	M	0.233692
Trmt2a	679.077	0.325243	0.125428	2.59307	0.00951224	0.0574733	24.655	26.9674	27.0653	28.6226	26.9898	25.4673	23.4801	G2	0.856173
Troap	31.2941	-0.278856	0.339881	-0.82045	0.411959	0.634178	1.00593	0.884739	0.741829	0.910518	1.4489	1.03458	1.21537	M/G1	0.158456
Tsc22d1	7490.16	-0.106749	0.0712631	-1.49796	0.134144	0.328369	350.699	303.673	322.643	323.691	428.289	431.163	397.362	M/G1	0.352366
Tsg101	1458.21	0.241263	0.143049	1.68658	0.0916844	0.260231	104.111	90.5284	101.02	99.2846	103.141	82.8928	109.537	M	0.798477
Tsn	1970.84	0.00502158	0.0758155	0.0662342	0.947191	0.974813	25.8221	23.1868	23.2272	23.2877	28.4147	31.4019	25.876	M	0.5103
Ttc14	3507.88	-0.0662182	0.105955	-0.624966	0.531993	0.729508	120.849	110.007	94.9758	106.822	109.804	142.381	127.12	G1/S	0.409016
Ttf2	682.674	0.0449689	0.102203	0.439996	0.65994	0.814842	14.0386	13.6702	13.9747	12.6555	15.7879	16.8851	14.091	G2	0.570384
Ttk	635.786	0.122647	0.102618	1.19518	0.232017	0.454008	29.6134	29.9035	29.2954	29.7184	29.6779	37.9592	30.7209	M	0.675175
Ttll7	149.715	-0.369109	0.18083	-2.0412	0.0412312	0.154774	2.09926	2.44949	2.56642	2.19061	3.68242	5.61307	3.15903	S	0.101508
Tuba1a	14899.9	0.276311	0.146558	1.88534	0.0593839	0.195265	911.456	728.079	967.871	932.079	1056.16	778.227	801.035	G2	0.826914
Tubb2a	202.655	-0.23996	0.15682	-1.53016	0.125976	0.316914	11.4734	11.5644	9.94305	10.1053	15.6364	14.7184	14.7072	G2	0.192566
Tubb4b	4408.72	0.545368	0.156998	3.47373	0.000513277	0.0066199	239.824	271.101	314.435	293.939	272.359	222.386	189.311	M	0.933871
Tubb4b	4408.72	0.545368	0.156998	3.47373	0.000513277	0.0066199	239.824	271.101	314.435	293.939	272.359	222.386	189.311	G2	0.933871
Tubb5	13696.7	0.133292	0.135493	0.983759	0.325234	0.555648	424.688	388.819	429.293	408.351	542.27	443.9	348.458	G2	0.690476
Tubd1	132.263	-0.0551669	0.196989	-0.280051	0.779438	0.888143	8.21621	7.01211	4.97983	7.35734	8.58428	8.72897	8.04519	G2	0.424392
Tulp4	2324.29	0.142487	0.125088	1.13909	0.254665	0.48112	22.1279	18.375	21.1594	17.5048	18.2903	28.2619	17.8274	M/G1	0.700627
Txndc9	1339.5	0.0653686	0.0982552	0.665294	0.505863	0.70916	94.0155	81.5977	76.9847	81.1199	102.245	88.8701	94.5913	M	0.59785
Txnrd1	955.477	0.0384018	0.132288	0.290289	0.771595	0.883667	21.413	21.4768	26.1512	21.7192	26.7723	30.5657	22.9846	M	0.561203
Tyms	400.904	-0.278909	0.154684	-1.80309	0.071374	0.220723	13.5396	11.0824	8.51281	8.89858	13.4487	18.2652	13.5674	S	0.158382
Uaca	688.821	-0.100197	0.125097	-0.800954	0.423158	0.643205	15.7346	13.9859	15.1521	17.878	17.2861	22.7557	20.1298	G2	0.362591
Ube2c	79.4941	-0.103752	0.229446	-0.452183	0.651137	0.80916	9.79368	10.2786	8.47697	11.43	11.1331	16.017	11.3359	G2	0.35774
Ube2t	452.583	1.08948	0.204858	5.31819	1.04805e-07	8.13933e-06	57.976	81.7644	93.3802	102.148	48.6397	47.6541	45.9479	S	0.983281
Ubl3	1657.24	0.151841	0.10702	1.4188	0.155957	0.359126	65.7794	58.3243	67.7542	69.6141	73.5181	73.8095	61.5594	S	0.711375
Ubr7	1559.18	0.310418	0.111	2.79657	0.0051649	0.037397	53.2158	47.6949	49.5942	47.1329	52.0124	44.8792	44.3077	G1/S	0.848112
Uhrf1	1184.2	0.252351	0.13435	1.87831	0.0603382	0.197281	26.4982	29.8478	25.0309	23.7544	29.4182	25.57	24.4908	G1/S	0.807061
Ung	565.719	-0.0479651	0.12833	-0.373764	0.70858	0.846586	19.1207	20.2149	19.4708	20.8498	26.3849	26.126	20.7792	G1/S	0.434916
Usp1	1810.84	0.254847	0.110374	2.30894	0.0209467	0.0985906	78.1943	73.6744	68.9608	76.2962	75.398	70.0706	77.3851	S	0.809673
Usp16	1394.03	0.119787	0.103172	1.16104	0.245626	0.4712	69.6419	70.8974	63.344	72.2067	74.4985	77.8371	80.5092	M	0.671443
Usp53	3212.79	-0.065068	0.0944825	-0.688678	0.491026	0.698421	67.2823	65.9789	66.1112	69.7007	72.8332	102.173	82.105	G1/S	0.410136
Vangl1	222.26	0.0138461	0.151237	0.0915525	0.927054	0.966392	4.53976	5.60399	5.57817	5.65619	6.09482	6.92033	5.17956	M/G1	0.523735
Vangl1	222.26	0.0138461	0.151237	0.0915525	0.927054	0.966392	4.53976	5.60399	5.57817	5.65619	6.09482	6.92033	5.17956	M	0.523735
Vcl	5327.14	0.0440424	0.102594	0.42929	0.667712	0.820023	92.5136	90.5072	103.284	100.356	104.054	132.768	100.367	M/G1	0.568966
Vps25	638.114	0.0821376	0.10685	0.768719	0.44206	0.658452	71.3919	63.5729	62.6984	66.9788	76.4013	78.0764	68.3088	G2	0.62278
Vps72	597.859	0.0714624	0.113526	0.629478	0.529036	0.726749	41.3639	33.816	34.491	35.3445	42.3718	39.236	37.8454	G1/S	0.607479
Vta1	656.072	0.129764	0.115349	1.12497	0.260601	0.487867	46.8596	39.7806	37.6568	39.7559	45.3445	42.6809	44.5792	G2	0.685774
Wdr76	813.324	-0.012407	0.100466	-0.123494	0.901716	0.954057	26.7442	22.046	20.6035	21.54	25.8357	29.18	24.6633	G1/S	0.486043
Wipf2	617.656	0.294297	0.155653	1.89072	0.0586615	0.193857	6.57058	5.92267	6.94128	6.03496	4.79664	8.59071	5.1991	M/G1	0.838782
Wsb1	1049.88	0.0727228	0.115284	0.630814	0.528162	0.726338	50.5002	47.6739	43.0886	43.0413	46.2312	54.1083	56.5484	G2	0.610091
Wsb1	1049.88	0.0727228	0.115284	0.630814	0.528162	0.726338	50.5002	47.6739	43.0886	43.0413	46.2312	54.1083	56.5484	M	0.610091
Wwc1	70.0138	-0.427916	0.264515	-1.61774	0.105719	0.284148	1.39783	0.948882	1.11477	0.903	1.17638	2.09138	1.89639	M/G1	0.0767279
Ywhah	3499.84	-0.0808048	0.0931764	-0.867224	0.385819	0.610958	262.205	240.499	234.198	239.028	309.014	302.022	310.489	M	0.387894
Yy1	2243.96	0.00265746	0.0834569	0.0318423	0.974598	0.987536	34.1468	28.8741	27.1534	28.2099	32.5727	39.532	33.3617	M/G1	0.507016
Zbtb7a	604.808	-0.152326	0.150537	-1.01188	0.311595	0.542418	6.76858	4.91756	6.77876	5.04852	6.90395	9.58188	6.7168	M/G1	0.28967
Zc3hc1	537.198	0.321241	0.141915	2.26361	0.023598	0.106823	27.404	25.7878	26.9362	30.2393	29.5995	25.3515	23.4966	M	0.854307
Zcchc10	70.3099	0.117855	0.222835	0.528889	0.596882	0.774034	7.88514	6.68157	6.27614	6.38456	6.80551	8.49042	7.09639	M/G1	0.668682
Zfp207	6708.55	0.0486751	0.0981175	0.49609	0.619831	0.78892	352.586	359.315	315.689	318.053	351.362	406.807	406.339	M	0.575907
Zfp24	1669.25	0.0566025	0.103665	0.546013	0.585057	0.765021	67.4986	63.5357	55.7296	57.1478	64.5652	62.8638	69.0252	M/G1	0.586879
Zfp281	1580.35	-0.124208	0.0859913	-1.44442	0.148621	0.348511	40.3155	35.1798	33.2385	32.1506	42.054	50.6734	44.6044	M/G1	0.326093
Zfp367	1352.31	0.768538	0.163716	4.69434	2.67471e-06	0.000112314	40.9835	46.4287	52.1954	58.2527	39.4744	33.3604	32.057	G1/S	0.965517
Zfp593	211.469	0.232272	0.147792	1.57162	0.116039	0.301092	8.36119	7.42962	7.16057	7.53651	8.1799	7.63052	6.77578	M/G1	0.791237
Zmym1	1106.24	-0.185532	0.09577	-1.93727	0.0527129	0.181074	39.3318	40.1905	37.3198	37.3893	45.8584	63.2	51.0796	M	0.250784
Zmynd19	974.574	0.545448	0.106152	5.13839	2.77107e-07	1.77116e-05	62.1659	68.1415	75.7852	74.3209	50.9698	59.8112	47.5741	G1/S	0.93402
Znhit2	149.643	0.127107	0.179886	0.706597	0.479817	0.690472	11.1567	8.20571	9.88293	9.87003	12.082	10.5371	9.00729	G2	0.682565
Zranb2	2152.5	0.0613848	0.10349	0.593146	0.553084	0.744693	110.192	98.0777	81.8142	89.1044	104.137	112.217	108.529	G1/S	0.591954
Zwint	2593.57	-0.0872311	0.103226	-0.845054	0.398081	0.622452	203.665	174.751	163.575	163.213	205.881	234.192	247.058	S	0.379758
0610009B22Rik	246.526	-0.0264807	0.163979	-0.161488	0.871709	0.938406	55.5296	56.7919	52.3067	60.6317	72.2168	54.6648	59.53	Not cell cycle	0.467159
0610009O20Rik	619.71	0.159621	0.105745	1.50949	0.131173	0.324616	23.5829	20.9825	22.7615	22.1958	24.9789	25.0713	21.4125	Not cell cycle	0.719585
0610010F05Rik	1331.44	0.113274	0.108344	1.04551	0.295789	0.525409	45.8615	42.265	45.5972	47.6848	50.0944	48.5909	51.4393	Not cell cycle	0.661517
0610010K14Rik	307.144	-0.0994496	0.151308	-0.657267	0.511009	0.713946	56.3516	40.1127	42.5497	39.7016	57.5817	62.4847	44.2948	Not cell cycle	0.363487
0610012G03Rik	216.03	-0.10804	0.153622	-0.703287	0.481877	0.691732	15.4558	12.5884	14.2638	13.661	20.2516	19.8312	15.2368	Not cell cycle	0.349231
0610030E20Rik	274.253	-0.199256	0.167419	-1.19016	0.233983	0.456617	5.91357	4.74051	4.24389	3.66563	5.42591	8.132	5.53679	Not cell cycle	0.235558
0610037L13Rik	554.536	0.381306	0.12592	3.02817	0.00246039	0.0216397	54.5636	56.8674	50.7588	58.9244	50.3458	56.5085	53.4711	Not cell cycle	0.884834
1110004E09Rik	399.694	0.0935447	0.129449	0.722635	0.469904	0.681708	46.397	47.8928	44.1929	39.019	51.4546	52.3718	43.779	Not cell cycle	0.636588
1110004F10Rik	1110.13	0.272263	0.103637	2.62708	0.00861217	0.0533688	119.236	115.991	114.072	112.214	125.67	111.539	101.656	Not cell cycle	0.82363
1110008F13Rik	1027.62	0.0194342	0.106459	0.182551	0.855151	0.928841	103.924	109.25	106.964	101.595	124.151	127.621	122.545	Not cell cycle	0.533662
1110008L16Rik	390.636	-0.215959	0.127283	-1.69668	0.0897578	0.256438	14.7167	15.1077	15.1401	11.8104	16.8168	23.0776	17.9226	Not cell cycle	0.216599
1110008P14Rik	315.105	-0.106604	0.173961	-0.612804	0.540006	0.735986	62.7607	43.0378	38.8686	36.54	61.6708	51.3837	53.4805	Not cell cycle	0.352739
1110012L19Rik	184.726	-0.18739	0.162899	-1.15034	0.250003	0.476109	27.4276	18.1407	19.7623	20.8896	28.5797	29.3101	29.4067	Not cell cycle	0.249291
1110032A03Rik	614.958	0.143947	0.167168	0.861092	0.389187	0.614473	130.554	103.31	84.4335	92.871	93.2066	92.9342	130.117	Not cell cycle	0.702717
1110034G24Rik	78.094	0.488083	0.229188	2.12962	0.0332027	0.134183	8.09103	6.54097	6.40123	6.90501	6.65732	5.43423	4.93023	Not cell cycle	0.920287
1110038F14Rik	265.94	0.256885	0.147231	1.74478	0.0810231	0.239782	27.3227	25.4942	21.9608	21.171	25.5013	26.0564	19.6843	Not cell cycle	0.811539
1110051M20Rik	312.347	0.0288895	0.149187	0.193646	0.846453	0.924049	24.2549	15.2457	17.9927	19.9285	20.1305	25.0235	21.4192	Not cell cycle	0.548365
1110059E24Rik	465.214	-0.0154661	0.142295	-0.10869	0.913448	0.959876	47.5509	44.7447	39.2513	49.2827	54.7914	51.1144	58.756	Not cell cycle	0.482236
1110059G10Rik	243.194	0.243669	0.169918	1.43404	0.151561	0.352367	38.6094	34.4823	36.0381	48.9733	43.8583	35.033	38.1785	Not cell cycle	0.800343
1110065P20Rik	362.302	0.0792533	0.149003	0.53189	0.594802	0.772585	51.809	34.4881	38.6665	39.8396	54.4695	53.0797	40.9132	Not cell cycle	0.619272
1190002N15Rik	796.916	-0.0299427	0.0969063	-0.308986	0.757332	0.875867	24.0879	21.9994	21.2275	24.1456	27.0969	30.372	26.34	Not cell cycle	0.461935
1190007I07Rik	53.8585	0.200361	0.288	0.695699	0.486618	0.694927	17.6869	14.4861	13.1221	13.0065	19.9965	14.7557	11.3213	Not cell cycle	0.761532
1500009L16Rik	419.67	-0.0294554	0.163053	-0.18065	0.856643	0.929622	48.9799	40.258	42.782	42.9533	65.1091	50.7506	41.6327	Not cell cycle	0.463129
1500011B03Rik	426.026	-0.108172	0.181732	-0.595227	0.551691	0.744003	53.2912	35.0029	29.8959	34.2901	51.2118	45.0625	59.0634	Not cell cycle	0.348783
1500011K16Rik	83.6925	0.227071	0.256285	0.886009	0.375613	0.60226	22.4563	20.4133	14.3333	13.9698	20.2319	14.9887	17.9671	Not cell cycle	0.786386
1500015O10Rik	20.173	0.466564	0.504487	0.924827	0.355056	0.583676	4.0468	2.09646	1.76377	5.16463	3.20902	1.9529	3.18814	Not cell cycle	0.914241
1600002H07Rik	217.143	-0.310923	0.206644	-1.50463	0.132419	0.325843	10.967	8.94489	6.26595	5.5975	10.6021	12.8965	11.0274	Not cell cycle	0.135468
1600002K03Rik	44.3693	0.617482	0.322624	1.91394	0.0556281	0.187613	9.87208	7.16382	13.5173	9.11936	8.85086	7.91178	6.11116	Not cell cycle	0.947455
1600012H06Rik	549.029	-0.0484623	0.117884	-0.4111	0.680999	0.827685	32.365	31.3111	29.9239	26.3672	35.8986	38.9769	38.9115	Not cell cycle	0.434169
1600014C10Rik	321.782	0.289209	0.134118	2.15637	0.0310546	0.128792	11.2694	9.23745	10.3416	11.8451	9.99074	9.28403	10.3777	Not cell cycle	0.835349
1700001C19Rik	16.0706	-0.547313	0.506955	-1.07961	0.280316	0.51042	1.46722	1.84802	1.14057	1.04509	1.28381	4.2459	2.32963	Not cell cycle	0.0453799
1700007K13Rik	13.4304	-0.275282	0.513966	-0.535603	0.592233	0.770477	3.20717	1.46159	2.64773	2.43935	3.59664	2.6104	4.05228	Not cell cycle	0.161442
1700010I14Rik	38.1655	-0.232116	0.307587	-0.754635	0.450468	0.666156	2.46767	2.75641	2.4473	1.8902	2.71479	4.03162	3.30514	Not cell cycle	0.200702
1700011M02Rik	758.382	0.637531	0.206093	3.09341	0.00197871	0.0186936	842.288	771.121	860.344	812.784	895.562	509.872	532.426	Not cell cycle	0.950515
1700012B07Rik	20.6479	-1.14993	0.476558	-2.41299	0.0158224	0.0813941	2.37515	0.853625	1.08556	1.12402	2.69666	3.58684	4.27682	Not cell cycle	0.0031348
1700013H16Rik	2133.84	0.750403	0.155726	4.81873	1.44474e-06	7.02668e-05	582.419	524.962	423.968	492.629	376.101	302.807	423.653	Not cell cycle	0.963054
1700014D04Rik	17.4017	-0.269108	0.44284	-0.607686	0.543396	0.73873	1.46778	0.491422	0.666551	0.859153	0.639695	2.02203	1.60302	Not cell cycle	0.167189
1700016K19Rik	34.629	-0.30936	0.328368	-0.942113	0.346135	0.574442	4.71547	3.7236	5.02067	6.29224	6.66332	8.73059	6.50405	Not cell cycle	0.136065
1700017B05Rik	949.316	-0.208419	0.199549	-1.04445	0.296275	0.525648	18.6769	14.8944	19.9413	15.3156	18.445	37.7622	17.5464	Not cell cycle	0.225631
1700018G05Rik	393.568	0.673562	0.180252	3.73677	0.000186396	0.00299166	631.995	611.88	620.219	659.493	581.929	390.396	508.908	Not cell cycle	0.954844
1700020N01Rik	34.3241	0.643086	0.359818	1.78725	0.0738967	0.225913	7.061	4.14688	2.95148	5.17072	3.10392	4.36539	3.51769	Not cell cycle	0.951411
1700021F05Rik	350.687	-0.145462	0.150667	-0.96545	0.334319	0.563177	47.9035	49.5649	49.0125	47.5168	59.2418	60.0913	70.9689	Not cell cycle	0.298253
1700024B05Rik	27.0398	0.0422536	0.375729	0.112457	0.910461	0.958501	3.39763	2.58316	2.64971	3.89918	2.75982	5.36324	3.14318	Not cell cycle	0.565905
1700025G04Rik	904.077	-0.108283	0.102301	-1.05847	0.28984	0.519381	7.87723	7.33475	6.40937	6.2671	8.37505	9.91873	8.42053	Not cell cycle	0.348634
1700028K03Rik	26.045	0.853779	0.432077	1.97599	0.0481564	0.170662	9.69941	5.00264	11.3447	11.32	3.54323	5.21318	7.01864	Not cell cycle	0.972533
1700029J07Rik	121.035	-0.513438	0.197881	-2.59468	0.00946799	0.0572958	7.1973	4.90119	5.21326	5.6093	7.02889	11.9219	9.42221	Not cell cycle	0.0516495
1700029P11Rik	25.5943	0.427803	0.420938	1.01631	0.309483	0.540175	3.72478	3.3679	1.68304	2.10473	3.0308	2.36353	1.6787	Not cell cycle	0.90215
1700030J22Rik	125.555	0.100063	0.224183	0.446345	0.655348	0.811809	3.81447	4.5756	5.5604	6.03347	6.14239	6.61494	4.22142	Not cell cycle	0.645544
1700030K09Rik	208.982	0.209543	0.144462	1.45051	0.146916	0.346143	7.99464	7.32138	8.3474	7.82192	8.19215	8.19338	7.80434	Not cell cycle	0.77019
1700037C18Rik	58.5602	0.730268	0.274243	2.66285	0.00774813	0.0499205	2.52343	2.02071	2.0807	2.59063	1.34152	2.78071	1.38199	Not cell cycle	0.961039
1700037H04Rik	507.671	-0.031878	0.121346	-0.262703	0.792779	0.895783	30.5959	26.8392	29.1298	30.9368	37.4821	33.2667	32.9274	Not cell cycle	0.4588
1700040L02Rik	164.397	-0.207174	0.15945	-1.29931	0.193838	0.410315	19.3762	20.6664	18.0912	20.9275	24.1457	30.0946	28.0876	Not cell cycle	0.227497
1700067K01Rik	44.3101	1.10066	0.312752	3.51926	0.000432748	0.00585304	3.53977	5.05557	4.12463	3.71704	2.37309	2.62652	1.7843	Not cell cycle	0.983804
1700080O16Rik	67.0809	0.456226	0.389829	1.17032	0.24187	0.467088	11.8564	4.82218	3.84206	4.46604	6.68741	3.46107	5.30988	Not cell cycle	0.910658
1700086D15Rik	17.6442	-0.191132	0.501164	-0.381376	0.702924	0.842215	1.65859	1.97513	1.90637	1.18456	1.56547	4.20652	1.35702	Not cell cycle	0.243469
1700088E04Rik	66.4817	-0.021791	0.233414	-0.0933574	0.92562	0.965383	8.04222	7.18523	8.68281	7.69919	10.5155	11.7515	9.50017	Not cell cycle	0.47425
1700109H08Rik	16.1432	0.0807107	0.500354	0.161307	0.871851	0.938406	7.72215	4.42448	3.08652	4.57315	3.14328	5.60682	4.13973	Not cell cycle	0.620839
1700123O20Rik	385.54	0.0634638	0.122522	0.517979	0.604473	0.779023	16.3502	16.9289	15.6701	14.6686	18.3265	18.8452	16.5939	Not cell cycle	0.595537
1810009A15Rik	338.35	0.355493	0.166138	2.13975	0.0323747	0.13218	77.1099	76.2095	68.8258	76.4517	83.8655	64.8547	56.384	Not cell cycle	0.872518
1810010H24Rik	27.5582	0.0186872	0.438967	0.0425709	0.966044	0.983959	3.93143	1.74176	1.59765	1.92787	1.99346	2.05311	4.08496	Not cell cycle	0.532542
1810011O10Rik	28.3567	0.432286	0.373222	1.15825	0.246761	0.472364	1.71009	1.93154	1.96424	2.33209	1.82241	1.31245	2.02427	Not cell cycle	0.903269
1810013L24Rik	2145.36	0.104249	0.0740635	1.40756	0.159262	0.363435	64.8221	54.4061	58.967	57.9603	64.0206	73.0304	60.3632	Not cell cycle	0.650769
1810022K09Rik	1063.55	0.1394	0.125099	1.11432	0.265142	0.493364	741.466	651.225	642.611	682.681	696.998	631.077	808.063	Not cell cycle	0.697044
1810030O07Rik	499.867	-0.207109	0.12359	-1.67577	0.0937831	0.263765	24.8691	18.9286	18.8754	16.9306	26.0614	31.1788	25.0011	Not cell cycle	0.227571
1810032O08Rik	78.0213	-0.141936	0.21832	-0.650127	0.51561	0.717476	4.03597	2.68153	2.82459	3.14441	4.15805	4.62014	3.63033	Not cell cycle	0.302508
1810037I17Rik	1125.55	0.0734478	0.131892	0.556878	0.577611	0.76014	154.527	146.324	134.952	154.128	165.671	150.436	183.275	Not cell cycle	0.61136
1810043G02Rik	243.143	0.356597	0.14889	2.39503	0.0166189	0.0842426	16.177	11.4973	15.7779	14.3743	12.7327	16.7015	12.8326	Not cell cycle	0.872817
1810055G02Rik	557.464	0.0263215	0.119376	0.220492	0.825488	0.914136	29.3367	29.8535	31.8442	25.5677	30.8978	39.1392	31.6858	Not cell cycle	0.544559
2010107E04Rik	753.69	0.346236	0.119051	2.9083	0.00363394	0.0287157	307.968	254.798	264.686	278.772	269.78	246.775	261.004	Not cell cycle	0.867443
2010107G23Rik	155.383	-0.385197	0.161899	-2.37925	0.0173479	0.0866494	7.42245	6.85423	7.88892	7.35743	11.186	13.5319	9.38358	Not cell cycle	0.0939692
2010111I01Rik	254.294	-0.164406	0.164398	-1.00005	0.317287	0.547658	6.57826	6.37218	5.55624	6.67398	6.40062	10.5947	8.26918	Not cell cycle	0.273548
2010300C02Rik	215.497	-0.33736	0.218997	-1.54048	0.123444	0.312921	3.54718	2.1952	3.41249	2.36579	3.41939	6.27193	3.40147	Not cell cycle	0.117853
2010315B03Rik	117.26	-0.291943	0.207781	-1.40505	0.160005	0.364497	6.94191	5.8395	6.3218	7.75026	8.50412	13.9779	8.57915	Not cell cycle	0.148828
2210011C24Rik	49.1628	-0.202051	0.331729	-0.609084	0.542469	0.738197	2.31794	2.66708	2.30491	3.13777	4.34148	2.25845	3.75076	Not cell cycle	0.232273
2210013O21Rik	154.523	-0.124173	0.161946	-0.766754	0.443228	0.659432	38.3733	29.9229	27.067	31.6913	38.6362	46.6414	40.4771	Not cell cycle	0.326168
2210016F16Rik	714.13	0.195086	0.111528	1.7492	0.080256	0.238195	25.9531	21.6744	20.8677	20.8721	23.6664	22.5372	22.3483	Not cell cycle	0.756307
2210016L21Rik	307.677	-0.149928	0.121866	-1.23028	0.218594	0.439331	8.97688	7.16892	7.68372	7.41277	9.42447	11.6527	9.46063	Not cell cycle	0.292059
2210408I21Rik	198.54	0.0094531	0.153827	0.0614528	0.950999	0.977248	11.8889	7.78201	10.7412	9.08983	8.85734	9.95784	9.00839	Not cell cycle	0.516495
2210418O10Rik	391.035	-0.208585	0.141372	-1.47544	0.140094	0.336715	20.9009	18.7765	18.5106	20.4513	21.343	35.0534	29.2368	Not cell cycle	0.225332
2300009A05Rik	89.3536	-0.145405	0.226627	-0.641606	0.521129	0.720907	36.6096	24.3135	29.1275	28.1332	40.5814	32.9335	42.0593	Not cell cycle	0.298328
2310009B15Rik	49.8196	0.0933704	0.275368	0.339075	0.734553	0.862253	21.0362	16.6426	19.9005	21.245	23.8848	19.0778	23.0497	Not cell cycle	0.636289
2310011J03Rik	315.608	0.0806514	0.129253	0.62398	0.532641	0.73003	14.5233	10.8407	13.5004	13.5516	15.3408	15.8977	13.4034	Not cell cycle	0.620764
2310022A10Rik	93.3416	-0.273655	0.217124	-1.26036	0.207538	0.426563	2.69654	2.00364	2.20902	1.80566	3.28114	3.61965	2.86315	Not cell cycle	0.163233
2310022B05Rik	509.777	-0.198091	0.118854	-1.66667	0.0955792	0.267152	9.76251	8.5767	10.162	9.39499	12.6934	15.3353	10.6611	Not cell cycle	0.236304
2310030G06Rik	23.1653	-0.365956	0.410366	-0.891779	0.372512	0.599248	1.89843	2.47842	1.44454	1.80263	2.1861	2.92853	3.6361	Not cell cycle	0.102553
2310033P09Rik	389.04	0.165702	0.138052	1.20028	0.23003	0.452121	28.903	30.4296	31.6798	27.3035	30.2916	29.5664	31.9052	Not cell cycle	0.727422
2310035C23Rik	2559.73	0.309267	0.0811954	3.80892	0.000139576	0.00239166	62.4708	54.0072	56.029	58.497	55.5352	57.5627	50.5381	Not cell cycle	0.847216
2310039H08Rik	235.213	0.0152646	0.171928	0.0887847	0.929253	0.967288	40.767	34.6217	32.3853	34.297	48.8261	36.5866	41.8901	Not cell cycle	0.526496
2310057M21Rik	292.623	-0.030367	0.134547	-0.225698	0.821436	0.912531	4.22821	3.93632	3.71648	3.46417	4.56772	5.67742	3.87751	Not cell cycle	0.461412
2310061I04Rik	250.71	0.266023	0.142366	1.86859	0.0616805	0.200039	16.7912	14.6232	16.7564	15.7835	14.0917	19.4708	13.776	Not cell cycle	0.818107
2410002F23Rik	4116.95	-0.0162531	0.0712691	-0.228053	0.819605	0.911409	143.28	121.946	130.338	119.562	144.134	165.805	142.156	Not cell cycle	0.481042
2410004B18Rik	502.633	0.0171973	0.120995	0.142132	0.886975	0.94633	47.9387	42.9045	42.3186	40.3719	53.0263	49.1234	50.6814	Not cell cycle	0.52993
2410015M20Rik	527.986	0.321978	0.147874	2.17739	0.0294516	0.124321	73.777	75.7111	75.428	72.4099	81.9105	64.7988	65.2539	Not cell cycle	0.854829
2410089E03Rik	2551.37	0.451628	0.152896	2.95383	0.00313857	0.0260256	22.1212	25.805	27.0868	27.1316	18.445	30.6978	19.1984	Not cell cycle	0.909315
2410131K14Rik	426.776	-0.0498118	0.120632	-0.412925	0.679662	0.827402	5.08071	5.32223	5.63038	5.477	6.21295	7.56658	6.18888	Not cell cycle	0.432229
2410141K09Rik	143.789	-0.772454	0.230408	-3.35255	0.000800706	0.0092308	7.04207	4.70678	6.41719	8.37189	9.25144	17.9519	13.1694	Not cell cycle	0.0170175
2510002D24Rik	38.878	-0.240869	0.342893	-0.702462	0.482391	0.691833	5.26363	10.6793	3.97467	4.75688	10.9285	10.5384	10.1135	Not cell cycle	0.191894
2510009E07Rik	343.628	-0.419212	0.128049	-3.27385	0.00106095	0.0115838	4.87491	4.98954	5.50479	5.33459	7.93812	9.21224	7.73435	Not cell cycle	0.0801612
2510039O18Rik	859.565	0.0314765	0.095818	0.328503	0.742532	0.866204	23.0877	19.6532	19.5452	19.7789	24.4744	24.8025	21.4232	Not cell cycle	0.551799
2610001J05Rik	105.297	-0.126899	0.205173	-0.618495	0.536249	0.73277	13.718	9.57771	6.66252	9.9141	13.1725	11.8927	13.0407	Not cell cycle	0.321764
2610002M06Rik	768.58	0.00200539	0.10402	0.0192789	0.984619	0.992182	19.2859	16.7711	15.3464	15.0084	20.0658	21.175	18.1611	Not cell cycle	0.505672
2610008E11Rik	1410.17	-0.222188	0.128997	-1.72242	0.0849932	0.246878	65.3445	45.4358	43.6525	40.3575	55.2974	84.1598	67.5761	Not cell cycle	0.21033
2610021A01Rik	728.024	-0.220007	0.137305	-1.60232	0.109084	0.289229	31.201	23.0477	19.238	21.518	29.5705	35.0866	33.6613	Not cell cycle	0.213092
2610044O15Rik8	646.02	-0.339823	0.126346	-2.68962	0.00715329	0.0472903	54.8204	41.931	38.0475	42.7449	55.7768	78.3788	71.1325	Not cell cycle	0.117107
2610301B20Rik	515.959	0.0788363	0.113029	0.69749	0.485496	0.694287	38.4221	31.4094	31.5265	37.2343	39.0752	42.6846	37.0852	Not cell cycle	0.618749
2610318N02Rik	47.9141	0.317699	0.281151	1.12999	0.258478	0.485712	4.55297	3.83066	4.4115	4.92793	5.02184	3.92496	3.65931	Not cell cycle	0.852814
2610507B11Rik	9895.83	-0.0773223	0.0710791	-1.08783	0.276669	0.506332	120.13	102.568	106.386	104.835	129.86	158.702	120.956	Not cell cycle	0.391626
2610524H06Rik	596.947	-0.0675689	0.139381	-0.484777	0.627834	0.79397	91.438	69.4423	60.2699	66.6312	86.3562	86.329	92.3095	Not cell cycle	0.406702
2700060E02Rik	1661.72	0.382209	0.104195	3.66822	0.00024425	0.00369444	168.188	166.488	163.23	167.496	160.918	150.388	148.882	Not cell cycle	0.885356
2700062C07Rik	196.199	0.223508	0.180511	1.23819	0.215644	0.435844	29.974	28.0274	25.0563	28.7535	30.7434	23.4797	29.5982	Not cell cycle	0.782878
2700081O15Rik	433.016	0.111182	0.107438	1.03485	0.300739	0.530684	5.4901	4.26495	4.84096	4.87684	5.27042	6.11732	4.83746	Not cell cycle	0.659128
2700097O09Rik	100.97	0.377197	0.189227	1.99336	0.0462217	0.16584	14.3495	11.8295	12.495	13.0356	11.1949	13.6669	10.847	Not cell cycle	0.883192
2810004N23Rik	868.923	-0.0443742	0.131601	-0.337186	0.735976	0.863341	43.594	33.1592	30.3457	28.9459	43.7494	41.6142	37.6814	Not cell cycle	0.440215
2810006K23Rik	322.362	-0.093767	0.124485	-0.75324	0.451305	0.66642	20.1195	18.2431	18.5041	18.3699	24.8565	24.2025	22.4083	Not cell cycle	0.369682
2810021J22Rik	550.606	0.00706127	0.129052	0.0547164	0.956364	0.979242	15.0377	13.7528	16.9702	13.9009	17.8933	17.7671	17.6146	Not cell cycle	0.513435
2810403A07Rik	1626.21	0.0686039	0.103051	0.665729	0.505584	0.708976	58.5234	57.5386	55.362	58.1659	58.0579	68.85	69.5024	Not cell cycle	0.602851
2810408A11Rik	71.6342	0.436026	0.276488	1.57702	0.114791	0.299144	5.17446	3.34361	5.15409	5.83772	5.03976	4.44272	4.03003	Not cell cycle	0.904314
2810428I15Rik	509.604	0.785919	0.169951	4.62438	3.7572e-06	0.000143579	89.9314	96.7428	125.932	128.373	77.3357	73.5624	69.6784	Not cell cycle	0.967234
2810474O19Rik	1855.19	-0.213413	0.0971493	-2.19675	0.0280382	0.12011	48.3054	40.9255	39.368	44.8665	53.269	75.0442	56.5205	Not cell cycle	0.219809
2900026A02Rik	346.606	-0.299841	0.23304	-1.28665	0.198217	0.414651	2.16957	1.73982	2.41145	1.56184	1.96871	4.62679	2.22959	Not cell cycle	0.143529
3110001I22Rik	74.6895	-0.102381	0.295657	-0.346283	0.72913	0.859568	5.1696	6.13907	5.58124	7.76458	5.12733	8.62659	10.2897	Not cell cycle	0.359606
3110002H16Rik	614.567	0.0700131	0.10401	0.67314	0.500858	0.705775	35.4293	28.2064	30.6691	31.7571	32.2764	39.3176	35.1951	Not cell cycle	0.60509
3110009E18Rik	17.821	-0.0460344	0.436494	-0.105464	0.916008	0.960701	7.68243	2.96435	3.48849	7.25748	5.30665	7.07791	4.28601	Not cell cycle	0.437379
3110021N24Rik	35.0702	0.139022	0.328148	0.423656	0.671817	0.822505	1.41395	1.53511	1.29844	1.43153	1.11286	1.87881	1.67938	Not cell cycle	0.696746
3110035E14Rik	781.219	0.33418	0.108809	3.07125	0.00213164	0.019687	30.0691	23.8281	27.7281	25.8242	26.7285	26.4341	22.7431	Not cell cycle	0.861397
3110040N11Rik	66.7056	0.0738458	0.239315	0.308572	0.757647	0.875867	14.2353	10.1596	10.1636	11.1976	14.2676	12.5692	11.7372	Not cell cycle	0.611957
3110043O21Rik	1448	0.0280924	0.0972077	0.288994	0.772586	0.883997	50.5342	45.6207	44.953	49.5256	51.8662	58.202	58.7057	Not cell cycle	0.547246
3110062M04Rik	68.0559	0.203707	0.230921	0.882148	0.377697	0.604056	2.03748	1.50194	1.68702	2.37078	2.30754	2.05739	2.28736	Not cell cycle	0.765413
3110070M22Rik	15.9523	0.476862	0.509826	0.935343	0.349612	0.577885	1.41987	1.09983	1.08831	1.61291	1.80502	0.881567	0.694229	Not cell cycle	0.917003
3110082I17Rik	172.928	0.0883945	0.184085	0.480184	0.631096	0.796452	10.8863	9.52138	8.40354	8.24231	11.881	9.18807	9.91359	Not cell cycle	0.629273
3632451O06Rik	46.7915	-0.091153	0.365382	-0.249473	0.802995	0.901367	1.47247	0.952412	1.21374	2.52743	1.69086	1.99198	2.33904	Not cell cycle	0.374832
3830403N18Rik	156.543	0.639059	0.184091	3.47143	0.000517703	0.00666508	49.9265	55.1336	49.7776	62.1051	18.6069	22.9715	16.6523	Not cell cycle	0.950888
3830406C13Rik	582.116	-0.122162	0.133806	-0.912984	0.361251	0.588718	83.1931	66.5317	65.0165	62.8229	77.0907	87.5068	125.381	Not cell cycle	0.329452
3830417A13Rik	25.9348	0.696332	0.401929	1.73247	0.0831891	0.24356	2.89416	1.59717	1.83759	2.52963	1.64699	1.15199	1.91819	Not cell cycle	0.95768
4430402I18Rik	29.9195	-0.471881	0.359554	-1.31241	0.189383	0.404253	2.32544	2.96009	1.53586	1.35397	3.628	4.6642	2.96501	Not cell cycle	0.0622481
4833420G17Rik	1032.05	-0.163847	0.105138	-1.5584	0.119138	0.306	43.5267	36.8499	32.9677	34.3789	43.9689	55.482	49.1994	Not cell cycle	0.274444
4833439L19Rik	1694.32	-0.319345	0.134082	-2.38172	0.0172321	0.0861837	77.8981	55.6127	51.2652	46.7232	82.4981	90.1724	81.6691	Not cell cycle	0.129273
4921507P07Rik	123.191	0.364851	0.181687	2.00813	0.0446292	0.162222	7.03971	6.8709	7.32056	7.82851	6.0846	7.4462	6.77661	Not cell cycle	0.877146
4921524J17Rik	413.782	0.0699744	0.152632	0.45845	0.646629	0.806054	52.3603	41.8988	40.7958	41.2744	54.7932	43.9758	53.4871	Not cell cycle	0.605016
4930402H24Rik	1978.18	-0.168978	0.119932	-1.40895	0.15885	0.363067	34.8148	26.5692	28.158	29.4635	53.0067	41.7388	30.112	Not cell cycle	0.26907
4930427A07Rik	96.31	0.762267	0.22392	3.40419	0.000663602	0.00800145	3.05976	2.80884	3.48477	3.28235	2.5463	2.48901	1.62431	Not cell cycle	0.964696
4930430F08Rik	291.993	-0.181642	0.128128	-1.41766	0.156289	0.359497	19.3247	16.5581	16.1994	17.4779	22.3099	24.5299	24.2762	Not cell cycle	0.255561
4930432K21Rik	253.58	1.02444	0.185582	5.52015	3.38703e-08	3.09656e-06	10.3769	9.31863	11.7426	13.8031	6.72746	7.62457	5.3841	Not cell cycle	0.98149
4930447C04Rik	2726.23	0.887677	0.139661	6.35596	2.07124e-10	3.73989e-08	362.069	459.998	447.6	471.663	253.402	318.681	295.446	Not cell cycle	0.974474
4930451G09Rik	77.6397	0.720948	0.275979	2.61233	0.00899274	0.0551359	2.92619	3.2192	4.69131	3.63566	2.3778	3.75331	1.91356	Not cell cycle	0.960143
4930452B06Rik	193.114	-0.594453	0.183089	-3.2468	0.00116709	0.0124694	7.84276	6.28515	5.47626	5.25156	8.84817	14.5914	9.87452	Not cell cycle	0.0370205
4930453N24Rik	1094.08	0.0549536	0.0984977	0.557917	0.576901	0.759717	27.7076	27.0456	23.663	22.6818	28.2778	31.2601	27.7137	Not cell cycle	0.584266
4930469K13Rik	129.549	-0.645869	0.290887	-2.22034	0.0263957	0.115401	66.9564	57.054	30.4938	28.0835	64.0122	96.7039	96.3904	Not cell cycle	0.0302284
4930486L24Rik	14.003	-2.38562	3.5038	-0.680866	0.495956	0.70133	0	1.52524	0	0	4.13319	2.64945e-07	2.9568	Not cell cycle	0.000223914
4930502E18Rik	663.854	0.259336	0.130146	1.99266	0.0462986	0.166064	79.6154	63.2899	64.6698	64.2846	73.0701	61.9353	67.6071	Not cell cycle	0.813405
4930503L19Rik	223.214	0.105277	0.193053	0.545327	0.585529	0.765168	22.2682	16.2419	16.7929	14.198	14.9963	20.8065	23.7919	Not cell cycle	0.652187
4930518I15Rik	30.6257	-0.110696	0.428863	-0.258115	0.796318	0.897605	2.42903	2.61332	2.37102	2.51364	2.79201	5.98938	1.39433	Not cell cycle	0.345126
4930522L14Rik	182.971	0.0228725	0.185025	0.123618	0.901617	0.954057	30.9135	23.7851	15.7086	22.7082	24.9052	33.0398	25.9347	Not cell cycle	0.53911
4930524B15Rik	135.361	1.21815	0.257706	4.7269	2.27978e-06	0.000100002	14.614	9.99491	13.6398	12.5845	8.98525	6.42853	4.00385	Not cell cycle	0.987162
4930533O14Rik	1165.38	-0.111863	0.097659	-1.14545	0.252024	0.478256	33.8723	27.7751	28.0999	29.2502	40.6444	41.9004	33.3682	Not cell cycle	0.344081
4930539E08Rik	131.208	-0.00224712	0.228391	-0.0098389	0.99215	0.995942	3.19139	1.42306	2.00841	2.07274	2.24642	2.88177	2.49613	Not cell cycle	0.50097
4930550C14Rik	39.1686	-0.342809	0.319905	-1.0716	0.283901	0.513911	6.57004	5.08067	4.13813	4.35745	4.97772	8.04779	8.94696	Not cell cycle	0.115316
4930550L24Rik	1806.04	0.0876583	0.107959	0.811957	0.416816	0.637944	163.213	134.374	133.919	126.862	163.715	146.373	148.624	Not cell cycle	0.628601
4930579G24Rik	147.556	0.349153	0.174419	2.00181	0.0453055	0.163937	8.37746	8.9927	9.31513	10.0942	8.18327	9.53448	8.42604	Not cell cycle	0.869234
4930595M18Rik	184.395	-0.0176781	0.151109	-0.116989	0.906869	0.956882	15.6779	11.5485	13.4028	13.198	15.9448	18.3705	14.9747	Not cell cycle	0.4794
4931406C07Rik	371.159	-0.254311	0.127395	-1.99624	0.0459074	0.165185	20.8303	15.8567	16.64	15.8457	22.7413	27.7947	22.1575	Not cell cycle	0.180923
4931406P16Rik	4406.3	0.0702254	0.0941911	0.745563	0.455932	0.670758	64.0537	61.9925	65.5066	69.1968	65.4427	86.4889	68.7315	Not cell cycle	0.605762
4931414P19Rik	91.1695	-0.215232	0.221096	-0.973479	0.330315	0.560353	3.10999	1.81902	2.32127	2.44238	3.55472	3.5881	2.75362	Not cell cycle	0.217495
4931428F04Rik	171.645	0.0954334	0.208662	0.457359	0.647413	0.806753	4.19196	3.46428	3.57829	2.99575	3.65578	5.78958	2.81581	Not cell cycle	0.638827
4931428L18Rik	13.2531	0.222349	0.510703	0.435378	0.663288	0.817229	2.30821	1.80521	2.45157	2.63612	1.76499	4.17093	1.77931	Not cell cycle	0.781161
4932438A13Rik	9208.37	-0.0226879	0.137233	-0.165325	0.868689	0.936344	65.7536	64.5635	64.56	61.1785	59.1943	107.813	69.8016	Not cell cycle	0.472981
4933402E13Rik	8823.86	0.426914	0.142154	3.00317	0.00267181	0.023023	559.384	565.065	507.494	553.115	517.941	414.248	530.094	Not cell cycle	0.901776
4933403O08Rik	102.505	-0.458923	0.250152	-1.83457	0.0665689	0.210345	16.0339	7.44385	7.7959	6.75404	11.8669	22.0252	12.1339	Not cell cycle	0.0663532
4933416C03Rik	418.175	1.33944	0.175149	7.64741	2.05068e-14	8.22835e-12	29.7654	32.1208	38.5544	35.9305	18.5787	14.4314	15.0944	Not cell cycle	0.989924
4933425L06Rik	36.3576	-0.181332	0.327113	-0.55434	0.579346	0.761064	2.82704	2.63273	1.662	1.80186	2.36447	3.67626	3.04139	Not cell cycle	0.255784
4933427D14Rik	478.805	0.352426	0.12047	2.92543	0.00343976	0.0276328	16.91	16.447	14.2629	16.7769	15.1435	19.8875	13.8839	Not cell cycle	0.870951
4933427I04Rik	33.4941	-0.440473	0.393018	-1.12075	0.262396	0.490147	1.22669	1.18067	2.0453	0.955934	1.38366	3.0797	2.27276	Not cell cycle	0.0724735
4933430I17Rik	15.5984	-0.217993	0.512069	-0.42571	0.670319	0.821827	0.996682	0.714244	0.442953	1.36622	1.35507	1.35144	0.990471	Not cell cycle	0.214734
4933434E20Rik	1045.5	0.0240379	0.0876039	0.274393	0.783782	0.8907	84.5811	80.0609	76.3271	77.1178	91.3032	96.3354	89.2933	Not cell cycle	0.540603
5031410I06Rik	21.0697	-1.33667	1.21717	-1.09818	0.272127	0.501514	1.40489	0	0.229278	0.349944	0.678762	1.77128	1.84531	Not cell cycle	0.00171667
5031439G07Rik	692.107	-0.068884	0.124338	-0.554007	0.579574	0.761181	7.9314	6.35017	7.93105	6.63458	9.1195	11.0336	7.04936	Not cell cycle	0.404463
5330417C22Rik	102.47	-0.071028	0.196533	-0.361404	0.717797	0.852259	2.25216	1.718	1.72711	1.67265	1.80383	2.91731	2.11748	Not cell cycle	0.401478
5430403G16Rik	95.7193	-0.34198	0.256314	-1.33422	0.182131	0.395265	4.52903	4.53153	2.72401	3.70311	4.50305	8.80804	4.96026	Not cell cycle	0.115764
5730409E04Rik	217.348	-0.21733	0.185156	-1.17377	0.240488	0.465265	7.56407	4.91238	5.09129	4.76585	8.08239	6.9074	7.71084	Not cell cycle	0.215256
5730455P16Rik	587.741	-0.0871321	0.108619	-0.802179	0.42245	0.642752	16.4373	12.5567	12.9913	12.4919	17.0389	18.2551	16.3043	Not cell cycle	0.379907
5730480H06Rik	278.003	0.0868766	0.140716	0.617389	0.536978	0.73329	15.8161	15.3882	13.9647	16.5465	16.3059	20.4921	15.2036	Not cell cycle	0.627631
5730507C01Rik	393.61	0.0836234	0.120673	0.692975	0.488326	0.696403	23.6794	23.7444	23.9478	25.5176	26.5855	32.9807	25.7202	Not cell cycle	0.624645
5730508B09Rik	439.682	0.46623	0.132525	3.51806	0.000434714	0.00587152	39.6169	43.0215	41.2089	40.5026	35.6331	36.0798	37.7765	Not cell cycle	0.914092
6030419C18Rik	33.8291	-0.0475039	0.342206	-0.138817	0.889595	0.947934	0.935475	1.07951	1.14739	0.826944	1.372	1.19894	0.959154	Not cell cycle	0.435214
6030458C11Rik	786.623	0.00441771	0.12521	0.0352823	0.971855	0.986488	24.4411	17.3827	16.6776	16.1199	21.6219	24.4128	20.1268	Not cell cycle	0.509479
6030498E09Rik	15.7109	0.81099	0.480124	1.68913	0.091195	0.259364	2.16242	2.59336	4.08679	4.69075	2.40332	2.24174	2.48274	Not cell cycle	0.969846
6330408A02Rik	174.057	0.226037	0.167183	1.35204	0.176364	0.38717	3.69466	2.93003	4.1264	3.78684	3.88981	4.03432	3.30303	Not cell cycle	0.78549
6430548M08Rik	479.59	0.942756	0.200302	4.70667	2.51792e-06	0.00010784	6.89094	9.96104	10.667	10.8101	5.58892	6.87163	4.69546	Not cell cycle	0.97731
6430550D23Rik	17.5697	0.369269	0.432011	0.854767	0.39268	0.617759	1.50453	1.28608	1.15623	1.12933	1.06491	1.50251	1.32179	Not cell cycle	0.878937
6430573F11Rik	60.937	-0.446278	0.261585	-1.70605	0.087998	0.25276	1.57696	1.35425	1.94814	2.17256	3.20651	3.66989	2.63139	Not cell cycle	0.0705329
6720489N17Rik	101.222	-0.194959	0.225069	-0.86622	0.386369	0.611427	8.35681	10.1134	5.15453	8.12719	9.39899	12.1865	10.7641	Not cell cycle	0.239513
6820408C15Rik	32.6707	1.37715	0.35622	3.86601	0.000110633	0.00199512	2.58203	2.64222	3.50374	2.46993	1.39214	1.38818	1.0343	Not cell cycle	0.990446
8030411F24Rik	353.109	0.517676	0.252038	2.05396	0.0399795	0.151775	88.645	88.8391	132.699	162.162	126.659	83.357	82.966	Not cell cycle	0.927825
8030462N17Rik	1689.54	0.474024	0.110542	4.28819	1.80133e-05	0.000481856	53.3954	54.8613	59.1303	59.6598	50.1069	54.0398	42.3634	Not cell cycle	0.916256
8030474K03Rik	757.465	0.578085	0.122308	4.72647	2.28457e-06	0.000100002	43.1149	37.3766	34.3476	37.4611	33.7216	29.5801	27.3691	Not cell cycle	0.940215
9030612E09Rik	27.6709	-0.582146	0.393537	-1.47927	0.139069	0.335663	1.0149	0.776575	0.663162	1.11726	1.1059	2.46014	1.31401	Not cell cycle	0.0392596
9030617O03Rik	66.7692	0.21646	0.249593	0.867251	0.385805	0.610958	1.65638	1.989	2.02869	2.33785	1.97528	2.16065	2.16087	Not cell cycle	0.776459
9030624G23Rik	187.056	0.0494282	0.15571	0.317439	0.750911	0.871129	8.47365	7.15717	9.04373	7.74604	8.7777	11.18	8.33132	Not cell cycle	0.576728
9030624J02Rik	2829.73	0.193724	0.0971158	1.99477	0.0460677	0.165455	68.8711	66.3544	70.0944	68.896	74.5419	71.8808	65.5743	Not cell cycle	0.75459
9130011E15Rik	471.522	-0.0594215	0.120228	-0.494241	0.621136	0.789691	18.4625	13.5583	16.3804	14.3379	18.228	22.6318	17.523	Not cell cycle	0.418868
9130019O22Rik	110.95	0.104961	0.19226	0.545932	0.585112	0.765021	3.45841	2.38358	2.89599	2.77837	3.09612	3.17579	3.47915	Not cell cycle	0.65159
9130023H24Rik	266.587	0.36756	0.138795	2.64822	0.00809177	0.0512207	6.87386	7.2396	7.3839	7.42079	6.80695	7.22607	5.97146	Not cell cycle	0.878116
9130401M01Rik	624.717	-0.208662	0.114886	-1.81626	0.0693304	0.216162	46.3758	36.8745	43.7295	38.0899	59.2324	59.2376	49.5308	Not cell cycle	0.225183
9230104L09Rik	18.0942	0.00892238	0.565241	0.0157851	0.987406	0.993536	9.28424	2.87365	7.17094	2.61969	8.59013	6.21602	3.16492	Not cell cycle	0.515674
9230110C19Rik	233.332	-0.0555545	0.159293	-0.348757	0.727272	0.858428	25.3738	17.2318	17.3547	21.3201	22.3694	26.2134	28.2984	Not cell cycle	0.423645
9330159F19Rik	62.5592	-0.64355	0.305207	-2.10857	0.0349819	0.139155	2.22786	1.16999	1.3578	1.36028	1.54266	2.71433	3.53325	Not cell cycle	0.0304523
9330182L06Rik	115.014	-0.894512	0.242561	-3.68779	0.000226213	0.00345854	2.28951	1.81406	2.16137	2.5149	3.52266	7.45556	4.38649	Not cell cycle	0.00925511
9430015G10Rik	383.85	0.0100251	0.121049	0.0828187	0.933996	0.969152	14.9234	11.4867	11.4726	13.7131	15.78	16.811	13.2156	Not cell cycle	0.517167
9430038I01Rik	188.369	0.112984	0.152106	0.742798	0.457604	0.672167	19.7312	14.3712	14.9179	16.4253	18.7378	19.9542	13.596	Not cell cycle	0.661218
9530002B09Rik	46.7755	0.0322522	0.300522	0.107321	0.914535	0.960327	15.4895	12.1002	10.2111	8.15999	12.2835	17.5695	11.1016	Not cell cycle	0.552321
9530068E07Rik	2552.45	-0.110874	0.0845047	-1.31205	0.189504	0.4044	100.274	82.5847	88.4685	92.6749	118.341	121.644	109.747	Not cell cycle	0.344902
9530077C05Rik	238.233	-0.503785	0.153503	-3.28193	0.001031	0.0112996	12.0592	10.4947	9.63759	9.8134	14.058	20.9615	18.6148	Not cell cycle	0.0539633
9930021J03Rik	2184	0.040242	0.114806	0.350521	0.725948	0.857566	36.963	36.1966	36.8471	34.4305	33.8816	52.985	40.1709	Not cell cycle	0.563666
9930111J21Rik2	418.199	-0.262913	0.183199	-1.43512	0.151252	0.351995	9.06037	7.50149	7.68662	7.66211	7.84963	16.6755	10.4171	Not cell cycle	0.172712
A130010J15Rik	154.722	0.449849	0.195013	2.30677	0.0210676	0.0988912	6.71949	7.41104	7.48786	7.10328	6.78308	5.5365	6.11114	Not cell cycle	0.908643
A230050P20Rik	89.1235	-0.43433	0.220634	-1.96855	0.0490043	0.172777	5.10976	2.82414	3.88692	3.80765	6.16435	6.40552	5.87908	Not cell cycle	0.0748619
A230065H16Rik	24.5646	-0.318947	0.386715	-0.824759	0.409508	0.63186	5.06097	2.55888	3.08083	3.18461	5.31413	6.54987	3.74434	Not cell cycle	0.129422
A430005L14Rik	340.623	0.386158	0.157955	2.44474	0.0144956	0.0765871	39.8973	46.7086	50.2158	42.5696	43.7124	42.4387	38.6183	Not cell cycle	0.88655
A430033K04Rik	332.279	0.0676918	0.159048	0.425607	0.670394	0.821849	19.374	13.7169	12.1301	12.7348	14.0341	18.4653	17.4743	Not cell cycle	0.601657
A430078G23Rik	87.9728	0.131733	0.289137	0.455607	0.648673	0.807835	1.92982	2.08404	2.64092	2.99984	2.80237	3.72289	1.52477	Not cell cycle	0.687715
A430105I19Rik	207.387	0.181634	0.149625	1.21393	0.224775	0.44587	3.394	3.44504	3.67677	3.10272	3.4583	3.73945	3.46063	Not cell cycle	0.743842
A4galt	136.873	-0.0290279	0.196265	-0.147901	0.882421	0.944446	5.92461	4.64653	5.50478	5.34784	7.5417	5.68453	6.07531	Not cell cycle	0.463651
A630073D07Rik	23.6058	-0.279505	0.426178	-0.65584	0.511927	0.714541	14.8098	13.7328	8.84862	12.2173	17.805	11.2732	24.2021	Not cell cycle	0.158009
A730017C20Rik	139.127	-0.113061	0.20107	-0.5623	0.573912	0.758248	9.08747	6.60382	7.55724	6.58622	8.33049	7.03455	10.5523	Not cell cycle	0.342738
A830080D01Rik	1453.38	0.283916	0.0914257	3.10543	0.00190004	0.0182245	116.088	118.498	108.904	101.132	100.169	114.215	101.636	Not cell cycle	0.832064
A930033H14Rik	109.924	-0.360627	0.229694	-1.57003	0.116408	0.301617	3.03617	2.86714	2.38002	3.08674	3.15149	6.19913	3.90718	Not cell cycle	0.106061
AA467197	32.968	0.0784734	0.44515	0.176285	0.86007	0.931272	5.12293	7.15152	7.5597	12.889	5.96586	8.20484	14.1852	Not cell cycle	0.618227
Aaas	857.887	0.121632	0.116166	1.04705	0.295076	0.524793	37.4935	35.6665	33.4235	37.2424	42.0078	38.4451	37.9684	Not cell cycle	0.674056
Aacs	352.742	-0.0279541	0.153355	-0.182284	0.85536	0.928998	7.88145	6.03154	8.04102	7.74768	10.2612	8.97187	7.62538	Not cell cycle	0.465293
Aaed1	1425.96	-0.21988	0.107564	-2.04417	0.0409365	0.154072	56.7004	49.232	47.7692	53.0107	65.3441	72.9757	77.3819	Not cell cycle	0.213315
Aagab	1898.44	-0.00905438	0.0888351	-0.101923	0.918817	0.961566	31.6915	24.8027	26.2505	26.1678	33.3476	34.2536	30.1017	Not cell cycle	0.490745
Aak1	1361.65	-0.18399	0.133852	-1.37458	0.169261	0.377253	6.25104	5.44535	6.09837	5.41755	6.06917	10.4354	6.92881	Not cell cycle	0.252948
Aamdc	302.865	0.318798	0.151862	2.09926	0.0357939	0.141191	144.395	110.197	94.2135	156.237	130.522	131.202	110.538	Not cell cycle	0.853187
Aamp	2170.22	0.273377	0.108234	2.52581	0.0115432	0.0654404	84.959	78.804	87.2891	90.3946	91.5318	91.7538	72.912	Not cell cycle	0.82475
Aar2	495.419	0.284402	0.112933	2.51833	0.0117913	0.0663762	15.4879	13.634	15.7502	15.5677	14.7344	16.3342	12.8937	Not cell cycle	0.832512
Aard	18626.2	0.00149868	0.104422	0.0143521	0.988549	0.994121	1776.55	1682.7	1663.09	1741.4	1964.52	1938.35	2158.79	Not cell cycle	0.504851
Aars	2728.82	0.120693	0.0958375	1.25935	0.207904	0.426769	35.7951	32.2394	36.1665	34.7413	38.9741	37.753	36.4566	Not cell cycle	0.672488
Aars2	242.21	0.118784	0.154432	0.769168	0.441793	0.658452	5.38883	4.43764	4.97739	4.62147	5.67371	6.37744	4.0307	Not cell cycle	0.670025
Aarsd1	335.347	0.152893	0.160888	0.950307	0.341956	0.570372	21.3342	18.4145	18.2413	16.0065	23.3521	18.5354	17.5287	Not cell cycle	0.712121
Aasdh	298.313	-0.0468073	0.136637	-0.342565	0.731925	0.86096	6.55552	7.12892	6.68532	6.3987	7.35671	9.90441	7.12264	Not cell cycle	0.436259
Aasdhppt	881.203	0.0994243	0.101737	0.977267	0.328437	0.558741	54.4292	49.3586	46.0025	47.3108	52.4997	55.9082	56.5824	Not cell cycle	0.644126
Aass	548.036	-0.402094	0.11172	-3.59913	0.000319286	0.00457634	15.0357	12.3152	13.853	12.7609	22.3376	22.3863	19.2014	Not cell cycle	0.0869533
Aatf	1115.58	0.108888	0.0861781	1.26353	0.2064	0.425171	82.2553	75.5275	77.8957	80.5705	81.7779	98.2258	86.0503	Not cell cycle	0.656143
Abat	3484.21	0.297983	0.132828	2.24338	0.0248725	0.110719	65.1228	58.3338	72.9301	76.7312	72.6326	68.4487	56.994	Not cell cycle	0.840573
Abca1	9157.25	-0.0381677	0.180853	-0.211043	0.832854	0.917041	60.7218	83.9551	94.4246	57.162	86.2116	112.94	76.2051	Not cell cycle	0.449321
Abca12	135.807	0.380684	0.203796	1.86797	0.0617669	0.200185	2.04348	1.19063	1.48186	1.8444	1.31819	1.64868	1.51761	Not cell cycle	0.88461
Abca16	53.885	0.316575	0.285466	1.10898	0.26744	0.496042	1.43154	1.58062	1.38196	1.18849	0.927803	1.88396	1.30034	Not cell cycle	0.852067
Abca17	72.3079	-0.188904	0.249019	-0.758595	0.448095	0.664142	1.38451	1.2471	0.795868	1.06987	1.43236	1.95429	1.25447	Not cell cycle	0.247052
Abca2	2421.42	0.567689	0.139562	4.06764	4.74922e-05	0.00103317	22.5907	20.7435	26.3495	19.7807	16.8307	23.2676	13.9613	Not cell cycle	0.938648
Abca3	760.173	0.0299463	0.142767	0.209757	0.833857	0.917214	10.1892	7.04625	9.69252	8.73149	9.81678	12.8761	8.1101	Not cell cycle	0.549634
Abca5	1258.41	-0.26165	0.131839	-1.98462	0.0471862	0.168214	15.9801	14.6053	15.7032	17.3261	24.0978	20.8114	23.2781	Not cell cycle	0.173608
Abca6	412.325	1.06202	0.493817	2.15064	0.0315048	0.130111	11.9346	11.4775	8.9631	10.8815	2.19333	11.372	5.62949	Not cell cycle	0.982385
Abca7	167.594	-0.337128	0.172122	-1.95866	0.0501524	0.175158	1.64917	1.10408	1.34957	1.27731	1.93396	2.45687	1.64574	Not cell cycle	0.117928
Abca8a	103.875	0.0516611	0.222113	0.232589	0.816081	0.90945	1.86052	1.69836	2.19221	1.63359	1.64101	2.38779	2.38153	Not cell cycle	0.579564
Abca8b	206.164	-0.535547	0.202667	-2.6425	0.00822975	0.0517457	2.71718	2.57149	2.16072	2.59962	2.89437	5.92885	4.48903	Not cell cycle	0.0472459
Abca9	341.469	-0.031288	0.154555	-0.202439	0.839573	0.919994	4.75758	4.75576	5.2859	5.17195	4.74753	7.53073	6.19182	Not cell cycle	0.459546
Abcb10	333.244	0.0711436	0.199544	0.35653	0.721444	0.854271	6.14036	6.05878	5.45807	5.82079	8.49829	7.29814	4.21967	Not cell cycle	0.60718
Abcb1a	154.697	-0.137375	0.206477	-0.665325	0.505843	0.70916	2.7646	2.28924	3.44975	3.53559	3.60374	4.14045	4.28717	Not cell cycle	0.307807
Abcb1b	57.8636	-0.572821	0.305517	-1.87492	0.0608031	0.198474	1.56508	1.10206	1.07245	0.852853	1.26083	2.8761	1.99205	Not cell cycle	0.0410509
Abcb6	661.521	0.396799	0.115303	3.44136	0.000578804	0.00728929	17.6511	15.3692	16.5574	15.6588	15.9713	16.8276	11.9248	Not cell cycle	0.890431
Abcb7	652.968	-0.0664705	0.135324	-0.491196	0.623288	0.791039	18.8415	13.4358	11.9292	13.1926	16.7775	18.7038	18.3375	Not cell cycle	0.408195
Abcb8	460.757	0.0801163	0.145218	0.551698	0.581155	0.762608	9.56895	8.37485	11.0016	9.79553	11.0944	13.5059	8.49442	Not cell cycle	0.620391
Abcb9	78.7276	0.749996	0.247005	3.03636	0.00239452	0.0213379	1.4509	1.15986	1.81659	1.77001	1.02788	1.30634	0.96647	Not cell cycle	0.96298
Abcc1	5507.98	-0.0811889	0.0860295	-0.943733	0.345306	0.573327	72.1887	57.5953	58.4079	53.5816	73.4528	84.5566	69.8929	Not cell cycle	0.387222
Abcc10	189.145	0.129068	0.192075	0.671968	0.501604	0.705999	2.3782	1.88884	2.75995	2.30862	2.06125	3.41653	2.08954	Not cell cycle	0.684878
Abcc4	420.587	-0.472865	0.147418	-3.20766	0.0013382	0.0139268	6.5672	4.92599	5.63542	4.77984	7.28674	11.8255	7.93507	Not cell cycle	0.0620988
Abcc8	97.5161	-1.05088	0.256274	-4.10063	4.12031e-05	0.000935815	0.903943	0.780344	1.02842	0.958799	1.65766	3.46667	1.8128	Not cell cycle	0.00507538
Abcc9	178.231	-0.191036	0.152492	-1.25276	0.210294	0.430015	2.59566	2.2809	2.10666	2.17506	2.49852	3.65215	3.2626	Not cell cycle	0.243768
Abcd1	237.432	0.467754	0.184201	2.53936	0.0111055	0.0636933	4.69157	4.41265	5.73185	6.48078	4.2802	5.31999	4.12525	Not cell cycle	0.914539
Abcd2	625.496	-0.159458	0.110768	-1.43957	0.14999	0.350469	13.0302	11.3013	12.6625	13.4432	16.0918	19.9239	14.9048	Not cell cycle	0.281087
Abcd3	3582.96	-0.0380056	0.0894799	-0.424739	0.671027	0.822056	127.352	107.791	105.579	98.7173	137.75	142.453	122.749	Not cell cycle	0.449619
Abcd4	55.8658	-0.0830532	0.303264	-0.273864	0.784189	0.8907	2.16226	1.37631	1.60452	2.31847	2.21376	3.46088	1.62256	Not cell cycle	0.384535
Abce1	4500.24	-0.0619876	0.11729	-0.528497	0.597154	0.774109	181.132	151.111	138.272	137.37	188.507	178.642	199.682	Not cell cycle	0.414241
Abcf1	2805.58	0.0166911	0.079691	0.209448	0.834098	0.917214	73.7964	64.8961	71.4639	67.3099	79.5134	92.7554	71.1856	Not cell cycle	0.529407
Abcf2	2323.52	0.34524	0.11409	3.02604	0.0024778	0.0217447	79.9357	87.9337	93.7787	94.3642	81.8804	88.8207	79.6845	Not cell cycle	0.866697
Abcf3	1321.08	0.0753248	0.089786	0.838937	0.401504	0.625241	34.0746	31.1317	31.6784	31.1833	37.2747	37.8573	33.7664	Not cell cycle	0.613524
Abcg1	588.962	-0.104876	0.118158	-0.887588	0.374763	0.601392	11.3919	10.3291	13.09	10.8912	13.875	16.1975	13.9972	Not cell cycle	0.356546
Abcg2	465.711	0.0127259	0.115827	0.10987	0.912513	0.959404	21.4689	20.2742	20.2006	23.4078	25.0287	26.8339	23.1045	Not cell cycle	0.522167
Abhd11	440.44	-0.257668	0.110168	-2.33887	0.019342	0.0936627	33.295	25.3729	27.2378	29.2987	43.9895	46.8744	39.0087	Not cell cycle	0.177564
Abhd12	1179.32	0.263523	0.139319	1.89151	0.0585557	0.193752	53.6354	45.5518	61.9829	62.4345	57.8596	63.1223	47.0468	Not cell cycle	0.816391
Abhd13	920.42	-0.0241832	0.0989461	-0.244407	0.806915	0.903768	21.2744	20.0485	18.3758	20.0693	24.576	24.9947	23.2019	Not cell cycle	0.470891
Abhd14a	170.442	-0.141735	0.173987	-0.81463	0.415284	0.636678	15.3783	11.3264	12.5668	14.1974	17.0244	15.8481	17.6942	Not cell cycle	0.302806
Abhd14b	126.649	-0.317879	0.184155	-1.72615	0.0843201	0.24558	5.3633	5.28174	5.30747	4.7584	6.8613	7.45322	8.08236	Not cell cycle	0.130243
Abhd16a	602.93	0.137148	0.103439	1.32588	0.184881	0.398597	22.7165	20.3827	20.8881	22.07	23.8794	24.5716	22.1778	Not cell cycle	0.694507
Abhd17a	757.04	0.176093	0.14689	1.19881	0.230602	0.452694	44.9916	38.4892	45.7121	37.2969	50.6666	45.3371	33.7042	Not cell cycle	0.737647
Abhd17b	476.137	-0.146302	0.11063	-1.32244	0.18602	0.399801	28.7462	22.6687	24.0002	25.5162	32.9677	34.9682	32.0394	Not cell cycle	0.297134
Abhd17c	166.682	-0.288816	0.164899	-1.75147	0.0798645	0.237334	7.19096	5.84466	5.32068	5.45857	7.77781	10.7641	7.58457	Not cell cycle	0.151067
Abhd18	371.062	1.11278	0.221649	5.02045	5.15503e-07	3.07704e-05	19.0332	24.4972	28.3618	35.6791	14.3932	18.3345	16.5019	Not cell cycle	0.983878
Abhd2	1407.98	0.192798	0.211508	0.911537	0.362013	0.589315	13.7435	19.656	19.7438	9.7453	16.4103	17.2383	15.2677	Not cell cycle	0.753695
Abhd3	559.614	-0.318638	0.111037	-2.86965	0.00410928	0.0312866	38.3741	28.7618	31.261	30.3556	42.1247	53.6975	47.0342	Not cell cycle	0.129721
Abhd4	6405.97	0.0215818	0.0852568	0.253139	0.800161	0.900181	233.381	200.237	227.64	206.018	272.513	279.913	223.049	Not cell cycle	0.53702
Abhd5	627.946	0.0937297	0.110042	0.851762	0.394346	0.619436	25.1694	21.1283	20.9324	20.3798	25.4048	24.5819	22.8756	Not cell cycle	0.636811
Abhd6	547.781	-0.139242	0.118651	-1.17354	0.240578	0.465277	29.9558	24.4088	22.1668	20.9459	29.3998	36.6473	29.5262	Not cell cycle	0.305568
Abhd8	295.132	-0.120128	0.159222	-0.75447	0.450567	0.666166	9.81409	9.1095	11.1004	8.67658	14.1816	12.8028	10.3111	Not cell cycle	0.332662
Abi1	2767.35	-0.0831366	0.0884198	-0.940249	0.34709	0.575495	130.711	106.003	112.929	105.066	135.904	140.325	142.918	Not cell cycle	0.384162
Abi2	3346.52	0.0274416	0.0749727	0.366021	0.714349	0.850542	83.0278	72.5465	75.2701	75.3411	85.8067	90.5961	87.8077	Not cell cycle	0.546052
Abi3bp	481.098	-0.359399	0.142211	-2.52722	0.0114971	0.0652813	10.8951	11.287	11.1719	11.5769	13.4915	19.9839	18.951	Not cell cycle	0.106508
Abl1	1775.89	-0.0633442	0.121381	-0.521862	0.601767	0.777202	19.3746	17.6371	20.2748	17.8719	20.5744	30.5013	19.1542	Not cell cycle	0.4123
Abl2	1800.65	-0.0895941	0.123582	-0.724976	0.468466	0.680442	16.6206	13.598	15.9676	12.8375	15.5631	24.623	14.6631	Not cell cycle	0.376997
Ablim1	335.419	-0.270186	0.163557	-1.65193	0.0985478	0.271653	7.51007	5.13297	6.66389	7.82858	6.65016	11.0383	9.13234	Not cell cycle	0.166219
Abr	771.282	0.185226	0.0980029	1.89	0.0587578	0.19409	13.3062	12.3289	13.5044	12.2799	12.6112	15.1543	12.142	Not cell cycle	0.747276
Abracl	524.858	0.273508	0.125107	2.18619	0.0288019	0.122294	134.261	130.262	131.195	119.167	137.858	127.473	139.526	Not cell cycle	0.824825
Abraxas1	451.05	-0.170862	0.148059	-1.15402	0.248494	0.474428	38.7808	29.9869	28.0851	27.8642	38.193	39.3635	46.5462	Not cell cycle	0.266383
Abraxas2	888.469	-0.0200192	0.113456	-0.17645	0.859941	0.931272	37.3553	32.6906	30.6069	31.3086	37.614	38.6335	42.2528	Not cell cycle	0.477086
Abt1	332.909	0.229858	0.137976	1.66594	0.0957263	0.26746	6.59005	7.19026	6.50253	7.17184	7.37709	7.70916	6.00076	Not cell cycle	0.789148
Abtb1	311.977	-0.136817	0.123291	-1.10971	0.267124	0.495647	11.6665	10.7963	9.55671	10.6022	12.9763	15.4151	13.0719	Not cell cycle	0.308554
Abtb2	1262.9	0.217597	0.11573	1.88022	0.0600783	0.196698	18.6527	17.9261	22.1035	19.1632	18.9261	23.3299	17.1273	Not cell cycle	0.777206
AC034099.1	50.2603	-2.76796	2.71427	-1.01978	0.307833	0.538492	0	6.55717	0	0	11.9861	9.96393	20.6531	Not cell cycle	7.4638e-05
AC079644.16	50.9399	0.0182429	0.387802	0.0470419	0.96248	0.982872	54.0081	31.4098	36.0708	45.1882	49.6159	22.356	73.7044	Not cell cycle	0.531497
AC099934.3	96.4084	0.00506492	0.272114	0.0186132	0.98515	0.992567	7.62932	11.9179	12.8459	8.48064	11.812	10.5914	14.4657	Not cell cycle	0.510375
AC099934.7	220.861	0.131862	0.165995	0.794372	0.426979	0.646239	50.7918	41.7478	37.0765	37.5736	40.5941	43.4426	51.3029	Not cell cycle	0.688536
AC123954.1	176.504	-0.156653	0.2147	-0.729638	0.465612	0.678117	8.87277	6.54537	5.89239	8.08203	9.81829	7.80211	11.4918	Not cell cycle	0.28452
AC149222.1	94.6672	-0.0375438	0.303052	-0.123885	0.901406	0.954057	0.907373	1.08124	1.08036	1.95351	1.22413	1.5675	1.78555	Not cell cycle	0.45044
AC152453.1	141.153	-0.255741	0.178086	-1.43605	0.150987	0.351889	14.3466	10.4381	14.0137	11.2585	16.8138	20.7255	15.8925	Not cell cycle	0.179355
AC154550.1	512.258	0.170663	0.218997	0.779296	0.435805	0.65364	11.3692	14.1656	10.7143	13.5284	17.41	9.86414	12.3136	Not cell cycle	0.731602
AC154682.1	63.0658	0.450298	0.237342	1.89725	0.0577949	0.192228	2.8658	2.45228	2.72611	2.26632	2.14051	2.40519	2.18979	Not cell cycle	0.908792
AC163623.2	24.5614	1.68364	0.432772	3.89035	0.000100099	0.00184666	6.70045	3.70673	6.03532	3.49655	1.89135	1.76743	1.71177	Not cell cycle	0.994701
AC163637.2	73.1458	0.48775	0.2426	2.01051	0.0443769	0.161671	3.15251	2.7385	2.79359	2.09951	2.22425	2.06063	2.39267	Not cell cycle	0.920137
AC172027.3	208.471	0.578237	0.207485	2.78689	0.00532164	0.0382207	19.2964	17.9125	14.8708	16.9568	11.0501	12.4397	18.3481	Not cell cycle	0.940439
Acaa1a	298.928	0.114337	0.145097	0.788	0.430697	0.649213	14.3586	11.619	12.3732	11.8207	14.8897	13.9111	11.4948	Not cell cycle	0.66286
Acaa1b	75.1463	-0.378061	0.253833	-1.48941	0.13638	0.331987	3.3888	2.36229	2.44061	2.98164	3.65706	6.40295	3.31063	Not cell cycle	0.0975519
Acaa2	1845.85	0.103394	0.128944	0.801847	0.422641	0.642797	127.633	111.51	138.069	130.647	163.512	136.64	123.766	Not cell cycle	0.649948
Acaca	6433.55	0.315315	0.132936	2.37193	0.0176956	0.0877476	55.7123	58.3016	66.6773	68.5943	58.9701	74.7662	48.2303	Not cell cycle	0.851396
Acacb	388.285	-0.339309	0.20811	-1.63043	0.103011	0.279334	2.66615	2.37438	3.21858	2.70771	2.93889	6.31354	3.31724	Not cell cycle	0.117406
Acad10	94.0463	-0.0594829	0.212252	-0.280247	0.779288	0.888143	2.26917	1.33059	1.63406	1.82206	2.08493	2.53314	2.0145	Not cell cycle	0.418794
Acad11	830.066	0.0605502	0.105647	0.573136	0.566553	0.752953	31.3677	25.6832	25.9156	24.5471	28.9231	31.7753	31.3777	Not cell cycle	0.591208
Acad12	172.487	-0.250921	0.21193	-1.18398	0.236422	0.459886	2.99701	2.6847	3.31666	3.33631	4.82736	6.16809	3.08618	Not cell cycle	0.184207
Acad8	601.872	-0.139154	0.10474	-1.32857	0.18399	0.397567	20.7748	18.608	19.2702	19.5521	24.7003	26.424	25.989	Not cell cycle	0.305643
Acad9	708.216	0.0592956	0.0935115	0.6341	0.526016	0.724614	24.9889	17.7454	19.9016	21.3731	25.9845	20.5188	21.2316	Not cell cycle	0.589864
Acadl	958.778	-0.147515	0.104493	-1.41172	0.158032	0.362116	66.8921	55.3101	52.3185	55.417	69.5606	80.4128	78.9527	Not cell cycle	0.294596
Acadm	1296.74	-0.21213	0.0977972	-2.16908	0.0300768	0.125813	73.1071	59.4582	60.2703	58.9024	86.0352	89.835	87.919	Not cell cycle	0.221451
Acads	285.082	-0.109825	0.137418	-0.799202	0.424173	0.64395	10.7463	9.43696	9.23697	10.8014	13.6464	14.1297	11.0291	Not cell cycle	0.346395
Acadsb	2386.35	-0.054036	0.0970921	-0.556544	0.577839	0.760259	46.6463	42.5565	41.9008	43.4811	48.1245	56.6225	52.2629	Not cell cycle	0.426034
Acadvl	954.742	0.372173	0.113594	3.27634	0.00105162	0.0114993	38.6782	36.2667	35.6544	37.1864	37.5089	33.8162	31.6812	Not cell cycle	0.880952
Acap2	1793.68	-0.290326	0.0962204	-3.0173	0.00255038	0.0222734	28.8328	25.4251	23.6147	22.0673	32.5211	41.1466	35.329	Not cell cycle	0.149873
Acap3	346.686	-0.086645	0.12589	-0.688262	0.491288	0.698421	4.97574	4.0215	5.21332	4.8214	5.64819	6.92884	5.6303	Not cell cycle	0.380281
Acat1	1937.7	0.0997564	0.125859	0.792603	0.428009	0.646918	72.8382	63.6649	60.1292	63.2229	78.5324	64.5162	72.746	Not cell cycle	0.644723
Acat2	1105.93	0.371352	0.161006	2.30644	0.0210858	0.098897	47.807	54.1799	52.476	56.9962	58.8519	42.7797	47.1155	Not cell cycle	0.880355
Acat3	171.369	-0.205687	0.219454	-0.937269	0.34862	0.576973	11.2362	6.04371	5.56692	5.87732	9.86224	10.4413	8.87238	Not cell cycle	0.229512
Acbd3	1386.19	0.153249	0.0882209	1.7371	0.0823692	0.242381	52.55	46.0995	43.683	50.6889	49.82	58.2016	49.3306	Not cell cycle	0.712494
Acbd4	265.897	-0.560283	0.14482	-3.86881	0.000109366	0.0019797	7.34166	6.35407	8.22286	7.75038	12.0263	14.0852	12.7934	Not cell cycle	0.0435886
Acbd5	2922.17	-0.113211	0.0981918	-1.15296	0.248928	0.474814	123.819	95.3097	96.3642	106.555	134.454	136.678	138.953	Not cell cycle	0.342514
Acbd6	430.254	0.180494	0.122285	1.47601	0.139942	0.336574	18.046	15.2789	19.5288	17.1125	19.0439	20.6483	14.0186	Not cell cycle	0.742574
Accs	146.058	-0.0554626	0.2025	-0.27389	0.784169	0.8907	5.37075	3.12409	3.89489	4.59957	4.96051	6.09517	4.89635	Not cell cycle	0.423869
Ace	811.744	0.00939206	0.122682	0.076556	0.938977	0.970438	11.5129	10.223	14.512	12.8364	14.4707	15.2988	12.9805	Not cell cycle	0.51642
Ace2	38.1867	0.229624	0.314653	0.729768	0.465532	0.678117	1.46477	1.03587	1.29812	1.31134	0.979144	1.41311	1.53301	Not cell cycle	0.788924
Acer2	181.569	0.115378	0.146715	0.786411	0.431627	0.649928	3.7733	3.35836	3.52772	3.36	3.73477	4.13749	3.64932	Not cell cycle	0.664129
Acer3	1674.39	0.692757	0.155626	4.45141	8.53071e-06	0.000270827	33.8022	45.3273	52.7597	63.7144	31.7153	25.6259	28.4169	Not cell cycle	0.957232
Acin1	2620.28	-0.113502	0.105932	-1.07147	0.28396	0.513946	51.9777	47.992	54.6528	45.1598	53.5764	77.6841	65.4808	Not cell cycle	0.341991
Ackr3	643.013	0.296666	0.154442	1.92089	0.054745	0.185813	19.2242	19.1966	18.2013	17.8083	21.7951	15.9912	16.0204	Not cell cycle	0.840051
Ackr4	46.9927	-0.122391	0.297408	-0.411525	0.680688	0.827685	2.81958	1.76832	2.21966	2.27358	2.38332	2.1223	3.21287	Not cell cycle	0.329154
Acly	6774.51	-0.209314	0.0768619	-2.72326	0.00646421	0.0439621	117.562	107.273	111.226	107.186	158.076	167.218	141.713	Not cell cycle	0.22466
Aco1	1243.51	-0.130467	0.0980185	-1.33105	0.183174	0.396846	29.8552	25.219	26.1073	23.7727	35.6678	36.4437	30.4583	Not cell cycle	0.316988
Aco2	3449.39	0.27301	0.0998242	2.7349	0.00623987	0.0429623	110.764	98.1991	109.277	101.881	111.279	103.157	93.6689	Not cell cycle	0.824526
Acot1	448.607	0.121581	0.140551	0.865028	0.387024	0.612127	18.8634	14.8048	16.684	14.0303	20.0631	17.6039	15.1277	Not cell cycle	0.673907
Acot11	117.064	-0.208369	0.201285	-1.0352	0.300578	0.530529	1.63948	1.20796	1.38263	1.60337	2.11983	1.9472	2.01212	Not cell cycle	0.22578
Acot13	247.517	-0.0806434	0.14382	-0.560726	0.574984	0.758714	60.14	47.4567	59.218	61.2888	71.0248	77.1067	69.0189	Not cell cycle	0.388491
Acot2	197.285	-0.0835867	0.148094	-0.564418	0.57247	0.757156	6.99558	6.83846	6.85335	6.16421	8.56434	8.75208	8.0697	Not cell cycle	0.383639
Acot5	42.7949	0.921285	0.382192	2.41053	0.0159294	0.0816765	3.84136	2.03	3.93764	1.54992	1.98887	1.81631	1.30198	Not cell cycle	0.97634
Acot6	207.568	-0.0884764	0.16728	-0.528912	0.596866	0.774034	6.43882	5.22546	4.37624	4.21838	5.57158	7.1395	6.3671	Not cell cycle	0.378191
Acot7	490.709	0.957985	0.160213	5.97944	2.23909e-09	3.02277e-07	28.8311	36.9797	38.7473	36.9558	21.9912	20.5359	21.2329	Not cell cycle	0.978131
Acot8	118.628	0.308042	0.191021	1.61261	0.10683	0.285947	8.7405	10.3355	8.94757	9.14753	9.63489	8.90232	8.04911	Not cell cycle	0.846096
Acot9	547.099	0.0528572	0.138816	0.380772	0.703373	0.842547	47.9944	44.3023	31.7782	37.31	46.1605	48.7449	44.4724	Not cell cycle	0.581206
Acox1	1035.46	-0.0902007	0.0837239	-1.07736	0.28132	0.511539	23.5059	20.9495	21.764	20.8737	26.9828	30.4258	25.5794	Not cell cycle	0.375952
Acox3	331.031	-0.227072	0.137163	-1.65549	0.0978249	0.270825	7.17191	5.30676	5.99121	5.21137	7.16453	10.2013	7.65494	Not cell cycle	0.205628
Acp1	1016.69	0.0995347	0.122876	0.810045	0.417915	0.638812	48.6	42.3531	37.8041	37.374	47.499	43.0766	47.189	Not cell cycle	0.644499
Acp2	789.084	-0.0393479	0.109279	-0.36007	0.718795	0.852602	16.3838	14.5613	13.0614	14.6095	18.9229	18.2766	16.2146	Not cell cycle	0.44738
Acp5	45.3567	0.317887	0.307477	1.03386	0.301203	0.531242	3.50484	2.85815	3.23816	2.84192	3.28007	1.99658	3.17402	Not cell cycle	0.852888
Acp6	415.888	-0.159102	0.112919	-1.40899	0.158839	0.363067	20.6246	17.1917	18.1125	19.2499	23.4727	26.7038	24.5872	Not cell cycle	0.281311
Acp7	539.682	-0.228978	0.116888	-1.95895	0.0501184	0.175123	19.4803	16.9221	19.004	18.2274	26.4129	29.9204	20.9003	Not cell cycle	0.203836
Acpp	58.3959	-0.303515	0.282618	-1.07394	0.28285	0.5129	1.50521	0.999691	1.03251	1.0238	1.11524	2.16621	1.92195	Not cell cycle	0.140096
Acrbp	43.5783	0.175086	0.302959	0.577918	0.563319	0.750798	3.16873	2.53032	2.31252	2.13556	2.40244	3.60657	1.9827	Not cell cycle	0.736229
Acsbg1	9491.64	0.0454198	0.103753	0.437769	0.661554	0.816137	288.358	255.876	273.7	270.273	345.357	305.848	279.77	Not cell cycle	0.57113
Acsf2	518.186	0.686909	0.158754	4.32686	1.51248e-05	0.000420149	12.6709	10.9564	14.479	14.3589	10.8282	10.6875	7.36171	Not cell cycle	0.956337
Acsf3	129.894	0.169842	0.183817	0.923974	0.3555	0.583928	4.14827	3.69912	3.29826	4.1795	4.05015	4.8878	3.247	Not cell cycle	0.73093
Acsl1	1431.63	0.567681	0.136227	4.16716	3.08425e-05	0.000750033	34.0157	43.1908	36.8181	36.9249	31.7384	31.7781	27.3271	Not cell cycle	0.938573
Acsl3	1692.05	-0.316535	0.116597	-2.71478	0.00663204	0.0446619	70.7427	51.4635	48.1148	53.9436	80.5891	81.3438	81.075	Not cell cycle	0.131064
Acsl4	1526.07	-0.144545	0.0987427	-1.46385	0.143234	0.341517	46.5211	33.4889	35.5501	37.7109	49.5865	55.4525	46.331	Not cell cycle	0.299522
Acsl5	259.714	-0.250361	0.150597	-1.66245	0.0964225	0.268885	5.59286	4.88335	4.15379	5.37357	7.38994	8.06913	5.9452	Not cell cycle	0.184505
Acsl6	1979.39	0.354309	0.141808	2.49851	0.0124716	0.0690453	50.7358	57.2326	71.9928	63.3032	54.366	68.0785	49.5783	Not cell cycle	0.871697
Acsm3	38.1838	-0.57976	0.317943	-1.82347	0.0682317	0.213798	1.76472	1.50245	1.83513	1.12638	2.12951	3.19005	2.81594	Not cell cycle	0.0396328
Acss1	1113.2	-0.309996	0.120254	-2.57784	0.00994211	0.059076	23.3027	18.4207	22.5443	22.321	32.2151	39.0031	25.5109	Not cell cycle	0.135767
Acss2	1585.23	1.00704	0.159862	6.29943	2.98747e-10	5.32766e-08	47.8691	51.8084	57.2148	71.9115	36.2469	35.1749	30.9483	Not cell cycle	0.980669
Acss3	204.187	-0.223938	0.163684	-1.36811	0.171277	0.379754	5.28251	5.26752	4.67604	4.96706	5.47041	9.74836	6.10883	Not cell cycle	0.208763
Acta2	4594.72	0.0553368	0.111598	0.495857	0.619996	0.788991	286.11	291.694	253.264	281.771	336.815	299.261	306.316	Not cell cycle	0.584938
Actb	31042.5	0.0131412	0.0869894	0.151067	0.879923	0.942915	1503.69	1512.05	1519.33	1390.46	1799.17	1796.3	1591.18	Not cell cycle	0.523063
Actg1	10398.3	0.139875	0.0982646	1.42345	0.154606	0.357254	538.031	503.084	546.357	511.222	616.558	594.682	505.993	Not cell cycle	0.697641
Actg2	95.4819	0.327775	0.237954	1.37747	0.168366	0.37607	7.8216	8.02033	7.15391	8.32781	9.3151	8.52367	4.99521	Not cell cycle	0.857591
Actl6a	914.879	0.0965806	0.109645	0.880846	0.378401	0.60458	47.9239	47.1539	47.6379	45.2434	51.9895	51.2834	53.255	Not cell cycle	0.640245
Actn1	306.857	-0.279604	0.170229	-1.64251	0.100483	0.274746	6.41186	6.52819	6.68606	7.70955	7.70832	10.6835	11.0108	Not cell cycle	0.157859
Actn2	155.512	-0.682459	0.232394	-2.93664	0.00331787	0.0270009	5.52624	3.95709	3.4724	3.38472	5.12433	10.8788	7.45998	Not cell cycle	0.025974
Actn3	1824.5	0.399325	0.191366	2.08671	0.0369147	0.144057	59.6174	55.6205	72.8316	54.8184	72.5132	52.4325	38.8362	Not cell cycle	0.891327
Actn4	1971.89	0.0768884	0.0969125	0.79338	0.427556	0.646685	40.0224	39.3948	42.3135	44.1757	44.0051	53.5089	43.847	Not cell cycle	0.616361
Actr10	1269.07	0.182438	0.10712	1.70312	0.0885462	0.253981	34.2637	35.3071	36.6478	36.5804	39.1663	39.142	34.5808	Not cell cycle	0.745037
Actr1a	1954.02	0.13897	0.0961461	1.4454	0.148345	0.348285	55.8684	53.7948	55.779	52.5829	60.963	58.6701	56.0236	Not cell cycle	0.696671
Actr1b	881.844	-0.229453	0.0985234	-2.32892	0.0198633	0.0953446	21.031	17.1404	16.9228	16.2707	24.7877	27.2626	22.8215	Not cell cycle	0.203314
Actr2	1409.3	-0.190879	0.0854033	-2.23502	0.0254157	0.112272	45.4981	36.9204	40.4463	39.9662	55.816	60.1131	51.6683	Not cell cycle	0.243992
Actr3	3114.63	-0.309657	0.080311	-3.85572	0.000115391	0.00207316	150.36	133.182	129.177	124.953	192.172	212.053	198.126	Not cell cycle	0.135841
Actr3b	281.705	0.0799326	0.134622	0.593757	0.552675	0.74458	15.2679	13.5586	13.2167	12.5224	13.9124	15.4231	15.6848	Not cell cycle	0.619869
Actr5	232.327	-0.00216673	0.160021	-0.0135402	0.989197	0.994223	7.55367	7.20967	6.66956	5.48806	8.50581	8.5561	6.8234	Not cell cycle	0.501269
Actr6	554.314	0.107552	0.114863	0.93635	0.349093	0.577359	57.6477	53.0743	51.3887	49.5463	57.6092	58.2661	60.6808	Not cell cycle	0.654575
Actr8	738.021	0.181273	0.113442	1.59794	0.110056	0.290899	33.965	33.2879	37.3568	36.284	36.4868	37.9087	36.6885	Not cell cycle	0.743395
Acvr1	170.356	0.0335891	0.286192	0.117366	0.90657	0.956777	4.07523	4.55193	8.45659	3.76063	4.76397	6.8078	6.98604	Not cell cycle	0.554486
Acvr1b	418.095	-0.264989	0.128565	-2.06113	0.0392905	0.150109	7.31487	5.29908	5.27792	5.13949	7.65433	9.59535	7.23564	Not cell cycle	0.17107
Acvr2a	914.182	0.103486	0.0967717	1.06938	0.284899	0.515001	23.6083	19.7924	18.4932	19.3722	20.3664	25.1524	22.3346	Not cell cycle	0.650097
Acvr2b	234.861	-0.364224	0.162402	-2.24272	0.0249146	0.110835	6.47192	5.01496	4.90414	4.65387	6.57108	10.2998	6.74786	Not cell cycle	0.103747
Acvrl1	386.012	-0.268706	0.163277	-1.64571	0.0998237	0.273719	6.15193	7.05135	7.84494	6.98656	9.03111	9.61569	11.0545	Not cell cycle	0.167936
Acy1	199.346	-0.364184	0.178001	-2.04597	0.0407593	0.153685	13.1168	9.20177	10.2006	9.65377	17.8007	16.4825	13.9894	Not cell cycle	0.103821
Acy3	88.2989	-0.22161	0.208939	-1.06065	0.288851	0.518504	5.61138	3.63353	4.76334	4.61332	6.36128	7.18294	5.75206	Not cell cycle	0.210778
Acyp2	82.1958	0.387565	0.217799	1.77947	0.0751632	0.228287	24.64	26.9334	27.1657	28.1243	22.2625	15.3206	25.6178	Not cell cycle	0.886923
Ada	33.7799	-0.622113	0.352651	-1.7641	0.0777145	0.233573	0.964948	1.29869	1.69669	1.56056	2.72184	2.12143	2.73739	Not cell cycle	0.0330646
Adad1	471.935	1.46675	0.157947	9.28635	1.59671e-20	1.53763e-17	34.1344	43.3635	43.5037	41.3298	16.3301	23.2225	16.2431	Not cell cycle	0.992312
Adad2	415.966	0.601794	0.172191	3.49492	0.000474206	0.00624421	19.5336	16.0015	13.4042	11.0139	10.3552	14.5582	10.1734	Not cell cycle	0.944768
Adal	414.978	0.274125	0.114433	2.3955	0.0165976	0.0841829	22.4197	20.8808	21.6433	21.1155	19.6327	23.7757	21.8609	Not cell cycle	0.825422
Adam10	3555.35	-0.203756	0.0952084	-2.1401	0.0323464	0.132156	96.3582	78.5227	84.0726	83.3735	101.485	146.554	107.906	Not cell cycle	0.230855
Adam12	413.097	0.0497157	0.164542	0.302145	0.762542	0.878898	4.19076	5.05166	5.52845	4.04835	5.78934	6.07925	4.50588	Not cell cycle	0.577101
Adam15	552.829	0.0169407	0.190101	0.0891141	0.928991	0.967288	10.7643	12.1487	17.1155	9.71839	14.6537	16.4752	11.79	Not cell cycle	0.529706
Adam17	2022.56	0.155595	0.0929717	1.67357	0.0942152	0.264414	57.83	52.5663	46.6746	47.1396	53.428	56.78	54.0735	Not cell cycle	0.714957
Adam19	169.048	-0.0488403	0.18185	-0.268575	0.788257	0.893069	1.59289	1.69109	1.99252	1.85216	1.94832	2.8494	1.8511	Not cell cycle	0.433572
Adam1a	64.339	-0.114024	0.252284	-0.451967	0.651293	0.809284	1.34498	1.20846	1.30053	1.26498	1.37223	2.38235	1.30518	Not cell cycle	0.34132
Adam22	462.424	-0.114783	0.13301	-0.862961	0.388159	0.613385	12.8392	8.40202	8.23463	8.79922	10.2341	12.422	10.1335	Not cell cycle	0.3402
Adam23	486.77	-0.267734	0.176638	-1.51572	0.12959	0.321914	11.2279	6.134	8.1008	9.11905	14.1437	12.6464	9.22508	Not cell cycle	0.168831
Adam8	40.6219	-0.0535328	0.293916	-0.182137	0.855476	0.929054	0.965419	0.894254	1.10788	0.788437	1.16473	1.33111	0.987682	Not cell cycle	0.427004
Adam9	1782.75	0.146998	0.112848	1.30262	0.192704	0.408634	48.4277	41.1516	47.7205	48.4219	55.4552	51.3999	45.4658	Not cell cycle	0.705852
Adamts10	445.88	-0.358142	0.133908	-2.67454	0.00748322	0.0487574	6.59324	5.32107	5.4897	5.83866	7.06996	11.0158	8.4823	Not cell cycle	0.107106
Adamts12	222.202	0.192959	0.187245	1.03052	0.302766	0.532829	2.56335	3.50185	3.51742	2.98347	2.70328	4.1035	3.17966	Not cell cycle	0.753918
Adamts14	90.0348	-0.47907	0.237553	-2.01669	0.0437281	0.16044	1.03936	1.01051	1.08122	0.947624	1.60936	2.43402	1.1693	Not cell cycle	0.0607553
Adamts15	189.627	0.354718	0.230708	1.53752	0.124167	0.314001	2.41263	2.25457	2.76899	1.85641	2.9045	1.92542	1.63526	Not cell cycle	0.871921
Adamts17	120.191	0.609748	0.249578	2.44312	0.014561	0.07682	1.33938	1.69546	2.17042	1.6997	0.980799	1.97699	1.17347	Not cell cycle	0.946111
Adamts19	61.9558	-0.567905	0.281422	-2.01799	0.0435927	0.160228	1.39129	0.963844	0.672661	1.02037	1.51523	2.45945	1.4373	Not cell cycle	0.0418719
Adamts2	901.21	-0.106954	0.1382	-0.773908	0.438985	0.655754	8.00649	7.52882	7.39306	9.17626	8.34657	11.5906	11.0184	Not cell cycle	0.351844
Adamts5	3833.32	-0.209284	0.124775	-1.67729	0.0934854	0.263235	37.5305	43.1574	45.0676	36.7491	58.355	64.3689	48.541	Not cell cycle	0.224735
Adamts6	175.712	0.0558054	0.191895	0.290813	0.771194	0.883552	3.94796	2.97685	3.26435	2.33867	3.17291	4.48077	3.20699	Not cell cycle	0.585461
Adamts7	157.691	-0.0982086	0.169184	-0.580485	0.561588	0.749874	2.4074	1.72691	2.00602	1.82692	2.09581	2.98083	2.31782	Not cell cycle	0.364756
Adamts9	2635.92	0.000470332	0.120122	0.00391546	0.996876	0.998189	26.3209	31.6012	29.6718	26.8508	32.2542	41.5498	30.3415	Not cell cycle	0.50418
Adamtsl4	90.7876	0.217363	0.251921	0.862822	0.388235	0.613439	1.135	1.35602	1.93236	1.36533	1.42643	1.6341	1.36529	Not cell cycle	0.777056
Adap1	91.6731	-0.708478	0.217666	-3.25488	0.00113439	0.0121977	1.99631	1.87347	1.47679	2.0456	3.26082	4.60971	2.98739	Not cell cycle	0.0229885
Adap2	77.8607	-0.236151	0.223296	-1.05757	0.290252	0.519863	4.13762	3.3007	3.94862	4.00041	4.79366	7.04964	4.57235	Not cell cycle	0.19682
Adar	1124.08	-0.127577	0.110848	-1.15092	0.249767	0.475786	15.9333	14.4148	16.1619	15.8581	20.5488	26.2995	17.188	Not cell cycle	0.320943
Adarb1	835.577	0.639273	0.167463	3.8174	0.000134865	0.0023275	8.10407	9.25644	11.6986	11.9421	7.99246	9.11048	6.60789	Not cell cycle	0.950963
Adat1	191.132	-0.356899	0.205152	-1.73968	0.081915	0.241412	6.39014	5.35115	3.33298	4.80282	5.8747	9.86416	6.98762	Not cell cycle	0.107777
Adat2	35.8851	0.228584	0.32367	0.706225	0.480048	0.690659	2.05253	2.79298	2.1196	1.91284	2.44707	2.16272	2.09799	Not cell cycle	0.787655
Adat3	49.3719	0.394464	0.297476	1.32604	0.184827	0.398597	0.509531	1.04247	0.872106	1.16125	1.11808	1.23771	0.616069	Not cell cycle	0.889237
Adck1	340.911	0.286298	0.135303	2.11598	0.0343462	0.137242	13.2169	11.2799	12.5621	12.36	13.0926	13.2135	9.9366	Not cell cycle	0.833557
Adck2	165.108	-0.0262637	0.193275	-0.135888	0.89191	0.949071	5.23653	3.97997	5.63079	3.98739	5.96698	6.83305	4.50865	Not cell cycle	0.467607
Adck5	259.492	-0.265296	0.16167	-1.64097	0.100804	0.275361	11.5499	7.47115	7.35803	8.19873	12.2459	14.5022	10.1809	Not cell cycle	0.170772
Adcy10	231.848	-0.837209	0.177338	-4.72099	2.34704e-06	0.000102118	3.91267	2.90846	3.60158	2.95047	5.89234	9.73237	5.91178	Not cell cycle	0.0120914
Adcy2	66.7084	-0.265587	0.233499	-1.13742	0.255363	0.481933	1.11833	1.30725	1.15514	1.0898	1.52577	2.02135	1.52619	Not cell cycle	0.170324
Adcy3	249.434	-0.312435	0.166998	-1.87089	0.06136	0.199188	3.99816	2.81978	3.74915	2.69723	4.51915	6.11729	4.04452	Not cell cycle	0.134274
Adcy5	376.712	-0.0255589	0.116217	-0.219925	0.82593	0.914359	3.14266	2.77999	3.17114	3.05071	3.5452	4.2388	3.20958	Not cell cycle	0.468801
Adcy6	282.828	-0.162422	0.147115	-1.10405	0.269572	0.498413	2.64349	2.64767	3.02785	2.5533	3.07222	4.26232	3.63419	Not cell cycle	0.276534
Adcy7	1401.04	0.0359365	0.10716	0.335354	0.737358	0.863815	16.3311	17.0134	17.5786	18.2484	17.9023	23.3542	18.9274	Not cell cycle	0.557695
Adcy9	735.895	-0.175364	0.114964	-1.52538	0.127164	0.318627	10.232	9.36914	10.5922	10.8733	14.0562	16.413	11.7386	Not cell cycle	0.262278
Adcyap1r1	78.7616	-0.731086	0.271262	-2.69513	0.00703605	0.0466647	0.758763	1.24639	0.93437	1.05035	1.05712	2.04294	1.6693	Not cell cycle	0.0205255
Add1	3974.59	-0.043803	0.083028	-0.527569	0.597798	0.774388	87.0392	70.5422	70.2029	73.1209	91.3418	95.4924	90.5057	Not cell cycle	0.441558
Add2	134.406	0.996858	0.232435	4.28876	1.79674e-05	0.00048152	2.18428	3.14892	3.88686	3.54092	1.16099	2.11663	1.30524	Not cell cycle	0.98037
Add3	6266.51	0.0994169	0.0866125	1.14784	0.251037	0.477386	136.206	131.889	131.037	141.206	152.914	157.121	142.312	Not cell cycle	0.644051
Adgra2	100.125	-0.190605	0.208905	-0.912401	0.361557	0.589004	0.992385	0.912799	1.00815	0.887966	0.992172	1.67271	1.23598	Not cell cycle	0.244813
Adgra3	3878.58	-0.212081	0.077344	-2.74205	0.00610574	0.0423618	73.9389	69.3059	72.2415	68.6736	90.9578	114.669	90.3746	Not cell cycle	0.221526
Adgrb2	85.0422	-0.219319	0.235651	-0.930695	0.352011	0.580722	1.30453	0.93872	0.690813	0.804875	1.21416	1.55028	1.00745	Not cell cycle	0.213913
Adgre1	183.23	-0.0393402	0.161878	-0.243024	0.807987	0.904126	5.54283	4.79864	5.36046	4.78094	6.77422	5.94149	5.95704	Not cell cycle	0.447455
Adgre5	202.755	0.18016	0.16324	1.10365	0.269744	0.498581	6.93571	5.37487	5.05992	5.04666	6.39832	5.6351	5.31892	Not cell cycle	0.742126
Adgrf5	152.222	0.175621	0.199963	0.878266	0.379799	0.605942	2.26831	2.2454	2.63329	2.45175	2.08852	2.49044	2.86878	Not cell cycle	0.736976
Adgrg1	2074.72	-0.259612	0.131215	-1.97852	0.04787	0.170095	32.5028	33.8882	38.6367	30.1892	40.8026	61.8382	41.9464	Not cell cycle	0.175549
Adgrg6	54.05	2.34105	0.439819	5.32276	1.02206e-07	7.98037e-06	0.582039	1.65832	1.09318	1.88131	0.2654	0.32638	0.428385	Not cell cycle	0.998507
Adgrg7	60.4592	-0.601223	0.266138	-2.25907	0.0238792	0.107612	2.90017	1.78589	2.24073	2.82536	4.87903	4.12115	4.21321	Not cell cycle	0.0359755
Adgrl1	5449.93	-0.228711	0.167107	-1.36865	0.171109	0.379499	39.8725	31.3158	37.5946	29.8092	38.2224	71.8421	37.1781	Not cell cycle	0.204135
Adgrl2	856.34	-0.319437	0.131186	-2.43499	0.0148922	0.0779766	19.0571	14.3778	13.7076	14.1166	18.9539	27.3252	22.9026	Not cell cycle	0.129124
Adgrl3	109.414	-0.479351	0.218025	-2.1986	0.027906	0.119828	1.6386	1.62651	1.42509	1.51112	1.7787	3.42032	2.23354	Not cell cycle	0.0606061
Adgrl4	60.1871	0.301457	0.243895	1.23601	0.216454	0.436931	1.86584	1.73278	1.6271	1.98227	1.68691	1.84614	1.77534	Not cell cycle	0.842738
Adgrv1	379.86	-0.768601	0.238657	-3.22052	0.00127957	0.0134817	4.14447	2.13283	2.61211	1.57142	3.70838	8.59559	4.42129	Not cell cycle	0.0173907
Adh1	352.725	-0.0733859	0.274544	-0.267301	0.789237	0.893739	21.3012	26.5944	22.227	10.2549	31.4337	25.7545	19.6126	Not cell cycle	0.397671
Adh4	82.5899	-0.275468	0.214578	-1.28376	0.199225	0.416205	6.63688	5.89574	7.38133	7.03883	10.0694	10.1664	9.10023	Not cell cycle	0.161367
Adh5	1703.11	-0.210096	0.0909546	-2.3099	0.0208938	0.0985006	114.369	101.433	95.2924	93.4275	142.833	145.636	132.631	Not cell cycle	0.223765
Adhfe1	150.679	-0.280383	0.214756	-1.30559	0.191692	0.407193	5.60964	4.03491	3.81185	4.03249	6.67543	4.90673	6.97727	Not cell cycle	0.157337
Adi1	262.229	-0.288444	0.171077	-1.68605	0.0917866	0.260231	19.8972	12.8682	11.7465	12.0551	19.994	21.4627	19.232	Not cell cycle	0.151515
Adipor1	4125.7	-0.141848	0.082225	-1.72512	0.0845063	0.246008	106.178	90.7074	97.2485	92.8257	129.834	134.772	113.149	Not cell cycle	0.302582
Adipor2	2108.22	-0.0089372	0.0752274	-0.118802	0.905432	0.956344	38.7944	35.2751	35.3295	35.2568	42.8997	49.4203	40.545	Not cell cycle	0.491043
Adk	2203.97	0.122109	0.0998527	1.22289	0.22137	0.442342	178.518	162.168	155.166	172.491	191.394	178.486	175.973	Not cell cycle	0.674578
Adm	13.6849	-0.390636	0.56348	-0.693255	0.48815	0.696358	0.512555	0.852803	0.565631	1.43952	1.07112	1.22384	1.67522	Not cell cycle	0.0918047
Adnp	230.032	0.223912	0.519507	0.431009	0.666462	0.819462	4.05214	3.31882	6.58992	6.49807	5.29447	8.89972	2.10054	Not cell cycle	0.783401
Adnp2	1038.35	0.0565964	0.10164	0.55683	0.577643	0.76014	18.012	16.5033	17.3224	15.0942	17.5213	23.2417	16.9764	Not cell cycle	0.586804
Ado	709.561	-0.0917537	0.106934	-0.858042	0.390869	0.616039	15.885	12.1584	15.1129	13.3545	17.8768	19.3247	16.5076	Not cell cycle	0.373712
Adora1	4748.65	0.0340934	0.0828571	0.411473	0.680726	0.827685	69.7862	69.3746	69.3127	62.6654	75.7404	83.2317	75.251	Not cell cycle	0.555307
Adora2b	28.1432	0.208052	0.377638	0.550928	0.581683	0.762878	1.80126	1.49756	0.806072	1.34524	1.15116	1.83394	1.24927	Not cell cycle	0.769219
Adpgk	774.045	0.0526522	0.110215	0.477721	0.632849	0.797478	30.5616	30.3601	30.8078	29.644	37.1767	35.6475	31.1763	Not cell cycle	0.580982
Adprh	453.779	-0.000941332	0.134496	-0.00699894	0.994416	0.996969	28.4936	21.5619	22.2559	20.705	27.5357	33.618	22.1672	Not cell cycle	0.502165
Adprhl2	353.503	-0.0215747	0.15017	-0.143669	0.885762	0.945454	17.7835	14.4991	14.2937	13.3008	20.6417	17.2562	15.5171	Not cell cycle	0.474548
Adprm	128.995	-0.112129	0.240168	-0.466877	0.640588	0.802193	19.1295	13.9026	8.52815	10.7554	15.1696	17.5171	17.2627	Not cell cycle	0.343857
Adrm1	1366.04	0.0219114	0.101212	0.216491	0.828605	0.915713	78.8702	66.0997	77.6934	68.2085	87.3526	94.519	72.8945	Not cell cycle	0.537618
Adsl	673.985	0.200964	0.121978	1.64755	0.0994457	0.27304	56.5621	39.3417	41.8985	39.9775	47.4508	45.9601	42.3767	Not cell cycle	0.762054
Adss	2105.76	0.442961	0.115646	3.83033	0.000127974	0.00223771	96.1978	103.096	107.242	111.212	93.2859	95.0178	91.839	Not cell cycle	0.906329
Aebp1	1056.43	-0.272717	0.122382	-2.22841	0.025853	0.113475	18.5793	19.709	22.8373	21.4807	25.2037	35.6377	26.9375	Not cell cycle	0.164129
Aebp2	1239.36	-0.0136782	0.0933383	-0.146544	0.883492	0.944566	42.6112	39.6224	34.1905	33.4816	39.7589	53.2322	39.6296	Not cell cycle	0.484475
Aen	822.78	-0.00270835	0.0915608	-0.0295798	0.976402	0.988259	27.9241	24.513	25.625	24.161	29.9764	31.8404	29.0081	Not cell cycle	0.499552
Aes	3787.3	-0.146943	0.0889265	-1.65241	0.0984504	0.271603	193.919	171.047	196.596	191.22	249.809	254.145	228.888	Not cell cycle	0.296089
Afap1	465.573	0.0726448	0.170173	0.426888	0.669461	0.821074	4.45359	4.56272	5.3197	6.45405	5.03557	6.72824	5.92663	Not cell cycle	0.609718
Afap1l1	88.8768	-0.220213	0.213443	-1.03172	0.302204	0.532098	1.86089	1.82234	2.23659	2.08783	2.38792	3.45573	2.59434	Not cell cycle	0.212868
Afap1l2	232.936	-0.418632	0.221613	-1.88902	0.0588888	0.194434	4.78562	6.04562	4.57299	4.38502	5.04709	9.32825	9.18027	Not cell cycle	0.080609
Afdn	2776.61	0.0557633	0.0894306	0.623537	0.532932	0.730241	42.7375	38.2719	38.5338	35.8696	38.7556	53.5693	41.6237	Not cell cycle	0.585386
Aff1	724.875	-0.37118	0.170651	-2.17508	0.0296238	0.124793	5.94519	5.25984	6.61981	5.39309	6.7785	12.9738	7.4146	Not cell cycle	0.100985
Aff2	485.239	-0.230922	0.15048	-1.53457	0.12489	0.31495	11.9144	11.801	8.75639	9.99651	11.9256	16.2729	16.0522	Not cell cycle	0.20212
Aff3	753.885	-0.619885	0.203595	-3.0447	0.00232909	0.0208708	8.76751	7.92236	9.3951	7.44271	10.484	24.1077	11.963	Not cell cycle	0.0331393
Aff4	6607.48	0.121566	0.0927911	1.3101	0.190161	0.405084	68.5331	64.2469	69.2244	74.1002	69.8774	88.2296	69.8776	Not cell cycle	0.673832
Afg1l	126.431	-0.289335	0.171403	-1.68804	0.0914041	0.259624	5.33095	4.27313	4.25258	4.74121	6.49058	7.78136	6.21974	Not cell cycle	0.150321
Afg3l1	496.013	-0.102007	0.104559	-0.975594	0.329266	0.559387	8.84734	7.29148	7.92891	7.62015	9.86047	11.6656	8.93087	Not cell cycle	0.360128
Afg3l2	1307.65	0.071627	0.0881731	0.812345	0.416594	0.637751	39.8868	34.8177	37.2007	36.2848	42.4558	46.8601	36.5935	Not cell cycle	0.607927
Afmid	101.275	0.481998	0.264404	1.82296	0.0683096	0.213949	5.47381	3.56829	3.57215	3.73043	3.63621	4.87974	1.98422	Not cell cycle	0.918645
Afp	89.8499	-0.413436	0.20374	-2.02923	0.0424344	0.157815	5.88298	4.36432	4.36766	4.60476	6.64471	8.90531	7.28475	Not cell cycle	0.082475
Aftph	2398.25	0.213531	0.0806146	2.64878	0.00807825	0.0511575	83.4605	79.2354	75.7792	75.3761	79.4822	84.2947	79.0075	Not cell cycle	0.773324
Aga	471.953	0.176683	0.136934	1.29029	0.196951	0.413272	55.6659	53.9352	54.3441	59.1976	60.2331	54.2862	62.9661	Not cell cycle	0.738319
Agap1	1267.95	-0.150006	0.109015	-1.37602	0.168816	0.376514	19.7316	14.2168	15.5947	14.5132	19.1508	25.5127	18.0471	Not cell cycle	0.291611
Agap3	1112.83	-0.302434	0.0912333	-3.31495	0.00091661	0.010248	30.6338	25.2993	24.0044	25.5618	36.5732	46.2774	38.4892	Not cell cycle	0.141439
Agbl1	89.9533	0.121102	0.22328	0.542377	0.587559	0.766816	3.02775	3.80809	2.9206	2.64057	3.03262	4.37529	2.84186	Not cell cycle	0.673011
Agbl2	100.359	0.369137	0.206591	1.7868	0.0739697	0.226088	3.24495	2.85495	3.36007	3.0154	2.28431	3.54704	2.42007	Not cell cycle	0.878863
Agbl3	156.121	-0.290339	0.21505	-1.3501	0.176985	0.388104	29.2256	17.7049	18.5196	21.476	31.7327	33.6999	30.7579	Not cell cycle	0.149798
Agbl4	56.677	0.78776	0.261998	3.00673	0.0026407	0.0228413	3.72911	4.3576	4.84605	4.30454	3.35346	3.46527	2.19962	Not cell cycle	0.967682
Agbl5	401.325	-0.108035	0.139243	-0.775875	0.437823	0.655305	9.97684	9.07364	8.9153	8.71846	11.0885	15.0849	9.12125	Not cell cycle	0.349306
Agfg2	1945.67	0.258873	0.118257	2.18908	0.0285912	0.121793	54.381	43.9855	46.4781	45.4792	53.8233	44.5121	42.742	Not cell cycle	0.812733
Aggf1	1488.43	-0.181782	0.0790715	-2.29896	0.0215072	0.100152	50.5328	45.3178	43.8217	45.9783	58.1967	70.2852	60.5032	Not cell cycle	0.255411
Agk	455.397	-0.121935	0.115119	-1.05921	0.289504	0.519037	18.143	16.9804	14.2969	15.7075	20.7337	22.474	19.7564	Not cell cycle	0.329825
Agl	1099.16	-0.139279	0.139926	-0.995377	0.319553	0.549854	19.7595	13.68	12.6411	11.5969	17.2495	23.4586	16.5809	Not cell cycle	0.305419
Agmo	340.508	-0.0724111	0.130162	-0.556315	0.577996	0.760323	21.2483	15.3007	16.9245	16.0592	19.5286	23.0238	22.747	Not cell cycle	0.399463
Ago1	748.078	-0.411133	0.166638	-2.46723	0.0136163	0.0733363	8.75931	6.22528	6.6385	5.35628	8.38596	14.5831	9.09651	Not cell cycle	0.0838931
Ago2	697.645	-0.462468	0.178858	-2.58567	0.00971898	0.0583017	3.42815	3.18669	3.24556	2.82765	3.95117	7.87643	4.06728	Not cell cycle	0.0653829
Ago3	2265.51	0.254898	0.121755	2.09354	0.0363013	0.142454	16.1323	14.6883	15.3204	16.0729	13.1915	20.9615	13.3047	Not cell cycle	0.809822
Ago4	529.729	0.669596	0.158365	4.22818	2.35586e-05	0.000590804	7.05923	7.99565	8.73903	9.94699	6.60943	6.91637	5.63622	Not cell cycle	0.954471
Agpat1	991.136	0.222365	0.110462	2.01305	0.0441094	0.161225	34.073	28.5023	34.905	28.8843	33.6792	33.4726	27.0722	Not cell cycle	0.781311
Agpat2	105.259	0.0484014	0.244058	0.19832	0.842795	0.922356	5.25946	6.89233	6.89063	4.42271	6.87126	5.905	7.21573	Not cell cycle	0.575534
Agpat4	905.291	-0.0380297	0.110369	-0.344568	0.730419	0.860374	36.3145	28.6768	33.2289	33.3694	43.1372	40.7748	36.1041	Not cell cycle	0.44947
Agpat5	1264.5	0.159992	0.087212	1.83452	0.0665765	0.210345	48.5348	45.9821	47.3149	47.1821	51.4613	51.1464	45.0869	Not cell cycle	0.720033
Agps	2222.9	0.0182887	0.0765124	0.239029	0.811083	0.906328	71.3331	60.8579	62.2306	61.2928	71.6971	82.6002	70.1235	Not cell cycle	0.531721
Agrn	804.241	-0.0433019	0.140406	-0.308405	0.757774	0.875867	7.87389	6.45238	7.07824	5.34985	7.15296	10.5632	6.74932	Not cell cycle	0.442305
Agt	551.522	-0.124586	0.143341	-0.869158	0.384761	0.61037	23.2765	18.7958	21.6857	19.9615	31.7024	25.9095	22.4166	Not cell cycle	0.325422
Agtpbp1	1504.21	0.160252	0.0929981	1.72317	0.0848576	0.246633	58.87	46.207	45.2101	41.6674	49.9471	57.4471	44.6521	Not cell cycle	0.720182
Agtr2	42.5362	-0.0119544	0.305152	-0.0391751	0.968751	0.985118	1.85569	1.48543	1.087	1.4847	1.32395	2.22777	1.8109	Not cell cycle	0.486938
Agtrap	1451.41	-0.0729692	0.114068	-0.639697	0.522369	0.721793	28.1211	20.9325	25.4706	26.0358	33.5532	34.7299	26.0356	Not cell cycle	0.398343
Ahctf1	6915.77	-0.0985281	0.0990241	-0.994992	0.31974	0.549854	108.973	81.5816	76.2215	82.8357	103.243	127.246	104.741	Not cell cycle	0.364308
Ahcy	623.961	-0.261245	0.184015	-1.41969	0.155697	0.358755	19.8957	12.4131	22.166	19.4414	25.9347	34.0301	20.427	Not cell cycle	0.173907
Ahcyl1	2037.67	-0.0498085	0.0835974	-0.595814	0.5513	0.743691	57.2844	48.064	53.6884	52.4957	59.0116	75.6254	63.0802	Not cell cycle	0.432303
Ahcyl2	1296.37	-0.0251244	0.0965872	-0.260121	0.79477	0.896583	34.1043	25.6797	28.218	31.5803	36.9168	38.4056	32.9796	Not cell cycle	0.469697
Ahdc1	427.94	-0.392055	0.397518	-0.986258	0.324007	0.554667	3.30886	2.61996	4.7772	3.2748	3.60451	9.09413	3.52084	Not cell cycle	0.091133
Ahnak	13910.9	-0.117013	0.0931211	-1.25657	0.208911	0.428237	67.3682	66.7533	64.7604	69.1398	75.4828	95.333	89.1989	Not cell cycle	0.336841
Ahr	201.068	0.248803	0.144265	1.72463	0.0845948	0.246167	4.11199	4.05304	3.74292	3.83717	3.7637	4.60512	3.53	Not cell cycle	0.803553
Ahsa1	1263.16	0.0551709	0.0944013	0.58443	0.558931	0.748663	90.8478	91.3785	90.3358	83.726	103.22	107.511	93.7817	Not cell cycle	0.584789
Ahsa2	410.399	-0.0505936	0.133034	-0.380306	0.703719	0.842887	14.4657	16.5005	14.7771	15.3182	18.6013	18.7995	18.9975	Not cell cycle	0.431109
Ahsg	634.31	0.0153051	0.145329	0.105313	0.916127	0.960705	39.7314	29.9748	33.8783	36.7678	48.1869	38.9362	34.8317	Not cell cycle	0.52672
AI314180	5634.72	-0.103034	0.0921543	-1.11806	0.263539	0.49133	97.7232	79.1513	85.0152	83.309	98.2049	144.552	99.9645	Not cell cycle	0.35871
AI413582	59.694	0.114773	0.257063	0.44648	0.65525	0.811809	10.0058	7.96276	6.9998	8.20009	10.1339	10.4404	6.91916	Not cell cycle	0.663681
AI429214	47.2191	0.0520552	0.282322	0.184382	0.853714	0.928291	4.13892	3.11196	2.38244	3.41723	3.64135	4.53228	3.2357	Not cell cycle	0.579713
AI481877	736.643	1.0351	0.214773	4.81953	1.43895e-06	7.0244e-05	14.7134	24.0772	26.9272	29.0159	13.3104	14.6728	13.7053	Not cell cycle	0.981863
AI597479	685.269	0.0779605	0.120604	0.646418	0.518009	0.718379	23.7439	18.2127	17.3396	20.4398	23.8376	23.3565	20.0721	Not cell cycle	0.618003
AI606181	125.14	-0.210069	0.172032	-1.22111	0.222046	0.443388	3.57182	3.18249	3.27715	3.42309	4.22632	5.42802	4.25909	Not cell cycle	0.223839
AI661453	73.0616	-0.102746	0.245752	-0.418087	0.675883	0.824938	1.25168	0.860604	1.05915	1.29681	1.33349	2.00433	1.22149	Not cell cycle	0.359233
AI837181	407.244	-0.0342235	0.125275	-0.273188	0.784709	0.891055	21.7969	17.1457	16.2664	16.2859	22.3516	23.1965	19.2342	Not cell cycle	0.455516
AI846148	542.053	-0.0505662	0.122202	-0.41379	0.679028	0.827098	13.8433	10.632	11.2557	9.756	12.6588	16.7969	12.6017	Not cell cycle	0.431184
AI987944	392.571	-0.264181	0.141562	-1.86618	0.0620156	0.200765	31.211	18.6343	20.5373	26.0327	31.8806	37.9521	36.3557	Not cell cycle	0.171742
Aida	1243.37	-0.0616167	0.121345	-0.50778	0.611607	0.783007	78.351	67.7502	58.6472	59.9059	77.0635	76.3808	88.3454	Not cell cycle	0.414614
Aif1	42.5962	-0.360182	0.315917	-1.14011	0.254239	0.480817	6.28746	6.73317	6.24907	5.99291	12.6888	9.60665	6.57342	Not cell cycle	0.106359
Aif1l	63.0168	-0.594337	0.267555	-2.22136	0.0263263	0.115237	1.53656	1.21373	1.97947	1.9265	3.37842	3.05947	2.26689	Not cell cycle	0.0372444
Aifm1	944.776	-0.0532692	0.100167	-0.531806	0.59486	0.772591	42.842	38.5081	35.1934	34.8016	43.4123	52.8739	45.8781	Not cell cycle	0.427676
Aifm2	264.593	0.0183921	0.175995	0.104504	0.91677	0.960881	12.6057	8.93677	11.6037	12.0912	14.8229	12.7138	9.7453	Not cell cycle	0.531945
Aifm3	288.947	0.26852	0.126515	2.12244	0.0338006	0.135587	9.71599	9.09248	8.91189	8.35385	8.09264	10.3888	8.5196	Not cell cycle	0.820122
Aig1	245.862	0.174337	0.169561	1.02817	0.30387	0.534098	24.0566	16.379	16.6821	15.1535	20.2472	19.6149	16.1315	Not cell cycle	0.735334
Aim2	35.4625	-0.195991	0.32712	-0.599141	0.549079	0.742347	1.52492	1.62136	1.07991	1.74607	1.60583	2.81209	2.04004	Not cell cycle	0.238319
Aimp1	812.125	0.139474	0.116832	1.1938	0.232556	0.454789	98.6467	87.8124	90.4346	89.5212	99.3569	92.4822	103.841	Not cell cycle	0.697418
Aimp2	554.643	0.601676	0.130963	4.59424	4.34339e-06	0.000160461	46.4383	52.0393	54.0005	51.4444	39.3572	40.1866	39.7532	Not cell cycle	0.944619
Aip	319.813	0.153826	0.137577	1.11811	0.263519	0.49133	21.5289	20.376	21.6058	23.9873	22.1218	23.8972	24.31	Not cell cycle	0.713092
Ajuba	1711.64	0.125956	0.14794	0.851399	0.394548	0.619491	40.231	34.7895	31.2217	24.1552	37.4526	35.7517	32.7503	Not cell cycle	0.680475
Ak1	192.5	0.0456322	0.167295	0.272765	0.785034	0.891167	6.49509	5.27879	6.34789	7.34834	7.61996	7.92513	6.42432	Not cell cycle	0.571354
Ak2	902.365	0.0660691	0.104029	0.635105	0.52536	0.723917	58.0968	58.8813	58.8027	54.2981	62.5192	65.4969	54.3914	Not cell cycle	0.598895
Ak3	1431.61	-0.103188	0.114306	-0.902731	0.366669	0.593382	52.7494	48.3708	46.6232	52.9984	61.3064	61.7073	68.2181	Not cell cycle	0.358412
Ak4	419.238	-0.290751	0.157282	-1.8486	0.0645153	0.205904	10.3151	7.49462	6.16493	6.50308	9.63545	13.151	10.349	Not cell cycle	0.149649
Ak7	66.191	-0.353353	0.263814	-1.3394	0.18044	0.392893	1.57161	1.60648	2.13673	2.19649	2.50052	3.95094	2.40303	Not cell cycle	0.109345
Ak8	27.2878	-0.766664	0.37108	-2.06603	0.0388254	0.148999	1.60108	1.18686	0.962766	1.45239	1.9826	2.8782	3.09129	Not cell cycle	0.0175399
Ak9	71.0173	-0.613111	0.25434	-2.41059	0.0159266	0.0816765	1.31213	0.920094	0.747986	0.759762	1.40624	2.17233	1.5012	Not cell cycle	0.0341096
Akap1	698.215	-0.126197	0.12224	-1.03237	0.301897	0.531768	18.2987	15.1449	13.7722	12.4171	19.9447	22.5981	16.115	Not cell cycle	0.323108
Akap10	566.273	-0.0917762	0.134352	-0.683103	0.494542	0.700084	16.7309	13.8275	14.3446	15.2142	16.5306	26.2063	15.2268	Not cell cycle	0.373563
Akap11	6304.68	0.0223126	0.0941852	0.236901	0.812733	0.90754	85.2133	78.4656	71.8448	68.9739	77.3022	107.45	84.8566	Not cell cycle	0.538215
Akap12	23010.6	0.0433608	0.089837	0.482661	0.629337	0.794856	359.176	367.658	356.092	331.627	386.306	421.76	411.73	Not cell cycle	0.567697
Akap17b	1163.17	-0.129569	0.125904	-1.02911	0.303427	0.533732	27.6984	22.7237	19.4774	18.5666	25.142	32.0632	29.2478	Not cell cycle	0.318331
Akap2	581.433	-0.201043	0.165869	-1.21206	0.225491	0.446867	6.65981	6.25584	6.97393	5.62847	6.52046	9.57347	10.3103	Not cell cycle	0.23302
Akap5	850.804	0.61983	0.152638	4.06079	4.89075e-05	0.00105443	19.8855	15.3383	13.2834	13.7064	9.84305	12.7911	14.3288	Not cell cycle	0.947679
Akap6	121.547	0.169175	0.257037	0.658176	0.510425	0.713341	1.23628	1.07123	1.33791	0.96796	0.611939	1.43028	1.35844	Not cell cycle	0.730333
Akap7	1117.9	-0.140465	0.116543	-1.20527	0.228101	0.449818	87.9431	66.8922	66.8084	76.6913	97.8422	99.7955	106.374	Not cell cycle	0.303926
Akap8	2222.12	0.0765825	0.0909589	0.841946	0.399818	0.623715	65.763	57.8366	53.1163	57.9168	59.6753	72.3548	67.2603	Not cell cycle	0.615614
Akap8l	1174.12	0.0673747	0.107902	0.624404	0.532362	0.729807	54.3123	46.5258	42.5281	45.6099	47.186	55.5814	55.0213	Not cell cycle	0.601433
Akap9	8469.34	-0.0970683	0.0949895	-1.02188	0.306836	0.537183	83.1272	82.6374	76.6814	78.2844	85.9246	121.845	102.186	Not cell cycle	0.365801
Akip1	161.127	-0.0837427	0.16516	-0.50704	0.612127	0.783464	23.7236	20.427	19.6627	20.3816	29.1351	26.889	23.4052	Not cell cycle	0.383415
Akirin1	3618.08	0.110987	0.0897897	1.23607	0.216432	0.436931	133.358	114.353	124.626	123.503	145.01	146.08	119.161	Not cell cycle	0.65883
Akna	92.9809	-0.188662	0.280329	-0.673003	0.500945	0.705822	1.42907	1.08856	1.06188	0.927763	0.973935	2.46366	1.20969	Not cell cycle	0.247276
Akr1a1	4455.5	0.350322	0.107634	3.25475	0.00113491	0.0121977	327.779	291.849	307.987	291.445	316.628	270.385	261.769	Not cell cycle	0.869906
Akr1b10	261.679	-0.0264488	0.152457	-0.173484	0.862271	0.932477	23.7799	22.2492	23.3232	24.179	24.5728	28.3384	31.8471	Not cell cycle	0.467234
Akr1b3	8205.54	0.0721973	0.0879721	0.820684	0.411826	0.634069	661.916	646.722	635.563	626.403	736.474	730.05	720.387	Not cell cycle	0.60927
Akr1b7	89.7868	0.46622	0.375088	1.24296	0.213882	0.434093	7.15601	15.752	9.98362	5.49091	11.6744	6.52085	6.87599	Not cell cycle	0.914017
Akr1b8	3440.36	-0.0808856	0.10007	-0.80829	0.418924	0.63975	319.979	304.877	282.054	276.12	366.522	363.098	386.023	Not cell cycle	0.38767
Akr1c13	73.0109	0.17641	0.240832	0.7325	0.463864	0.676614	8.09455	6.35764	8.02674	9.35422	9.21708	8.40837	7.72693	Not cell cycle	0.738245
Akr1c14	136.106	-0.00237195	0.183555	-0.0129222	0.98969	0.994371	7.8848	5.41498	6.40411	8.07352	8.46113	8.9471	7.49815	Not cell cycle	0.500224
Akr1cl	2811.68	-0.0603	0.11736	-0.513805	0.607388	0.780996	210.168	147.297	155.227	190.918	223.381	224.483	208.684	Not cell cycle	0.417301
Akr1e1	283.745	-0.0753113	0.129617	-0.581029	0.561221	0.749592	8.43639	8.36168	7.34966	7.56152	9.65195	10.1251	9.57133	Not cell cycle	0.394536
Akr7a5	663.118	0.010625	0.119205	0.0891326	0.928977	0.967288	47.3664	40.6531	44.4201	36.6606	53.1724	50.5165	45.1528	Not cell cycle	0.518585
Akt1	2431.01	-0.191145	0.0712069	-2.68436	0.00726684	0.0477785	64.7138	56.1824	62.1598	60.1351	77.7196	91.6518	73.4137	Not cell cycle	0.243395
Akt1s1	831.092	0.0678421	0.107429	0.631507	0.527709	0.726116	32.6055	30.5083	35.2575	32.9722	37.7912	39.0083	32.7019	Not cell cycle	0.601806
Akt2	2724.05	-0.165781	0.0984789	-1.68341	0.0922949	0.261105	87.3482	67.4662	83.0186	67.0957	107.233	113.454	96.2365	Not cell cycle	0.272354
Akt3	2692.62	-0.0737164	0.109227	-0.674894	0.499743	0.704938	171.43	151.5	124.875	139.936	156.716	189.151	200.206	Not cell cycle	0.397
Aktip	849.182	0.157	0.102865	1.52627	0.126942	0.318342	55.113	51.4883	55.4861	50.2485	54.3651	56.1428	52.7986	Not cell cycle	0.71645
AL607105.1	1314.34	-2.54258	1.59934	-1.58977	0.111887	0.294177	9.68445	3.00267	9.37617	398.496	416.476	867.962	952.755	Not cell cycle	0.000149276
AL670603.1	963.183	0.0139877	0.149935	0.0932918	0.925672	0.965383	95.1304	90.7358	82.2805	104.07	83.3903	125.031	127.323	Not cell cycle	0.524257
Alad	1222.32	-0.0412359	0.0993511	-0.415052	0.678104	0.8266	98.3154	85.445	89.4649	79.5279	111.849	115.106	93.0655	Not cell cycle	0.444992
Alas1	1662.58	-0.373181	0.614535	-0.607257	0.54368	0.738824	33.1729	37.3116	85.2613	27.3901	45.4031	45.2298	114.911	Not cell cycle	0.0999403
Alas2	132.81	0.76749	0.258939	2.96398	0.00303688	0.0254155	8.25981	8.31897	5.93244	4.19811	5.61336	4.39302	3.67327	Not cell cycle	0.965293
Alcam	2029.09	-0.0433348	0.118907	-0.364444	0.715527	0.851188	84.5251	80.3926	70.9098	77.4209	75.1359	101.548	105.14	Not cell cycle	0.442156
Aldh16a1	274.329	-0.216092	0.138257	-1.56297	0.118059	0.304311	5.90858	4.37156	4.62457	4.40749	6.07734	7.82453	5.8709	Not cell cycle	0.21645
Aldh18a1	560.121	-0.381848	0.107099	-3.56538	0.000363326	0.00507567	12.5242	10.4635	10.4889	10.0258	16.2278	19.5275	14.4705	Not cell cycle	0.0956859
Aldh1a1	18972.9	0.0183519	0.105492	0.173965	0.861893	0.932477	1023.06	937.394	900.892	882.897	1107.19	1044.89	1140.02	Not cell cycle	0.53187
Aldh1a2	3416.12	0.76819	0.129506	5.93167	2.99863e-09	3.73407e-07	149.589	157.889	170.788	174.701	128.073	112.301	100.133	Not cell cycle	0.965368
Aldh1a3	343.896	-0.174431	0.156841	-1.11215	0.266073	0.494644	10.1133	8.25816	8.628	9.21252	12.4232	10.398	11.1144	Not cell cycle	0.263398
Aldh1a7	955.367	0.372791	0.151134	2.46662	0.0136395	0.0734064	54.5351	55.1248	51.4822	38.7652	47.2369	42.5816	47.2255	Not cell cycle	0.881326
Aldh1b1	696.719	0.717934	0.239881	2.99287	0.00276366	0.023608	22.3621	20.0581	31.2596	28.5427	26.2232	18.948	11.1822	Not cell cycle	0.95977
Aldh1l1	454.267	-0.0186937	0.179658	-0.104052	0.917128	0.961124	13.9962	8.99357	10.8313	9.30602	15.6041	12.3009	10.7113	Not cell cycle	0.478206
Aldh2	3999.81	0.0961058	0.11367	0.845478	0.397844	0.622223	82.9874	70.0221	94.3036	82.9817	101.493	101.132	73.3122	Not cell cycle	0.639498
Aldh3a1	81.8929	-0.206461	0.25544	-0.808258	0.418942	0.63975	3.34435	3.74614	4.39339	3.01119	6.16288	4.5483	4.00907	Not cell cycle	0.228467
Aldh3a2	1452.24	-0.259209	0.0817848	-3.1694	0.00152752	0.0153817	44.1517	37.9518	39.9565	41.7194	55.9903	63.6805	55.6788	Not cell cycle	0.17622
Aldh3b1	123.483	-0.360561	0.188714	-1.91062	0.0560536	0.188389	4.73413	4.59566	3.91507	3.95591	5.42852	7.84934	6.63882	Not cell cycle	0.106135
Aldh4a1	328.582	-0.0315342	0.148632	-0.212163	0.83198	0.91646	5.42933	6.02858	6.30695	5.84796	7.94583	7.79728	6.07496	Not cell cycle	0.459248
Aldh5a1	333.882	-0.329685	0.159944	-2.06125	0.0392791	0.150109	5.2	3.70845	4.02628	4.15142	5.36399	8.96128	5.31113	Not cell cycle	0.123302
Aldh6a1	2320.47	0.0680531	0.116239	0.585458	0.55824	0.748031	70.8106	72.3775	69.3144	81.0391	88.9912	83.8828	79.0385	Not cell cycle	0.602179
Aldh7a1	1575.96	0.292841	0.109483	2.67476	0.00747829	0.0487472	72.9588	60.0469	61.8943	63.8163	70.5596	67.2978	54.3638	Not cell cycle	0.837364
Aldh9a1	934.166	0.0894359	0.109285	0.818374	0.413144	0.634879	34.534	25.1225	27.8583	26.1563	31.6064	36.8272	26.9696	Not cell cycle	0.631438
Aldoa	5382.62	-0.0112426	0.0948808	-0.118492	0.905678	0.956369	284.278	276.743	275.2	263.275	354.929	332.328	297.73	Not cell cycle	0.487834
Aldoc	215.331	-0.519612	0.164546	-3.15786	0.00158934	0.015844	10.5048	7.57092	6.92004	6.91124	12.7095	15.6203	11.5547	Not cell cycle	0.0505299
Alg1	649.332	0.333221	0.130675	2.54999	0.0107726	0.0626193	35.9108	29.7085	33.1774	28.445	33.6557	29.1754	25.9682	Not cell cycle	0.860651
Alg10b	923.611	-0.151557	0.101949	-1.4866	0.137121	0.332837	24.1365	18.488	19.0712	18.0757	25.6762	28.0414	25.3807	Not cell cycle	0.290267
Alg11	768.252	-0.0437235	0.0931892	-0.46919	0.638934	0.801129	20.7498	17.0336	16.8757	16.9996	20.4285	24.6056	21.2559	Not cell cycle	0.441708
Alg12	184.36	0.0824232	0.16886	0.488116	0.625468	0.792436	8.64441	6.30771	7.27574	7.83152	9.34596	8.36777	7.63684	Not cell cycle	0.623153
Alg13	135.169	0.544278	0.189554	2.87135	0.00408718	0.0312378	21.8164	22.1573	21.6538	24.0888	16.08	20.9108	11.9027	Not cell cycle	0.933796
Alg14	405.436	0.204675	0.120184	1.70301	0.0885657	0.253987	24.7485	22.4798	21.6977	25.2319	25.5848	25.9857	22.3907	Not cell cycle	0.76601
Alg2	491.495	-0.267078	0.107326	-2.48848	0.0128292	0.0705009	16.797	13.4553	13.4061	13.3887	18.9771	22.4783	19.68	Not cell cycle	0.16913
Alg3	259.192	0.419534	0.142214	2.95003	0.00317747	0.0261846	17.7114	15.2042	15.1286	15.0334	15.2113	13.5377	12.1808	Not cell cycle	0.899164
Alg5	500.415	0.0117881	0.119524	0.098625	0.921436	0.962707	41.7135	38.9011	40.4262	39.3219	48.3138	45.6353	47.9864	Not cell cycle	0.520078
Alg6	176.742	-0.581091	0.165316	-3.51504	0.000439688	0.00590818	7.02877	6.06751	5.36827	5.14951	9.95771	10.4298	11.039	Not cell cycle	0.0394089
Alg8	251.13	0.349146	0.17477	1.99775	0.0457437	0.164945	13.1344	11.9333	8.88324	10.0516	11.9188	10.4575	8.31563	Not cell cycle	0.86916
Alg9	400.715	-0.041158	0.129457	-0.317929	0.750539	0.871125	11.0614	10.2661	11.098	9.95663	13.0308	15.7485	10.3635	Not cell cycle	0.445141
Alkbh1	400.993	-0.322025	0.153003	-2.1047	0.0353176	0.139962	12.0119	13.0974	8.8816	7.02903	14.5517	22.0135	18.8512	Not cell cycle	0.128153
Alkbh2	174.09	0.0527017	0.159785	0.329828	0.74153	0.865848	22.7977	20.6258	18.8052	22.8956	24.4754	25.6949	23.1566	Not cell cycle	0.581057
Alkbh3	297.078	0.188351	0.136215	1.38274	0.166743	0.374528	28.1917	22.01	21.291	24.9042	25.1046	25.0646	25.8923	Not cell cycle	0.74944
Alkbh4	142.406	-0.307296	0.172813	-1.7782	0.0753707	0.228542	6.31448	5.34428	5.45341	4.5942	8.69838	8.4369	7.17429	Not cell cycle	0.137334
Alkbh5	2209.48	0.490205	0.133927	3.66025	0.000251967	0.00378877	30.8196	29.835	39.6414	33.0678	27.4809	34.7904	23.5028	Not cell cycle	0.920958
Alkbh6	302.759	0.164581	0.17269	0.953045	0.340567	0.568859	29.3639	24.5127	26.9656	23.7101	34.5127	25.1558	23.1582	Not cell cycle	0.726004
Alkbh7	45.6651	0.453431	0.364602	1.24363	0.213634	0.433947	6.57321	3.86081	4.77071	7.26571	6.36477	5.85415	2.57596	Not cell cycle	0.909837
Alkbh8	628.55	-0.21725	0.103954	-2.08988	0.0366289	0.143365	16.7117	12.0441	12.3715	12.7826	16.5263	21.007	18.8492	Not cell cycle	0.215331
Alms1	6847.85	0.552872	0.118056	4.68315	2.825e-06	0.00011593	71.3013	80.0788	84.1714	88.0893	61.155	77.7354	61.2218	Not cell cycle	0.935438
Alox12	30.8683	-0.13484	0.35754	-0.377134	0.706074	0.844416	0.705771	0.733804	1.1467	0.923666	1.0107	1.5015	1.12995	Not cell cycle	0.311091
Alox5	33.2999	-0.423234	0.326786	-1.29514	0.195271	0.411529	1.29512	1.16761	0.809713	1.35076	1.79076	2.23902	1.65267	Not cell cycle	0.0785938
Alox5ap	42.0692	-0.407505	0.314345	-1.29636	0.194851	0.411317	3.40395	4.23367	2.17566	3.43835	4.39123	6.78788	2.89759	Not cell cycle	0.0852366
Aloxe3	29.2956	-0.523486	0.384069	-1.363	0.172883	0.3822	1.09449	0.525717	0.597282	0.404882	0.949815	1.22093	1.06268	Not cell cycle	0.0500075
Alpk1	293.103	-0.259844	0.146808	-1.76996	0.0767337	0.231505	4.99645	5.50738	5.22167	5.08046	6.93724	9.50654	6.30815	Not cell cycle	0.175101
Alpl	398.568	0.402088	0.128649	3.12547	0.00177523	0.0172496	15.456	11.5355	11.5463	12.1399	11.1451	13.2208	9.44385	Not cell cycle	0.89282
Als2	1189.46	-0.0203651	0.115681	-0.176045	0.860259	0.931303	15.4548	15.4144	16.9621	16.2765	17.6994	24.8995	15.9668	Not cell cycle	0.476638
Als2cl	282.137	-0.676854	0.158552	-4.26897	1.9638e-05	0.000510199	3.86001	2.58375	2.69039	2.62639	4.63349	6.90439	5.10084	Not cell cycle	0.0264965
Als2cr12	46.5935	0.20297	0.324301	0.625869	0.531401	0.729049	4.34443	6.89944	5.26054	6.4082	3.87688	7.42058	6.72186	Not cell cycle	0.764293
Alyref	1594.62	0.279817	0.119299	2.34552	0.0190008	0.092505	45.4295	42.4283	40.0147	40.4515	44.2368	38.916	42.7838	Not cell cycle	0.829079
Alyref2	79.3468	-0.0100723	0.216202	-0.0465875	0.962842	0.982872	8.23638	7.07587	6.29613	7.16046	7.94278	9.37415	8.91335	Not cell cycle	0.489401
Amacr	173.266	0.0427787	0.184609	0.231727	0.81675	0.909865	8.01682	5.97717	6.05202	6.68286	9.10098	7.06475	6.64722	Not cell cycle	0.566801
Ambra1	1048.22	-0.0821054	0.147002	-0.558531	0.576482	0.759486	15.6116	12.7296	15.9035	12.7291	15.8142	24.4544	13.7288	Not cell cycle	0.385505
Amdhd2	186.498	-0.439324	0.149949	-2.92983	0.00339148	0.0273993	8.06547	6.13515	6.93215	6.04567	10.3371	12.6272	9.95406	Not cell cycle	0.0730706
Amer1	862.216	-0.195155	0.10473	-1.86341	0.0624048	0.201484	8.31981	8.6725	8.20846	8.24996	10.9571	13.6071	9.84914	Not cell cycle	0.23914
Amfr	3899.63	0.126931	0.105974	1.19776	0.231012	0.453126	91.9515	75.769	82.3781	80.4418	100.586	90.5349	77.8722	Not cell cycle	0.682117
Amh	297.415	0.407789	0.268936	1.5163	0.129443	0.321757	10.5303	9.36049	20.8061	12.2681	11.4476	17.0851	8.07878	Not cell cycle	0.895134
Amhr2	8184.6	0.249416	0.11294	2.2084	0.0272162	0.117789	320.288	281.44	340.8	292.556	344.6	325.972	257.668	Not cell cycle	0.804598
Amigo1	152.844	-0.201825	0.172429	-1.17048	0.241806	0.467027	2.34965	1.89646	2.12142	2.41762	2.90912	3.16411	2.54709	Not cell cycle	0.232647
Amigo2	197.867	-0.174691	0.212993	-0.820172	0.412118	0.634247	7.42788	5.06813	7.17425	4.69157	9.91343	8.11695	6.28614	Not cell cycle	0.263099
Ammecr1	1187.72	0.0904648	0.102497	0.88261	0.377447	0.603915	32.3568	23.5276	24.1859	23.7167	28.2885	32.6596	26.0781	Not cell cycle	0.632706
Ammecr1l	718.108	-0.201989	0.127638	-1.58252	0.113531	0.296933	14.1194	11.8379	11.1434	10.9747	13.8225	21.5142	14.4448	Not cell cycle	0.232348
Amn1	229.815	0.0755732	0.140978	0.536063	0.591915	0.770334	28.296	25.2377	21.4902	25.6721	27.5552	30.8037	25.9719	Not cell cycle	0.614047
Amot	758.5	-0.109318	0.108058	-1.01166	0.3117	0.542468	10.2195	9.53503	9.80759	9.01684	10.788	15.1856	11.4017	Not cell cycle	0.347141
Amotl1	591.073	-0.307345	0.112867	-2.72308	0.00646766	0.0439649	6.87056	7.08466	6.84121	5.52911	9.28745	10.8006	9.1373	Not cell cycle	0.137259
Amotl2	717.368	-0.580638	0.164903	-3.52108	0.000429787	0.00583687	8.11298	10.2512	10.8484	11.6118	14.8671	20.6776	19.4295	Not cell cycle	0.0394835
Ampd2	576.077	-0.191957	0.135187	-1.41993	0.155628	0.358654	11.8984	10.5479	11.3135	9.914	13.9619	19.5455	11.4261	Not cell cycle	0.242574
Ampd3	174.486	-0.0742018	0.215505	-0.344316	0.730609	0.860374	2.53587	3.51589	4.45221	3.5138	4.13669	5.04909	4.12241	Not cell cycle	0.396104
Amt	59.6245	-0.291983	0.272343	-1.07212	0.283668	0.51374	2.94102	2.39777	1.61471	2.2872	2.55281	4.18716	3.44811	Not cell cycle	0.148754
Amy1	57.158	-0.236127	0.28234	-0.836319	0.402975	0.626653	4.62078	3.06782	2.43808	2.56892	3.89769	4.38953	4.83258	Not cell cycle	0.196895
Amz2	695.17	0.124529	0.102466	1.21532	0.224243	0.445328	38.8879	37.2112	36.5336	39.0131	40.4408	43.7016	36.4258	Not cell cycle	0.677415
Anapc1	5848.89	0.0149441	0.100899	0.148109	0.882257	0.944391	80.6879	77.6343	83.8171	70.3947	80.6344	118.538	81.8554	Not cell cycle	0.525601
Anapc10	628.985	0.364134	0.151791	2.39892	0.0164433	0.0835762	22.513	28.068	28.7482	27.8416	22.9138	23.3606	28.742	Not cell cycle	0.876698
Anapc11	456.794	0.134263	0.109018	1.23157	0.218111	0.439048	49.4513	41.9049	41.4855	44.2314	47.6297	47.2211	43.0115	Not cell cycle	0.691297
Anapc13	532.018	0.111266	0.136691	0.813997	0.415647	0.637031	318.134	286.174	284.544	305.568	338.865	283.629	322.513	Not cell cycle	0.659203
Anapc15	580.233	0.109911	0.139521	0.787773	0.430829	0.649232	70.847	78.6906	86.0919	95.5746	79.0065	95.6228	85.4002	Not cell cycle	0.657262
Anapc16	840.26	0.146729	0.0969243	1.51385	0.130063	0.322741	64.3728	62.9305	56.8033	62.7313	64.8693	69.292	66.2112	Not cell cycle	0.705404
Anapc2	830.831	0.15871	0.11013	1.44111	0.149554	0.349847	22.7802	21.5029	24.7704	23.4667	22.1942	29.8826	22.6077	Not cell cycle	0.717794
Anapc4	2627.43	0.194997	0.0941252	2.07168	0.0382957	0.147637	82.907	76.9264	70.2434	71.7951	76.9453	79.3806	79.6681	Not cell cycle	0.756083
Anapc5	5353.54	0.236698	0.0891172	2.65602	0.00790679	0.0505593	225.744	213.693	235.192	222.027	239.58	235.849	210.805	Not cell cycle	0.794596
Anapc7	833.899	0.01073	0.111462	0.0962658	0.923309	0.963915	28.2821	21.3333	20.705	21.0391	25.8952	30.7102	23.9552	Not cell cycle	0.518734
Ang	23.245	0.446521	0.404733	1.10325	0.269919	0.498702	3.02748	6.11645	3.47414	4.14142	3.37057	4.60306	3.73768	Not cell cycle	0.907673
Angel1	304.028	0.507367	0.164263	3.08875	0.00200999	0.0188779	5.34785	5.25875	6.56127	6.38364	5.3789	5.42831	3.92185	Not cell cycle	0.925735
Angel2	1367.16	0.117868	0.0907536	1.29877	0.194022	0.410384	44.5866	38.449	38.6823	39.677	45.6568	45.2395	41.8361	Not cell cycle	0.668831
Angpt2	71.6919	-0.238877	0.247104	-0.966708	0.33369	0.562988	2.02871	1.37092	2.24256	2.10928	2.56173	3.40281	2.36983	Not cell cycle	0.193536
Angptl1	36.6056	0.532963	0.313182	1.70177	0.0887988	0.254547	2.2395	2.05638	2.23548	2.72716	2.13281	1.47283	1.68243	Not cell cycle	0.931706
Angptl2	530.144	-0.416544	0.21699	-1.91965	0.0549025	0.186109	9.81039	12.5755	9.6377	13.575	14.3592	15.7355	23.6356	Not cell cycle	0.0811315
Angptl4	544.251	0.297598	0.118897	2.50299	0.0123149	0.0683796	15.9216	17.6484	17.3079	16.043	16.2025	17.4262	15.3898	Not cell cycle	0.840424
Angptl6	46.3108	0.373656	0.271316	1.3772	0.168451	0.376089	2.47741	1.93464	2.33627	2.14162	1.92828	2.41362	1.80458	Not cell cycle	0.881773
Ank	756.6	0.427543	0.146792	2.91258	0.00358461	0.0284475	21.0015	16.8854	18.9345	16.127	19.2596	15.8955	12.7582	Not cell cycle	0.902075
Ank2	1338.21	0.0350719	0.0997679	0.351535	0.725187	0.857158	26.2948	23.6391	20.8778	23.5575	26.1776	31.642	21.9962	Not cell cycle	0.556874
Ank3	1015.82	-0.137851	0.109636	-1.25735	0.208628	0.427768	17.255	15.5619	15.2394	15.5295	18.8811	25.9225	20.4672	Not cell cycle	0.307135
Ankdd1b	90.0107	0.858393	0.297153	2.88872	0.00386814	0.0299921	4.87468	2.87585	4.83382	3.07008	3.10931	3.15688	1.46215	Not cell cycle	0.973056
Ankef1	35.5185	-0.565872	0.370508	-1.52729	0.12669	0.318267	1.28708	0.997848	1.39621	0.623888	1.21666	2.61385	1.78054	Not cell cycle	0.042469
Ankfy1	2569.22	0.0343874	0.0908443	0.378531	0.705036	0.843696	33.6724	29.6023	26.4214	25.9459	31.4845	37.7574	31.153	Not cell cycle	0.555829
Ankhd1	6019.2	0.5487	0.119119	4.60631	4.09873e-06	0.000153384	78.6258	84.136	90.2719	97.3066	63.2676	84.2809	68.5592	Not cell cycle	0.934542
Ankib1	4237.34	0.251666	0.075746	3.3225	0.000892135	0.0100443	77.5911	72.5511	75.6064	72.0169	73.8654	79.0784	70.6666	Not cell cycle	0.806613
Ankle1	88.6168	0.564529	0.23068	2.44724	0.0143956	0.076198	2.99085	4.28421	3.76082	3.33289	2.86145	3.45514	2.40268	Not cell cycle	0.937752
Ankle2	1534.58	0.0861538	0.0989787	0.870428	0.384067	0.610285	32.0838	33.4672	32.193	36.1361	36.7689	41.3714	35.74	Not cell cycle	0.626885
Ankmy2	484.555	-0.146733	0.147201	-0.996818	0.318853	0.549294	19.2123	18.6394	18.7522	20.4743	23.8957	23.2266	28.7344	Not cell cycle	0.296462
Ankra2	745.018	-0.216178	0.109546	-1.9734	0.0484502	0.171535	53.592	43.3263	43.2566	42.1678	52.7085	61.3943	61.6819	Not cell cycle	0.216301
Ankrd11	3426.09	-0.399745	0.18014	-2.21909	0.0264808	0.115703	35.8649	31.2078	34.0142	27.9846	36.8264	74.9126	40.4953	Not cell cycle	0.0876997
Ankrd12	3554.45	-0.025277	0.112511	-0.224662	0.822243	0.912662	66.103	55.9964	51.7866	51.6686	55.7842	76.2989	73.6533	Not cell cycle	0.469398
Ankrd13a	6501.67	-0.0623289	0.0836265	-0.745324	0.456076	0.670758	147.125	112.18	127.541	122.972	161.019	166.778	144.887	Not cell cycle	0.413868
Ankrd13b	77.4853	0.405144	0.239071	1.69466	0.0901403	0.257226	2.14206	1.74492	1.32055	1.37511	1.5671	1.59397	1.15705	Not cell cycle	0.894611
Ankrd13c	873.472	-0.263964	0.0892297	-2.95825	0.00309393	0.0258036	35.0293	29.89	28.4812	31.113	42.5002	47.3309	41.5202	Not cell cycle	0.171966
Ankrd13d	134.06	0.459246	0.196731	2.33439	0.0195754	0.0945076	6.45771	5.31847	5.15131	4.33732	5.22285	4.8217	3.74058	Not cell cycle	0.911703
Ankrd16	149.159	0.0115367	0.215735	0.0534764	0.957352	0.979735	12.346	9.34817	6.57456	7.77188	8.30631	12.5031	10.9989	Not cell cycle	0.519704
Ankrd17	7038.91	-0.159851	0.10785	-1.48216	0.138299	0.334459	85.2017	75.9119	71.1413	77.748	83.3626	131.729	97.9585	Not cell cycle	0.280714
Ankrd24	198.021	-0.1065	0.154215	-0.690595	0.48982	0.698051	4.26664	3.94035	3.98476	3.53015	4.96448	5.12293	5.10355	Not cell cycle	0.353112
Ankrd26	980.426	-0.42561	0.137172	-3.10274	0.00191737	0.0183663	20.5338	15.6621	13.7971	14.0043	20.6199	31.168	25.2331	Not cell cycle	0.077325
Ankrd27	570.916	-0.123427	0.113456	-1.08788	0.276649	0.506332	13.0999	10.2641	13.4745	12.3364	16.0994	17.9845	14.2731	Not cell cycle	0.326914
Ankrd28	1617.8	-0.131476	0.0965075	-1.36234	0.17309	0.382423	38.4722	29.7318	32.5089	34.0295	40.7621	53.4687	39.2519	Not cell cycle	0.315196
Ankrd29	30.071	0.337856	0.355689	0.949863	0.342182	0.570565	1.51404	1.09531	0.879081	1.37946	0.897365	1.61011	1.0815	Not cell cycle	0.863562
Ankrd31	2127.02	0.631896	0.0949723	6.65348	2.86251e-11	6.265e-09	71.592	62.2629	61.2609	65.4676	43.258	61.0717	48.4396	Not cell cycle	0.949097
Ankrd35	70.2747	-0.207519	0.280688	-0.739322	0.459711	0.673823	1.10675	0.886701	0.977699	1.64504	1.76572	1.50468	1.49532	Not cell cycle	0.226825
Ankrd37	21.7894	0.0863125	0.437404	0.197329	0.84357	0.922715	4.18015	4.18959	3.46038	2.48478	3.43406	2.88158	5.42498	Not cell cycle	0.627034
Ankrd39	101.828	0.527424	0.234632	2.24788	0.0245841	0.10957	4.95051	3.67074	4.87147	5.482	5.63911	4.50507	3.00557	Not cell cycle	0.930363
Ankrd42	374.915	0.414275	0.136053	3.04494	0.00232724	0.0208671	22.9512	14.8024	15.7371	17.9373	15.1836	14.2594	14.3612	Not cell cycle	0.897223
Ankrd44	230.707	-0.200299	0.164723	-1.21597	0.223995	0.445062	3.55309	2.79443	3.17958	3.75398	3.88903	5.8587	4.09442	Not cell cycle	0.234065
Ankrd45	105.637	-0.787583	0.211841	-3.7178	0.000200968	0.0031692	3.48523	1.76104	1.73573	2.32809	3.62443	6.62068	5.96107	Not cell cycle	0.0155247
Ankrd46	612.132	-0.110636	0.110795	-0.998565	0.318005	0.548161	27.4214	22.765	22.0336	21.3112	31.1943	31.0644	27.3237	Not cell cycle	0.345275
Ankrd49	994.588	0.23777	0.123204	1.92989	0.0536205	0.183269	55.9819	51.1259	42.539	46.5029	52.1807	45.5633	48.5756	Not cell cycle	0.795044
Ankrd50	971.01	0.282704	0.11425	2.47444	0.0133446	0.0725215	26.9026	27.5849	30.2302	30.0013	26.8989	30.5232	24.0251	Not cell cycle	0.830721
Ankrd52	476.229	-0.0507419	0.208422	-0.243457	0.807651	0.904126	5.03613	3.75162	4.97675	3.21821	4.00655	7.84478	3.85228	Not cell cycle	0.430811
Ankrd54	612.773	-0.121985	0.12347	-0.987974	0.323165	0.553489	24.0556	22.7226	23.9676	21.3726	32.5667	28.6228	26.9014	Not cell cycle	0.329751
Ankrd6	233.838	0.0680768	0.157162	0.433165	0.664895	0.818163	4.9117	4.63133	4.30119	5.15079	4.50756	7.04833	4.88037	Not cell cycle	0.602254
Ankrd9	48.1712	-0.128051	0.309393	-0.413879	0.678963	0.827096	2.88504	1.30269	1.50549	1.70926	2.35632	1.78632	2.36789	Not cell cycle	0.319749
Anks1	916.353	0.142904	0.12282	1.16353	0.244616	0.470253	11.2581	9.86564	12.1246	10.4574	10.5245	14.5757	10.0909	Not cell cycle	0.701448
Anks1b	87.2148	-0.519772	0.225742	-2.30251	0.0213066	0.0995446	2.38727	2.48668	1.99397	3.0676	3.64731	4.85749	4.38219	Not cell cycle	0.0504553
Anks3	485.076	0.118778	0.11301	1.05104	0.29324	0.523164	18.068	15.6055	16.7845	17.2529	16.5177	20.1874	18.8457	Not cell cycle	0.669951
Anks6	85.7355	-0.653933	0.240558	-2.71839	0.00655995	0.0443418	1.61645	0.86807	1.24058	0.89424	1.8369	2.47095	2.01063	Not cell cycle	0.0295567
Ankzf1	411.128	0.141377	0.139458	1.01376	0.310698	0.541509	15.1359	11.6966	13.2501	15.9945	14.3454	17.1885	13.4829	Not cell cycle	0.699507
Ano1	1585.5	0.849982	0.195965	4.33741	1.44169e-05	0.000405159	35.084	34.9472	38.9851	34.5982	32.8373	21.4433	16.4604	Not cell cycle	0.972011
Ano10	660.92	-0.0356196	0.0992943	-0.358727	0.719799	0.853303	23.6046	18.6445	22.4382	21.4899	24.9768	30.9037	23.8124	Not cell cycle	0.453426
Ano4	208.226	-0.83301	0.256456	-3.24816	0.00116153	0.0124284	5.88959	6.11864	5.72944	5.33628	7.22424	16.9126	14.924	Not cell cycle	0.0123153
Ano6	918.697	-0.349406	0.112647	-3.10179	0.00192355	0.0184014	13.5572	9.48737	11.0372	12.4618	16.4493	19.5268	16.748	Not cell cycle	0.111733
Ano8	116.388	0.178783	0.222337	0.804107	0.421335	0.641786	1.81619	1.69492	2.40145	2.37175	2.42966	2.35528	1.76956	Not cell cycle	0.740857
Anp32a	1770.74	-0.208405	0.156588	-1.33091	0.183218	0.396846	276.282	249.303	183.029	205.678	320.513	277.733	368.227	Not cell cycle	0.225705
Anpep	89.4454	-0.689352	0.222473	-3.09859	0.00194443	0.018529	1.8736	1.47209	1.78597	1.66586	2.364	4.2603	2.9978	Not cell cycle	0.0253769
Antxr2	484.388	-0.148193	0.12179	-1.21679	0.223685	0.444667	9.72677	8.3918	8.43695	8.88305	10.2638	12.2041	12.5857	Not cell cycle	0.293999
Anxa1	205.176	0.178769	0.178175	1.00333	0.315699	0.546085	19.6926	18.003	16.3759	15.3409	15.9558	17.1519	21.4012	Not cell cycle	0.740782
Anxa11	557.231	-0.570187	0.155217	-3.67349	0.000239264	0.00363043	18.7359	12.6823	14.0426	11.5662	19.8468	30.5615	24.381	Not cell cycle	0.0412002
Anxa2	4718.57	0.116291	0.101027	1.15108	0.2497	0.475784	333.517	342.723	310.029	308.945	360.837	342.494	344.018	Not cell cycle	0.665771
Anxa3	210.959	-0.253031	0.174338	-1.45138	0.146673	0.345684	17.1248	19.0569	14.5554	17.4435	21.2564	26.1595	34.9125	Not cell cycle	0.182415
Anxa4	452.425	-0.121748	0.151408	-0.804104	0.421337	0.641786	27.1884	24.4214	21.0747	18.6115	25.1946	30.5506	31.6045	Not cell cycle	0.330199
Anxa5	1131.55	0.0433391	0.119384	0.363022	0.716588	0.851523	69.5068	65.0573	65.4869	77.4139	83.6827	79.1538	80.9361	Not cell cycle	0.567622
Anxa6	1073.51	-0.0657949	0.13469	-0.48849	0.625203	0.792436	33.2045	34.5519	34.9668	43.1503	46.8775	45.8136	43.244	Not cell cycle	0.409464
Anxa7	1235.18	-0.215328	0.091387	-2.35622	0.0184617	0.090492	44.8984	41.7363	38.4972	39.5438	54.077	59.9902	57.4131	Not cell cycle	0.217346
Anxa8	24.0172	0.92528	0.477629	1.93724	0.0527165	0.181074	3.46603	1.49993	0.704228	1.47649	1.09797	1.12744	1.09212	Not cell cycle	0.976713
Anxa9	136.445	0.0204706	0.369197	0.0554461	0.955783	0.979242	4.95586	3.4833	6.89194	13.2903	9.45519	7.94314	7.85667	Not cell cycle	0.534931
Aoah	24.411	-0.51149	0.378122	-1.35271	0.176148	0.386813	1.06614	0.950901	0.740525	0.748962	1.1293	2.16741	1.17842	Not cell cycle	0.0522466
Aoc2	35.5941	-0.381897	0.305113	-1.25166	0.210695	0.430615	0.995446	0.846766	0.757562	0.809397	1.14088	1.4118	1.38903	Not cell cycle	0.0956113
Aoc3	431.451	0.0185378	0.212986	0.0870377	0.930642	0.968036	4.87325	6.8811	8.48392	5.77586	6.51898	10.6655	6.07455	Not cell cycle	0.532094
Aox1	257.787	-0.185546	0.128052	-1.44898	0.147342	0.34675	5.30213	4.58196	4.44432	4.637	6.15384	7.29673	5.816	Not cell cycle	0.250709
Aox3	89.3553	0.252747	0.269531	0.937729	0.348384	0.576713	2.42537	1.04697	2.40471	2.23842	2.10918	2.42339	2.05383	Not cell cycle	0.807658
Ap1ar	987.754	-0.0707071	0.111288	-0.635353	0.525199	0.723804	53.3281	40.073	38.1851	38.859	50.9149	55.6912	51.8742	Not cell cycle	0.401926
Ap1b1	1982.56	0.201037	0.114794	1.75129	0.0798965	0.237334	41.2968	37.3743	45.0212	40.0658	45.7151	45.0692	33.8068	Not cell cycle	0.762203
Ap1g1	3542.44	0.203058	0.0706023	2.87608	0.00402644	0.0309012	66.2261	64.5317	65.0943	64.756	62.1526	68.9206	60.2937	Not cell cycle	0.764592
Ap1g2	52.6131	-0.557246	0.267255	-2.08507	0.0370625	0.144538	1.32033	1.49063	1.01551	1.40744	2.21719	2.75365	1.87619	Not cell cycle	0.0440364
Ap1m1	830.119	0.347935	0.105507	3.29773	0.000974703	0.0107497	32.6625	29.7421	33.8259	35.9386	30.1114	34.2079	28.601	Not cell cycle	0.868115
Ap1m2	264.149	0.505081	0.218396	2.31268	0.02074	0.0980418	10.506	11.6252	15.2679	14.7788	13.3829	11.8212	7.65849	Not cell cycle	0.924914
Ap1s1	345.002	0.218274	0.141642	1.54102	0.123312	0.31291	22.5427	15.6487	18.5458	17.9496	21.575	19.1379	16.2068	Not cell cycle	0.777728
Ap1s2	1152.12	0.100913	0.105107	0.960091	0.337009	0.565466	66.7563	60.6755	60.9065	69.4921	72.5871	75.0638	74.1356	Not cell cycle	0.646664
Ap1s3	843.498	-0.246653	0.174582	-1.41282	0.157708	0.361716	36.3468	33.0547	26.3954	28.0114	30.8884	62.6388	39.291	Not cell cycle	0.186968
Ap2a1	991.466	0.0275596	0.135691	0.203106	0.839052	0.919603	24.0095	16.6432	19.1327	17.0037	21.4447	27.7537	17.1737	Not cell cycle	0.546201
Ap2a2	1310.46	-0.143858	0.0971455	-1.48086	0.138645	0.334818	22.7652	17.5906	20.4944	18.2185	25.1635	29.7869	22.6422	Not cell cycle	0.300194
Ap2b1	2871.97	0.125698	0.0838056	1.49988	0.133645	0.327496	64.5201	55.9456	55.3173	59.3886	63.2356	69.5219	55.6032	Not cell cycle	0.680027
Ap2m1	4421	0.30593	0.0923526	3.31263	0.00092423	0.0103252	202.815	193.56	191.422	193.138	195.632	182.563	177.452	Not cell cycle	0.844753
Ap2s1	599.631	0.160368	0.132676	1.20872	0.226769	0.448638	69.5342	79.8749	68.6291	58.9613	78.9521	71.3705	57.0208	Not cell cycle	0.720481
Ap3b1	2687.38	-0.0316948	0.0888228	-0.356832	0.721218	0.854073	76.793	64.3717	58.7141	68.4435	78.1674	88.1609	78.3309	Not cell cycle	0.459024
Ap3m1	2210.29	0.349433	0.108313	3.22614	0.00125471	0.0132682	109.904	127.236	115.032	136.318	100.266	95.9854	114.682	Not cell cycle	0.869458
Ap3m2	241.323	-0.283092	0.172102	-1.64491	0.0999891	0.273861	6.13135	4.278	5.01842	3.78002	6.21121	6.84285	7.20355	Not cell cycle	0.155546
Ap3s1	1500.18	0.0906608	0.0955224	0.949105	0.342567	0.570883	249.448	203.069	193.06	224.332	245.027	259.617	260.306	Not cell cycle	0.633005
Ap3s2	686.546	0.136904	0.106331	1.28752	0.197912	0.414248	9.30329	8.34424	7.77711	8.20868	9.08331	10.6383	7.4673	Not cell cycle	0.694133
Ap4b1	610.54	0.295331	0.110592	2.67046	0.00757482	0.0491767	22.3603	20.362	22.7117	23.2885	21.4586	23.6905	20.0057	Not cell cycle	0.839528
Ap4e1	715.012	-0.0924183	0.116841	-0.790978	0.428957	0.647916	19.5273	18.0014	17.6119	16.5619	19.8991	32.1606	20.7377	Not cell cycle	0.372294
Ap4m1	398.054	-0.0718603	0.117574	-0.61119	0.541074	0.736993	8.86937	7.60418	6.87151	7.75344	9.71336	10.3531	8.89902	Not cell cycle	0.400284
Ap4s1	185.633	-0.0436568	0.167123	-0.261225	0.793919	0.896203	29.1669	27.6817	30.587	29.6886	37.6602	33.5715	37.3202	Not cell cycle	0.442006
Ap5b1	146.276	0.315775	0.194088	1.62696	0.103745	0.280477	3.4814	2.97175	3.10526	2.27584	2.74073	3.5214	2.20254	Not cell cycle	0.851545
Ap5m1	549.835	0.239023	0.124777	1.91561	0.0554151	0.187072	21.2999	20.7055	21.7189	25.0358	20.845	25.063	22.2364	Not cell cycle	0.796462
Ap5s1	188.524	0.0662455	0.203488	0.325551	0.744764	0.867521	8.99303	7.46103	11.9553	9.86936	10.2224	14.0526	9.03015	Not cell cycle	0.599492
Ap5z1	251.466	-0.0512474	0.158436	-0.323459	0.746348	0.868664	6.10024	4.18742	5.05013	4.65702	5.11802	7.85161	5.37475	Not cell cycle	0.430064
Apaf1	751.686	-0.131286	0.0933843	-1.40587	0.159762	0.364116	12.6369	10.3195	11.5259	10.5538	14.2468	17.1535	13.8924	Not cell cycle	0.315569
Apba1	216.127	-0.289914	0.208674	-1.38932	0.164736	0.371872	3.15417	1.82884	1.86905	1.62901	2.52112	3.93666	2.66818	Not cell cycle	0.150097
Apba2	217.231	-0.673244	0.18942	-3.55424	0.000379076	0.00526283	5.03682	4.31279	3.76931	3.70834	5.73762	11.1513	7.22941	Not cell cycle	0.0270936
Apba3	397.491	-0.114717	0.126981	-0.903416	0.366305	0.592927	11.4763	10.8792	12.5984	10.1722	14.1085	17.0001	12.5131	Not cell cycle	0.340349
Apbb1	508.123	0.0260696	0.14409	0.180926	0.856426	0.929527	15.9836	13.2702	13.0947	10.3933	14.1909	15.7434	15.5144	Not cell cycle	0.543887
Apbb2	685.438	-0.188154	0.115518	-1.62879	0.103357	0.27985	11.3251	9.60379	8.68912	9.20477	10.739	14.722	12.784	Not cell cycle	0.248022
Apc	6492.28	-0.32182	0.118042	-2.72632	0.00640449	0.0437082	80.6255	63.3991	62.6692	59.0829	79.918	124.517	94.4492	Not cell cycle	0.128303
Apcdd1	178.421	0.67971	0.208643	3.25777	0.00112293	0.0121322	4.45284	7.07553	7.89348	7.26629	5.30163	5.74915	3.88049	Not cell cycle	0.955366
Apeh	583.134	0.378671	0.108881	3.47786	0.00050544	0.00656572	17.4219	16.0803	17.4034	16.9748	16.2557	16.1513	14.2642	Not cell cycle	0.883639
Apex1	992.172	0.113342	0.0950176	1.19285	0.232929	0.455175	84.5855	81.1577	73.9522	73.5273	85.5798	91.4203	81.286	Not cell cycle	0.661666
Aph1a	641.833	-0.088328	0.11685	-0.755912	0.449702	0.665618	15.1789	12.8385	15.035	13.1417	18.0247	20.0727	14.9573	Not cell cycle	0.378564
Aph1b	548.381	0.479836	0.172111	2.78794	0.00530438	0.0381393	13.0345	10.6145	14.7331	15.561	13.3253	10.8572	10.5001	Not cell cycle	0.917973
Aph1c	60.1548	0.756633	0.258338	2.92885	0.00340218	0.027455	1.60762	1.45714	1.57888	1.23238	0.779412	1.15131	1.67227	Not cell cycle	0.963726
Api5	2459.81	0.125851	0.0758426	1.65937	0.0970403	0.269826	82.7365	73.5022	71.2997	72.9438	78.316	88.5747	80.4957	Not cell cycle	0.680325
Apip	290.866	-0.0176086	0.157669	-0.111681	0.911076	0.958804	60.0695	40.1518	46.0776	51.4589	63.3725	56.009	59.0103	Not cell cycle	0.479624
Apitd1	193.674	0.852125	0.207908	4.09857	4.15702e-05	0.000942672	24.3106	33.3586	37.3643	36.6427	23.2465	21.744	21.0408	Not cell cycle	0.97216
Aplf	586.344	-0.172671	0.126195	-1.36829	0.171222	0.37969	34.9233	24.7654	26.3452	27.6624	32.433	40.0686	39.6503	Not cell cycle	0.264517
Apln	127.206	-0.234017	0.266724	-0.877374	0.380283	0.606447	2.34588	2.65923	2.80418	2.54879	5.04259	2.49285	3.13765	Not cell cycle	0.198612
Aplnr	54.4883	0.436616	0.316961	1.37751	0.168356	0.37607	1.11348	1.21069	0.994321	1.30066	0.978319	1.60161	0.575853	Not cell cycle	0.904463
Aplp1	105.954	-0.441072	0.203281	-2.16977	0.0300243	0.12571	3.18697	2.2901	2.74127	3.24236	3.98324	5.03564	4.77057	Not cell cycle	0.072175
Aplp2	8729.16	0.05334	0.086132	0.619282	0.535731	0.73234	277.686	244.374	238.472	249.949	281.575	291.164	296.35	Not cell cycle	0.581729
Apmap	719.927	0.0523133	0.112461	0.46517	0.64181	0.80296	35.157	28.2851	27.3855	29.4024	36.9941	35.3428	31.0856	Not cell cycle	0.580385
Apobec1	119.731	-0.166183	0.188613	-0.881077	0.378276	0.60458	6.81115	4.68563	5.35371	6.20232	7.53852	8.65576	6.86179	Not cell cycle	0.272056
Apobec3	269.502	0.054741	0.135311	0.404557	0.685803	0.830658	15.493	13.0682	13.888	15.5127	17.0568	16.666	14.6293	Not cell cycle	0.583968
Apobr	26.1552	0.0951552	0.362423	0.262553	0.792895	0.895844	2.78617	1.41651	1.40574	2.16408	0.601835	0.568859	3.45743	Not cell cycle	0.638677
Apoc1	52.9555	0.300421	0.317163	0.947215	0.343529	0.571823	39.5083	25.6734	37.1483	33.6934	38.994	31.2038	29.6216	Not cell cycle	0.841917
Apoc2	18.4761	0.856425	0.558616	1.53312	0.125246	0.315687	9.60793	7.27918	3.45266	2.30779	3.83746	2.7044	3.90964	Not cell cycle	0.972906
Apod	20.6467	-0.428522	0.414067	-1.03491	0.300711	0.530684	1.67675	0.781935	1.83192	1.1591	2.34685	3.6275	1.70424	Not cell cycle	0.0764293
Apoe	3787.06	-0.161325	0.110915	-1.4545	0.145807	0.344887	304.136	248.198	247.43	249.377	367.442	309.524	328.532	Not cell cycle	0.278549
Apol7e	27.028	-0.0356101	0.353233	-0.100812	0.9197	0.961849	1.31354	1.22034	0.959437	1.38806	1.37493	1.75968	1.35386	Not cell cycle	0.453501
Apoo	418.241	0.326626	0.127545	2.56087	0.010441	0.0609375	73.7969	64.8062	66.573	62.7564	69.0816	59.6375	58.495	Not cell cycle	0.856919
Apool	288.662	0.142254	0.152009	0.935823	0.349364	0.577625	46.0926	46.4158	45.0532	47.3517	40.7561	35.7223	42.2413	Not cell cycle	0.700328
Apopt1	415.163	0.0692729	0.117036	0.591896	0.55392	0.745284	52.0109	50.7849	52.6589	47.9379	60.3303	58.4814	51.9525	Not cell cycle	0.603896
App	6924.57	-0.0294854	0.0907419	-0.324937	0.745229	0.867781	201.668	190.171	215.712	196.33	219.168	288.247	227.287	Not cell cycle	0.46298
Appbp2	5801.8	-0.040952	0.0682474	-0.600053	0.548471	0.742031	99.0808	89.7425	91.1036	87.7757	107.837	128.853	101.87	Not cell cycle	0.445664
Appl1	3324.65	-0.0823005	0.0947123	-0.868952	0.384873	0.610464	47.5816	42.4596	40.5261	38.4501	46.3033	60.3165	53.9099	Not cell cycle	0.385057
Appl2	2123.29	-0.359137	0.0959949	-3.74121	0.000183134	0.00294913	77.687	63.0398	63.5614	64.3731	88.1446	124.397	98.5753	Not cell cycle	0.106732
Aprt	318.45	-0.298324	0.190462	-1.56631	0.117275	0.303211	91.8249	37.159	38.2295	49.4915	86.6666	114.175	88.8632	Not cell cycle	0.144499
Aptx	457.736	0.321983	0.114289	2.81726	0.00484349	0.0354608	8.03791	7.42539	6.91344	6.9603	7.3315	7.52649	6.09953	Not cell cycle	0.854904
Aqp11	49.3903	-0.110599	0.319387	-0.346286	0.729128	0.859568	1.1746	0.920814	0.943824	1.16358	1.79432	0.917569	1.23992	Not cell cycle	0.34535
Aqp2	58.3034	0.540882	0.424352	1.27461	0.202448	0.420288	1.50121	4.12489	3.91652	1.52401	2.2986	1.83142	2.66097	Not cell cycle	0.933348
Aqp5	34.238	-0.498293	0.371933	-1.33974	0.180331	0.392755	1.13275	1.70554	1.54577	0.919972	1.45567	2.83339	2.07664	Not cell cycle	0.0555307
Aqp7	35.0128	-0.340202	0.396413	-0.858201	0.390782	0.616039	0.789242	1.48386	0.935587	1.03796	1.13738	2.63175	1.35971	Not cell cycle	0.116883
Aqp8	523.087	0.411752	0.224964	1.8303	0.0672047	0.21182	43.6723	28.8649	32.2814	20.3952	35.5202	23.9428	24.3853	Not cell cycle	0.896029
Aqr	2097.64	-0.00599523	0.0875073	-0.0685112	0.945379	0.974279	46.5387	42.7888	40.8858	40.1969	47.2573	60.731	44.407	Not cell cycle	0.494626
Ar	2428.49	-0.112172	0.104246	-1.07604	0.281912	0.512148	22.5603	20.0996	18.6219	20.3057	21.8224	31.7367	25.7136	Not cell cycle	0.343783
Araf	808.155	0.0762352	0.106284	0.717279	0.473202	0.684842	46.6791	44.6339	39.7513	38.2821	44.7254	47.5495	47.1257	Not cell cycle	0.615092
Arap1	843.271	-0.11495	0.119022	-0.965787	0.334151	0.563024	14.3036	11.845	11.7609	14.4076	16.39	16.349	17.6261	Not cell cycle	0.339752
Arap2	4312.77	-0.120902	0.0806083	-1.49987	0.133649	0.327496	73.5409	59.0529	62.5614	68.2299	80.5644	94.8355	82.2927	Not cell cycle	0.331766
Arap3	93.7228	-0.251314	0.209964	-1.19694	0.23133	0.453401	1.17738	0.839914	1.18283	1.19693	1.41022	1.74073	1.49511	Not cell cycle	0.183908
Arc	123.815	-0.151729	0.213741	-0.709871	0.477784	0.688919	3.8824	2.13458	2.43424	2.29298	3.07159	3.76197	3.5744	Not cell cycle	0.289969
Arcn1	4923.48	0.245611	0.094955	2.5866	0.00969272	0.0581926	140.514	140.255	133.035	135.167	142.725	137.102	133.481	Not cell cycle	0.801612
Arel1	1506.58	0.182484	0.0785506	2.32314	0.0201717	0.096219	25.5525	22.5847	22.6399	23.2932	24.4105	27.3005	22.3583	Not cell cycle	0.745111
Arf1	5461.73	0.177378	0.0866466	2.04714	0.0406443	0.153372	267.665	246.906	239.557	232.756	275.125	267.699	235.025	Not cell cycle	0.739439
Arf2	1893.87	0.657056	0.14394	4.5648	4.99981e-06	0.00017745	84.0084	80.6791	84.9081	83.331	73.6368	52.3128	56.6994	Not cell cycle	0.953053
Arf3	3186.92	-0.113644	0.0949867	-1.19642	0.231532	0.453488	63.995	48.1339	51.3511	48.4496	67.0279	78.1376	57.6657	Not cell cycle	0.341693
Arf4	1374.37	0.099251	0.100828	0.984364	0.324937	0.555465	108.201	100.033	116.007	112.991	120.836	127.874	129.242	Not cell cycle	0.643454
Arf5	1266.27	-0.0469064	0.111396	-0.421079	0.673698	0.823453	110.275	86.1537	82.8756	89.75	111.829	99.9898	100.99	Not cell cycle	0.436035
Arf6	1489.46	0.0362039	0.10048	0.360309	0.718616	0.852565	77.5237	67.8736	79.2864	78.2559	85.1915	88.5047	85.5575	Not cell cycle	0.557844
Arfgap1	649.334	-0.0321084	0.109395	-0.29351	0.769133	0.883017	20.3016	21.5606	19.7898	17.2798	25.5475	26.5568	21.982	Not cell cycle	0.458427
Arfgap2	972.131	0.15906	0.0911208	1.7456	0.0808811	0.239575	26.4408	24.6518	22.9749	23.3837	26.3419	28.0492	24.4451	Not cell cycle	0.718391
Arfgap3	375.832	0.0883724	0.131383	0.672633	0.501181	0.705826	15.5369	12.3382	13.4681	12.7789	15.1214	14.2764	15.3821	Not cell cycle	0.629198
Arfgef1	2535.91	-0.0081206	0.13276	-0.0611676	0.951226	0.977273	58.1969	52.6808	52.2059	50.8462	49.3507	91.9953	56.8463	Not cell cycle	0.492088
Arfgef2	1432.81	0.511893	0.161036	3.17876	0.00147908	0.0150142	12.8081	12.6233	17.2961	18.2676	12.7424	14.6067	11.0615	Not cell cycle	0.926034
Arfip1	1375.38	0.218817	0.0893308	2.44951	0.0143051	0.0758886	81.097	75.1467	76.565	70.9809	75.3785	79.5026	78.6707	Not cell cycle	0.778176
Arfip2	794.038	0.1204	0.0953527	1.26268	0.206705	0.42541	47.0381	43.3093	42.667	50.2228	47.7438	52.3987	47.9369	Not cell cycle	0.672115
Arfrp1	461.036	0.571203	0.156793	3.64304	0.000269439	0.00401242	31.4037	28.2163	33.3412	41.8062	27.2123	29.2784	23.4928	Not cell cycle	0.93917
Arg1	13.1415	0.800424	0.639543	1.25156	0.210732	0.430615	0.990934	0.547347	1.37043	1.765	1.41691	0.433016	0.486836	Not cell cycle	0.968652
Arhgap1	1993.57	9.26299e-05	0.0890152	0.00104061	0.99917	0.999585	48.5874	48.3236	49.0837	47.4349	58.5029	61.0865	53.2208	Not cell cycle	0.503807
Arhgap10	1044.87	-0.315084	0.110527	-2.85073	0.00436186	0.03268	50.6467	38.8872	37.4152	36.9679	52.6025	65.7141	63.0022	Not cell cycle	0.132482
Arhgap11a	276.184	-0.316036	0.151241	-2.08961	0.0366526	0.143365	6.78644	5.19558	4.31011	5.66975	7.50559	8.84931	7.88125	Not cell cycle	0.131661
Arhgap12	2686.97	0.0629327	0.0900335	0.698991	0.484558	0.693769	92.2786	93.9305	89.1688	95.6524	97.5431	110.199	109.085	Not cell cycle	0.594492
Arhgap15	37.3369	-0.164498	0.332352	-0.49495	0.620635	0.789553	2.08782	1.74295	1.91984	1.56428	2.98889	1.75298	2.38301	Not cell cycle	0.273474
Arhgap17	573.763	-0.221532	0.138085	-1.60432	0.108644	0.288646	17.9776	14.7167	15.6483	13.4814	17.4351	28.0296	19.5083	Not cell cycle	0.211002
Arhgap18	1295.79	0.0693774	0.111042	0.624784	0.532113	0.729534	44.108	38.1535	40.3695	48.8009	46.226	53.4628	46.6693	Not cell cycle	0.603971
Arhgap20	2635.85	-0.243332	0.100646	-2.4177	0.0156188	0.0807783	46.9106	32.7887	37.9379	39.2901	50.8072	64.1475	49.8652	Not cell cycle	0.189804
Arhgap21	2089.6	-0.0676961	0.117076	-0.578222	0.563114	0.750717	30.1812	30.8527	30.9049	30.7015	31.0375	48.0223	36.3625	Not cell cycle	0.406404
Arhgap22	366.61	0.111523	0.145489	0.766539	0.443356	0.659503	11.8496	11.323	11.064	11.9383	12.4247	12.2692	13.8277	Not cell cycle	0.659725
Arhgap23	808.08	0.219454	0.15748	1.39353	0.163459	0.369915	8.63553	7.43563	10.0864	8.96868	7.02545	12.0604	7.24082	Not cell cycle	0.778549
Arhgap24	170.792	-0.0787161	0.185671	-0.423955	0.671599	0.822451	6.81277	4.7829	4.8457	4.80543	7.39768	6.32788	5.35056	Not cell cycle	0.390431
Arhgap25	32.2939	-0.559474	0.374598	-1.49353	0.135299	0.330524	0.676405	0.62395	1.08103	0.625438	1.19617	1.46172	1.48245	Not cell cycle	0.0436632
Arhgap26	1462.07	0.24288	0.128278	1.89339	0.0583057	0.193178	29.6536	32.1564	35.3916	33.0269	25.6975	40.0094	25.9559	Not cell cycle	0.799821
Arhgap27	73.0258	0.0386761	0.277504	0.139371	0.889157	0.947817	2.36639	1.2142	1.67304	1.1172	1.85259	1.91018	1.26804	Not cell cycle	0.561726
Arhgap28	144.076	-0.12149	0.213202	-0.569836	0.568789	0.754329	2.88885	2.07353	2.80243	2.00157	2.16354	4.31909	3.42722	Not cell cycle	0.330796
Arhgap29	5063.68	0.302495	0.126892	2.38387	0.0171316	0.0858959	96.9479	95.405	106.133	127.287	97.6196	116.286	96.3065	Not cell cycle	0.843111
Arhgap30	69.2153	-0.265543	0.255421	-1.03963	0.298513	0.528111	1.21354	1.01739	1.16886	0.889218	1.87279	1.42656	1.23489	Not cell cycle	0.170399
Arhgap31	2128.04	-0.0980701	0.169754	-0.577719	0.563454	0.750839	19.54	21.6675	22.3479	16.0624	18.283	34.6323	23.2041	Not cell cycle	0.364905
Arhgap32	1877.52	-0.289134	0.146184	-1.97788	0.0479425	0.170238	15.0131	11.5534	13.9362	13.4961	15.8793	28.2805	16.7256	Not cell cycle	0.150769
Arhgap33	74.518	0.650214	0.287229	2.26375	0.0235896	0.106819	1.18299	1.8669	1.21676	1.29283	0.920177	1.19301	0.475898	Not cell cycle	0.952306
Arhgap35	3278.13	0.144069	0.108879	1.32321	0.185766	0.399614	37.0674	38.0586	44.0284	41.9257	40.749	51.1727	40.6209	Not cell cycle	0.702791
Arhgap39	902.094	-0.145648	0.144727	-1.00636	0.314241	0.544497	15.9246	33.8658	31.1806	28.7907	36.7232	71.6009	41.2457	Not cell cycle	0.29788
Arhgap4	60.9045	-0.260243	0.257063	-1.01237	0.311361	0.542142	1.77121	1.51803	1.34688	1.02304	2.04998	2.10571	1.68949	Not cell cycle	0.174802
Arhgap42	374.415	-0.179198	0.176602	-1.0147	0.31025	0.541056	6.84542	5.00459	6.30766	7.66589	8.6357	11.3021	6.71465	Not cell cycle	0.258322
Arhgap44	418.718	-0.0268091	0.142615	-0.187982	0.85089	0.926303	9.86342	7.49808	7.86421	6.37208	8.0619	11.582	8.42453	Not cell cycle	0.466786
Arhgap45	105.221	-0.14552	0.209101	-0.695934	0.48647	0.694786	2.21336	1.40719	1.70196	2.06249	2.37278	2.97981	1.93654	Not cell cycle	0.298104
Arhgap5	7297.3	0.232526	0.105169	2.21097	0.0270376	0.117179	263.275	254.867	265.805	287.597	264.47	284.128	282.707	Not cell cycle	0.791611
Arhgap6	87.4654	-0.195739	0.254215	-0.769975	0.441315	0.657923	2.53463	2.7018	1.85832	2.31762	2.44983	3.30049	3.76328	Not cell cycle	0.238767
Arhgdia	2311.18	0.201816	0.107011	1.88594	0.0593032	0.195094	75.8031	69.3757	78.9825	68.2086	81.0241	79.2017	60.1731	Not cell cycle	0.763472
Arhgdib	142.42	-0.064284	0.201235	-0.319448	0.749387	0.870238	13.4689	11.0298	11.1035	14.1869	18.0235	12.7566	14.6494	Not cell cycle	0.411255
Arhgdig	373.428	0.761721	0.170129	4.47731	7.55898e-06	0.000248175	48.1159	47.9125	40.716	35.2404	35.0443	26.6234	26.8602	Not cell cycle	0.964547
Arhgef1	344.861	-0.254498	0.166685	-1.52682	0.126807	0.318342	7.66525	5.53267	6.11954	5.25005	8.00917	11.9322	6.66457	Not cell cycle	0.180773
Arhgef10	1339.62	0.0205332	0.118901	0.172692	0.862893	0.932832	20.1489	15.601	18.8494	21.1339	22.295	24.642	19.2326	Not cell cycle	0.53508
Arhgef10l	61.3746	-0.343883	0.268781	-1.27942	0.20075	0.417888	0.904064	0.633706	0.951822	0.881044	1.3543	1.09576	1.26604	Not cell cycle	0.114495
Arhgef11	1961.02	0.160514	0.105911	1.51555	0.129634	0.321965	23.6568	22.3373	25.8111	24.7622	22.6067	30.8469	23.4046	Not cell cycle	0.721003
Arhgef12	3763.62	-0.124245	0.0878615	-1.4141	0.157332	0.361256	29.1956	25.3449	27.6078	27.6449	32.2586	43.5005	31.8087	Not cell cycle	0.325944
Arhgef15	175.399	-0.908992	0.229762	-3.95623	7.61434e-05	0.0015067	2.20587	1.85782	1.82662	1.91005	2.89117	6.65261	3.7596	Not cell cycle	0.00858337
Arhgef17	1024.04	-0.323141	0.147657	-2.18846	0.0286363	0.121949	10.6712	6.61419	8.44684	7.22947	10.1954	16.1421	10.111	Not cell cycle	0.127183
Arhgef18	1728.89	-0.288418	0.10587	-2.72428	0.00644423	0.0438744	24.9729	22.1885	24.8077	24.1507	31.556	44.1864	30.0342	Not cell cycle	0.15159
Arhgef2	671.187	0.251115	0.120837	2.07814	0.0376968	0.146419	13.0236	11.6582	15.0509	12.2922	12.217	15.7185	11.3482	Not cell cycle	0.806165
Arhgef25	337.608	-0.221535	0.123388	-1.79543	0.0725849	0.223083	13.1204	11.514	10.9953	12.2062	16.4456	16.7673	14.8772	Not cell cycle	0.210927
Arhgef26	83.8025	0.787244	0.249523	3.155	0.00160497	0.0159558	1.12354	1.53429	1.55658	1.31565	0.786273	1.30323	0.849446	Not cell cycle	0.967532
Arhgef28	86.2156	-0.222418	0.245882	-0.904572	0.365692	0.592593	1.10358	1.11518	1.54644	1.21668	2.0518	1.53417	1.53088	Not cell cycle	0.210031
Arhgef3	1823.29	-0.238184	0.109631	-2.1726	0.0298105	0.125188	44.5933	44.0221	45.2354	51.17	59.1956	70.586	64.8778	Not cell cycle	0.194059
Arhgef33	59.3676	-0.155027	0.261191	-0.593538	0.552821	0.744693	2.02088	1.53417	1.47679	1.16898	1.72635	2.1854	2.10054	Not cell cycle	0.286013
Arhgef4	276.83	-0.364434	0.167427	-2.17667	0.0295054	0.124512	5.67227	5.48602	4.85004	4.1538	6.17545	8.48995	8.12115	Not cell cycle	0.103523
Arhgef40	825.448	-0.0599773	0.0975167	-0.615046	0.538524	0.734976	12.815	10.8236	11.8044	10.7716	13.6765	15.8216	12.254	Not cell cycle	0.417674
Arhgef5	174.518	-0.158174	0.167893	-0.942109	0.346137	0.574442	2.64572	2.16016	2.59337	2.65983	3.50717	3.14679	3.23918	Not cell cycle	0.282654
Arhgef6	208.597	-0.141111	0.172876	-0.816257	0.414353	0.635994	8.04808	6.48139	6.02202	5.92029	6.63463	8.6138	9.72374	Not cell cycle	0.303329
Arhgef7	1118.56	-0.0533363	0.111874	-0.476755	0.633537	0.79812	20.2856	18.7731	21.1132	17.4971	21.9047	29.9222	21.0715	Not cell cycle	0.427377
Arhgef9	120.572	-0.318417	0.193316	-1.64713	0.099532	0.273179	4.20109	2.70926	3.03116	3.61225	4.58408	5.801	5.8274	Not cell cycle	0.12987
Arid1a	1336.17	-0.160743	0.20741	-0.775004	0.438337	0.655481	12.1823	9.8508	11.1796	10.1531	9.61145	23.6398	11.0194	Not cell cycle	0.278848
Arid1b	1329.45	-0.205764	0.123939	-1.66021	0.0968721	0.269514	11.474	9.21269	11.7387	10.4401	12.7889	19.3189	12.2315	Not cell cycle	0.229288
Arid2	2229.76	-0.0321784	0.122888	-0.261851	0.793437	0.896203	30.6726	27.0212	27.1054	26.9503	28.0168	46.2483	29.2559	Not cell cycle	0.458277
Arid3a	190.207	-0.545172	0.203663	-2.67683	0.00743216	0.0486001	2.74471	1.62262	1.78607	2.04667	2.61159	4.87369	3.20435	Not cell cycle	0.0458277
Arid3b	433.653	-0.319925	0.157409	-2.03244	0.042109	0.156891	17.7775	12.7939	12.2	11.8036	16.0025	26.3853	19.4548	Not cell cycle	0.129049
Arid4a	1837.09	-0.191528	0.0965347	-1.98404	0.0472519	0.168282	49.9311	44.1363	42.4662	40.636	51.8338	66.6566	62.2099	Not cell cycle	0.243021
Arid4b	4126.97	0.101401	0.102569	0.988608	0.322855	0.553154	112.216	105.171	102.852	115.531	101.812	144.255	123.884	Not cell cycle	0.647634
Arid5a	283.498	-0.761605	0.188744	-4.03512	5.45753e-05	0.00114918	5.36294	3.72012	4.9373	4.63961	7.70207	12.7543	9.34639	Not cell cycle	0.0178385
Arid5b	1986.93	-0.271904	0.127291	-2.13608	0.0326729	0.132984	25.2675	20.7464	23.2325	22.4248	25.6476	44.2005	30.0886	Not cell cycle	0.165174
Arih1	3039.73	0.0164758	0.0866908	0.190053	0.849268	0.925373	103.286	84.2126	96.707	87.7411	92.8664	115.263	101.538	Not cell cycle	0.529034
Arih2	1467.56	0.270774	0.0883596	3.06445	0.00218069	0.0199367	37.6773	31.9808	33.2171	34.8441	34.4078	35.1135	32.1143	Not cell cycle	0.823033
Arl1	1876.61	0.136151	0.0944102	1.44212	0.149268	0.349347	114.863	97.1739	104.995	101.033	113.725	113.675	113.722	Not cell cycle	0.693387
Arl10	67.3802	0.0840061	0.24368	0.344739	0.73029	0.860304	6.35172	5.41012	4.76856	5.30235	7.14256	5.68097	5.38805	Not cell cycle	0.625093
Arl13b	754.487	0.308686	0.12829	2.40616	0.016121	0.0824019	28.043	24.5589	29.557	30.4517	26.5236	26.6549	28.0361	Not cell cycle	0.846768
Arl14ep	620.474	-0.0312902	0.0970072	-0.322555	0.747032	0.869076	42.8701	42.0011	36.4566	40.0559	44.8493	56.1546	48.1633	Not cell cycle	0.459472
Arl14epl	71.3886	-0.115227	0.245504	-0.469349	0.63882	0.80109	3.83899	3.37961	2.50961	2.83274	3.51591	5.30401	3.09963	Not cell cycle	0.339379
Arl15	470.281	-0.258819	0.125284	-2.06585	0.0388422	0.149024	14.8758	18.8674	15.2917	13.5419	23.5832	22.2602	24.1895	Not cell cycle	0.176668
Arl16	97.0449	0.270048	0.210421	1.28337	0.199363	0.416205	12.6671	11.018	14.8086	15.6214	13.937	13.784	13.1837	Not cell cycle	0.822138
Arl2	278.873	0.22508	0.157783	1.42651	0.153721	0.355849	22.8083	26.922	22.6189	22.7175	24.451	22.0756	24.3156	Not cell cycle	0.784445
Arl2bp	846.536	-0.199769	0.10629	-1.87947	0.0601799	0.196941	46.7766	37.667	32.7297	36.1422	53.675	52.352	49.9539	Not cell cycle	0.234886
Arl3	234.52	0.159947	0.151867	1.0532	0.292248	0.522236	31.4561	33.5489	32.5675	35.4556	38.3313	36.8945	31.7369	Not cell cycle	0.719734
Arl4c	287.967	-0.00612571	0.150624	-0.0406688	0.96756	0.984531	5.4055	4.4769	5.52422	5.4832	6.53957	7.66248	4.79373	Not cell cycle	0.494178
Arl4d	573.737	0.0922326	0.103941	0.887359	0.374886	0.601392	33.2994	27.257	28.8273	27.0096	31.2317	34.6318	31.5934	Not cell cycle	0.634946
Arl5a	1141.32	-0.384386	0.11244	-3.41859	0.000629469	0.00770566	28.805	23.2607	20.4255	22.4494	32.1137	41.6032	37.5349	Not cell cycle	0.0947156
Arl5b	661.675	-0.494429	0.114841	-4.30535	1.66725e-05	0.000450157	12.6982	13.3689	12.0127	12.9044	20.9683	20.3213	15.3599	Not cell cycle	0.0562024
Arl5c	47.0613	-0.102172	0.342039	-0.298713	0.765159	0.880541	8.13631	4.81006	8.52938	6.57562	5.12694	16.2711	6.45197	Not cell cycle	0.35983
Arl6	340.324	0.115278	0.131874	0.874153	0.382035	0.608512	49.5834	44.8979	42.3745	49.5327	50.5904	45.72	59.2671	Not cell cycle	0.66398
Arl6ip4	329.352	-0.138083	0.122634	-1.12597	0.260176	0.487221	29.9511	22.4596	25.308	23.3892	31.0774	37.078	30.4781	Not cell cycle	0.306837
Arl6ip5	300.282	-0.214628	0.124616	-1.72232	0.0850113	0.246881	16.5994	15.1443	15.8276	16.6045	22.5938	24.6676	20.237	Not cell cycle	0.217943
Arl6ip6	511.373	-0.0525158	0.135356	-0.387982	0.698029	0.83894	32.4638	25.4234	23.8972	24.0778	35.5631	31.2621	30.8155	Not cell cycle	0.428571
Arl8a	546.571	-0.0946321	0.102922	-0.919455	0.357858	0.585353	24.936	23.318	24.9479	23.6551	30.2505	34.4221	26.8979	Not cell cycle	0.368712
Arl8b	2440.36	0.0684156	0.076536	0.893901	0.371375	0.598117	105.556	105.375	101.318	112.801	115.68	133.333	97.1403	Not cell cycle	0.602627
Armc10	1060.69	-0.0916284	0.0914758	-1.00167	0.316504	0.547021	62.5816	52.3158	50.8195	50.0658	65.706	72.0607	66.7251	Not cell cycle	0.374235
Armc2	104.144	-0.274261	0.229734	-1.19382	0.232549	0.454789	4.05893	3.0962	4.77021	3.4162	5.03838	6.4898	3.91749	Not cell cycle	0.162711
Armc5	198.357	0.0766969	0.170222	0.45057	0.6523	0.809908	2.98897	2.72295	3.55141	3.40695	3.27826	4.43937	3.02351	Not cell cycle	0.615764
Armc6	142.206	0.126522	0.195383	0.647557	0.517272	0.717944	3.71358	4.76955	4.72704	4.92481	5.31483	4.94903	4.55812	Not cell cycle	0.681146
Armc7	120.989	0.154963	0.207816	0.745676	0.455863	0.670758	5.21731	3.42015	4.96306	3.58659	4.99444	5.12724	3.68508	Not cell cycle	0.714435
Armc8	1365.14	0.21308	0.0840902	2.53394	0.0112787	0.0644212	58.2272	51.2686	50.9099	51.3585	51.3356	57.3118	52.3723	Not cell cycle	0.772951
Armc9	329.012	-0.214307	0.144993	-1.47805	0.139395	0.335984	13.1178	10.1595	9.93386	8.95014	14.044	18.4614	12.5352	Not cell cycle	0.218689
Armcx1	270.009	-0.432192	0.150873	-2.8646	0.0041753	0.0316599	14.6495	10.9079	10.7638	11.7073	17.06	18.4606	20.1135	Not cell cycle	0.0753844
Armcx2	1303.58	-0.237199	0.133667	-1.77454	0.0759731	0.23012	34.0361	25.4822	25.1168	25.0981	34.7589	36.0362	43.2078	Not cell cycle	0.195477
Armcx3	557.43	-0.300559	0.144975	-2.07318	0.0381554	0.147486	15.6018	16.3064	16.1635	15.4919	22.5297	21.1279	27.116	Not cell cycle	0.143006
Armcx4	342.282	-0.499847	0.16817	-2.97227	0.00295602	0.0248688	3.28697	2.26044	2.59587	2.78911	3.5244	6.35771	4.25923	Not cell cycle	0.0550082
Armcx5	726.111	-0.136301	0.113108	-1.20504	0.228186	0.449863	33.1731	26.0054	26.5488	23.7779	31.9918	39.417	35.7304	Not cell cycle	0.3093
Armcx6	160.879	-0.440431	0.224728	-1.95984	0.050015	0.174882	8.09414	4.1953	4.75044	6.25167	8.9606	8.46642	10.2202	Not cell cycle	0.0725481
Armt1	350.086	0.0634096	0.127194	0.498526	0.618113	0.78739	15.9235	15.0687	14.3977	13.5705	18.5974	19.9201	14.8629	Not cell cycle	0.595462
Arnt	847.24	-0.14024	0.123887	-1.132	0.257636	0.484704	24.976	20.4451	22.5515	22.0541	23.523	38.026	23.1911	Not cell cycle	0.304225
Arnt2	316.145	-0.277117	0.134317	-2.06316	0.0390976	0.149726	3.84609	3.40078	3.40528	3.44566	4.56939	6.44182	4.31833	Not cell cycle	0.160173
Arntl	305.763	-0.489867	0.166056	-2.95001	0.00317768	0.0261846	11.367	9.80329	7.30232	9.58428	12.7166	20.0305	16.2786	Not cell cycle	0.0573966
Arntl2	37.7665	-0.700278	0.30189	-2.31965	0.0203599	0.0968706	1.13099	0.957729	0.931634	1.07598	1.73421	2.5619	1.71138	Not cell cycle	0.0242574
Arpc1a	1951.78	0.287189	0.123751	2.32069	0.0203034	0.0966973	108.258	107.198	119.999	126.559	123.935	116.143	98.9453	Not cell cycle	0.834005
Arpc1b	2597.39	-0.126839	0.0907705	-1.39735	0.162307	0.368132	85.2419	74.5355	80.3625	81.3232	113.742	110.217	86.8402	Not cell cycle	0.321988
Arpc2	3543.13	0.0620115	0.102048	0.607671	0.543406	0.73873	366.866	339.382	296.143	325.088	356.018	370.77	398.674	Not cell cycle	0.593223
Arpc3	1207.03	0.129348	0.109757	1.17849	0.2386	0.463036	280.501	260.484	244.157	231.081	274.243	260.232	286.573	Not cell cycle	0.685252
Arpc4	853.826	0.0962535	0.127388	0.755595	0.449892	0.665713	52.3165	43.5533	55.2389	48.9549	68.155	57.2915	50.6638	Not cell cycle	0.639722
Arpc5	2885.78	-0.0215022	0.0822863	-0.261309	0.793854	0.896203	211.911	170.627	178.974	173.38	216.69	233.144	223.829	Not cell cycle	0.474847
Arpc5l	919.321	0.100023	0.103859	0.963061	0.335517	0.56422	104.663	88.7075	84.6192	82.0867	100.522	102.755	100.794	Not cell cycle	0.645395
Arpin	102.958	-0.174803	0.219617	-0.795944	0.426065	0.645419	3.49016	3.03081	3.96417	4.57117	4.57816	5.31819	5.36838	Not cell cycle	0.263024
Arpp19	1893.65	0.148768	0.106612	1.39542	0.16289	0.368973	308.594	312.684	338.856	313.246	348.71	291.005	291.901	Not cell cycle	0.708165
Arrb1	590.845	0.0181345	0.184936	0.0980586	0.921886	0.96302	5.74599	4.93028	6.64006	8.54196	7.03191	7.86435	6.74125	Not cell cycle	0.531124
Arrb2	764.384	-0.469475	0.132173	-3.55196	0.000382375	0.00529063	45.7937	30.3464	33.3906	30.4224	52.9676	61.3062	55.0957	Not cell cycle	0.0630691
Arrdc1	209.851	0.254358	0.155658	1.63408	0.102242	0.277803	11.0203	9.39188	11.2112	9.67322	9.82019	9.91385	10.5889	Not cell cycle	0.808852
Arrdc2	254.852	0.289789	0.176513	1.64174	0.100643	0.275078	8.33337	6.53385	8.7023	9.4439	8.21046	9.96942	6.08237	Not cell cycle	0.835647
Arrdc3	2487.66	-0.415082	0.146295	-2.8373	0.00454969	0.0337768	77.4279	52.7029	52.6062	54.3248	72.6125	104.163	105.404	Not cell cycle	0.0815047
Arrdc4	538.26	-0.0376183	0.139884	-0.268925	0.787988	0.892934	19.4587	15.0613	17.2384	12.4885	18.9863	21.5906	22.8286	Not cell cycle	0.450291
Arsa	96.4985	-0.0913243	0.233778	-0.390646	0.696059	0.83793	1.33134	1.81568	1.88614	1.79986	2.39422	1.96288	2.12414	Not cell cycle	0.374534
Arsb	332.652	-0.2643	0.12857	-2.0557	0.0398117	0.151337	6.15372	6.02063	6.77339	5.71001	7.97685	9.9155	8.45971	Not cell cycle	0.171667
Arsg	140.506	-0.0519363	0.171544	-0.302758	0.762075	0.878674	3.34951	3.10586	3.74174	2.82241	3.84973	4.12215	3.71804	Not cell cycle	0.429318
Arsi	58.1747	0.0992003	0.321022	0.309014	0.757311	0.875867	1.26531	1.40386	1.16722	1.11487	1.98891	0.955769	1.07254	Not cell cycle	0.64338
Arsk	404.745	-0.182875	0.114242	-1.60077	0.109427	0.289979	15.1868	13.0209	12.4178	13.18	17.3699	18.8537	18.1728	Not cell cycle	0.254292
Art3	2779.45	0.286704	0.0988812	2.89948	0.00373781	0.0292961	236.715	214.796	237.377	231.057	229.757	229.998	236.433	Not cell cycle	0.833856
Art4	81.2042	0.229543	0.267102	0.859383	0.390129	0.615421	2.83968	2.92586	2.87764	4.17012	2.66306	3.12906	4.02486	Not cell cycle	0.788774
Art5	27.1509	-1.03596	0.374227	-2.76825	0.00563574	0.0398865	0.86577	2.24475	0.879496	0.895978	1.41797	2.20047	2.46387	Not cell cycle	0.00522466
Arv1	72.6544	0.457926	0.242789	1.88611	0.0592806	0.195094	11.2924	7.49233	8.47905	6.81974	7.21211	8.59253	5.99559	Not cell cycle	0.911106
Arvcf	583.601	-0.0811549	0.122274	-0.663713	0.506874	0.709618	10.7801	7.52317	7.66156	8.02852	10.6907	12.5493	8.99668	Not cell cycle	0.387297
Arx	295.668	-0.0661841	0.126768	-0.522089	0.601609	0.777159	7.15667	7.01377	6.51542	7.83357	8.32183	9.09664	8.44983	Not cell cycle	0.409166
Arxes1	93.3579	-0.435736	0.199609	-2.18295	0.0290395	0.123086	6.10258	6.19705	5.54601	6.65813	9.73057	10.9165	8.91897	Not cell cycle	0.0738916
Arxes2	1054.58	0.125732	0.12718	0.988619	0.32285	0.553154	104.098	94.795	91.9327	83.213	114.36	94.3376	94.479	Not cell cycle	0.680102
As3mt	247.767	0.142813	0.175932	0.811751	0.416935	0.638013	17.0375	13.2155	15.602	17.4883	20.3507	15.6988	15.1534	Not cell cycle	0.701149
Asah1	3176.57	0.0253759	0.101458	0.250112	0.802501	0.901299	143.337	124.491	128.482	138.299	163.335	153.702	153.922	Not cell cycle	0.542469
Asah2	456.633	-0.153876	0.161933	-0.950248	0.341986	0.570372	12.7356	8.47257	10.8608	9.66614	10.9516	18.9641	12.3003	Not cell cycle	0.287356
Asap1	788.786	-0.412756	0.1789	-2.30719	0.0210441	0.0988881	17.9782	13.2464	14.2404	12.4617	17.0368	33.2087	18.0252	Not cell cycle	0.0829975
Asap2	178.436	0.459393	0.161972	2.83625	0.00456473	0.0338505	4.79439	3.47892	3.64688	4.23252	3.02614	4.06841	3.22708	Not cell cycle	0.911853
Asap3	167.156	-0.271443	0.159251	-1.7045	0.0882885	0.253544	2.89079	2.484	2.35103	2.21978	3.52146	3.59898	3.443	Not cell cycle	0.165398
Asb1	980.701	0.867605	0.172149	5.03985	4.65888e-07	2.83864e-05	16.6627	18.3024	22.9519	25.2111	14.2027	13.9743	11.537	Not cell cycle	0.973653
Asb12	15.0258	0.128433	0.490639	0.261766	0.793502	0.896203	2.02169	0.880265	1.3744	0.960203	1.51778	1.34179	1.26723	Not cell cycle	0.683983
Asb13	90.1631	-0.324514	0.222334	-1.45958	0.144407	0.342959	2.15365	1.30437	1.63099	1.60869	2.17852	3.25959	2.10245	Not cell cycle	0.126511
Asb2	375.064	-0.286601	0.135301	-2.11826	0.0341533	0.136585	9.34087	9.26297	9.39133	8.74585	12.6157	12.9893	14.5949	Not cell cycle	0.153083
Asb3	452.798	0.190047	0.128735	1.47627	0.139872	0.336488	23.9474	23.0497	21.7918	22.244	25.3688	26.1021	24.3019	Not cell cycle	0.75056
Asb6	303.491	0.259107	0.147368	1.75824	0.0787074	0.235113	5.2838	4.50465	5.86666	4.55999	5.33206	5.20258	4.45818	Not cell cycle	0.813106
Asb7	854.021	0.00177199	0.109627	0.0161639	0.987104	0.993536	18.3652	15.0645	15.3943	16.6746	17.9069	24.377	16.6198	Not cell cycle	0.50515
Asb8	470.396	0.0816124	0.130545	0.625166	0.531862	0.729494	19.6451	17.456	20.2797	18.3411	22.6074	22.7273	15.7864	Not cell cycle	0.622033
Asb9	96.7956	-0.441643	0.250068	-1.76609	0.0773809	0.232917	8.81799	5.14057	7.67354	10.6861	12.6929	15.4323	11.3351	Not cell cycle	0.0720257
Ascc1	262.589	0.0718693	0.142439	0.504561	0.613867	0.784587	18.6894	17.2147	18.0771	19.5748	19.3831	20.7456	21.6708	Not cell cycle	0.608524
Ascc2	1219.14	0.123739	0.116085	1.06593	0.286454	0.516196	28.5887	29.4112	33.2032	33.6134	31.915	38.3513	28.6905	Not cell cycle	0.676519
Ascc3	3013.73	0.16238	0.100718	1.61222	0.106915	0.285998	51.2044	52.276	55.1289	56.638	51.3548	69.4711	53.8424	Not cell cycle	0.723839
Ascl2	39.6042	-0.949269	0.329988	-2.87668	0.00401888	0.0308791	2.03289	1.36498	1.16328	0.983306	3.57276	3.1739	2.46739	Not cell cycle	0.0074638
Asf1a	647.892	0.000867536	0.112384	0.00771937	0.993841	0.996601	145.152	134.644	112.068	124.505	153.046	110.155	159.971	Not cell cycle	0.504329
Ash1l	4396.96	-0.057706	0.121156	-0.476295	0.633864	0.798213	43.3563	36.7015	34.5138	33.4289	37.6767	60.1105	40.1141	Not cell cycle	0.421332
Ash2l	2000.98	-0.206499	0.113812	-1.81439	0.0696179	0.216824	85.9395	68.4719	59.936	57.8109	88.0413	99.0851	89.1297	Not cell cycle	0.228318
Asic4	156.511	0.156205	0.252675	0.618203	0.536442	0.732826	3.41558	2.61105	4.2643	4.91189	5.14574	3.61004	3.35651	Not cell cycle	0.715331
Asl	427.13	-0.0544239	0.148726	-0.365934	0.714414	0.850549	20.6527	17.599	15.9598	16.0621	24.4799	19.5613	19.403	Not cell cycle	0.425511
Asna1	1312.77	-0.00268581	0.121689	-0.022071	0.982391	0.991332	98.9237	82.6819	82.2821	79.6889	109.229	91.8453	100.216	Not cell cycle	0.499627
Asns	1855.94	0.0457562	0.0954028	0.47961	0.631505	0.796758	110.093	104.833	100.556	90.3088	117.325	119.003	113.6	Not cell cycle	0.571503
Asnsd1	1248.03	0.159251	0.0824011	1.93263	0.0532817	0.182556	86.211	74.7567	68.6714	70.391	80.0622	85.7491	80.653	Not cell cycle	0.718988
Aspa	23.1665	0.065568	0.404092	0.16226	0.871101	0.937992	2.39452	1.43369	1.9121	2.15947	2.0515	3.40114	1.5421	Not cell cycle	0.598074
Asph	1002.78	-0.0773688	0.118771	-0.651413	0.51478	0.716723	36.0769	26.8999	23.8579	26.8033	36.5893	37.7963	35.3957	Not cell cycle	0.391476
Asphd1	16.6701	1.01754	0.488884	2.08135	0.0374017	0.145585	1.45671	1.97869	0.723751	2.50542	0.523008	0.773739	0.472492	Not cell cycle	0.981117
Asphd2	76.8601	-0.683036	0.256257	-2.66544	0.00768884	0.0496715	1.63461	1.73157	1.47891	1.62442	2.5901	4.61814	2.27435	Not cell cycle	0.0258994
Aspm	1267.85	0.196102	0.126383	1.55164	0.120747	0.308871	13.7378	17.0422	15.3301	14.6875	14.2094	17.5492	16.3167	Not cell cycle	0.7578
Aspn	97.8809	0.0693961	0.260407	0.266491	0.789861	0.893958	6.02957	7.54779	9.4339	9.89774	8.54728	8.98218	11.6072	Not cell cycle	0.604045
Aspscr1	852.489	0.198249	0.09845	2.0137	0.0440411	0.161057	42.0098	34.3739	37.4762	35.807	40.4098	40.5734	35.2673	Not cell cycle	0.760113
Asrgl1	524.984	-0.209837	0.129272	-1.62322	0.104543	0.282026	12.0114	8.10066	9.74367	10.6375	14.6114	14.9597	12.2486	Not cell cycle	0.224213
Ass1	830.417	0.437423	0.375548	1.16476	0.244116	0.469667	40.3374	45.5799	74.5504	26.5396	41.833	40.615	39.37	Not cell cycle	0.904762
Aste1	270.916	0.138043	0.134883	1.02343	0.306106	0.53633	15.8577	16.0733	14.8385	14.5729	15.4658	19.877	17.2572	Not cell cycle	0.695552
Asxl2	1950.8	-0.124461	0.117856	-1.05605	0.290947	0.52072	31.4537	28.199	29.1752	31.0139	31.3153	49.6882	32.285	Not cell cycle	0.325571
Asxl3	124.226	-0.74402	0.285791	-2.60337	0.0092311	0.0563069	1.23084	0.742616	0.671155	0.617428	0.975947	2.43977	1.46173	Not cell cycle	0.0192566
Asz1	644.573	0.0489331	0.115302	0.424391	0.671281	0.822238	72.4618	61.4774	52.9052	62.078	65.2259	77.5044	74.9044	Not cell cycle	0.576205
Atad1	2127.53	-0.00925422	0.106674	-0.086752	0.930869	0.968063	110.3	99.5241	87.6851	95.0622	115.427	115.349	123.749	Not cell cycle	0.490297
Atad2	3501.75	0.796046	0.150581	5.2865	1.24676e-07	9.37995e-06	78.083	101.833	106.728	112.355	67.7079	72.1954	67.834	Not cell cycle	0.968204
Atad2b	2074.65	-0.131327	0.104684	-1.25451	0.209658	0.42925	31.5911	24.864	25.4977	27.0594	29.8108	44.3647	33.8742	Not cell cycle	0.315495
Atad3a	596.693	-0.125508	0.148667	-0.844224	0.398544	0.622671	21.307	18.8546	23.891	18.0634	23.692	35.5689	22.3198	Not cell cycle	0.324302
Atad5	2508.94	1.09672	0.18553	5.91126	3.39503e-09	4.19156e-07	37.0911	58.4511	61.4345	62.7735	29.7788	32.7816	30.3069	Not cell cycle	0.983729
Atat1	153.684	-0.0641024	0.167837	-0.381932	0.702512	0.841851	9.48285	7.39171	7.83886	8.2398	8.74752	12.1733	8.96252	Not cell cycle	0.411554
Ate1	1822.65	0.417457	0.101416	4.1163	3.85009e-05	0.000881371	72.9053	80.0306	77.9584	78.4511	62.5552	72.1374	69.3907	Not cell cycle	0.898268
Atf1	540.4	-0.0161119	0.12937	-0.124541	0.900887	0.954057	34.7915	24.2688	26.5353	23.2838	30.849	38.698	29.2716	Not cell cycle	0.481191
Atf2	1814.42	-0.0336638	0.0871926	-0.386085	0.699434	0.839462	70.6102	57.2762	56.7813	58.5747	69.9831	82.621	69.7438	Not cell cycle	0.456038
Atf3	39.2639	-0.927669	0.386628	-2.39939	0.0164225	0.0835	1.52735	0.900538	1.38769	1.65328	1.62978	4.24113	3.84232	Not cell cycle	0.00798627
Atf4	1497.04	-0.0897256	0.124089	-0.723074	0.469634	0.681515	74.8115	64.1144	60.9674	58.0645	76.8825	78.2984	88.0083	Not cell cycle	0.376549
Atf5	261.143	0.114567	0.137238	0.834805	0.403828	0.627159	9.85645	8.50102	9.07675	9.16583	10.3178	10.3763	8.67877	Not cell cycle	0.663383
Atf6	2256.74	-0.0877338	0.082334	-1.06558	0.286612	0.516222	28.8438	25.6967	26.0198	27.8407	32.0191	36.8608	33.8609	Not cell cycle	0.379385
Atf6b	677.119	0.745875	0.156674	4.7607	1.92927e-06	8.81096e-05	16.5626	16.4169	20.0402	19.9358	14.8454	14.1127	10.3574	Not cell cycle	0.962382
Atf7	1129.51	0.0479941	0.155762	0.308124	0.757988	0.875867	41.5275	44.1436	51.6456	40.0831	32.8536	69.3327	32.6814	Not cell cycle	0.574937
Atf7ip2	760.635	0.975731	0.213654	4.56688	4.95029e-06	0.000176997	92.9433	128.333	181.741	204.922	77.8648	77.8095	60.5808	Not cell cycle	0.979176
Atg10	126.324	-0.0329831	0.193053	-0.17085	0.864342	0.933699	10.1551	12.0761	10.8176	12.8283	13.4462	14.4176	14.3056	Not cell cycle	0.457158
Atg101	469.187	-0.0383925	0.157932	-0.243095	0.807932	0.904126	26.8294	25.8854	30.6081	32.0841	37.5093	31.8265	36.0993	Not cell cycle	0.449022
Atg12	1536.33	-0.0327235	0.0974341	-0.335853	0.736982	0.863656	70.3866	65.6636	61.4145	64.2591	80.6428	79.393	78.8305	Not cell cycle	0.457531
Atg13	447.62	0.0105992	0.12576	0.0842812	0.932833	0.968781	10.1551	7.69866	9.29934	9.4913	10.3116	13.4823	9.11844	Not cell cycle	0.518436
Atg14	679.817	-0.166545	0.114729	-1.45164	0.146601	0.345627	20.7893	15.1683	15.4194	15.8321	19.8094	26.1879	21.1569	Not cell cycle	0.271832
Atg16l1	1072.63	0.164856	0.0875405	1.8832	0.0596734	0.195982	35.7522	31.7328	31.5147	30.5199	33.5093	35.5116	33.0298	Not cell cycle	0.726377
Atg16l2	111.888	-0.214589	0.203342	-1.05531	0.291284	0.521038	2.8248	2.83577	2.82744	3.3987	3.7342	5.33634	3.66375	Not cell cycle	0.218018
Atg2a	1114.59	-0.149542	0.200687	-0.745151	0.456181	0.670758	10.3127	7.99345	13.0409	9.67804	10.9936	20.2314	9.77014	Not cell cycle	0.292656
Atg2b	1972.29	0.22159	0.122714	1.80574	0.0709589	0.219957	22.9212	22.2475	25.4825	24.3055	21.24	31.3212	20.8126	Not cell cycle	0.780415
Atg3	706.94	0.0600597	0.111163	0.540284	0.589001	0.767812	46.7125	44.5327	40.9717	43.7622	51.1995	52.4796	51.0364	Not cell cycle	0.590685
Atg4a	280.306	0.015819	0.128483	0.123121	0.902011	0.954057	16.5406	14.1269	16.3894	14.7995	17.2404	21.1616	17.1637	Not cell cycle	0.527915
Atg4b	1290.22	0.351401	0.119481	2.94107	0.00327086	0.0266785	22.6068	23.4537	24.5818	26.1134	23.9837	22.9842	20.8671	Not cell cycle	0.870279
Atg4c	162.831	-0.172558	0.198836	-0.86784	0.385482	0.610625	6.29009	4.62567	5.64384	6.6333	6.21347	10.6499	6.97251	Not cell cycle	0.264816
Atg4d	283.325	0.315181	0.142926	2.2052	0.0274404	0.118321	3.83507	2.93264	3.6339	3.27819	3.47979	3.64349	2.69873	Not cell cycle	0.851321
Atg5	823.091	-0.123243	0.101013	-1.22008	0.222436	0.443749	43.718	40.7648	41.1359	37.9576	52.376	54.4093	53.2782	Not cell cycle	0.327362
Atg7	319.49	0.0485766	0.129986	0.373705	0.708624	0.846586	10.2273	8.895	7.70932	8.66246	10.1147	11.3829	8.204	Not cell cycle	0.575832
Atg9a	419.58	0.0720829	0.117694	0.612462	0.540232	0.736124	7.3295	6.28799	7.79293	6.46064	7.63314	8.74695	6.64402	Not cell cycle	0.609046
Atic	2109.46	-0.169741	0.075408	-2.25097	0.0243873	0.109097	60.9972	50.6326	55.2921	51.2838	71.2978	81.6027	67.1433	Not cell cycle	0.2681
Atl1	248.829	0.161082	0.148464	1.08499	0.277928	0.507929	6.66703	5.37165	4.79925	4.90488	5.36664	6.22647	5.93877	Not cell cycle	0.721973
Atl3	2625.35	-0.0943879	0.090715	-1.04049	0.298113	0.527726	44.1146	35.5689	35.617	41.2837	47.0868	57.5321	45.154	Not cell cycle	0.368936
Atm	6519.42	0.620394	0.144871	4.2824	1.8489e-05	0.000489147	68.2388	89.0848	91.476	95.8914	64.6341	78.468	60.7483	Not cell cycle	0.947977
Atmin	865.721	-0.0209534	0.123024	-0.170319	0.864759	0.933935	16.8884	13.2367	13.4077	10.9108	16.2328	17.9418	14.5281	Not cell cycle	0.475593
Atn1	147.568	-0.389905	0.258782	-1.50669	0.131889	0.325441	2.2326	1.27024	1.86973	1.40278	1.57868	3.78533	2.44649	Not cell cycle	0.0924019
Atoh8	283.166	-0.45744	0.176729	-2.58837	0.00964321	0.058007	8.58109	6.25319	6.91694	6.53485	8.30749	15.4896	10.6903	Not cell cycle	0.0670996
Atox1	355.172	0.632761	0.212713	2.97471	0.00293263	0.0247186	119.321	109.55	132.446	131.933	126.001	88.3688	62.176	Not cell cycle	0.949321
Atp10a	310.55	-0.206033	0.131139	-1.57111	0.116158	0.301239	4.63879	4.66229	4.08785	4.50002	5.38192	7.03303	6.10147	Not cell cycle	0.229064
Atp11a	908.982	-0.102734	0.127468	-0.805961	0.420265	0.640953	9.0798	9.44571	9.68033	7.52651	9.72613	13.8383	10.613	Not cell cycle	0.359307
Atp11b	2101.66	0.33629	0.135679	2.47857	0.013191	0.0720395	55.8468	48.4569	53.8349	67.5575	50.5859	66.9678	45.4074	Not cell cycle	0.862815
Atp11c	2515.69	0.412336	0.117316	3.51476	0.000440158	0.005909	61.7104	67.0915	65.887	75.4171	57.9631	64.7956	61.9048	Not cell cycle	0.896328
Atp13a1	1240.36	0.114378	0.119167	0.959808	0.337152	0.565507	23.9575	20.5414	23.6035	18.6489	22.1307	29.6456	19.7612	Not cell cycle	0.663009
Atp13a2	1488.37	0.0690405	0.167074	0.413234	0.679435	0.827246	23.0231	18.257	29.0372	21.6998	26.2425	33.8028	19.0295	Not cell cycle	0.603523
Atp13a3	1900.52	0.121583	0.0831552	1.46212	0.143709	0.341877	34.0909	30.3895	28.8099	31.3123	31.5969	40.1272	31.4048	Not cell cycle	0.673981
Atp13a4	286.533	-0.332862	0.162892	-2.04345	0.0410077	0.1543	6.97103	6.04703	5.00011	5.02213	6.86373	11.1206	8.09909	Not cell cycle	0.120988
Atp1a1	10104.7	-0.0444042	0.0996193	-0.445738	0.655786	0.812073	199.99	164.814	206.799	186.681	244.711	267.674	192.786	Not cell cycle	0.44014
Atp1a2	1110.32	-0.0753915	0.102455	-0.735852	0.461821	0.675271	16.195	13.6543	14.7858	15.4328	18.844	17.6844	17.967	Not cell cycle	0.394387
Atp1b1	3287.01	0.477445	0.103803	4.59954	4.23424e-06	0.000157233	131.016	120.726	129.255	147.7	116.982	118.995	104.89	Not cell cycle	0.917152
Atp1b2	981.846	-0.251127	0.169809	-1.47888	0.139173	0.335787	24.7172	23.7073	23.4249	19.7227	24.0535	47.1458	26.598	Not cell cycle	0.183983
Atp1b3	2840.08	0.0557282	0.0852905	0.653393	0.513503	0.715842	165.475	142.039	153.225	161.557	180.677	190.558	170.08	Not cell cycle	0.585311
Atp23	157.378	-0.334316	0.177785	-1.88045	0.0600463	0.196638	19.8428	18.6824	14.4359	14.0168	24.6163	27.1595	23.8028	Not cell cycle	0.119719
Atp2a2	4481.32	0.0932117	0.0746395	1.24883	0.211729	0.431554	90.94	80.8122	81.5225	77.5646	87.6073	108.58	81.6072	Not cell cycle	0.636065
Atp2a3	304.686	-0.107245	0.138502	-0.774318	0.438743	0.655595	4.21404	4.34054	4.00887	3.66512	4.50624	5.65702	5.30749	Not cell cycle	0.350948
Atp2b1	6365.15	-0.140162	0.0936495	-1.49667	0.134479	0.328967	91.3695	84.9313	82.0042	88.4905	99.7551	126.176	118.355	Not cell cycle	0.304374
Atp2b3	69.611	-0.247842	0.281068	-0.881786	0.377893	0.604235	1.46799	0.764904	1.30897	0.898304	1.32648	2.18485	1.42537	Not cell cycle	0.186147
Atp2b4	2819.45	0.471373	0.120159	3.92291	8.74847e-05	0.00167158	26.8451	31.2872	32.3988	29.1765	23.8829	33.6316	21.7857	Not cell cycle	0.915584
Atp2c1	2313.99	-0.0485043	0.101776	-0.476579	0.633662	0.798155	73.4535	58.5461	59.5338	55.5802	79.4751	75.1664	72.7107	Not cell cycle	0.434095
Atp4a	59.9408	0.476784	0.34516	1.38134	0.167175	0.374847	1.35958	0.823308	1.95267	1.42922	1.55086	0.864092	1.0982	Not cell cycle	0.916928
Atp5a1	9140.36	0.111521	0.0913534	1.22077	0.222173	0.443518	333.516	275.266	299.496	269.318	342.925	333.009	289.233	Not cell cycle	0.659651
Atp5b	11451.3	0.174559	0.0879639	1.98444	0.0472071	0.168235	653.962	562.324	569.886	532.639	643.197	620.768	574.762	Not cell cycle	0.735707
Atp5c1	4878.28	-0.0608359	0.108809	-0.559107	0.576089	0.759459	672.575	556.205	510.907	500.463	703.573	681.861	716.605	Not cell cycle	0.415958
Atp5d	1488.7	0.223101	0.11323	1.97033	0.0488002	0.172436	128.306	110.177	104.483	128.262	128.325	117.916	101.663	Not cell cycle	0.781982
Atp5e	174.144	1.13694	0.239701	4.74314	2.10434e-06	9.38184e-05	264.325	195.941	221.747	149.264	147.554	97.8577	98.9541	Not cell cycle	0.984251
Atp5f1	3465.63	0.39577	0.129812	3.04879	0.00229765	0.0206458	248.381	223.793	215.532	221.491	232.604	180.872	200.206	Not cell cycle	0.889834
Atp5g1	1112.07	0.182961	0.102867	1.77862	0.0753015	0.228542	176.218	132.446	147.209	158.524	184.855	177.994	132.772	Not cell cycle	0.74541
Atp5g2	1321.61	0.289191	0.135681	2.1314	0.0330564	0.133716	224.211	201.112	184.86	179.833	219.61	187.087	180.79	Not cell cycle	0.835274
Atp5g3	347.202	-0.0502862	0.169898	-0.295979	0.767246	0.881637	100.3	81.7711	81.4921	83.7992	135.883	106.074	87.5664	Not cell cycle	0.431408
Atp5h	2535.46	0.221886	0.119645	1.85454	0.0636626	0.204293	856.049	790.452	754.67	770.765	792.541	714.899	888.222	Not cell cycle	0.780863
Atp5j	980.732	0.183707	0.113178	1.62318	0.104552	0.282026	299.763	256.404	267.185	263.691	311.388	251.926	257.888	Not cell cycle	0.746156
Atp5j2	753.605	0.453404	0.148622	3.05071	0.002283	0.0205726	382.317	365.258	333.127	318.217	366.797	278.341	269.319	Not cell cycle	0.909763
Atp5k	55.474	0.495466	0.33951	1.45935	0.144467	0.342959	102.696	109.729	115.719	92.5348	120.479	50.9182	105.068	Not cell cycle	0.9226
Atp5l	572.37	0.177519	0.111419	1.59326	0.111103	0.292487	278.556	245.677	246.023	241.57	281.133	268.941	257.347	Not cell cycle	0.739588
Atp5o	1573.83	0.10339	0.101449	1.01914	0.308139	0.538729	273.596	234.189	236.13	227.424	292.737	276.279	236.35	Not cell cycle	0.649873
Atp5s	184.117	-0.286675	0.215296	-1.33153	0.183013	0.396762	24.6316	15.3217	13.8565	16.7552	22.7665	23.35	30.4056	Not cell cycle	0.152859
Atp5sl	571.679	-0.077162	0.09751	-0.791324	0.428755	0.647842	24.1017	24.6191	24.1562	23.4655	28.1705	30.7007	24.7765	Not cell cycle	0.392073
Atp6ap1	1789.49	0.105354	0.107742	0.977835	0.328156	0.558469	70.244	63.0404	59.4685	63.3647	77.3489	68.6088	65.7669	Not cell cycle	0.652485
Atp6ap2	1169.8	0.318731	0.128686	2.4768	0.0132566	0.0722748	83.4101	66.0608	66.3503	64.2875	75.39	62.4493	63.7104	Not cell cycle	0.853038
Atp6v0a1	752.334	-0.106319	0.163238	-0.651314	0.514844	0.716743	15.3745	13.5018	19.6581	14.4363	18.4043	25.4249	15.0327	Not cell cycle	0.353859
Atp6v0a2	767.091	-0.115677	0.0941528	-1.22861	0.219217	0.439827	11.9405	11.1418	10.7125	10.1217	13.7106	16.0313	12.7495	Not cell cycle	0.338782
Atp6v0b	873.646	0.227442	0.100745	2.2576	0.0239706	0.107834	83.3916	68.8727	75.4456	71.1918	78.8978	78.4432	70.2754	Not cell cycle	0.786759
Atp6v0c	2010.44	0.258468	0.116608	2.21655	0.0266538	0.116108	180.769	174.504	166.542	168.452	183.033	158.732	169.756	Not cell cycle	0.812211
Atp6v0d1	924.851	0.278211	0.109333	2.54463	0.0109394	0.0631431	64.9912	52.9444	61.6245	64.0281	61.9848	64.3952	51.974	Not cell cycle	0.828109
Atp6v0e	1223.37	0.277132	0.121632	2.27845	0.0226995	0.104093	275.144	234.151	235.801	249.188	282.736	217.113	212.235	Not cell cycle	0.827437
Atp6v0e2	587.673	0.102842	0.12478	0.824185	0.409834	0.632196	28.2142	21.7276	25.3128	20.0379	29.044	27.4818	23.1729	Not cell cycle	0.648903
Atp6v1a	1627.3	0.183707	0.0973822	1.88645	0.0592342	0.195084	43.439	38.5104	39.1891	39.0805	44.5096	41.7084	38.8798	Not cell cycle	0.746082
Atp6v1b2	1320.52	-0.0835741	0.0843883	-0.990353	0.322002	0.552282	42.866	36.8191	36.4387	38.0973	47.3056	56.0038	42.6161	Not cell cycle	0.383714
Atp6v1c1	745.075	0.201715	0.109627	1.84001	0.0657666	0.20847	45.2507	40.4924	37.4941	42.1758	45.7503	43.9538	39.7811	Not cell cycle	0.763174
Atp6v1c2	18.8416	-1.06108	0.58979	-1.79908	0.0720053	0.222017	2.66731	0.569281	0.570572	0.433458	2.14794	2.86293	2.34546	Not cell cycle	0.00485147
Atp6v1d	1710.15	0.44734	0.110959	4.0316	5.53994e-05	0.00116484	64.855	63.4763	59.8142	63.7804	52.9532	53.0437	58.7831	Not cell cycle	0.907897
Atp6v1e1	1413.12	0.230538	0.100708	2.28917	0.0220696	0.101982	129.036	109.146	110.545	111.244	120.778	113.349	113.441	Not cell cycle	0.789819
Atp6v1f	618.405	0.0311522	0.107109	0.290846	0.771169	0.883552	96.1819	81.9567	84.5142	87.437	102.452	99.3458	94.0041	Not cell cycle	0.551575
Atp6v1g1	1011.43	0.206452	0.10515	1.9634	0.0496001	0.174155	119.398	119.423	119.736	114.324	127.611	122.225	118.245	Not cell cycle	0.768025
Atp6v1g2	48.5353	-0.366612	0.273542	-1.34024	0.180168	0.392656	3.32592	4.20397	2.31867	2.27625	5.03819	4.64757	4.63856	Not cell cycle	0.102254
Atp6v1h	1447.57	0.387373	0.105055	3.68735	0.000226604	0.00346014	126.286	119.052	112.44	112.031	113.299	106.69	101.825	Not cell cycle	0.886849
Atp7a	2347.56	0.0161259	0.078899	0.204386	0.838052	0.919127	52.7189	49.2813	50.0589	49.3141	53.9233	68.8093	56.2886	Not cell cycle	0.528586
Atp7b	106.559	0.279729	0.210121	1.33127	0.183099	0.396846	1.20566	1.18074	1.59682	1.47622	1.279	1.85371	0.976122	Not cell cycle	0.829004
Atp8a1	1909.86	0.165297	0.110202	1.49995	0.133627	0.327496	33.2025	29.1507	40.569	29.2429	32.4583	42.6987	27.6217	Not cell cycle	0.726974
Atp8a2	297.799	-0.318933	0.17658	-1.80616	0.0708931	0.219942	2.12218	1.94455	2.20882	2.43248	2.96448	5.07678	2.47446	Not cell cycle	0.129497
Atp8b1	80.6145	-0.22702	0.254837	-0.890844	0.373013	0.599752	1.42576	1.06651	0.909563	1.37645	1.25945	1.74957	1.96013	Not cell cycle	0.205777
Atp8b2	4729.49	-0.123857	0.0753255	-1.64429	0.100115	0.274011	67.347	58.2813	61.1235	57.0865	77.9874	89.8712	68.5736	Not cell cycle	0.326467
Atp8b5	146.292	0.0248702	0.175259	0.141906	0.887154	0.946425	4.32578	2.9736	2.92021	3.0887	3.86014	5.12991	3.57595	Not cell cycle	0.541872
Atp9a	1262.81	0.0480399	0.140116	0.342858	0.731705	0.860802	25.5581	19.8961	25.5587	25.0542	31.666	30.3439	21.4207	Not cell cycle	0.575086
Atp9b	3628.46	-0.044462	0.0790223	-0.562652	0.573672	0.75816	63.9176	57.847	57.2618	53.8033	64.1088	81.868	69.6557	Not cell cycle	0.440066
Atpaf1	523.05	0.398819	0.143082	2.78734	0.0053143	0.0381916	43.4037	45.0471	25.3724	31.498	31.4214	26.328	28.7697	Not cell cycle	0.891029
Atpaf2	525.627	0.505418	0.133199	3.79446	0.000147963	0.00251014	27.5938	28.1287	27.8166	31.4359	25.6955	23.3607	22.5742	Not cell cycle	0.924989
Atpif1	4271.48	-0.00690119	0.136741	-0.050469	0.959749	0.981316	2370.55	1971.1	1859.23	2077.46	2311.22	2238.68	2891.21	Not cell cycle	0.493506
Atr	8022.25	0.800122	0.129264	6.18985	6.02206e-10	9.88507e-08	127.175	145.34	158.126	164.294	104.516	109.584	95.9166	Not cell cycle	0.968503
Atraid	1107.31	0.182001	0.11981	1.51909	0.128741	0.320741	170.04	120.513	142.963	153.112	156.1	148.126	162.811	Not cell cycle	0.744216
Atrip	210.217	0.339947	0.178208	1.90758	0.0564449	0.189176	9.43403	7.84264	6.05655	7.62664	5.86137	9.3442	6.16898	Not cell cycle	0.864383
Atrn	2412.38	-0.0494409	0.0794776	-0.622073	0.533894	0.731004	26.0187	22.2311	22.0031	20.9655	26.1075	32.1484	26.1881	Not cell cycle	0.43305
Atrnl1	1903.68	0.149029	0.0902833	1.65068	0.098804	0.272007	27.1287	26.1512	27.6667	26.6578	27.6829	34.4013	25.7957	Not cell cycle	0.708464
Atrx	6543.47	-0.41457	0.117853	-3.51768	0.000435334	0.00587152	92.3422	82.4793	68.9686	72.8416	102.251	149.615	131.599	Not cell cycle	0.0817286
Atxn1	369.971	-0.506038	0.159246	-3.1777	0.00148446	0.0150477	2.66714	2.46343	2.33151	2.17924	3.35857	5.43545	3.23609	Not cell cycle	0.0534408
Atxn10	2378.05	0.463586	0.11171	4.14989	3.32634e-05	0.00079028	115.302	114.411	127.241	123.329	111.544	104.307	94.1356	Not cell cycle	0.913196
Atxn1l	1046.04	-0.0307861	0.0876334	-0.351306	0.725359	0.857285	10.4604	8.58354	9.35624	9.55775	10.736	13.261	10.6434	Not cell cycle	0.460591
Atxn2	986.608	-0.203695	0.166149	-1.22598	0.220207	0.441055	18.5453	15.9044	16.5544	16.6789	16.795	33.5329	19.3586	Not cell cycle	0.23093
Atxn2l	594.576	-0.331794	0.210537	-1.57594	0.115039	0.299536	10.9273	7.29505	8.06097	7.92072	9.38917	20.158	9.08806	Not cell cycle	0.12166
Atxn3	996.133	-0.491107	0.108712	-4.51749	6.2576e-06	0.000213691	29.7705	33.4186	29.8801	24.6029	37.9133	49.5946	39.8157	Not cell cycle	0.0572474
Atxn7	732.843	-0.48879	0.143179	-3.41384	0.000640537	0.00781466	10.0635	8.44545	9.40239	7.16362	11.5228	17.8327	13.3638	Not cell cycle	0.0577698
Atxn7l1	111.756	-0.493746	0.239145	-2.06463	0.0389577	0.149335	4.23369	3.43541	3.26456	3.63267	3.64357	8.07885	5.67093	Not cell cycle	0.0562771
Atxn7l2	131.974	-0.23659	0.18481	-1.28018	0.200482	0.417646	3.31385	3.90371	3.52168	2.98674	4.45289	5.23987	3.65733	Not cell cycle	0.196373
Atxn7l3	827.454	-0.0374479	0.103348	-0.362349	0.717091	0.851911	13.9868	12.0687	12.7339	11.3091	15.7274	17.0573	12.599	Not cell cycle	0.450888
Atxn7l3b	1502.97	-0.0283618	0.0921063	-0.307925	0.75814	0.875867	34.2634	33.6628	36.0613	32.4369	40.4938	47.6227	36.6478	Not cell cycle	0.464845
AU015836	4379.86	-0.201528	0.0992208	-2.03111	0.0422441	0.157313	311.063	289.059	250.183	283.427	339.604	356.073	440.287	Not cell cycle	0.232796
AU019823	914.225	0.187068	0.10535	1.77568	0.075785	0.229644	38.2256	30.5041	32.493	33.6961	30.5965	39.7027	36.4287	Not cell cycle	0.748619
AU021092	281.926	0.20707	0.17438	1.18747	0.235044	0.457884	20.0293	18.9474	23.6093	22.2121	25.0297	19.141	20.5499	Not cell cycle	0.768398
AU022252	828.559	-0.124857	0.13678	-0.912833	0.361331	0.588767	12.0623	8.96178	7.75561	7.5632	10.7812	13.3488	11.1624	Not cell cycle	0.324974
AU022751	231.134	0.620051	0.161332	3.84333	0.000121377	0.00215923	8.45147	8.23376	9.53543	7.73339	7.25603	6.60012	5.30061	Not cell cycle	0.947828
AU040320	1014.6	0.442362	0.118416	3.73567	0.000187219	0.00299578	20.7771	18.9205	21.692	22.1771	19.0297	20.96	15.2113	Not cell cycle	0.906105
AU041133	218.425	0.0860362	0.143406	0.59995	0.54854	0.742054	16.681	14.0448	14.396	14.1184	14.4294	20.7168	17.0715	Not cell cycle	0.62681
Auh	258.482	-0.0517866	0.133857	-0.386881	0.698844	0.839275	18.5806	14.1686	15.7094	15.0188	18.211	19.1596	16.198	Not cell cycle	0.429691
Aunip	234.448	0.52264	0.176044	2.9688	0.00298964	0.0251224	16.1989	21.7728	20.9174	21.7702	17.3868	17.7871	16.4455	Not cell cycle	0.929094
Aup1	1040.12	0.162916	0.098382	1.65596	0.0977307	0.270704	43.8946	38.2182	43.2204	38.3201	43.8974	44.1688	40.8199	Not cell cycle	0.724586
Aurkaip1	933.077	0.260153	0.118251	2.20001	0.0278063	0.119507	100.01	97.7995	96.5694	88.0874	103.953	88.7035	90.0998	Not cell cycle	0.813927
Aurkc	18.9057	-0.706751	0.592308	-1.19321	0.232785	0.455018	2.47092	0.97328	0.187694	1.36883	1.40506	3.02236	2.24027	Not cell cycle	0.0235856
Auts2	319.33	-0.524817	0.257999	-2.03418	0.0419333	0.156438	4.6586	12.3607	17.1138	6.62374	3.96451	17.9194	4.55327	Not cell cycle	0.0498582
AV320801	711.11	0.0187762	0.189324	0.0991748	0.920999	0.962442	41.1002	31.9114	21.9166	21.6317	28.7473	37.4857	36.5001	Not cell cycle	0.532766
Aven	76.8816	0.275524	0.217667	1.26581	0.205582	0.424173	17.391	14.0369	13.7655	15.8487	14.1968	15.6295	16.0672	Not cell cycle	0.826317
Avl9	2655.88	0.0271803	0.091596	0.296741	0.766664	0.881234	44.3712	44.7009	44.9496	50.2828	51.3708	60.3682	49.826	Not cell cycle	0.545529
Avpi1	90.191	-0.0114022	0.256292	-0.0444892	0.964514	0.983374	11.5471	9.07721	8.02431	6.19374	11.9114	8.60187	10.0366	Not cell cycle	0.48761
Avpr1a	176.683	-0.158226	0.156145	-1.01333	0.310903	0.541541	5.55838	4.56632	5.24144	5.18962	7.29464	6.94022	6.31153	Not cell cycle	0.282505
AW146154	223.783	-0.174507	0.165072	-1.05716	0.29044	0.520006	9.23329	7.78797	7.1984	8.23117	8.37116	13.7053	11.4278	Not cell cycle	0.263323
AW209491	312.338	-0.144748	0.133303	-1.08586	0.277542	0.50743	20.1303	15.7284	13.5473	15.6105	21.4408	22.1689	20.3045	Not cell cycle	0.299149
AW549877	1504.8	-0.0835586	0.0987962	-0.845767	0.397683	0.622173	38.6794	35.2219	31.0811	33.5396	38.3385	49.3054	44.4082	Not cell cycle	0.383789
AW554918	597.214	-0.0261722	0.124939	-0.20948	0.834074	0.917214	22.1573	22.0594	21.8894	23.2156	20.3127	27.9944	29.0718	Not cell cycle	0.467756
Axdnd1	45.2594	-0.549056	0.323383	-1.69785	0.0895357	0.255934	3.06795	1.46396	1.61513	2.63128	5.0022	3.83036	4.37163	Not cell cycle	0.045156
Axin1	1673.93	0.147451	0.103959	1.41835	0.156088	0.359314	47.2414	39.1629	47.7205	43.8362	49.0362	54.1013	42.0324	Not cell cycle	0.706523
Axin2	497.486	-0.0841685	0.177736	-0.473559	0.635814	0.799194	9.59575	7.86224	12.0384	7.4491	10.2015	15.1938	9.44387	Not cell cycle	0.382893
Axl	4413.09	-0.15889	0.0841339	-1.88854	0.0589539	0.194604	79.9148	72.2082	73.1346	76.6291	104.881	104.462	91.4126	Not cell cycle	0.281609
AY074887	18.4579	0.213979	0.43671	0.48998	0.624148	0.791558	3.16842	2.60285	2.95021	4.42097	2.84195	4.87526	3.45565	Not cell cycle	0.773996
Azi2	1226.15	-0.155655	0.0860848	-1.80815	0.0705827	0.219262	61.3933	55.5549	58.6427	54.4121	72.746	79.4535	73.5221	Not cell cycle	0.285416
Azin1	2310.98	-0.0731591	0.0756962	-0.966484	0.333802	0.562988	77.1646	67.4009	66.6152	70.3496	87.2167	95.9147	84.7236	Not cell cycle	0.39797
Azin2	82.083	-0.0540042	0.25705	-0.210093	0.833595	0.917214	3.8893	2.01219	2.07478	2.12361	2.68943	3.36388	3.50285	Not cell cycle	0.426108
B130006D01Rik	30.7632	-0.618846	0.396256	-1.56173	0.118351	0.304579	0.925744	0.946068	0.880472	0.772739	1.17536	2.88407	1.03694	Not cell cycle	0.0334378
B230118H07Rik	398.093	0.403728	0.133703	3.0196	0.00253112	0.0221454	76.8335	72.5103	66.6471	70.4982	71.0793	60.6912	65.6214	Not cell cycle	0.89379
B230217C12Rik	48.8173	0.177302	0.269423	0.658083	0.510485	0.713355	5.62923	4.50416	3.56324	5.83586	5.31033	4.73123	4.51573	Not cell cycle	0.739364
B230219D22Rik	1589.53	-0.0643641	0.0808958	-0.795642	0.42624	0.645462	41.7971	39.3201	38.9152	39.2973	48.7084	53.3687	47.9738	Not cell cycle	0.411106
B230307C23Rik	60.8433	0.2109	0.282126	0.747539	0.454738	0.669387	9.01745	12.3993	9.56461	9.1575	9.79636	15.2038	7.45322	Not cell cycle	0.771309
B2m	3593.86	-0.161923	0.10966	-1.4766	0.139784	0.336418	1107.34	950.174	941.556	1029.55	1369.51	1232.36	840.332	Not cell cycle	0.27728
B3galnt1	353.7	-0.0611134	0.131202	-0.465795	0.641362	0.802734	23.1991	19.3366	20.4236	23.2687	28.0242	26.9798	25.2845	Not cell cycle	0.415584
B3galnt2	1153.77	0.0240898	0.101685	0.236905	0.812731	0.90754	31.7634	26.3798	29.7508	31.4876	35.4083	40.0927	31.7204	Not cell cycle	0.540827
B3galt1	129.281	-0.652238	0.199549	-3.26856	0.00108095	0.0117489	2.7245	1.90683	2.05238	2.59968	3.54365	5.70698	3.99615	Not cell cycle	0.0297059
B3galt4	45.103	0.249037	0.322704	0.77172	0.440281	0.65705	2.37953	2.01128	2.91442	1.83656	2.82221	2.52975	1.48903	Not cell cycle	0.804075
B3galt6	151.489	0.318985	0.181281	1.75962	0.0784719	0.234782	4.89548	4.40931	5.40795	4.30445	4.99747	4.91909	3.78075	Not cell cycle	0.853262
B3gat3	860.512	-0.079064	0.105121	-0.752127	0.451975	0.667087	39.0933	33.4171	33.5095	33.8697	45.0854	42.8697	41.5297	Not cell cycle	0.390357
B3glct	354.728	0.371079	0.13742	2.70033	0.00692699	0.0461108	8.82029	7.80346	7.86784	7.36774	8.07609	6.87858	6.70807	Not cell cycle	0.880057
B3gnt2	341.753	-0.302839	0.165393	-1.83103	0.0670964	0.211559	11.7206	9.02629	9.20739	11.3836	18.8275	16.3516	11.6715	Not cell cycle	0.140917
B3gnt5	54.1957	-0.57472	0.305528	-1.88107	0.0599617	0.196517	1.8696	1.75797	1.20062	1.20343	1.9268	2.26585	3.81523	Not cell cycle	0.0406031
B3gnt7	48.3718	-0.580362	0.385891	-1.50395	0.132593	0.326031	0.675124	1.1444	0.710005	1.52363	1.41645	2.9713	1.31736	Not cell cycle	0.0395581
B3gnt8	75.9368	0.391446	0.253319	1.54527	0.122281	0.311087	4.39159	4.14262	4.13231	3.44704	4.5514	2.9749	3.14259	Not cell cycle	0.888267
B3gnt9	159.62	-0.0957866	0.169625	-0.564697	0.57228	0.757013	4.45854	3.89948	4.66414	5.13926	5.58831	6.43497	4.9204	Not cell cycle	0.366995
B3gntl1	320.666	-0.605873	0.148748	-4.07314	4.63827e-05	0.00101823	11.5261	8.81362	8.00995	7.92362	13.31	20.2679	16.2557	Not cell cycle	0.0348559
B4galnt1	823.393	-0.209107	0.116841	-1.78967	0.0735074	0.225151	24.9328	19.256	23.7366	20.123	27.1583	36.6906	26.2755	Not cell cycle	0.225034
B4galnt4	58.5447	-1.05516	0.309794	-3.40602	0.000659176	0.0079747	0.958556	0.531121	0.634455	1.00066	1.51981	2.87783	1.5445	Not cell cycle	0.00492611
B4galt1	1205.41	-0.107543	0.118844	-0.904907	0.365515	0.592593	20.2096	20.2739	23.2034	22.8676	25.9301	34.6305	23.7264	Not cell cycle	0.3505
B4galt2	380.497	0.024457	0.144073	0.169754	0.865204	0.934001	15.1526	10.0213	9.85042	10.0309	13.1684	13.9148	11.2166	Not cell cycle	0.541349
B4galt3	631.977	-0.161876	0.149837	-1.08035	0.279988	0.510145	18.5494	15.0293	21.1715	14.2318	21.0303	27.8661	19.2502	Not cell cycle	0.277355
B4galt4	303.83	0.177013	0.180918	0.978418	0.327868	0.558364	19.5233	20.9699	24.4892	18.939	29.0272	20.7505	19.6909	Not cell cycle	0.739066
B4galt5	523.536	0.260956	0.128749	2.02686	0.042677	0.158313	8.15713	8.40928	9.93136	9.15139	8.36983	10.3259	8.03379	Not cell cycle	0.814674
B4galt6	112.262	-0.206343	0.214887	-0.96024	0.336935	0.565466	1.93185	1.31694	1.68348	1.43079	1.73405	2.99095	1.83706	Not cell cycle	0.228691
B4galt7	597.768	0.227567	0.108837	2.0909	0.0365373	0.143146	26.2354	23.306	25.2914	25.4886	25.914	25.574	24.2755	Not cell cycle	0.786908
B4gat1	143.524	0.195441	0.230162	0.849143	0.395802	0.620292	7.40615	4.68365	7.47689	4.82284	7.21951	6.9582	4.62574	Not cell cycle	0.756904
B630019K06Rik	159.131	-0.229969	0.16795	-1.36928	0.170913	0.379238	4.65935	3.83485	3.85139	3.52166	4.59524	6.74206	5.01463	Not cell cycle	0.20309
B9d1	83.7753	0.175457	0.211914	0.82796	0.407693	0.630468	14.1039	12.2519	11.621	10.0697	11.8296	13.2478	12.2778	Not cell cycle	0.736752
B9d2	75.0947	0.00218587	0.225852	0.00967832	0.992278	0.995945	7.36303	5.77835	6.50655	5.01585	6.70859	7.3129	8.11021	Not cell cycle	0.50612
Babam1	627.052	0.131229	0.117632	1.11559	0.264599	0.492733	45.166	40.0103	41.8381	44.5265	49.3645	45.0705	45.3931	Not cell cycle	0.686894
Babam2	434.93	0.190873	0.136824	1.39502	0.16301	0.369072	30.958	24.3687	29.0041	30.9799	31.1384	28.2101	27.6069	Not cell cycle	0.751306
Bace1	548.991	-0.149999	0.114237	-1.31306	0.189164	0.404037	7.31112	6.73734	8.23177	6.96103	9.0385	10.7386	9.03912	Not cell cycle	0.291685
Bace2	114.962	-0.274254	0.210601	-1.30224	0.192834	0.408789	2.92321	2.25062	2.17055	2.69759	4.22724	3.24073	3.28507	Not cell cycle	0.162785
Bach1	541.693	-0.350089	0.11293	-3.10004	0.00193495	0.0184857	8.05746	7.39737	7.09531	7.22737	9.69925	13.8223	10.6284	Not cell cycle	0.111285
Bach2	195.684	-0.392786	0.212868	-1.84521	0.0650074	0.207018	1.79647	1.66575	1.84141	1.68996	2.0158	4.20939	2.52384	Not cell cycle	0.0903866
Bad	215.486	-0.00465819	0.154607	-0.0301292	0.975964	0.988071	13.3752	12.0817	10.6026	12.0634	15.5	12.7903	11.2946	Not cell cycle	0.496417
Bag1	2125.99	0.0808611	0.089382	0.904669	0.365641	0.592593	309.291	270.637	279.531	269.181	303.619	324.192	326.879	Not cell cycle	0.621063
Bag2	690.989	-0.0152544	0.125292	-0.121751	0.903096	0.955018	109.308	90.2734	73.3604	67.5003	95.075	125.444	128.244	Not cell cycle	0.482609
Bag4	1624.12	0.132035	0.0798093	1.65438	0.0980508	0.271019	40.5393	36.3383	35.2022	34.3095	37.8738	44.4586	37.8095	Not cell cycle	0.68861
Bag5	458.318	0.0885645	0.126099	0.702343	0.482465	0.69187	25.5616	25.3159	25.6048	26.4293	30.6845	28.1473	26.9435	Not cell cycle	0.629646
Bag6	2727.51	-0.0140233	0.197534	-0.0709919	0.943404	0.973201	43.2099	38.0182	58.7023	36.1417	42.1931	78.0526	39.0539	Not cell cycle	0.483878
Bahcc1	422.252	-0.829998	0.438377	-1.89334	0.058312	0.193178	2.05353	1.51607	2.13538	1.19373	2.1983	6.79096	2.27444	Not cell cycle	0.0126885
Bahd1	862.573	0.177849	0.136814	1.29993	0.193625	0.410043	12.5903	11.5135	13.3834	10.5989	11.7362	16.5746	9.92392	Not cell cycle	0.739961
Baiap2	770.548	0.732551	0.202937	3.60974	0.000306504	0.00443869	17.1509	21.5469	29.3525	29.0875	19.2411	19.4579	14.8724	Not cell cycle	0.961263
Baiap2l1	193.55	0.182414	0.18089	1.00842	0.313251	0.543611	5.28237	5.58961	6.41934	6.82116	5.86912	8.10035	5.30849	Not cell cycle	0.744962
Baiap3	113.692	-0.302957	0.294783	-1.02773	0.304077	0.534224	2.51067	1.66098	1.1407	0.8844	2.32588	2.57537	1.59305	Not cell cycle	0.140767
Bak1	362.514	-0.0646314	0.129009	-0.500983	0.616383	0.786125	9.01822	7.95317	9.22979	8.51252	11.5913	11.2678	9.10812	Not cell cycle	0.410584
Bambi	261.083	-0.122458	0.152941	-0.800683	0.423315	0.643256	5.21243	5.1206	3.92466	4.70894	5.46252	6.47004	6.47248	Not cell cycle	0.329004
Banf1	689.56	0.48983	0.156534	3.12922	0.00175272	0.0170953	92.7671	100.577	99.9813	113.67	103.389	78.4058	78.6123	Not cell cycle	0.920585
Banp	759.154	0.133103	0.144088	0.923759	0.355612	0.583928	16.999	19.6983	19.7401	18.8586	18.3881	21.3311	18.4548	Not cell cycle	0.690402
Bap1	1459.19	0.0375959	0.0845254	0.444788	0.656473	0.812645	33.7057	31.163	33.2239	30.2362	36.2134	42.1628	33.4134	Not cell cycle	0.559561
Basp1	6743.45	-0.0652609	0.074583	-0.875011	0.381568	0.608227	370.225	329.783	347.242	320.461	402.438	444.039	411.734	Not cell cycle	0.410061
Bax	456.029	0.10547	0.140667	0.74978	0.453387	0.668032	57.4814	47.3997	40.2714	42.9394	55.496	49.757	46.6674	Not cell cycle	0.65256
Baz1a	1989.9	0.687999	0.13187	5.21725	1.81598e-07	1.24914e-05	42.7873	45.8979	46.4074	55.5795	35.1297	35.845	36.049	Not cell cycle	0.956561
Baz1b	3594.76	0.049986	0.0828483	0.603344	0.54628	0.740801	47.1853	46.1161	47.0885	47.2291	48.9595	62.5047	50.6215	Not cell cycle	0.577474
Baz2a	2801.54	0.175365	0.177898	0.98576	0.324251	0.554887	24.537	21.9306	29.3834	24.6025	20.3108	39.6195	20.559	Not cell cycle	0.736602
Baz2b	1762.17	-0.453766	0.130866	-3.46742	0.000525484	0.00675321	23.184	19.7722	19.1986	18.9359	25.3602	43.8283	31.1363	Not cell cycle	0.0684431
Bbc3	149.859	-0.256871	0.165244	-1.5545	0.120066	0.307673	5.00484	3.49778	3.84456	3.6028	5.52538	6.44029	4.98111	Not cell cycle	0.178236
Bbip1	462.778	0.287741	0.130422	2.20623	0.027368	0.118136	32.0383	27.7932	25.5318	26.5617	29.5474	25.8825	26.5649	Not cell cycle	0.834378
Bbof1	105.844	0.692842	0.224829	3.08164	0.00205865	0.0191729	10.0255	8.84053	7.41985	10.614	8.06959	6.49997	5.88235	Not cell cycle	0.957307
Bbox1	535.05	0.4046	0.156878	2.57908	0.00990631	0.0589603	22.4649	16.0118	16.8542	18.0651	17.7841	13.8842	17.1903	Not cell cycle	0.894387
Bbs1	254.596	0.149652	0.157384	0.950872	0.341669	0.570134	4.15308	3.6255	3.90307	2.92663	4.06926	4.3387	3.19406	Not cell cycle	0.70936
Bbs10	196.059	0.319957	0.168424	1.89971	0.0574707	0.191459	9.30428	10.2908	7.25191	8.38252	7.95989	8.91469	8.35195	Not cell cycle	0.853784
Bbs12	98.3096	-0.44511	0.211629	-2.10326	0.0354429	0.14019	4.91023	2.88796	3.95138	4.27324	6.21758	6.91426	6.72516	Not cell cycle	0.0708315
Bbs4	544.042	-0.233518	0.135694	-1.72092	0.0852654	0.247492	29.4033	21.8164	19.9462	21.0456	29.5599	32.4812	33.8906	Not cell cycle	0.199134
Bbs5	139.4	-0.083078	0.184118	-0.451221	0.65183	0.809773	22.5088	16.56	15.3473	18.8515	23.7358	22.508	22.7308	Not cell cycle	0.38446
Bbs7	467.153	0.556411	0.175339	3.17334	0.00150698	0.0152333	20.9343	22.463	27.7471	31.9259	20.6373	24.8325	19.295	Not cell cycle	0.936259
Bbs9	1872.24	0.0241679	0.0984914	0.245381	0.806162	0.903133	57.5287	52.4485	52.881	54.2284	58.4033	63.1251	66.4477	Not cell cycle	0.540902
Bbx	8278.41	0.248642	0.0875797	2.83904	0.00452492	0.0336399	132.165	148.482	143.416	135.883	133.431	152.436	129.356	Not cell cycle	0.803329
BC003331	1070.65	-0.133427	0.100255	-1.33088	0.183229	0.396846	52.2325	44.6789	41.1683	44.9487	56.59	62.9132	58.2899	Not cell cycle	0.313032
BC003965	473.602	0.067287	0.118981	0.565528	0.571715	0.756473	15.1167	13.813	13.6604	13.6412	16.6088	15.5536	15.7153	Not cell cycle	0.601284
BC004004	1388.13	0.469709	0.118027	3.97967	6.90106e-05	0.00139616	114.097	99.5539	103.539	112.058	103.107	85.7921	86.21	Not cell cycle	0.915211
BC005537	3291.81	-0.00779532	0.112666	-0.0691898	0.944839	0.973897	55.7194	49.6767	52.8684	52.3598	53.9418	83.3581	54.306	Not cell cycle	0.492611
BC005561	1514.68	-0.0820034	0.121455	-0.675175	0.499565	0.704844	46.8257	35.4388	32.4804	36.7095	39.5103	58.1449	47.3619	Not cell cycle	0.385804
BC005624	844.739	0.528845	0.142583	3.70903	0.000208057	0.00325803	47.1168	50.1254	50.6999	52.7462	47.2883	37.9946	38.4443	Not cell cycle	0.93096
BC017158	275.975	0.159967	0.152136	1.05147	0.293041	0.522977	7.35012	7.35307	8.67192	6.88537	8.64924	8.55922	6.91933	Not cell cycle	0.719958
BC017643	215.345	-0.105706	0.156569	-0.675139	0.499588	0.704844	8.41432	6.01481	7.77074	7.09108	8.52771	11.3772	8.88452	Not cell cycle	0.355352
BC022687	232.895	-0.0859394	0.185223	-0.463979	0.642663	0.80328	13.7708	7.55329	12.048	10.582	15.0607	14.6155	12.3307	Not cell cycle	0.381251
BC024978	136.632	-0.274538	0.209669	-1.30939	0.190404	0.405491	2.36219	1.98532	1.93108	1.78325	2.40388	3.34809	2.2796	Not cell cycle	0.162188
BC025920	46.0424	0.0835042	0.289423	0.288519	0.772949	0.884307	1.82075	1.51089	1.32043	1.81287	1.9709	2.13286	1.36897	Not cell cycle	0.624571
BC026585	272.611	-0.121118	0.145103	-0.834698	0.403888	0.627159	20.7635	16.0623	14.6029	14.8443	19.8352	27.4866	19.4549	Not cell cycle	0.331393
BC028528	77.3249	0.302619	0.24351	1.24273	0.213966	0.434153	18.96	22.4586	20.6977	17.008	16.4149	18.8796	22.1525	Not cell cycle	0.84326
BC029722	189.331	-0.127868	0.154209	-0.82919	0.406997	0.630125	8.9782	7.92329	8.02434	7.62768	11.062	10.1199	10.0733	Not cell cycle	0.320421
BC030336	539.658	-0.130326	0.106153	-1.22772	0.219551	0.440107	17.751	13.9531	14.0908	15.2677	21.185	21.8407	20.2763	Not cell cycle	0.317212
BC030867	168.107	0.191618	0.186136	1.02945	0.303267	0.53358	4.79275	5.59907	5.1848	5.61962	4.70345	7.45853	4.74039	Not cell cycle	0.752351
BC031181	1018.23	0.256509	0.118683	2.1613	0.0306721	0.127793	139.676	129.411	121.23	122.566	130.677	118.576	133.692	Not cell cycle	0.810942
BC034090	644.383	-0.163748	0.107453	-1.52391	0.127531	0.31916	9.32472	9.69565	10.2181	8.47696	11.1609	13.9434	11.8328	Not cell cycle	0.274668
BC037034	393.676	-0.0535205	0.163395	-0.327552	0.74325	0.866596	14.1558	8.8038	9.98109	8.55085	13.6117	13.5211	10.7602	Not cell cycle	0.427079
BC048403	115.786	0.131721	0.196887	0.669016	0.503485	0.707063	4.13058	3.40482	3.09185	4.01702	3.4918	5.02421	3.53027	Not cell cycle	0.68764
BC049730	17.6878	-0.357267	0.464031	-0.769919	0.441348	0.657923	2.19294	1.50792	1.33943	0.934387	1.83225	3.38623	1.69986	Not cell cycle	0.107479
BC049762	41.9438	1.16405	0.39544	2.94369	0.00324322	0.0265129	5.91132	5.21625	7.459	10.8402	5.53797	3.93211	2.61887	Not cell cycle	0.984774
BC051142	302.705	0.885137	0.147833	5.9874	2.13224e-09	2.90567e-07	25.5099	25.5735	26.3917	30.1413	17.9204	17.5191	17.0132	Not cell cycle	0.974325
BC052040	107.198	0.241052	0.189159	1.27434	0.202543	0.420363	4.44752	3.58247	3.6058	3.75726	3.9343	4.70783	3.15864	Not cell cycle	0.798328
BC055324	1495.87	0.710371	0.145876	4.86969	1.11776e-06	5.7459e-05	49.5315	64.146	61.1429	68.1336	46.1611	47.1732	39.9246	Not cell cycle	0.958576
BC067074	107.323	-0.284029	0.2207	-1.28694	0.198114	0.414521	1.12833	0.853569	0.879205	0.912153	0.962181	1.48955	1.56606	Not cell cycle	0.154948
BC106179	96.3905	-0.336929	0.203603	-1.65483	0.0979592	0.270908	2.05173	1.66011	1.8891	2.08702	2.70217	3.72828	2.43052	Not cell cycle	0.118003
Bcam	159.131	0.150878	0.204158	0.739026	0.459891	0.673951	4.51014	3.66447	4.2622	5.72703	5.35547	4.62634	4.38436	Not cell cycle	0.710703
Bcan	665.777	-0.0600965	0.151868	-0.395716	0.692315	0.835463	15.9326	12.7509	12.1935	9.4487	12.8876	18.3703	14.825	Not cell cycle	0.4176
Bcap29	601.104	0.123291	0.113322	1.08797	0.276607	0.506332	61.232	53.666	45.6603	51.67	53.6393	60.0551	59.548	Not cell cycle	0.675922
Bcap31	1375.55	0.460731	0.0988801	4.65949	3.16996e-06	0.000127549	166.884	157.675	159.353	162.616	146.926	139.107	132.882	Not cell cycle	0.912226
Bcar1	920.608	-0.0109429	0.140033	-0.0781455	0.937712	0.970255	19.6874	16.0529	22.4537	19.6363	21.9166	29.3798	18.8708	Not cell cycle	0.488133
Bcar3	669.899	0.06678	0.133845	0.498936	0.617824	0.78739	17.5864	16.5161	19.0826	19.364	19.6473	25.6037	16.4842	Not cell cycle	0.600761
Bcas1	38.9685	-0.0896235	0.317996	-0.281839	0.778067	0.887701	1.70991	1.10349	1.31871	0.833097	1.39188	1.85539	1.39948	Not cell cycle	0.376922
Bcas2	794.609	-0.096007	0.0928807	-1.03366	0.301295	0.531276	78.1947	67.6251	64.7762	68.9452	83.3449	104.052	83.3669	Not cell cycle	0.366697
Bcas3	1620.56	0.0153938	0.0850124	0.181078	0.856307	0.929497	38.3911	34.7567	35.5807	34.6917	39.3253	51.3148	36.5428	Not cell cycle	0.527094
Bcat2	1612.97	0.0684634	0.0925697	0.739588	0.45955	0.673724	69.866	59.3679	72.444	65.6819	78.3492	82.7546	70.2637	Not cell cycle	0.602702
Bccip	517.344	-0.116688	0.127763	-0.913318	0.361075	0.588718	64.295	57.7281	55.3764	46.0898	74.5675	75.3115	68.8149	Not cell cycle	0.337215
Bcdin3d	52.8661	-0.232465	0.272764	-0.852258	0.394071	0.619071	4.05778	3.89565	3.81526	2.88214	5.61468	5.9229	3.98793	Not cell cycle	0.200104
Bche	146.3	0.175794	0.167456	1.0498	0.293812	0.523577	3.75215	3.26328	3.30454	2.9652	3.02102	4.20876	3.38435	Not cell cycle	0.737349
Bckdha	1590.99	0.154815	0.101667	1.52276	0.12782	0.319549	61.5941	56.1764	62.5822	60.7618	68.4689	66.5909	57.9576	Not cell cycle	0.714136
Bckdhb	309.853	-0.268444	0.145312	-1.84736	0.0646945	0.206191	25.2156	19.2036	17.4744	18.4742	29.4235	32.8114	24.1903	Not cell cycle	0.168159
Bckdk	842.162	0.0747337	0.102968	0.725794	0.467965	0.679987	32.5777	27.852	31.553	27.9287	34.8341	35.0621	30.8423	Not cell cycle	0.613226
Bcl10	519.831	-0.121331	0.129904	-0.934006	0.350301	0.578444	26.1211	22.1405	29.0417	26.8035	34.2736	34.5941	31.1413	Not cell cycle	0.330945
Bcl11b	99.9592	-0.186739	0.277377	-0.673233	0.500799	0.705775	1.6548	1.17852	0.884714	0.756596	1.44236	1.68025	1.60126	Not cell cycle	0.249739
Bcl2	159.456	0.163868	0.172784	0.9484	0.342926	0.571148	2.74109	2.67446	2.00669	2.01378	2.26322	3.42392	2.48388	Not cell cycle	0.725556
Bcl2l1	957.891	0.233475	0.13108	1.78117	0.074885	0.227776	24.4877	26.3119	31.6067	29.9472	28.8197	31.7346	25.8722	Not cell cycle	0.792432
Bcl2l11	368.867	-0.0984261	0.197754	-0.49772	0.618681	0.788012	8.25994	5.93723	6.90912	9.51875	12.6525	10.8395	7.21523	Not cell cycle	0.364532
Bcl2l12	181.475	-0.133643	0.159401	-0.838408	0.401802	0.625424	17.2719	17.5311	18.1616	15.5307	24.009	24.5908	23.2834	Not cell cycle	0.312659
Bcl2l13	760.53	-0.0286281	0.0911638	-0.314029	0.753499	0.872978	9.21332	7.89072	8.33286	7.75209	9.70956	11.2355	9.15005	Not cell cycle	0.464398
Bcl2l2	1281.88	-0.0563718	0.100564	-0.560555	0.575101	0.758799	25.6055	21.8271	20.6436	23.9951	29.4005	33.6358	24.3587	Not cell cycle	0.422899
Bcl3	191.957	0.161869	0.214678	0.754009	0.450844	0.666313	7.02963	5.64192	8.39589	8.71164	8.56192	9.49499	5.44491	Not cell cycle	0.723242
Bcl6	137.167	-0.386756	0.207845	-1.86079	0.0627734	0.202177	3.12377	2.76267	2.49415	2.42316	3.09383	5.85325	3.63032	Not cell cycle	0.0932975
Bcl6b	68.5521	-0.712256	0.277737	-2.56449	0.0103326	0.0605495	1.37567	1.1658	0.985426	1.16249	1.89746	3.55584	1.60694	Not cell cycle	0.02269
Bcl7a	283.815	-0.437295	0.177223	-2.46749	0.0136063	0.0733097	4.97169	3.99863	2.89133	3.13463	5.75327	7.34516	4.98653	Not cell cycle	0.0735931
Bcl7b	398.571	0.0139181	0.121568	0.114489	0.90885	0.957574	22.7689	21.9641	21.2095	23.1655	22.9923	25.8266	24.6752	Not cell cycle	0.524033
Bcl7c	467.587	0.0328636	0.128936	0.254883	0.798814	0.899296	46.9994	39.4738	41.8255	38.8449	53.3681	54.1459	38.6824	Not cell cycle	0.553292
Bcl9	339.236	-0.290918	0.238412	-1.22024	0.222376	0.443749	3.71995	2.71764	3.41363	2.67294	3.18762	7.80964	3.12306	Not cell cycle	0.149575
Bcl9l	311.569	-0.20743	0.194339	-1.06736	0.285808	0.515998	2.79756	2.04672	2.59373	2.04998	2.4835	4.59633	2.56619	Not cell cycle	0.2269
Bcor	692.321	0.269342	0.107255	2.51124	0.0120308	0.0671764	9.41589	9.3734	9.63033	9.26838	8.2722	11.0625	8.87961	Not cell cycle	0.821167
Bcorl1	640.043	-0.254292	0.178952	-1.42101	0.155314	0.358141	5.7987	4.94434	5.25723	4.85433	5.3141	11.0581	5.97653	Not cell cycle	0.180997
Bcr	987.166	-0.462967	0.193151	-2.39691	0.0165339	0.0839184	8.34478	8.08587	9.85181	7.65588	9.85537	21.3258	11.1057	Not cell cycle	0.065159
Bcs1l	333.248	0.59411	0.133843	4.43886	9.04374e-06	0.000280928	22.3889	23.4218	22.1696	25.3676	18.1157	19.504	18.1235	Not cell cycle	0.94335
Bdh1	450.829	-0.653644	0.12414	-5.26538	1.39903e-07	1.00283e-05	18.998	17.2882	12.8866	13.4958	29.2832	31.4968	25.5559	Not cell cycle	0.0296313
Bdh2	58.1717	-0.123116	0.263217	-0.467734	0.639975	0.801842	5.09963	4.23137	4.66585	6.53499	6.27131	7.47405	6.16061	Not cell cycle	0.327885
Bdkrb2	53.9026	-1.20812	0.296872	-4.0695	4.71145e-05	0.00102916	0.588756	0.660705	0.705116	0.613108	1.20262	2.51554	1.70705	Not cell cycle	0.00276161
Bdp1	3042.4	-0.100882	0.107237	-0.940734	0.346841	0.575272	44.9322	43.6035	38.4817	40.3466	42.7684	62.3627	54.0818	Not cell cycle	0.36192
Becn1	1938.25	0.235276	0.0859121	2.73857	0.00617072	0.0426297	114.944	100.449	94.2126	97.6306	105.428	103.877	100.964	Not cell cycle	0.793327
Begain	73.0164	-0.658716	0.268707	-2.45142	0.0142292	0.0756777	1.74772	0.746486	1.35433	1.28949	1.94935	3.1355	1.93402	Not cell cycle	0.0293327
Bend3	243.796	-0.342119	0.177112	-1.93165	0.0534029	0.182754	3.11576	2.51306	2.711	2.12162	3.30942	5.43832	3.07961	Not cell cycle	0.115614
Bend4	3609.71	-0.0217815	0.112584	-0.19347	0.846591	0.924087	40.6071	31.3049	35.9246	29.6734	39.9427	51.0471	33.8115	Not cell cycle	0.474325
Bend5	137.36	-0.0663675	0.193587	-0.34283	0.731727	0.860802	9.36314	6.89965	5.46317	7.84802	8.75548	10.6148	8.16696	Not cell cycle	0.408568
Bend6	229.926	0.0800586	0.147525	0.54268	0.58735	0.766698	17.5826	11.3125	10.6004	11.269	13.7183	13.019	14.6207	Not cell cycle	0.620093
Bend7	100.363	-0.568202	0.239084	-2.37658	0.0174738	0.0869642	5.00554	3.37515	2.73163	4.51682	5.25309	8.55751	6.61719	Not cell cycle	0.0417226
Best1	22.3818	0.0227672	0.411425	0.0553373	0.95587	0.979242	0.927615	1.2126	1.23191	0.707621	0.922208	1.3466	1.30905	Not cell cycle	0.539036
Bet1	458.77	0.280361	0.149855	1.87088	0.0613615	0.199188	47.8664	46.2257	39.095	46.6275	45.1612	39.4655	47.5083	Not cell cycle	0.829527
Bet1l	302.41	0.102846	0.150938	0.681377	0.495633	0.701175	16.6809	16.244	14.0272	11.904	18.3597	18.6271	17.1554	Not cell cycle	0.648977
Bex1	239.959	0.111442	0.168367	0.661899	0.508036	0.711103	57.7234	37.9728	34.0406	32.9414	47.91	47.8611	38.7904	Not cell cycle	0.659501
Bex2	1012.48	-0.0287671	0.127917	-0.224889	0.822066	0.912599	157.695	156.563	137.418	133.188	173.089	164.679	190.98	Not cell cycle	0.464248
Bex3	1086.08	0.0159488	0.139558	0.114281	0.909015	0.957678	164.424	135.446	128.968	120.528	172.762	142.371	166.243	Not cell cycle	0.528064
Bex4	1142.23	-0.265796	0.125811	-2.11266	0.0346298	0.138108	228.843	186.859	160.719	178.62	259.014	266.979	283.881	Not cell cycle	0.170249
Bfar	847.959	-0.0254412	0.102393	-0.248466	0.803774	0.902067	35.1672	31.1539	29.1546	30.5315	36.8499	39.7552	41.9197	Not cell cycle	0.469025
Bfsp1	61.1499	-0.378428	0.25181	-1.50283	0.132882	0.326386	2.72527	1.81156	1.8716	2.17169	2.72847	4.27837	2.98464	Not cell cycle	0.097328
Bgn	1303.91	-0.320135	0.132468	-2.4167	0.015662	0.0808856	39.4864	34.0051	38.3026	42.6413	46.3278	61.3154	64.9771	Not cell cycle	0.1289
Bhlhb9	1264.04	-0.0342739	0.128107	-0.267542	0.789052	0.893669	70.6755	54.6417	45.2466	48.8654	66.2812	67.9456	65.4451	Not cell cycle	0.455441
Bhlhe40	166.501	-0.153	0.198271	-0.771667	0.440312	0.65705	6.23624	4.21977	4.5715	4.17069	5.58779	4.85122	7.0105	Not cell cycle	0.288551
Bhlhe41	121.891	-0.315824	0.264087	-1.19591	0.231732	0.453758	2.44285	1.71867	1.6209	0.889447	1.78276	2.75831	2.19117	Not cell cycle	0.132035
Bhmt	127.34	0.80417	0.357575	2.24895	0.0245155	0.109433	6.00846	3.51205	6.06316	9.01494	6.47961	3.98096	2.21575	Not cell cycle	0.968876
Bicc1	788.198	-0.23106	0.109896	-2.10253	0.0355066	0.140326	17.7237	12.2654	14.1659	12.5663	16.2345	22.0982	19.7435	Not cell cycle	0.202045
Bicd1	359.9	-0.0799076	0.13951	-0.572772	0.566799	0.753004	9.24822	6.65945	7.57832	7.86834	8.09111	13.2041	8.27907	Not cell cycle	0.389237
Bicd2	1186.15	-0.18448	0.104673	-1.76245	0.077994	0.233982	23.0636	17.3496	18.5252	20.4242	23.2599	30.2993	25.7303	Not cell cycle	0.252053
Bicdl1	407.473	0.683712	0.17209	3.97298	7.09781e-05	0.00141613	10.2055	10.3769	14.2646	14.3529	8.73936	10.6972	9.03816	Not cell cycle	0.956113
Bicral	800.184	-0.293812	0.139458	-2.10681	0.0351344	0.139547	10.2558	7.85343	7.88039	7.39296	10.3889	16.2807	10.0244	Not cell cycle	0.147261
Bid	569.294	0.0142591	0.138027	0.103307	0.917719	0.961309	35.1649	26.3854	25.077	22.8119	33.2536	31.8411	31.1141	Not cell cycle	0.524705
Bik	136.086	0.856436	0.262699	3.26014	0.00111357	0.01204	12.1436	11.0074	16.0628	18.2541	12.4363	8.79251	6.93088	Not cell cycle	0.972981
Bin1	246.857	-0.161443	0.147361	-1.09556	0.27327	0.502408	9.07549	7.3853	8.35417	8.57199	10.9582	10.4331	11.3709	Not cell cycle	0.2784
Bin2	286.063	-0.035011	0.169794	-0.206197	0.836637	0.91833	16.1053	11.2645	13.8506	13.7537	14.2139	22.7024	13.0472	Not cell cycle	0.454023
Bin3	281.104	-0.0669064	0.141062	-0.474304	0.635283	0.798805	19.8325	15.9971	15.5614	16.4556	22.9736	21.7332	18.2662	Not cell cycle	0.407449
Birc3	273.81	-0.259306	0.137425	-1.88688	0.0591759	0.19507	12.0019	10.4342	8.98547	9.24825	14.0638	15.0258	14.0659	Not cell cycle	0.176071
Birc6	11523.8	0.0222283	0.0999781	0.222332	0.824055	0.913645	73.1237	72.3737	72.9783	67.6462	73.3196	105.418	74.1706	Not cell cycle	0.538065
Blcap	590.507	0.0381954	0.111329	0.343087	0.731533	0.860802	19.8236	18.5944	20.2845	18.3644	22.9372	22.1233	21.251	Not cell cycle	0.560905
Blmh	2349.24	0.16134	0.114336	1.4111	0.158216	0.362478	78.9577	78.4371	77.2348	93.6041	87.1052	92.0748	85.2843	Not cell cycle	0.722347
Bloc1s1	330.83	0.245282	0.142605	1.72	0.0854316	0.247694	159.49	147.142	135.951	138.009	160.563	136.437	142.483	Not cell cycle	0.801239
Bloc1s2	304.727	0.244622	0.160589	1.52328	0.127688	0.319383	63.9244	50.7705	48.2628	56.1592	63.6035	49.9386	51.3724	Not cell cycle	0.800866
Bloc1s3	152.768	-0.0813	0.187668	-0.433213	0.66486	0.818163	4.10042	3.06929	2.67053	2.75939	4.25394	3.70213	3.65984	Not cell cycle	0.387073
Bloc1s4	453.35	0.209552	0.123213	1.70072	0.0889956	0.254815	42.1448	36.3408	40.2476	38.5048	43.8756	41.2026	35.458	Not cell cycle	0.770264
Bloc1s5	459.094	0.152194	0.124787	1.21963	0.222605	0.443827	9.73243	7.4171	10.1705	10.1169	10.0267	10.0533	9.15731	Not cell cycle	0.711599
Bloc1s6	453.3	0.115476	0.113041	1.02154	0.306999	0.537397	15.2212	12.6207	14.6967	14.2722	15.4781	16.5143	14.9777	Not cell cycle	0.664204
Blvra	243.623	-0.0488003	0.141751	-0.344269	0.730644	0.860374	27.0156	23.9998	22.6538	21.8636	31.2556	29.301	26.6806	Not cell cycle	0.433796
Blvrb	269.325	-0.0347964	0.139183	-0.250004	0.802584	0.901299	37.1728	33.1509	40.3047	39.123	49.6677	47.7263	43.8316	Not cell cycle	0.454396
Blzf1	1193.75	0.192118	0.0950276	2.02171	0.0432067	0.159486	83.591	71.0018	69.455	72.2409	74.5186	72.9735	74.3248	Not cell cycle	0.752799
Bmf	411.513	-0.590039	0.133574	-4.41732	9.9934e-06	0.000303266	5.96538	4.95072	4.83144	5.18905	8.68489	12.2837	8.20364	Not cell cycle	0.0379907
Bmp1	520.603	-0.0270525	0.115045	-0.235148	0.814094	0.908287	9.40115	8.81428	9.58921	9.10479	10.2929	11.6524	11.457	Not cell cycle	0.466637
Bmp2k	3864.58	-0.151592	0.104535	-1.45016	0.147015	0.346319	60.3649	56.7661	62.0624	57.8708	71.185	98.852	69.7691	Not cell cycle	0.290118
Bmp4	97.7632	-0.176116	0.206022	-0.854839	0.39264	0.617759	5.06162	3.63593	3.69718	4.97085	5.25178	6.68466	5.83944	Not cell cycle	0.261084
Bmp7	199.868	-0.34414	0.152257	-2.26026	0.0238052	0.107525	4.64655	3.50412	3.70021	3.59728	4.97356	6.98927	5.53338	Not cell cycle	0.114345
Bmpr1a	4449.99	-0.0939625	0.0871083	-1.07869	0.280728	0.511041	95.6766	95.3488	89.4366	81.782	107.61	119.145	119.298	Not cell cycle	0.369383
Bmpr1b	129.991	-0.605592	0.196154	-3.08732	0.00201968	0.0189075	3.26056	3.15701	2.78725	2.38586	3.90075	6.16839	5.06315	Not cell cycle	0.0349306
Bmpr2	4144.01	-0.0993805	0.127931	-0.77683	0.437259	0.654924	37.3364	31.9987	32.5395	36.2764	33.6323	57.0677	42.4013	Not cell cycle	0.363711
Bms1	2712.85	0.0718443	0.111487	0.644416	0.519306	0.719418	55.9305	60.0932	61.7978	63.2013	59.9653	81.9342	66.4938	Not cell cycle	0.608449
Bmt2	965.12	0.0298638	0.0921718	0.324002	0.745937	0.868342	34.1273	30.0153	30.5683	33.2899	34.5667	44.0135	35.6191	Not cell cycle	0.54941
Bmyc	152.285	0.231018	0.188462	1.22581	0.220271	0.441065	19.2102	15.1644	19.5168	15.7378	20.9065	16.9415	14.9543	Not cell cycle	0.790342
Bnc1	639.939	0.415694	0.146876	2.83023	0.00465144	0.0343332	13.341	13.9011	14.8101	17.3669	14.4155	13.5284	11.9936	Not cell cycle	0.897821
Bnc2	974.754	-0.345063	0.14491	-2.38121	0.0172558	0.0862489	21.0114	18.5177	19.1817	18.5513	21.0382	39.1423	27.2538	Not cell cycle	0.113823
Bnip1	137.252	0.15507	0.180599	0.858643	0.390538	0.615864	18.4346	18.2337	21.5279	14.19	23.7488	20.3218	14.4021	Not cell cycle	0.714659
Bnip2	3460.83	-0.122381	0.0979568	-1.24933	0.211543	0.431457	236.942	213.865	208.57	202.988	254.398	284.091	291.347	Not cell cycle	0.329228
Bnip3	1196.4	0.135974	0.113433	1.19872	0.230636	0.452694	98.2436	100.645	90.344	93.8926	96.7548	106.788	109.679	Not cell cycle	0.693163
Bnip3l	2628.13	-0.160279	0.109556	-1.46299	0.143469	0.341747	104.945	100.649	87.725	107.258	117.11	147.941	144.086	Not cell cycle	0.280042
Boc	573.161	-0.371184	0.110438	-3.36101	0.00077657	0.00904641	8.29571	7.99407	7.96548	8.90733	12.1142	13.5866	12.4921	Not cell cycle	0.100911
Bod1	908.334	0.13534	0.0970071	1.39516	0.162969	0.369037	77.2733	72.3064	71.2109	74.1648	79.434	82.499	86.5544	Not cell cycle	0.692193
Bod1l	7200.18	0.091112	0.0833982	1.09249	0.274617	0.503981	88.3056	83.4816	82.7432	85.1513	83.1603	107.362	96.9133	Not cell cycle	0.633453
Bok	236.079	-0.14746	0.153229	-0.962352	0.335873	0.564675	10.8581	11.4753	10.1309	10.7487	15.2355	13.6568	13.6215	Not cell cycle	0.294745
Bola1	95.4686	0.300586	0.239524	1.25493	0.209505	0.429019	22.0046	13.4283	15.1498	12.9619	17.2837	17.0324	9.51326	Not cell cycle	0.841991
Bola2	710.911	0.195501	0.121505	1.609	0.107617	0.286862	129.102	107.173	119.506	106.09	122.609	109.478	124.331	Not cell cycle	0.756979
Bola3	493.912	0.256581	0.143503	1.78798	0.0737793	0.225602	220.376	172.02	184.885	177.778	201.101	165.422	191.288	Not cell cycle	0.811166
Boll	994.16	0.9007	0.102627	8.77643	1.68745e-18	1.05979e-15	142.651	134.157	133.591	127.475	90.2314	86.0599	79.1076	Not cell cycle	0.974996
Bop1	1184.22	0.135155	0.0965238	1.40022	0.161446	0.366738	39.4279	32.2262	33.5958	34.0368	39.1426	40.9764	32.2117	Not cell cycle	0.692044
Borcs5	275.431	0.178227	0.137312	1.29798	0.194295	0.410741	14.4009	12.8475	14.5521	15.7604	14.9489	16.9149	13.6457	Not cell cycle	0.740484
Borcs6	278.145	-0.013746	0.133549	-0.102929	0.91802	0.961393	9.66944	9.04678	8.44023	8.3586	10.9949	11.2547	9.60325	Not cell cycle	0.484326
Borcs7	101.756	0.204917	0.208486	0.982883	0.325665	0.556122	5.53634	6.54525	4.92207	4.95179	5.90435	6.24192	4.71764	Not cell cycle	0.766308
Borcs8	200.613	0.192722	0.156935	1.22804	0.219433	0.439931	36.123	35.9506	33.8519	31.7695	40.5089	37.8495	34.0653	Not cell cycle	0.75362
Bpgm	593.817	-0.0277033	0.139781	-0.198191	0.842896	0.922359	29.1762	23.0844	19.9586	20.432	30.3558	27.8445	26.1101	Not cell cycle	0.465667
Bphl	85.3627	0.0427139	0.260471	0.163987	0.869741	0.937142	7.80821	5.70746	7.43944	10.1163	10.4377	7.90123	8.21053	Not cell cycle	0.566502
Bpifb4	29.4003	-1.02586	0.376424	-2.72529	0.00642453	0.0437954	1.42513	0.923713	0.793213	0.958783	3.42549	2.2585	1.88958	Not cell cycle	0.0052993
Bpifb5	35.0909	-0.0967483	0.352895	-0.274156	0.783965	0.8907	2.59088	1.40492	1.4729	1.4469	2.69963	1.75892	1.84164	Not cell cycle	0.366025
Bpnt1	528.21	0.104075	0.115064	0.904501	0.36573	0.592593	29.8896	29.2806	26.7017	25.2794	31.0594	29.4576	30.1422	Not cell cycle	0.650619
Bptf	4135.04	-0.0393092	0.112684	-0.348845	0.727206	0.85842	31.6781	28.2239	31.2785	30.6055	31.2813	50.0591	33.6415	Not cell cycle	0.447529
Braf	2161.8	0.104816	0.0910219	1.15155	0.249505	0.475476	26.142	22.275	20.4579	21.499	22.453	29.7314	23.3616	Not cell cycle	0.651441
Brap	2417.41	0.327033	0.116648	2.80358	0.0050538	0.0367584	60.0268	55.8722	62.7814	66.2436	62.5591	59.6061	55.7688	Not cell cycle	0.857217
Brat1	677.056	0.0706592	0.12448	0.567633	0.570284	0.755411	14.5609	11.2356	13.0246	12.8104	15.0654	17.1177	11.4472	Not cell cycle	0.606359
Brca2	5658.88	0.607702	0.133255	4.56043	5.10487e-06	0.000179853	68.2022	76.4504	86.557	87.549	60.2376	75.1174	54.3068	Not cell cycle	0.945813
Brcc3	634.22	-0.147426	0.122854	-1.20001	0.230134	0.452162	44.6077	35.2621	30.5741	33.8116	43.8475	46.3707	50.155	Not cell cycle	0.29482
Brd1	2723.19	-0.336343	0.115622	-2.90897	0.00362618	0.0287015	51.3591	37.5281	41.5499	40.1111	55.4714	81.5767	55.7987	Not cell cycle	0.118227
Brd2	5276.87	0.189287	0.0923553	2.04956	0.0404075	0.152918	165.325	149.266	137.775	159.164	145.598	169.482	168.018	Not cell cycle	0.750112
Brd3	1945.17	-0.124124	0.137685	-0.901506	0.367319	0.594019	32.2689	27.5626	34.5186	28.6172	33.9479	52.2527	36.5425	Not cell cycle	0.326243
Brd4	731.15	-0.355913	0.223705	-1.591	0.111611	0.293611	13.1599	12.4549	13.1362	12.4415	11.99	29.8699	13.6553	Not cell cycle	0.1083
Brd9	999.409	0.0873965	0.120524	0.725139	0.468367	0.680435	47.7015	43.8777	39.2594	37.3013	42.657	47.2432	50.7911	Not cell cycle	0.628153
Brdt	682.101	0.0961598	0.114589	0.839175	0.401371	0.625228	34.9644	30.689	27.5386	31.5449	27.9987	32.2107	27.5578	Not cell cycle	0.639648
Brf1	632.445	0.0147883	0.106267	0.139162	0.889322	0.947838	21.5988	19.0636	20.1364	18.4802	22.5754	27.5406	19.6642	Not cell cycle	0.525452
Brf2	166.066	0.293971	0.170185	1.72737	0.0841019	0.245474	9.3509	7.80531	7.10717	7.05662	8.03706	8.45697	6.02371	Not cell cycle	0.838259
Bri3	312.743	-0.00923772	0.154457	-0.0598075	0.952309	0.977675	45.8085	35.2049	41.2372	37.4763	54.5319	60.9656	41.1228	Not cell cycle	0.490372
Bri3bp	411.312	-0.340215	0.125817	-2.70406	0.00684984	0.0456603	5.14186	4.6148	4.10893	3.91047	6.56419	7.90022	5.66211	Not cell cycle	0.116808
Bricd5	196.961	0.609135	0.174258	3.4956	0.000472998	0.006234	30.8054	27.8177	30.2837	26.1211	23.6611	19.7952	22.949	Not cell cycle	0.946037
Brinp1	181.427	0.612519	0.201853	3.03448	0.00240952	0.0214209	8.14387	5.16213	6.41864	5.04356	5.58881	4.40516	4.14992	Not cell cycle	0.946485
Brix1	760.469	0.00212828	0.0975819	0.0218102	0.982599	0.991384	44.088	43.4965	40.6397	44.1233	48.0133	57.5616	50.4259	Not cell cycle	0.505822
Brk1	1260.45	0.108703	0.0946064	1.149	0.250555	0.476722	114.713	102.049	94.6076	99.6764	117.96	119.484	108.568	Not cell cycle	0.655919
Brms1	335.091	0.187022	0.133677	1.39905	0.161797	0.367246	22.2862	21.6483	25.1451	23.5497	23.8921	24.4392	23.383	Not cell cycle	0.748545
Brms1l	1044.88	-0.125675	0.0930215	-1.35103	0.176687	0.387525	49.9604	43.7873	42.352	47.4422	55.9548	64.0646	59.5746	Not cell cycle	0.324078
Brox	1276.47	-0.106435	0.0934759	-1.13864	0.254854	0.481286	41.0019	37.1487	38.1438	38.4519	47.7453	50.9312	50.2023	Not cell cycle	0.353262
Brpf1	1345.72	0.316138	0.102915	3.07183	0.00212752	0.019687	22.0732	23.3445	23.5672	24.4755	20.5258	27.0349	21.5786	Not cell cycle	0.851844
Brpf3	665.386	-0.144687	0.175564	-0.824129	0.409866	0.632196	7.4741	7.30866	8.31213	7.52459	7.49835	14.7268	8.16758	Not cell cycle	0.299224
Brsk1	237.141	0.600373	0.268013	2.24009	0.0250849	0.111253	5.86319	3.86653	7.5237	7.3797	5.41931	7.06522	3.04817	Not cell cycle	0.944245
Brsk2	254.668	-0.025128	0.166462	-0.150953	0.880013	0.942941	7.68498	6.10338	5.09171	4.65815	6.06058	7.91075	5.96481	Not cell cycle	0.469622
Brwd1	7299.81	-0.231926	0.111988	-2.07099	0.0383602	0.147763	102.405	92.7069	85.1957	85.7025	107.024	158.226	109.199	Not cell cycle	0.201149
Brwd3	2121.79	-0.287577	0.124606	-2.30789	0.0210053	0.0987556	25.3016	20.3307	19.3214	19.9901	23.9873	40.1543	29.2645	Not cell cycle	0.152187
Bscl2	711.608	0.616925	0.145667	4.23518	2.28371e-05	0.000578739	39.3839	34.4724	36.8052	33.593	32.5629	24.557	27.2668	Not cell cycle	0.947156
Bsdc1	1393.79	0.0398107	0.0838136	0.474991	0.634794	0.798478	46.4666	38.6836	41.1524	39.3301	47.0972	50.5008	43.8037	Not cell cycle	0.563368
Bsg	6739.61	0.402164	0.120274	3.34373	0.000826595	0.0094688	496.675	418.64	469.567	488.232	461.466	382.307	426.773	Not cell cycle	0.893044
Bspry	24.2459	-0.381462	0.381936	-0.998759	0.317911	0.548064	1.25654	0.539037	0.82004	0.902925	1.25074	1.28406	1.33287	Not cell cycle	0.0960591
Bst2	129.267	-0.495951	0.239727	-2.06881	0.0385637	0.14835	19.1957	10.6154	11.4208	13.9786	27.8015	26.8734	15.451	Not cell cycle	0.0557546
Btaf1	4886.1	0.419182	0.089439	4.68679	2.7752e-06	0.000115421	89.7088	88.5241	94.4827	93.0001	78.7775	88.1437	81.828	Not cell cycle	0.89894
Btbd1	4004.08	-0.184262	0.0969809	-1.89999	0.0574348	0.191383	177.148	143.41	142.8	151.713	198.802	213.982	223.382	Not cell cycle	0.252351
Btbd10	1934.38	0.616486	0.130049	4.7404	2.13298e-06	9.45119e-05	89.1613	96.9301	97.3291	106.445	79.1863	73.0914	76.7208	Not cell cycle	0.947007
Btbd18	485.176	0.245508	0.121024	2.02859	0.0424996	0.157857	18.4209	13.5222	14.1174	15.4148	14.3187	18.1549	13.5829	Not cell cycle	0.801463
Btbd2	491.798	-0.0141225	0.138695	-0.101824	0.918896	0.961566	13.0868	11.6798	15.2455	11.1972	15.2272	18.4451	13.1274	Not cell cycle	0.483729
Btbd6	227.971	0.0217992	0.163495	0.133333	0.89393	0.949961	12.8874	8.16718	9.92681	8.10045	9.79519	12.054	10.0971	Not cell cycle	0.537319
Btbd7	3576.83	0.105664	0.0869674	1.21498	0.224373	0.445386	54.5493	53.0884	56.2521	49.3423	51.4115	65.1713	56.3997	Not cell cycle	0.653008
Btbd8	387.546	-0.0938252	0.121067	-0.774984	0.438349	0.655481	16.9678	14.3716	10.9064	13.0838	13.3372	18.6821	19.0125	Not cell cycle	0.369607
[truncated: 11,400 more rows]

## Sheet: 2. cell cycle WT v. Stra8KO
Gene.name	baseMean	log2FoldChange	lfcSE	stat	pvalue	padj	mk1_wt.pl	mk08_wt.pl	mk07_stra8.ko.pl	mk11_stra8.ko.pl	mk15_stra8.ko.pl	PHASE	Percentile.rank_log2FC_WT.v.Stra8KO
1700066M21Rik	669.103	-0.299463	0.203658	-1.47042	0.141447	0.248165	17.938	16.8446	28.9126	19.7614	20.5765	G2	0.285509
2700049A03Rik	1124.56	0.00600977	0.164491	0.0365356	0.970855	0.982188	15.1525	14.2394	17.7853	17.1503	13.1457	M/G1	0.500085
Abcc5	2609.52	-0.125382	0.194245	-0.645484	0.518614	0.648171	29.582	26.184	32.7304	41.1799	24.4045	S	0.401134
Abhd10	727.575	-0.0806555	0.134838	-0.598165	0.54973	0.675321	19.1044	17.1397	21.2377	20.4718	20.8301	S	0.434654
Acd	1097.05	-0.0960744	0.132236	-0.726536	0.46751	0.603373	16.9311	15.6036	18.3239	18.5489	20.4768	G1/S	0.42255
Acyp1	178.912	-0.740207	0.24563	-3.0135	0.00258253	0.00863308	26.2098	25.028	48.3799	38.7156	49.9093	G1/S	0.113255
Agfg1	3587.7	0.273841	0.152389	1.79699	0.0723375	0.14598	97.5882	91.132	101.821	90.8587	82.7915	M/G1	0.688505
Agpat3	388.075	-0.150343	0.185275	-0.81146	0.417101	0.557095	8.20119	7.37173	7.55631	11.1328	10.9205	M/G1	0.380565
Ahi1	973.878	-1.13122	0.163433	-6.92162	4.46513e-12	6.9014e-11	8.59442	7.96155	21.6949	16.9591	20.6201	M	0.0506179
Ak6	440.344	-0.291107	0.167387	-1.73912	0.0820132	0.161253	24.4338	21.8479	29.9619	28.8868	33.0383	M/G1	0.291857
Akap13	4428.42	0.781338	0.149045	5.24231	1.58579e-07	1.29719e-06	29.1812	25.1262	19.0921	18.7944	14.1757	M/G1	0.885136
Akirin2	1796.53	0.06481	0.135325	0.478923	0.631994	0.741974	122.085	127.104	142.513	130.012	114.237	M	0.542831
Amd1	3869.5	0.176707	0.108121	1.63435	0.102185	0.19263	97.375	95.7034	97.781	95.9023	84.7855	M/G1	0.62519
Amd2	184.241	0.424261	0.324621	1.30694	0.191233	0.313877	4.50606	5.50598	5.53171	2.74438	3.90594	M/G1	0.767225
Ankrd10	2276.43	-0.245065	0.142089	-1.72473	0.0845762	0.165204	42.3845	43.5424	67.5215	64.6487	52.7799	G1/S	0.318774
Ankrd40	3005.94	0.0657082	0.102785	0.63928	0.522641	0.651663	68.2263	65.7276	69.2305	77.5346	72.3393	M	0.543677
Anln	3018.98	0.305605	0.116163	2.63082	0.00851803	0.0243395	53.6593	51.7434	50.0108	47.9917	42.0142	G2	0.706619
Anln	3018.98	0.305605	0.116163	2.63082	0.00851803	0.0243395	53.6593	51.7434	50.0108	47.9917	42.0142	M	0.706619
Anp32b	14741.5	0.112595	0.0934715	1.20459	0.228362	0.358971	764.133	785.194	771.231	800.699	770.112	M	0.579482
Anp32e	2904.96	0.140145	0.108905	1.28685	0.198145	0.322434	218.526	218.238	221.1	221.046	219.873	M/G1	0.599712
Anp32e	2904.96	0.140145	0.108905	1.28685	0.198145	0.322434	218.526	218.238	221.1	221.046	219.873	M	0.599712
Antxr1	191.44	-0.256165	0.217687	-1.17676	0.239293	0.372177	2.03765	1.79071	2.55508	2.40092	2.61915	M/G1	0.311749
Ap3d1	12074.5	0.177255	0.0978799	1.81094	0.0701501	0.142493	161.043	147.536	147.38	161.965	141.797	G2	0.625444
Apex2	192.977	-0.400957	0.292023	-1.37303	0.169742	0.285946	4.3488	3.85101	5.95256	4.26438	7.66202	G1/S	0.233198
Arglu1	1357.31	-0.148627	0.162297	-0.915771	0.359787	0.502194	31.0023	33.0913	43.6919	32.9778	38.7795	G1/S	0.382004
Arhgap19	3682.91	0.0223243	0.114264	0.195375	0.8451	0.90037	54.2244	50.0269	61.8156	57.8067	58.7923	G2	0.51185
Arhgap19	3682.91	0.0223243	0.114264	0.195375	0.8451	0.90037	54.2244	50.0269	61.8156	57.8067	58.7923	M	0.51185
Arl4a	1356.56	0.875515	0.139131	6.29275	3.11888e-10	3.75621e-09	109.321	100.294	68.1816	66.788	63.6206	G2	0.905367
Arl6ip1	5514.61	-0.0371525	0.106667	-0.348303	0.727613	0.814822	177.797	179.564	213.499	199.989	188.116	M	0.466734
Armc1	1549.45	-0.0553738	0.156052	-0.354842	0.722708	0.811256	31.5489	31.4014	41.7104	32.7793	31.8029	G2	0.454884
Asf1b	6535.39	1.42817	0.101484	14.0729	5.57438e-45	1.00961e-42	366.281	350.424	136.997	158.26	144.435	S	0.967242
Asxl1	5073.45	-0.0488591	0.130747	-0.373691	0.708634	0.800998	37.8276	40.6855	45.5169	49.9154	38.7264	G2	0.458778
Asxl1	5073.45	-0.0488591	0.130747	-0.373691	0.708634	0.800998	37.8276	40.6855	45.5169	49.9154	38.7264	M	0.458778
Atf7ip	3392.7	-0.630698	0.11753	-5.36626	8.03842e-08	6.89907e-07	18.4828	19.0037	32.3043	34.7105	28.526	M	0.143474
Atl2	2411.25	0.155867	0.141148	1.10428	0.269472	0.405566	56.435	55.3463	62.4793	51.7252	48.6296	G2	0.610378
Aurka	508.595	-0.884993	0.148793	-5.94781	2.71755e-09	2.91281e-08	11.8941	11.7333	23.8904	25.0882	22.8339	M	0.0830371
Aurkb	426.499	-1.67498	0.167786	-9.98285	1.81187e-23	8.8263e-22	6.60483	6.2855	20.6651	22.9198	22.6969	G2	0.0168444
Bag3	64.2071	-2.11739	0.393966	-5.37456	7.67706e-08	6.61707e-07	0.499424	0.383424	2.17294	1.92925	2.2527	M/G1	0.00753343
Bard1	1702.31	1.05408	0.14576	7.23161	4.77311e-13	8.37635e-12	26.4734	25.8409	15.2401	14.5864	11.4907	G1/S	0.935162
Bbs2	989.759	-0.344592	0.127652	-2.69946	0.00694527	0.0204707	18.4964	17.6598	26.6592	24.5653	23.7803	S	0.259607
Bclaf1	11333.4	-0.142528	0.114482	-1.24498	0.213139	0.340574	218.546	219.548	290.188	272.571	265.238	G2	0.387252
Birc2	2038.52	0.157744	0.128521	1.22738	0.219679	0.348189	58.8678	48.5896	55.4408	52.0516	43.1038	M	0.611732
Birc5	1510.33	0.927651	0.200007	4.63809	3.51646e-06	2.26113e-05	191.052	188.398	99.6056	151.056	89.3356	M	0.916201
Bivm	1260.1	0.0885807	0.120545	0.734838	0.462438	0.59853	28.6517	28.8268	30.8809	28.9103	28.5739	S	0.561622
Blm	3510.23	0.589307	0.141675	4.15958	3.18827e-05	0.000170307	69.5977	66.6003	54.6144	53.1246	41.1857	S	0.829694
Bmi1	4983.58	-0.0275424	0.185049	-0.148839	0.881681	0.923903	151.941	146.734	213.016	138.052	138.732	S	0.474522
Bora	905.773	-0.746577	0.139224	-5.3624	8.21217e-08	7.03111e-07	17.3503	15.6491	32.4793	31.4175	27.3605	G2	0.111986
Brca1	4365.19	1.70648	0.178942	9.53649	1.47749e-21	6.1571e-20	84.2172	74.4342	26.3609	32.9437	20.151	S	0.977823
Brd7	6015.08	0.0529824	0.102491	0.51695	0.605191	0.722944	125.668	122.508	133.944	138.415	119.969	G1/S	0.534366
Brd8	2248.8	-0.215242	0.107592	-2.00054	0.0454419	0.1004	41.3	40.6849	55.939	52.1656	51.496	G2	0.338158
Brip1	2748.17	1.8955	0.142289	13.3214	1.73766e-40	2.40666e-38	51.5776	51.9501	16.0872	16.9161	12.565	S	0.983663
Btbd3	676.358	-1.01409	0.178744	-5.67342	1.39973e-08	1.34712e-07	6.10422	5.79685	14.5006	11.0024	13.4396	M/G1	0.0644997
Bub1	5878.9	1.79025	0.182056	9.83348	8.0775e-23	3.74134e-21	268.594	231.28	83.7084	94.4932	57.7305	M	0.980532
Bub3	1166.5	-1.65434	0.167586	-9.87157	5.52926e-23	2.61243e-21	18.7663	18.7756	71.081	60.2682	88.9198	G2	0.0180295
Cadm1	15224.4	-0.0063485	0.139056	-0.0456541	0.963586	0.977985	418.882	364.774	466.794	528.606	404.402	M	0.489843
Cald1	60.937	-0.992934	0.595694	-1.66685	0.0955442	0.182522	1.45717	0.217483	1.37578	1.98088	2.41206	S	0.0674623
Calm2	7525.44	0.0261915	0.123587	0.211928	0.832163	0.891549	674.101	635.475	778.745	670.699	625.726	S	0.51422
Capn7	3011.86	0.921675	0.118276	7.79256	6.56662e-15	1.42062e-13	97.326	92.0197	58.1769	55.8503	48.0665	G1/S	0.915355
Casp2	3308.22	0.708058	0.123936	5.71307	1.10955e-08	1.09079e-07	70.0802	71.1502	49.7174	51.2373	41.4804	G1/S	0.867445
Casp2	3308.22	0.708058	0.123936	5.71307	1.10955e-08	1.09079e-07	70.0802	71.1502	49.7174	51.2373	41.4804	S	0.867445
Casp3	660.142	4.12493	0.167716	24.5948	1.43726e-133	3.38403e-130	46.081	45.8135	3.08644	2.69866	2.53455	G2	0.998815
Casp8ap2	5647.23	1.62686	0.15604	10.4259	1.88877e-25	1.06305e-23	128.975	119.484	51.2298	43.917	35.3992	G1/S	0.97486
Cbx3	5319.09	0.468347	0.161418	2.90146	0.00371426	0.0118259	358.713	341.459	333.006	259.784	244.712	M/G1	0.784916
Cbx5	4075.9	1.60853	0.156936	10.2496	1.18846e-24	6.38377e-23	75.8944	75.2861	31.9089	29.7946	23.8107	G2	0.974606
Ccdc107	90.2605	-0.750243	0.341495	-2.19694	0.0280248	0.0672166	7.47517	7.73231	10.6422	14.0365	17.2724	G2	0.111478
Ccdc14	740.913	-0.163075	0.180029	-0.905826	0.365028	0.507148	11.2719	12.1132	17.1215	13.0941	12.8391	S	0.371593
Ccdc150	101.788	-0.0609371	0.330935	-0.184136	0.853907	0.905539	2.34498	2.31643	3.31206	2.73355	1.85013	S	0.450482
Ccdc84	274.125	0.255245	0.194516	1.31221	0.18945	0.311538	11.0373	10.2208	9.50628	10.5626	8.24984	S	0.677332
Ccdc88a	4593.68	0.407299	0.16894	2.41091	0.0159127	0.0414835	54.8942	47.0515	50.811	39.388	35.0481	M	0.760115
Ccdc90b	2217.34	0.223865	0.117616	1.90336	0.0569942	0.120695	156.118	144.025	140.569	131.73	145.918	M	0.658964
Ccna2	2246.2	0.409546	0.103308	3.96431	7.36095e-05	0.000360819	65.4198	64.9714	54.0317	58.7343	57.2811	G2	0.760962
Ccna2	2246.2	0.409546	0.103308	3.96431	7.36095e-05	0.000360819	65.4198	64.9714	54.0317	58.7343	57.2811	M	0.760962
Ccnb2	1073	-0.795202	0.13635	-5.83208	5.47399e-09	5.62817e-08	37.1404	35.6594	65.8291	78.6882	64.9114	M	0.100559
Ccne1	899.942	1.1208	0.153932	7.28117	3.30941e-13	5.95567e-12	42.8763	41.5432	19.1421	25.1946	19.8242	G1/S	0.943542
Ccne2	9179.66	3.20958	0.21978	14.6036	2.66356e-48	5.61614e-46	678.142	654.382	98.9691	83.4834	51.2666	G1/S	0.997291
Ccnf	1156.17	0.640801	0.141467	4.5297	5.90688e-06	3.62496e-05	25.7653	25.9536	16.097	20.6735	18.056	G2	0.846538
Cdc16	3460.1	0.321473	0.112371	2.86081	0.0042256	0.0132098	136.616	129.029	118.204	124.571	103.687	G2	0.716946
Cdc20	1823.57	-0.748916	0.134722	-5.55899	2.71342e-08	2.50375e-07	44.0024	45.7854	81.4984	76.2734	89.7549	M	0.111647
Cdc25a	2482.73	1.79415	0.14011	12.8053	1.53223e-37	1.77425e-35	68.1669	70.1924	20.7708	25.7797	19.2865	G1/S	0.980701
Cdc25b	1130.32	-0.215289	0.142072	-1.51535	0.129683	0.231551	19.1311	17.7572	23.6093	26.5593	20.5645	M	0.338073
Cdc25c	130.292	-2.4831	0.307745	-8.0687	7.10503e-16	1.73956e-14	1.19462	1.23427	7.31407	6.63537	8.45724	G2	0.00372439
Cdc27	1468.79	-0.579298	0.173911	-3.331	0.000865357	0.0032652	18.8524	18.3845	36.1732	27.3794	33.2477	M	0.159387
Cdc42	8111.23	0.542541	0.121191	4.47673	7.5795e-06	4.55835e-05	364.176	364.293	294.399	250.513	260.477	M/G1	0.814627
Cdc42ep1	158.416	-1.02849	0.256047	-4.01679	5.89955e-05	0.000296067	1.58897	2.05062	3.93059	3.97299	4.42406	M	0.0622143
Cdc45	3843.12	2.17213	0.112155	19.3673	1.45771e-83	9.36048e-81	249.041	234.186	52.4159	62.2694	60.3448	S	0.987896
Cdc6	1315.97	2.77569	0.143153	19.3897	9.43482e-84	6.34694e-81	61.5582	69.9134	9.58944	11.5206	10.0846	G1/S	0.995345
Cdc7	2311.72	1.53428	0.12339	12.4344	1.70049e-35	1.76639e-33	97.2465	86.9389	37.931	34.5256	31.3935	S	0.970797
Cdca2	1473.08	0.212255	0.151631	1.39981	0.16157	0.275	29.1864	26.5737	25.4001	30.9489	22.4234	G2	0.650584
Cdca3	1126.08	-0.00111556	0.1633	-0.00683131	0.994549	0.996661	32.3623	31.3007	30.4658	42.568	32.4525	G2	0.494837
Cdca3	1126.08	-0.00111556	0.1633	-0.00683131	0.994549	0.996661	32.3623	31.3007	30.4658	42.568	32.4525	M	0.494837
Cdca5	711.404	0.0310408	0.162828	0.190636	0.848811	0.902225	20.6879	21.375	21.3679	26.7952	20.0122	S	0.518876
Cdca7	2233.21	-0.260355	0.109723	-2.37284	0.0176521	0.0452743	52.014	53.4179	66.4177	73.4144	67.2521	G1/S	0.308955
Cdca7l	1279.41	-0.556188	0.135422	-4.10708	4.00699e-05	0.000209499	20.7704	22.5723	32.2851	38.3471	33.7128	G1/S	0.166667
Cdca8	2511.8	0.430231	0.125915	3.41684	0.000633522	0.00247573	129.763	125.298	99.6065	117.113	92.2711	G2	0.770019
Cdk1	965.071	0.440336	0.200731	2.19366	0.0282598	0.0676541	62.4062	67.7578	42.9086	68.5761	47.8722	G2	0.774336
Cdk7	975.669	-0.3841	0.124681	-3.08067	0.00206536	0.00708531	58.1268	52.9668	77.9208	74.8446	77.7107	M/G1	0.240647
Cdkn1b	179.585	1.10385	0.255847	4.31451	1.59961e-05	9.05718e-05	9.81692	7.93622	4.36021	4.58541	3.63966	G2	0.942272
Cdkn2aip	1886.44	-0.102016	0.118259	-0.86265	0.38833	0.529071	42.551	41.6085	52.4669	48.8501	45.4219	S	0.417302
Cdkn2c	534.088	1.02356	0.191965	5.33202	9.71262e-08	8.20635e-07	35.0794	31.3339	17.3245	13.472	20.5299	G2	0.931522
Cdkn3	228.221	2.34837	0.236909	9.91255	3.6715e-23	1.75821e-21	56.8216	50.7327	10.6316	10.004	14.0723	M/G1	0.990266
Cdr2	1589.15	0.78255	0.121293	6.45171	1.10597e-10	1.41651e-09	62.3973	60.6517	40.3987	36.6792	39.7656	G2	0.885729
Cenpa	912.872	-1.43685	0.208423	-6.89392	5.42762e-12	8.30726e-11	30.4955	29.1792	87.8593	70.2515	103.546	M	0.0281869
Cenpe	4131.2	-0.137863	0.175819	-0.784119	0.43297	0.572017	49.9285	39.5806	56.7443	62.9054	41.2906	M	0.390977
Cenpf	7080.61	1.06083	0.214189	4.95279	7.31574e-07	5.30541e-06	83.0513	70.0421	42.0091	50.8077	26.748	M	0.936601
Cenpl	385.615	1.37368	0.178798	7.68286	1.55573e-14	3.24635e-13	22.2193	20.6125	9.21964	9.91013	7.63163	G2	0.96411
Cenpm	372.289	2.68282	0.227913	11.7712	5.49101e-32	4.84822e-30	39.5228	39.0522	4.91126	8.45855	6.89736	S	0.993906
Cenpq	1736.42	0.870689	0.113546	7.66817	1.74473e-14	3.62467e-13	103.984	106.663	65.0651	64.7285	59.111	S	0.904181
Cep350	5976.81	-0.53875	0.175627	-3.06758	0.002158	0.00734957	24.6184	21.4015	44.9305	35.5789	29.1731	G2	0.17293
Cep55	1859.69	1.27461	0.181303	7.03026	2.06143e-12	3.37058e-11	102.603	91.0823	47.5956	59.0354	39.0564	M	0.957169
Cep57	767.594	0.506322	0.131991	3.83605	0.000125031	0.000581213	40.1561	37.2152	29.2708	30.3474	30.9936	G1/S	0.799644
Cep70	603.634	-0.203068	0.152705	-1.32981	0.183582	0.303968	21.677	20.5416	27.2436	28.6138	23.1495	M/G1	0.345776
Cers6	713.28	-0.546294	0.157463	-3.46936	0.000521707	0.00209023	5.61623	5.80734	8.47157	8.86725	8.87486	S	0.17056
Cflar	104.338	0.0512292	0.322093	0.159051	0.873629	0.918764	1.21023	1.35083	1.11615	1.77806	1.29986	M	0.533012
Cflar	104.338	0.0512292	0.322093	0.159051	0.873629	0.918764	1.21023	1.35083	1.11615	1.77806	1.29986	G2	0.533012
Chaf1a	1971.13	0.81753	0.11491	7.11454	1.12291e-12	1.893e-11	51.904	46.9495	30.1578	33.2929	28.4509	G1/S	0.893601
Chaf1b	403.379	3.5426	0.223245	15.8687	1.04424e-56	3.0106e-54	29.7613	30.5591	2.19093	3.7166	2.64212	G1/S	0.998307
Chek2	333.615	-0.846614	0.2135	-3.96541	7.32697e-05	0.000359544	8.59395	6.16177	15.6473	15.5578	12.175	G2	0.0901473
Chml	593.765	1.17734	0.193019	6.09962	1.06324e-09	1.20355e-08	10.8442	10.2743	6.24396	5.47775	4.67924	S	0.949467
Cit	2360.26	0.113915	0.212822	0.535259	0.592471	0.712145	16.8147	15.1485	16.93	21.3183	11.2639	M	0.580836
Ckap2	1403.35	0.0770561	0.111628	0.690293	0.49001	0.622121	49.0957	46.6962	50.4944	50.5331	47.115	G2	0.55358
Ckap2	1403.35	0.0770561	0.111628	0.690293	0.49001	0.622121	49.0957	46.6962	50.4944	50.5331	47.115	M	0.55358
Ckap2l	2416.61	1.25349	0.113268	11.0665	1.82288e-28	1.28119e-26	92.2809	88.6475	42.583	44.3966	37.7331	G2	0.95573
Ckap5	11741.8	0.565962	0.133654	4.23454	2.29023e-05	0.000125598	170.204	150.261	123.684	131.596	99.5746	M	0.822414
Cks1b	1322.82	-0.755222	0.143107	-5.27733	1.31083e-07	1.08674e-06	105.407	110.345	202.398	187.477	219.585	M	0.110547
Cks2	518.31	-0.684712	0.17009	-4.0256	5.68308e-05	0.000285915	59.6934	60.2753	115.657	105.652	88.5406	M	0.126375
Clspn	4226.95	1.74439	0.0964161	18.0923	3.66624e-73	1.78596e-70	109.206	101.31	34.418	35.4744	32.6374	G1/S	0.979177
Cnih4	753.37	0.752433	0.135441	5.55544	2.76916e-08	2.55186e-07	144.424	134.387	78.4398	92.0333	80.6157	M/G1	0.878788
Cnot10	5368.8	0.146126	0.0919324	1.58949	0.111949	0.206544	149.898	139.514	141.56	148.326	135.173	M	0.603775
Cntrob	1160.85	0.107888	0.159065	0.678268	0.497602	0.629105	19.4694	14.8411	17.03	19.9279	15.7482	M	0.576096
Coq9	1512.1	-0.0945994	0.131036	-0.721932	0.470336	0.605416	53.3381	53.7511	56.8765	63.5248	67.1825	S	0.423311
Cpne8	141.684	1.12183	0.333847	3.36032	0.000778528	0.00297402	7.92964	7.99238	4.60059	6.49474	2.90639	S	0.94388
Crebzf	1377.3	0.0292447	0.136923	0.213586	0.83087	0.890808	28.5152	27.3223	33.5313	28.812	26.5193	S	0.51676
Crebzf	1377.3	0.0292447	0.136923	0.213586	0.83087	0.890808	28.5152	27.3223	33.5313	28.812	26.5193	G1/S	0.51676
Crls1	950.34	0.0363507	0.183167	0.198457	0.842687	0.899074	66.7912	61.0195	76.4479	54.7615	66.9351	S	0.52277
Ctcf	2210.37	0.29793	0.143467	2.07665	0.0378342	0.0863677	51.2503	45.6882	48.05	37.8357	42.1552	M	0.701456
Ctnna1	6633.18	0.368201	0.102821	3.581	0.000342284	0.00143528	150.461	142.798	127.459	117.597	124.585	M	0.741747
Ctnnd1	3828.83	0.113496	0.10369	1.09457	0.273705	0.410165	44.7593	43.9512	46.5233	47.0199	41.9404	M	0.580328
Ctr9	4100.87	0.538171	0.0956431	5.62687	1.83509e-08	1.73755e-07	84.973	78.9022	60.7298	62.3494	61.7104	M/G1	0.812765
Ctsd	16614.3	-0.0784226	0.189462	-0.413923	0.67893	0.777816	499.542	358.531	474.116	624.229	395.224	G1/S	0.436262
Cwc15	2321.22	0.577083	0.124021	4.65311	3.26969e-06	2.11691e-05	387.132	384.164	266.887	271.631	308.629	M/G1	0.826308
Cyth2	3242.1	0.620194	0.117515	5.27759	1.30891e-07	1.08579e-06	127.327	118.885	78.7517	94.4574	89.6014	G2	0.839936
Dcaf7	4863.28	-0.429443	0.113398	-3.78705	0.000152449	0.000696074	36.5896	38.0339	57.3456	51.7732	55.4703	G2	0.218977
Dcp1a	1992.12	-0.139536	0.123812	-1.127	0.259744	0.395197	19.0694	21.1101	25.288	23.5233	23.9927	M/G1	0.389622
Dctn6	924.121	0.341447	0.134106	2.5461	0.0108933	0.0301212	84.2006	82.4703	66.8049	72.6763	82.14	M/G1	0.727357
Depdc1a	31.0005	1.32396	0.535696	2.47148	0.0134556	0.03594	1.41871	2.23432	0.952635	0.576978	0.663024	M	0.960555
Depdc1b	320.812	0.121759	0.260106	0.468115	0.639702	0.748784	8.42477	8.79212	7.67848	11.6548	6.67446	M	0.585915
Depdc7	118.49	0.546803	0.277719	1.96891	0.048964	0.106631	6.47321	7.2916	4.51541	4.98815	5.93293	S	0.815389
Dexi	348.274	0.185178	0.168833	1.09681	0.272724	0.409129	15.7258	14.0746	13.7362	14.8985	14.7891	M/G1	0.631031
Dhfr	2823.98	2.4823	0.170827	14.531	7.70449e-48	1.60061e-45	74.0094	73.5406	12.9366	18.2696	12.0023	S	0.991789
Dhx8	3400.57	0.157513	0.103547	1.52117	0.128216	0.229571	54.8508	51.8677	49.3541	55.1848	52.8217	G2	0.611478
Diaph3	2016.65	0.633175	0.172828	3.66362	0.000248675	0.00107728	50.0069	48.6547	34.5291	43.8138	28.6467	M	0.843914
Dis3	3647.65	0.209243	0.104984	1.99308	0.0462523	0.101888	83.8832	81.6241	76.9682	76.1511	81.0594	G1/S	0.648553
Dkc1	3353.68	-0.149519	0.104013	-1.43751	0.150574	0.260266	90.9853	86.8691	111.272	110.355	99.179	M/G1	0.381243
Dlgap5	1314.39	-0.261503	0.123057	-2.12505	0.0335822	0.0782607	29.5433	27.4356	36.9893	40.9692	34.4856	M	0.308278
Dna2	1221.61	0.507079	0.126401	4.01167	6.02907e-05	0.00030107	24.7839	21.497	18.6301	18.1652	16.4173	S	0.799983
Dnaja1	5522.6	0.188205	0.107154	1.75639	0.0790217	0.156701	136.981	129.305	135.616	123.603	117.47	M	0.633316
Dnajb1	2419.4	0.875058	0.119372	7.33054	2.29231e-13	4.213e-12	60.8614	62.4602	35.4299	35.5909	39.2633	G2	0.905028
Dnajb1	2419.4	0.875058	0.119372	7.33054	2.29231e-13	4.213e-12	60.8614	62.4602	35.4299	35.5909	39.2633	M	0.905028
Dnajb4	489.928	-0.488595	0.180005	-2.71434	0.00664072	0.0197046	15.6238	14.429	25.9509	23.112	24.8412	S	0.190875
Dnajb6	6157.88	0.0217999	0.104569	0.208473	0.834859	0.892948	319.646	293.255	326.005	293.487	272.256	M/G1	0.511596
Dnajc3	5313.67	0.777344	0.112295	6.92234	4.44248e-12	6.88146e-11	105.182	101.452	67.8655	61.2327	67.2919	G1/S	0.88429
Donson	1530.89	0.370944	0.138238	2.68337	0.00728842	0.0212778	56.7833	53.6669	52.3906	43.0596	45.2069	G1/S	0.742847
Donson	1530.89	0.370944	0.138238	2.68337	0.00728842	0.0212778	56.7833	53.6669	52.3906	43.0596	45.2069	S	0.742847
Dr1	4512.13	0.27871	0.15278	1.82426	0.0681122	0.139046	135.809	128.11	140.521	110.891	102.048	M	0.691298
Dscc1	461.265	2.22775	0.229962	9.68749	3.40809e-22	1.49988e-20	63.8071	54.8396	12.1575	17.9717	11.12	S	0.988742
Dscc1	461.265	2.22775	0.229962	9.68749	3.40809e-22	1.49988e-20	63.8071	54.8396	12.1575	17.9717	11.12	G1/S	0.988742
Dtl	3477.28	2.01333	0.15275	13.1806	1.13541e-39	1.49906e-37	99.647	96.8987	28.5144	30.2202	21.3259	G1/S	0.985272
Dync1li2	5795	-0.106043	0.118063	-0.898192	0.369083	0.510746	80.9177	79.0613	102.806	88.2247	88.3167	S	0.414593
Dzip3	3853.73	0.175687	0.184558	0.951933	0.341131	0.482882	86.2874	76.4669	94.9151	84.2244	64.0207	M	0.624344
E2f1	2645.93	1.56577	0.198978	7.86907	3.57294e-15	8.02462e-14	88.4269	88.1178	27.6592	43.733	26.4473	G1/S	0.972575
E2f5	3002.15	-0.343086	0.124504	-2.75561	0.00585823	0.0176572	129.282	119.503	189.529	175.44	152.484	M	0.260538
E2f8	87.5284	2.49185	0.320895	7.76531	8.14469e-15	1.74333e-13	2.84235	3.16	0.640716	0.577295	0.529193	S	0.991874
Ect2	4641.01	0.721391	0.148737	4.85012	1.23389e-06	8.58254e-06	128.221	120.502	94.6467	83.7191	67.4363	M	0.871085
Eif2a	1806	-0.391425	0.164702	-2.37656	0.0174749	0.0448687	60.8854	57.5515	94.4033	70.1365	89.5911	G1/S	0.237515
Eif4e	5930.72	-0.111979	0.112756	-0.993114	0.320654	0.46089	582.426	551.47	736.821	657.078	672.092	M/G1	0.410699
Eif4ebp2	5370.61	-0.0437172	0.102869	-0.424978	0.670853	0.773139	51.7786	52.9918	59.4994	58.5724	63.744	S	0.461571
Elp3	1778.08	-0.232476	0.123749	-1.8786	0.0602985	0.126254	34.8621	35.9156	45.4223	43.0418	47.7823	M/G1	0.32707
Entpd5	3288.57	-0.299016	0.115773	-2.58278	0.00980089	0.0275214	51.0227	48.9816	74.922	70.286	72.8246	G2	0.285763
Esco2	6954.2	2.51649	0.208884	12.0473	2.00442e-33	1.86292e-31	447.595	403.372	92.5616	96.317	54.1888	S	0.992297
Esd	2600.13	0.0795836	0.145713	0.546167	0.584951	0.705688	247.302	242.248	225.033	235.936	289.027	G1/S	0.554935
Espl1	5336.1	0.306304	0.141438	2.16564	0.0303388	0.0718036	47.728	43.6439	38.2277	48.5594	35.6013	G2	0.707296
Exo1	2932.63	1.04114	0.13027	7.99218	1.32578e-15	3.15307e-14	34.1901	35.2517	16.764	21.2518	17.3362	S	0.933215
Ezh2	2894.67	1.33028	0.101402	13.1189	2.56787e-39	3.29784e-37	157.948	150.49	68.2297	66.1234	64.8909	S	0.961148
Fadd	329.963	0.734984	0.193339	3.80154	0.000143799	0.000659562	5.89813	6.13841	3.96444	3.52849	4.44443	G2	0.874132
Fam122a	198.705	0.211357	0.233385	0.905617	0.365139	0.507148	17.3653	21.2371	16.2215	19.8986	19.7721	G1/S	0.649992
Fam189b	462.47	-0.10294	0.183922	-0.559694	0.575689	0.69803	7.37348	6.33383	6.5364	8.90764	8.71099	M/G1	0.41637
Fam83d	789.051	-0.521443	0.154604	-3.37277	0.000744172	0.0028591	15.4875	17.2807	24.9542	24.5133	28.1238	G2	0.178432
Fan1	410.973	0.214155	0.171875	1.246	0.212765	0.340054	8.37869	7.13886	6.80896	8.22665	6.86735	G2	0.652277
Fanca	1592.23	0.195673	0.122038	1.60338	0.10885	0.20196	20.6189	19.0386	18.1407	21.0043	17.7937	S	0.638141
Fancd2	3536.19	0.436802	0.175063	2.49511	0.0125917	0.0339797	52.8885	46.4617	38.7388	50.829	32.5915	G2	0.772643
Fanci	3069.9	1.06972	0.184626	5.79399	6.87336e-09	6.95558e-08	63.2639	55.7927	29.5288	39.7434	23.9215	S	0.93804
Fen1	3595.1	0.578724	0.110559	5.23452	1.65414e-07	1.34608e-06	126.851	138.303	93.4343	101.807	91.0196	S	0.826816
Flad1	277.526	-0.835194	0.201307	-4.14885	3.34147e-05	0.00017773	4.06508	4.56145	7.92388	9.43739	8.26092	G1/S	0.0925174
Fopnl	1120.24	-0.0595213	0.15033	-0.395937	0.692152	0.787534	59.8611	53.9917	66.449	56.9823	69.6979	M/G1	0.451668
Foxk2	1766.14	-0.713953	0.128677	-5.54842	2.88269e-08	2.64784e-07	14.6731	13.7778	26.4838	23.471	26.6371	M/G1	0.118927
Foxm1	3107.63	0.471793	0.17477	2.69951	0.00694412	0.0204707	45.3969	40.7521	32.2406	44.8589	29.1729	M	0.786101
Fxr1	6619.08	-0.0565332	0.10885	-0.519367	0.603505	0.721311	243.429	242.692	295.125	293.373	259.207	M/G1	0.453614
Fyn	2806.8	0.1042	0.103514	1.00662	0.314115	0.454435	82.3542	74.0177	79.0253	85.3747	78.8181	M	0.573218
G2e3	574.016	0.284878	0.184955	1.54025	0.123498	0.222903	15.6692	12.4934	14.4836	11.3934	10.9819	M	0.69443
G2e3	574.016	0.284878	0.184955	1.54025	0.123498	0.222903	15.6692	12.4934	14.4836	11.3934	10.9819	G2	0.69443
G3bp1	2552.08	-0.338489	0.102802	-3.29263	0.00099255	0.00369674	18.4982	18.6279	26.0744	25.9846	24.7568	M/G1	0.263162
Gabpb1	701.106	0.311141	0.159071	1.95598	0.0504671	0.109214	38.7035	34.9774	27.8033	24.2367	30.4675	G2	0.710513
Gadd45a	794.365	-0.369019	0.140761	-2.6216	0.00875171	0.0249164	59.2218	58.4551	93.8426	74.6818	94.6806	M	0.247164
Gata2	84.6964	0.456409	0.351161	1.29972	0.193699	0.317004	1.9927	1.24456	1.55658	1.07604	1.23853	M/G1	0.779584
Gclm	3792.09	-0.147324	0.0967526	-1.52269	0.127837	0.228978	173.952	174.75	220.434	233.7	226.392	S	0.382682
Gins2	1755.22	2.72957	0.233346	11.6975	1.31216e-31	1.11668e-29	52.2157	51.4159	7.29854	12.1338	6.18196	G1/S	0.994667
Gins3	1050.26	2.93805	0.146817	20.0116	4.36001e-89	3.91392e-86	65.9038	62.2112	8.68893	10.4542	8.24238	G1/S	0.99636
Gm28635	274.545	-0.803969	0.389063	-2.06642	0.0387885	0.0880689	1.94853	2.66787	2.74392	3.32936	7.20229	M	0.0987811
Gm45713	16430.5	-0.0670699	0.10802	-0.620902	0.534664	0.662155	654.253	674.215	723.353	765.8	811.649	M/G1	0.446335
Gmnn	1986.61	1.63807	0.124845	13.1209	2.50064e-39	3.24096e-37	349.848	318.405	104.307	126.728	106.456	G1/S	0.975453
Gnb1	14529.5	0.204481	0.0946833	2.15964	0.0308009	0.0726752	316.292	325.226	305.963	302.085	303.318	M/G1	0.645082
Golga2	3596.68	0.353399	0.100065	3.53168	0.000412928	0.00169577	61.6991	54.9384	49.7606	51.5515	47.9497	S	0.733198
Got1	327.51	-0.738163	0.187322	-3.9406	8.12779e-05	0.000393898	6.93518	6.87701	12.019	12.0186	13.8827	M	0.113509
Grk6	874.848	-0.669119	0.146899	-4.55497	5.23925e-06	3.24769e-05	13.2095	13.1259	20.9594	26.8438	21.286	M	0.130185
Grpel1	2056.94	0.443608	0.126007	3.52049	0.000430746	0.00176183	49.0836	46.8848	36.7063	36.5123	41.7606	M/G1	0.775605
Gspt1	6044.77	0.114027	0.0956555	1.19206	0.233237	0.36509	170.414	164.547	174.595	167.42	162.632	M/G1	0.581006
Gtf3c4	2158.49	0.69909	0.129493	5.39868	6.71327e-08	5.85061e-07	23.4902	24.3981	16.0103	18.1288	14.2377	M/G1	0.864991
Gtse1	1470.13	-0.657969	0.142543	-4.61594	3.91326e-06	2.49695e-05	21.4604	21.8465	33.2872	43.5528	37.5157	M	0.133401
H1f0	2319.46	0.921563	0.117892	7.81698	5.41039e-15	1.185e-13	90.8036	84.1412	50.2334	55.4808	45.0912	S	0.91527
H2afx	874.187	-0.468441	0.132899	-3.52479	0.000423821	0.00173646	28.385	26.4028	44.8925	40.3871	40.3598	G2	0.198409
Haus8	2774.85	1.73046	0.139163	12.4348	1.69201e-35	1.76639e-33	179.885	172.419	50.5145	68.3602	54.6669	G2	0.978585
Hcfc1	16755.6	0.0661312	0.0973133	0.67957	0.496777	0.628287	104.338	107.483	110.273	119.259	105.732	M	0.5441
Hells	18287.9	1.56296	0.193917	8.05991	7.63515e-16	1.8629e-14	461.24	427.46	176.842	197.624	113.875	S	0.972406
Hells	18287.9	1.56296	0.193917	8.05991	7.63515e-16	1.8629e-14	461.24	427.46	176.842	197.624	113.875	G1/S	0.972406
Hif1a	5618.23	0.518878	0.14976	3.46472	0.000530776	0.00211995	127.735	122.677	107.04	79.8413	96.5687	M/G1	0.805654
Hint3	730.631	0.62694	0.132852	4.71907	2.36929e-06	1.57141e-05	121.375	116.762	78.8592	87.1537	84.8794	G2	0.841459
Hipk2	819.347	0.627338	0.165342	3.79418	0.00014813	0.000677665	10.2262	10.5191	7.15254	6.20617	6.26213	G2	0.841629
Hjurp	7606.87	-0.169879	0.112168	-1.51451	0.129896	0.231872	95.4286	95.4692	121.01	129.554	112.891	G2	0.367615
Hmg20b	771.122	-0.316363	0.143001	-2.21231	0.0269451	0.0650357	31.2244	26.4394	36.65	41.3638	36.7789	M	0.275267
Hmg20b	771.122	-0.316363	0.143001	-2.21231	0.0269451	0.0650357	31.2244	26.4394	36.65	41.3638	36.7789	M/G1	0.275267
Hmgb2	7131.5	1.36498	0.0916192	14.8984	3.37499e-50	7.44977e-48	420.784	412.4	176.2	176.35	172.497	G2	0.963603
Hmgb3	6804.35	-0.377205	0.096138	-3.92357	8.72447e-05	0.000420938	286.638	284.652	409.394	414.394	371.445	M	0.243779
Hmgcr	4056.26	-0.318676	0.109469	-2.91111	0.00360145	0.0115004	54.0018	51.8263	76.4647	68.5629	70.5062	M/G1	0.273997
Hmmr	1438.45	2.43732	0.174145	13.9959	1.65138e-44	2.91613e-42	62.941	53.0016	11.5816	14.2405	9.35803	M	0.991282
Hp1bp3	4171.14	-0.306686	0.109679	-2.79621	0.00517059	0.0158038	68.7873	67.0949	93.0855	101.074	84.5733	M	0.281361
Hp1bp3	4171.14	-0.306686	0.109679	-2.79621	0.00517059	0.0158038	68.7873	67.0949	93.0855	101.074	84.5733	G2	0.281361
Hps4	395.105	0.105916	0.229808	0.460889	0.644879	0.752536	6.88424	6.2602	5.50464	8.9231	6.0808	M	0.574573
Hras	966.023	-0.4462	0.181934	-2.45254	0.014185	0.0375617	42.4191	43.0654	52.0203	65.1478	74.414	G1/S	0.208735
Hs2st1	1615.29	-0.101029	0.158254	-0.638395	0.523217	0.65206	15.7816	16.1275	21.2816	16.0802	18.7468	M	0.418148
Hsd17b11	75.6308	0.0726543	0.326384	0.222604	0.823844	0.885659	2.99187	2.85026	2.54294	3.34412	3.21111	M/G1	0.549941
Hsf2	1744.85	-0.109133	0.137039	-0.796362	0.425822	0.565534	59.0496	60.2683	78.024	65.8809	66.2655	G1/S	0.413069
Hspa13	1396.06	0.333057	0.15498	2.14903	0.0316323	0.0743295	33.5708	33.3625	32.7998	27.3158	28.5173	M	0.72304
Ifnar1	3643.26	1.07208	0.099505	10.7742	4.55929e-27	2.95455e-25	91.9665	87.8205	49.5975	52.8228	47.3586	G2	0.938209
Ilf2	4692.11	0.109086	0.0964684	1.1308	0.25814	0.393357	186.175	177.999	178.596	185.942	188.014	M/G1	0.577366
Ints7	4327.38	0.690733	0.103204	6.6929	2.18783e-11	3.09385e-10	60.3702	58.942	39.4778	44.1366	38.2557	S	0.862875
Ints8	5568.62	0.559305	0.13521	4.13656	3.52551e-05	0.000186815	195.331	165.665	150.031	129.253	118.318	G1/S	0.820044
Iqgap3	146.09	0.880368	0.402062	2.18963	0.028551	0.0681779	2.01978	1.71912	1.37616	1.66684	0.543318	G2	0.906636
Ivns1abp	5863.01	1.24507	0.148118	8.40592	4.24537e-17	1.16909e-15	217.368	207.542	111.694	102.404	78.8647	G1/S	0.954799
Jmjd1c	5681.64	0.282703	0.161331	1.75232	0.0797188	0.157641	59.0551	50.3324	56.2228	51.8796	38.8881	M/G1	0.693415
Kat2a	3309.69	-0.71549	0.116622	-6.13513	8.50917e-10	9.71778e-09	41.0874	43.2892	70.7049	80.0602	79.039	S	0.118757
Kat2b	234.128	-0.0104675	0.211009	-0.0496068	0.960436	0.976369	3.43024	3.4276	3.62773	4.4059	3.29767	S	0.486626
Katna1	1318.41	-0.237943	0.124762	-1.90717	0.0564983	0.119897	57.8517	59.2732	76.9569	71.1845	75.569	G2	0.323176
Kctd9	2175.09	1.01846	0.119695	8.50876	1.75802e-17	5.01728e-16	103.013	94.7393	56.773	56.9432	50.6418	G2	0.930929
Kdm4a	745.045	-0.969539	0.14799	-6.55137	5.70103e-11	7.6031e-10	6.16457	5.72014	13.3535	11.7606	13.2299	G2	0.0705096
Kdm5b	13153.7	-0.206241	0.100969	-2.04262	0.0410904	0.0922703	115.382	120.82	144.494	160.406	145.676	M/G1	0.34366
Kif11	3951.38	0.559388	0.160927	3.47604	0.000508877	0.00204521	82.8945	77.96	62.7573	69.2851	46.4638	G2	0.820129
Kif14	1406.85	0.137509	0.13558	1.01423	0.310472	0.450312	10.5887	10.0647	10.5375	11.3649	8.87994	M	0.597511
Kif20b	2478.47	0.379645	0.187889	2.02058	0.0433236	0.0964743	57.1776	45.324	47.7779	48.6898	31.5429	M	0.746741
Kif20b	2478.47	0.379645	0.187889	2.02058	0.0433236	0.0964743	57.1776	45.324	47.7779	48.6898	31.5429	G2	0.746741
Kif22	1587.06	-0.305856	0.128446	-2.3812	0.0172564	0.0443964	43.534	41.2533	52.4234	58.5919	61.8992	G2	0.282208
Kif23	3619.08	2.35925	0.113948	20.7046	3.14586e-95	3.41859e-92	172.279	150.87	35.8593	32.4825	33.9915	G2	0.99052
Kif2c	1890.79	0.299355	0.152395	1.96434	0.0494903	0.107578	55.5418	48.0126	43.1628	54.9326	40.9052	M	0.702556
Kif5b	2953.47	0.391613	0.126184	3.10351	0.00191242	0.00660879	52.3179	44.2528	43.4507	39.7782	36.3116	G2	0.752412
Kif5b	2953.47	0.391613	0.126184	3.10351	0.00191242	0.00660879	52.3179	44.2528	43.4507	39.7782	36.3116	M	0.752412
Kif5b	2953.47	0.391613	0.126184	3.10351	0.00191242	0.00660879	52.3179	44.2528	43.4507	39.7782	36.3116	M/G1	0.752412
Kifc1	1042.59	0.0463142	0.149306	0.310197	0.756411	0.837185	27.8989	24.0704	26.6903	31.8056	24.3826	G2	0.529626
Kifc5b	598.896	-0.234341	0.216088	-1.08447	0.278156	0.415338	12.0328	11.6741	15.1735	19.5618	11.3906	G2	0.325631
Klf6	939.278	-0.657847	0.215509	-3.05253	0.0022692	0.00768199	12.1065	11.8261	26.5571	19.5072	15.6292	G2	0.133486
Klf9	1186.83	-0.063971	0.209454	-0.305419	0.760047	0.839958	22.3135	20.0929	27.9545	28.163	16.9431	M	0.447858
Kpna2	8955.79	0.161742	0.10262	1.57612	0.114998	0.211094	346.657	342.749	329.138	328.168	351.92	G2	0.614271
Kpnb1	15308.6	-0.0204938	0.0929503	-0.220482	0.825496	0.886777	166.184	166.664	187.133	190.916	174.051	M/G1	0.479262
Kras	4639.31	1.05961	0.168251	6.29779	3.01923e-10	3.64864e-09	217.942	205.831	131.454	112.031	109.593	M/G1	0.936177
Larp1	4393.15	-0.352078	0.101733	-3.46082	0.00053854	0.00214369	31.4096	29.5184	41.573	46.2576	40.6602	M/G1	0.255629
Larp7	3083.63	0.653409	0.110377	5.91981	3.2231e-09	3.41838e-08	168.647	165.515	112.042	113.543	121.705	M/G1	0.851363
Lbr	2839.11	0.276525	0.108491	2.54883	0.0108084	0.02995	61.5979	60.9904	58.8187	54.0596	53.1668	M	0.689944
Lbr	2839.11	0.276525	0.108491	2.54883	0.0108084	0.02995	61.5979	60.9904	58.8187	54.0596	53.1668	G2	0.689944
Lix1l	388.766	0.301836	0.191503	1.57614	0.114993	0.211094	8.46275	7.65137	8.27321	6.34938	6.71544	G2	0.704334
Lmna	1021.43	1.05758	0.149091	7.09353	1.30733e-12	2.18823e-11	57.1175	57.733	26.9458	34.8098	27.2288	M	0.935923
Lmnb1	2149.62	0.103899	0.126853	0.819051	0.412757	0.552808	56.861	58.5177	60.5661	63.7114	51.3157	G2	0.57288
Lmo4	724.938	-1.07285	0.153465	-6.99081	2.73307e-12	4.37756e-11	23.0704	21.1909	56.5089	48.1951	46.3255	S	0.0578128
Lnpep	2244.56	-0.312106	0.180012	-1.73381	0.0829519	0.162691	29.8154	28.6636	48.922	33.7651	35.1153	G1/S	0.277467
Lrif1	411.367	0.803223	0.239058	3.35995	0.000779568	0.00297648	41.3638	37.3709	29.5707	21.842	15.4695	M/G1	0.890046
Luc7l3	3270.32	-0.00462057	0.134429	-0.0343718	0.972581	0.983018	124.346	130.472	171.557	146.977	138.489	G1/S	0.492213
Lyar	2060.67	-0.0399657	0.103772	-0.38513	0.700141	0.794066	135.893	131.81	149.462	148.267	148.362	M/G1	0.46428
Lyrm7	119.187	-0.429576	0.293204	-1.46511	0.142891	0.250108	3.7728	4.1928	7.15579	5.76489	4.89453	S	0.218893
Mad2l1	2395.19	0.0476763	0.103674	0.459867	0.645611	0.752893	115.454	109.214	121.731	119.421	115.725	G2	0.530811
Man1a2	2948.22	0.362895	0.14473	2.50739	0.0121626	0.0329474	28.9913	28.4362	28.2174	23.6127	21.219	S	0.738784
Map3k2	1646.71	0.00937571	0.208853	0.0448915	0.964194	0.978251	10.3365	12.0582	14.6739	9.14942	12.3034	S	0.50237
Mastl	1479.13	0.322395	0.122457	2.63273	0.00847022	0.0242224	23.7322	24.3185	22.2637	20.6195	19.7718	S	0.717369
Mbd4	858.821	1.50664	0.199598	7.5484	4.40655e-14	8.68796e-13	35.8297	30.6734	13.7746	13.8632	8.81901	S	0.970036
Mcm2	9510.93	0.408058	0.151018	2.70205	0.00689142	0.0203378	196.255	196.514	141.233	197.544	147.192	G1/S	0.760538
Mcm4	5058.42	1.12374	0.106689	10.5328	6.09928e-26	3.59019e-24	151.555	161.587	76.5614	83.8908	74.6115	G1/S	0.943965
Mcm4	5058.42	1.12374	0.106689	10.5328	6.09928e-26	3.59019e-24	151.555	161.587	76.5614	83.8908	74.6115	M	0.943965
Mcm5	11267.9	1.54664	0.152958	10.1115	4.91086e-24	2.53196e-22	401.159	406.55	131.413	185.967	138.281	G1/S	0.971559
Mcm6	10297	0.966673	0.114604	8.43494	3.31379e-17	9.19724e-16	341.279	359.579	186.455	218.845	183.886	G1/S	0.922888
Mcm8	2917.68	0.349902	0.132449	2.64178	0.00824713	0.0236515	86.5527	75.175	72.1981	75.6691	59.3943	S	0.731674
Mdc1	10921.1	2.10676	0.195687	10.7659	4.98548e-27	3.21597e-25	165.047	143.82	34.6977	52.8863	31.0713	M	0.987049
Mdm1	558.706	0.138486	0.15639	0.885515	0.375879	0.517044	19.5031	17.8788	20.5373	18.0379	18.5025	G1/S	0.598612
Med31	710.714	0.325359	0.144053	2.25861	0.0239075	0.0586765	53.5919	51.7884	43.1092	45.0017	49.1488	G1/S	0.719062
Melk	2881.89	0.243281	0.103516	2.35018	0.0187642	0.047771	78.6773	78.2238	71.9744	71.2874	73.42	G2	0.671322
Mgat2	1646.21	0.215321	0.138147	1.55863	0.119083	0.216846	49.1957	47.2094	51.27	41.4124	42.4497	G2	0.653123
Mid1	1382.9	0.546504	0.127617	4.28238	1.84906e-05	0.000103411	27.9935	26.6199	21.4636	22.3396	18.2048	G2	0.815219
Mis18bp1	1530.62	0.837447	0.165733	5.053	4.34923e-07	3.30331e-06	53.4502	45.2711	33.0607	31.4706	23.4573	G2	0.897664
Mis18bp1	1530.62	0.837447	0.165733	5.053	4.34923e-07	3.30331e-06	53.4502	45.2711	33.0607	31.4706	23.4573	M	0.897664
Mki67	4167.17	1.73545	0.123847	14.0129	1.3007e-44	2.32595e-42	60.6967	48.8109	18.6592	18.3669	16.599	M	0.978754
Mnd1	440.614	0.0224017	0.170721	0.131218	0.895603	0.932776	76.4606	67.7275	68.4527	86.5203	73.5774	G2	0.512274
Morf4l2	3403.31	-0.306029	0.0965711	-3.16894	0.00152994	0.00541961	124.99	117.472	164.848	163.39	161.954	M/G1	0.281869
Mri1	197.014	-0.697261	0.234205	-2.97713	0.00290958	0.00956121	2.86838	3.23876	5.29418	4.95184	6.16099	G1/S	0.123074
Mrpl19	795.626	0.0631383	0.136579	0.462283	0.643878	0.751942	10.3491	10.2124	10.7287	10.2809	11.2358	M/G1	0.541476
Mrps18b	646.944	-0.454662	0.17061	-2.66492	0.00770073	0.0222841	33.14	40.3004	49.7246	53.8634	60.6174	M/G1	0.203826
Mrps2	2174.5	-0.303456	0.114145	-2.65852	0.00784853	0.0226648	55.4488	60.5521	80.0125	79.9419	76.8315	M/G1	0.283223
Msh2	5437.14	0.540563	0.102576	5.26989	1.36506e-07	1.12642e-06	145.846	140.979	107.929	115.202	98.455	G1/S	0.81378
Msl1	5010.05	-0.398653	0.134467	-2.9647	0.00302983	0.00988159	96.197	99.421	142.538	167.74	125.426	M/G1	0.234552
Mtpn	7065.27	1.21443	0.18156	6.68884	2.24954e-11	3.17475e-10	224.377	212.387	129.021	86.8065	90.5273	M/G1	0.952768
Mycbp2	12193.7	0.101548	0.175243	0.579472	0.562271	0.686	56.6833	48.5308	61.5757	58.9745	40.1288	S	0.570594
Mzt1	946.135	0.239606	0.261276	0.91706	0.359111	0.501571	47.7366	42.9244	58.5147	29.7037	35.7187	M	0.668952
Nab1	374.663	-0.514971	0.168192	-3.06181	0.00220006	0.00747405	6.47547	5.9709	9.68507	9.32108	10.5156	S	0.181141
Nasp	17920.5	1.10025	0.121697	9.04092	1.55354e-19	5.37913e-18	1065.31	938.033	506.618	569.459	441.846	G1/S	0.942103
Ncapd2	3790.32	0.411414	0.120674	3.4093	0.000651293	0.00253396	55.6572	53.5317	44.5281	41.8896	48.4981	M	0.761977
Ncapd3	3506.28	0.671091	0.123787	5.42133	5.91558e-08	5.20034e-07	61.9815	54.817	42.6124	42.0455	35.367	G2	0.856272
Ncaph	1012.7	-0.310531	0.120272	-2.5819	0.0098257	0.027574	23.6613	21.9329	31.6736	31.2802	30.2402	G2	0.278483
Ncoa3	5496.77	1.19353	0.111099	10.743	6.39316e-27	4.10528e-25	77.6461	71.1862	37.5361	33.9688	33.0554	M/G1	0.95099
Ncoa5	4045.32	0.74779	0.104206	7.1761	7.17288e-13	1.22677e-11	97.3683	95.9647	60.6783	68.7058	60.258	M	0.877687
Ncoa5	4045.32	0.74779	0.104206	7.1761	7.17288e-13	1.22677e-11	97.3683	95.9647	60.6783	68.7058	60.258	G2	0.877687
Ndc80	1361.47	0.271495	0.130482	2.08071	0.0374606	0.0856598	69.4438	63.2895	59.1215	66.718	53.4222	G2	0.687066
Neil3	34.0306	2.49231	0.527713	4.72286	2.32554e-06	1.54529e-05	2.35999	2.34835	0.398236	0.67422	0.295898	G2	0.991959
Nek2	2193.33	0.442372	0.147121	3.00686	0.0026396	0.00879887	52.3022	52.5484	44.4682	47.4215	34.6069	M	0.774843
Nfe2l2	2516.92	-0.438136	0.11238	-3.89871	9.67083e-05	0.000461398	60.6055	64.4611	95.6499	91.0937	92.8825	S	0.213391
Nfic	2145.24	-0.882148	0.124145	-7.1058	1.19629e-12	2.00951e-11	14.0986	13.6132	28.8178	31.1984	27.3274	M/G1	0.0835449
Nfic	2145.24	-0.882148	0.124145	-7.1058	1.19629e-12	2.00951e-11	14.0986	13.6132	28.8178	31.1984	27.3274	G2	0.0835449
Nipbl	8567.03	0.669913	0.181396	3.69309	0.000221544	0.000971533	106.85	88.7635	77.9997	72.9485	49.5154	G2	0.855934
Nktr	8732.13	0.526623	0.185885	2.83305	0.00461061	0.0142995	105.435	88.0262	80.3683	86.4018	53.5262	G1/S	0.808871
Nmb	427.005	0.380937	0.17655	2.15768	0.0309528	0.0729757	73.3499	54.9154	54.4838	56.0527	53.054	G2	0.747588
Npat	6163.06	1.63418	0.139406	11.7224	9.78273e-32	8.42687e-30	132.696	125.384	51.3599	46.8855	38.2059	G1/S	0.975199
Nr3c1	4900.75	0.17044	0.154032	1.10652	0.2685	0.404586	61.3594	62.9606	68.5171	66.6156	55.484	G2	0.620789
Nsun3	994.869	-0.424203	0.158237	-2.68081	0.00734441	0.0214236	14.2469	17.5225	24.8857	22.2571	22.6591	S	0.221601
Nt5dc1	292.923	-0.414642	0.210692	-1.968	0.0490675	0.106823	9.33996	8.61722	11.8185	10.3439	15.9471	S	0.226257
Nucks1	4557.12	0.538109	0.181718	2.96123	0.0030641	0.00998305	91.4816	94.7373	83.3472	72.2572	57.4003	M/G1	0.812595
Nucks1	4557.12	0.538109	0.181718	2.96123	0.0030641	0.00998305	91.4816	94.7373	83.3472	72.2572	57.4003	G2	0.812595
Nuf2	1622.37	0.908101	0.163498	5.55419	2.78901e-08	2.56679e-07	102.871	99.3641	55.3696	72.3517	48.9665	M	0.912307
Nufip2	3765.61	0.592617	0.160276	3.69747	0.000217758	0.000956552	86.5391	84.1599	75.4833	67.8873	62.9643	M/G1	0.830879
Numa1	8962.65	0.539351	0.118039	4.56925	4.8947e-06	3.04748e-05	98.3285	88.0692	71.6021	77.254	61.7204	G2	0.813357
Nup160	3452.44	0.199169	0.10463	1.90355	0.0569685	0.120677	42.8796	41.561	42.1489	39.0081	39.4806	S	0.641104
Nup35	680.445	-0.400028	0.156308	-2.55924	0.0104902	0.0291781	29.6603	30.743	44.9662	39.0227	45.2191	M	0.233706
Nup37	672.792	-0.615449	0.149312	-4.1219	3.75754e-05	0.000197996	32.8761	35.4276	59.6852	54.3286	57.038	M/G1	0.148129
Nup43	1050.23	0.268188	0.121159	2.21352	0.0268615	0.0648671	77.3015	76.4536	66.2293	72.5729	70.6113	G1/S	0.685627
Nup98	4483.41	-0.0498795	0.0958426	-0.520431	0.602763	0.720531	62.5318	64.65	66.0723	66.9081	64.8602	M	0.457847
Nusap1	1385.81	1.28423	0.127612	10.0635	8.0069e-24	4.11322e-22	56.7379	54.6881	27.2015	25.2474	22.7793	M	0.957847
Nusap1	1385.81	1.28423	0.127612	10.0635	8.0069e-24	4.11322e-22	56.7379	54.6881	27.2015	25.2474	22.7793	G2	0.957847
Odf2	4953.08	-0.680109	0.112247	-6.05906	1.36923e-09	1.53517e-08	101.879	101.06	176.181	207.671	171.411	M/G1	0.127307
Odf2	4953.08	-0.680109	0.112247	-6.05906	1.36923e-09	1.53517e-08	101.879	101.06	176.181	207.671	171.411	M	0.127307
Ogt	2257.98	0.205554	0.176241	1.16632	0.243483	0.376963	36.9711	33.3555	36.479	40.1748	27.3585	S	0.646013
Opn3	285.539	0.039342	0.180107	0.218436	0.827089	0.888066	9.07827	9.3882	9.46873	10.3932	9.73325	M/G1	0.524378
Orc1	2154.23	1.70475	0.158885	10.7295	7.40052e-27	4.68822e-25	82.2427	79.4212	24.9682	33.4696	23.2011	G1/S	0.977738
Orc3	3829.94	0.252624	0.117669	2.14692	0.0318	0.0746616	153.47	142.679	148.451	131.886	126.483	S	0.676232
Osgin2	1016.22	0.329609	0.129968	2.53609	0.0112098	0.0308236	33.6767	35.3237	31.2738	29.0483	28.7946	S	0.721178
Pak1ip1	3896.83	-0.0677193	0.103449	-0.654615	0.512716	0.643148	158.395	162.444	175.093	189.268	186.332	M/G1	0.445742
Pank2	2107.55	0.212588	0.110259	1.92808	0.0538453	0.115254	35.4247	33.5329	33.5295	33.7231	29.8981	G1/S	0.650838
Pbk	1444.36	1.26588	0.128027	9.88764	4.70994e-23	2.24031e-21	113.59	109.624	51.87	54.814	44.3535	M	0.956323
Pbk	1444.36	1.26588	0.128027	9.88764	4.70994e-23	2.24031e-21	113.59	109.624	51.87	54.814	44.3535	M/G1	0.956323
Pcf11	2126.04	-0.126229	0.148145	-0.852069	0.394176	0.534553	30.7319	26.2963	35.0962	36.0103	28.425	M	0.400626
Pcf11	2126.04	-0.126229	0.148145	-0.852069	0.394176	0.534553	30.7319	26.2963	35.0962	36.0103	28.425	M/G1	0.400626
Pcna	6126.47	1.73666	0.101824	17.0555	3.18407e-65	1.18372e-62	604.091	582.474	180.171	207.022	193.822	G1/S	0.978923
Phip	1529.47	0.112431	0.196211	0.57301	0.566638	0.689958	13.3876	12.4959	16.4748	10.8219	11.3318	S	0.579228
Phtf1	4924.15	0.858976	0.0998625	8.60158	7.8624e-18	2.31883e-16	159.833	150.731	96.3462	97.6286	85.6736	S	0.901811
Phtf2	2607.25	-0.00831067	0.132622	-0.0626645	0.950034	0.96948	40.2596	36.385	46.8854	39.0671	39.472	S	0.488404
Pkmyt1	466.273	0.815177	0.234825	3.47141	0.000517724	0.00207624	16.5935	13.6035	7.83523	12.7964	7.94401	S	0.893178
Pknox1	950.124	1.25936	0.161432	7.80119	6.13256e-15	1.33489e-13	24.9265	21.5582	10.4054	13.5498	8.8361	G2	0.955984
Plcxd1	32.1885	-0.838035	0.503239	-1.66528	0.0958565	0.182969	0.882633	1.15426	1.71006	1.93835	2.33267	G1/S	0.0918402
Plin3	641.814	0.151371	0.138646	1.09178	0.274929	0.411651	20.1527	19.9272	19.6225	19.3374	20.3019	M/G1	0.607754
Plk1	432.496	-2.56723	0.220585	-11.6383	2.63292e-31	2.18796e-29	2.58154	3.14489	18.4612	16.241	21.6029	M	0.00321652
Pms1	683.883	-0.080358	0.161553	-0.497411	0.618899	0.732629	19.548	19.5534	25.2968	20.5302	21.3087	G1/S	0.435077
Pnn	3814.16	0.133707	0.100337	1.33258	0.182671	0.302958	107.087	102.166	107.315	101.821	98.3819	G1/S	0.59421
Poc1a	917.877	0.298853	0.129287	2.31155	0.0208024	0.0520964	41.4408	42.7549	37.6231	39.7922	36.1225	M	0.702218
Pola1	649.182	1.87411	0.203791	9.19625	3.70656e-20	1.35654e-18	18.6705	16.3097	5.25525	6.38724	3.83993	S	0.982648
Polq	1948.74	0.166147	0.20866	0.796258	0.425882	0.565561	18.7275	15.1811	17.505	20.3583	11.591	G2	0.617572
Pom121	3704.24	0.122938	0.111153	1.10602	0.268717	0.404838	31.8654	31.6432	30.7171	35.8586	30.5546	M	0.586846
Ppp1r10	3160.48	-0.238375	0.109983	-2.16739	0.0302055	0.0715481	33.827	36.4644	44.0251	47.9635	45.2837	M	0.322753
Ppp1r2	2778.51	0.500018	0.132606	3.77071	0.000162784	0.000738248	175.536	170.152	128.457	124.883	140.694	G2	0.797274
Ppp2ca	10625.1	-0.29639	0.091548	-3.23754	0.00120565	0.00438456	88.4461	87.6895	119.477	118.243	113.475	M/G1	0.288471
Ppp2r2a	2901.56	-0.334721	0.133139	-2.51407	0.0119348	0.0324437	68.0461	67.6121	93.0646	81.0201	90.5435	M/G1	0.26494
Ppp6r3	11072.8	0.127442	0.108283	1.17694	0.23922	0.372118	161.349	155.49	169.584	162.342	143.405	M/G1	0.589978
Prc1	1798.9	0.23043	0.123813	1.86111	0.0627282	0.130165	58.6227	52.9728	54.4591	57.2252	47.5121	M/G1	0.662519
Prim1	2438.07	3.4644	0.114065	30.372	1.28699e-202	1.81813e-198	311.05	284.847	29.0444	28.8803	30.4912	S	0.998138
Prpsap1	2222.8	-0.962729	0.1119	-8.60349	7.73253e-18	2.2853e-16	47.5722	49.795	99.8566	110.374	102.97	M	0.07161
Prr11	287.362	1.7589	0.220333	7.98294	1.42884e-15	3.37546e-14	8.74434	8.17484	2.64691	2.30448	3.29595	M	0.979685
Psen1	1269.86	0.565201	0.113881	4.96307	6.93882e-07	5.05543e-06	34.3365	31.9438	23.9657	25.5628	23.6818	M/G1	0.82216
Psmd11	6012.95	0.404061	0.100368	4.02581	5.67799e-05	0.000285794	196.922	189.408	165.365	165.293	176.666	G2	0.758592
Psmg3	230.311	-0.262996	0.223461	-1.17692	0.239228	0.372118	24.5277	20.2731	25.1869	30.2177	31.7544	M	0.307347
Psrc1	30.1153	-0.41573	0.607478	-0.684354	0.493752	0.625385	0.836128	0.893356	0.616245	1.30866	1.89137	G2	0.225664
Ptar1	33.5492	0.374571	0.470099	0.796792	0.425572	0.565255	1.18069	1.50158	1.1145	1.307	0.998358	S	0.74454
Ptp4a1	3456.87	-0.110524	0.183368	-0.602745	0.546679	0.672643	98.6383	98.65	145.556	99.1265	98.7846	M	0.411884
Ptpn9	625.985	1.00093	0.161141	6.21153	5.24708e-10	6.13115e-09	13.0009	12.5082	6.01693	7.93706	7.0768	M	0.928644
Pttg1	447.023	-0.781214	0.163981	-4.76404	1.89751e-06	1.27892e-05	31.3619	30.2978	58.8138	57.8271	63.7471	M/G1	0.103775
Pwp1	2459.72	-0.289027	0.110655	-2.61196	0.00900237	0.0255323	57.1423	57.414	75.1813	74.2322	79.1871	M	0.292873
Qrich1	7740.33	0.506796	0.0963223	5.26146	1.42917e-07	1.17383e-06	191.435	191.995	151.841	155.167	142.045	M	0.799814
Rab23	590.921	0.0930308	0.146792	0.633759	0.526238	0.654704	9.1024	9.6862	9.71096	9.46535	9.55622	G1/S	0.564669
Rad18	2029.11	0.501828	0.131635	3.81227	0.000137695	0.000634449	74.8571	71.0027	60.8673	58.9279	48.4166	S	0.798036
Rad21	3304.41	0.0137955	0.135692	0.101667	0.919021	0.948981	72.6075	69.1241	81.8392	67.1805	79.5938	M/G1	0.50601
Rad51	5875.63	1.31075	0.131604	9.95977	2.28581e-23	1.1021e-21	192.538	183.574	78.6798	95.8191	71.6779	S	0.95954
Rad51ap1	1450.03	2.05102	0.160789	12.7559	2.88891e-37	3.29126e-35	103.211	92.0964	26.1446	30.5529	21.0541	S	0.986372
Rad51c	1227.77	1.08892	0.118046	9.2245	2.84888e-20	1.05633e-18	71.46	62.3679	34.5904	32.3448	32.6673	M	0.940579
Rangap1	2331.83	-0.399028	0.121782	-3.27659	0.0010507	0.00388463	38.6377	35.422	48.6334	59.0218	53.2707	M	0.234214
Rangap1	2331.83	-0.399028	0.121782	-3.27659	0.0010507	0.00388463	38.6377	35.422	48.6334	59.0218	53.2707	G2	0.234214
Rasl2-9	9.78108	1.35996	0.860182	1.58102	0.113874	0.209408	1.21456	1.81406	0.793027	0.56543	0.470784	M/G1	0.963349
Rbbp8	5780.04	0.858935	0.108081	7.94717	1.9082e-15	4.4192e-14	183.43	175.786	113.112	111.876	97.3112	S	0.901727
Rbm8a	3510.01	-0.0324497	0.121725	-0.266581	0.789792	0.861487	88.7088	94.4431	94.7479	100.607	107.796	M	0.470713
Rbm8a2	1157.11	-0.0398455	0.150788	-0.264248	0.791589	0.862602	90.5164	93.4687	92.8441	97.2458	112.913	M	0.464449
Rcan1	761.359	-0.960951	0.141049	-6.81288	9.56621e-12	1.4048e-10	11.6434	11.9824	24.807	24.2457	26.2948	M	0.0720332
Rccd1	148.115	-0.873338	0.252891	-3.45341	0.000553544	0.00219846	2.76815	2.31332	4.97716	5.79285	4.40238	G2	0.0853225
Rdh11	338.604	-1.04607	0.204298	-5.12033	3.05003e-07	2.37267e-06	4.4503	4.66347	11.5807	9.80982	11.9188	G2	0.0605214
Recql4	1360.99	0.366719	0.138039	2.65663	0.00789257	0.0227687	23.1019	19.8943	18.0828	20.6023	16.2461	G1/S	0.74107
Reep1	1154.47	0.508375	0.211494	2.40373	0.0162289	0.0421608	20.8851	20.9768	13.9119	21.8357	12.9745	S	0.80066
Rere	7527.09	-0.0840678	0.101391	-0.829149	0.40702	0.546992	47.1864	49.6814	58.7082	59.0198	54.1123	M	0.432199
Rfc2	2703.91	0.445925	0.112484	3.96433	7.36017e-05	0.000360819	37.4563	36.3818	27.2672	32.0508	29.8923	S	0.776198
Rheb	3828.91	-0.17706	0.12098	-1.46355	0.143318	0.250626	135.162	148.714	182.364	166.243	177.536	M/G1	0.364314
Rhobtb3	307.328	0.195768	0.181004	1.08157	0.279444	0.416935	5.49782	4.90113	4.90961	4.77784	5.47261	S	0.63831
Rmi1	869.674	0.351225	0.159995	2.19522	0.0281481	0.0674668	31.889	27.3815	29.8434	25.3651	22.1317	S	0.732013
Rmi2	385.825	1.64431	0.169558	9.69765	3.08514e-22	1.36626e-20	10.2613	9.97417	3.61173	3.31571	3.71754	G1/S	0.975707
Rnf113a1	51.6869	0.224594	0.375303	0.598435	0.54955	0.675262	3.86028	3.56206	3.1208	3.72927	3.40039	G1/S	0.659472
Rnf113a2	474.472	-0.491074	0.150544	-3.262	0.00110629	0.00406678	25.3063	24.4342	37.5398	37.3345	38.0764	G1/S	0.190198
Rnf126	1300.7	-0.39151	0.120768	-3.24183	0.00118766	0.00432872	36.2828	32.8118	47.5353	51.6591	51.2652	M	0.237346
Rnf141	3821.16	0.489297	0.102583	4.76978	1.84425e-06	1.2454e-05	100.01	95.8164	75.9154	82.731	82.6307	M	0.792873
Rnf141	3821.16	0.489297	0.102583	4.76978	1.84425e-06	1.2454e-05	100.01	95.8164	75.9154	82.731	82.6307	G2	0.792873
Rnpc3	442.817	0.432961	0.199315	2.17225	0.0298368	0.0707697	28.1354	25.7009	27.3577	20.6854	22.0135	G1/S	0.771288
Rnps1	7973.34	0.353911	0.100745	3.51293	0.000443198	0.0018059	273.03	266.82	217.271	245.686	237.928	M	0.733452
Rpa2	5399.61	0.621024	0.107203	5.79298	6.91466e-09	6.99237e-08	250.507	246.672	162.537	185.359	179.666	S	0.84019
Rpl13a	21468.4	-0.200959	0.101292	-1.98395	0.0472613	0.10361	4639.64	4610.65	5106.87	5520.17	5645.56	M/G1	0.347215
Rrm1	7671.46	1.45842	0.102375	14.2459	4.75273e-46	9.07322e-44	226.549	231.169	85.1045	95.1336	92.3762	S	0.968173
Rrm2	7406.65	2.80262	0.149605	18.7334	2.64403e-78	1.49409e-75	543.464	546.97	82.9114	102.197	70.2246	S	0.995598
Rrp1	3307.33	0.328062	0.104233	3.14739	0.00164738	0.00578343	129.89	123.773	104.986	118.833	106.019	M	0.720332
Rsrc2	5973.58	0.674011	0.118589	5.68358	1.31903e-08	1.27936e-07	413.686	374.172	286.824	288.403	254.007	S	0.857373
Sap30	52.7835	0.996833	0.403142	2.47266	0.0134112	0.035835	6.74382	5.62944	2.45796	3.56472	3.87931	G2	0.928136
Sap30bp	1595.3	0.229325	0.140395	1.63343	0.102379	0.192944	25.9736	25.9334	21.2905	27.8372	23.5723	S	0.661588
Sec62	5941.56	0.390615	0.134339	2.90768	0.0036412	0.0116168	142.207	134.544	130.938	110.759	99.8279	G1/S	0.751735
Sephs1	1355.78	-0.294805	0.117448	-2.5101	0.0120697	0.0327334	22.6677	23.2839	31.337	29.7387	29.5214	M	0.289064
Sfpq	11599.3	-0.197588	0.156251	-1.26455	0.206031	0.331995	204.145	220.972	278.71	220.409	291.412	M	0.349839
Shcbp1	922.936	0.589655	0.186666	3.15887	0.00158382	0.00558668	50.5916	47.018	34.0108	43.6373	27.499	M	0.829863
Ska3	1254.55	-0.40376	0.143074	-2.82204	0.00477194	0.0147307	33.3447	35.6225	54.3015	45.6332	50.4873	G2	0.23142
Skp2	143.694	0.302868	0.27753	1.0913	0.275142	0.411882	3.23076	3.34928	3.17886	2.36521	3.14509	G1/S	0.705096
Slbp	6748.64	1.79572	0.0942453	19.0537	6.12541e-81	3.76233e-78	635.872	626.81	204.536	205.026	193.59	G1/S	0.98087
Slc25a36	3569.92	-0.155399	0.173293	-0.896742	0.369857	0.511349	54.4301	57.814	83.1666	62.6008	53.6124	G1/S	0.376756
Slc38a2	1858.09	-0.0307487	0.175459	-0.175247	0.860886	0.910377	26.846	23.6617	33.8975	27.8264	22.4693	S	0.471898
Slc39a10	589.929	-0.0170666	0.204553	-0.0834336	0.933507	0.958335	7.98133	7.23711	10.4622	7.19872	7.30005	M/G1	0.481801
Smarcb1	1911.89	-0.433675	0.11506	-3.76913	0.000163814	0.000742446	63.5059	67.0792	94.2557	97.289	99.6939	M	0.216946
Smarcd1	5956.54	-0.0171671	0.100625	-0.170605	0.864534	0.912801	92.8218	93.0361	99.0397	112.119	101.255	M	0.481463
Smc4	21033.8	0.333528	0.163879	2.03521	0.0418298	0.0936053	656.368	582.932	621.822	552.268	402.069	G2	0.723294
Snupn	895.305	0.203025	0.142098	1.42876	0.153073	0.263138	53.7087	53.3328	48.0284	48.6431	55.2317	M/G1	0.643728
Sp1	5929.42	0.771074	0.139498	5.52748	3.24857e-08	2.96464e-07	65.8544	64.5177	47.2706	42.7517	37.5245	S	0.883189
Spag5	1468.76	0.042886	0.149307	0.287234	0.773933	0.850249	25.5618	22.8085	25.0124	30.2146	22.198	M	0.52734
Sptbn1	9022.49	-0.286424	0.0956442	-2.99468	0.00274733	0.00910429	65.6975	63.6746	90.0942	86.6083	81.8572	M	0.293719
Srf	1667.46	-0.352284	0.11399	-3.09047	0.00199837	0.00688087	16.7291	16.5941	22.1048	24.6354	23.2585	M	0.255375
Srsf3	8748.82	0.919187	0.141964	6.47477	9.49568e-11	1.22731e-09	380.376	366.601	249.483	196.292	194.372	M/G1	0.914593
Srsf3	8748.82	0.919187	0.141964	6.47477	9.49568e-11	1.22731e-09	380.376	366.601	249.483	196.292	194.372	M	0.914593
Srsf5	4495	-0.0741878	0.102217	-0.725785	0.467971	0.603746	227.433	222.56	269.352	256.912	242.459	S	0.439986
Srsf7	4142.07	1.37663	0.124272	11.0776	1.61208e-28	1.13869e-26	238.305	217.955	105.838	92.5761	85.5601	G1/S	0.964534
Ss18	2116.64	-0.0231024	0.134431	-0.171853	0.863553	0.912403	47.7707	48.2367	59.9091	50.0733	49.2849	M	0.4774
Ssr3	5766.91	-0.0214277	0.155584	-0.137724	0.890458	0.93004	150.179	155.533	197.424	145.824	159.559	G1/S	0.478839
Stag1	9217.25	0.300943	0.136612	2.2029	0.0276016	0.0663934	136.688	131.89	135.365	106.083	113.485	M/G1	0.703826
Stat1	2138.49	0.180814	0.104344	1.73287	0.0831196	0.162884	43.8756	42.4194	39.7942	41.8643	42.9936	G2	0.628068
Stil	1159.73	0.393448	0.161137	2.4417	0.0146183	0.0385644	17.3276	17.4216	15.7565	16.0161	11.7017	G2	0.753174
Stk17b	2741.11	0.875344	0.164982	5.30568	1.12254e-07	9.39466e-07	93.9146	91.2591	66.4921	51.0528	46.9027	G2	0.905282
Suclg2	3737.41	-0.203839	0.101873	-2.0009	0.0454026	0.100345	100.118	93.3304	118.332	131.135	115.874	G2	0.345522
Svip	356.491	-0.0404015	0.203986	-0.19806	0.842998	0.899202	22.2569	20.4327	30.5184	36.8639	28.054	S	0.463941
Syncrip	7036.29	0.128413	0.133699	0.960469	0.336819	0.478264	195.433	188.9	231.727	199.842	208.071	M/G1	0.590909
Tacc3	2882.01	1.06382	0.110218	9.65197	4.82226e-22	2.09612e-20	136.275	121.159	64.1971	72.8435	65.1344	M	0.937193
Taf15	3779.17	0.434548	0.130989	3.31743	0.000908504	0.00340888	173.454	173.651	153.277	135.904	120.147	G1/S	0.771712
Taf9	3528.64	-0.0344362	0.100297	-0.343343	0.73134	0.817701	263.559	258.899	280.144	304.463	290.85	M/G1	0.468597
Tcerg1	3804.83	0.113989	0.108908	1.04666	0.295258	0.434536	73.0561	64.9651	73.6931	69.6984	66.4487	M/G1	0.580921
Tfap2a	40.2602	-0.235955	0.455189	-0.518366	0.604203	0.722008	0.867026	0.625672	1.17028	1.00223	1.14636	G2	0.324869
Thrap3	11029.9	0.140272	0.102794	1.3646	0.17238	0.289493	155.631	146.76	158.424	154.821	136.858	M	0.599881
Tipin	4266.65	1.76679	0.0946673	18.6631	9.87396e-78	4.98176e-75	706.868	685.247	217.882	230.091	213.862	G1/S	0.979854
Tle3	4080.89	-1.78367	0.120301	-14.8267	9.8501e-50	2.10837e-47	18.2831	20.7702	70.9638	74.5279	78.407	M/G1	0.01312
Tle3	4080.89	-1.78367	0.120301	-14.8267	9.8501e-50	2.10837e-47	18.2831	20.7702	70.9638	74.5279	78.407	M	0.01312
Tmem138	400.08	-0.0171257	0.162483	-0.1054	0.916058	0.947445	15.8388	15.0615	16.8556	16.6956	18.0751	M/G1	0.481547
Tmem138	400.08	-0.0171257	0.162483	-0.1054	0.916058	0.947445	15.8388	15.0615	16.8556	16.6956	18.0751	M	0.481547
Tmpo	3299.51	0.879484	0.11588	7.5896	3.20906e-14	6.43955e-13	116.469	116.098	77.32	69.3378	65.0117	G2	0.906213
Tnpo1	8521.26	0.160204	0.163647	0.978962	0.327599	0.468278	75.8209	74.9077	89.8197	67.4565	62.3889	M	0.613255
Tnpo2	3024.36	-0.113973	0.122949	-0.926992	0.35393	0.496177	35.1883	33.1551	41.8187	47.9869	39.2554	G2	0.408837
Tob2	2508.72	-0.576955	0.123543	-4.67006	3.01111e-06	1.96208e-05	25.5694	26.2832	46.1277	43.6072	38.2565	M/G1	0.160064
Tomm34	2551.03	-0.390454	0.119988	-3.2541	0.00113751	0.0041631	72.3369	71.1606	99.0893	116.621	96.3035	M	0.238023
Top1	4715.37	0.138137	0.140628	0.982283	0.32596	0.466833	122.097	114.333	133.79	104.016	111.63	M/G1	0.598358
Top2a	23744.9	2.9982	0.166816	17.973	3.16945e-72	1.44435e-69	764.213	672.892	96.1103	121.124	76.9751	S	0.996614
Top2a	23744.9	2.9982	0.166816	17.973	3.16945e-72	1.44435e-69	764.213	672.892	96.1103	121.124	76.9751	G2	0.996614
Topbp1	14520.4	0.651306	0.151328	4.30394	1.67789e-05	9.46627e-05	272.821	239.063	181.74	207.798	142.751	G1/S	0.850516
Tpx2	3533.99	0.981765	0.104868	9.36194	7.82848e-21	3.05505e-19	105.014	93.9832	54.2096	59.167	51.5856	M	0.925258
Tra2a	2702.32	0.32029	0.163378	1.96042	0.0499467	0.108387	156.408	130.437	147.159	109.122	110.98	G1/S	0.716607
Traip	1355.52	-0.110286	0.117839	-0.935897	0.349326	0.491373	30.9953	29.3311	34.8448	38.6416	33.5312	G2	0.412138
Trim59	1509.76	0.758112	0.20534	3.69199	0.000222507	0.000974686	63.3713	66.2591	53.598	38.6786	32.4518	G2	0.880819
Trip13	2637.28	-0.176455	0.113945	-1.5486	0.121478	0.220297	50.3073	51.6909	63.3362	60.4257	65.0809	M	0.364567
Trmt2a	1711.31	0.8159	0.124999	6.52726	6.69819e-11	8.84349e-10	66.022	59.7116	35.5256	42.2967	39.7628	G2	0.893262
Troap	225.208	-1.15535	0.218504	-5.28756	1.2396e-07	1.03011e-06	2.9103	2.85873	6.19177	7.71658	7.56369	M/G1	0.0485018
Tsc22d1	3836.08	-0.754367	0.0982452	-7.67841	1.6108e-14	3.35136e-13	71.8032	68.4607	131.625	143.07	134.35	M/G1	0.110885
Tsg101	4615.46	0.207364	0.0984403	2.1065	0.0351613	0.0813634	203.515	204.958	197.796	191.612	191.343	M	0.647283
Tsn	5182.41	-0.00439262	0.102774	-0.0427407	0.965908	0.979287	44.0697	45.1161	50.5495	49.7533	45.7488	M	0.492382
Ttc14	1416.77	0.632616	0.190239	3.32538	0.00088299	0.00332286	43.1916	36.9238	34.9186	26.2771	25.9104	G1/S	0.843745
Ttf2	1895	0.367157	0.131486	2.79236	0.00523253	0.0159627	29.9646	27.7796	24.0885	27.8433	21.631	G2	0.741239
Ttk	2201.54	-0.0126447	0.147306	-0.0858399	0.931594	0.957152	63.7264	58.4604	67.625	77.8743	55.7879	M	0.485272
Tuba1a	2457.26	0.669404	0.193125	3.46617	0.000527926	0.00211155	130.107	120.33	72.618	114.166	72.6321	G2	0.855764
Tubb2a	42.8372	-0.638014	0.619103	-1.03055	0.302754	0.442181	1.57758	1.09559	1.27782	1.34458	4.05612	G2	0.140173
Tubb4b	8868.63	0.621392	0.142667	4.35554	1.32738e-05	7.65664e-05	480.743	465.512	285.866	338.347	378.259	M	0.840274
Tubb4b	8868.63	0.621392	0.142667	4.35554	1.32738e-05	7.65664e-05	480.743	465.512	285.866	338.347	378.259	G2	0.840274
Tubb5	2707.78	0.858713	0.118896	7.22236	5.10933e-13	8.90007e-12	78.0186	73.8151	41.6137	47.5857	48.6284	G2	0.901642
Tubd1	163.883	-0.281258	0.228278	-1.23208	0.217918	0.346051	5.18578	5.36588	7.08677	6.85417	7.39621	G2	0.296767
Tulp4	8259.85	-0.342081	0.157139	-2.17693	0.0294858	0.0701373	43.3348	40.5354	66.3758	62.5737	46.0302	M/G1	0.2613
Txndc9	2086.4	-0.231882	0.119254	-1.94443	0.0518433	0.111705	102.29	100.25	130.018	116.748	133.236	M	0.327493
Txnrd1	1149.61	-0.970788	0.133803	-7.25537	4.00559e-13	7.11787e-12	12.5036	12.7178	28.7065	25.8831	28.1529	M	0.0702556
Tyms	618.905	-0.00258917	0.197139	-0.0131338	0.989521	0.993812	11.4421	12.624	13.9879	10.701	14.9051	S	0.493652
Uaca	1105.82	-0.635482	0.133826	-4.74858	2.04846e-06	1.3741e-05	14.9357	12.4942	24.4289	22.1783	22.6912	G2	0.141104
Ube2c	512.312	-0.491874	0.158135	-3.11047	0.00186787	0.00647386	33.4287	33.9221	47.9381	59.4374	51.2922	G2	0.189859
Ube2t	1991.91	1.43538	0.108585	13.219	6.81739e-40	9.2593e-38	284.956	256.354	109.532	115.006	104.772	S	0.967665
Ubl3	1679.69	0.904779	0.132552	6.82584	8.74099e-12	1.29438e-10	66.2787	60.3069	40.8328	35.4325	35.2473	S	0.911461
Ubr7	5227.49	0.453075	0.115793	3.91279	9.12355e-05	0.000437058	123.78	123.864	94.0196	111.715	91.5171	G1/S	0.778229
Uhrf1	6212.59	0.782198	0.112174	6.97305	3.10134e-12	4.90074e-11	134.325	130.431	81.817	94.1027	76.6104	G1/S	0.885475
Ung	2433.36	0.899339	0.167064	5.38318	7.31793e-08	6.33404e-07	95.6809	96.0925	53.9241	69.3587	44.702	G1/S	0.910615
Usp1	4356.35	1.04475	0.122627	8.51978	1.59852e-17	4.59925e-16	149.51	147.933	86.6461	77.1602	70.508	S	0.933553
Usp13	66.386	-0.734197	0.343501	-2.1374	0.0325658	0.0761558	0.511973	0.599169	1.08537	0.941203	1.01025	M	0.114187
Usp16	1425.3	0.673052	0.168878	3.98544	6.73558e-05	0.000332356	60.9448	50.376	37.885	45.3489	30.3947	M	0.85678
Usp53	1026.93	0.886789	0.166142	5.33754	9.42182e-08	7.99412e-07	19.665	19.5074	13.2464	11.7911	9.36682	G1/S	0.907737
Vcl	3264.13	1.54492	0.149082	10.3629	3.65534e-25	2.03303e-23	68.9308	61.3321	25.6492	27.6771	19.8175	M/G1	0.97139
Vps25	2195.13	-0.0654971	0.13478	-0.485955	0.626999	0.73912	184.662	166.702	169.744	207.612	209.915	G2	0.447351
Vps72	1342.07	-0.499732	0.141158	-3.54024	0.000399771	0.00164748	42.6927	44.6496	61.5023	68.7975	74.7649	G1/S	0.186897
Vta1	755.975	-0.354937	0.155618	-2.28082	0.0225593	0.0557646	26.1405	24.8498	34.7768	32.6371	39.4678	G2	0.254275
Wdr76	1863.7	0.962418	0.132179	7.28119	3.3089e-13	5.95567e-12	51.8235	46.3176	29.4314	27.9878	24.2945	G1/S	0.92238
Wipf2	4120.49	0.516261	0.135402	3.81281	0.000137395	0.000633271	34.1728	35.6684	28.8538	29.3649	22.8001	M/G1	0.804469
Wsb1	2625.15	0.548233	0.142855	3.83769	0.000124196	0.000577903	102.142	93.7149	83.1183	72.7469	62.4519	G2	0.815727
Wsb1	2625.15	0.548233	0.142855	3.83769	0.000124196	0.000577903	102.142	93.7149	83.1183	72.7469	62.4519	M	0.815727
Wwc1	681.091	-1.91186	0.143113	-13.3591	1.04885e-40	1.46704e-38	3.43544	3.11227	13.8459	13.7491	12.9838	M/G1	0.0099035
Ywhah	2024.3	-0.0475378	0.109745	-0.433165	0.664895	0.768592	89.6425	94.1558	104.441	105.249	100.546	M	0.45954
Yy1	5005.76	-0.16998	0.105835	-1.60608	0.108255	0.201095	46.0571	45.0442	59.957	54.6611	53.1511	M/G1	0.367445
Zbtb7a	573.393	-0.446699	0.166277	-2.68648	0.00722094	0.0211201	5.4015	6.36261	9.66541	10.362	7.51781	M/G1	0.208481
Zc3hc1	1973.63	0.208822	0.151227	1.38086	0.167323	0.282579	68.0891	68.4413	60.0596	59.7314	74.4458	M	0.648129
Zcchc10	517.293	0.0215946	0.170293	0.126808	0.899092	0.935514	30.3765	30.5684	37.5002	31.0219	31.1832	M/G1	0.511427
Zfp207	6536.69	-0.0336925	0.116486	-0.28924	0.772398	0.849421	208.482	195.02	249.326	232.172	247.763	M	0.469189
Zfp24	2106.04	0.96036	0.149838	6.40933	1.46159e-10	1.84521e-09	73.1097	74.9765	46.7391	39.472	48.4256	M/G1	0.921957
Zfp281	2649.81	-0.042894	0.156854	-0.273464	0.784496	0.857851	38.5579	37.8976	50.6571	41.395	36.3517	M/G1	0.462164
Zfp367	2175.91	2.76956	0.179511	15.4283	1.05548e-53	2.61592e-51	102.838	97.259	19.2191	16.0943	11.9867	G1/S	0.99526
Zfp593	654.363	0.194929	0.172732	1.1285	0.259108	0.394399	20.472	18.2414	15.3077	20.5287	19.3848	M/G1	0.637379
Zmym1	950.603	0.552568	0.161808	3.41496	0.000637919	0.00248878	29.82	28.2345	24.7817	18.5799	19.7782	M	0.81742
Zmynd19	4745.45	0.657971	0.104973	6.26802	3.65669e-10	4.35933e-09	293.268	301.54	190.153	213.713	197.191	G1/S	0.85331
Znhit2	259.886	-1.05235	0.212113	-4.96128	7.00294e-07	5.09951e-06	8.05258	7.6911	18.5832	15.753	19.4791	G2	0.059675
Zranb2	3124.77	0.242221	0.184601	1.31213	0.189477	0.311538	102.248	87.8496	109.918	77.36	73.6063	G1/S	0.670306
Zwint	3429.94	0.257409	0.100374	2.5645	0.0103324	0.0288072	164.32	158.174	140.713	146.59	150.89	S	0.679025
0610009B22Rik	287.56	0.0150251	0.20917	0.071832	0.942736	0.964795	41.2618	39.2822	47.4415	34.7886	36.6572	Not cell cycle	0.506518
0610009O20Rik	1401.92	0.198893	0.125045	1.59056	0.111708	0.20626	36.8621	34.4056	31.6676	37.9604	33.438	Not cell cycle	0.640765
0610010F05Rik	1065.65	0.864395	0.161153	5.36382	8.14815e-08	6.98053e-07	31.6172	27.4998	20.9427	16.9872	15.3339	Not cell cycle	0.902827
0610010K14Rik	972.064	-0.29295	0.189657	-1.54463	0.122435	0.221465	72.2821	76.9817	86.3632	96.836	129.503	Not cell cycle	0.290164
0610012G03Rik	199.289	-0.46635	0.23197	-2.01039	0.0443896	0.0984601	7.06721	8.01585	10.8168	10.6086	12.9208	Not cell cycle	0.198917
0610030E20Rik	513.377	-0.102542	0.173396	-0.591374	0.55427	0.679023	6.33553	5.93461	8.23168	7.16794	6.29408	Not cell cycle	0.416709
0610037L13Rik	674.468	1.08983	0.174912	6.23071	4.64315e-10	5.46159e-09	57.9501	54.7341	29.5069	40.9164	27.8187	Not cell cycle	0.940833
1110004E09Rik	1221.17	0.0174948	0.132312	0.132223	0.894808	0.932288	105.763	103.495	102.888	111.601	119.034	Not cell cycle	0.508634
1110004F10Rik	2334.79	0.531874	0.108624	4.89649	9.75651e-07	6.92614e-06	179.415	168.265	140.748	122.907	123.081	Not cell cycle	0.810225
1110008F13Rik	1031.76	-0.203976	0.144949	-1.40723	0.15936	0.272156	69.7217	70.9401	81.893	84.9525	97.1182	Not cell cycle	0.345438
1110008L16Rik	422.473	-0.574789	0.176876	-3.24968	0.00115534	0.00422291	8.41262	10.1018	15.9471	13.024	16.6551	Not cell cycle	0.160741
1110008P14Rik	417.411	-1.22133	0.239552	-5.09838	3.42575e-07	2.64024e-06	22.6033	25.7111	53.579	54.0053	78.1264	Not cell cycle	0.0428305
1110012L19Rik	249.504	-1.10807	0.240819	-4.60126	4.19946e-06	2.65558e-05	11.4847	11.5859	25.7085	22.9638	32.5142	Not cell cycle	0.0528187
1110032A03Rik	1171.56	-0.0941895	0.146646	-0.64229	0.520685	0.649973	109.502	95.6655	93.2428	122.221	110.895	Not cell cycle	0.423565
1110034G24Rik	81.654	-0.307956	0.336799	-0.914361	0.360527	0.502929	2.99938	4.16903	4.49778	4.41726	5.32244	Not cell cycle	0.280684
1110038F14Rik	644.52	-0.0723992	0.149048	-0.485745	0.627148	0.739234	47.2085	43.736	49.3445	50.095	55.4916	Not cell cycle	0.441764
1110051M20Rik	443.996	-0.309336	0.214293	-1.44352	0.148874	0.257896	16.3766	14.9513	19.2673	18.2993	26.7202	Not cell cycle	0.27933
1110059E24Rik	690.963	-0.0300681	0.170923	-0.175916	0.86036	0.910162	38.5339	41.5172	48.4209	38.8508	46.0974	Not cell cycle	0.47249
1110059G10Rik	401.184	0.717747	0.211273	3.39726	0.000680647	0.002638	57.9778	56.1984	50.6976	27.4333	24.0518	Not cell cycle	0.870323
1110065P20Rik	693.81	-0.528269	0.184475	-2.86363	0.00418815	0.013116	47.0009	51.4889	69.8786	67.6617	79.8187	Not cell cycle	0.176062
1190002N15Rik	740.348	0.600909	0.243699	2.46578	0.0136716	0.0364412	17.8705	17.9595	17.6485	11.4182	9.42662	Not cell cycle	0.833418
1190005I06Rik	13.6655	-0.441886	0.740782	-0.596513	0.550832	0.67625	2.05199	1.0944	2.64088	2.35888	3.79256	Not cell cycle	0.211359
1190007I07Rik	93.0936	0.0628388	0.294491	0.213381	0.83103	0.890808	16.3844	16.7199	19.0339	15.9129	17.8143	Not cell cycle	0.541138
1300017J02Rik	78.4133	-0.297977	0.319057	-0.93393	0.35034	0.492414	2.04521	1.62982	2.21585	2.42341	2.67475	Not cell cycle	0.286863
1500009L16Rik	85.6933	0.388593	0.349958	1.1104	0.266828	0.40298	7.29423	6.20806	4.12509	7.52278	5.36014	Not cell cycle	0.750466
1500011B03Rik	1075.94	-1.06774	0.124614	-8.56836	1.04973e-17	3.05764e-16	34.4781	33.4902	75.3247	81.4705	85.0281	Not cell cycle	0.0583206
1500011K16Rik	75.4866	0.0496419	0.346757	0.14316	0.886163	0.92684	17.4231	11.9153	14.99	13.5753	17.569	Not cell cycle	0.531996
1600002H07Rik	746.044	-1.0531	0.136717	-7.70277	1.33152e-14	2.81592e-13	12.5329	12.9415	27.6378	30.1587	29.3381	Not cell cycle	0.0595057
1600002K03Rik	43.5409	0.246301	0.410976	0.599307	0.548968	0.674665	7.23591	6.19524	5.37964	6.84909	6.46017	Not cell cycle	0.672592
1600012H06Rik	653.635	-0.653129	0.212672	-3.07106	0.00213301	0.007275	19.1704	18.6228	38.6535	30.2672	27.3105	Not cell cycle	0.135009
1600014C10Rik	165.183	0.664941	0.262462	2.53347	0.0112939	0.0310104	4.3296	6.27483	2.74066	4.48373	8.20966	Not cell cycle	0.854664
1700003E16Rik	43.2118	0.837448	0.412555	2.02991	0.0423662	0.0945508	1.5984	1.35553	0.828037	1.03695	0.870847	Not cell cycle	0.897833
1700003F12Rik	17.8613	1.29639	0.680338	1.9055	0.0567148	0.120284	3.40588	3.12054	1.62685	1.98132	0.729847	Not cell cycle	0.958693
1700007G11Rik	32.054	-0.0378965	0.47885	-0.0791407	0.936921	0.960482	4.63394	3.40297	4.32175	4.21948	4.84546	Not cell cycle	0.466396
1700010I14Rik	37.8854	-0.603957	0.456345	-1.32347	0.18568	0.306652	1.42472	1.05755	2.07423	1.83176	2.34444	Not cell cycle	0.151854
1700011M02Rik	88.0228	0.822393	0.358559	2.29361	0.0218132	0.0541288	67.117	55.5532	27.5127	51.1048	32.2701	Not cell cycle	0.894363
1700012B07Rik	14.6509	-1.02477	0.760522	-1.34745	0.177834	0.296677	0.406129	0.944519	2.07272	1.46664	1.37149	Not cell cycle	0.0628915
1700013H16Rik	7855.34	0.458261	0.123531	3.70968	0.000207518	0.000916698	1041.55	974.063	872.884	800.051	691.366	Not cell cycle	0.780769
1700014D04Rik	78.8861	-0.147991	0.321417	-0.460433	0.645205	0.752669	1.2052	2.64571	2.14748	1.60875	2.49324	Not cell cycle	0.382343
1700015F17Rik	8.4882	0.0175779	0.950441	0.0184944	0.985244	0.991311	1.76086	0.989673	1.33149	2.28538	0.851452	Not cell cycle	0.508718
1700016K19Rik	22.5662	0.27236	0.636854	0.427665	0.668895	0.771386	3.27008	1.73391	1.34561	3.04748	2.4393	Not cell cycle	0.687489
1700017B05Rik	893.18	0.435343	0.186601	2.33301	0.0196474	0.0496795	18.2028	20.3587	13.6475	18.3873	15.1514	Not cell cycle	0.772135
1700018G05Rik	26.943	1.2215	0.581942	2.09901	0.0358163	0.0826046	26.2535	32.2679	8.77411	20.6453	11.0656	Not cell cycle	0.95353
1700019A02Rik	11.0118	-0.846331	0.901778	-0.938514	0.34798	0.490121	0.825284	1.93013	1.54609	2.6515	4.03057	Not cell cycle	0.0902319
1700020D05Rik	17.4037	-1.14551	0.799118	-1.43346	0.151726	0.261575	0.269653	1.32739	2.28255	1.47459	2.15467	Not cell cycle	0.0490096
1700020N01Rik	100.354	0.109614	0.317317	0.34544	0.729764	0.816519	6.33478	8.87839	7.23332	7.02198	8.88063	Not cell cycle	0.57762
1700021F05Rik	192.686	0.110567	0.263561	0.419514	0.674841	0.775584	28.8262	21.7332	25.1393	20.4745	29.7853	Not cell cycle	0.578043
1700025G04Rik	165.439	0.104776	0.271987	0.385224	0.700071	0.794051	1.18424	0.83355	0.823341	1.21061	1.04924	Not cell cycle	0.573895
1700028J19Rik	18.6352	1.4317	0.620444	2.30755	0.0210245	0.0525686	1.46997	1.20203	0.54018	0.579746	0.607535	Not cell cycle	0.967496
1700028K03Rik	54.7218	2.41517	0.396332	6.09381	1.10254e-09	1.24505e-08	17.8947	17.6825	3.48479	3.19069	4.16665	Not cell cycle	0.990943
1700029J07Rik	27.4172	-0.889147	0.520672	-1.70769	0.0876937	0.170175	0.748235	0.765776	1.396	2.15775	2.18495	Not cell cycle	0.0820213
1700029P11Rik	104.482	-0.183767	0.292627	-0.627991	0.53001	0.657868	6.34269	6.7052	7.79873	7.3198	9.54395	Not cell cycle	0.359827
1700030J22Rik	215.832	0.409531	0.204146	2.00607	0.044849	0.0993542	5.74406	5.92431	4.76498	4.35528	5.31872	Not cell cycle	0.760877
1700030K09Rik	174.423	1.81836	0.222884	8.1583	3.39761e-16	8.5254e-15	7.34343	7.03855	2.2696	2.35737	2.0617	Not cell cycle	0.981801
1700031F05Rik	87.7338	4.39614	1.66895	2.63408	0.00843665	0.0241411	10.745	8.16628	1.06477	0.426042	0	Not cell cycle	0.999069
1700037C18Rik	75.9306	1.20814	0.337331	3.58148	0.000341652	0.00143348	3.64952	4.28023	2.02651	1.75434	2.7626	Not cell cycle	0.952091
1700037H04Rik	984.479	0.184504	0.148046	1.24626	0.212669	0.339979	53.9081	56.1402	45.1118	54.1721	55.9127	Not cell cycle	0.630608
1700040L02Rik	36.7928	0.280072	0.458371	0.611016	0.541189	0.668244	4.03267	2.48091	2.09786	2.84869	3.38535	Not cell cycle	0.691722
1700067K01Rik	226.596	0.418991	0.30686	1.36541	0.172123	0.289096	14.16	11.9467	9.009	15.7209	7.71204	Not cell cycle	0.764517
1700080O16Rik	287.529	-0.392384	0.220742	-1.77757	0.0754746	0.15081	11.6621	13.4597	16.0082	17.1763	20.9521	Not cell cycle	0.236838
1700086D15Rik	22.2201	1.31804	0.595021	2.21512	0.0267518	0.0646354	2.64136	2.54414	1.55925	1.05921	0.793473	Not cell cycle	0.960047
1700088E04Rik	34.5104	-0.575561	0.502895	-1.1445	0.252418	0.387159	2.68501	1.7773	1.95546	5.4152	3.13413	Not cell cycle	0.160403
1700102P08Rik	7.34816	-2.34038	1.13652	-2.05926	0.0394697	0.0892855	0.198059	0.184372	0.827519	1.00279	1.33511	Not cell cycle	0.00490943
1700123O20Rik	550.44	0.102871	0.164633	0.624848	0.532071	0.659985	15.4806	18.4026	16.7153	17.207	17.9924	Not cell cycle	0.572202
1700125H20Rik	28.5043	-0.633194	0.568787	-1.11324	0.265607	0.40178	3.35762	1.5765	3.63283	3.9257	5.7301	Not cell cycle	0.142543
1810009A15Rik	658.687	0.0744747	0.162501	0.458302	0.646735	0.753706	104.178	84.3443	89.9041	95.5122	106.191	Not cell cycle	0.551549
1810010H24Rik	19.7896	-2.03073	0.7491	-2.71089	0.00671028	0.0198716	0.411495	0.533411	2.69703	1.12922	1.88938	Not cell cycle	0.00854918
1810013L24Rik	4155.67	-0.0328486	0.129151	-0.254343	0.799231	0.867942	71.4328	71.6115	88.9665	78.98	70.0997	Not cell cycle	0.470205
1810022K09Rik	497.158	0.291139	0.185427	1.5701	0.116391	0.213097	140.042	134.931	148.459	102.213	113.331	Not cell cycle	0.697393
1810030O07Rik	803.439	-0.385206	0.150923	-2.55234	0.0107003	0.0296806	17.0223	19.4225	27.8119	24.8578	25.4667	Not cell cycle	0.23997
1810032O08Rik	113.196	0.0779909	0.261111	0.298688	0.765178	0.844175	4.09523	3.46881	4.13875	4.1684	3.69256	Not cell cycle	0.554173
1810037I17Rik	599.639	0.20341	0.178169	1.14167	0.253592	0.388598	52.9814	48.0279	40.7426	46.9983	55.011	Not cell cycle	0.644066
1810043G02Rik	704.078	0.21291	0.133947	1.58951	0.111946	0.206544	25.9366	26.7852	24.1154	25.8978	24.8926	Not cell cycle	0.651092
1810049J17Rik	7.18581	-0.0743606	0.990124	-0.0751023	0.940133	0.96303	3.36663	1.96387	2.34661	2.63385	3.94594	Not cell cycle	0.439817
1810055G02Rik	949.606	0.0402551	0.140871	0.285759	0.775063	0.851093	33.7191	31.8636	34.2627	39.8813	31.6354	Not cell cycle	0.525394
2010107E04Rik	2531.02	-0.0297787	0.157172	-0.189466	0.849728	0.9027	697.304	666.324	713.267	670.891	884.982	Not cell cycle	0.472913
2010107G23Rik	291.995	-1.71301	0.196621	-8.71224	2.97925e-18	9.25008e-17	5.71912	5.32106	21.0131	18.8377	19.1351	Not cell cycle	0.0149822
2010111I01Rik	110.819	0.319715	0.275991	1.15843	0.24669	0.380498	2.04409	2.47041	2.09082	1.96017	1.94359	Not cell cycle	0.716353
2200002D01Rik	25.7113	0.146596	0.585171	0.250519	0.802186	0.869967	1.2711	0.981901	1.08732	0.718788	1.54938	Not cell cycle	0.604198
2210011C24Rik	336.276	0.302254	0.241192	1.25317	0.210144	0.336855	19.0245	15.0179	16.7925	17.8003	10.7054	Not cell cycle	0.704588
2210013O21Rik	316.579	-0.568293	0.185961	-3.05598	0.00224324	0.00760324	29.2481	29.6346	42.9935	51.4375	50.3683	Not cell cycle	0.16235
2210016F16Rik	2235.73	-0.406959	0.124302	-3.27395	0.00106057	0.00391499	36.8259	38.1212	51.9264	52.4604	58.5669	Not cell cycle	0.229558
2210016L21Rik	471.993	-0.804773	0.190156	-4.23218	2.31441e-05	0.000126678	6.43367	6.99833	11.0879	12.7069	14.6353	Not cell cycle	0.0985272
2210408I21Rik	105.396	1.09225	0.293393	3.72283	0.000197	0.000875164	7.50727	8.37713	3.532	3.51994	2.35481	Not cell cycle	0.941087
2210418O10Rik	34.179	0.581507	0.472294	1.23124	0.218233	0.346448	1.31654	1.88657	0.557527	1.16248	1.11038	Not cell cycle	0.827916
2300009A05Rik	34.579	0.119705	0.468417	0.255552	0.798296	0.867436	8.57439	6.70504	7.10722	9.11679	6.3015	Not cell cycle	0.584645
2310009B15Rik	52.7043	-0.190046	0.37516	-0.506574	0.612454	0.728327	12.1202	10.5901	12.702	14.5258	14.2662	Not cell cycle	0.355003
2310011J03Rik	452.675	-0.75065	0.167955	-4.46936	7.84539e-06	4.70624e-05	9.92883	10.7245	18.0893	18.8354	20.5274	Not cell cycle	0.111309
2310022A10Rik	486.091	-0.263876	0.168209	-1.56874	0.116709	0.213541	8.07552	8.96264	10.5338	10.365	11.6718	Not cell cycle	0.306924
2310022B05Rik	488.763	-0.14722	0.164161	-0.896807	0.369822	0.511349	6.47876	7.07762	7.64373	9.22187	8.06594	Not cell cycle	0.38302
2310033P09Rik	514.962	0.608075	0.162538	3.74112	0.0001832	0.000820566	34.7828	34.7402	22.0819	27.6258	25.675	Not cell cycle	0.835619
2310035C23Rik	6252.13	0.362742	0.104378	3.47529	0.000510305	0.00205036	105.956	98.4601	92.3891	88.0972	83.2589	Not cell cycle	0.738615
2310039H08Rik	117.248	-0.299323	0.288002	-1.03931	0.298661	0.438266	9.83992	10.3467	11.4703	13.4695	16.044	Not cell cycle	0.285678
2310057M21Rik	903.993	0.0975881	0.140816	0.693017	0.488299	0.620788	8.60184	9.08149	9.70125	9.19812	8.14463	Not cell cycle	0.567716
2310061I04Rik	1734.45	0.481263	0.136707	3.52041	0.000430885	0.00176183	99.1099	87.3388	67.7592	83.3199	71.4091	Not cell cycle	0.789656
2410002F23Rik	4057.41	0.448102	0.0968961	4.62456	3.754e-06	2.40273e-05	121.483	119.007	99.9094	114.092	112.339	Not cell cycle	0.776621
2410004B18Rik	449.442	-0.270754	0.173449	-1.561	0.118524	0.216078	21.2264	24.175	32.2541	28.3766	28.5433	Not cell cycle	0.3032
2410004P03Rik	40.9817	-0.802588	0.435575	-1.84259	0.0653884	0.134597	0.783341	0.808104	1.48589	1.94172	0.837408	Not cell cycle	0.0993736
2410015M20Rik	767.65	-0.236015	0.171518	-1.37603	0.168811	0.284718	78.9578	80.47	91.4196	97.214	119.887	Not cell cycle	0.324615
2410089E03Rik	3938.81	0.786519	0.195294	4.02736	5.64061e-05	0.000284284	36.5161	26.6702	22.9562	22.2202	14.9025	Not cell cycle	0.886152
2410131K14Rik	559.586	-0.223544	0.148802	-1.50229	0.133023	0.236145	5.30743	4.53922	6.50003	6.36925	5.8888	Not cell cycle	0.332572
2410141K09Rik	37.9643	-1.3887	0.480117	-2.89241	0.00382297	0.0121419	0.754583	0.45861	1.60818	1.81094	1.89823	Not cell cycle	0.0309802
2510002D24Rik	45.3759	-0.599291	0.417352	-1.43594	0.15102	0.260814	6.11485	3.14838	5.02202	7.14733	4.92617	Not cell cycle	0.153123
2510039O18Rik	2265.37	-0.33424	0.111796	-2.98972	0.0027923	0.00922516	35.6467	35.5749	46.662	52.3552	49.8655	Not cell cycle	0.265025
2610001J05Rik	168.66	-0.918152	0.262395	-3.49912	0.000466798	0.0018917	7.86645	8.58102	15.9304	14.5729	20.4019	Not cell cycle	0.0776198
2610002M06Rik	1703.76	-0.21543	0.153366	-1.40468	0.160117	0.273053	20.8592	21.2379	30.5037	26.68	22.5645	Not cell cycle	0.337904
2610008E11Rik	371.61	0.211342	0.261602	0.807876	0.419162	0.559318	9.06191	7.98623	9.72348	9.23244	5.12835	Not cell cycle	0.649907
2610021A01Rik	914.864	-0.406937	0.162903	-2.49803	0.0124886	0.0337336	15.4301	15.3987	25.8002	21.2492	19.9897	Not cell cycle	0.229643
2610044O15Rik8	130.748	-0.0949174	0.286497	-0.331304	0.740415	0.824519	6.63098	5.67868	7.63592	6.48329	5.40811	Not cell cycle	0.423142
2610301B20Rik	976.849	-0.0223161	0.164414	-0.135731	0.892034	0.930707	38.9788	39.4684	49.5275	44.0954	35.7693	Not cell cycle	0.477654
2610318N02Rik	271.741	0.240869	0.21955	1.0971	0.272597	0.408982	15.2435	16.8458	14.0996	12.789	17.2845	Not cell cycle	0.669629
2610507B11Rik	18167.2	-0.120916	0.12789	-0.945471	0.344419	0.486171	139.62	129.528	161.525	183.04	137.438	Not cell cycle	0.404689
2610524H06Rik	758.681	0.39421	0.167254	2.35696	0.0184255	0.0470189	69.5738	79.2434	54.4819	63.221	69.4649	Not cell cycle	0.753767
2700060E02Rik	4818.64	0.291664	0.0927274	3.1454	0.00165862	0.00581856	325.273	305.959	271.567	287.27	274.754	Not cell cycle	0.697647
2700062C07Rik	278.877	-0.329355	0.189548	-1.73758	0.0822843	0.161696	18.041	19.5044	25.7772	25.2625	27.6999	Not cell cycle	0.267733
2700081O15Rik	1444.28	-0.278863	0.119921	-2.32539	0.0200512	0.0505466	13.295	11.8195	17.3147	17.2517	15.242	Not cell cycle	0.298206
2700097O09Rik	213.701	0.0762539	0.20692	0.368519	0.712486	0.803619	17.8985	17.0009	17.0384	17.561	19.5441	Not cell cycle	0.552819
2810004N23Rik	2370.08	-0.665409	0.11052	-6.02074	1.73622e-09	1.92675e-08	50.6624	48.0753	81.3906	86.424	89.7576	Not cell cycle	0.131539
2810006K23Rik	161.829	0.10786	0.22425	0.480983	0.630529	0.741156	7.15299	7.23299	7.09348	7.88079	7.11769	Not cell cycle	0.576012
2810021J22Rik	980.461	0.106981	0.1267	0.844366	0.398465	0.539135	19.1525	18.2689	19.5326	18.2114	19.1072	Not cell cycle	0.57525
2810403A07Rik	1577.67	0.63836	0.129497	4.92954	8.24221e-07	5.93464e-06	50.4686	42.0571	32.9748	34.9247	29.5428	Not cell cycle	0.845945
2810408A11Rik	132.326	0.905843	0.274366	3.30159	0.000961388	0.0035911	8.72046	7.23463	4.31509	5.40473	3.78379	Not cell cycle	0.91163
2810428I15Rik	1499.48	0.918551	0.155201	5.91848	3.24939e-09	3.44367e-08	288.25	272.05	137.965	187.955	160.408	Not cell cycle	0.914424
2810474O19Rik	802.576	-0.852514	0.177141	-4.81263	1.48959e-06	1.02394e-05	7.90229	8.1486	19.1887	15.6822	13.4658	Not cell cycle	0.0891315
2900026A02Rik	234.413	-1.20611	0.24663	-4.89036	1.0065e-06	7.12368e-06	0.823215	0.65997	1.78008	1.88174	1.31997	Not cell cycle	0.0437616
3110001I22Rik	155.618	0.257075	0.232873	1.10393	0.269625	0.405687	10.2182	8.69631	9.02078	8.73974	7.9218	Not cell cycle	0.678602
3110002H16Rik	1676.47	-0.278309	0.122609	-2.2699	0.0232136	0.0571919	48.0721	46.0313	60.9755	59.7385	66.7813	Not cell cycle	0.298798
3110009E18Rik	36.4738	-0.18867	0.447908	-0.421225	0.673591	0.774961	7.4532	5.64686	9.12816	7.8398	10.7157	Not cell cycle	0.356272
3110035E14Rik	138.774	0.752712	0.371864	2.02416	0.0429535	0.0957176	4.03089	3.72211	2.63633	3.57632	1.34609	Not cell cycle	0.878873
3110040N11Rik	118.605	-0.415862	0.277375	-1.49928	0.133802	0.237387	11.1683	10.2908	13.5385	15.3087	17.7341	Not cell cycle	0.22558
3110043O21Rik	2016.93	0.264431	0.118148	2.23814	0.0252121	0.0613878	47.3464	47.7759	46.2813	41.4752	41.4689	Not cell cycle	0.683511
3110062M04Rik	75.7518	-0.585212	0.359305	-1.62873	0.10337	0.19425	1.47704	1.10018	2.75912	2.07901	2.24115	Not cell cycle	0.157271
3110070M22Rik	11.1859	1.34685	0.814507	1.65358	0.0982133	0.186411	1.06397	1.05447	0.314416	0.676243	0.387206	Not cell cycle	0.962333
3110082I17Rik	347	-0.14258	0.201491	-0.707623	0.479179	0.612723	13.7589	13.5245	13.6055	17.6725	18.3788	Not cell cycle	0.386998
3110082J24Rik	17.7077	-0.238302	0.656599	-0.362933	0.716655	0.806515	1.60084	1.7309	2.31147	2.80265	1.48058	Not cell cycle	0.323007
3830403N18Rik	227.067	0.900181	0.204622	4.39924	1.08629e-05	6.36763e-05	44.8528	48.3655	29.067	25.9978	26.413	Not cell cycle	0.910699
3830406C13Rik	660.988	0.32705	0.152107	2.15013	0.0315447	0.0741608	53.8464	48.8912	41.3928	46.7159	50.5238	Not cell cycle	0.719909
3830417A13Rik	146.707	-0.0793718	0.24687	-0.321512	0.747822	0.830761	6.92869	7.19373	7.07926	9.17287	8.15169	Not cell cycle	0.435839
4430402I18Rik	33.1728	-0.0403852	0.511701	-0.0789235	0.937093	0.960482	1.64074	1.31851	2.55489	0.992785	2.5377	Not cell cycle	0.464026
4833420G17Rik	1656.25	-0.285477	0.118396	-2.41121	0.0158999	0.0414577	34.7522	35.2219	51.8464	50.7743	46.1288	Not cell cycle	0.294566
4833439L19Rik	5508.44	-0.894059	0.113095	-7.90539	2.67091e-15	6.07599e-14	85.018	88.1323	184.699	164.747	178.795	Not cell cycle	0.0814288
4921507P07Rik	148.959	1.38588	0.26675	5.19541	2.04268e-07	1.6368e-06	7.16505	8.43005	2.87697	4.07627	2.96164	Not cell cycle	0.965041
4921524J17Rik	487.979	-0.316883	0.169706	-1.86725	0.0618661	0.128811	27.4637	28.1231	39.7809	33.5892	38.4357	Not cell cycle	0.274843
4930402H24Rik	3785.89	-0.406825	0.105504	-3.856	0.000115256	0.000540398	32.6904	31.5965	48.4441	45.1846	44.2715	Not cell cycle	0.229812
4930415F15Rik	13.4261	-0.96981	0.753689	-1.28675	0.198181	0.322434	0.502253	0.599351	1.20279	2.2161	1.87077	Not cell cycle	0.0703403
4930427A07Rik	567.441	0.900198	0.165744	5.43126	5.59584e-08	4.94693e-07	16.7065	16.2387	9.00624	11.4115	8.69789	Not cell cycle	0.910784
4930430F08Rik	150.564	-0.197091	0.278499	-0.70769	0.479138	0.612723	5.82864	4.80231	7.85713	5.25255	6.5827	Not cell cycle	0.350093
4930432K21Rik	761.709	1.14587	0.178128	6.43286	1.25221e-10	1.59369e-09	29.3699	27.0795	11.6438	17.1759	13.9778	Not cell cycle	0.946504
4930447C04Rik	2898.8	2.27769	0.598637	3.80479	0.000141926	0.000651815	360.383	294.859	119.036	54.916	40.2518	Not cell cycle	0.989504
4930451G09Rik	183.534	1.09469	0.220025	4.97531	6.51438e-07	4.77575e-06	7.38241	7.02363	3.34257	4.14701	3.6335	Not cell cycle	0.941256
4930452B06Rik	253.749	-0.974479	0.216201	-4.50728	6.56625e-06	3.99661e-05	4.24614	3.94961	7.43687	9.32664	9.72795	Not cell cycle	0.0697478
4930453N24Rik	1309.65	-0.0544622	0.120895	-0.450492	0.652356	0.758143	17.4028	18.5898	20.6291	20.9684	19.3403	Not cell cycle	0.45573
4930469K13Rik	13.2154	0.0250283	0.930342	0.0269023	0.978538	0.987343	3.45857	3.49701	0.803566	3.60771	6.48593	Not cell cycle	0.513543
4930486L24Rik	66.6435	-0.321843	0.462972	-0.695167	0.486951	0.619799	2.32519	4.57431	3.07423	5.02943	6.0803	Not cell cycle	0.271542
4930502E18Rik	1049.74	-0.119048	0.159702	-0.745442	0.456004	0.593238	65.339	55.4751	78.4337	76.6866	59.0888	Not cell cycle	0.406298
4930503L19Rik	331.698	-0.083703	0.219784	-0.380841	0.703321	0.796905	15.2046	14.7765	18.7234	15.0705	10.6062	Not cell cycle	0.432622
4930504O13Rik	30.167	0.430309	0.513629	0.837782	0.402153	0.542469	7.95703	9.73138	5.35496	9.07701	6.68916	Not cell cycle	0.770273
4930522L14Rik	74.3602	-1.25601	0.340315	-3.69074	0.000223606	0.000978893	5.27847	4.59224	11.2175	9.59151	13.6043	Not cell cycle	0.0399526
4930524B15Rik	876.99	1.00682	0.127967	7.86781	3.60917e-15	8.09314e-14	53.4935	47.7903	27.0448	29.2433	26.391	Not cell cycle	0.929236
4930533O14Rik	2458.3	-0.368846	0.136171	-2.70869	0.00675487	0.0199887	43.4232	42.7995	54.8673	60.0959	68.0959	Not cell cycle	0.247418
4930539E08Rik	299.578	0.318144	0.189184	1.68167	0.0926336	0.178087	3.99115	4.09651	3.83548	3.23264	3.61615	Not cell cycle	0.715168
4930550C14Rik	14.8411	-0.525448	0.724836	-0.72492	0.468501	0.604155	0.695958	1.14539	2.0402	1.19909	1.9833	Not cell cycle	0.177078
4930550L24Rik	1719.43	-0.0927348	0.10885	-0.851951	0.394241	0.534553	77.0814	77.9802	88.0779	93.1248	88.835	Not cell cycle	0.425004
4930579G24Rik	440.728	1.8914	0.203865	9.2777	1.73175e-20	6.54129e-19	30.2447	29.3493	10.8613	7.69907	7.74985	Not cell cycle	0.98341
4931406C07Rik	1841.39	-0.325348	0.141896	-2.29287	0.0218556	0.0542149	47.6694	46.899	72.3957	65.3827	54.9426	Not cell cycle	0.269595
4931406P16Rik	7244.37	0.512315	0.110002	4.65732	3.20353e-06	2.07693e-05	93.0982	93.7769	76.0792	75.6327	66.3578	Not cell cycle	0.8032
4931414P19Rik	170.144	-1.38549	0.23544	-5.88467	3.9884e-09	4.17364e-08	1.9409	1.8605	5.04468	5.67746	5.63802	Not cell cycle	0.0312341
4931428F04Rik	710.696	0.0636264	0.175442	0.362665	0.716855	0.806612	11.4029	11.2363	12.089	13.6424	10.1925	Not cell cycle	0.541984
4931428L18Rik	9.75518	-1.43572	0.964284	-1.4889	0.136513	0.241265	0.714335	1.0326	2.39632	1.48379	1.15755	Not cell cycle	0.0282715
4932438A13Rik	9306.46	0.205296	0.18267	1.12387	0.26107	0.396541	46.7514	42.1799	48.4596	47.7665	30.9044	Not cell cycle	0.645759
4933402E13Rik	1234.6	1.14656	0.255283	4.49132	7.07839e-06	4.28433e-05	75.3722	65.2154	36.6898	46.4419	21.3178	Not cell cycle	0.946589
4933402J07Rik	60.8452	-0.874866	0.360458	-2.4271	0.0152201	0.039951	2.70078	2.62313	5.78039	5.33647	4.77353	Not cell cycle	0.0848993
4933403O08Rik	190.548	-0.450745	0.248507	-1.81381	0.0697073	0.141753	8.74208	10.0228	18.1909	13.3183	13.8923	Not cell cycle	0.205942
4933416C03Rik	2163.44	0.799457	0.147896	5.40553	6.46186e-08	5.65593e-07	110.212	114.917	77.1122	75.7885	57.8169	Not cell cycle	0.889115
4933425L06Rik	27.7205	-1.8741	0.583007	-3.21454	0.00130656	0.00470141	0.364593	0.506492	1.43637	1.70885	2.07814	Not cell cycle	0.0110039
4933427D14Rik	426.208	0.635867	0.240873	2.63984	0.00829444	0.0237727	9.31549	6.42684	5.74334	6.46644	4.30463	Not cell cycle	0.845099
4933428M09Rik	19.4291	-2.60714	0.827392	-3.15104	0.00162691	0.00572258	0.246309	0.78355	3.27693	2.07431	4.86246	Not cell cycle	0.00304723
4933430I17Rik	23.7407	0.763146	0.598342	1.27543	0.202155	0.327581	1.19153	1.33026	0.748901	0.533868	1.16405	Not cell cycle	0.88175
4933434E20Rik	2127.78	-0.154477	0.109331	-1.41293	0.157677	0.26982	104.499	95.4887	123.866	118.893	123.334	Not cell cycle	0.377434
5031439G07Rik	2029.16	-0.421118	0.112234	-3.75214	0.000175333	0.000788579	14.0035	14.1555	19.5817	20.0228	21.6091	Not cell cycle	0.223125
5730409E04Rik	220.501	-1.5626	0.216025	-7.23342	4.70965e-13	8.28558e-12	2.36693	1.90952	6.95633	6.77669	6.76898	Not cell cycle	0.0217539
5730455P16Rik	1166.53	0.186563	0.130151	1.43344	0.151732	0.261575	21.1967	18.9076	20.5853	19.0899	17.7686	Not cell cycle	0.632047
5730480H06Rik	747.102	0.243009	0.14639	1.66001	0.0969124	0.184537	34.1139	36.214	30.9132	32.1306	35.4238	Not cell cycle	0.670899
5730507C01Rik	731.275	0.486197	0.200661	2.42298	0.015394	0.0403471	31.4274	30.4982	30.1032	20.9667	20.8344	Not cell cycle	0.791772
5730508B09Rik	517.445	1.55052	0.167193	9.27381	1.7961e-20	6.74826e-19	46.5245	48.8406	19.0111	18.9403	15.426	Not cell cycle	0.971813
6030458C11Rik	2829.58	0.19952	0.145631	1.37004	0.170675	0.287209	50.4869	48.5625	52.874	49.6609	39.1263	Not cell cycle	0.641527
6330408A02Rik	490.566	0.628308	0.153968	4.08076	4.48879e-05	0.000232113	11.8689	10.4356	7.44325	8.791	7.43771	Not cell cycle	0.841967
6430548M08Rik	1532.7	1.54711	0.161504	9.57938	9.76276e-22	4.1417e-20	25.5868	22.9141	9.77352	12.3069	8.49942	Not cell cycle	0.971644
6430571L13Rik	30.9471	-2.1409	0.568174	-3.76803	0.000164539	0.00074521	0.274009	0.192818	1.30385	0.918852	1.07819	Not cell cycle	0.00694092
6720489N17Rik	16.6688	1.18393	0.757656	1.56263	0.11814	0.215601	1.29261	1.11182	1.15422	0.442279	0.26495	Not cell cycle	0.950229
6820408C15Rik	193.04	0.698118	0.220035	3.17276	0.00150999	0.00535565	10.425	10.3559	6.28519	8.06767	6.7868	Not cell cycle	0.864737
8030411F24Rik	60.1319	1.80772	0.491384	3.67883	0.000234302	0.00102065	24.9025	18.3826	7.99499	9.10858	2.75955	Not cell cycle	0.981293
8030462N17Rik	2524.13	0.705025	0.138127	5.1042	3.322e-07	2.56325e-06	65.9127	63.6554	49.2358	39.5322	41.4045	Not cell cycle	0.866853
8030474K03Rik	3880.42	0.122123	0.0996219	1.22586	0.22025	0.348858	130.92	123.782	123.682	130.359	131.394	Not cell cycle	0.586338
9030624G23Rik	638.438	0.391323	0.150686	2.59694	0.00940581	0.0265274	22.2459	20.8588	18.0968	20.0404	15.916	Not cell cycle	0.751989
9030624J02Rik	5201.24	0.10099	0.102523	0.985039	0.324605	0.465458	83.1658	88.772	85.331	92.7288	86.7466	Not cell cycle	0.570171
9130011E15Rik	1291.47	-0.501231	0.126848	-3.95144	7.76814e-05	0.000377894	23.8441	23.6228	36.7116	34.7956	38.5372	Not cell cycle	0.186474
9130019O22Rik	111.663	1.08329	0.273623	3.95905	7.52492e-05	0.000367328	2.81023	2.38948	1.40929	1.44717	1.10847	Not cell cycle	0.939817
9130023H24Rik	209.478	1.01923	0.21247	4.79706	1.6101e-06	1.09936e-05	5.28399	5.01606	2.898	3.05819	2.37694	Not cell cycle	0.931014
9130401M01Rik	874.772	-0.26068	0.147299	-1.76973	0.0767728	0.152932	38.6789	38.4216	45.1007	52.3341	54.567	Not cell cycle	0.308786
9230110C19Rik	809.833	-0.225823	0.179169	-1.26039	0.20753	0.333573	39.573	38.5951	63.614	53.0556	46.5588	Not cell cycle	0.331556
9330182L06Rik	218.093	-1.22337	0.250545	-4.88285	1.04565e-06	7.38962e-06	1.96793	2.18784	5.35253	4.21834	6.01917	Not cell cycle	0.042492
9430015G10Rik	848.641	0.179755	0.168358	1.06769	0.285659	0.423674	23.8458	20.5614	22.0376	24.0445	16.2907	Not cell cycle	0.627307
9430038I01Rik	129.364	0.642464	0.280779	2.28815	0.0221288	0.054806	9.80079	9.9647	8.63859	6.29526	8.95873	Not cell cycle	0.846877
9530002B09Rik	8.63215	-0.0180565	1.08029	-0.0167145	0.986664	0.992233	1.3757	1.01125	0.288447	1.13916	2.56331	Not cell cycle	0.481039
9530068E07Rik	4204.35	-0.458626	0.117422	-3.9058	9.39129e-05	0.000448667	92.0707	91.4976	143.975	126.975	141.145	Not cell cycle	0.201964
9530077C05Rik	207.835	0.0907893	0.206373	0.439927	0.65999	0.764298	7.63937	6.73142	6.81455	7.92229	7.26005	Not cell cycle	0.563145
9930021J03Rik	4392.32	0.256487	0.148426	1.72804	0.0839812	0.164276	51.5933	48.3939	51.9976	48.0876	37.5327	Not cell cycle	0.678094
A130010J15Rik	412.892	0.523011	0.208445	2.50911	0.0121036	0.0328064	12.9235	13.1503	11.8894	10.0306	8.43988	Not cell cycle	0.807347
A230065H16Rik	6.53382	1.10478	1.02909	1.07355	0.283025	0.420696	1.10141	1.03925	0.584	0.343125	0.721339	Not cell cycle	0.942357
A430005L14Rik	636.972	0.678957	0.138251	4.91103	9.06004e-07	6.47729e-06	61.6912	64.1884	40.0626	45.5598	42.3084	Not cell cycle	0.858388
A430033K04Rik	706.044	-0.676146	0.160688	-4.20782	2.57843e-05	0.000139884	13.4381	14.3613	25.6239	21.4597	22.9457	Not cell cycle	0.128492
A730017C20Rik	74.2708	0.236105	0.433587	0.544539	0.58607	0.706676	4.55966	3.07061	2.1016	4.29637	2.45161	Not cell cycle	0.666667
A830080D01Rik	4943.75	0.394972	0.206506	1.91264	0.0557944	0.118652	237.179	225.353	231.909	200.697	134.367	Not cell cycle	0.754105
A930002H24Rik	5.12956	1.32544	1.45063	0.913703	0.360873	0.503263	1.76179	1.44573	2.64247	0	0.424963	Not cell cycle	0.960725
AA467197	33.7244	0.361859	0.517641	0.699053	0.484519	0.617371	5.16032	7.20235	6.58628	3.57563	5.52797	Not cell cycle	0.738107
Aaas	3923.8	-0.0584007	0.0969189	-0.602573	0.546793	0.672694	119.863	112.486	128.916	138.77	131.241	Not cell cycle	0.452175
Aacs	343.065	-1.08103	0.242789	-4.45255	8.48566e-06	5.07523e-05	3.35026	3.38758	7.12497	6.41102	9.88313	Not cell cycle	0.0567124
Aaed1	759.32	0.750442	0.154442	4.85905	1.17952e-06	8.24907e-06	26.9653	25.2028	18.8561	17.1681	14.5345	Not cell cycle	0.878365
Aagab	2245.5	-0.668191	0.110594	-6.04184	1.52365e-09	1.69887e-08	18.3469	18.1358	29.6629	33.2918	32.0522	Not cell cycle	0.130523
Aak1	2788.75	0.0328034	0.139716	0.234786	0.814375	0.879092	8.66849	8.56202	10.5362	8.71659	8.25564	Not cell cycle	0.52023
Aamdc	840.314	0.260162	0.140288	1.85448	0.0636701	0.131809	118.367	103.546	98.2682	98.8372	113.883	Not cell cycle	0.680718
Aamp	4211.47	0.209125	0.106915	1.95598	0.0504671	0.109214	146.831	130.94	123.026	141.375	128.268	Not cell cycle	0.648468
Aar2	1328.22	0.281527	0.139446	2.01889	0.0434984	0.0968178	29.1203	28.7743	23.6728	26.257	29.1282	Not cell cycle	0.692822
Aard	3285.89	0.49451	0.113777	4.34632	1.38442e-05	7.96e-05	276.317	256.014	196.898	223.956	185.69	Not cell cycle	0.795243
Aars	5493.85	0.189721	0.10754	1.76419	0.0777002	0.154449	57.4821	57.6092	54.1042	53.4073	57.6965	Not cell cycle	0.634332
Aars2	535.419	-0.67644	0.150156	-4.5049	6.64032e-06	4.0367e-05	6.43101	6.03121	10.6469	10.6314	11.344	Not cell cycle	0.128322
Aarsd1	1042.39	-0.0767182	0.123701	-0.62019	0.535133	0.662619	47.0805	45.5189	52.8033	51.1485	54.1628	Not cell cycle	0.437532
Aasdh	420.578	-0.185881	0.193783	-0.95922	0.337448	0.478964	6.26498	6.01971	8.90906	7.76463	6.27497	Not cell cycle	0.357627
Aasdhppt	1226.68	0.306524	0.181147	1.69212	0.0906223	0.17475	48.294	42.2633	48.0981	37.7708	32.3835	Not cell cycle	0.707466
Aass	66.3604	0.0855962	0.408904	0.209331	0.83419	0.892638	1.2387	1.40912	0.932737	1.93933	1.22903	Not cell cycle	0.559252
Aatf	1657.77	0.250539	0.113133	2.21456	0.0267906	0.064718	83.3642	82.1864	71.9543	77.098	77.1593	Not cell cycle	0.674793
Abat	747.377	0.935227	0.236206	3.95937	7.51492e-05	0.000367093	14.096	12.3041	8.59334	9.35293	4.99359	Not cell cycle	0.917555
Abca1	2381.19	-0.610292	0.217183	-2.81004	0.00495358	0.0152261	10.5687	10.4261	19.0557	21.967	11.7593	Not cell cycle	0.150245
Abca17	81.6236	0.328864	0.387783	0.84806	0.396404	0.536862	1.14837	0.880351	1.24354	0.779278	0.625621	Not cell cycle	0.720755
Abca2	21549.1	0.144803	0.157302	0.920539	0.357291	0.499649	143.034	131.708	130.36	168.649	112.604	Not cell cycle	0.602252
Abca3	3758.34	-0.0901201	0.129662	-0.695041	0.48703	0.619844	32.5123	28.6616	38.0836	38.2305	30.5018	Not cell cycle	0.426951
Abca5	2683.42	0.753124	0.168108	4.48001	7.46406e-06	4.50042e-05	32.9464	31.4645	25.195	17.9143	18.9828	Not cell cycle	0.879042
Abca7	716.277	-0.67492	0.141287	-4.77694	1.77979e-06	1.20532e-05	3.92903	3.54059	6.88479	6.82808	5.97197	Not cell cycle	0.128661
Abcb10	589.506	-1.25793	0.151834	-8.2849	1.1821e-16	3.12724e-15	4.13004	4.11356	11.5859	10.4156	10.4272	Not cell cycle	0.039868
Abcb6	3483.44	0.305718	0.144465	2.11622	0.0343264	0.0797192	69.3868	70.4899	55.2782	73.978	56.6924	Not cell cycle	0.706958
Abcb7	1923.21	-0.141931	0.179238	-0.791857	0.428444	0.567949	26.0571	25.4648	36.9871	25.1452	30.0407	Not cell cycle	0.38776
Abcb8	931.858	-0.188866	0.136228	-1.3864	0.165625	0.280382	15.1925	13.7178	16.6308	18.8526	19.0726	Not cell cycle	0.356103
Abcb9	538.116	0.0650581	0.15414	0.422072	0.672972	0.774697	7.22193	7.21268	7.30108	8.47789	6.97634	Not cell cycle	0.542915
Abcc1	3126.66	-0.643831	0.113773	-5.65892	1.52325e-08	1.45694e-07	18.5274	19.1253	30.6364	35.5697	30.7889	Not cell cycle	0.13848
Abcc10	1488.38	-0.254193	0.125318	-2.02838	0.0425218	0.0948683	12.4529	12.2506	15.0126	18.0153	15.8926	Not cell cycle	0.31268
Abcc4	1562.01	-0.876272	0.131111	-6.68345	2.33377e-11	3.28378e-10	10.555	10.7271	19.8524	24.3008	20.0774	Not cell cycle	0.0845607
Abcd1	879.631	0.697409	0.157998	4.41405	1.01457e-05	5.96952e-05	16.9496	15.4661	10.5833	12.6754	9.41198	Not cell cycle	0.864398
Abcd2	75.1072	0.388799	0.333679	1.16519	0.243942	0.377456	1.28174	1.16382	0.920843	1.25171	0.867574	Not cell cycle	0.750973
Abcd3	3683.56	-0.496031	0.115498	-4.29473	1.74909e-05	9.84437e-05	65.1079	63.9738	107.02	95.3891	93.2185	Not cell cycle	0.187913
Abce1	8324.27	-0.0940703	0.16324	-0.57627	0.564433	0.688044	179.114	175.086	241.124	169.053	202.15	Not cell cycle	0.423735
Abcf1	4341.23	-0.237613	0.103132	-2.30397	0.0212245	0.0529561	77.7388	72.0925	92.1501	104.221	93.6333	Not cell cycle	0.32343
Abcf2	6100.29	0.437841	0.101904	4.29659	1.73444e-05	9.76968e-05	187.421	171.022	136.149	151.408	147.749	Not cell cycle	0.77332
Abcf3	2877.28	-0.323282	0.121711	-2.65615	0.00790393	0.0227922	48.8251	45.9711	60.3929	63.5075	70.1293	Not cell cycle	0.270611
Abcg1	237.369	-1.12006	0.203613	-5.5009	3.77847e-08	3.41513e-07	2.04488	2.01983	4.47397	5.15891	4.92724	Not cell cycle	0.0516337
Abcg2	984.067	0.43657	0.157644	2.76935	0.00561688	0.0170169	37.0403	35.6536	28.6333	26.1961	34.0184	Not cell cycle	0.772558
Abhd11	455.475	-0.75441	0.20491	-3.68166	0.000231722	0.00101066	17.2628	15.2247	32.4779	36.7383	24.932	Not cell cycle	0.110801
Abhd12	2452.39	1.05986	0.105753	10.0221	1.21903e-23	6.12854e-22	112.224	108.003	54.7395	61.3222	58.1938	Not cell cycle	0.936347
Abhd13	922.733	0.131678	0.143482	0.917735	0.358758	0.501154	13.6412	14.0592	15.1686	13.016	12.9186	Not cell cycle	0.592856
Abhd14a	234.29	-0.831037	0.203367	-4.08638	4.38147e-05	0.000226978	8.46824	7.47476	14.9824	17.4582	15.8772	Not cell cycle	0.0931099
Abhd14b	26.2037	-1.10706	0.54393	-2.0353	0.0418209	0.0936	0.508899	0.661242	1.16559	1.08328	1.34561	Not cell cycle	0.0530726
Abhd16a	1377.38	0.417318	0.120465	3.46421	0.000531786	0.00212279	47.0233	44.298	35.9005	37.1956	39.3808	Not cell cycle	0.76384
Abhd17a	1800.11	-0.567396	0.132162	-4.29319	1.76128e-05	9.89719e-05	54.1177	51.7336	76.8578	91.8121	91.3544	Not cell cycle	0.162604
Abhd17b	581.179	0.251282	0.181899	1.38143	0.167146	0.282382	22.2535	20.7455	22.9878	16.9332	18.9838	Not cell cycle	0.6753
Abhd17c	1454.92	-0.519415	0.136773	-3.79765	0.000146071	0.000668898	31.8865	32.5737	55.3804	46.1638	49.649	Not cell cycle	0.179279
Abhd18	568.357	2.10904	0.183878	11.4698	1.87139e-30	1.50211e-28	32.1181	27.6127	8.94765	7.47088	7.78677	Not cell cycle	0.987134
Abhd2	1024.63	-1.4178	0.160837	-8.81516	1.19516e-18	3.86361e-17	3.71229	4.10766	11.4126	10.3215	12.7319	Not cell cycle	0.029118
Abhd3	96.2029	0.310954	0.299782	1.03726	0.299612	0.438805	4.39159	4.80835	4.24888	3.4048	4.4386	Not cell cycle	0.710344
Abhd4	2274.84	0.298938	0.197879	1.51071	0.130862	0.233272	78.2229	64.34	47.5465	86.3093	65.9967	Not cell cycle	0.702302
Abhd5	1700.77	-0.339655	0.11495	-2.95482	0.00312856	0.0101579	33.9271	33.4692	48.2789	44.7745	45.9665	Not cell cycle	0.262824
Abhd6	126.663	0.55223	0.297986	1.85321	0.0638525	0.132093	5.83534	4.7391	2.79104	4.69557	4.75439	Not cell cycle	0.817251
Abhd8	284.535	0.0701354	0.200394	0.349987	0.726348	0.813922	8.1488	8.0549	7.95759	9.97129	7.5128	Not cell cycle	0.547655
Abi1	3749.56	-0.297668	0.167157	-1.78077	0.0749499	0.15008	95.7283	91.6055	148.37	105.989	122.149	Not cell cycle	0.287286
Abi2	3508.08	0.238098	0.157077	1.5158	0.129569	0.231377	48.6245	53.8477	54.2694	50.5092	46.1169	Not cell cycle	0.667767
Abl1	2292.96	0.571932	0.117308	4.87546	1.08557e-06	7.64497e-06	24.139	21.525	15.6385	18.3216	16.7546	Not cell cycle	0.824361
Abl2	5506.01	-0.0979869	0.128682	-0.761466	0.446379	0.584538	32.8067	32.1599	43.3599	38.536	34.9771	Not cell cycle	0.420772
Ablim2	55.0874	-1.62102	0.397952	-4.0734	4.63324e-05	0.000238621	1.1826	0.678413	1.58983	2.11473	1.75136	Not cell cycle	0.0195531
Abr	2932.49	0.0842503	0.1048	0.803916	0.421445	0.561305	34.3039	32.5935	33.3104	35.6225	36.3532	Not cell cycle	0.558744
Abracl	66.2078	0.487786	0.362914	1.34408	0.178923	0.297895	13.1664	13.5055	11.1528	11.925	7.40167	Not cell cycle	0.792365
Abraxas1	824.372	0.032314	0.141731	0.227995	0.819651	0.882684	37.8821	40.359	42.3361	39.9336	43.5423	Not cell cycle	0.519892
Abraxas2	1351.68	-0.225464	0.125926	-1.79044	0.0733825	0.147577	29.1941	30.0148	40.5343	36.7875	35.85	Not cell cycle	0.33164
Abt1	922.297	-0.00063639	0.138843	-0.00458351	0.996343	0.997755	11.3099	12.5606	12.1725	13.6987	13.3597	Not cell cycle	0.49526
Abtb1	594.484	0.0565061	0.201365	0.280615	0.779006	0.853994	18.7637	16.9733	18.1242	23.6118	14.8014	Not cell cycle	0.536736
Abtb2	1569.32	0.637563	0.146401	4.35492	1.33114e-05	7.67236e-05	22.8979	21.3436	14.5966	18.49	13.8738	Not cell cycle	0.845522
AC099934.3	703.737	-0.318922	0.169543	-1.88106	0.0599633	0.12572	39.0046	49.0651	55.4285	62.962	61.5375	Not cell cycle	0.273658
AC099934.7	675.641	-0.0339869	0.147707	-0.230096	0.818017	0.881357	64.7781	71.7025	71.3782	79.0715	79.5556	Not cell cycle	0.46902
AC123954.1	61.9334	1.24869	0.535323	2.33258	0.01967	0.0497187	2.47749	2.75503	2.14893	0.752296	0.671792	Not cell cycle	0.955053
AC124712.1	83.1999	-0.565262	0.352132	-1.60526	0.108437	0.201353	27.14	27.7097	36.3261	38.0343	55.4032	Not cell cycle	0.163619
AC134869.3	52.1536	-0.483674	0.431152	-1.12182	0.26194	0.397511	44.0866	63.9313	64.6317	75.9669	100.132	Not cell cycle	0.192399
AC149222.1	115.832	0.455913	0.35812	1.27308	0.202991	0.328634	1.10041	1.64965	1.18638	1.42539	0.732364	Not cell cycle	0.77933
AC152453.1	85.6637	-0.342769	0.317141	-1.08081	0.279782	0.417144	5.63725	4.04911	7.28918	6.20944	6.48561	Not cell cycle	0.260877
AC154550.1	625.731	0.869063	0.231044	3.76145	0.000168928	0.000763664	19.4876	12.0355	9.9256	10.9865	7.29134	Not cell cycle	0.903843
AC154682.1	71.3372	0.618771	0.330008	1.87502	0.0607901	0.12702	2.31408	2.04326	1.62755	1.71972	1.31761	Not cell cycle	0.839259
AC163623.2	76.5203	-0.191516	0.471524	-0.406164	0.684622	0.781674	9.31383	6.99843	5.47364	16.5953	8.90262	Not cell cycle	0.354325
AC163637.2	479.714	0.0982516	0.192959	0.509185	0.610623	0.727157	14.2216	12.5142	11.7436	13.2299	16.156	Not cell cycle	0.568393
AC172027.3	153.062	1.34453	0.465816	2.88638	0.00389697	0.0123353	8.75623	10.0525	4.38619	1.51998	6.08737	Not cell cycle	0.962248
Acaa1a	679.783	-0.682527	0.139842	-4.88071	1.05706e-06	7.45911e-06	19.0874	17.3042	31.5734	34.2365	32.6074	Not cell cycle	0.126799
Acaa1b	237.13	-0.582971	0.2064	-2.82447	0.00473593	0.0146528	6.68814	6.47992	10.8683	9.75655	11.3802	Not cell cycle	0.157779
Acaa2	313.055	0.147295	0.207457	0.710004	0.477701	0.61167	18.5232	14.6334	13.8617	16.6063	18.0583	Not cell cycle	0.604791
Acaca	7384.69	1.25093	0.128952	9.7008	2.99153e-22	1.32897e-20	76.7626	67.9825	33.9638	37.4166	28.5044	Not cell cycle	0.955477
Acad10	142.667	-0.754078	0.281057	-2.68301	0.00729637	0.0212966	1.79436	1.17125	2.6074	3.26464	2.43325	Not cell cycle	0.11097
Acad11	2008.5	-0.649384	0.120571	-5.38592	7.20764e-08	6.25061e-07	30.1329	31.4651	53.9485	49.4468	54.7861	Not cell cycle	0.136279
Acad12	554.672	-1.01043	0.146189	-6.91183	4.78458e-12	7.35492e-11	5.11063	5.03221	10.6344	11.6247	10.521	Not cell cycle	0.064923
Acad8	341.277	0.0794638	0.174752	0.454722	0.649309	0.755584	8.3737	8.61737	8.14047	9.65996	8.53799	Not cell cycle	0.55485
Acad9	1811.72	-0.175719	0.109926	-1.59853	0.109926	0.203662	31.7365	27.6036	33.1414	36.2356	38.4279	Not cell cycle	0.364991
Acadl	857.758	-0.500265	0.189639	-2.63799	0.00833989	0.0238884	31.7605	31.0856	50.7541	38.4945	54.9892	Not cell cycle	0.186643
Acadm	2012.72	-0.703151	0.112242	-6.26461	3.73759e-10	4.44452e-09	61.021	55.2957	107.737	99.3985	100.523	Not cell cycle	0.121889
Acads	561.7	-0.298805	0.177344	-1.68489	0.0920098	0.177039	14.7125	14.4761	17.1494	23.4812	18.645	Not cell cycle	0.286101
Acadsb	1230.51	0.684231	0.138969	4.92362	8.49592e-07	6.10488e-06	23.9492	23.6846	18.3297	17.1754	14.6214	Not cell cycle	0.860758
Acadvl	3064.54	0.282334	0.110938	2.54498	0.0109285	0.0301831	106.204	96.9328	87.7019	89.0851	95.4004	Not cell cycle	0.693161
Acap2	1114.17	-0.416723	0.161522	-2.57998	0.00988047	0.0277057	10.0128	9.56762	16.4627	12.4315	13.7625	Not cell cycle	0.224903
Acap3	909.039	-0.113698	0.152057	-0.747734	0.45462	0.592045	9.78813	9.93803	10.4618	13.5227	11.2176	Not cell cycle	0.40926
Acat1	1766.77	-0.639768	0.122301	-5.23108	1.6852e-07	1.36947e-06	31.6595	29.108	52.2606	48.0617	53.2004	Not cell cycle	0.139411
Acat2	2261.41	2.9844	0.120826	24.6999	1.07299e-134	3.03162e-131	155.136	151.927	22.2316	19.826	21.4595	Not cell cycle	0.99653
Acat3	31.2518	-1.08178	0.589973	-1.83361	0.0667114	0.136783	0.718396	0.500376	0.749359	1.7166	1.7434	Not cell cycle	0.0566277
Acbd3	4207.03	0.271736	0.118387	2.29531	0.0217153	0.0539567	104.904	100.16	101.123	90.9189	82.979	Not cell cycle	0.68732
Acbd4	190.64	0.355873	0.208382	1.70779	0.0876744	0.170175	6.16913	5.72667	5.24542	5.11199	5.04914	Not cell cycle	0.734298
Acbd5	1095.87	-0.213004	0.168501	-1.26411	0.206191	0.332104	24.9298	23.4742	35.5084	25.7458	28.8568	Not cell cycle	0.339259
Acbd6	1979.81	-0.122985	0.143865	-0.854869	0.392624	0.533275	87.437	87.5515	83.6645	109.092	118.272	Not cell cycle	0.403081
Accs	140.582	0.128397	0.254941	0.503635	0.614518	0.729398	3.2842	3.78376	3.43321	4.14567	3.44035	Not cell cycle	0.590824
Ace	767.274	-0.627211	0.16811	-3.73096	0.000190754	0.00084982	9.32869	6.69518	13.736	12.1386	15.1311	Not cell cycle	0.144744
Acer2	379.933	0.107064	0.163976	0.652927	0.513803	0.644341	5.32957	5.31615	5.18087	5.84802	5.21888	Not cell cycle	0.575419
Acer3	2357.19	1.87317	0.14915	12.559	3.54718e-36	3.91493e-34	85.2612	77.4011	27.2264	20.6989	19.9465	Not cell cycle	0.982563
Acin1	6948.27	-0.182538	0.107145	-1.70364	0.0884478	0.171376	103.651	101.065	119.218	126.535	135.716	Not cell cycle	0.360674
Ackr3	89.101	1.10524	0.452597	2.44199	0.0146065	0.0385476	2.61096	2.51465	1.94211	1.38343	0.578296	Not cell cycle	0.942526
Acly	7443.7	-0.548643	0.0929642	-5.90165	3.59874e-09	3.78551e-08	79.1666	74.2252	125.766	126.676	115.71	Not cell cycle	0.169629
Aco1	954.703	-0.648498	0.154858	-4.1877	2.8179e-05	0.000151825	10.8865	11.4304	16.6716	19.9396	20.7621	Not cell cycle	0.136872
Aco2	8726.84	0.224256	0.092953	2.41258	0.0158402	0.0413172	205.686	200.026	183.689	196.772	191.765	Not cell cycle	0.659387
Acot1	96.0748	0.769279	0.313014	2.45765	0.0139849	0.0371222	3.64969	2.92379	1.71215	2.12048	2.45189	Not cell cycle	0.882766
Acot13	99.1963	0.192112	0.342317	0.561213	0.574652	0.697178	17.1014	20.344	16.8428	13.7075	23.015	Not cell cycle	0.635517
Acot2	155.064	-1.20774	0.287023	-4.20782	2.57846e-05	0.000139884	1.9209	2.80997	6.46027	5.19756	6.39446	Not cell cycle	0.0435077
Acot7	2958.4	0.613626	0.122784	4.99759	5.80504e-07	4.30713e-06	153.836	156.805	99.9696	118.225	116.642	Not cell cycle	0.837566
Acot8	218.319	0.39126	0.196076	1.99545	0.0459937	0.101397	14.7611	13.8247	12.1873	12.4771	11.3955	Not cell cycle	0.751905
Acot9	1525.03	-0.292274	0.120062	-2.43437	0.0149179	0.0392523	68.7671	62.8964	85.7889	85.6594	91.9538	Not cell cycle	0.290503
Acox1	1362.89	-0.224742	0.117136	-1.91863	0.0550308	0.117258	19.914	18.2127	25.2875	23.8461	23.8636	Not cell cycle	0.331894
Acox3	149.412	0.28851	0.234104	1.2324	0.2178	0.345987	2.74275	2.38167	2.23988	2.46733	2.16806	Not cell cycle	0.696123
Acp1	2004.84	-0.00132883	0.115877	-0.0114676	0.99085	0.99444	53.0791	53.0136	61.1763	56.1773	55.8025	Not cell cycle	0.494752
Acp2	782.415	-1.3893	0.145114	-9.57386	1.02991e-21	4.35617e-20	5.43316	4.80919	14.7004	13.9982	15.413	Not cell cycle	0.0308955
Acp5	629.92	-0.0190973	0.153153	-0.124694	0.900766	0.936625	31.3639	26.4419	33.1458	34.4585	28.6398	Not cell cycle	0.480447
Acp6	614.365	-0.195563	0.145237	-1.34651	0.178137	0.297112	22.6415	19.3559	25.7411	25.9899	26.8188	Not cell cycle	0.351447
Acp7	96.359	0.332517	0.380469	0.873967	0.382136	0.523028	3.15175	3.04794	1.56043	3.39191	3.16486	Not cell cycle	0.722787
Acpp	62.3404	-0.726069	0.421899	-1.72095	0.0852593	0.16627	0.523484	0.74594	1.22633	0.813199	1.35869	Not cell cycle	0.116133
Acrbp	181.343	-0.128423	0.305294	-0.420652	0.674009	0.775098	7.60454	4.67059	6.09322	9.84496	7.07015	Not cell cycle	0.398426
Acsbg1	1310.52	0.345547	0.142811	2.41961	0.0155371	0.040692	32.8548	27.7586	24.1542	29.8101	24.3021	Not cell cycle	0.729727
Acsf2	569.428	-0.0766797	0.139998	-0.547719	0.583885	0.704703	9.07753	8.72919	10.3953	10.8423	9.95392	Not cell cycle	0.437616
Acsf3	357.122	0.588521	0.168872	3.48502	0.000492108	0.00198402	10.1135	8.93278	6.79244	7.65855	7.00289	Not cell cycle	0.829355
Acsl1	5275.63	0.405517	0.102025	3.97469	7.04706e-05	0.000346395	101.707	100.65	80.4213	91.9069	87.9389	Not cell cycle	0.759523
Acsl3	2217.7	0.146684	0.185955	0.788815	0.43022	0.569555	62.0429	62.5195	71.8111	48.7616	67.7678	Not cell cycle	0.604452
Acsl4	1572.09	-0.230578	0.207477	-1.11134	0.266422	0.402797	24.4216	23.447	39.6214	25.5386	25.916	Not cell cycle	0.328762
Acsl6	363.506	0.575403	0.183562	3.13465	0.00172061	0.00601659	9.88911	10.5822	8.46733	8.16578	6.55893	Not cell cycle	0.825546
Acss1	269.166	0.613177	0.231794	2.64535	0.00816059	0.0234271	6.20424	4.91631	3.92399	4.83025	3.14046	Not cell cycle	0.837312
Acss2	5849.01	0.811866	0.0962345	8.43633	3.27463e-17	9.12439e-16	172.497	156.429	101.038	107.049	96.5234	Not cell cycle	0.892416
Acta2	459.292	-1.0014	0.630107	-1.58925	0.112004	0.206591	17.5939	5.93238	22.1841	19.6097	35.0253	Not cell cycle	0.0665312
Actb	11729.6	-1.00911	0.142795	-7.06687	1.5847e-12	2.62759e-11	255.295	278.932	614.634	533.026	686.389	Not cell cycle	0.0651769
Actg1	29669.6	-0.262076	0.108176	-2.42269	0.015406	0.0403712	828.865	907.086	1091.3	1228	1114.03	Not cell cycle	0.308024
Actl6a	1993.3	0.069093	0.124544	0.554767	0.579054	0.700621	73.4362	70.4109	74.2371	69.289	79.5631	Not cell cycle	0.546894
Actn1	72.6501	-0.696867	0.416934	-1.67141	0.0946412	0.181239	0.967771	0.816951	1.35712	1.19204	2.35424	Not cell cycle	0.123244
Actn2	276.889	0.195196	0.248794	0.784568	0.432707	0.571882	7.44504	5.95137	5.74055	8.2848	5.11871	Not cell cycle	0.637803
Actn3	399.479	0.49319	0.261444	1.88641	0.0592402	0.124518	11.6795	9.29161	6.29652	11.3686	6.80935	Not cell cycle	0.79482
Actn4	5162.76	0.891764	0.113893	7.82986	4.88403e-15	1.07976e-13	113.428	107.071	59.7544	68.7014	68.505	Not cell cycle	0.908922
Actr10	2404.25	0.638205	0.112311	5.68248	1.32756e-08	1.28543e-07	55.3017	55.6434	39.3985	37.0609	39.5273	Not cell cycle	0.845861
Actr1a	2725.18	0.221058	0.129312	1.7095	0.0873588	0.169662	59.176	58.4582	51.7168	53.3953	61.4252	Not cell cycle	0.657525
Actr1b	1073.87	-0.71112	0.131633	-5.40231	6.57898e-08	5.74776e-07	13.5496	12.4488	23.308	22.1264	24.4874	Not cell cycle	0.119942
Actr2	1728.77	0.112695	0.170538	0.660818	0.508729	0.639795	39.8921	38.8077	45.2073	32.1078	40.301	Not cell cycle	0.579567
Actr3	4454.98	-0.464042	0.159095	-2.91675	0.00353695	0.0113251	118.625	111.851	192.675	140.999	180.663	Not cell cycle	0.199763
Actr3b	1373.36	-0.112879	0.118395	-0.953407	0.340384	0.482241	45.587	45.8724	50.1929	56.6665	55.1118	Not cell cycle	0.409937
Actr5	647.141	-0.764233	0.148431	-5.14876	2.62218e-07	2.06832e-06	10.0391	10.9703	18.6696	19.9018	20.015	Not cell cycle	0.107923
Actr6	1026.08	0.0337079	0.18464	0.18256	0.855143	0.906068	68.9466	59.6986	77.6455	54.2734	70.3778	Not cell cycle	0.520569
Actr8	1890.29	0.220909	0.113672	1.94338	0.05197	0.111901	66.191	68.2334	63.4483	60.9945	63.5745	Not cell cycle	0.65744
Acvr1	93.3074	-0.830079	0.334407	-2.48224	0.0130558	0.0350313	1.57733	1.29867	2.39099	2.44934	3.33631	Not cell cycle	0.0932792
Acvr1b	1013.81	-0.481627	0.130234	-3.69816	0.000217169	0.00095426	9.47172	9.48733	15.3039	15.1144	13.2128	Not cell cycle	0.193245
Acvr2a	1410.7	0.310203	0.187186	1.6572	0.0974797	0.185377	22.065	22.1933	24.0269	16.2507	17.7137	Not cell cycle	0.709497
Acvr2b	1150.25	-0.307804	0.133479	-2.30602	0.0211097	0.0527351	18.3374	21.3704	26.3192	27.6713	26.2917	Not cell cycle	0.280938
Acy1	544.177	-0.634453	0.163196	-3.88769	0.000101205	0.000480578	17.79	17.3861	29.9803	32.9256	25.8491	Not cell cycle	0.141781
Acyp2	39.2049	0.496384	0.429803	1.15491	0.248127	0.382298	7.9941	8.19022	6.07257	5.71445	6.87976	Not cell cycle	0.796005
Adad1	1573.67	0.895018	0.143816	6.22336	4.86617e-10	5.71665e-09	85.4546	81.1131	48.7648	56.5149	42.6631	Not cell cycle	0.909683
Adad2	1374.22	0.0637473	0.171931	0.370772	0.710807	0.802363	36.608	34.206	32.3428	46.735	33.6554	Not cell cycle	0.542153
Adal	816.563	0.652203	0.160506	4.06341	4.83615e-05	0.000247717	36.1762	31.4853	25.2227	25.0442	19.26	Not cell cycle	0.850686
Adam10	5437.78	0.204521	0.211041	0.969102	0.332494	0.473789	104.325	100.866	123.458	69.952	95.0205	Not cell cycle	0.645251
Adam11	617.947	0.633257	0.149536	4.23481	2.28744e-05	0.000125494	7.7126	6.97111	4.92286	5.81126	4.64913	Not cell cycle	0.843999
Adam15	5158.97	-0.20602	0.162899	-1.26471	0.205976	0.331983	80.4326	80.5465	91.1536	127.546	85.347	Not cell cycle	0.343914
Adam17	3819.34	-0.236221	0.139659	-1.69141	0.0907584	0.174917	57.1058	58.0213	83.7366	65.9784	71.1953	Not cell cycle	0.324276
Adam22	1780.47	-0.531691	0.136461	-3.89629	9.76772e-05	0.000465391	25.2607	23.7292	32.6256	44.5527	37.9576	Not cell cycle	0.1753
Adam9	1345.87	0.472337	0.153361	3.07991	0.00207064	0.00710172	31.4814	27.0661	26.6778	21.1736	20.4785	Not cell cycle	0.786694
Adamts10	275.577	0.608193	0.186088	3.26831	0.00108191	0.00398854	4.751	3.94107	3.20823	3.12426	3.02031	Not cell cycle	0.835703
Adamts17	173.603	-0.255637	0.306317	-0.834552	0.40397	0.54429	1.63903	1.18793	1.38119	2.50417	1.64874	Not cell cycle	0.312257
Adamts9	205.723	0.469257	0.244197	1.92163	0.0546521	0.116592	2.24348	1.73814	1.87644	1.63576	1.26868	Not cell cycle	0.785339
Adap1	73.7712	-1.87951	0.41486	-4.53048	5.885e-06	3.6131e-05	0.548288	0.617792	1.94832	1.94002	3.1751	Not cell cycle	0.01075
Adar	1358	0.616495	0.124003	4.97162	6.63942e-07	4.85482e-06	18.3572	17.057	12.2349	14.3269	12.1155	Not cell cycle	0.838327
Adarb1	1893.65	1.72669	0.159135	10.8505	1.98342e-27	1.33348e-25	27.2104	24.6338	10.2412	7.72798	7.67598	Not cell cycle	0.978331
Adat1	160.383	-0.21102	0.268146	-0.786959	0.431306	0.570671	2.70758	3.34998	4.44784	3.91949	2.99483	Not cell cycle	0.340444
Adat2	103.203	-0.0292969	0.302922	-0.0967145	0.922953	0.95172	4.48431	4.68408	4.55883	4.67059	6.18872	Not cell cycle	0.473421
Adat3	80.692	1.07619	0.323352	3.32823	0.000873998	0.00329416	1.95204	1.64048	0.554451	0.576384	0.774827	Not cell cycle	0.938886
Adck1	1685.62	-0.0717666	0.118454	-0.605861	0.544607	0.671057	41.7497	39.1616	43.6765	51.4197	45.4377	Not cell cycle	0.44261
Adck2	542.092	-0.230603	0.151153	-1.52563	0.127102	0.228008	11.1499	10.3963	12.4291	14.8798	13.4836	Not cell cycle	0.328678
Adck5	442.808	-0.109538	0.158836	-0.689627	0.490429	0.622331	12.4803	11.6144	13.1461	14.8567	14.5055	Not cell cycle	0.412731
Adcy3	902.416	-0.671125	0.144712	-4.63767	3.52361e-06	2.2647e-05	7.04791	7.68287	12.7291	12.2474	14.1174	Not cell cycle	0.129507
Adcy5	381.557	-1.26034	0.17294	-7.28773	3.1523e-13	5.70199e-12	1.44407	1.31507	3.40224	3.92482	3.57532	Not cell cycle	0.039614
Adcy7	1020.77	2.16046	0.212666	10.1589	3.02343e-24	1.5703e-22	18.172	17.0489	3.93631	5.82428	3.25167	Not cell cycle	0.987642
Adcy9	450.187	0.330793	0.167061	1.98007	0.0476951	0.104306	6.47682	5.39517	5.25976	5.61703	4.55581	Not cell cycle	0.721686
Add1	7178.32	0.0976343	0.0902045	1.08237	0.27909	0.416468	110.278	107.756	111.444	119.807	112.216	Not cell cycle	0.567886
Add2	867.131	0.318375	0.216546	1.47024	0.141497	0.248221	11.0355	11.2687	7.917	13.7256	8.37789	Not cell cycle	0.715338
Add3	2946.2	0.848034	0.121346	6.98855	2.77746e-12	4.44362e-11	59.3392	59.0315	38.9907	36.3079	32.0102	Not cell cycle	0.899611
Adgra2	96.495	0.214953	0.326203	0.658956	0.509924	0.640385	1.05563	0.743981	0.872747	1.01713	0.621625	Not cell cycle	0.652531
Adgra3	3851.43	-0.347014	0.0990437	-3.50364	0.000458939	0.00186413	45.5373	45.3299	65.3991	63.5519	60.7399	Not cell cycle	0.258168
Adgrb1	227.874	-0.297999	0.208711	-1.42781	0.153347	0.263513	3.74644	3.31229	4.44286	4.70314	5.05862	Not cell cycle	0.286778
Adgrb2	457.952	-1.46204	0.207925	-7.03161	2.04167e-12	3.34602e-11	2.52591	1.5121	6.00244	6.65285	5.64452	Not cell cycle	0.0264093
Adgre5	389.497	-0.86364	0.256218	-3.37073	0.000749691	0.00287561	4.94482	4.71489	9.24878	7.25017	12.5906	Not cell cycle	0.0870154
Adgrg1	1038.87	-0.197957	0.157658	-1.25561	0.209259	0.335735	12.8258	11.862	13.2313	16.6361	17.1971	Not cell cycle	0.349585
Adgrl1	4206.05	-0.0325157	0.182881	-0.177797	0.858883	0.909013	29.4018	22.5189	28.7577	35.9072	21.9601	Not cell cycle	0.470459
Adgrl2	256.812	0.24423	0.193168	1.26434	0.206109	0.332082	3.23738	3.84932	3.10787	3.46542	3.45111	Not cell cycle	0.671745
Adh4	14.439	0.437774	0.730277	0.599463	0.548864	0.674596	1.38973	0.773305	0.585126	1.07169	0.932623	Not cell cycle	0.77315
Adh5	1827.12	-0.0796569	0.123248	-0.646315	0.518075	0.647856	77.7916	81.1344	87.2189	89.6826	97.2228	Not cell cycle	0.43567
Adi1	1388.47	-0.555248	0.127216	-4.36459	1.27359e-05	7.38284e-05	43.6003	43.9708	72.168	66.7645	74.077	Not cell cycle	0.167175
Adipor1	2994.16	-0.0675922	0.118668	-0.569592	0.568955	0.692138	50.2394	49.1017	55.0012	54.6173	60.7843	Not cell cycle	0.445912
Adipor2	3969.64	0.00746701	0.11741	0.0635976	0.949291	0.968836	53.1507	51.8791	57.1311	62.5847	50.3508	Not cell cycle	0.501016
Adk	2981.97	0.373952	0.0973076	3.84299	0.000121545	0.000568188	160.72	151.239	128.622	135.268	129.044	Not cell cycle	0.743948
Adnp	597.97	1.64446	0.190604	8.62763	6.26376e-18	1.88273e-16	13.5814	14.5152	3.84553	5.41049	5.39629	Not cell cycle	0.975791
Adnp2	2461.72	-0.107187	0.110678	-0.968459	0.332815	0.473908	26.2447	26.9824	33.1277	31.5656	29.8005	Not cell cycle	0.413916
Ado	937.954	-0.35107	0.16497	-2.12808	0.0333306	0.0777615	10.8671	11.6889	18.3894	14.4375	14.5673	Not cell cycle	0.256391
Adora1	1168.72	0.503093	0.179989	2.79512	0.00518799	0.0158432	15.3989	14.5542	11.1038	14.417	9.44298	Not cell cycle	0.798544
Adora2a	70.8083	0.0745994	0.361793	0.206194	0.83664	0.894298	1.15221	1.55448	1.26993	1.29585	1.69665	Not cell cycle	0.551718
Adora2b	121.868	-0.350657	0.260834	-1.34437	0.178829	0.297844	3.52275	3.51434	5.40278	4.79114	4.61753	Not cell cycle	0.25656
Adpgk	1646.61	0.0415126	0.114326	0.363106	0.716526	0.806462	44.5965	40.1768	46.8767	44.5671	44.105	Not cell cycle	0.526325
Adprh	3063.91	-0.581281	0.151064	-3.8479	0.000119135	0.000557292	91.56	96.3704	140.301	143.764	176.801	Not cell cycle	0.158033
Adprhl2	453.698	-0.886658	0.177212	-5.00338	5.63335e-07	4.19296e-06	10.4355	9.75977	18.2341	20.3107	22.549	Not cell cycle	0.0826985
Adprm	355.127	-0.76361	0.186691	-4.09024	4.30932e-05	0.000223651	16.6385	16.6506	32.7799	27.5268	31.9998	Not cell cycle	0.108007
Adrm1	4088.81	-0.233835	0.121239	-1.92871	0.0537668	0.115155	149.422	137.964	169.949	185.662	200.681	Not cell cycle	0.325969
Adsl	2370.24	-0.307886	0.123485	-2.49332	0.0126556	0.0341242	94.9969	89.9742	112.31	131.729	129.936	Not cell cycle	0.280769
Adss	4145.39	1.32979	0.0991407	13.4132	5.06024e-41	7.29449e-39	197.962	192.275	86.1813	86.4553	78.6646	Not cell cycle	0.961063
Adssl1	35.5763	-0.552661	0.474383	-1.16501	0.244015	0.377486	1.0911	0.936893	1.44057	1.40801	1.94176	Not cell cycle	0.16819
Aebp1	1239.16	-0.824799	0.13274	-6.21367	5.17616e-10	6.05328e-09	14.0038	11.8193	26.604	25.8683	23.0461	Not cell cycle	0.0945488
Aebp2	4132.07	0.00961873	0.146967	0.0654482	0.947817	0.967892	91.8438	91.3819	125.415	103.522	95.7637	Not cell cycle	0.502709
Aen	2395.1	-0.152363	0.149485	-1.01925	0.308084	0.448085	61.0472	56.5371	64.5025	86.5101	64.6039	Not cell cycle	0.379126
Aes	1711.16	-0.297578	0.134631	-2.21032	0.0270828	0.0653344	62.7848	57.9198	78.4327	93.3594	73.2183	Not cell cycle	0.287371
Afap1	404.584	1.80992	0.24259	7.46083	8.59799e-14	1.64808e-12	5.84076	5.69816	2.17487	1.273	1.962	Not cell cycle	0.981547
Afdn	7665.76	0.176419	0.133064	1.32583	0.184897	0.30566	75.0252	74.3046	77.2412	79.1507	60.3839	Not cell cycle	0.624937
Aff3	165.056	-1.64022	0.435553	-3.76584	0.000165989	0.000751098	0.755446	0.614406	1.45941	1.61878	3.90156	Not cell cycle	0.0187066
Aff4	2946.46	1.40679	0.109796	12.8127	1.39153e-37	1.62464e-35	32.0095	29.0867	13.2408	12.7238	11.7631	Not cell cycle	0.966227
Afg1l	129.617	0.0211496	0.253771	0.0833414	0.93358	0.958341	3.60067	3.67005	3.67627	3.80654	4.25875	Not cell cycle	0.511258
Afg3l1	1353.16	-0.396302	0.116261	-3.40874	0.00065263	0.00253846	15.1592	14.6717	21.0663	21.2313	21.9613	Not cell cycle	0.235568
Afg3l2	5172.94	-0.0163183	0.105942	-0.15403	0.877586	0.920801	106.834	106.955	115.186	128.691	109.622	Not cell cycle	0.482563
Afmid	179.695	2.55137	0.250557	10.1828	2.36692e-24	1.24767e-22	9.19331	8.97324	1.91943	1.38511	1.83254	Not cell cycle	0.992636
Afp	66.1867	-1.01326	0.413481	-2.45055	0.0142638	0.037749	1.40048	1.64725	2.55364	2.99425	4.5631	Not cell cycle	0.064669
Aftph	4996.97	0.0469275	0.119314	0.393313	0.694089	0.789243	100.362	97.1279	114.72	108.563	95.4102	Not cell cycle	0.530388
Aga	377.441	0.291067	0.207393	1.40346	0.160479	0.273572	35.8081	31.0106	25.427	36.6382	25.829	Not cell cycle	0.697308
Agap1	3141.12	-0.502723	0.105877	-4.74816	2.05272e-06	1.37504e-05	25.6103	25.8287	37.3211	41.7185	38.7683	Not cell cycle	0.185712
Agap3	2687.29	-0.454348	0.107642	-4.2209	2.43327e-05	0.000132773	44.3663	43.7244	61.6374	71.3281	65.5558	Not cell cycle	0.203995
Agbl2	628.788	0.0716519	0.144663	0.495304	0.620386	0.733935	14.309	12.6823	13.4167	15.4429	13.2219	Not cell cycle	0.548925
Agbl3	162.004	-0.466743	0.246022	-1.89715	0.0578075	0.122143	8.42569	10.299	12.7521	12.6441	15.2773	Not cell cycle	0.198832
Agbl4	128.957	0.673233	0.335877	2.00441	0.0450267	0.0996696	6.76559	5.42039	3.51642	5.56844	2.93531	Not cell cycle	0.856949
[truncated: 10,821 more rows]
