# Supplementary material for: Destabilization of mRNAs enhances competence to initiate meiosis in mouse spermatogenic cells
Source: Development. 2024 Jul 15;151(14):dev202740. doi: 10.1242/dev.202740 (PMC11273298; doi:10.1242/dev.202740)
Supplement: Table S11. [file develop-151-202740-TableS11.xlsx]

## Sheet: Description
Table S11: bulk RNA-seq Gene Ontology analysis
Gene Ontology (GO) enrichment analysis of Biological Processes (BP) terms of each gene set from bulk RNA-seq DEA listed below, with all expressed genes (>=1 TPM) used as background.
Tab Name	Relevant Figure panels	Description
1. GO analysis MEIOC-up	Figure S4E	MEIOC-upregulated genes (WT/Meioc KO log2FoldChange>0, padj<0.05)
2. GO analysis MEIOC-down	Figure S4E	MEIOC-downregulated genes (WT/Meioc KO log2FoldChange<0, padj<0.05) in bulk RNA-seq DEA

## Sheet: 1. GO analysis MEIOC-up
ID	Description	GeneRatio	BgRatio	pvalue	p.adjust	qvalue	geneID	Count
GO:0051321	meiotic cell cycle	96/1295	243/12046	2.67875e-32	1.23303e-28	1.22912e-28	Ddx4/Ccdc155/Ccnb1ip1/Gm960/Cenpx/Meioc/Meiob/Ccne2/Majin/Calr/Dpep3/Mael/4930447C04Rik/Fignl1/1700013H16Rik/M1ap/3830403N18Rik/Meikin/Gm773/Hormad1/Hormad2/Hspa2/Brca2/Dmrtc2/Fbxo5/Kif18a/Chtf18/Ccne1/Hfm1/Dazl/Boll/Exo1/Cntd1/Bub1/Ankrd31/Ccnb3/Dmc1/Gm1140/Ccdc36/Brip1/Atm/Ago4/Fkbp6/Mei4/Cpeb1/Mei1/Rad51/Nbn/Syce1/Ythdc2/Mnd1/Smc4/Sycp3/Syce2/Prdm9/Rbbp8/Mki67/Tex14/Rad21l/Msh5/Xlr/Spata22/Top…	96
GO:0007127	meiosis I	59/1295	104/12046	1.08282e-30	2.49212e-27	2.48423e-27	Ddx4/Ccdc155/Ccnb1ip1/Gm960/Cenpx/Meioc/Meiob/Ccne2/Majin/Mael/4930447C04Rik/M1ap/Meikin/Hormad1/Hspa2/Brca2/Dmrtc2/Fbxo5/Chtf18/Ccne1/Hfm1/Cntd1/Ankrd31/Dmc1/Ccdc36/Brip1/Atm/Ago4/Mei4/Cpeb1/Mei1/Rad51/Syce1/Mnd1/Sycp3/Syce2/Prdm9/Rad21l/Msh5/Spata22/Top2a/Psmc3ip/Rad54b/Terb1/Stag3/Mus81/Tex12/Sycp1/Sun1/Terb2/Mybl1/Topbp1/Tex15/Rnf212/Msh4/Tex11/Mlh1/Mov10l1/Syce3	59
GO:0140013	meiotic nuclear division	72/1295	156/12046	1.4588e-29	2.05302e-26	2.04652e-26	Ddx4/Ccdc155/Ccnb1ip1/Gm960/Cenpx/Meioc/Meiob/Ccne2/Majin/Calr/Dpep3/Mael/4930447C04Rik/Fignl1/M1ap/Meikin/Hormad1/Hormad2/Hspa2/Brca2/Dmrtc2/Fbxo5/Kif18a/Chtf18/Ccne1/Hfm1/Dazl/Cntd1/Bub1/Ankrd31/Dmc1/Ccdc36/Brip1/Atm/Ago4/Mei4/Cpeb1/Mei1/Rad51/Syce1/Mnd1/Smc4/Sycp3/Syce2/Prdm9/Tex14/Rad21l/Msh5/Spata22/Top2a/Psmc3ip/Rad54b/Terb1/Stag3/Mus81/Nuf2/Tex12/Tdrkh/Sycp1/Sun1/Terb2/Mybl1/Topbp1/Tex15/R…	72
GO:0061982	meiosis I cell cycle process	59/1295	108/12046	1.78407e-29	2.05302e-26	2.04652e-26	Ddx4/Ccdc155/Ccnb1ip1/Gm960/Cenpx/Meioc/Meiob/Ccne2/Majin/Mael/4930447C04Rik/M1ap/Meikin/Hormad1/Hspa2/Brca2/Dmrtc2/Fbxo5/Chtf18/Ccne1/Hfm1/Cntd1/Ankrd31/Dmc1/Ccdc36/Brip1/Atm/Ago4/Mei4/Cpeb1/Mei1/Rad51/Syce1/Mnd1/Sycp3/Syce2/Prdm9/Rad21l/Msh5/Spata22/Top2a/Psmc3ip/Rad54b/Terb1/Stag3/Mus81/Tex12/Sycp1/Sun1/Terb2/Mybl1/Topbp1/Tex15/Rnf212/Msh4/Tex11/Mlh1/Mov10l1/Syce3	59
GO:1903046	meiotic cell cycle process	74/1295	173/12046	1.00753e-27	9.27535e-25	9.24597e-25	Ddx4/Ccdc155/Ccnb1ip1/Gm960/Cenpx/Meioc/Meiob/Ccne2/Majin/Calr/Dpep3/Mael/4930447C04Rik/Fignl1/M1ap/Meikin/Hormad1/Hormad2/Hspa2/Brca2/Dmrtc2/Fbxo5/Kif18a/Chtf18/Ccne1/Hfm1/Dazl/Cntd1/Bub1/Ankrd31/Dmc1/Ccdc36/Brip1/Atm/Ago4/Mei4/Cpeb1/Mei1/Rad51/Syce1/Mnd1/Smc4/Sycp3/Syce2/Prdm9/Tex14/Rad21l/Msh5/Spata22/Top2a/Ythdf2/Psmc3ip/Rad54b/Topaz1/Terb1/Stag3/Mus81/Nuf2/Tex12/Tdrkh/Sycp1/Sun1/Terb2/Mybl1/…	74
GO:0070192	chromosome organization involved in meiotic cell cycle	43/1295	68/12046	2.15175e-25	1.65075e-22	1.64552e-22	Ccdc155/Ccnb1ip1/Meioc/Meiob/Ccne2/Majin/Mael/4930447C04Rik/Meikin/Hormad1/Hormad2/Ccne1/Bub1/Ankrd31/Dmc1/Ccdc36/Brip1/Atm/Ago4/Mei4/Cpeb1/Mei1/Rad51/Syce1/Smc4/Sycp3/Syce2/Rad21l/Msh5/Spata22/Terb1/Stag3/Tex12/Sycp1/Sun1/Terb2/Tex15/Rnf212/Msh4/Tex11/Mlh1/Ncaph2/Syce3	43
GO:0045132	meiotic chromosome segregation	49/1295	88/12046	3.4534e-25	2.27086e-22	2.26366e-22	Ccdc155/Ccnb1ip1/Cenpx/Meioc/Meiob/Ccne2/Majin/Mael/4930447C04Rik/M1ap/Meikin/Hormad1/Hormad2/Brca2/Ccne1/Hfm1/Bub1/Ankrd31/Dmc1/Ccdc36/Brip1/Atm/Ago4/Mei4/Cpeb1/Mei1/Syce1/Smc4/Sycp3/Syce2/Rad21l/Msh5/Spata22/Top2a/Terb1/Stag3/Mus81/Nuf2/Tex12/Sycp1/Sun1/Terb2/Tex15/Rnf212/Msh4/Tex11/Mlh1/Ncaph2/Syce3	49
GO:0045143	homologous chromosome segregation	39/1295	58/12046	1.23071e-24	7.08118e-22	7.05875e-22	Ccdc155/Ccnb1ip1/Meioc/Meiob/Ccne2/Majin/Mael/4930447C04Rik/Meikin/Hormad1/Brca2/Ccne1/Ankrd31/Dmc1/Ccdc36/Brip1/Atm/Ago4/Mei4/Cpeb1/Mei1/Syce1/Sycp3/Syce2/Rad21l/Msh5/Spata22/Terb1/Stag3/Tex12/Sycp1/Sun1/Terb2/Tex15/Rnf212/Msh4/Tex11/Mlh1/Syce3	39
GO:0007129	synapsis	35/1295	48/12046	3.96428e-24	2.02751e-21	2.02108e-21	Ccdc155/Ccnb1ip1/Meioc/Meiob/Ccne2/Majin/Mael/4930447C04Rik/Hormad1/Ccne1/Ankrd31/Dmc1/Ccdc36/Brip1/Ago4/Mei4/Cpeb1/Syce1/Sycp3/Syce2/Rad21l/Msh5/Spata22/Terb1/Stag3/Tex12/Sycp1/Sun1/Terb2/Tex15/Rnf212/Msh4/Tex11/Mlh1/Syce3	35
GO:0048232	male gamete generation	105/1295	389/12046	6.92163e-20	3.18603e-17	3.17593e-17	Ccdc136/Ddx4/Ccdc155/Ccnb1ip1/Alms1/Bnc1/B230118H07Rik/Meioc/Meiob/Alkbh5/Dpep3/Mael/4930447C04Rik/Fignl1/1700013H16Rik/M1ap/3830403N18Rik/Meikin/Gm773/Hormad1/Bscl2/Limk2/Hspa2/D1Pas1/Brca2/Hook1/Dmrtc2/Kif18a/Chtf18/Hfm1/Dazl/Hmgb2/Mcm8/Catsperg2/Boll/Cntd1/Hmga1/Bcap31/H3f3b/Hspb11/Jag2/Dmc1/Gm1140/Ccdc36/Kit/Brip1/Atm/Gtsf1/Adad1/Ago4/Fkbp6/Gpx4/Mei4/AU040320/Bik/Mettl14/Mei1/Zfp541/Ythdc2/Te…	105
GO:0007059	chromosome segregation	87/1295	293/12046	1.62605e-19	6.80426e-17	6.78271e-17	Esco1/Ccdc155/Ccnb1ip1/Cenpq/Cenpx/Dscc1/Fen1/Meioc/Meiob/Ccne2/Fbxw7/Majin/Mael/4930447C04Rik/M1ap/Meikin/Banf1/Hormad1/Ect2/Hormad2/Brca2/Ciao1/Fbxo5/Kif18a/Chtf18/Ccne1/Hfm1/Cenpf/Becn1/Bub1/Brca1/Ankrd31/Kif4/Mad1l1/Dmc1/Esco2/Ccdc36/Brip1/Atm/Ago4/Cep85/Mei4/Knl1/Dsn1/Cpeb1/Mei1/Kif23/Syce1/Tacc3/Smc4/Ska2/Sycp3/Syce2/Mki67/Oip5/Tex14/Rad21l/Msh5/Spata22/Top2a/Nup43/Top3a/Spc25/Terb1/Stag3/M…	87
GO:0007276	gamete generation	117/1295	491/12046	2.03948e-17	7.8231e-15	7.79832e-15	Ccdc136/Ddx4/Ccdc155/Ccnb1ip1/Alms1/Bnc1/Fancl/B230118H07Rik/Meioc/Meiob/Alkbh5/Dpep3/Mael/Figla/4930447C04Rik/Fignl1/1700013H16Rik/M1ap/3830403N18Rik/Meikin/Gm773/Hormad1/Bscl2/Limk2/Hspa2/D1Pas1/Brca2/Hook1/Dmrtc2/Fbxo5/Kif18a/Chtf18/Hfm1/Dazl/Hmgb2/Mcm8/Catsperg2/Boll/Cntd1/Hmga1/Bcap31/H3f3b/Hspb11/Jag2/Ctcfl/Dmc1/Gm1140/Ccdc36/Kit/Brip1/Atm/Gtsf1/Adad1/Ago4/Larp7/Fkbp6/Gpx4/Mei4/AU040320/Bik…	117
GO:0098813	nuclear chromosome segregation	72/1295	238/12046	7.90695e-17	2.79967e-14	2.7908e-14	Esco1/Ccdc155/Ccnb1ip1/Cenpq/Cenpx/Dscc1/Fen1/Meioc/Meiob/Ccne2/Fbxw7/Majin/Mael/4930447C04Rik/M1ap/Meikin/Hormad1/Ect2/Hormad2/Brca2/Fbxo5/Kif18a/Ccne1/Hfm1/Cenpf/Becn1/Bub1/Ankrd31/Kif4/Mad1l1/Dmc1/Esco2/Ccdc36/Brip1/Atm/Ago4/Mei4/Knl1/Dsn1/Cpeb1/Mei1/Kif23/Syce1/Tacc3/Smc4/Sycp3/Syce2/Tex14/Rad21l/Msh5/Spata22/Top2a/Terb1/Stag3/Mus81/Nuf2/Pds5a/Tex12/Sycp1/Vps4a/Ncapg/Sun1/Terb2/Mtbp/Tex15/Rnf…	72
GO:0000280	nuclear division	94/1295	361/12046	8.66374e-17	2.84852e-14	2.83949e-14	Ddx4/Ccdc155/Ccnb1ip1/Gm960/Cenpx/Dscc1/Meioc/Meiob/Ccne2/Majin/Calr/Dpep3/Mael/4930447C04Rik/Fignl1/M1ap/Meikin/Kif11/Hormad1/Hormad2/Hspa2/Brca2/Dmrtc2/Fbxo5/Kif18a/Chek1/Chtf18/Ccne1/Hfm1/Dazl/Becn1/Cntd1/Cdk11b/Bub1/Ankrd31/Kif4/Mad1l1/Dmc1/Ccdc36/Brip1/Atm/Ago4/Cep85/Mei4/Dsn1/Cpeb1/Mei1/Kif23/Rad51/Syce1/Mnd1/Tacc3/Smc4/Sycp3/Nsfl1c/Syce2/Prdm9/Mki67/Tex14/Rad21l/Msh5/Spata22/Top2a/Smpd3/Ps…	94
GO:0007131	reciprocal meiotic recombination	27/1295	44/12046	6.13181e-16	1.88165e-13	1.87569e-13	Ccnb1ip1/Gm960/Cenpx/Meiob/4930447C04Rik/Chtf18/Hfm1/Cntd1/Ankrd31/Dmc1/Brip1/Rad51/Mnd1/Sycp3/Prdm9/Msh5/Top2a/Psmc3ip/Rad54b/Mus81/Sycp1/Topbp1/Rnf212/Msh4/Tex11/Mlh1/Syce3	27
GO:0048285	organelle fission	98/1295	399/12046	1.20268e-15	3.45995e-13	3.44899e-13	Ddx4/Ccdc155/Ccnb1ip1/Gm960/Cenpx/Dscc1/Meioc/Meiob/Ccne2/Majin/Calr/Dpep3/Mael/4930447C04Rik/Fignl1/M1ap/Meikin/Kif11/Hormad1/Hormad2/Hspa2/Brca2/Dmrtc2/Fbxo5/Kif18a/Chek1/Chtf18/Ccne1/Hfm1/Dazl/Becn1/Cntd1/Cdk11b/Bub1/Ankrd31/Kif4/Mad1l1/Dmc1/Ccdc36/Brip1/Atm/Ago4/Cep85/Mei4/Dsn1/Cpeb1/Mei1/Kif23/Rad51/Syce1/Mnd1/Tacc3/Smc4/Mtch2/Sycp3/Nsfl1c/Syce2/Prdm9/Mki67/Tex14/Rad21l/Msh5/Mfn1/Spata22/Top…	98
GO:0035825	homologous recombination	27/1295	45/12046	1.3772e-15	3.65498e-13	3.6434e-13	Ccnb1ip1/Gm960/Cenpx/Meiob/4930447C04Rik/Chtf18/Hfm1/Cntd1/Ankrd31/Dmc1/Brip1/Rad51/Mnd1/Sycp3/Prdm9/Msh5/Top2a/Psmc3ip/Rad54b/Mus81/Sycp1/Topbp1/Rnf212/Msh4/Tex11/Mlh1/Syce3	27
GO:0007283	spermatogenesis	93/1295	370/12046	1.42928e-15	3.65498e-13	3.6434e-13	Ccdc136/Ddx4/Ccdc155/Ccnb1ip1/Alms1/Bnc1/B230118H07Rik/Meioc/Alkbh5/Mael/4930447C04Rik/1700013H16Rik/M1ap/3830403N18Rik/Gm773/Hormad1/Bscl2/Limk2/Hspa2/D1Pas1/Brca2/Hook1/Dmrtc2/Chtf18/Hfm1/Dazl/Hmgb2/Catsperg2/Boll/Cntd1/Hmga1/Bcap31/H3f3b/Hspb11/Jag2/Dmc1/Gm1140/Ccdc36/Kit/Brip1/Gtsf1/Adad1/Fkbp6/Gpx4/Mei4/AU040320/Bik/Mettl14/Mei1/Zfp541/Ythdc2/Tesmin/Sycp3/Prdm9/Rad21l/Xlr/Strbp/Nr2c2/Nek1/Ri…	93
GO:0006310	DNA recombination	67/1295	225/12046	2.30612e-15	5.58689e-13	5.5692e-13	Lig1/Ccdc155/Ccnb1ip1/Hmgb1/Gm960/Cenpx/Meiob/Exd2/Mcm3/Mcm4/4930447C04Rik/Fignl1/Mcrs1/Brca2/Gins2/Atad5/Chek1/Chtf18/Hfm1/Cdc7/Cdc45/Hmgb2/Mcm8/Exo1/Cntd1/H1f0/Brca1/Mcm5/Ankrd31/Dmc1/Ccdc36/Brip1/Atm/Blm/Mei4/Rad51/Nbn/Mnd1/Sycp3/Prdm9/Rbbp8/Rad51ap1/Rad21l/Rnf138/Msh5/Top2a/Mms22l/Tfrc/Timeless/Ruvbl2/Psmc3ip/Rad54b/Mus81/Nsd2/Rpa2/Rad18/Sycp1/Topbp1/Tex15/Polb/Rnf212/Msh4/Wrap53/Tex11/Pms2/M…	67
GO:0022412	cellular process involved in reproduction in multicellular organism	79/1295	300/12046	1.4123e-14	3.2504e-12	3.24011e-12	Ccdc136/Ddx4/Ccdc155/Ccnb1ip1/Alms1/Meioc/Meiob/Dpep3/Mael/Figla/4930447C04Rik/Fignl1/1700013H16Rik/M1ap/3830403N18Rik/Meikin/Gm773/Hormad1/Bscl2/Hspa2/Brca2/Hook1/Grk2/Dmrtc2/Fbxo5/Kif18a/Chtf18/Hfm1/Dazl/Hmgb2/Boll/H3f3b/Ctcfl/Dmc1/Gm1140/Ccdc36/Kit/Brip1/Atm/Adad1/Ago4/Fkbp6/Mei4/AU040320/Mei1/Tgfbr1/Ythdc2/Sycp3/Zfp830/Tex14/Xlr/Strbp/Top2a/Ythdf2/Rimbp3/Topaz1/Stag3/Xlr4b/Xlr3b/Xlr4c/Tdrkh/S…	79
GO:0006261	DNA-dependent DNA replication	44/1295	123/12046	1.29937e-13	2.84809e-11	2.83907e-11	Lig1/Cenpx/Dscc1/Fen1/Gins1/Ccne2/Fbxw7/Baz1a/Mcm3/Mcm4/Brca2/Atad5/Fbxo5/Chtf18/Ccne1/Cdc7/Cdc45/Mcm8/Mcm5/Blm/Rad51/Orc1/Prim1/Slbp/Twnk/Pold3/Primpol/Rfc4/Pola2/Mgme1/Zfp830/Senp2/Ticrr/Mms22l/Timeless/Pcna/Wdhd1/Pold1/Poln/Prim2/Orc6/Rfc3/Tipin/Pole	44
GO:0007140	male meiotic nuclear division	26/1295	49/12046	2.60164e-13	5.44334e-11	5.4261e-11	Ddx4/Meioc/Meiob/Dpep3/Mael/Fignl1/M1ap/Meikin/Hspa2/Brca2/Dmrtc2/Kif18a/Chtf18/Dmc1/Atm/Ago4/Mei1/Tex14/Stag3/Tdrkh/Mybl1/Tex15/Tex11/Spdya/Mlh1/Mov10l1	26
GO:0006260	DNA replication	60/1295	215/12046	1.56081e-12	3.12366e-10	3.11376e-10	Gmnn/Esco1/Lig1/Cenpx/Dscc1/Fen1/Gins1/Ccne2/Fbxw7/Baz1a/Mcm3/Mcm4/Cinp/Atr/Brca2/Gins2/Atad5/Fbxo5/Chtf18/Ccne1/Gins3/Cdc7/Cdc45/Mcm8/Faf1/Dtl/Mcm5/Esco2/Blm/Rad51/Orc1/Prim1/Slbp/Twnk/Pold3/Primpol/Rfc4/Pola2/Supt16/Mgme1/Zfp830/Senp2/Ticrr/Mms22l/Rrm2/Timeless/Pcna/Rpa2/Pds5a/Wdhd1/Pold1/Poln/Nasp/Prim2/Orc6/Polb/Rfc3/Tipin/Rrm1/Pole	60
GO:0006281	DNA repair	88/1295	415/12046	1.96625e-10	3.77111e-08	3.75916e-08	Ddb2/Lig1/Ccdc155/Ddx1/Fancl/Hmgb1/Gtf2h2/Fanci/Cenpx/Fen1/Meioc/Meiob/Exd2/Chchd4/Mcm3/Mcm4/4930447C04Rik/Fignl1/Aptx/Ercc8/Cinp/Mcrs1/Atr/Brca2/Gins2/Chek1/Emsy/Mdc1/Cdc7/Cdc45/Mcm8/Exo1/Hmga1/Dtl/Brca1/Mcm5/Dmc1/Esco2/Brip1/Atm/Clspn/Blm/Dmap1/Rad51/Nbn/Rev1/Smc4/Pold3/Primpol/Supt16/Nhej1/Mgme1/Sycp3/Rbbp8/Rad51ap1/Rad21l/Rnf138/Msh5/Ticrr/Spata22/Mms22l/Timeless/Ruvbl2/Rad54b/Nsmce4a/Ube2t/P…	88
GO:0007281	germ cell development	54/1295	219/12046	3.02509e-09	5.5698e-07	5.55216e-07	Ccdc136/Ccdc155/Ccnb1ip1/Alms1/Meioc/Figla/4930447C04Rik/1700013H16Rik/3830403N18Rik/Gm773/Hormad1/Hspa2/Brca2/Hook1/Dmrtc2/Fbxo5/Hfm1/Dazl/Hmgb2/Boll/H3f3b/Dmc1/Gm1140/Ccdc36/Kit/Brip1/Atm/Adad1/Mei4/AU040320/Mei1/Ythdc2/Sycp3/Zfp830/Xlr/Strbp/Ythdf2/Rimbp3/Topaz1/Xlr4b/Xlr3b/Xlr4c/Sycp1/Taf4b/Nup210l/Tmf1/Ybx2/Rnf17/Spef2/Taf7l/Zfx/Prss42/Mlh1/Xlr4a	54
GO:0007286	spermatid development	36/1295	123/12046	1.17417e-08	2.07873e-06	2.07215e-06	Ccdc136/Ccnb1ip1/Alms1/Meioc/1700013H16Rik/3830403N18Rik/Gm773/Hspa2/Hook1/Dmrtc2/Hmgb2/H3f3b/Dmc1/Gm1140/Kit/Brip1/Adad1/AU040320/Mei1/Ythdc2/Sycp3/Xlr/Strbp/Rimbp3/Topaz1/Xlr4b/Xlr3b/Xlr4c/Sycp1/Nup210l/Tmf1/Ybx2/Rnf17/Spef2/Taf7l/Xlr4a	36
GO:0048515	spermatid differentiation	37/1295	130/12046	1.69046e-08	2.88193e-06	2.8728e-06	Ccdc136/Ccnb1ip1/Alms1/Meioc/1700013H16Rik/3830403N18Rik/Gm773/Bscl2/Hspa2/Hook1/Dmrtc2/Hmgb2/H3f3b/Dmc1/Gm1140/Kit/Brip1/Adad1/AU040320/Mei1/Ythdc2/Sycp3/Xlr/Strbp/Rimbp3/Topaz1/Xlr4b/Xlr3b/Xlr4c/Sycp1/Nup210l/Tmf1/Ybx2/Rnf17/Spef2/Taf7l/Xlr4a	37
GO:0070193	synaptonemal complex organization	14/1295	24/12046	1.78473e-08	2.93396e-06	2.92467e-06	Meioc/Hormad1/Hspa2/Ago4/Cpeb1/Syce1/Sycp3/Syce2/Rad21l/Tex12/Sycp1/Tex15/Tex11/Syce3	14
GO:0007130	synaptonemal complex assembly	13/1295	21/12046	2.1498e-08	3.41226e-06	3.40145e-06	Meioc/Hormad1/Ago4/Cpeb1/Syce1/Sycp3/Syce2/Rad21l/Tex12/Sycp1/Tex15/Tex11/Syce3	13
GO:0007292	female gamete generation	32/1295	115/12046	2.74051e-07	4.20486e-05	4.19154e-05	Ccdc155/Alms1/Meioc/Meiob/Figla/4930447C04Rik/M1ap/Meikin/Hormad1/Brca2/Fbxo5/Hfm1/Dazl/Mcm8/H3f3b/Dmc1/Ccdc36/Atm/Mei4/Ythdc2/Sycp3/Zfp830/Msh5/Top2a/Ythdf2/Stag3/Taf4b/Msh4/Ybx2/Zfx/Mlh1/Ncaph2	32
GO:0090220	chromosome localization to nuclear envelope involved in homologous chromosome segregation	9/1295	13/12046	8.93318e-07	0.000132643	0.000132223	Ccdc155/Majin/Atm/Mei1/Rad21l/Terb1/Sun1/Terb2/Mlh1	9
GO:0000724	double-strand break repair via homologous recombination	30/1295	110/12046	1.02511e-06	0.000142987	0.000142534	Ccdc155/Meiob/Exd2/Mcm3/Mcm4/Fignl1/Brca2/Gins2/Chek1/Cdc7/Cdc45/Mcm8/Brca1/Mcm5/Dmc1/Atm/Blm/Rad51/Nbn/Rbbp8/Rad51ap1/Rad21l/Rnf138/Mms22l/Timeless/Rad54b/Mus81/Rpa2/Tex15/Wrap53	30
GO:0000725	recombinational repair	30/1295	110/12046	1.02511e-06	0.000142987	0.000142534	Ccdc155/Meiob/Exd2/Mcm3/Mcm4/Fignl1/Brca2/Gins2/Chek1/Cdc7/Cdc45/Mcm8/Brca1/Mcm5/Dmc1/Atm/Blm/Rad51/Nbn/Rbbp8/Rad51ap1/Rad21l/Rnf138/Mms22l/Timeless/Rad54b/Mus81/Rpa2/Tex15/Wrap53	30
GO:0044786	cell cycle DNA replication	16/1295	41/12046	2.18878e-06	0.000296323	0.000295384	Lig1/Gins1/Fbxw7/Mcm3/Mcm4/Brca2/Atad5/Fbxo5/Cdc7/Cdc45/Mcm5/Rad51/Slbp/Zfp830/Senp2/Pcna	16
GO:0034397	telomere localization	9/1295	14/12046	2.26177e-06	0.000297455	0.000296513	Ccdc155/Majin/Atm/Mei1/Rad21l/Terb1/Sun1/Terb2/Mlh1	9
GO:0010389	regulation of G2/M transition of mitotic cell cycle	22/1295	72/12046	3.68681e-06	0.000471399	0.000469906	Cdkn2a/Hspa2/Fbxo5/Chek1/Cdc7/Cenpf/Dtl/Brca1/Ccnb3/Atm/Clspn/Blm/Nbn/Orc1/Zfyve19/Smarcd3/Zfp830/Taok2/Ticrr/Usp47/Vps4a/Topbp1	22
GO:0071824	protein-DNA complex subunit organization	36/1295	153/12046	4.13656e-06	0.000514611	0.000512981	Cenpx/Mcm3/Mcm4/Med6/Hey2/Gtf2e1/Hist1h2bp/Hist1h4m/Cdc45/Hells/H1f0/H3f3b/Mcm5/Dmc1/Hat1/Asf1b/Dmap1/Rad51/Ptma/Taf6/Smarcd3/Supt16/Sycp3/Prdm9/Oip5/Taf6l/Smarce1/Taf12/Mis18a/Taf1b/Psmc3/Nasp/Rnf4/Sart3/Taf11/Taf7l	36
GO:0045141	meiotic telomere clustering	8/1295	12/12046	5.81429e-06	0.000704295	0.000702064	Majin/Atm/Mei1/Rad21l/Terb1/Sun1/Terb2/Mlh1	8
GO:0006302	double-strand break repair	42/1295	194/12046	6.60774e-06	0.000779882	0.000777412	Lig1/Ccdc155/Ddx1/Meioc/Meiob/Exd2/Mcm3/Mcm4/4930447C04Rik/Fignl1/Aptx/Brca2/Gins2/Chek1/Cdc7/Cdc45/Mcm8/Brca1/Mcm5/Dmc1/Esco2/Brip1/Atm/Blm/Rad51/Nbn/Nhej1/Rbbp8/Rad51ap1/Rad21l/Rnf138/Mms22l/Timeless/Rad54b/Mus81/Nsd2/Rpa2/Tex15/Polb/Prpf19/Wrap53/Mlh1	42
GO:0051307	meiotic chromosome separation	11/1295	23/12046	8.43465e-06	0.000970617	0.000967543	Cenpx/Meiob/M1ap/Hfm1/Sycp3/Top2a/Mus81/Msh4/Tex11/Mlh1/Ncaph2	11
GO:0033260	nuclear DNA replication	13/1295	32/12046	1.17665e-05	0.00132101	0.00131683	Lig1/Gins1/Mcm3/Mcm4/Brca2/Atad5/Cdc7/Cdc45/Mcm5/Rad51/Slbp/Zfp830/Pcna	13
GO:0071103	DNA conformation change	33/1295	142/12046	1.3577e-05	0.00148797	0.00148326	Ddx1/Hmgb1/Gtf2h2/Cdkn2a/Mcm4/M1ap/Banf1/Hist1h2bp/Hist1h4m/Hells/H1f0/H3f3b/Hat1/Blm/Asf1b/Rad51/Nbn/Smc4/Twnk/Sycp3/Prdm9/Oip5/Top2a/Top3a/Mis18a/Ncapg2/Top3b/Sycp1/Ncapg/Nasp/Suv39h1/Sart3/Ncaph2	33
GO:0010972	negative regulation of G2/M transition of mitotic cell cycle	14/1295	37/12046	1.44094e-05	0.00154248	0.00153759	Chek1/Brca1/Atm/Clspn/Blm/Nbn/Orc1/Zfyve19/Zfp830/Taok2/Ticrr/Usp47/Vps4a/Topbp1	14
GO:0007141	male meiosis I	10/1295	21/12046	2.30497e-05	0.00241131	0.00240367	Ddx4/Meioc/Meiob/Hspa2/Brca2/Dmrtc2/Dmc1/Mei1/Mybl1/Mov10l1	10
GO:1902749	regulation of cell cycle G2/M phase transition	23/1295	86/12046	2.5785e-05	0.00263751	0.00262916	Cdkn2a/Hspa2/Atad5/Fbxo5/Chek1/Cdc7/Cenpf/Dtl/Brca1/Ccnb3/Atm/Clspn/Blm/Nbn/Orc1/Zfyve19/Smarcd3/Zfp830/Taok2/Ticrr/Usp47/Vps4a/Topbp1	23
GO:0065004	protein-DNA complex assembly	28/1295	116/12046	2.87426e-05	0.00287613	0.00286702	Cenpx/Mcm3/Mcm4/Med6/Hey2/Hist1h2bp/Hist1h4m/Cdc45/Hells/H1f0/H3f3b/Mcm5/Dmc1/Hat1/Asf1b/Rad51/Taf6/Oip5/Taf6l/Taf12/Mis18a/Taf1b/Psmc3/Nasp/Rnf4/Sart3/Taf11/Taf7l	28
GO:0048477	oogenesis	21/1295	76/12046	3.37226e-05	0.00330266	0.0032922	Ccdc155/Meioc/Figla/4930447C04Rik/Hormad1/Brca2/Fbxo5/Hfm1/Dazl/H3f3b/Dmc1/Ccdc36/Atm/Mei4/Ythdc2/Zfp830/Ythdf2/Taf4b/Ybx2/Zfx/Mlh1	21
GO:0006270	DNA replication initiation	11/1295	26/12046	3.55075e-05	0.00340502	0.00339424	Ccne2/Mcm3/Mcm4/Ccne1/Cdc45/Mcm8/Mcm5/Orc1/Pola2/Ticrr/Orc6	11
GO:0000727	double-strand break repair via break-induced replication	7/1295	11/12046	3.6466e-05	0.00342557	0.00341472	Mcm3/Mcm4/Gins2/Cdc7/Cdc45/Mcm5/Mus81	7
GO:0002181	cytoplasmic translation	21/1295	77/12046	4.17381e-05	0.00384241	0.00383024	Cpeb4/Eif2s3y/Etf1/Dph2/Cpeb2/Dph7/Fmr1/Eif5/Cpeb1/Rpl31/Rpl10a/Rpl17/Ythdf2/Rps28/Rpl39/Rpl35a/Rpl18a/Rpl26/Rpl36/Rpl19/Rplp1	21
GO:0000731	DNA synthesis involved in DNA repair	11/1295	27/12046	5.41261e-05	0.0048751	0.00485966	Dtl/Rev1/Pold3/Primpol/Sycp3/Spata22/Pcna/Tex12/Pold1/Sycp1/Pole	11
GO:0000712	resolution of meiotic recombination intermediates	8/1295	15/12046	5.6133e-05	0.0048751	0.00485966	Cenpx/Meiob/Hfm1/Top2a/Mus81/Msh4/Tex11/Mlh1	8
GO:0006271	DNA strand elongation involved in DNA replication	8/1295	15/12046	5.6133e-05	0.0048751	0.00485966	Lig1/Fen1/Gins1/Mcm3/Mcm4/Pold3/Pcna/Pole	8
GO:1902750	negative regulation of cell cycle G2/M phase transition	15/1295	47/12046	7.33611e-05	0.00625335	0.00623355	Chek1/Dtl/Brca1/Atm/Clspn/Blm/Nbn/Orc1/Zfyve19/Zfp830/Taok2/Ticrr/Usp47/Vps4a/Topbp1	15
GO:0007135	meiosis II	7/1295	12/12046	7.93783e-05	0.00652461	0.00650395	Meikin/Hormad1/Hormad2/Dazl/Bub1/Sycp3/Stag3	7
GO:0061983	meiosis II cell cycle process	7/1295	12/12046	7.93783e-05	0.00652461	0.00650395	Meikin/Hormad1/Hormad2/Dazl/Bub1/Sycp3/Stag3	7
GO:0072665	protein localization to vacuole	15/1295	49/12046	0.000125042	0.0100977	0.0100657	Kptn/Hspa8/Lars/Gcc2/Ap3d1/Becn1/Cacng5/Tnfaip3/Trappc8/Vps13d/Vti1b/Rtn4/Vps4a/Vps36/Snx16	15
GO:0090329	regulation of DNA-dependent DNA replication	14/1295	44/12046	0.00013169	0.0103607	0.0103279	Dscc1/Fbxw7/Brca2/Fbxo5/Chtf18/Cdc7/Blm/Rfc4/Zfp830/Senp2/Ticrr/Timeless/Rfc3/Tipin	14
GO:0031570	DNA integrity checkpoint	25/1295	107/12046	0.000132801	0.0103607	0.0103279	Atr/Chek1/Gigyf2/Dtl/Ints7/Brca1/Atm/Clspn/Blm/E2f1/Nbn/Orc1/Stk33/Zfp830/Taok2/Ticrr/Top2a/Timeless/Nek1/Mus81/Rpa2/Topbp1/Prpf19/Rpl26/Tipin	25
GO:1902969	mitotic DNA replication	7/1295	13/12046	0.000156017	0.0119691	0.0119312	Lig1/Gins1/Mcm3/Mcm4/Brca2/Cdc45/Rad51	7
GO:0006323	DNA packaging	24/1295	102/12046	0.000159966	0.0120709	0.0120326	Hmgb1/Cdkn2a/M1ap/Banf1/Hist1h2bp/Hist1h4m/Hells/H1f0/H3f3b/Hat1/Asf1b/Smc4/Sycp3/Prdm9/Oip5/Top2a/Mis18a/Ncapg2/Sycp1/Ncapg/Nasp/Suv39h1/Sart3/Ncaph2	24
GO:0006275	regulation of DNA replication	22/1295	90/12046	0.000164487	0.0122118	0.0121731	Gmnn/Esco1/Dscc1/Fbxw7/Atr/Brca2/Atad5/Fbxo5/Chtf18/Cdc7/Faf1/Esco2/Blm/Rfc4/Zfp830/Senp2/Ticrr/Timeless/Pcna/Pds5a/Rfc3/Tipin	22
GO:0007143	female meiotic nuclear division	11/1295	30/12046	0.000167257	0.0122204	0.0121817	Meioc/Meiob/Meikin/Fbxo5/Dazl/Atm/Sycp3/Top2a/Stag3/Mlh1/Ncaph2	11
GO:0001824	blastocyst development	26/1295	115/12046	0.000174331	0.0125382	0.0124985	Ccnb1ip1/Arhgdig/Gins1/Hormad1/Matr3/Brca2/Chek1/Hopx/Cdk11b/Atp1b1/Asf1b/Mfn2/Nbn/Tgfbr1/Setdb1/Rbbp8/Zfp830/Ppp4r4/Rtn4/Pemt/Ncapg2/Txnrd3/Psmc3/Nasp/Suv39h1/Prpf19	26
GO:0045005	DNA-dependent DNA replication maintenance of fidelity	12/1295	35/12046	0.000178467	0.0126382	0.0125981	Cenpx/Brca2/Blm/Rad51/Primpol/Zfp830/Mms22l/Timeless/Pcna/Pold1/Tipin/Pole	12
GO:0045144	meiotic sister chromatid segregation	6/1295	10/12046	0.000218584	0.015017	0.0149695	Meikin/Hormad1/Hormad2/Bub1/Sycp3/Stag3	6
GO:0051177	meiotic sister chromatid cohesion	6/1295	10/12046	0.000218584	0.015017	0.0149695	Meikin/Hormad1/Hormad2/Bub1/Sycp3/Stag3	6
GO:0022616	DNA strand elongation	9/1295	22/12046	0.000252251	0.0170752	0.0170211	Lig1/Fen1/Gins1/Mcm3/Mcm4/Nbn/Pold3/Pcna/Pole	9
GO:0051303	establishment of chromosome localization	18/1295	69/12046	0.000266875	0.0178032	0.0177469	Ccdc155/Cenpq/Meioc/Majin/Brca2/Kif18a/Cenpf/Becn1/Mad1l1/Atm/Mei1/Rad21l/Terb1/Nuf2/Vps4a/Sun1/Terb2/Mlh1	18
GO:0000076	DNA replication checkpoint	7/1295	14/12046	0.000283112	0.0186166	0.0185577	Clspn/Orc1/Zfp830/Ticrr/Timeless/Topbp1/Tipin	7
GO:0072594	establishment of protein localization to organelle	55/1295	321/12046	0.000303731	0.0196912	0.0196288	Cdkn2a/Jup/Dnajc19/Fbxw7/Chchd4/Lmna/Hsp90aa1/Cd36/Hspa8/Lars/Fbxo7/Akap5/Ect2/Immp1l/Brca2/Gcc2/Ift122/Ap3d1/Chp2/Ipo9/Kpna2/Cse1l/Cct3/Hspa5/Cacng5/Ipo5/Dmap1/Mfn2/Pex7/Timm50/Nup85/Uqcrc2/Pola2/Mtch2/Tnfaip3/Vps13d/Vti1b/Ruvbl2/Spcs3/Pdcd5/Nup107/Nup133/Nup153/Timm17b/Vps4a/Vps36/Ranbp6/Timm29/Nup93/Wrap53/Moap1/Sec61a1/Snx16/Srp9/Snupn	55
GO:0050000	chromosome localization	18/1295	70/12046	0.000323738	0.0206967	0.0206312	Ccdc155/Cenpq/Meioc/Majin/Brca2/Kif18a/Cenpf/Becn1/Mad1l1/Atm/Mei1/Rad21l/Terb1/Nuf2/Vps4a/Sun1/Terb2/Mlh1	18
GO:0044774	mitotic DNA integrity checkpoint	16/1295	61/12046	0.000539013	0.0339873	0.0338797	Gigyf2/Atm/Clspn/Blm/Nbn/Orc1/Stk33/Zfp830/Taok2/Ticrr/Top2a/Mus81/Rpa2/Topbp1/Rpl26/Tipin	16
GO:0044818	mitotic G2/M transition checkpoint	10/1295	29/12046	0.000585047	0.0363915	0.0362763	Brca1/Atm/Clspn/Blm/Nbn/Orc1/Zfp830/Taok2/Ticrr/Topbp1	10
GO:1901991	negative regulation of mitotic cell cycle phase transition	26/1295	124/12046	0.000607918	0.0373099	0.0371918	Ezh2/Fbxo7/Jade1/Fbxo5/Chek1/Gigyf2/Cdk2ap2/Bub1/Brca1/Mad1l1/Atm/Clspn/Blm/Nbn/Orc1/Zfyve19/Zfp830/Tex14/Taok2/Ticrr/Usp47/Rpa2/Vps4a/Mtbp/Topbp1/Rpl26	26
GO:0000018	regulation of DNA recombination	17/1295	68/12046	0.000668481	0.0404871	0.0403588	Fignl1/Atad5/Chek1/H1f0/Blm/Rad51/Prdm9/Rad51ap1/Tfrc/Timeless/Nsd2/Rpa2/Rad18/Tex15/Wrap53/Pms2/Mlh1	17
GO:0000075	cell cycle checkpoint	32/1295	168/12046	0.000901595	0.0538532	0.0536827	Hormad1/Atr/Chek1/Gigyf2/Dtl/Bub1/Ints7/Brca1/Mad1l1/Atm/Clspn/Blm/E2f1/Nbn/Orc1/Zfyve19/Stk33/Zfp830/Tex14/Taok2/Ticrr/Top2a/Timeless/Nek1/Mus81/Rpa2/Vps4a/Mtbp/Topbp1/Prpf19/Rpl26/Tipin	32
GO:0000086	G2/M transition of mitotic cell cycle	22/1295	101/12046	0.000912568	0.0538532	0.0536827	Cdkn2a/Hspa2/Fbxo5/Chek1/Cdc7/Cenpf/Dtl/Brca1/Ccnb3/Atm/Clspn/Blm/Nbn/Orc1/Zfyve19/Smarcd3/Zfp830/Taok2/Ticrr/Usp47/Vps4a/Topbp1	22
GO:0044770	cell cycle phase transition	57/1295	351/12046	0.000937789	0.054641	0.054468	Cirbp/Atp2b4/Cdkn2a/Ccne2/Ezh2/Fbxo7/Jade1/Hspa2/Atad5/Fbxo5/Chek1/Ccne1/Gigyf2/Cdc7/Cenpf/Cdk2ap2/Cdc45/Dtl/Bub1/Brca1/Ccnb3/Mad1l1/Atm/Clspn/Larp7/Blm/E2f1/Nbn/Taf10/Orc1/Slbp/Zfyve19/Tacc3/Smarcd3/Rbbp8/Zfp830/Tex14/Rpl17/Senp2/Taok2/Ticrr/Timeless/Ube2s/Topaz1/Usp47/Rpa2/Vps4a/Spast/Mtbp/Nasp/Topbp1/Sirt7/Rpl26/Tipin/Spdya/Npat/Pole	57
GO:0072666	establishment of protein localization to vacuole	11/1295	36/12046	0.00100331	0.0577279	0.057545	Hspa8/Lars/Gcc2/Ap3d1/Cacng5/Tnfaip3/Vps13d/Vti1b/Vps4a/Vps36/Snx16	11
GO:0007062	sister chromatid cohesion	14/1295	53/12046	0.00109328	0.0621278	0.061931	Esco1/Dscc1/Fen1/Fbxw7/Meikin/Hormad1/Hormad2/Bub1/Esco2/Sycp3/Rad21l/Stag3/Pds5a/Smc1b	14
GO:1901990	regulation of mitotic cell cycle phase transition	40/1295	227/12046	0.00111191	0.0624163	0.0622186	Cdkn2a/Ezh2/Fbxo7/Jade1/Hspa2/Atad5/Fbxo5/Chek1/Ccne1/Gigyf2/Cdc7/Cenpf/Cdk2ap2/Cdc45/Dtl/Bub1/Brca1/Ccnb3/Mad1l1/Atm/Clspn/Larp7/Blm/E2f1/Nbn/Orc1/Zfyve19/Smarcd3/Zfp830/Tex14/Rpl17/Senp2/Taok2/Ticrr/Usp47/Rpa2/Vps4a/Mtbp/Topbp1/Rpl26	40
GO:0051301	cell division	75/1295	496/12046	0.00134141	0.0743918	0.0741562	Lig1/Cenpx/Cdkn2a/Ccne2/Haus5/Ccp110/Katnb1/Ints13/Kif11/Ckap5/Cinp/Ensa/Dctn3/Ect2/Haus2/Brca2/Cep55/Fbxo5/Ccne1/Cntrl/Cdc7/Cdk2ap2/Hells/Epb41l2/Becn1/Bub1/Ccdc124/Ccnb3/Kif4/Haus8/Mad1l1/Gnai3/Kit/Brip1/Blm/Cdk20/Knl1/Gpsm2/Dsn1/Kif23/Syce1/Zfyve19/Tacc3/Smc4/Stmn1/Ska2/Sycp3/Syce2/Rbbp8/Zfp830/Oip5/Tex14/Top2a/Nup43/Timeless/Ube2s/Pard6g/Nek1/Topaz1/Spc25/Vrk1/Mis18a/Nuf2/Ncapg2/Sycp1/Vps4a/S…	75
GO:0051052	regulation of DNA metabolic process	56/1295	349/12046	0.00137693	0.0754522	0.0752133	Gmnn/Esco1/Dnmt1/Hmgb1/Dscc1/Cdkn2a/Fbxw7/Lmna/Fignl1/Hsp90aa1/Ercc8/Mcrs1/Atr/Brca2/Atad5/Fbxo5/Chek1/Chtf18/Cdc7/Faf1/H1f0/Brca1/Esco2/Cct3/Atm/Blm/Dffa/Morc2a/Rad51/Nbn/Setdb1/Rfc4/Prdm9/Zfp830/Rad51ap1/Senp2/Ticrr/Tfrc/Timeless/Mis18a/Pcna/Nsd2/Rpa2/Pds5a/Rad18/Suv39h1/Pparg/Tex15/Rfc3/Wrap53/Pphln1/Mphosph8/Tipin/Pms2/Tinf2/Mlh1	56
GO:0031935	regulation of chromatin silencing	8/1295	22/12046	0.00140036	0.0758338	0.0755936	Dnmt1/Atad2/Cdc45/H1f0/Morc2a/Setdb1/Pphln1/Mphosph8	8
GO:1901987	regulation of cell cycle phase transition	43/1295	252/12046	0.00143657	0.0768897	0.0766461	Cirbp/Atp2b4/Cdkn2a/Ezh2/Fbxo7/Jade1/Hspa2/Atad5/Fbxo5/Chek1/Ccne1/Gigyf2/Cdc7/Cenpf/Cdk2ap2/Cdc45/Dtl/Bub1/Brca1/Ccnb3/Mad1l1/Atm/Clspn/Larp7/Blm/E2f1/Nbn/Orc1/Zfyve19/Smarcd3/Zfp830/Tex14/Rpl17/Senp2/Taok2/Ticrr/Topaz1/Usp47/Rpa2/Vps4a/Mtbp/Topbp1/Rpl26	43
GO:1901988	negative regulation of cell cycle phase transition	27/1295	139/12046	0.00162784	0.0861258	0.085853	Ezh2/Fbxo7/Jade1/Fbxo5/Chek1/Gigyf2/Cdk2ap2/Dtl/Bub1/Brca1/Mad1l1/Atm/Clspn/Blm/Nbn/Orc1/Zfyve19/Zfp830/Tex14/Taok2/Ticrr/Usp47/Rpa2/Vps4a/Mtbp/Topbp1/Rpl26	27
GO:0051304	chromosome separation	19/1295	86/12046	0.00166579	0.0871322	0.0868563	Cenpx/Meiob/M1ap/Fbxo5/Hfm1/Bub1/Mad1l1/Atm/Tacc3/Sycp3/Tex14/Top2a/Top3a/Mus81/Mtbp/Msh4/Tex11/Mlh1/Ncaph2	19
GO:0006346	methylation-dependent chromatin silencing	7/1295	18/12046	0.00178232	0.090154	0.0898684	Dnmt1/Hells/Hdac1/Morc2a/Setdb1/Pphln1/Mphosph8	7
GO:0034587	piRNA metabolic process	7/1295	18/12046	0.00178232	0.090154	0.0898684	Ddx4/Mael/Gpat2/Fkbp6/Tdrkh/Mybl1/Mov10l1	7
GO:0034724	DNA replication-independent nucleosome organization	7/1295	18/12046	0.00178232	0.090154	0.0898684	Hist1h4m/Hat1/Asf1b/Supt16/Oip5/Mis18a/Nasp	7
GO:0051445	regulation of meiotic cell cycle	12/1295	44/12046	0.00180908	0.090513	0.0902264	Meioc/Calr/Hormad1/Fbxo5/Dazl/Ankrd31/Ccdc36/Ythdc2/Prdm9/Spata22/Ythdf2/Topaz1	12
GO:0000819	sister chromatid segregation	31/1295	168/12046	0.00182969	0.0905599	0.0902731	Esco1/Dscc1/Fen1/Fbxw7/Meikin/Hormad1/Hormad2/Fbxo5/Kif18a/Becn1/Bub1/Kif4/Mad1l1/Esco2/Atm/Dsn1/Kif23/Tacc3/Smc4/Sycp3/Tex14/Rad21l/Top2a/Stag3/Nuf2/Pds5a/Vps4a/Ncapg/Mtbp/Smc1b/Ncaph2	31
GO:0045911	positive regulation of DNA recombination	9/1295	28/12046	0.00193126	0.0945703	0.0942708	Atad5/Blm/Prdm9/Tfrc/Timeless/Nsd2/Wrap53/Pms2/Mlh1	9
GO:0006999	nuclear pore organization	6/1295	14/12046	0.00213698	0.102464	0.102139	Nup205/Rtn4/Nup107/Nup133/Nup153/Nup93	6
GO:0097329	response to antimetabolite	6/1295	14/12046	0.00213698	0.102464	0.102139	Fmr1/Dhfr/Blm/Rad51/Timeless/Rnf4	6
GO:0031937	positive regulation of chromatin silencing	5/1295	10/12046	0.00225763	0.104968	0.104636	Dnmt1/Morc2a/Setdb1/Pphln1/Mphosph8	5
GO:0033314	mitotic DNA replication checkpoint	5/1295	10/12046	0.00225763	0.104968	0.104636	Clspn/Orc1/Zfp830/Ticrr/Topbp1	5
GO:0090308	regulation of methylation-dependent chromatin silencing	5/1295	10/12046	0.00225763	0.104968	0.104636	Dnmt1/Morc2a/Setdb1/Pphln1/Mphosph8	5
GO:0044772	mitotic cell cycle phase transition	51/1295	319/12046	0.0023823	0.109657	0.10931	Cdkn2a/Ccne2/Ezh2/Fbxo7/Jade1/Hspa2/Atad5/Fbxo5/Chek1/Ccne1/Gigyf2/Cdc7/Cenpf/Cdk2ap2/Cdc45/Dtl/Bub1/Brca1/Ccnb3/Mad1l1/Atm/Clspn/Larp7/Blm/E2f1/Nbn/Taf10/Orc1/Zfyve19/Tacc3/Smarcd3/Rbbp8/Zfp830/Tex14/Rpl17/Senp2/Taok2/Ticrr/Ube2s/Usp47/Rpa2/Vps4a/Spast/Mtbp/Nasp/Topbp1/Sirt7/Rpl26/Spdya/Npat/Pole	51
GO:0007093	mitotic cell cycle checkpoint	24/1295	122/12046	0.00241329	0.109984	0.109636	Chek1/Gigyf2/Bub1/Brca1/Mad1l1/Atm/Clspn/Blm/Nbn/Orc1/Zfyve19/Stk33/Zfp830/Tex14/Taok2/Ticrr/Top2a/Mus81/Rpa2/Vps4a/Mtbp/Topbp1/Rpl26/Tipin	24
GO:0071897	DNA biosynthetic process	27/1295	143/12046	0.00249287	0.112497	0.112141	Lig1/Dscc1/Hsp90aa1/Mcrs1/Atr/Chek1/Chtf18/Dtl/Cct3/Atm/Rev1/Pold3/Primpol/Rfc4/Sycp3/Spata22/Smpd3/Pcna/Tex12/Pold1/Sycp1/Tk1/Pparg/Rfc3/Wrap53/Pole/Tinf2	27
GO:0044839	cell cycle G2/M phase transition	23/1295	116/12046	0.00264629	0.118261	0.117886	Cdkn2a/Hspa2/Atad5/Fbxo5/Chek1/Cdc7/Cenpf/Dtl/Brca1/Ccnb3/Atm/Clspn/Blm/Nbn/Orc1/Zfyve19/Smarcd3/Zfp830/Taok2/Ticrr/Usp47/Vps4a/Topbp1	23
GO:0000077	DNA damage checkpoint	20/1295	97/12046	0.00304475	0.13476	0.134333	Atr/Chek1/Gigyf2/Dtl/Ints7/Brca1/Atm/Clspn/Blm/E2f1/Nbn/Stk33/Zfp830/Taok2/Nek1/Mus81/Rpa2/Prpf19/Rpl26/Tipin	20
GO:0006896	Golgi to vacuole transport	6/1295	15/12046	0.00324048	0.142057	0.141607	Gak/Ehd3/Ap3d1/Ap1g1/Vps29/Vti1b	6
GO:0008156	negative regulation of DNA replication	9/1295	30/12046	0.00328411	0.142611	0.142159	Gmnn/Fbxw7/Atr/Brca2/Fbxo5/Zfp830/Timeless/Pds5a/Tipin	9
GO:0010564	regulation of cell cycle process	73/1295	497/12046	0.0033213	0.142878	0.142426	Alms1/Cirbp/Atp2b4/Cdkn2a/Fen1/Fbxw7/Calr/Ezh2/Ccp110/Kif11/Fbxo7/Hormad1/Jade1/Ect2/Hspa2/Brca2/Atad5/Fbxo5/Chek1/Ccne1/Gigyf2/Cdc7/Cenpf/Cdk2ap2/Dazl/Cdc45/Becn1/Dtl/Cdk11b/Bub1/Brca1/Ankrd31/Ccnb3/Mad1l1/Ccdc36/Atm/Clspn/Larp7/Cep85/Blm/E2f1/Gpsm2/Kif23/Nbn/Orc1/Zfyve19/Tacc3/Smarcd3/Trim37/Nsfl1c/Prdm9/Zfp830/Mki67/Tex14/Rpl17/Senp2/Taok2/Ticrr/Smpd3/Ythdf2/Topaz1/Usp47/Rpa2/Vps4a/Spast/Mtbp/…	73
GO:0031055	chromatin remodeling at centromere	5/1295	11/12046	0.00377471	0.159404	0.158899	Hells/H3f3b/Oip5/Mis18a/Nasp	5
GO:0072711	cellular response to hydroxyurea	5/1295	11/12046	0.00377471	0.159404	0.158899	Fmr1/Blm/Rad51/Timeless/Rnf4	5
GO:0061462	protein localization to lysosome	9/1295	31/12046	0.00419379	0.175491	0.174935	Kptn/Hspa8/Lars/Gcc2/Ap3d1/Cacng5/Rtn4/Vps4a/Snx16	9
GO:0031497	chromatin assembly	15/1295	67/12046	0.00431633	0.178992	0.178425	Hmgb1/Cdkn2a/M1ap/Hist1h2bp/Hist1h4m/Hells/H1f0/H3f3b/Hat1/Asf1b/Prdm9/Oip5/Mis18a/Nasp/Sart3	15
GO:0006333	chromatin assembly or disassembly	18/1295	87/12046	0.00461491	0.189665	0.189064	Hmgb1/Cdkn2a/M1ap/Hist1h2bp/Hist1h4m/Hells/H1f0/H3f3b/Hat1/Asf1b/Smarcd3/Supt16/Prdm9/Oip5/Smarce1/Mis18a/Nasp/Sart3	18
GO:0000729	DNA double-strand break processing	6/1295	16/12046	0.0047184	0.192202	0.191593	Exd2/4930447C04Rik/Brip1/Blm/Rbbp8/Rnf138	6
GO:0007346	regulation of mitotic cell cycle	63/1295	425/12046	0.00497293	0.200793	0.200157	Hmgb1/Cdkn2a/Meioc/Gbf1/Ezh2/Ints13/Kif11/Fbxo7/Jade1/Hspa2/Brca2/Atad5/Fbxo5/Chek1/Ccne1/Gigyf2/Cdc7/Cenpf/Cdk2ap2/Cdc45/Brinp1/Becn1/Dtl/Cdk11b/Bub1/Brca1/Ccnb3/Mad1l1/Atm/Clspn/Larp7/Cep85/Blm/Cyld/E2f1/Gpsm2/Nbn/Orc1/Ythdc2/Zfyve19/Tacc3/Stk33/Smarcd3/Nsfl1c/Zfp830/Mki67/Tex14/Rpl17/Senp2/Taok2/Ticrr/Top2a/Smpd3/Usp47/Mus81/Rpa2/Vps4a/Mtbp/Topbp1/Tpx2/Rae1/Rpl26/Tipin	63
GO:0007128	meiotic prophase I	5/1295	12/12046	0.00590317	0.229073	0.228348	D1Pas1/Mei1/Syce1/Topaz1/Mlh1	5
GO:0051324	prophase	5/1295	12/12046	0.00590317	0.229073	0.228348	D1Pas1/Mei1/Syce1/Topaz1/Mlh1	5
GO:0051782	negative regulation of cell division	5/1295	12/12046	0.00590317	0.229073	0.228348	Blm/Zfyve19/Tex14/Vps4a/Orc6	5
GO:0072710	response to hydroxyurea	5/1295	12/12046	0.00590317	0.229073	0.228348	Fmr1/Blm/Rad51/Timeless/Rnf4	5
GO:0001832	blastocyst growth	8/1295	27/12046	0.00597193	0.229073	0.228348	Gins1/Brca2/Chek1/Nbn/Setdb1/Zfp830/Ncapg2/Prpf19	8
GO:0030261	chromosome condensation	8/1295	27/12046	0.00597193	0.229073	0.228348	Banf1/H1f0/H3f3b/Smc4/Top2a/Ncapg2/Ncapg/Ncaph2	8
GO:0010569	regulation of double-strand break repair via homologous recombination	9/1295	33/12046	0.0065922	0.2464	0.245619	Fignl1/Chek1/Blm/Rad51/Rad51ap1/Timeless/Rpa2/Tex15/Wrap53	9
GO:0001833	inner cell mass cell proliferation	6/1295	17/12046	0.00663775	0.2464	0.245619	Gins1/Brca2/Chek1/Setdb1/Ncapg2/Prpf19	6
GO:0006336	DNA replication-independent nucleosome assembly	6/1295	17/12046	0.00663775	0.2464	0.245619	Hist1h4m/Hat1/Asf1b/Oip5/Mis18a/Nasp	6
GO:2000104	negative regulation of DNA-dependent DNA replication	6/1295	17/12046	0.00663775	0.2464	0.245619	Fbxw7/Brca2/Fbxo5/Zfp830/Timeless/Tipin	6
GO:0050684	regulation of mRNA processing	23/1295	125/12046	0.00691238	0.254541	0.253735	Cirbp/Mbnl3/Gm4064/BC005624/Hspa8/Cpsf7/Lmntd2/Iws1/Hnrnpk/Adarb1/Cdk11b/Ddx17/Fmr1/Cpeb1/Srsf3/Rbm4b/Rnf20/Snrnp70/Srsf2/Prpf19/Sart3/Nelfe/Srsf7	23
GO:0006457	protein folding	24/1295	133/12046	0.00752287	0.274824	0.273953	Chchd4/Calr/Canx/H2-DMa/Fkbp1a/Hsp90aa1/Hspa8/Hspa2/Ero1lb/Emc2/Dnajc18/Dnajb1/Cct3/Hspa5/Dnajb11/Dnajc3/Fkbp6/Dffa/Ppia/Pdia4/Pdcd5/Pdrg1/Prdx4/Trap1	24
GO:0045786	negative regulation of cell cycle	57/1295	386/12046	0.00790134	0.286377	0.28547	Gmnn/Cdkn2a/Meioc/Casp3/Fbxw7/Calr/Ezh2/Cdkn3/Fbxo7/Hormad1/Jade1/Atr/Fbxo5/Chek1/Gigyf2/Cdk2ap2/Brinp1/Dtl/Bub1/Ints7/Brca1/Mad1l1/Atm/Clspn/Blm/Cdk5rap1/Inca1/E2f1/Nbn/Orc1/Ythdc2/Zfyve19/Taf6/Stk33/Trim37/Zfp830/Tnfaip3/Tex14/Taok2/Ticrr/Top2a/Timeless/Nek1/Usp47/Mus81/Rpa2/Vps4a/Mtbp/Sin3b/Topbp1/Prpf19/Zbtb17/Sgsm3/Rpl26/Mlf1/Tipin/Mov10l1	57
GO:0034502	protein localization to chromosome	16/1295	78/12046	0.00797167	0.286669	0.285761	Cenpq/Ezh2/Atr/Brca2/Mcm8/Esco2/Cct3/Knl1/Ruvbl2/Stag3/Rpa2/Mtbp/Tex15/Wrap53/Pphln1/Tinf2	16
GO:0006298	mismatch repair	7/1295	23/12046	0.00849881	0.298626	0.29768	Exo1/Msh5/Pcna/Rpa2/Msh4/Pms2/Mlh1	7
GO:0051446	positive regulation of meiotic cell cycle	7/1295	23/12046	0.00849881	0.298626	0.29768	Meioc/Fbxo5/Dazl/Ankrd31/Ythdc2/Prdm9/Topaz1	7
GO:2000765	regulation of cytoplasmic translation	7/1295	23/12046	0.00849881	0.298626	0.29768	Cpeb4/Dph2/Cpeb2/Dph7/Fmr1/Cpeb1/Ythdf2	7
GO:0035337	fatty-acyl-CoA metabolic process	5/1295	13/12046	0.00875361	0.300693	0.299741	Acsl1/Acot7/Far1/Dgat2/Dgat1	5
GO:0098762	meiotic cell cycle phase	5/1295	13/12046	0.00875361	0.300693	0.299741	D1Pas1/Mei1/Syce1/Topaz1/Mlh1	5
GO:0098764	meiosis I cell cycle phase	5/1295	13/12046	0.00875361	0.300693	0.299741	D1Pas1/Mei1/Syce1/Topaz1/Mlh1	5
GO:0044773	mitotic DNA damage checkpoint	12/1295	53/12046	0.00925335	0.315505	0.314506	Gigyf2/Atm/Clspn/Blm/Nbn/Stk33/Zfp830/Taok2/Mus81/Rpa2/Rpl26/Tipin	12
GO:0045930	negative regulation of mitotic cell cycle	33/1295	202/12046	0.00937958	0.317288	0.316283	Meioc/Ezh2/Fbxo7/Jade1/Fbxo5/Chek1/Gigyf2/Cdk2ap2/Brinp1/Bub1/Brca1/Mad1l1/Atm/Clspn/Blm/Nbn/Orc1/Ythdc2/Zfyve19/Stk33/Zfp830/Tex14/Taok2/Ticrr/Top2a/Usp47/Mus81/Rpa2/Vps4a/Mtbp/Topbp1/Rpl26/Tipin	33
GO:0006997	nucleus organization	20/1295	107/12046	0.00949932	0.317288	0.316283	Lmna/Dmrtc2/Chek1/Hmgb2/H3f3b/Nup205/Sycp3/Nsfl1c/Rtn4/Nup107/Nup133/Nup153/Sycp1/Vps4a/Spast/Sun1/Nup93/Wrap53/Tmf1/Wbp2nl	20
GO:0006623	protein targeting to vacuole	8/1295	29/12046	0.00951244	0.317288	0.316283	Hspa8/Lars/Gcc2/Ap3d1/Vps13d/Vti1b/Vps4a/Snx16	8
GO:0006284	base-excision repair	9/1295	35/12046	0.00992283	0.328596	0.327555	Lig1/Hmgb1/Hmga1/Pcna/Usp47/Rpa2/Pold1/Polb/Pole	9
GO:0034728	nucleosome organization	16/1295	80/12046	0.0101892	0.335008	0.333947	Hist1h2bp/Hist1h4m/H1f0/Hat1/Asf1b/Dmap1/Ptma/Smarcd3/Supt16/Sycp3/Prdm9/Oip5/Smarce1/Mis18a/Nasp/Sart3	16
GO:0031572	G2 DNA damage checkpoint	8/1295	30/12046	0.0117773	0.384474	0.383257	Chek1/Dtl/Brca1/Atm/Clspn/Blm/Nbn/Taok2	8
GO:0043046	DNA methylation involved in gamete generation	6/1295	19/12046	0.0120667	0.389946	0.388711	Ddx4/Mael/Ctcfl/Fkbp6/Tdrkh/Mov10l1	6
GO:0007548	sex differentiation	32/1295	198/12046	0.0121143	0.389946	0.388711	Dnajc19/Asb1/Hnrnpk/Brca2/Grk2/Dmrtc2/Kif18a/Hmgb2/Gata1/Hsd17b3/H3f3b/Dmc1/Kit/Brip1/Atm/Ago4/Bik/Tgfbr1/Zfp830/Rad21l/Nup107/Nup210l/Tex15/Msh4/Tiparp/Prdx4/Tmf1/Tex11/Tsx/Stra6/Zfx/Ncoa3	32
GO:0000279	M phase	5/1295	14/12046	0.0124295	0.397313	0.396055	D1Pas1/Mei1/Syce1/Topaz1/Mlh1	5
GO:0090305	nucleic acid phosphodiester bond hydrolysis	18/1295	96/12046	0.0130134	0.413107	0.411799	Ddx1/Gm960/Cdkn2a/Fen1/Exd2/Cpsf7/Elac2/Hormad1/Enpp1/Exosc7/Atad5/Ankrd31/Cstf2/Ccdc36/Dxo/Dffa/Mei4/Mus81	18
GO:0071478	cellular response to radiation	23/1295	132/12046	0.0132153	0.416644	0.415324	Ddb2/Fbxw7/Eif2s1/Fignl1/Ect2/Atr/Chek1/Ints7/Fmr1/Atm/Blm/Rad51/Pold3/Mtch2/Rad51ap1/Rpgr/Ruvbl2/Pcna/Usp47/Pold1/Opn3/Rnf4/Rpl26	23
GO:0051123	RNA polymerase II preinitiation complex assembly	7/1295	25/12046	0.0137751	0.430477	0.429114	Med6/Taf6/Taf6l/Taf12/Psmc3/Taf11/Taf7l	7
GO:0017148	negative regulation of translation	21/1295	118/12046	0.0138411	0.430477	0.429114	Cpeb4/Calr/Eif2s1/Eif4e2/Cpeb2/Gigyf2/Malsu1/Fmr1/Dhfr/Ago4/Caprin2/Mettl14/Eif4ebp3/Cpeb1/Ncl/Paip2b/Ythdf2/Patl2/Mrpl13/Ybx2/Srp9	21
GO:0051053	negative regulation of DNA metabolic process	20/1295	111/12046	0.0140949	0.433676	0.432302	Gmnn/Fbxw7/Mcrs1/Atr/Brca2/Fbxo5/Chek1/H1f0/Atm/Blm/Dffa/Nbn/Zfp830/Timeless/Pds5a/Rad18/Pparg/Tipin/Tinf2/Mlh1	20
GO:0032392	DNA geometric change	9/1295	37/12046	0.0143837	0.433676	0.432302	Ddx1/Hmgb1/Gtf2h2/Mcm4/Blm/Rad51/Nbn/Twnk/Top2a	9
GO:0048599	oocyte development	9/1295	37/12046	0.0143837	0.433676	0.432302	Meioc/Brca2/Fbxo5/Dazl/Dmc1/Atm/Ythdc2/Ythdf2/Zfx	9
GO:0032508	DNA duplex unwinding	8/1295	31/12046	0.014415	0.433676	0.432302	Ddx1/Gtf2h2/Mcm4/Blm/Rad51/Nbn/Twnk/Top2a	8
GO:0070897	transcription preinitiation complex assembly	8/1295	31/12046	0.014415	0.433676	0.432302	Med6/Taf6/Taf6l/Taf12/Taf1b/Psmc3/Taf11/Taf7l	8
GO:0006513	protein monoubiquitination	13/1295	63/12046	0.0151222	0.451995	0.450564	Ddb2/Fancl/Cul1/Dtl/Kbtbd8/Pcgf5/Rybp/Trim37/Rnf20/Ube2t/Rad18/Ube2cbp/Scml2	13
GO:0006417	regulation of translation	44/1295	296/12046	0.0161733	0.480294	0.478773	Cpeb4/Ltn1/Cirbp/Eif2s3y/Eif3c/Calr/Eif2s1/Eif4e2/Dph2/Eif3k/Cpeb2/Gigyf2/Dazl/Dph7/Boll/Malsu1/Elavl4/Kbtbd8/Fmr1/Eefsec/Eif5/Dhfr/Ago4/Dnajc3/Caprin2/Cdk5rap1/Mettl14/Eif4ebp3/Cpeb1/Ncl/Sepsecs/Rbm4b/Paip2b/Ythdf2/Mknk2/Patl2/Uqcc2/Mrpl13/Rpl26/Ybx2/Trap1/Srp9/Mief1/Rplp1	44
GO:0006266	DNA ligation	4/1295	10/12046	0.0164014	0.480864	0.479341	Lig1/Aptx/Rad51/Top2a	4
GO:0010960	magnesium ion homeostasis	4/1295	10/12046	0.0164014	0.480864	0.479341	Cnnm2/Kel/Cnnm4/Xk	4
GO:0043484	regulation of RNA splicing	21/1295	120/12046	0.0165753	0.482888	0.481358	Cdk12/Cirbp/Mbnl3/Gm4064/BC005624/Hnrnph1/Hspa8/Lmntd2/Esrp1/Hnrnpk/Ddx17/Fmr1/Hnrnpll/Srsf3/Rbm4b/Snrnp70/Srsf2/Prpf19/Sart3/Rrp1b/Srsf7	21
GO:0034508	centromere complex assembly	7/1295	26/12046	0.017144	0.496312	0.49474	Cenpx/Hells/H3f3b/Oip5/Mis18a/Nasp/Rnf4	7
GO:0051851	modification by host of symbiont morphology or physiology	11/1295	51/12046	0.0177888	0.510557	0.50894	Hspa8/F2/Hdac1/Igf2r/Fmr1/Pcx/Ythdc2/Psmc3/Stom/Taf11/Rrp1b	11
GO:0010948	negative regulation of cell cycle process	31/1295	196/12046	0.0178579	0.510557	0.50894	Fbxw7/Calr/Ezh2/Fbxo7/Hormad1/Jade1/Fbxo5/Chek1/Gigyf2/Cdk2ap2/Dtl/Bub1/Brca1/Mad1l1/Atm/Clspn/Blm/Nbn/Orc1/Zfyve19/Trim37/Zfp830/Tex14/Taok2/Ticrr/Usp47/Rpa2/Vps4a/Mtbp/Topbp1/Rpl26	31
GO:1903311	regulation of mRNA metabolic process	34/1295	220/12046	0.0188188	0.534709	0.533016	Cirbp/Meioc/Mbnl3/Alkbh5/Gm4064/BC005624/Hspa8/Cpsf7/Lmntd2/Iws1/Hnrnpk/Adarb1/Gigyf2/Dazl/Boll/Cdk11b/Ddx17/Elavl4/Fmr1/E2f1/Mettl14/Cpeb1/Nbas/Srsf3/Rbm4b/Rnf20/Ythdf2/Snrnp70/Srsf2/Prpf19/Sart3/Ybx2/Nelfe/Srsf7	34
GO:0043486	histone exchange	6/1295	21/12046	0.0200323	0.565696	0.563904	Dmap1/Ptma/Sycp3/Oip5/Mis18a/Nasp	6
GO:0031297	replication fork processing	7/1295	27/12046	0.0210542	0.587347	0.585487	Cenpx/Brca2/Blm/Rad51/Primpol/Mms22l/Pcna	7
GO:0045292	mRNA cis splicing, via spliceosome	7/1295	27/12046	0.0210542	0.587347	0.585487	Dcps/Cwc15/Srsf3/Rbm4b/Srsf2/Prpf40b/Srsf7	7
GO:0006342	chromatin silencing	13/1295	66/12046	0.0218764	0.602975	0.601065	Dnmt1/Atad2/Ezh2/Cdc45/Hells/H1f0/Hdac1/Hat1/Morc2a/Setdb1/Suv39h1/Pphln1/Mphosph8	13
GO:0006626	protein targeting to mitochondrion	13/1295	66/12046	0.0218764	0.602975	0.601065	Cdkn2a/Dnajc19/Fbxw7/Chchd4/Hsp90aa1/Fbxo7/Immp1l/Mfn2/Timm50/Uqcrc2/Pdcd5/Timm17b/Timm29	13
GO:0061077	chaperone-mediated protein folding	10/1295	46/12046	0.0220866	0.605148	0.603231	H2-DMa/Fkbp1a/Hspa8/Hspa2/Dnajc18/Dnajb1/Hspa5/Dffa/Pdia4/Pdcd5	10
GO:0045830	positive regulation of isotype switching	5/1295	16/12046	0.0226175	0.612402	0.610463	Atad5/Tfrc/Nsd2/Pms2/Mlh1	5
GO:1904262	negative regulation of TORC1 signaling	5/1295	16/12046	0.0226175	0.612402	0.610463	Kptn/Depdc5/Fnip1/Itfg2/Atm	5
GO:1903902	positive regulation of viral life cycle	11/1295	53/12046	0.023368	0.624329	0.622351	Hspa8/Adarb1/Kpna2/Fmr1/Fkbp6/Ppia/Pcx/Ythdc2/Top2a/Vps4a/Stom	11
GO:0017038	protein import	28/1295	177/12046	0.0234438	0.624329	0.622351	Jup/Dnajc19/Chchd4/Lmna/Hsp90aa1/Cd36/Hspa8/Akap5/Ect2/Chp2/Ipo9/Kpna2/Cse1l/Ipo5/Dmap1/Pex7/Timm50/Nup85/Pola2/Pdcd5/Nup107/Nup133/Nup153/Timm17b/Ranbp6/Timm29/Nup93/Snupn	28
GO:0000491	small nucleolar ribonucleoprotein complex assembly	4/1295	11/12046	0.0236167	0.624329	0.622351	Taf9/Ruvbl2/Pih1d2/Snu13	4
GO:0009994	oocyte differentiation	9/1295	40/12046	0.0236227	0.624329	0.622351	Meioc/Brca2/Fbxo5/Dazl/Dmc1/Atm/Ythdc2/Ythdf2/Zfx	9
GO:1905269	positive regulation of chromatin organization	17/1295	95/12046	0.0238632	0.624329	0.622351	Dnmt1/Lmna/BC004004/Dmrtc2/Brca1/Fmr1/L3mbtl2/Atm/Morc2a/Setdb1/Rnf20/Ruvbl2/Rps6ka5/Suv39h1/Sart3/Pphln1/Mphosph8	17
GO:0006397	mRNA processing	56/1295	401/12046	0.0240241	0.624329	0.622351	Cdk12/Ddx1/Cirbp/Dhx40/Mbnl3/Alkbh5/Lsm3/Gm4064/Bud31/BC005624/Hnrnph1/Hspa8/Cpsf7/Lmntd2/Esrp1/Iws1/Hnrnpk/Cwf19l1/Adarb1/Dcps/Cwc15/Cdk11b/Ddx17/Fmr1/Cstf2/Hnrnpll/Mettl14/Cpeb1/Slbp/Srsf3/Rbm4b/Papolb/Tsen34/Sugp1/Zfp830/Rnf20/Snrnp70/Tsen54/Sugp2/Srsf2/Prpf40b/Rbm27/Snrnp200/Prpf3/Snrnp40/Prpf19/Sart3/Phf5a/Rbmx2/Snrpe/Rrp1b/Nelfe/Srsf7/Raly/Papolg/Snu13	56
GO:0006305	DNA alkylation	12/1295	60/12046	0.0241562	0.624329	0.622351	Dnmt1/Ddx4/Mael/Ezh2/Hells/Brca1/Ctcfl/Fkbp6/Mis18a/Tdrkh/Mphosph8/Mov10l1	12
GO:0006306	DNA methylation	12/1295	60/12046	0.0241562	0.624329	0.622351	Dnmt1/Ddx4/Mael/Ezh2/Hells/Brca1/Ctcfl/Fkbp6/Mis18a/Tdrkh/Mphosph8/Mov10l1	12
GO:0048024	regulation of mRNA splicing, via spliceosome	16/1295	88/12046	0.0242787	0.624329	0.622351	Cirbp/Mbnl3/Gm4064/BC005624/Hspa8/Lmntd2/Hnrnpk/Ddx17/Fmr1/Srsf3/Rbm4b/Snrnp70/Srsf2/Prpf19/Sart3/Srsf7	16
GO:0044788	modulation by host of viral process	6/1295	22/12046	0.025105	0.638445	0.636423	Hspa8/Igf2r/Fmr1/Pcx/Ythdc2/Stom	6
GO:0045736	negative regulation of cyclin-dependent protein serine/threonine kinase activity	6/1295	22/12046	0.025105	0.638445	0.636423	Cdkn2a/Casp3/Fbxo7/Cdk5rap1/Inca1/Tnfaip3	6
GO:0051236	establishment of RNA localization	23/1295	140/12046	0.0252958	0.639762	0.637735	Alkbh5/Iws1/Ltv1/Atr/Fmr1/Atm/Cpeb1/Nup210/Nup85/Slbp/Srsf3/Nmd3/Senp2/Nup43/Nup107/Rbm27/Nup133/Nup153/Nup93/Rae1/Nxf2/Snupn/Srsf7	23
GO:0007034	vacuolar transport	20/1295	118/12046	0.0261767	0.658423	0.656338	Hspa8/Lars/Hook1/Lyst/Gak/Ehd3/Gcc2/Ap3d1/Becn1/Igf2r/Ap1g1/Cacng5/Vps29/Vps13d/Vti1b/Vps4a/Vps16/Vps36/Vps35/Snx16	20
GO:0043966	histone H3 acetylation	11/1295	54/12046	0.0265922	0.665239	0.663132	Jade1/Brca2/Chek1/Brca1/Brpf1/Taf10/Taf9/Pole4/Sgf29/Taf6l/Taf12	11
GO:0072655	establishment of protein localization to mitochondrion	15/1295	82/12046	0.0271818	0.676313	0.67417	Cdkn2a/Dnajc19/Fbxw7/Chchd4/Hsp90aa1/Fbxo7/Immp1l/Mfn2/Timm50/Uqcrc2/Mtch2/Pdcd5/Timm17b/Timm29/Moap1	15
GO:0009411	response to UV	21/1295	126/12046	0.027365	0.677211	0.675066	Ddb2/Cirbp/Casp3/Fbxw7/Eif2s1/Ercc8/Atr/Brca2/Chek1/Dtl/Fmr1/Rev1/Pold3/Primpol/Ruvbl2/Pcna/Usp47/Rad18/Pold1/Rpl26/Tipin	21
GO:2001020	regulation of response to DNA damage stimulus	28/1295	180/12046	0.0285809	0.703518	0.701289	Hmgb1/Cdkn2a/Fignl1/Ercc8/Hnrnpk/Atr/Atad5/Fbxo5/Chek1/Brca1/Fmr1/Atm/Blm/Rad51/Mtch2/Rad51ap1/Senp2/Timeless/Nek1/Nsmce4a/Pcna/Usp47/Nsd2/Rpa2/Suv39h1/Tex15/Wrap53/Rpl26	28
GO:0022613	ribonucleoprotein complex biogenesis	55/1295	397/12046	0.0288243	0.705736	0.703501	Cirbp/Eif2s3y/Cdkn2a/Lsm3/Eif2s1/Hsp90aa1/Cpsf7/Exosc7/Ltv1/Atr/Malsu1/Ipo9/Ddx17/Imp4/Ddx10/Eif5/Atm/Ago4/Ncl/Tbl3/Rpl7a/Rps14/Taf9/Nmd3/Mrm1/Rrp1/Rpl10a/Urb1/Ruvbl2/Rps28/Tfb1m/Nom1/Snrnp200/Rps5/Urb2/Utp18/Prpf3/Nol8/Utp14b/Pih1d2/Patl2/Rpl23a/Rpl35a/Rps27/Suv39h1/Prpf19/Sart3/Rpl12/Rpl26/Snrpe/Rrp1b/Mrm3/Nsun5/Rps17/Snu13	55
GO:0006622	protein targeting to lysosome	5/1295	17/12046	0.0292757	0.709243	0.706997	Hspa8/Lars/Gcc2/Vps4a/Snx16	5
GO:0044794	positive regulation by host of viral process	5/1295	17/12046	0.0292757	0.709243	0.706997	Hspa8/Igf2r/Pcx/Ythdc2/Stom	5
GO:0051702	interaction with symbiont	11/1295	55/12046	0.0301255	0.723537	0.721245	Hspa8/F2/Hdac1/Igf2r/Fmr1/Pcx/Ythdc2/Psmc3/Stom/Taf11/Rrp1b	11
GO:0034249	negative regulation of cellular amide metabolic process	22/1295	135/12046	0.030633	0.723537	0.721245	Cpeb4/Calr/Eif2s1/Eif4e2/Cpeb2/Gigyf2/Malsu1/Fmr1/Dhfr/Ago4/Caprin2/Mettl14/Eif4ebp3/Cpeb1/Ncl/Ormdl2/Paip2b/Ythdf2/Patl2/Mrpl13/Ybx2/Srp9	22
GO:0051567	histone H3-K9 methylation	7/1295	29/12046	0.0306434	0.723537	0.721245	Dnmt1/Lmna/Dmrtc2/Brca1/Setdb1/Suv39h1/Setdb2	7
GO:0045814	negative regulation of gene expression, epigenetic	13/1295	69/12046	0.0306545	0.723537	0.721245	Dnmt1/Atad2/Ezh2/Cdc45/Hells/H1f0/Hdac1/Hat1/Morc2a/Setdb1/Suv39h1/Pphln1/Mphosph8	13
GO:0006301	postreplication repair	6/1295	23/12046	0.0309661	0.723537	0.721245	Dtl/Brca1/Rev1/Primpol/Pcna/Rad18	6
GO:0030149	sphingolipid catabolic process	6/1295	23/12046	0.0309661	0.723537	0.721245	Acer3/Hexa/Smpd3/Smpdl3b/Pdxdc1/Smpd4	6
GO:0046931	pore complex assembly	6/1295	23/12046	0.0309661	0.723537	0.721245	Cct3/Nup205/Rtn4/Nup107/Nup153/Nup93	6
GO:0007100	mitotic centrosome separation	4/1295	12/12046	0.0324734	0.747376	0.745009	Kif11/Chek1/Cep85/Nsfl1c	4
GO:0016446	somatic hypermutation of immunoglobulin genes	4/1295	12/12046	0.0324734	0.747376	0.745009	Exo1/Polb/Pms2/Mlh1	4
GO:0043517	positive regulation of DNA damage response, signal transduction by p53 class mediator	4/1295	12/12046	0.0324734	0.747376	0.745009	Cdkn2a/Atr/Atm/Rpl26	4
GO:0070585	protein localization to mitochondrion	15/1295	84/12046	0.0330301	0.756406	0.75401	Cdkn2a/Dnajc19/Fbxw7/Chchd4/Hsp90aa1/Fbxo7/Immp1l/Mfn2/Timm50/Uqcrc2/Mtch2/Pdcd5/Timm17b/Timm29/Moap1	15
GO:0048524	positive regulation of viral process	14/1295	77/12046	0.0336574	0.766955	0.764526	Hspa8/Adarb1/Igf2r/Kpna2/Fmr1/Fkbp6/Ppia/Pcx/Ythdc2/Top2a/Vps4a/Stom/Taf11/Rrp1b	14
GO:0006367	transcription initiation from RNA polymerase II promoter	11/1295	56/12046	0.0339815	0.770525	0.768085	Med6/Hey2/Gtf2e1/Gtf2f1/Taf10/Taf6/Taf6l/Taf12/Psmc3/Taf11/Taf7l	11
GO:0050685	positive regulation of mRNA processing	8/1295	36/12046	0.0342481	0.772765	0.770318	Cirbp/Gm4064/Hspa8/Lmntd2/Adarb1/Cpeb1/Snrnp70/Prpf19	8
GO:0007051	spindle organization	24/1295	152/12046	0.034644	0.777884	0.77542	Ccdc155/Haus5/Ints13/Kif11/Ckap5/Haus2/Cep72/Fbxo5/Kif4/Haus8/Haus6/Gpsm2/Kif23/Tacc3/Stmn1/Spc25/Nuf2/Pde4dip/Spast/Tpx2/Rnf4/Rae1/Tubgcp2/Mlh1	24
GO:1902275	regulation of chromatin organization	25/1295	160/12046	0.0353059	0.786465	0.783974	Dnmt1/Atad2/Lmna/BC004004/Iws1/Dmrtc2/Chek1/Cdc45/H1f0/Brca1/Ctcfl/Fmr1/L3mbtl2/Atm/Kdm5a/Morc2a/Setdb1/Rnf20/Mki67/Ruvbl2/Rps6ka5/Suv39h1/Sart3/Pphln1/Mphosph8	25
GO:0034248	regulation of cellular amide metabolic process	47/1295	336/12046	0.0353679	0.786465	0.783974	Cpeb4/Ltn1/Cirbp/Eif2s3y/Casp3/Eif3c/Calr/Eif2s1/Eif4e2/Dph2/Eif3k/Cpeb2/Gigyf2/Dazl/Dph7/Boll/Malsu1/Elavl4/Kbtbd8/Fmr1/Eefsec/Eif5/Dhfr/Ago4/Dnajc3/Caprin2/Cdk5rap1/Mettl14/Eif4ebp3/Cpeb1/Ncl/Sepsecs/Rbm4b/Ormdl2/Paip2b/Smpd3/Ythdf2/Mknk2/Patl2/Uqcc2/Mrpl13/Rpl26/Ybx2/Trap1/Srp9/Mief1/Rplp1	47
GO:0008608	attachment of spindle microtubules to kinetochore	7/1295	30/12046	0.0363853	0.804922	0.802373	Ect2/Brca2/Becn1/Mad1l1/Knl1/Tex14/Nuf2	7
GO:0035518	histone H2A monoubiquitination	5/1295	18/12046	0.0370489	0.804922	0.802373	Ddb2/Pcgf5/Rybp/Trim37/Scml2	5
GO:0051170	import into nucleus	21/1295	130/12046	0.0370781	0.804922	0.802373	Jup/Lmna/Cd36/Hspa8/Akap5/Ect2/Chp2/Ipo9/Kpna2/Cse1l/Ipo5/Dmap1/Nup85/Pola2/Nup107/Nup133/Nup153/Ranbp6/Nup93/Snupn/Prkag1	21
GO:0071482	cellular response to light stimulus	14/1295	78/12046	0.0371188	0.804922	0.802373	Ddb2/Fbxw7/Eif2s1/Atr/Chek1/Fmr1/Pold3/Rpgr/Ruvbl2/Pcna/Usp47/Pold1/Opn3/Rpl26	14
GO:0040020	regulation of meiotic nuclear division	6/1295	24/12046	0.0376522	0.804922	0.802373	Calr/Hormad1/Fbxo5/Dazl/Ccdc36/Prdm9	6
GO:0046466	membrane lipid catabolic process	6/1295	24/12046	0.0376522	0.804922	0.802373	Acer3/Hexa/Smpd3/Smpdl3b/Pdxdc1/Smpd4	6
GO:1904030	negative regulation of cyclin-dependent protein kinase activity	6/1295	24/12046	0.0376522	0.804922	0.802373	Cdkn2a/Casp3/Fbxo7/Cdk5rap1/Inca1/Tnfaip3	6
GO:0006605	protein targeting	33/1295	224/12046	0.0376636	0.804922	0.802373	Cdkn2a/Dnajc19/Fbxw7/Chchd4/Hsp90aa1/Hspa8/Lars/Cemip/Fbxo7/Akap5/Immp1l/Gcc2/Ap3d1/C2cd5/Hspa5/Mfn2/Pex7/Timm50/Uqcrc2/Vps13d/Vti1b/Spcs3/Synj2bp/Pdcd5/Ywhaq/Timm17b/Vps4a/Timm29/Stom/Tcaf2/Sec61a1/Snx16/Srp9	33
GO:0006405	RNA export from nucleus	13/1295	71/12046	0.0377717	0.804922	0.802373	Alkbh5/Iws1/Ltv1/Nup85/Srsf3/Nmd3/Nup107/Rbm27/Nup133/Nup153/Nup93/Rae1/Nxf2	13
GO:0061647	histone H3-K9 modification	8/1295	37/12046	0.039728	0.842319	0.839652	Dnmt1/Lmna/Dmrtc2/Chek1/Brca1/Setdb1/Suv39h1/Setdb2	8
GO:0016569	covalent chromatin modification	52/1295	380/12046	0.0398926	0.842319	0.839652	Ddb2/Dnmt1/Lmna/Ezh2/BC004004/Kmt5c/Iws1/Jade1/Mcrs1/Brca2/Dmrtc2/Chek1/Hopx/Hells/Hdac1/Brca1/Ctcfl/Brpf1/Hat1/Fmr1/Kdm6a/L3mbtl2/Atm/Kdm5a/Dmap1/Morc2a/Taf10/Pcgf5/Rybp/Setdb1/Taf9/Trim37/Prdm9/Rnf20/Pole4/Phc1/Sgf29/Taf6l/Ruvbl2/Taf12/Vrk1/Nsd2/Rps6ka5/Sin3b/Suv39h1/Sart3/Sirt7/Setdb2/Pphln1/Mphosph8/Mrgbp/Scml2	52
GO:0033044	regulation of chromosome organization	43/1295	307/12046	0.0418651	0.860872	0.858146	Dnmt1/Atad2/Gtf2h2/Fen1/Lmna/BC004004/Iws1/Mcrs1/Atr/Dmrtc2/Fbxo5/Chek1/Cdc45/Becn1/H1f0/Bub1/H3f3b/Brca1/Ctcfl/Mad1l1/Cct3/Fmr1/L3mbtl2/Atm/Kdm5a/Morc2a/Nbn/Tacc3/Setdb1/Rnf20/Mki67/Tex14/Top2a/Ruvbl2/Wdhd1/Rps6ka5/Mtbp/Rnf4/Suv39h1/Sart3/Pphln1/Mphosph8/Tinf2	43
GO:0009566	fertilization	18/1295	109/12046	0.0421927	0.860872	0.858146	Ccdc136/B230118H07Rik/Meiob/Mael/Ly6k/H3f3b/Cct3/Rad21l/Spata22/Rimbp3/Tex101/Tdrkh/Tex15/Tex11/Tsx/Zfx/Snu13/Wbp2nl	18
GO:0006289	nucleotide-excision repair	10/1295	51/12046	0.0425235	0.860872	0.858146	Hmgb1/Gtf2h2/Ercc8/Brca2/Brip1/Pold3/Rbbp8/Rpa2/Pold1/Pole	10
GO:0071806	protein transmembrane transport	10/1295	51/12046	0.0425235	0.860872	0.858146	Dnajc19/Chchd4/Hspa8/C2cd5/Hspa5/Pex7/Timm50/Timm17b/Timm29/Sec61a1	10
GO:0050931	pigment cell differentiation	7/1295	31/12046	0.0427932	0.860872	0.858146	Enpp1/Ap1m1/Ap3d1/Cited1/Kit/Ap1g1/Myo5a	7
GO:0008406	gonad development	25/1295	163/12046	0.0428322	0.860872	0.858146	Hnrnpk/Brca2/Grk2/Kif18a/Hmgb2/Gata1/H3f3b/Dmc1/Kit/Brip1/Atm/Ago4/Bik/Tgfbr1/Zfp830/Rad21l/Nup107/Nup210l/Msh4/Tiparp/Prdx4/Tmf1/Tex11/Tsx/Zfx	25
GO:0002566	somatic diversification of immune receptors via somatic mutation	4/1295	13/12046	0.0430156	0.860872	0.858146	Exo1/Polb/Pms2/Mlh1	4
GO:0003184	pulmonary valve morphogenesis	4/1295	13/12046	0.0430156	0.860872	0.858146	Hey2/Heyl/Hey1/Stra6	4
GO:0006268	DNA unwinding involved in DNA replication	4/1295	13/12046	0.0430156	0.860872	0.858146	Mcm4/Blm/Rad51/Twnk	4
GO:0051299	centrosome separation	4/1295	13/12046	0.0430156	0.860872	0.858146	Kif11/Chek1/Cep85/Nsfl1c	4
GO:0072425	signal transduction involved in G2 DNA damage checkpoint	4/1295	13/12046	0.0430156	0.860872	0.858146	Chek1/Dtl/Brca1/Atm	4
GO:0090151	establishment of protein localization to mitochondrial membrane	4/1295	13/12046	0.0430156	0.860872	0.858146	Hsp90aa1/Mtch2/Pdcd5/Timm29	4
GO:0007041	lysosomal transport	15/1295	87/12046	0.0434463	0.865624	0.862883	Hspa8/Lars/Hook1/Lyst/Gak/Ehd3/Gcc2/Ap3d1/Igf2r/Ap1g1/Cacng5/Vps4a/Vps16/Vps35/Snx16	15
GO:0006364	rRNA processing	27/1295	179/12046	0.0436291	0.865624	0.862883	Cdkn2a/Exosc7/Ddx17/Imp4/Ddx10/Ncl/Tbl3/Rpl7a/Rps14/Mrm1/Rrp1/Rpl10a/Urb1/Rps28/Tfb1m/Utp18/Nol8/Utp14b/Pih1d2/Rpl35a/Suv39h1/Rpl26/Rrp1b/Mrm3/Nsun5/Rps17/Snu13	27
GO:0006338	chromatin remodeling	20/1295	125/12046	0.0448541	0.886109	0.883303	Hmgb1/Cdkn2a/Baz1a/Klf1/Chek1/Hmgb2/Hells/H3f3b/Kdm6a/Kdm5a/Dmap1/Morc2a/Ptma/Smarcd3/Sycp3/Oip5/Ruvbl2/Smarce1/Mis18a/Nasp	20
GO:0048026	positive regulation of mRNA splicing, via spliceosome	6/1295	25/12046	0.0451924	0.888976	0.886161	Cirbp/Gm4064/Hspa8/Lmntd2/Snrnp70/Prpf19	6
GO:0070534	protein K63-linked ubiquitination	8/1295	38/12046	0.0457621	0.893202	0.890373	Cdkn2a/Gps2/Arih2/Ube2s/Ube2t/Rnf4/Prpf19/Ube2e3	8
GO:0007095	mitotic G2 DNA damage checkpoint	5/1295	19/12046	0.0459711	0.893202	0.890373	Atm/Clspn/Blm/Nbn/Taok2	5
GO:0042147	retrograde transport, endosome to Golgi	13/1295	73/12046	0.0459893	0.893202	0.890373	Gbf1/Ehd3/Gcc2/Heatr5b/Arfrp1/Vps29/Vti1b/Vamp3/Tbc1d10a/Tbc1d14/Vps35/Pikfyve/Snx8	13
GO:0002562	somatic diversification of immune receptors via germline recombination within a single locus	9/1295	45/12046	0.0472696	0.910384	0.907501	Atad5/Exo1/Atm/Nbn/Tfrc/Nsd2/Polb/Pms2/Mlh1	9
GO:0016444	somatic cell DNA recombination	9/1295	45/12046	0.0472696	0.910384	0.907501	Atad5/Exo1/Atm/Nbn/Tfrc/Nsd2/Polb/Pms2/Mlh1	9
GO:0051310	metaphase plate congression	10/1295	52/12046	0.0477818	0.916414	0.913512	Cenpq/Meioc/Brca2/Kif18a/Cenpf/Becn1/Mad1l1/Nuf2/Vps4a/Mlh1	10
GO:0006606	protein import into nucleus	20/1295	126/12046	0.0481539	0.91972	0.916807	Jup/Lmna/Cd36/Hspa8/Akap5/Ect2/Chp2/Ipo9/Kpna2/Cse1l/Ipo5/Dmap1/Nup85/Pola2/Nup107/Nup133/Nup153/Ranbp6/Nup93/Snupn	20
GO:0045137	development of primary sexual characteristics	25/1295	165/12046	0.048467	0.921874	0.918954	Hnrnpk/Brca2/Grk2/Kif18a/Hmgb2/Gata1/H3f3b/Dmc1/Kit/Brip1/Atm/Ago4/Bik/Tgfbr1/Zfp830/Rad21l/Nup107/Nup210l/Msh4/Tiparp/Prdx4/Tmf1/Tex11/Tsx/Zfx	25
GO:0042770	signal transduction in response to DNA damage	14/1295	81/12046	0.0490194	0.928544	0.925603	Cdkn2a/Atr/Brca2/Atad5/Chek1/Dtl/Brca1/Atm/Nbn/Stk33/Senp2/Prpf19/Rps6ka6/Rpl26	14
GO:0045070	positive regulation of viral genome replication	7/1295	32/12046	0.0498873	0.941113	0.938132	Hspa8/Adarb1/Fkbp6/Ppia/Ythdc2/Top2a/Stom	7
GO:0042254	ribosome biogenesis	37/1295	262/12046	0.0503932	0.946775	0.943776	Cdkn2a/Exosc7/Ltv1/Malsu1/Ipo9/Ddx17/Imp4/Ddx10/Ncl/Tbl3/Rpl7a/Rps14/Nmd3/Mrm1/Rrp1/Rpl10a/Urb1/Rps28/Tfb1m/Nom1/Rps5/Urb2/Utp18/Nol8/Utp14b/Pih1d2/Rpl23a/Rpl35a/Rps27/Suv39h1/Rpl12/Rpl26/Rrp1b/Mrm3/Nsun5/Rps17/Snu13	37
GO:0018205	peptidyl-lysine modification	41/1295	295/12046	0.0509958	0.954202	0.95118	Esco1/Dnmt1/Cdkn2a/Lmna/Ezh2/Kmt5c/Iws1/Jade1/Mcrs1/Brca2/Dmrtc2/Chek1/Dhps/Hdac1/Brca1/Ctcfl/Brpf1/Hat1/L3mbtl2/Camkmt/Dmap1/Etfbkmt/Taf10/Tollip/Setdb1/Taf9/P3h4/Prdm9/Pole4/Senp2/Sgf29/Taf6l/Ruvbl2/Taf12/Uba2/Nsd2/Rps6ka5/Suv39h1/Rnf212/Setdb2/Mrgbp	41
GO:0016072	rRNA metabolic process	30/1295	206/12046	0.0520374	0.967657	0.964592	Cdkn2a/Exosc7/Ddx17/Imp4/Ddx10/Dedd/Ncl/Tbl3/Rpl7a/Rps14/Mrm1/Rrp1/Rpl10a/Urb1/Rps28/Tfb1m/Utp18/Nol8/Utp14b/Pih1d2/Taf1b/Rpl35a/Suv39h1/Sirt7/Rpl26/Rrp1b/Mrm3/Nsun5/Rps17/Snu13	30
GO:0016447	somatic recombination of immunoglobulin gene segments	8/1295	39/12046	0.0523661	0.967657	0.964592	Atad5/Exo1/Nbn/Tfrc/Nsd2/Polb/Pms2/Mlh1	8
GO:0018394	peptidyl-lysine acetylation	21/1295	135/12046	0.052536	0.967657	0.964592	Esco1/Iws1/Jade1/Mcrs1/Brca2/Chek1/Hdac1/Brca1/Brpf1/Hat1/L3mbtl2/Dmap1/Taf10/Taf9/Pole4/Sgf29/Taf6l/Ruvbl2/Taf12/Rps6ka5/Mrgbp	21
GO:0006334	nucleosome assembly	9/1295	46/12046	0.0533951	0.967657	0.964592	Hist1h2bp/Hist1h4m/H1f0/Hat1/Asf1b/Oip5/Mis18a/Nasp/Sart3	9
GO:0006406	mRNA export from nucleus	9/1295	46/12046	0.0533951	0.967657	0.964592	Alkbh5/Iws1/Nup85/Srsf3/Nup107/Nup133/Nup93/Rae1/Nxf2	9
GO:0071427	mRNA-containing ribonucleoprotein complex export from nucleus	9/1295	46/12046	0.0533951	0.967657	0.964592	Alkbh5/Iws1/Nup85/Srsf3/Nup107/Nup133/Nup93/Rae1/Nxf2	9
GO:0019915	lipid storage	10/1295	53/12046	0.0534594	0.967657	0.964592	Cd36/Enpp1/Bscl2/Dgat2/Dgat1/Hexa/Osbpl8/Ttc39b/Pparg/Ptpn2	10
GO:0045746	negative regulation of Notch signaling pathway	6/1295	26/12046	0.0536069	0.967657	0.964592	Dll3/Hey2/Egfl7/Hey1/Jag2/Nrarp	6
GO:0051290	protein heterotetramerization	6/1295	26/12046	0.0536069	0.967657	0.964592	Cpsf7/Farsb/Hist1h4m/Rrm2/S100a10/Rrm1	6
GO:0006403	RNA localization	24/1295	159/12046	0.0542979	0.976301	0.973209	Alkbh5/Iws1/Ltv1/Atr/Fmr1/Atm/Cpeb1/Nup210/Nup85/Slbp/Srsf3/Nmd3/Senp2/Nup43/Nup107/Rbm27/Nup133/Nup153/Nup93/Rae1/Wrap53/Nxf2/Snupn/Srsf7	24
GO:0006684	sphingomyelin metabolic process	4/1295	14/12046	0.05525	0.978137	0.975039	Smpd3/Pemt/Smpdl3b/Smpd4	4
GO:0044827	modulation by host of viral genome replication	4/1295	14/12046	0.05525	0.978137	0.975039	Hspa8/Fmr1/Ythdc2/Stom	4
GO:0045947	negative regulation of translational initiation	4/1295	14/12046	0.05525	0.978137	0.975039	Eif2s1/Fmr1/Eif4ebp3/Paip2b	4
GO:2000678	negative regulation of transcription regulatory region DNA binding	4/1295	14/12046	0.05525	0.978137	0.975039	Fbxw7/Hey2/Gata1/Hey1	4
GO:0007289	spermatid nucleus differentiation	5/1295	20/12046	0.0560604	0.988683	0.985551	Dmrtc2/Hmgb2/Sycp3/Sycp1/Tmf1	5
GO:0045069	regulation of viral genome replication	12/1295	68/12046	0.0570709	1	0.996833	Hspa8/Banf1/Adarb1/Fmr1/Fkbp6/Morc2a/Ppia/Ythdc2/Setdb1/Top2a/Stom/Mphosph8	12
GO:0031062	positive regulation of histone methylation	7/1295	33/12046	0.0576825	1	0.996833	Dnmt1/Lmna/Dmrtc2/Brca1/L3mbtl2/Rnf20/Suv39h1	7
GO:0051084	'de novo' posttranslational protein folding	7/1295	33/12046	0.0576825	1	0.996833	Chchd4/H2-DMa/Hspa8/Hspa2/Dnajc18/Dnajb1/Hspa5	7
GO:0016573	histone acetylation	19/1295	121/12046	0.0581289	1	0.996833	Iws1/Jade1/Mcrs1/Brca2/Chek1/Brca1/Brpf1/Hat1/L3mbtl2/Dmap1/Taf10/Taf9/Pole4/Sgf29/Taf6l/Ruvbl2/Taf12/Rps6ka5/Mrgbp	19
GO:0071426	ribonucleoprotein complex export from nucleus	11/1295	61/12046	0.0585151	1	0.996833	Alkbh5/Iws1/Ltv1/Nup85/Srsf3/Nmd3/Nup107/Nup133/Nup93/Rae1/Nxf2	11
GO:0002312	B cell activation involved in immune response	10/1295	54/12046	0.0595655	1	0.996833	Atad5/Itfg2/Exo1/Nbn/Tnfaip3/Tfrc/Nsd2/Plcl2/Pms2/Mlh1	10
GO:0050657	nucleic acid transport	21/1295	137/12046	0.0598476	1	0.996833	Alkbh5/Iws1/Ltv1/Fmr1/Cpeb1/Nup210/Nup85/Slbp/Srsf3/Nmd3/Senp2/Nup43/Nup107/Rbm27/Nup133/Nup153/Nup93/Rae1/Nxf2/Snupn/Srsf7	21
GO:0050658	RNA transport	21/1295	137/12046	0.0598476	1	0.996833	Alkbh5/Iws1/Ltv1/Fmr1/Cpeb1/Nup210/Nup85/Slbp/Srsf3/Nmd3/Senp2/Nup43/Nup107/Rbm27/Nup133/Nup153/Nup93/Rae1/Nxf2/Snupn/Srsf7	21
GO:0009314	response to radiation	43/1295	317/12046	0.0642825	1	0.996833	Ddb2/Cirbp/Casp3/Fbxw7/Eif2s1/Fignl1/Ercc8/Ect2/Atr/Brca2/Chek1/Dtl/Ints7/Brca1/Fmr1/Kit/Atm/Blm/Rad51/Rev1/Pold3/Primpol/Pde6d/Rbm4b/Mtch2/Nhej1/Rad51ap1/Ticrr/Per3/Rpgr/Ruvbl2/Nek1/Rad54b/Pcna/Usp47/Rad18/Pold1/Topbp1/Opn3/Rnf4/Pparg/Rpl26/Tipin	43
GO:0071166	ribonucleoprotein complex localization	11/1295	62/12046	0.0645395	1	0.996833	Alkbh5/Iws1/Ltv1/Nup85/Srsf3/Nmd3/Nup107/Nup133/Nup93/Rae1/Nxf2	11
GO:0015931	nucleobase-containing compound transport	24/1295	162/12046	0.0647872	1	0.996833	Alkbh5/Iws1/Ltv1/Fmr1/Cpeb1/Nup210/Nup85/Slbp/Srsf3/Nmd3/Slc35b2/Senp2/Nup43/Nup107/Rbm27/Nup133/Nup153/Nup93/Rae1/Slc35c2/Slc25a17/Nxf2/Snupn/Srsf7	24
GO:0002204	somatic recombination of immunoglobulin genes involved in immune response	7/1295	34/12046	0.0661884	1	0.996833	Atad5/Exo1/Nbn/Tfrc/Nsd2/Pms2/Mlh1	7
GO:0002208	somatic diversification of immunoglobulins involved in immune response	7/1295	34/12046	0.0661884	1	0.996833	Atad5/Exo1/Nbn/Tfrc/Nsd2/Pms2/Mlh1	7
GO:0006458	'de novo' protein folding	7/1295	34/12046	0.0661884	1	0.996833	Chchd4/H2-DMa/Hspa8/Hspa2/Dnajc18/Dnajb1/Hspa5	7
GO:0045190	isotype switching	7/1295	34/12046	0.0661884	1	0.996833	Atad5/Exo1/Nbn/Tfrc/Nsd2/Pms2/Mlh1	7
GO:0001556	oocyte maturation	5/1295	21/12046	0.0673193	1	0.996833	Brca2/Fbxo5/Dazl/Dmc1/Ythdf2	5
GO:0022403	cell cycle phase	5/1295	21/12046	0.0673193	1	0.996833	D1Pas1/Mei1/Syce1/Topaz1/Mlh1	5
GO:0051570	regulation of histone H3-K9 methylation	5/1295	21/12046	0.0673193	1	0.996833	Dnmt1/Lmna/Dmrtc2/Brca1/Suv39h1	5
GO:0060317	cardiac epithelial to mesenchymal transition	5/1295	21/12046	0.0673193	1	0.996833	Hey2/Heyl/Hey1/Tgfbr1/Rtn4	5
GO:0033120	positive regulation of RNA splicing	8/1295	41/12046	0.0673283	1	0.996833	Cirbp/Gm4064/Hspa8/Lmntd2/Hnrnpk/Hnrnpll/Snrnp70/Prpf19	8
GO:0010888	negative regulation of lipid storage	4/1295	15/12046	0.0691503	1	0.996833	Osbpl8/Ttc39b/Pparg/Ptpn2	4
GO:0019985	translesion synthesis	4/1295	15/12046	0.0691503	1	0.996833	Dtl/Rev1/Primpol/Pcna	4
GO:0006913	nucleocytoplasmic transport	35/1295	253/12046	0.070729	1	0.996833	Cdkn2a/Jup/Chchd4/Alkbh5/Calr/Lmna/Cd36/Hspa8/Iws1/Akap5/Ect2/Ltv1/Chp2/Ipo9/Cited1/Kpna2/Cse1l/Ipo5/Dmap1/Emd/Nup85/Srsf3/Pola2/Nmd3/Nup107/Rbm27/Stradb/Nup133/Nup153/Ranbp6/Nup93/Rae1/Nxf2/Snupn/Prkag1	35
GO:0051169	nuclear transport	35/1295	253/12046	0.070729	1	0.996833	Cdkn2a/Jup/Chchd4/Alkbh5/Calr/Lmna/Cd36/Hspa8/Iws1/Akap5/Ect2/Ltv1/Chp2/Ipo9/Cited1/Kpna2/Cse1l/Ipo5/Dmap1/Emd/Nup85/Srsf3/Pola2/Nmd3/Nup107/Rbm27/Stradb/Nup133/Nup153/Ranbp6/Nup93/Rae1/Nxf2/Snupn/Prkag1	35
GO:0060968	regulation of gene silencing	11/1295	63/12046	0.0709528	1	0.996833	Dnmt1/Atad2/Mael/Cdc45/H1f0/Fmr1/Morc2a/Setdb1/Pparg/Pphln1/Mphosph8	11
GO:0050792	regulation of viral process	21/1295	140/12046	0.0721023	1	0.996833	Hspa8/Banf1/Adarb1/Hdac1/Igf2r/Kpna2/Fmr1/Fkbp6/Morc2a/Ppia/Nbn/Pcx/Ythdc2/Setdb1/Top2a/Vps4a/Psmc3/Stom/Taf11/Rrp1b/Mphosph8	21
GO:0048193	Golgi vesicle transport	33/1295	237/12046	0.0721894	1	0.996833	Cog6/Ccdc93/Gbf1/Cog4/Gak/Copb2/Arf2/Ehd3/Gcc2/Ap3d1/Bcap31/Ergic3/Cog3/Ap1g1/Arfrp1/Nbas/Tmed4/Vps29/Nrbp1/Trappc8/Sec23b/Vti1b/Vamp3/Nsf/Trim23/Sec23a/Sec22b/Spast/Tbc1d14/Trappc3/Myo5a/Stx18/Snx8	33
GO:0044843	cell cycle G1/S phase transition	24/1295	164/12046	0.0725194	1	0.996833	Cirbp/Atp2b4/Cdkn2a/Ccne2/Ezh2/Fbxo7/Jade1/Ccne1/Gigyf2/Cdk2ap2/Cdc45/Larp7/E2f1/Taf10/Rbbp8/Rpl17/Senp2/Rpa2/Mtbp/Nasp/Rpl26/Spdya/Npat/Pole	24
GO:0051028	mRNA transport	16/1295	101/12046	0.0725575	1	0.996833	Alkbh5/Iws1/Fmr1/Cpeb1/Nup210/Nup85/Slbp/Srsf3/Senp2/Nup43/Nup107/Nup133/Nup93/Rae1/Nxf2/Srsf7	16
GO:0051865	protein autoubiquitination	10/1295	56/12046	0.0730918	1	0.996833	Ddb2/Ltn1/Ercc8/Brca1/Trim37/Rnf19b/Ube2t/Rad18/Rnf4/Ube2cbp	10
GO:0001835	blastocyst hatching	6/1295	28/12046	0.0730981	1	0.996833	Arhgdig/Asf1b/Rbbp8/Ppp4r4/Pemt/Suv39h1	6
GO:0035188	hatching	6/1295	28/12046	0.0730981	1	0.996833	Arhgdig/Asf1b/Rbbp8/Ppp4r4/Pemt/Suv39h1	6
GO:0051085	chaperone cofactor-dependent protein refolding	6/1295	28/12046	0.0730981	1	0.996833	H2-DMa/Hspa8/Hspa2/Dnajc18/Dnajb1/Hspa5	6
GO:0071684	organism emergence from protective structure	6/1295	28/12046	0.0730981	1	0.996833	Arhgdig/Asf1b/Rbbp8/Ppp4r4/Pemt/Suv39h1	6
GO:0072395	signal transduction involved in cell cycle checkpoint	6/1295	28/12046	0.0730981	1	0.996833	Chek1/Dtl/Brca1/Atm/Prpf19/Rpl26	6
GO:0072401	signal transduction involved in DNA integrity checkpoint	6/1295	28/12046	0.0730981	1	0.996833	Chek1/Dtl/Brca1/Atm/Prpf19/Rpl26	6
GO:0072422	signal transduction involved in DNA damage checkpoint	6/1295	28/12046	0.0730981	1	0.996833	Chek1/Dtl/Brca1/Atm/Prpf19/Rpl26	6
GO:1902751	positive regulation of cell cycle G2/M phase transition	6/1295	28/12046	0.0730981	1	0.996833	Hspa2/Atad5/Fbxo5/Cdc7/Dtl/Smarcd3	6
GO:0051054	positive regulation of DNA metabolic process	29/1295	205/12046	0.074723	1	0.996833	Dnmt1/Dscc1/Hsp90aa1/Ercc8/Atr/Atad5/Chtf18/Cdc7/Faf1/Brca1/Cct3/Atm/Blm/Morc2a/Rad51/Nbn/Setdb1/Rfc4/Prdm9/Tfrc/Timeless/Pcna/Nsd2/Rfc3/Wrap53/Pphln1/Mphosph8/Pms2/Mlh1	29
GO:0000726	non-recombinational repair	9/1295	49/12046	0.074771	1	0.996833	Lig1/Nhej1/Rbbp8/Rnf138/Nsd2/Polb/Prpf19/Wrap53/Mlh1	9
GO:0018393	internal peptidyl-lysine acetylation	19/1295	125/12046	0.0756827	1	0.996833	Iws1/Jade1/Mcrs1/Brca2/Chek1/Brca1/Brpf1/Hat1/L3mbtl2/Dmap1/Taf10/Taf9/Pole4/Sgf29/Taf6l/Ruvbl2/Taf12/Rps6ka5/Mrgbp	19
GO:0006414	translational elongation	8/1295	42/12046	0.0757005	1	0.996833	Ltn1/Dph2/Cpeb2/Dph7/Eefsec/Sepsecs/Srp9/Rplp1	8
GO:0006890	retrograde vesicle-mediated transport, Golgi to ER	8/1295	42/12046	0.0757005	1	0.996833	Gbf1/Cog4/Copb2/Ergic3/Cog3/Nbas/Sec22b/Stx18	8
GO:1902373	negative regulation of mRNA catabolic process	8/1295	42/12046	0.0757005	1	0.996833	Cirbp/Meioc/Dazl/Boll/Fmr1/E2f1/Nbas/Ybx2	8
GO:0031214	biomineral tissue development	16/1295	102/12046	0.0778818	1	0.996833	Klf10/Icmt/Ibsp/Enpp1/Hey2/Fbxo5/Cnnm4/Gata1/Hey1/Ank/Slc20a1/Smpd3/Suv39h1/Tuft1/Sbno2/Txlng	16
GO:0002714	positive regulation of B cell mediated immunity	5/1295	22/12046	0.0797352	1	0.996833	Atad5/Tfrc/Nsd2/Pms2/Mlh1	5
GO:0002891	positive regulation of immunoglobulin mediated immune response	5/1295	22/12046	0.0797352	1	0.996833	Atad5/Tfrc/Nsd2/Pms2/Mlh1	5
GO:0006312	mitotic recombination	5/1295	22/12046	0.0797352	1	0.996833	Brca2/Dmc1/Blm/Rad51/Mlh1	5
GO:0008340	determination of adult lifespan	5/1295	22/12046	0.0797352	1	0.996833	Icmt/Atm/Rad54b/Suv39h1/Tfcp2l1	5
GO:0032042	mitochondrial DNA metabolic process	5/1295	22/12046	0.0797352	1	0.996833	Chchd4/Twnk/Primpol/Mgme1/Top3a	5
GO:0043687	post-translational protein modification	5/1295	22/12046	0.0797352	1	0.996833	Esco1/Dscc1/Icmt/Agbl4/Esco2	5
GO:0045191	regulation of isotype switching	5/1295	22/12046	0.0797352	1	0.996833	Atad5/Tfrc/Nsd2/Pms2/Mlh1	5
GO:1902042	negative regulation of extrinsic apoptotic signaling pathway via death domain receptors	5/1295	22/12046	0.0797352	1	0.996833	Hmgb2/Brca1/Rnf34/Tnfaip3/Raf1	5
GO:0008380	RNA splicing	44/1295	331/12046	0.0800923	1	0.996833	Cdk12/Ddx1/Cirbp/Dhx40/Mbnl3/Lsm3/Gm4064/Bud31/BC005624/Hnrnph1/Hspa8/Lmntd2/Esrp1/Iws1/Hnrnpk/Cwf19l1/Dcps/Cwc15/Ddx17/Fmr1/Hnrnpll/Mettl14/Srsf3/Rbm4b/Tsen34/Sugp1/Zfp830/Snrnp70/Tsen54/Sugp2/Srsf2/Prpf40b/Snrnp200/Prpf3/Snrnp40/Prpf19/Sart3/Phf5a/Rbmx2/Snrpe/Rrp1b/Srsf7/Raly/Snu13	44
GO:0006446	regulation of translational initiation	10/1295	57/12046	0.0805213	1	0.996833	Eif2s1/Eif3k/Dazl/Boll/Fmr1/Eif5/Dnajc3/Eif4ebp3/Paip2b/Ythdf2	10
GO:2000779	regulation of double-strand break repair	10/1295	57/12046	0.0805213	1	0.996833	Fignl1/Chek1/Blm/Rad51/Rad51ap1/Timeless/Nsd2/Rpa2/Tex15/Wrap53	10
GO:0051168	nuclear export	19/1295	126/12046	0.0805709	1	0.996833	Cdkn2a/Chchd4/Alkbh5/Calr/Iws1/Ltv1/Cse1l/Emd/Nup85/Srsf3/Nmd3/Nup107/Rbm27/Stradb/Nup133/Nup153/Nup93/Rae1/Nxf2	19
GO:0010608	posttranscriptional regulation of gene expression	52/1295	399/12046	0.0812408	1	0.996833	Cpeb4/Ltn1/Cirbp/Eif2s3y/Meioc/Eif3c/Alkbh5/Calr/Mael/Eif2s1/Eif4e2/Matr3/Dph2/Eif3k/Cpeb2/Gigyf2/Dazl/Dph7/Boll/Malsu1/Elavl4/Kbtbd8/Fmr1/Eefsec/Eif5/Dxo/Dhfr/Ago4/Dnajc3/Caprin2/Cdk5rap1/E2f1/Mettl14/Eif4ebp3/Cpeb1/Ncl/Sepsecs/Rbm4b/Paip2b/Ythdf2/Mknk2/Patl2/Uqcc2/Mrpl13/Pparg/Rpl26/Ybx2/Trap1/Srp9/Mief1/Mov10l1/Rplp1	52
GO:0044728	DNA methylation or demethylation	12/1295	72/12046	0.0814093	1	0.996833	Dnmt1/Ddx4/Mael/Ezh2/Hells/Brca1/Ctcfl/Fkbp6/Mis18a/Tdrkh/Mphosph8/Mov10l1	12
GO:1903312	negative regulation of mRNA metabolic process	12/1295	72/12046	0.0814093	1	0.996833	Cirbp/Meioc/Hnrnpk/Dazl/Boll/Fmr1/E2f1/Nbas/Rnf20/Ybx2/Nelfe/Srsf7	12
GO:0006282	regulation of DNA repair	15/1295	95/12046	0.0820577	1	0.996833	Hmgb1/Fignl1/Ercc8/Chek1/Brca1/Blm/Rad51/Rad51ap1/Timeless/Pcna/Nsd2/Rpa2/Suv39h1/Tex15/Wrap53	15
GO:0065002	intracellular protein transmembrane transport	9/1295	50/12046	0.0829144	1	0.996833	Dnajc19/Chchd4/C2cd5/Hspa5/Pex7/Timm50/Timm17b/Timm29/Sec61a1	9
GO:0034504	protein localization to nucleus	32/1295	232/12046	0.0835386	1	0.996833	Cdkn2a/Jup/Calr/Lmna/Ints13/Cd36/Hspa8/F2/Akap5/Mcrs1/Ect2/Grk2/Chp2/Ipo9/Kpna2/Cse1l/Ipo5/Dmap1/Nup85/Pola2/Nmd3/Osbpl8/Nup107/Nup133/Nol8/Nup153/Ranbp6/Sun1/Nup93/Pikfyve/Wrap53/Snupn	32
GO:0000394	RNA splicing, via endonucleolytic cleavage and ligation	3/1295	10/12046	0.0836172	1	0.996833	Ddx1/Tsen34/Tsen54	3
GO:0030730	sequestering of triglyceride	3/1295	10/12046	0.0836172	1	0.996833	Enpp1/Osbpl8/Pparg	3
GO:0043476	pigment accumulation	3/1295	10/12046	0.0836172	1	0.996833	Ap1m1/Ap3d1/Ap1g1	3
GO:0043482	cellular pigment accumulation	3/1295	10/12046	0.0836172	1	0.996833	Ap1m1/Ap3d1/Ap1g1	3
GO:0048291	isotype switching to IgG isotypes	3/1295	10/12046	0.0836172	1	0.996833	Atad5/Pms2/Mlh1	3
GO:0070525	tRNA threonylcarbamoyladenosine metabolic process	3/1295	10/12046	0.0836172	1	0.996833	Cdk5rap1/Osgep/Trmt5	3
GO:0006506	GPI anchor biosynthetic process	6/1295	29/12046	0.0841732	1	0.996833	Gpaa1/Pigs/Pigp/Pigu/Pigf/Piga	6
GO:0010390	histone monoubiquitination	6/1295	29/12046	0.0841732	1	0.996833	Ddb2/Pcgf5/Rybp/Trim37/Rnf20/Scml2	6
GO:0050864	regulation of B cell activation	13/1295	80/12046	0.084246	1	0.996833	Cdkn2a/Casp3/Cd320/Atad5/Atp11c/Atm/Cyld/Tnfaip3/Tfrc/Nsd2/Tnip2/Pms2/Mlh1	13
GO:0006448	regulation of translational elongation	4/1295	16/12046	0.0846613	1	0.996833	Dph2/Cpeb2/Dph7/Srp9	4
GO:0036124	histone H3-K9 trimethylation	4/1295	16/12046	0.0846613	1	0.996833	Lmna/Dmrtc2/Setdb1/Suv39h1	4
GO:0045061	thymic T cell selection	4/1295	16/12046	0.0846613	1	0.996833	H2-DMa/Jag2/Cd3e/Ptpn2	4
GO:0055081	anion homeostasis	8/1295	43/12046	0.0846699	1	0.996833	Enpp1/Lyst/Dgat2/Dgat1/Rnls/Tlcd1/Pold1/Ptk2	8
GO:0031023	microtubule organizing center organization	18/1295	119/12046	0.0852035	1	0.996833	Alms1/Haus5/Ccp110/Kif11/Ckap5/Haus2/Brca2/Cep72/Gcc2/Chek1/4933427D14Rik/Brca1/Haus8/Haus6/Cep85/Trim37/Nsfl1c/Pard6g	18
GO:1902041	regulation of extrinsic apoptotic signaling pathway via death domain receptors	7/1295	36/12046	0.085345	1	0.996833	Madd/Hmgb2/Faf1/Brca1/Rnf34/Tnfaip3/Raf1	7
GO:0000082	G1/S transition of mitotic cell cycle	22/1295	151/12046	0.085856	1	0.996833	Cdkn2a/Ccne2/Ezh2/Fbxo7/Jade1/Ccne1/Gigyf2/Cdk2ap2/Cdc45/Larp7/E2f1/Taf10/Rbbp8/Rpl17/Senp2/Rpa2/Mtbp/Nasp/Rpl26/Spdya/Npat/Pole	22
GO:0006892	post-Golgi vesicle-mediated transport	14/1295	88/12046	0.0864266	1	0.996833	Ccdc93/Gbf1/Gak/Arf2/Ehd3/Ap3d1/Ap1g1/Arfrp1/Vps29/Vti1b/Vamp3/Nsf/Trim23/Myo5a	14
GO:0034644	cellular response to UV	12/1295	73/12046	0.0883772	1	0.996833	Ddb2/Fbxw7/Eif2s1/Atr/Chek1/Fmr1/Pold3/Ruvbl2/Pcna/Usp47/Pold1/Rpl26	12
GO:0016570	histone modification	48/1295	368/12046	0.0898935	1	0.996833	Ddb2/Dnmt1/Lmna/Ezh2/BC004004/Kmt5c/Iws1/Jade1/Mcrs1/Brca2/Dmrtc2/Chek1/Hopx/Hdac1/Brca1/Ctcfl/Brpf1/Hat1/Fmr1/Kdm6a/L3mbtl2/Atm/Kdm5a/Dmap1/Taf10/Pcgf5/Rybp/Setdb1/Taf9/Trim37/Prdm9/Rnf20/Pole4/Phc1/Sgf29/Taf6l/Ruvbl2/Taf12/Vrk1/Nsd2/Rps6ka5/Sin3b/Suv39h1/Sart3/Sirt7/Setdb2/Mrgbp/Scml2	48
GO:0006611	protein export from nucleus	17/1295	112/12046	0.0901262	1	0.996833	Cdkn2a/Chchd4/Alkbh5/Calr/Iws1/Ltv1/Cse1l/Emd/Nup85/Srsf3/Nmd3/Nup107/Stradb/Nup133/Nup93/Rae1/Nxf2	17
GO:0090316	positive regulation of intracellular protein transport	17/1295	112/12046	0.0901262	1	0.996833	Cep290/Jup/Fbxw7/Cemip/Akap5/Ect2/Chp2/Bcap31/C2cd5/Ipo5/Dmap1/Emd/Oaz1/Pdcd5/Stom/Tcaf2/Oaz2	17
GO:0042113	B cell activation	23/1295	160/12046	0.0903138	1	0.996833	Cdkn2a/Casp3/Fnip1/Cd320/Atad5/Itfg2/Exo1/Gps2/Atp11c/Gon4l/Kit/Atm/Cyld/Nbn/Nhej1/Tnfaip3/Tfrc/Nsd2/Plcl2/Tnip2/Ptpn2/Pms2/Mlh1	23
GO:2001252	positive regulation of chromosome organization	23/1295	160/12046	0.0903138	1	0.996833	Dnmt1/Gtf2h2/Fen1/Lmna/BC004004/Atr/Dmrtc2/Becn1/Brca1/Cct3/Fmr1/L3mbtl2/Atm/Morc2a/Nbn/Setdb1/Rnf20/Ruvbl2/Rps6ka5/Suv39h1/Sart3/Pphln1/Mphosph8	23
GO:0090068	positive regulation of cell cycle process	29/1295	209/12046	0.0903431	1	0.996833	Cdkn2a/Fen1/Ezh2/Ect2/Hspa2/Atad5/Fbxo5/Ccne1/Cdc7/Dazl/Cdc45/Becn1/Dtl/Brca1/Ankrd31/Larp7/Gpsm2/Kif23/Orc1/Smarcd3/Nsfl1c/Prdm9/Rpl17/Smpd3/Topaz1/Spast/Mtbp/Zbtb17/Rpl26	29
GO:0010212	response to ionizing radiation	18/1295	120/12046	0.09067	1	0.996833	Fignl1/Ercc8/Ect2/Atr/Brca2/Ints7/Brca1/Atm/Blm/Rad51/Nhej1/Rad51ap1/Ticrr/Nek1/Rad54b/Topbp1/Rnf4/Rpl26	18
GO:0006475	internal protein amino acid acetylation	19/1295	128/12046	0.0909617	1	0.996833	Iws1/Jade1/Mcrs1/Brca2/Chek1/Brca1/Brpf1/Hat1/L3mbtl2/Dmap1/Taf10/Taf9/Pole4/Sgf29/Taf6l/Ruvbl2/Taf12/Rps6ka5/Mrgbp	19
GO:0034660	ncRNA metabolic process	55/1295	428/12046	0.0909731	1	0.996833	Ddx4/Ddx1/Cdkn2a/Ints8/Mael/Elac2/Lars/Exosc7/Farsb/Gpat2/Ints7/Ddx17/Ell2/Imp4/Ddx10/Dedd/Ago4/Fkbp6/Cdk5rap1/Ncl/Tbl3/Rpl7a/Rps14/Sepsecs/Osgep/Mrm1/Tsen34/Rrp1/Rpl10a/Trmt5/Tsen54/Urb1/Rps28/Topaz1/Tfb1m/Tars2/Utp18/Nol8/Utp14b/Pih1d2/Tdrkh/Taf1b/Trmo/Rpl35a/Mybl1/Suv39h1/Tarsl2/Sirt7/Rpl26/Rrp1b/Mrm3/Nsun5/Rps17/Mov10l1/Snu13	55
GO:0016482	cytosolic transport	20/1295	136/12046	0.0910414	1	0.996833	Gbf1/Hook1/Gak/Ehd3/Gcc2/Becn1/Ap1g1/Heatr5b/Kif1b/Arfrp1/Vps29/Vti1b/Vamp3/Tbc1d10a/Tbc1d14/Vps35/Pikfyve/Snx8/Snx16/Wdr91	20
GO:0039694	viral RNA genome replication	5/1295	23/12046	0.0932822	1	0.996833	Fmr1/Morc2a/Setdb1/Top2a/Mphosph8	5
GO:0051983	regulation of chromosome segregation	15/1295	97/12046	0.0943608	1	0.996833	Fen1/Hormad1/Ect2/Fbxo5/Chtf18/Becn1/Bub1/Mad1l1/Ccdc36/Atm/Tacc3/Mki67/Tex14/Rad18/Mtbp	15
GO:0007098	centrosome cycle	17/1295	113/12046	0.0960038	1	0.996833	Alms1/Haus5/Ccp110/Kif11/Ckap5/Haus2/Brca2/Cep72/Chek1/4933427D14Rik/Brca1/Haus8/Haus6/Cep85/Trim37/Nsfl1c/Pard6g	17
GO:0010970	transport along microtubule	21/1295	145/12046	0.0961102	1	0.996833	Ift80/Madd/Ap3m1/Mapk8ip3/Bicdl1/Klc2/Hspa8/Ift122/Ap3d1/Hspb11/Fmr1/Kif1b/Kif23/Ssna1/Ttc30a1/Rpgr/Wdr35/Spg11/Spast/Sun1/Myo5a	21
GO:0099111	microtubule-based transport	21/1295	145/12046	0.0961102	1	0.996833	Ift80/Madd/Ap3m1/Mapk8ip3/Bicdl1/Klc2/Hspa8/Ift122/Ap3d1/Hspb11/Fmr1/Kif1b/Kif23/Ssna1/Ttc30a1/Rpgr/Wdr35/Spg11/Spast/Sun1/Myo5a	21
GO:0006505	GPI anchor metabolic process	6/1295	30/12046	0.0961202	1	0.996833	Gpaa1/Pigs/Pigp/Pigu/Pigf/Piga	6
GO:0000079	regulation of cyclin-dependent protein serine/threonine kinase activity	11/1295	67/12046	0.100559	1	0.996833	Cdkn2a/Casp3/Ccne2/Fbxo7/Ccne1/Ccnb3/Blm/Cdk5rap1/Inca1/Tnfaip3/Spdya	11
GO:0010822	positive regulation of mitochondrion organization	11/1295	67/12046	0.100559	1	0.996833	Fbxw7/Fbxo7/Bik/Mfn2/Vps13d/Mfn1/Wdr35/Pdcd5/Vps35/Moap1/Mief1	11
GO:0051817	modification of morphology or physiology of other organism involved in symbiotic interaction	11/1295	67/12046	0.100559	1	0.996833	Hspa8/F2/Hdac1/Igf2r/Fmr1/Pcx/Ythdc2/Psmc3/Stom/Taf11/Rrp1b	11
GO:0002200	somatic diversification of immune receptors	9/1295	52/12046	0.100735	1	0.996833	Atad5/Exo1/Atm/Nbn/Tfrc/Nsd2/Polb/Pms2/Mlh1	9
GO:0006413	translational initiation	15/1295	98/12046	0.100922	1	0.996833	Eif2s3y/Eif3c/Eif2s1/Eif1ad/Eif4e2/Eif3k/Dazl/Boll/Eif2b3/Fmr1/Eif5/Dnajc3/Eif4ebp3/Paip2b/Ythdf2	15
GO:0002507	tolerance induction	4/1295	17/12046	0.101703	1	0.996833	Hmgb1/Cd3e/Tnfaip3/Phlpp1	4
GO:0003177	pulmonary valve development	4/1295	17/12046	0.101703	1	0.996833	Hey2/Heyl/Hey1/Stra6	4
GO:0072337	modified amino acid transport	4/1295	17/12046	0.101703	1	0.996833	Slc1a4/Slc22a21/Slc22a4/Slc22a5	4
GO:1900363	regulation of mRNA polyadenylation	4/1295	17/12046	0.101703	1	0.996833	Cpsf7/Cpeb1/Rnf20/Nelfe	4
GO:0043414	macromolecule methylation	33/1295	245/12046	0.10209	1	0.996833	Dnmt1/Ddx4/Icmt/Mael/Lmna/Ezh2/Kmt5c/Iws1/Etf1/Dmrtc2/Hells/Brca1/Ctcfl/L3mbtl2/Camkmt/Fkbp6/Etfbkmt/Mettl14/Setdb1/Prdm9/Rnf20/Trmt5/Tfb1m/Mis18a/Nsd2/Tdrkh/Trmo/Suv39h1/Setdb2/Mphosph8/Mrm3/Nsun5/Mov10l1	33
GO:0016445	somatic diversification of immunoglobulins	8/1295	45/12046	0.104389	1	0.996833	Atad5/Exo1/Nbn/Tfrc/Nsd2/Polb/Pms2/Mlh1	8
GO:0008625	extrinsic apoptotic signaling pathway via death domain receptors	10/1295	60/12046	0.105492	1	0.996833	Madd/Casp8ap2/Hmgb2/Faf1/Brca1/Dedd/Rnf34/Tnfaip3/Raf1/Moap1	10
GO:0003222	ventricular trabecula myocardium morphogenesis	3/1295	11/12046	0.106117	1	0.996833	Hey2/Hey1/Tgfbr1	3
GO:0006450	regulation of translational fidelity	3/1295	11/12046	0.106117	1	0.996833	Eif2s3y/Cdk5rap1/Rps5	3
GO:0016553	base conversion or substitution editing	3/1295	11/12046	0.106117	1	0.996833	Adad2/Adarb1/Adad1	3
GO:0031507	heterochromatin assembly	3/1295	11/12046	0.106117	1	0.996833	Cdkn2a/Hells/H3f3b	3
GO:0042759	long-chain fatty acid biosynthetic process	3/1295	11/12046	0.106117	1	0.996833	Acot7/Myo5a/Plp1	3
GO:0045059	positive thymic T cell selection	3/1295	11/12046	0.106117	1	0.996833	H2-DMa/Cd3e/Ptpn2	3
GO:0051152	positive regulation of smooth muscle cell differentiation	3/1295	11/12046	0.106117	1	0.996833	Kit/Smarcd3/Tmsb4x	3
GO:0060347	heart trabecula formation	3/1295	11/12046	0.106117	1	0.996833	Fkbp1a/Hey2/Adgrg6	3
GO:1900112	regulation of histone H3-K9 trimethylation	3/1295	11/12046	0.106117	1	0.996833	Lmna/Dmrtc2/Suv39h1	3
GO:1903332	regulation of protein folding	3/1295	11/12046	0.106117	1	0.996833	Hspa8/Pdia4/Pdcd5	3
GO:1903624	regulation of DNA catabolic process	3/1295	11/12046	0.106117	1	0.996833	Cdkn2a/Atm/Dffa	3
GO:1905288	vascular associated smooth muscle cell apoptotic process	3/1295	11/12046	0.106117	1	0.996833	Dnmt1/Mfn2/Pparg	3
GO:1905459	regulation of vascular associated smooth muscle cell apoptotic process	3/1295	11/12046	0.106117	1	0.996833	Dnmt1/Mfn2/Pparg	3
GO:0030705	cytoskeleton-dependent intracellular transport	22/1295	155/12046	0.106252	1	0.996833	Ift80/Madd/Ap3m1/Mapk8ip3/Bicdl1/Klc2/Hspa8/Hook1/Ift122/Ap3d1/Hspb11/Fmr1/Kif1b/Kif23/Ssna1/Ttc30a1/Rpgr/Wdr35/Spg11/Spast/Sun1/Myo5a	22
GO:0002381	immunoglobulin production involved in immunoglobulin mediated immune response	7/1295	38/12046	0.107331	1	0.996833	Atad5/Exo1/Nbn/Tfrc/Nsd2/Pms2/Mlh1	7
GO:0006986	response to unfolded protein	15/1295	99/12046	0.107757	1	0.996833	Calr/Canx/Hsp90aa1/Hspa8/Hspa2/Derl3/Manf/Atf6b/Hspa5/Dnajc3/Mfn2/Tmem129/Pdia6/Ptpn2/Tbl2	15
GO:0002639	positive regulation of immunoglobulin production	5/1295	24/12046	0.107922	1	0.996833	Atad5/Tfrc/Nsd2/Pms2/Mlh1	5
GO:0033522	histone H2A ubiquitination	5/1295	24/12046	0.107922	1	0.996833	Ddb2/Pcgf5/Rybp/Trim37/Scml2	5
GO:0034067	protein localization to Golgi apparatus	5/1295	24/12046	0.107922	1	0.996833	Gbf1/Gak/Gcc2/Arfrp1/Vps13d	5
GO:0071168	protein localization to chromatin	5/1295	24/12046	0.107922	1	0.996833	Ezh2/Mcm8/Esco2/Ruvbl2/Pphln1	5
GO:1903900	regulation of viral life cycle	16/1295	107/12046	0.108275	1	0.996833	Hspa8/Banf1/Adarb1/Kpna2/Fmr1/Fkbp6/Morc2a/Ppia/Nbn/Pcx/Ythdc2/Setdb1/Top2a/Vps4a/Stom/Mphosph8	16
GO:0032200	telomere organization	17/1295	115/12046	0.108468	1	0.996833	Ccne2/Lmna/Hsp90aa1/Mcrs1/Atr/Brca2/Ccne1/H3f3b/Cct3/Atm/Blm/Rad51/Nbn/Pcna/Rpa2/Wrap53/Tinf2	17
GO:0046661	male sex differentiation	17/1295	115/12046	0.108468	1	0.996833	Asb1/Kif18a/Hmgb2/Gata1/Hsd17b3/H3f3b/Brip1/Ago4/Bik/Tgfbr1/Rad21l/Nup210l/Tex15/Prdx4/Tmf1/Tex11/Tsx	17
GO:0000375	RNA splicing, via transesterification reactions	31/1295	230/12046	0.109534	1	0.996833	Cirbp/Dhx40/Mbnl3/Lsm3/Gm4064/Bud31/BC005624/Hspa8/Lmntd2/Esrp1/Hnrnpk/Cwf19l1/Dcps/Cwc15/Ddx17/Fmr1/Mettl14/Srsf3/Rbm4b/Snrnp70/Srsf2/Prpf40b/Snrnp200/Prpf3/Prpf19/Sart3/Phf5a/Rbmx2/Snrpe/Srsf7/Snu13	31
GO:0000377	RNA splicing, via transesterification reactions with bulged adenosine as nucleophile	31/1295	230/12046	0.109534	1	0.996833	Cirbp/Dhx40/Mbnl3/Lsm3/Gm4064/Bud31/BC005624/Hspa8/Lmntd2/Esrp1/Hnrnpk/Cwf19l1/Dcps/Cwc15/Ddx17/Fmr1/Mettl14/Srsf3/Rbm4b/Snrnp70/Srsf2/Prpf40b/Snrnp200/Prpf3/Prpf19/Sart3/Phf5a/Rbmx2/Snrpe/Srsf7/Snu13	31
GO:0000398	mRNA splicing, via spliceosome	31/1295	230/12046	0.109534	1	0.996833	Cirbp/Dhx40/Mbnl3/Lsm3/Gm4064/Bud31/BC005624/Hspa8/Lmntd2/Esrp1/Hnrnpk/Cwf19l1/Dcps/Cwc15/Ddx17/Fmr1/Mettl14/Srsf3/Rbm4b/Snrnp70/Srsf2/Prpf40b/Snrnp200/Prpf3/Prpf19/Sart3/Phf5a/Rbmx2/Snrpe/Srsf7/Snu13	31
GO:0006473	protein acetylation	23/1295	164/12046	0.110763	1	0.996833	Esco1/Dscc1/Iws1/Jade1/Mcrs1/Brca2/Chek1/Hdac1/Brca1/Brpf1/Hat1/Esco2/L3mbtl2/Dmap1/Taf10/Taf9/Pole4/Sgf29/Taf6l/Ruvbl2/Taf12/Rps6ka5/Mrgbp	23
GO:0016458	gene silencing	23/1295	164/12046	0.110763	1	0.996833	Dnmt1/Ddx4/Atad2/Mael/Ezh2/Gigyf2/Cdc45/Hells/H1f0/Hdac1/Ddx17/Hat1/Fmr1/Ago4/Fkbp6/Morc2a/Setdb1/Tdrkh/Suv39h1/Pparg/Pphln1/Mphosph8/Mov10l1	23
GO:0019079	viral genome replication	13/1295	84/12046	0.113128	1	0.996833	Hspa8/Banf1/Grk2/Adarb1/Fmr1/Fkbp6/Morc2a/Ppia/Ythdc2/Setdb1/Top2a/Stom/Mphosph8	13
GO:0031058	positive regulation of histone modification	13/1295	84/12046	0.113128	1	0.996833	Dnmt1/Lmna/BC004004/Dmrtc2/Brca1/Fmr1/L3mbtl2/Atm/Rnf20/Ruvbl2/Rps6ka5/Suv39h1/Sart3	13
GO:2001022	positive regulation of response to DNA damage stimulus	13/1295	84/12046	0.113128	1	0.996833	Cdkn2a/Ercc8/Atr/Brca1/Fmr1/Atm/Blm/Mtch2/Timeless/Nsmce4a/Pcna/Wrap53/Rpl26	13
GO:0071479	cellular response to ionizing radiation	10/1295	61/12046	0.114703	1	0.996833	Fignl1/Ect2/Atr/Ints7/Atm/Blm/Rad51/Rad51ap1/Rnf4/Rpl26	10
GO:0031503	protein-containing complex localization	30/1295	223/12046	0.11587	1	0.996833	Ift80/Alkbh5/Iws1/Efnb2/Ap2m1/Akap5/Ltv1/Cep72/Ift122/Ap3d1/Hspb11/Cacng5/Cep112/Nptx2/Nup85/Srsf3/Nmd3/Ssna1/Ttc30a1/Rpgr/Wdr35/Synj2bp/Nup107/Synj1/Nup133/Nup93/Vps35/Rae1/Ralgapb/Nxf2	30
GO:0008088	axo-dendritic transport	11/1295	69/12046	0.117735	1	0.996833	Madd/Ap3m1/Mapk8ip3/Klc2/Hspa8/Ap3d1/Fmr1/Kif1b/Spg11/Spast/Myo5a	11
GO:0043903	regulation of symbiosis, encompassing mutualism through parasitism	21/1295	149/12046	0.118636	1	0.996833	Hspa8/Banf1/Adarb1/Hdac1/Igf2r/Kpna2/Fmr1/Fkbp6/Morc2a/Ppia/Nbn/Pcx/Ythdc2/Setdb1/Top2a/Vps4a/Psmc3/Stom/Taf11/Rrp1b/Mphosph8	21
GO:0002637	regulation of immunoglobulin production	7/1295	39/12046	0.119354	1	0.996833	Atad5/Il13ra2/Tnfaip3/Tfrc/Nsd2/Pms2/Mlh1	7
GO:0018023	peptidyl-lysine trimethylation	7/1295	39/12046	0.119354	1	0.996833	Lmna/Kmt5c/Iws1/Dmrtc2/Etfbkmt/Setdb1/Suv39h1	7
GO:0043044	ATP-dependent chromatin remodeling	7/1295	39/12046	0.119354	1	0.996833	Dmap1/Ptma/Sycp3/Oip5/Smarce1/Mis18a/Nasp	7
GO:0098781	ncRNA transcription	7/1295	39/12046	0.119354	1	0.996833	Cdkn2a/Ell2/Dedd/Ncl/Topaz1/Taf1b/Sirt7	7
GO:0000028	ribosomal small subunit assembly	4/1295	18/12046	0.120176	1	0.996833	Rps14/Rps28/Rps5/Rps27	4
GO:0045922	negative regulation of fatty acid metabolic process	4/1295	18/12046	0.120176	1	0.996833	Dgat2/Brca1/Acadvl/Etfbkmt	4
GO:0051383	kinetochore organization	4/1295	18/12046	0.120176	1	0.996833	Cenpx/Smc4/Nuf2/Rnf4	4
GO:0045454	cell redox homeostasis	9/1295	54/12046	0.120572	1	0.996833	Ero1lb/Gclc/Pdia6/Pdia4/Tmx4/Txnrd3/Txndc16/Prdx1/Prdx4	9
GO:0018022	peptidyl-lysine methylation	15/1295	101/12046	0.122244	1	0.996833	Dnmt1/Lmna/Ezh2/Kmt5c/Iws1/Dmrtc2/Brca1/Ctcfl/Camkmt/Etfbkmt/Setdb1/Prdm9/Nsd2/Suv39h1/Setdb2	15
GO:1903432	regulation of TORC1 signaling	6/1295	32/12046	0.122541	1	0.996833	Kptn/Depdc5/Lars/Fnip1/Itfg2/Atm	6
GO:0006891	intra-Golgi vesicle-mediated transport	5/1295	25/12046	0.123604	1	0.996833	Cog6/Copb2/Cog3/Vti1b/Trappc3	5
GO:0010971	positive regulation of G2/M transition of mitotic cell cycle	5/1295	25/12046	0.123604	1	0.996833	Hspa2/Fbxo5/Cdc7/Dtl/Smarcd3	5
GO:1904029	regulation of cyclin-dependent protein kinase activity	11/1295	70/12046	0.126908	1	0.996833	Cdkn2a/Casp3/Ccne2/Fbxo7/Ccne1/Ccnb3/Blm/Cdk5rap1/Inca1/Tnfaip3/Spdya	11
GO:0045787	positive regulation of cell cycle	38/1295	293/12046	0.12716	1	0.996833	Hmgb1/Cdkn2a/Fen1/Meioc/Calr/Ezh2/BC004004/Ect2/Hspa2/Brca2/Atad5/Fbxo5/Chek1/Ccne1/Cdc7/Dazl/Cdc45/Becn1/Dtl/Brca1/Ankrd31/Larp7/Gpsm2/Kif23/Orc1/Ythdc2/Rps15a/Smarcd3/Nsfl1c/Prdm9/Rpl17/Smpd3/Topaz1/Spast/Mtbp/Zbtb17/Rpl26/Spdya	38
GO:0006352	DNA-templated transcription, initiation	13/1295	86/12046	0.129498	1	0.996833	Med6/Hey2/Gtf2e1/Gtf2f1/Taf10/Taf6/Taf6l/Taf12/Taf1b/Taf4b/Psmc3/Taf11/Taf7l	13
GO:1901989	positive regulation of cell cycle phase transition	13/1295	86/12046	0.129498	1	0.996833	Ezh2/Hspa2/Atad5/Fbxo5/Ccne1/Cdc7/Cdc45/Dtl/Larp7/Smarcd3/Rpl17/Topaz1/Mtbp	13
GO:1902806	regulation of cell cycle G1/S phase transition	16/1295	110/12046	0.129545	1	0.996833	Cirbp/Atp2b4/Ezh2/Fbxo7/Jade1/Ccne1/Gigyf2/Cdk2ap2/Cdc45/Larp7/E2f1/Rpl17/Senp2/Rpa2/Mtbp/Rpl26	16
GO:0051225	spindle assembly	14/1295	94/12046	0.129906	1	0.996833	Ccdc155/Haus5/Kif11/Haus2/Fbxo5/Kif4/Haus8/Haus6/Gpsm2/Kif23/Tpx2/Rnf4/Tubgcp2/Mlh1	14
GO:0002643	regulation of tolerance induction	3/1295	12/12046	0.130665	1	0.996833	Hmgb1/Cd3e/Phlpp1	3
GO:0003198	epithelial to mesenchymal transition involved in endocardial cushion formation	3/1295	12/12046	0.130665	1	0.996833	Heyl/Hey1/Tgfbr1	3
GO:0010885	regulation of cholesterol storage	3/1295	12/12046	0.130665	1	0.996833	Cd36/Ttc39b/Pparg	3
GO:0045836	positive regulation of meiotic nuclear division	3/1295	12/12046	0.130665	1	0.996833	Fbxo5/Dazl/Prdm9	3
GO:0046831	regulation of RNA export from nucleus	3/1295	12/12046	0.130665	1	0.996833	Iws1/Rbm27/Nup153	3
GO:1902165	regulation of intrinsic apoptotic signaling pathway in response to DNA damage by p53 class mediator	3/1295	12/12046	0.130665	1	0.996833	Hnrnpk/Atad5/Rpl26	3
GO:1903829	positive regulation of cellular protein localization	32/1295	243/12046	0.131449	1	0.996833	Cenpq/Cep290/Cdkn2a/Jup/Lrig2/Fbxw7/Cemip/Hnrnpk/F2/Akap5/Mcrs1/Ect2/Chp2/Epb41l2/Bcap31/Cct3/C2cd5/Ipo5/Dmap1/Cyld/Gpsm2/Emd/Oaz1/Nmd3/Rtn4/Synj2bp/Pdcd5/Stom/Tcaf2/Wrap53/Myo5a/Oaz2	32
GO:0015909	long-chain fatty acid transport	7/1295	40/12046	0.132039	1	0.996833	Acsl1/Cd36/Fabp4/Slc27a2/Slc27a4/Pparg/Nmb	7
GO:0048066	developmental pigmentation	7/1295	40/12046	0.132039	1	0.996833	Enpp1/Ap1m1/Ap3d1/Cited1/Kit/Ap1g1/Myo5a	7
GO:0051100	negative regulation of binding	19/1295	135/12046	0.133859	1	0.996833	Cdkn2a/Fbxw7/Btaf1/Eif2s1/Hnrnpk/Hey2/Lrpap1/Crtac1/Id1/Gata1/Hey1/Larp7/E2f1/Gtf2f1/Stmn1/Tex14/Senp2/Ruvbl2/Ybx2	19
GO:0000002	mitochondrial genome maintenance	6/1295	33/12046	0.136954	1	0.996833	Chchd4/Twnk/Primpol/Mgme1/Top3a/Mrpl17	6
GO:0044848	biological phase	6/1295	33/12046	0.136954	1	0.996833	D1Pas1/Mei1/Syce1/Topaz1/Myo5a/Mlh1	6
GO:0045732	positive regulation of protein catabolic process	24/1295	177/12046	0.138039	1	0.996833	Ankib1/Atg4b/Fbxw7/Hsp90aa1/Faf1/Bcap31/Dtl/Bbs7/Fmr1/Gclc/Arih2/Oaz1/Wwp1/Tnfaip3/Rnf19b/Nsf/Uqcc2/Sec22b/Vps35/Smurf2/Ptk2/Tiparp/Sgsm3/Oaz2	24
GO:1902369	negative regulation of RNA catabolic process	8/1295	48/12046	0.138287	1	0.996833	Cirbp/Meioc/Dazl/Boll/Fmr1/E2f1/Nbas/Ybx2	8
GO:0045948	positive regulation of translational initiation	4/1295	19/12046	0.139963	1	0.996833	Dazl/Boll/Dnajc3/Ythdf2	4
GO:0070168	negative regulation of biomineral tissue development	4/1295	19/12046	0.139963	1	0.996833	Enpp1/Hey2/Gata1/Hey1	4
GO:0051150	regulation of smooth muscle cell differentiation	5/1295	26/12046	0.14027	1	0.996833	Dnmt1/Kit/Smarcd3/Rbpms2/Tmsb4x	5
GO:0061003	positive regulation of dendritic spine morphogenesis	5/1295	26/12046	0.14027	1	0.996833	Baiap2/Caprin2/Mfn1/Xlr4b/Xlr3b	5
GO:0061384	heart trabecula morphogenesis	5/1295	26/12046	0.14027	1	0.996833	Fkbp1a/Hey2/Adgrg6/Hey1/Tgfbr1	5
GO:0070198	protein localization to chromosome, telomeric region	5/1295	26/12046	0.14027	1	0.996833	Atr/Brca2/Cct3/Wrap53/Tinf2	5
GO:0035966	response to topologically incorrect protein	17/1295	120/12046	0.143738	1	0.996833	Calr/Canx/Hsp90aa1/Hspa8/Hspa2/Derl3/Manf/Dnajc18/Atf6b/Hspa5/Dnajc3/Mfn2/Tmem129/Pdia6/Sdf2l1/Ptpn2/Tbl2	17
GO:2001251	negative regulation of chromosome organization	17/1295	120/12046	0.143738	1	0.996833	Dnmt1/Atad2/Mcrs1/Fbxo5/H1f0/Bub1/H3f3b/Brca1/Mad1l1/L3mbtl2/Atm/Kdm5a/Nbn/Tex14/Top2a/Mtbp/Tinf2	17
GO:1900182	positive regulation of protein localization to nucleus	10/1295	64/12046	0.144919	1	0.996833	Cdkn2a/Jup/F2/Akap5/Mcrs1/Ect2/Chp2/Ipo5/Dmap1/Nmd3	10
GO:1904591	positive regulation of protein import	7/1295	41/12046	0.145362	1	0.996833	Jup/Akap5/Ect2/Chp2/Ipo5/Dmap1/Pdcd5	7
GO:0002377	immunoglobulin production	11/1295	72/12046	0.146388	1	0.996833	Atad5/Exo1/Atm/Il13ra2/Nbn/Tnfaip3/Tfrc/Nsd2/Polb/Pms2/Mlh1	11
GO:0042149	cellular response to glucose starvation	6/1295	34/12046	0.152118	1	0.996833	Cpeb4/Kptn/Itfg2/Becn1/Hspa5/Tbl2	6
GO:0048806	genitalia development	6/1295	34/12046	0.152118	1	0.996833	Dnajc19/Asb1/Hsd17b3/Tex15/Stra6/Ncoa3	6
GO:0140014	mitotic nuclear division	30/1295	230/12046	0.152477	1	0.996833	Dscc1/Kif11/Fbxo5/Kif18a/Chek1/Becn1/Cdk11b/Bub1/Kif4/Mad1l1/Atm/Cep85/Dsn1/Kif23/Tacc3/Smc4/Nsfl1c/Mki67/Tex14/Smpd3/Ube2s/Nuf2/Pds5a/Vps4a/Ncapg/Spast/Mtbp/Tpx2/Sirt7/Ncaph2	30
GO:0000723	telomere maintenance	16/1295	113/12046	0.153045	1	0.996833	Ccne2/Lmna/Hsp90aa1/Mcrs1/Atr/Brca2/Ccne1/Cct3/Atm/Blm/Rad51/Nbn/Pcna/Rpa2/Wrap53/Tinf2	16
GO:0000070	mitotic sister chromatid segregation	19/1295	138/12046	0.155323	1	0.996833	Dscc1/Fbxo5/Kif18a/Becn1/Bub1/Kif4/Mad1l1/Atm/Dsn1/Kif23/Tacc3/Smc4/Tex14/Nuf2/Pds5a/Vps4a/Ncapg/Mtbp/Ncaph2	19
GO:0000209	protein polyubiquitination	22/1295	163/12046	0.155464	1	0.996833	Ddb2/Cdkn2a/Ankib1/Ercc8/Gps2/Dtl/Brca1/Arih2/Rnf34/Tmem129/Wwp1/Ttc3/Rnf20/Tnfaip3/Rnf19b/Ube2s/Ube2t/Rnf4/Prpf19/Smurf2/Ube2e3/Ube2cbp	22
GO:2000045	regulation of G1/S transition of mitotic cell cycle	14/1295	97/12046	0.155564	1	0.996833	Ezh2/Fbxo7/Jade1/Ccne1/Gigyf2/Cdk2ap2/Cdc45/Larp7/E2f1/Rpl17/Senp2/Rpa2/Mtbp/Rpl26	14
GO:0035821	modification of morphology or physiology of other organism	11/1295	73/12046	0.156681	1	0.996833	Hspa8/F2/Hdac1/Igf2r/Fmr1/Pcx/Ythdc2/Psmc3/Stom/Taf11/Rrp1b	11
GO:0000963	mitochondrial RNA processing	3/1295	13/12046	0.15696	1	0.996833	Elac2/Cdk5rap1/Trmt5	3
GO:0002467	germinal center formation	3/1295	13/12046	0.15696	1	0.996833	H2-DMa/Tnfaip3/Unc13d	3
GO:0015693	magnesium ion transport	3/1295	13/12046	0.15696	1	0.996833	Cnnm2/Cnnm4/Mmgt1	3
GO:0030539	male genitalia development	3/1295	13/12046	0.15696	1	0.996833	Asb1/Hsd17b3/Tex15	3
GO:0030889	negative regulation of B cell proliferation	3/1295	13/12046	0.15696	1	0.996833	Cdkn2a/Casp3/Atm	3
GO:0033127	regulation of histone phosphorylation	3/1295	13/12046	0.15696	1	0.996833	Fmr1/Atm/Rps6ka5	3
GO:0034393	positive regulation of smooth muscle cell apoptotic process	3/1295	13/12046	0.15696	1	0.996833	Cdkn2a/Mfn2/Pparg	3
GO:0042994	cytoplasmic sequestering of transcription factor	3/1295	13/12046	0.15696	1	0.996833	Faf1/Tacc3/Nfkbib	3
GO:0048308	organelle inheritance	3/1295	13/12046	0.15696	1	0.996833	Gbf1/Stk25/Vrk1	3
GO:0048313	Golgi inheritance	3/1295	13/12046	0.15696	1	0.996833	Gbf1/Stk25/Vrk1	3
GO:0051315	attachment of mitotic spindle microtubules to kinetochore	3/1295	13/12046	0.15696	1	0.996833	Becn1/Mad1l1/Nuf2	3
GO:2001212	regulation of vasculogenesis	3/1295	13/12046	0.15696	1	0.996833	Hey2/Hey1/Rtn4	3
GO:0009303	rRNA transcription	5/1295	27/12046	0.157852	1	0.996833	Cdkn2a/Dedd/Ncl/Taf1b/Sirt7	5
GO:0097193	intrinsic apoptotic signaling pathway	32/1295	248/12046	0.157873	1	0.996833	Eaf2/Casp3/Fbxw7/Mael/Fignl1/Hnrnpk/Brca2/Atad5/Hells/Diablo/Becn1/Bcap31/Hdac1/Bub1/Brca1/Atm/Cyld/E2f1/Nbn/Stk25/Taf6/Mtch2/Perp/Selenok/Usp47/Polb/Ptpn2/Rpl26/Tmem117/Moap1/Trap1/Mlh1	32
GO:0006303	double-strand break repair via nonhomologous end joining	7/1295	42/12046	0.159294	1	0.996833	Lig1/Nhej1/Nsd2/Polb/Prpf19/Wrap53/Mlh1	7
GO:0006378	mRNA polyadenylation	7/1295	42/12046	0.159294	1	0.996833	Cpsf7/Cstf2/Cpeb1/Papolb/Rnf20/Nelfe/Papolg	7
GO:0034121	regulation of toll-like receptor signaling pathway	7/1295	42/12046	0.159294	1	0.996833	Hmgb1/Cd36/Gps2/Lrrc14/Tnfaip3/Rtn4/Smpdl3b	7
GO:0043631	RNA polyadenylation	7/1295	42/12046	0.159294	1	0.996833	Cpsf7/Cstf2/Cpeb1/Papolb/Rnf20/Nelfe/Papolg	7
GO:0051098	regulation of binding	40/1295	317/12046	0.15936	1	0.996833	Cdkn2a/Fbxw7/Eif3c/Btaf1/Fkbp1a/Eif2s1/Add2/Cd36/Hnrnpk/Hey2/Atr/Lrpap1/Crtac1/Hopx/Hmgb2/Id1/Gata1/H1f0/Hey1/Fmr1/Larp7/Blm/Cyld/Caprin2/E2f1/Gtf2f1/Taf10/Tgfbr1/Nme1/Smarcd3/Nmd3/Stmn1/Tex14/Senp2/Zbtb7c/Ruvbl2/S100a10/Plcl2/Pparg/Ybx2	40
GO:0003299	muscle hypertrophy in response to stress	4/1295	20/12046	0.160939	1	0.996833	Atp2b4/Lmna/Ezh2/Hey2	4
GO:0014887	cardiac muscle adaptation	4/1295	20/12046	0.160939	1	0.996833	Atp2b4/Lmna/Ezh2/Hey2	4
GO:0014898	cardiac muscle hypertrophy in response to stress	4/1295	20/12046	0.160939	1	0.996833	Atp2b4/Lmna/Ezh2/Hey2	4
GO:0043921	modulation by host of viral transcription	4/1295	20/12046	0.160939	1	0.996833	Hdac1/Psmc3/Taf11/Rrp1b	4
GO:0052312	modulation of transcription in other organism involved in symbiotic interaction	4/1295	20/12046	0.160939	1	0.996833	Hdac1/Psmc3/Taf11/Rrp1b	4
GO:0052472	modulation by host of symbiont transcription	4/1295	20/12046	0.160939	1	0.996833	Hdac1/Psmc3/Taf11/Rrp1b	4
GO:0070199	establishment of protein localization to chromosome	4/1295	20/12046	0.160939	1	0.996833	Brca2/Cct3/Ruvbl2/Wrap53	4
GO:0070828	heterochromatin organization	4/1295	20/12046	0.160939	1	0.996833	Cdkn2a/Hells/H3f3b/Wdhd1	4
GO:1990823	response to leukemia inhibitory factor	15/1295	106/12046	0.163117	1	0.996833	Chchd4/Elavl2/Hells/Ncl/Srsf3/Sycp3/Tex14/Rnf138/Phc1/Tfrc/Wdr35/Nol8/Sbno2/Srsf7/Piga	15
GO:1990830	cellular response to leukemia inhibitory factor	15/1295	106/12046	0.163117	1	0.996833	Chchd4/Elavl2/Hells/Ncl/Srsf3/Sycp3/Tex14/Rnf138/Phc1/Tfrc/Wdr35/Nol8/Sbno2/Srsf7/Piga	15
GO:0003208	cardiac ventricle morphogenesis	8/1295	50/12046	0.163589	1	0.996833	Fkbp1a/Hey2/Heyl/Ly6e/Hey1/Tgfbr1/Smarcd3/Rnls	8
GO:0009416	response to light stimulus	28/1295	215/12046	0.164291	1	0.996833	Ddb2/Cirbp/Casp3/Fbxw7/Eif2s1/Ercc8/Atr/Brca2/Chek1/Dtl/Fmr1/Kit/Rev1/Pold3/Primpol/Pde6d/Rbm4b/Per3/Rpgr/Ruvbl2/Pcna/Usp47/Rad18/Pold1/Opn3/Pparg/Rpl26/Tipin	28
GO:0008584	male gonad development	14/1295	98/12046	0.164671	1	0.996833	Kif18a/Hmgb2/Gata1/H3f3b/Brip1/Ago4/Bik/Tgfbr1/Rad21l/Nup210l/Prdx4/Tmf1/Tex11/Tsx	14
GO:0034968	histone lysine methylation	13/1295	90/12046	0.165956	1	0.996833	Dnmt1/Lmna/Ezh2/Kmt5c/Iws1/Dmrtc2/Brca1/Ctcfl/Setdb1/Prdm9/Nsd2/Suv39h1/Setdb2	13
GO:0015908	fatty acid transport	9/1295	58/12046	0.165997	1	0.996833	Acsl1/Erfe/Cd36/Fabp4/Slc27a2/Slc27a4/Pparg/Slc25a17/Nmb	9
GO:0031060	regulation of histone methylation	9/1295	58/12046	0.165997	1	0.996833	Dnmt1/Lmna/Iws1/Dmrtc2/Brca1/Ctcfl/L3mbtl2/Rnf20/Suv39h1	9
GO:0006304	DNA modification	12/1295	82/12046	0.166883	1	0.996833	Dnmt1/Ddx4/Mael/Ezh2/Hells/Brca1/Ctcfl/Fkbp6/Mis18a/Tdrkh/Mphosph8/Mov10l1	12
GO:0032259	methylation	36/1295	284/12046	0.167087	1	0.996833	Dnmt1/Ddx4/Icmt/Mael/Lmna/Ezh2/Kmt5c/Iws1/Etf1/Dmrtc2/Hells/Coq5/Brca1/Ctcfl/L3mbtl2/Camkmt/Fkbp6/Etfbkmt/Mettl14/Setdb1/Mrm1/Prdm9/Rnf20/Smyd4/Trmt5/Tfb1m/Mis18a/Nsd2/Tdrkh/Trmo/Suv39h1/Setdb2/Mphosph8/Mrm3/Nsun5/Mov10l1	36
GO:0034243	regulation of transcription elongation from RNA polymerase II promoter	6/1295	35/12046	0.167989	1	0.996833	Cdk12/Ezh2/Ell2/Gtf2f1/Supt16/Nelfe	6
GO:2000677	regulation of transcription regulatory region DNA binding	6/1295	35/12046	0.167989	1	0.996833	Fbxw7/Hey2/Gata1/H1f0/Hey1/Zbtb7c	6
GO:0001676	long-chain fatty acid metabolic process	7/1295	43/12046	0.173805	1	0.996833	Acsl1/Acot7/Cd36/Slc27a2/Slc27a4/Myo5a/Plp1	7
GO:0016574	histone ubiquitination	7/1295	43/12046	0.173805	1	0.996833	Ddb2/Pcgf5/Rybp/Trim37/Rnf20/Phc1/Scml2	7
GO:0046546	development of primary male sexual characteristics	14/1295	99/12046	0.174045	1	0.996833	Kif18a/Hmgb2/Gata1/H3f3b/Brip1/Ago4/Bik/Tgfbr1/Rad21l/Nup210l/Prdx4/Tmf1/Tex11/Tsx	14
GO:0015718	monocarboxylic acid transport	13/1295	91/12046	0.175809	1	0.996833	Acsl1/Erfe/Cd36/Fabp4/Slc10a6/Slco1c1/Slco1a5/Slc27a2/Slc27a4/Pparg/Slc25a17/Stra6/Nmb	13
GO:0061458	reproductive system development	41/1295	329/12046	0.176271	1	0.996833	Eaf2/Dnajc19/Asb1/Hnrnpk/Hey2/Brca2/Grk2/Kif18a/Hmgb2/Gata1/Hsd17b3/H3f3b/Cited1/Hey1/Dmc1/Dedd/Kit/Brip1/Atm/Ago4/Bik/Tgfbr1/Spint1/Zfp830/Rad21l/Senp2/Spata22/Nup107/Nup210l/Slc22a5/Pparg/Tex15/Msh4/Tiparp/Prdx4/Tmf1/Tex11/Tsx/Stra6/Zfx/Ncoa3	41
GO:0032781	positive regulation of ATPase activity	5/1295	28/12046	0.176277	1	0.996833	Dnajc9/Hspa2/Atp1b1/Dnajb1/Dnajb11	5
GO:0042026	protein refolding	5/1295	28/12046	0.176277	1	0.996833	Hsp90aa1/Hspa8/Hspa2/Hspa5/Ppia	5
GO:0050871	positive regulation of B cell activation	8/1295	51/12046	0.176988	1	0.996833	Cd320/Atad5/Atp11c/Tfrc/Nsd2/Tnip2/Pms2/Mlh1	8
GO:1903827	regulation of cellular protein localization	53/1295	434/12046	0.177361	1	0.996833	Cenpq/Cep290/Cdkn2a/Jup/Lrig2/Ccne2/Fbxw7/Chchd4/Icmt/Gbf1/Lmna/Hsp90aa1/Cd36/Cemip/Gpc2/Iws1/Hnrnpk/Ap2m1/F2/Akap5/Mcrs1/Ect2/Cep72/Derl3/Gcc2/Ccne1/Chp2/Epb41l2/Bcap31/Cct3/C2cd5/Ipo5/Dmap1/Cyld/Cript/Gpsm2/Emd/Oaz1/Nmd3/Tax1bp3/Nsfl1c/Vti1b/Rtn4/Synj2bp/Pdcd5/Vps4a/Vps35/Stom/Tcaf2/Wrap53/Myo5a/Ralgapb/Oaz2	53
GO:0034620	cellular response to unfolded protein	11/1295	75/12046	0.178318	1	0.996833	Calr/Canx/Hspa8/Hspa2/Derl3/Atf6b/Hspa5/Dnajc3/Pdia6/Ptpn2/Tbl2	11
GO:0030968	endoplasmic reticulum unfolded protein response	9/1295	59/12046	0.178466	1	0.996833	Calr/Canx/Derl3/Atf6b/Hspa5/Dnajc3/Pdia6/Ptpn2/Tbl2	9
GO:0032088	negative regulation of NF-kappaB transcription factor activity	9/1295	59/12046	0.178466	1	0.996833	Cdkn2a/Chuk/Faf1/Irak2/Cyld/Lrrc14/Trim37/Tnfaip3/Nfkbib	9
GO:0043368	positive T cell selection	4/1295	21/12046	0.182967	1	0.996833	H2-DMa/Cyld/Cd3e/Ptpn2	4
GO:0043951	negative regulation of cAMP-mediated signaling	4/1295	21/12046	0.182967	1	0.996833	Atp2b4/Grk2/Pde10a/Pde3b	4
GO:0070741	response to interleukin-6	4/1295	21/12046	0.182967	1	0.996833	Entpd2/Cited1/Ptpn2/Sbno2	4
GO:0072574	hepatocyte proliferation	4/1295	21/12046	0.182967	1	0.996833	Cdkn2a/Mki67/Tnfaip3/Rtn4	4
GO:0072575	epithelial cell proliferation involved in liver morphogenesis	4/1295	21/12046	0.182967	1	0.996833	Cdkn2a/Mki67/Tnfaip3/Rtn4	4
GO:1901798	positive regulation of signal transduction by p53 class mediator	4/1295	21/12046	0.182967	1	0.996833	Cdkn2a/Atr/Atm/Rpl26	4
GO:0022618	ribonucleoprotein complex assembly	26/1295	201/12046	0.184001	1	0.996833	Cirbp/Eif2s3y/Lsm3/Eif2s1/Hsp90aa1/Cpsf7/Atr/Eif5/Atm/Ago4/Rps14/Taf9/Ruvbl2/Rps28/Snrnp200/Rps5/Prpf3/Pih1d2/Patl2/Rpl23a/Rps27/Prpf19/Sart3/Rpl12/Snrpe/Snu13	26
GO:0044743	protein transmembrane import into intracellular organelle	6/1295	36/12046	0.184518	1	0.996833	Dnajc19/Chchd4/Pex7/Timm50/Timm17b/Timm29	6
GO:0048255	mRNA stabilization	6/1295	36/12046	0.184518	1	0.996833	Cirbp/Meioc/Dazl/Boll/E2f1/Ybx2	6
GO:0006264	mitochondrial DNA replication	3/1295	14/12046	0.1847	1	0.996833	Twnk/Primpol/Mgme1	3
GO:0006595	polyamine metabolic process	3/1295	14/12046	0.1847	1	0.996833	Dhps/Oaz1/Oaz2	3
GO:0006978	DNA damage response, signal transduction by p53 class mediator resulting in transcription of p21 class mediator	3/1295	14/12046	0.1847	1	0.996833	Brca2/Rps6ka6/Rpl26	3
GO:0010878	cholesterol storage	3/1295	14/12046	0.1847	1	0.996833	Cd36/Ttc39b/Pparg	3
GO:0032239	regulation of nucleobase-containing compound transport	3/1295	14/12046	0.1847	1	0.996833	Iws1/Rbm27/Nup153	3
GO:0042772	DNA damage response, signal transduction resulting in transcription	3/1295	14/12046	0.1847	1	0.996833	Brca2/Rps6ka6/Rpl26	3
GO:0048520	positive regulation of behavior	3/1295	14/12046	0.1847	1	0.996833	Nr2c2/Vps35/Stra6	3
GO:0050995	negative regulation of lipid catabolic process	3/1295	14/12046	0.1847	1	0.996833	Bscl2/Etfbkmt/Pde3b	3
GO:0055089	fatty acid homeostasis	3/1295	14/12046	0.1847	1	0.996833	Dgat2/Dgat1/Pold1	3
GO:1903423	positive regulation of synaptic vesicle recycling	3/1295	14/12046	0.1847	1	0.996833	Ap2m1/Synj1/Ppp3cc	3
GO:0008089	anterograde axonal transport	7/1295	44/12046	0.188859	1	0.996833	Madd/Ap3m1/Mapk8ip3/Ap3d1/Fmr1/Kif1b/Spast	7
GO:0042073	intraciliary transport	7/1295	44/12046	0.188859	1	0.996833	Ift80/Ift122/Hspb11/Ssna1/Ttc30a1/Rpgr/Wdr35	7
GO:0000381	regulation of alternative mRNA splicing, via spliceosome	8/1295	52/12046	0.190852	1	0.996833	Mbnl3/Ddx17/Fmr1/Srsf3/Rbm4b/Srsf2/Sart3/Srsf7	8
GO:0006661	phosphatidylinositol biosynthetic process	8/1295	52/12046	0.190852	1	0.996833	Gpaa1/Pik3c2a/Pigs/Pigp/Pigu/Pip5k1a/Pigf/Piga	8
GO:0030317	flagellated sperm motility	8/1295	52/12046	0.190852	1	0.996833	Ddx4/Atp2b4/Ly6k/AU040320/Tex101/Tmf1/Spef2/Taf7l	8
GO:0051145	smooth muscle cell differentiation	8/1295	52/12046	0.190852	1	0.996833	Dnmt1/Hey2/Hey1/Kit/Smarcd3/Npnt/Rbpms2/Tmsb4x	8
GO:0097722	sperm motility	8/1295	52/12046	0.190852	1	0.996833	Ddx4/Atp2b4/Ly6k/AU040320/Tex101/Tmf1/Spef2/Taf7l	8
GO:0014015	positive regulation of gliogenesis	9/1295	60/12046	0.191344	1	0.996833	Hdac1/E2f1/Spint1/Rtn4/Synj1/Trf/Pparg/Prpf19/Ptk2	9
GO:0032526	response to retinoic acid	9/1295	60/12046	0.191344	1	0.996833	Brinp1/Igf2r/Atm/Aldh1a2/Rhox13/Phc1/Synj1/Pparg/Slc10a3	9
GO:0002279	mast cell activation involved in immune response	5/1295	29/12046	0.195465	1	0.996833	D6Wsu163e/Kit/Il13ra2/Stxbp2/Unc13d	5
GO:0002448	mast cell mediated immunity	5/1295	29/12046	0.195465	1	0.996833	D6Wsu163e/Kit/Il13ra2/Stxbp2/Unc13d	5
GO:0043303	mast cell degranulation	5/1295	29/12046	0.195465	1	0.996833	D6Wsu163e/Kit/Il13ra2/Stxbp2/Unc13d	5
GO:0045058	T cell selection	5/1295	29/12046	0.195465	1	0.996833	H2-DMa/Jag2/Cyld/Cd3e/Ptpn2	5
GO:0001701	in utero embryonic development	50/1295	412/12046	0.197987	1	0.996833	Dll3/Ccnb1ip1/Arhgdig/Gins1/Chtop/Mapk8ip3/Icmt/Klf1/Hormad1/Hey2/Eif4e2/Matr3/Brca2/Chek1/Cpt2/Hopx/Gata1/Ly6e/Cdk11b/Atp1b1/Cited1/Hey1/Jag2/Kdm6a/Asf1b/1700067K01Rik/Mfn2/Nbn/Tgfbr1/Spint1/Setdb1/Rbbp8/Zfp830/Ssr2/Senp2/Ppp4r4/Rtn4/Smg9/Pemt/Rcn1/Ncapg2/Txnrd3/Psmc3/Nasp/Suv39h1/Polb/Prpf19/Npat/Smpd4/Ncoa3	50
GO:0030183	B cell differentiation	12/1295	85/12046	0.198943	1	0.996833	Fnip1/Itfg2/Gps2/Atp11c/Gon4l/Kit/Atm/Cyld/Nhej1/Tnfaip3/Plcl2/Ptpn2	12
GO:0038202	TORC1 signaling	6/1295	37/12046	0.201653	1	0.996833	Kptn/Depdc5/Lars/Fnip1/Itfg2/Atm	6
GO:0042307	positive regulation of protein import into nucleus	6/1295	37/12046	0.201653	1	0.996833	Jup/Akap5/Ect2/Chp2/Ipo5/Dmap1	6
GO:0045620	negative regulation of lymphocyte differentiation	6/1295	37/12046	0.201653	1	0.996833	Cdkn2a/Fbxo7/Cyld/Tmem131l/Ptpn2/Nrarp	6
GO:0048608	reproductive structure development	40/1295	325/12046	0.201758	1	0.996833	Eaf2/Dnajc19/Asb1/Hnrnpk/Hey2/Brca2/Grk2/Kif18a/Hmgb2/Gata1/Hsd17b3/H3f3b/Cited1/Hey1/Dmc1/Dedd/Kit/Brip1/Atm/Ago4/Bik/Tgfbr1/Spint1/Zfp830/Rad21l/Senp2/Nup107/Nup210l/Slc22a5/Pparg/Tex15/Msh4/Tiparp/Prdx4/Tmf1/Tex11/Tsx/Stra6/Zfx/Ncoa3	40
GO:0008593	regulation of Notch signaling pathway	9/1295	61/12046	0.204609	1	0.996833	Dll3/Hey2/Egfl7/Hey1/Jag2/Kit/Synj2bp/Slc35c2/Nrarp	9
GO:0001541	ovarian follicle development	8/1295	53/12046	0.205154	1	0.996833	Hnrnpk/Grk2/Dmc1/Kit/Atm/Zfp830/Msh4/Zfx	8
GO:0000470	maturation of LSU-rRNA	4/1295	22/12046	0.205908	1	0.996833	Rpl7a/Rpl10a/Urb1/Snu13	4
GO:0030318	melanocyte differentiation	4/1295	22/12046	0.205908	1	0.996833	Enpp1/Cited1/Kit/Myo5a	4
GO:0033006	regulation of mast cell activation involved in immune response	4/1295	22/12046	0.205908	1	0.996833	D6Wsu163e/Il13ra2/Stxbp2/Unc13d	4
GO:0034122	negative regulation of toll-like receptor signaling pathway	4/1295	22/12046	0.205908	1	0.996833	Gps2/Lrrc14/Tnfaip3/Smpdl3b	4
GO:0034381	plasma lipoprotein particle clearance	4/1295	22/12046	0.205908	1	0.996833	Cd36/Hnrnpk/Lrpap1/Dgat2	4
GO:0043304	regulation of mast cell degranulation	4/1295	22/12046	0.205908	1	0.996833	D6Wsu163e/Il13ra2/Stxbp2/Unc13d	4
GO:0046685	response to arsenic-containing substance	4/1295	22/12046	0.205908	1	0.996833	Cpeb2/Gclc/Mknk2/Rnf4	4
GO:0043487	regulation of RNA stability	13/1295	94/12046	0.207008	1	0.996833	Cirbp/Meioc/Alkbh5/Gigyf2/Dazl/Boll/Elavl4/Fmr1/Dxo/E2f1/Mettl14/Ythdf2/Ybx2	13
GO:0033157	regulation of intracellular protein transport	23/1295	179/12046	0.210797	1	0.996833	Cep290/Cdkn2a/Jup/Fbxw7/Chchd4/Cd36/Cemip/Iws1/Akap5/Ect2/Derl3/Gcc2/Chp2/Bcap31/C2cd5/Ipo5/Dmap1/Emd/Oaz1/Pdcd5/Stom/Tcaf2/Oaz2	23
GO:1903313	positive regulation of mRNA metabolic process	11/1295	78/12046	0.213217	1	0.996833	Cirbp/Gm4064/Hspa8/Lmntd2/Adarb1/Gigyf2/Mettl14/Cpeb1/Ythdf2/Snrnp70/Prpf19	11
GO:0001675	acrosome assembly	3/1295	15/12046	0.213587	1	0.996833	Ccdc136/AU040320/Tmf1	3
GO:0007076	mitotic chromosome condensation	3/1295	15/12046	0.213587	1	0.996833	Smc4/Ncapg/Ncaph2	3
GO:0007413	axonal fasciculation	3/1295	15/12046	0.213587	1	0.996833	Casp3/Crtac1/Rtn4	3
GO:0016486	peptide hormone processing	3/1295	15/12046	0.213587	1	0.996833	Ero1lb/Scg5/Pcsk6	3
GO:0019430	removal of superoxide radicals	3/1295	15/12046	0.213587	1	0.996833	Cd36/Dhfr/Prdx1	3
GO:0033599	regulation of mammary gland epithelial cell proliferation	3/1295	15/12046	0.213587	1	0.996833	Cdkn2a/Brca2/Rtn4	3
GO:0034383	low-density lipoprotein particle clearance	3/1295	15/12046	0.213587	1	0.996833	Cd36/Hnrnpk/Dgat2	3
GO:0042790	nucleolar large rRNA transcription by RNA polymerase I	3/1295	15/12046	0.213587	1	0.996833	Dedd/Ncl/Taf1b	3
GO:0070200	establishment of protein localization to telomere	3/1295	15/12046	0.213587	1	0.996833	Brca2/Cct3/Wrap53	3
GO:0098760	response to interleukin-7	3/1295	15/12046	0.213587	1	0.996833	Hmgb1/Hnrnph1/Stip1	3
GO:0098761	cellular response to interleukin-7	3/1295	15/12046	0.213587	1	0.996833	Hmgb1/Hnrnph1/Stip1	3
GO:0106030	neuron projection fasciculation	3/1295	15/12046	0.213587	1	0.996833	Casp3/Crtac1/Rtn4	3
GO:1900120	regulation of receptor binding	3/1295	15/12046	0.213587	1	0.996833	Crtac1/Ruvbl2/Plcl2	3
GO:1902570	protein localization to nucleolus	3/1295	15/12046	0.213587	1	0.996833	Mcrs1/Nmd3/Nol8	3
GO:1903358	regulation of Golgi organization	3/1295	15/12046	0.213587	1	0.996833	Ehd3/Pde4dip/Stx18	3
GO:1990000	amyloid fibril formation	3/1295	15/12046	0.213587	1	0.996833	Cdkn2a/Fkbp1a/Cd36	3
GO:2000345	regulation of hepatocyte proliferation	3/1295	15/12046	0.213587	1	0.996833	Cdkn2a/Tnfaip3/Rtn4	3
GO:0006471	protein ADP-ribosylation	5/1295	30/12046	0.215334	1	0.996833	Art3/Parp12/Trim23/Tiparp/Tinf2	5
GO:0046320	regulation of fatty acid oxidation	5/1295	30/12046	0.215334	1	0.996833	Dgat2/Dgat1/Acadvl/Etfbkmt/Pparg	5
GO:0051642	centrosome localization	5/1295	30/12046	0.215334	1	0.996833	Ints13/Cep83/Gpsm2/Sun1/Plxna2	5
GO:0031623	receptor internalization	13/1295	95/12046	0.21792	1	0.996833	Gtf2h2/Cd36/Efnb2/Ap2m1/Akap5/Lrpap1/Grk2/Fmr1/Cacng5/Tfrc/Synj2bp/Synj1/Nsf	13
GO:0035967	cellular response to topologically incorrect protein	13/1295	95/12046	0.21792	1	0.996833	Calr/Canx/Hspa8/Hspa2/Derl3/Dnajc18/Atf6b/Hspa5/Dnajc3/Pdia6/Sdf2l1/Ptpn2/Tbl2	13
GO:0046660	female sex differentiation	13/1295	95/12046	0.21792	1	0.996833	Hnrnpk/Brca2/Grk2/Dmc1/Kit/Atm/Zfp830/Nup107/Msh4/Tiparp/Stra6/Zfx/Ncoa3	13
GO:0006402	mRNA catabolic process	23/1295	180/12046	0.218683	1	0.996833	Cirbp/Meioc/Alkbh5/Lsm3/Exosc7/Etf1/Gigyf2/Dcps/Dazl/Boll/Elavl4/Fmr1/Dxo/Atm/Ago4/E2f1/Mettl14/Nbas/Ythdf2/Smg9/Patl2/Ybx2/Mlh1	23
GO:0061383	trabecula morphogenesis	6/1295	38/12046	0.219338	1	0.996833	Fkbp1a/Hey2/Adgrg6/Hey1/Tgfbr1/Sbno2	6
GO:0016571	histone methylation	15/1295	112/12046	0.220271	1	0.996833	Dnmt1/Lmna/Ezh2/Kmt5c/Iws1/Dmrtc2/Brca1/Ctcfl/L3mbtl2/Setdb1/Prdm9/Rnf20/Nsd2/Suv39h1/Setdb2	15
GO:1903533	regulation of protein targeting	7/1295	46/12046	0.220446	1	0.996833	Cdkn2a/Fbxw7/Cemip/C2cd5/Pdcd5/Stom/Tcaf2	7
GO:0006479	protein methylation	19/1295	146/12046	0.220939	1	0.996833	Dnmt1/Icmt/Lmna/Ezh2/Kmt5c/Iws1/Etf1/Dmrtc2/Brca1/Ctcfl/L3mbtl2/Camkmt/Etfbkmt/Setdb1/Prdm9/Rnf20/Nsd2/Suv39h1/Setdb2	19
GO:0008213	protein alkylation	19/1295	146/12046	0.220939	1	0.996833	Dnmt1/Icmt/Lmna/Ezh2/Kmt5c/Iws1/Etf1/Dmrtc2/Brca1/Ctcfl/L3mbtl2/Camkmt/Etfbkmt/Setdb1/Prdm9/Rnf20/Nsd2/Suv39h1/Setdb2	19
GO:0000578	embryonic axis specification	4/1295	23/12046	0.229619	1	0.996833	Cited1/Kdm6a/Pcsk6/Nrarp	4
GO:0032968	positive regulation of transcription elongation from RNA polymerase II promoter	4/1295	23/12046	0.229619	1	0.996833	Cdk12/Ell2/Gtf2f1/Supt16	4
GO:0034390	smooth muscle cell apoptotic process	4/1295	23/12046	0.229619	1	0.996833	Dnmt1/Cdkn2a/Mfn2/Pparg	4
GO:0034391	regulation of smooth muscle cell apoptotic process	4/1295	23/12046	0.229619	1	0.996833	Dnmt1/Cdkn2a/Mfn2/Pparg	4
GO:0050869	negative regulation of B cell activation	4/1295	23/12046	0.229619	1	0.996833	Cdkn2a/Casp3/Atm/Tnfaip3	4
GO:0051281	positive regulation of release of sequestered calcium ion into cytosol	4/1295	23/12046	0.229619	1	0.996833	Cemip/F2/Trpc1/Tex101	4
GO:0072576	liver morphogenesis	4/1295	23/12046	0.229619	1	0.996833	Cdkn2a/Mki67/Tnfaip3/Rtn4	4
GO:0000380	alternative mRNA splicing, via spliceosome	9/1295	63/12046	0.232206	1	0.996833	Mbnl3/Esrp1/Ddx17/Fmr1/Srsf3/Rbm4b/Srsf2/Sart3/Srsf7	9
GO:0071214	cellular response to abiotic stimulus	25/1295	199/12046	0.232317	1	0.996833	Ddb2/Casp3/Fbxw7/Eif2s1/Mcoln1/Fignl1/Ect2/Atr/Chek1/Ints7/Fmr1/Atm/Blm/Rad51/Pold3/Mtch2/Rad51ap1/Rpgr/Ruvbl2/Pcna/Usp47/Pold1/Opn3/Rnf4/Rpl26	25
GO:0104004	cellular response to environmental stimulus	25/1295	199/12046	0.232317	1	0.996833	Ddb2/Casp3/Fbxw7/Eif2s1/Mcoln1/Fignl1/Ect2/Atr/Chek1/Ints7/Fmr1/Atm/Blm/Rad51/Pold3/Mtch2/Rad51ap1/Rpgr/Ruvbl2/Pcna/Usp47/Pold1/Opn3/Rnf4/Rpl26	25
GO:0043488	regulation of mRNA stability	12/1295	88/12046	0.233513	1	0.996833	Cirbp/Meioc/Alkbh5/Gigyf2/Dazl/Boll/Elavl4/Fmr1/E2f1/Mettl14/Ythdf2/Ybx2	12
GO:0002090	regulation of receptor internalization	8/1295	55/12046	0.23495	1	0.996833	Efnb2/Ap2m1/Akap5/Lrpap1/Fmr1/Synj2bp/Synj1/Nsf	8
GO:0031124	mRNA 3'-end processing	8/1295	55/12046	0.23495	1	0.996833	Cpsf7/Cstf2/Cpeb1/Slbp/Papolb/Rnf20/Nelfe/Papolg	8
GO:0009948	anterior/posterior axis specification	5/1295	31/12046	0.235799	1	0.996833	Hey2/Hey1/Kdm6a/Pcsk6/Nrarp	5
GO:0043300	regulation of leukocyte degranulation	5/1295	31/12046	0.235799	1	0.996833	D6Wsu163e/Ap1g1/Il13ra2/Stxbp2/Unc13d	5
GO:0043516	regulation of DNA damage response, signal transduction by p53 class mediator	5/1295	31/12046	0.235799	1	0.996833	Cdkn2a/Atr/Atm/Senp2/Rpl26	5
GO:0061842	microtubule organizing center localization	5/1295	31/12046	0.235799	1	0.996833	Ints13/Cep83/Gpsm2/Sun1/Plxna2	5
GO:0009247	glycolipid biosynthetic process	7/1295	47/12046	0.236899	1	0.996833	Gpaa1/Pigs/Pigp/Pigu/Pigf/Piga/Ugt8a	7
GO:0042475	odontogenesis of dentin-containing tooth	7/1295	47/12046	0.236899	1	0.996833	Chuk/Cnnm4/Hdac1/Eda/Jag2/Perp/Smpd3	7
GO:0051985	negative regulation of chromosome segregation	7/1295	47/12046	0.236899	1	0.996833	Fbxo5/Chtf18/Bub1/Mad1l1/Atm/Tex14/Mtbp	7
GO:0061001	regulation of dendritic spine morphogenesis	7/1295	47/12046	0.236899	1	0.996833	Baiap2/Lzts3/Caprin2/Mfn1/Xlr4b/Xlr3b/Pdlim5	7
GO:0099518	vesicle cytoskeletal trafficking	7/1295	47/12046	0.236899	1	0.996833	Madd/Ap3m1/Bicdl1/Ap3d1/Kif1b/Kif23/Myo5a	7
GO:2000134	negative regulation of G1/S transition of mitotic cell cycle	7/1295	47/12046	0.236899	1	0.996833	Ezh2/Fbxo7/Jade1/Gigyf2/Cdk2ap2/Rpa2/Rpl26	7
GO:0045841	negative regulation of mitotic metaphase/anaphase transition	6/1295	39/12046	0.237517	1	0.996833	Fbxo5/Bub1/Mad1l1/Atm/Tex14/Mtbp	6
GO:0046822	regulation of nucleocytoplasmic transport	13/1295	97/12046	0.240446	1	0.996833	Cdkn2a/Jup/Chchd4/Cd36/Iws1/Akap5/Ect2/Chp2/Ipo5/Dmap1/Emd/Rbm27/Nup153	13
GO:0031056	regulation of histone modification	17/1295	131/12046	0.240447	1	0.996833	Dnmt1/Lmna/BC004004/Iws1/Dmrtc2/Chek1/Brca1/Ctcfl/Fmr1/L3mbtl2/Atm/Kdm5a/Rnf20/Ruvbl2/Rps6ka5/Suv39h1/Sart3	17
GO:0051656	establishment of organelle localization	45/1295	376/12046	0.241732	1	0.996833	Ccdc155/Madd/Cenpq/Meioc/Ap3m1/Majin/Gbf1/Bicdl1/D6Wsu163e/Ltv1/Brca2/Kif18a/Cenpf/Ap3d1/Becn1/Cep83/Mad1l1/Fmr1/Kit/Atm/Il13ra2/Gpsm2/Kif1b/Cdc42bpa/Mei1/Kif23/Stk25/Tacc3/Nmd3/Stxbp2/Nsfl1c/Rad21l/Stxbp5l/Terb1/Synj1/Spg11/Nuf2/Vps4a/Spast/Sun1/Terb2/Ptk2/Unc13d/Myo5a/Mlh1	45
GO:0040029	regulation of gene expression, epigenetic	23/1295	183/12046	0.243136	1	0.996833	Dnmt1/Atad2/Mael/Ezh2/Chek1/Gigyf2/Cdc45/Hells/H1f0/Hdac1/Brca1/Ctcfl/Hat1/Fmr1/Ago4/Morc2a/Pcgf5/Setdb1/Suv39h1/Pparg/Pphln1/Mphosph8/Mov10l1	23
GO:0030150	protein import into mitochondrial matrix	3/1295	16/12046	0.243339	1	0.996833	Dnajc19/Timm50/Timm17b	3
GO:0030952	establishment or maintenance of cytoskeleton polarity	3/1295	16/12046	0.243339	1	0.996833	Lmna/Ckap5/Mapkap1	3
GO:0034501	protein localization to kinetochore	3/1295	16/12046	0.243339	1	0.996833	Cenpq/Knl1/Mtbp	3
GO:0044766	multi-organism transport	3/1295	16/12046	0.243339	1	0.996833	Kpna2/Fmr1/AU040320	3
GO:0045652	regulation of megakaryocyte differentiation	3/1295	16/12046	0.243339	1	0.996833	Hist1h4m/Hmgb2/Scin	3
GO:0055083	monovalent inorganic anion homeostasis	3/1295	16/12046	0.243339	1	0.996833	Enpp1/Rnls/Ptk2	3
GO:0070498	interleukin-1-mediated signaling pathway	3/1295	16/12046	0.243339	1	0.996833	Irak2/Rps6ka5/Tnip2	3
GO:1902579	multi-organism localization	3/1295	16/12046	0.243339	1	0.996833	Kpna2/Fmr1/AU040320	3
GO:0003281	ventricular septum development	9/1295	64/12046	0.24649	1	0.996833	Luzp1/Hey2/Matr3/Heyl/Cntrl/Hey1/Tgfbr1/Nsd2/Stra6	9
GO:0032465	regulation of cytokinesis	9/1295	64/12046	0.24649	1	0.996833	Ccp110/Ect2/Brca2/Becn1/Kif23/Zfyve19/Tex14/Vps4a/Spast	9
GO:0055072	iron ion homeostasis	9/1295	64/12046	0.24649	1	0.996833	Erfe/Hmox2/Alas2/Tmem199/Rhd/Tfrc/Steap1/Trf/Ttc7	9
GO:0046824	positive regulation of nucleocytoplasmic transport	8/1295	56/12046	0.250382	1	0.996833	Jup/Akap5/Ect2/Chp2/Ipo5/Dmap1/Emd/Rbm27	8
GO:2001244	positive regulation of intrinsic apoptotic signaling pathway	8/1295	56/12046	0.250382	1	0.996833	Fbxw7/Becn1/Bcap31/Bub1/Taf6/Mtch2/Ptpn2/Rpl26	8
GO:0008630	intrinsic apoptotic signaling pathway in response to DNA damage	13/1295	98/12046	0.252035	1	0.996833	Mael/Hnrnpk/Brca2/Atad5/Brca1/Atm/E2f1/Mtch2/Usp47/Polb/Rpl26/Moap1/Mlh1	13
GO:2000278	regulation of DNA biosynthetic process	13/1295	98/12046	0.252035	1	0.996833	Dscc1/Hsp90aa1/Mcrs1/Atr/Chek1/Chtf18/Cct3/Atm/Rfc4/Pparg/Rfc3/Wrap53/Tinf2	13
GO:0022600	digestive system process	7/1295	48/12046	0.253735	1	0.996833	Madd/Cd36/Dgat1/Zfp830/Slco1a5/Trpc1/Slc22a5	7
GO:0070936	protein K48-linked ubiquitination	7/1295	48/12046	0.253735	1	0.996833	Arih2/Rnf34/Ttc3/Tnfaip3/Ube2t/Rnf4/Ube2e3	7
GO:1904427	positive regulation of calcium ion transmembrane transport	7/1295	48/12046	0.253735	1	0.996833	Cemip/F2/Hspa2/Ehd3/Atp1b1/Trpc1/Tex101	7
GO:0034470	ncRNA processing	38/1295	316/12046	0.253802	1	0.996833	Ddx1/Cdkn2a/Ints8/Elac2/Exosc7/Ints7/Ddx17/Imp4/Ddx10/Ago4/Cdk5rap1/Ncl/Tbl3/Rpl7a/Rps14/Osgep/Mrm1/Tsen34/Rrp1/Rpl10a/Trmt5/Tsen54/Urb1/Rps28/Tfb1m/Utp18/Nol8/Utp14b/Pih1d2/Trmo/Rpl35a/Suv39h1/Rpl26/Rrp1b/Mrm3/Nsun5/Rps17/Snu13	38
GO:0010165	response to X-ray	4/1295	24/12046	0.253958	1	0.996833	Ercc8/Brca2/Atm/Blm	4
GO:0090200	positive regulation of release of cytochrome c from mitochondria	4/1295	24/12046	0.253958	1	0.996833	Bik/Wdr35/Pdcd5/Moap1	4
GO:0090314	positive regulation of protein targeting to membrane	4/1295	24/12046	0.253958	1	0.996833	Cemip/C2cd5/Stom/Tcaf2	4
GO:2001237	negative regulation of extrinsic apoptotic signaling pathway	10/1295	73/12046	0.255885	1	0.996833	Lmna/Hmgb2/Gata1/Brca1/Gclc/Rnf34/Tgfbr1/Tnfaip3/Stradb/Raf1	10
GO:0030888	regulation of B cell proliferation	6/1295	40/12046	0.256131	1	0.996833	Cdkn2a/Casp3/Cd320/Atad5/Atm/Tfrc	6
GO:0043489	RNA stabilization	6/1295	40/12046	0.256131	1	0.996833	Cirbp/Meioc/Dazl/Boll/E2f1/Ybx2	6
GO:1902100	negative regulation of metaphase/anaphase transition of cell cycle	6/1295	40/12046	0.256131	1	0.996833	Fbxo5/Bub1/Mad1l1/Atm/Tex14/Mtbp	6
GO:2000816	negative regulation of mitotic sister chromatid separation	6/1295	40/12046	0.256131	1	0.996833	Fbxo5/Bub1/Mad1l1/Atm/Tex14/Mtbp	6
GO:0002712	regulation of B cell mediated immunity	5/1295	32/12046	0.256773	1	0.996833	Atad5/Tfrc/Nsd2/Pms2/Mlh1	5
GO:0002889	regulation of immunoglobulin mediated immune response	5/1295	32/12046	0.256773	1	0.996833	Atad5/Tfrc/Nsd2/Pms2/Mlh1	5
GO:0010883	regulation of lipid storage	5/1295	32/12046	0.256773	1	0.996833	Cd36/Osbpl8/Ttc39b/Pparg/Ptpn2	5
GO:0045687	positive regulation of glial cell differentiation	5/1295	32/12046	0.256773	1	0.996833	Hdac1/Spint1/Rtn4/Pparg/Prpf19	5
GO:0071300	cellular response to retinoic acid	5/1295	32/12046	0.256773	1	0.996833	Brinp1/Atm/Aldh1a2/Rhox13/Phc1	5
GO:0099590	neurotransmitter receptor internalization	5/1295	32/12046	0.256773	1	0.996833	Efnb2/Ap2m1/Akap5/Cacng5/Synj1	5
GO:0042273	ribosomal large subunit biogenesis	9/1295	65/12046	0.261061	1	0.996833	Malsu1/Rpl7a/Rpl10a/Urb1/Rpl23a/Rpl35a/Rpl12/Rpl26/Snu13	9
GO:2000573	positive regulation of DNA biosynthetic process	9/1295	65/12046	0.261061	1	0.996833	Dscc1/Hsp90aa1/Atr/Chtf18/Cct3/Atm/Rfc4/Rfc3/Wrap53	9
GO:2000241	regulation of reproductive process	15/1295	116/12046	0.262563	1	0.996833	Eaf2/Meioc/Calr/Hormad1/Fbxo5/Dazl/Ankrd31/Ccdc36/Ythdc2/Prdm9/Spata22/Ythdf2/Topaz1/Smurf2/Prdx4	15
GO:0008585	female gonad development	11/1295	82/12046	0.263674	1	0.996833	Hnrnpk/Brca2/Grk2/Dmc1/Kit/Atm/Zfp830/Nup107/Msh4/Tiparp/Zfx	11
GO:1904589	regulation of protein import	8/1295	57/12046	0.266125	1	0.996833	Jup/Cd36/Akap5/Ect2/Chp2/Ipo5/Dmap1/Pdcd5	8
GO:1901992	positive regulation of mitotic cell cycle phase transition	10/1295	74/12046	0.269722	1	0.996833	Hspa2/Fbxo5/Ccne1/Cdc7/Cdc45/Dtl/Larp7/Smarcd3/Rpl17/Mtbp	10
GO:0031123	RNA 3'-end processing	12/1295	91/12046	0.270225	1	0.996833	Ints8/Cpsf7/Elac2/Exosc7/Ints7/Cstf2/Cpeb1/Slbp/Papolb/Rnf20/Nelfe/Papolg	12
GO:0043112	receptor metabolic process	20/1295	160/12046	0.270272	1	0.996833	Gtf2h2/Cd36/Efnb2/Hnrnpk/Ap2m1/Akap5/Lrpap1/Grk2/Ehd3/Becn1/Hdac1/Fmr1/Cacng5/Vamp3/Tfrc/Synj2bp/Synj1/Nsf/Pparg/Snx25	20
GO:0051783	regulation of nuclear division	20/1295	160/12046	0.270272	1	0.996833	Calr/Kif11/Hormad1/Fbxo5/Chek1/Dazl/Becn1/Cdk11b/Bub1/Mad1l1/Ccdc36/Atm/Cep85/Tacc3/Nsfl1c/Prdm9/Mki67/Tex14/Smpd3/Mtbp	20
GO:0003272	endocardial cushion formation	3/1295	17/12046	0.27369	1	0.996833	Heyl/Hey1/Tgfbr1	3
GO:0006349	regulation of gene expression by genetic imprinting	3/1295	17/12046	0.27369	1	0.996833	Brca1/Ctcfl/Pcgf5	3
GO:0010869	regulation of receptor biosynthetic process	3/1295	17/12046	0.27369	1	0.996833	Hnrnpk/Hdac1/Pparg	3
GO:0031167	rRNA methylation	3/1295	17/12046	0.27369	1	0.996833	Tfb1m/Mrm3/Nsun5	3
GO:0031294	lymphocyte costimulation	3/1295	17/12046	0.27369	1	0.996833	Efnb2/Cd320/Cd3e	3
GO:0032069	regulation of nuclease activity	3/1295	17/12046	0.27369	1	0.996833	Hmgb2/Dffa/Pcna	3
GO:0061436	establishment of skin barrier	3/1295	17/12046	0.27369	1	0.996833	Gak/Stmn1/Tmprss13	3
GO:0071450	cellular response to oxygen radical	3/1295	17/12046	0.27369	1	0.996833	Cd36/Dhfr/Prdx1	3
GO:0071451	cellular response to superoxide	3/1295	17/12046	0.27369	1	0.996833	Cd36/Dhfr/Prdx1	3
GO:0071786	endoplasmic reticulum tubular network organization	3/1295	17/12046	0.27369	1	0.996833	Lnpk/Rtn4/Rtn3	3
GO:0072520	seminiferous tubule development	3/1295	17/12046	0.27369	1	0.996833	Kif18a/Brip1/Rad21l	3
GO:1903214	regulation of protein targeting to mitochondrion	3/1295	17/12046	0.27369	1	0.996833	Cdkn2a/Fbxw7/Pdcd5	3
GO:1903599	positive regulation of autophagy of mitochondrion	3/1295	17/12046	0.27369	1	0.996833	Fbxo7/Mfn2/Vps13d	3
GO:0043392	negative regulation of DNA binding	6/1295	41/12046	0.27512	1	0.996833	Fbxw7/Hey2/Id1/Gata1/Hey1/E2f1	6
GO:0060711	labyrinthine layer development	6/1295	41/12046	0.27512	1	0.996833	Hey2/Cited1/Hey1/Spint1/Senp2/Ncoa3	6
GO:0097006	regulation of plasma lipoprotein particle levels	6/1295	41/12046	0.27512	1	0.996833	Cd36/Hnrnpk/Lrpap1/Dgat2/Dgat1/Lpcat3	6
GO:1905819	negative regulation of chromosome separation	6/1295	41/12046	0.27512	1	0.996833	Fbxo5/Bub1/Mad1l1/Atm/Tex14/Mtbp	6
GO:0046545	development of primary female sexual characteristics	11/1295	83/12046	0.276874	1	0.996833	Hnrnpk/Brca2/Grk2/Dmc1/Kit/Atm/Zfp830/Nup107/Msh4/Tiparp/Zfx	11
GO:0060998	regulation of dendritic spine development	11/1295	83/12046	0.276874	1	0.996833	Baiap2/Hnrnpk/Lzts3/Fmr1/Caprin2/Sdk1/Shank2/Mfn1/Xlr4b/Xlr3b/Pdlim5	11
GO:0010259	multicellular organism aging	5/1295	33/12046	0.278169	1	0.996833	Icmt/Atm/Rad54b/Suv39h1/Tfcp2l1	5
GO:0010524	positive regulation of calcium ion transport into cytosol	5/1295	33/12046	0.278169	1	0.996833	Cemip/F2/Akap5/Trpc1/Tex101	5
GO:0045581	negative regulation of T cell differentiation	5/1295	33/12046	0.278169	1	0.996833	Cdkn2a/Cyld/Tmem131l/Ptpn2/Nrarp	5
GO:0055010	ventricular cardiac muscle tissue morphogenesis	5/1295	33/12046	0.278169	1	0.996833	Fkbp1a/Hey2/Ly6e/Hey1/Tgfbr1	5
GO:1902229	regulation of intrinsic apoptotic signaling pathway in response to DNA damage	5/1295	33/12046	0.278169	1	0.996833	Hnrnpk/Atad5/Mtch2/Usp47/Rpl26	5
GO:0006308	DNA catabolic process	4/1295	25/12046	0.278787	1	0.996833	Cdkn2a/Atm/Dffa/Mus81	4
GO:0044030	regulation of DNA methylation	4/1295	25/12046	0.278787	1	0.996833	Dnmt1/Brca1/Mis18a/Mphosph8	4
GO:0070979	protein K11-linked ubiquitination	4/1295	25/12046	0.278787	1	0.996833	Ube2s/Ube2t/Rnf4/Ube2e3	4
GO:1905314	semi-lunar valve development	4/1295	25/12046	0.278787	1	0.996833	Hey2/Heyl/Hey1/Stra6	4
GO:0006888	ER to Golgi vesicle-mediated transport	14/1295	109/12046	0.280591	1	0.996833	Copb2/Bcap31/Ergic3/Cog3/Tmed4/Nrbp1/Trappc8/Sec23b/Vti1b/Sec23a/Sec22b/Spast/Trappc3/Stx18	14
GO:0006401	RNA catabolic process	25/1295	205/12046	0.281148	1	0.996833	Cirbp/Fen1/Meioc/Alkbh5/Lsm3/Exosc7/Etf1/Gigyf2/Dcps/Dazl/Boll/Elavl4/Fmr1/Dxo/Atm/Ago4/E2f1/Mettl14/Nbas/Ythdf2/Smg9/Patl2/Stk31/Ybx2/Mlh1	25
GO:0009798	axis specification	8/1295	58/12046	0.282145	1	0.996833	Hey2/Cited1/Hspb11/Hey1/Kdm6a/Senp2/Pcsk6/Nrarp	8
GO:0043967	histone H4 acetylation	8/1295	58/12046	0.282145	1	0.996833	Iws1/Jade1/Mcrs1/Brca2/Brca1/Hat1/Dmap1/Ruvbl2	8
GO:0051306	mitotic sister chromatid separation	8/1295	58/12046	0.282145	1	0.996833	Fbxo5/Bub1/Mad1l1/Atm/Tacc3/Tex14/Mtbp/Ncaph2	8
GO:0060999	positive regulation of dendritic spine development	8/1295	58/12046	0.282145	1	0.996833	Baiap2/Hnrnpk/Fmr1/Caprin2/Shank2/Mfn1/Xlr4b/Xlr3b	8
GO:0071826	ribonucleoprotein complex subunit organization	26/1295	214/12046	0.282758	1	0.996833	Cirbp/Eif2s3y/Lsm3/Eif2s1/Hsp90aa1/Cpsf7/Atr/Eif5/Atm/Ago4/Rps14/Taf9/Ruvbl2/Rps28/Snrnp200/Rps5/Prpf3/Pih1d2/Patl2/Rpl23a/Rps27/Prpf19/Sart3/Rpl12/Snrpe/Snu13	26
GO:0046467	membrane lipid biosynthetic process	12/1295	92/12046	0.282867	1	0.996833	Gpaa1/Acer3/Pigs/Pigp/Ormdl2/Smpd3/Pemt/Pigu/Pigf/Smpd4/Piga/Ugt8a	12
GO:0002224	toll-like receptor signaling pathway	10/1295	75/12046	0.283784	1	0.996833	Hmgb1/Cd36/Gps2/Irak2/Lrrfip2/Lrrc14/Tnfaip3/Rtn4/Smpdl3b/Tnip2	10
GO:0042100	B cell proliferation	7/1295	50/12046	0.288382	1	0.996833	Cdkn2a/Casp3/Cd320/Atad5/Atm/Tfrc/Plcl2	7
GO:0019395	fatty acid oxidation	11/1295	84/12046	0.290272	1	0.996833	Echdc1/Cd36/Cpt2/Dgat2/Dgat1/Acadvl/Etfbkmt/Pex7/Slc27a2/Pparg/Slc25a17	11
GO:0000290	deadenylation-dependent decapping of nuclear-transcribed mRNA	2/1295	10/12046	0.293062	1	0.996833	Dcps/Patl2	2
GO:0002091	negative regulation of receptor internalization	2/1295	10/12046	0.293062	1	0.996833	Lrpap1/Fmr1	2
GO:0003215	cardiac right ventricle morphogenesis	2/1295	10/12046	0.293062	1	0.996833	Hey2/Smarcd3	2
GO:0006107	oxaloacetate metabolic process	2/1295	10/12046	0.293062	1	0.996833	Cs/Pcx	2
GO:0006662	glycerol ether metabolic process	2/1295	10/12046	0.293062	1	0.996833	Far1/Pex7	2
GO:0006862	nucleotide transport	2/1295	10/12046	0.293062	1	0.996833	Slc35b2/Slc25a17	2
GO:0007220	Notch receptor processing	2/1295	10/12046	0.293062	1	0.996833	Aph1b/Aph1c	2
GO:0007602	phototransduction	2/1295	10/12046	0.293062	1	0.996833	Pde6d/Opn3	2
GO:0009309	amine biosynthetic process	2/1295	10/12046	0.293062	1	0.996833	Oaz1/Oaz2	2
GO:0010452	histone H3-K36 methylation	2/1295	10/12046	0.293062	1	0.996833	Iws1/Nsd2	2
GO:0010804	negative regulation of tumor necrosis factor-mediated signaling pathway	2/1295	10/12046	0.293062	1	0.996833	Gps2/Ptpn2	2
GO:0019471	4-hydroxyproline metabolic process	2/1295	10/12046	0.293062	1	0.996833	Ero1lb/Prdx4	2
GO:0031468	nuclear envelope reassembly	2/1295	10/12046	0.293062	1	0.996833	Nsfl1c/Spast	2
GO:0033631	cell-cell adhesion mediated by integrin	2/1295	10/12046	0.293062	1	0.996833	Cd3e/Npnt	2
GO:0034214	protein hexamerization	2/1295	10/12046	0.293062	1	0.996833	Twnk/Spast	2
GO:0035733	hepatic stellate cell activation	2/1295	10/12046	0.293062	1	0.996833	Dgat1/Gclc	2
GO:0035872	nucleotide-binding domain, leucine rich repeat containing receptor signaling pathway	2/1295	10/12046	0.293062	1	0.996833	Rnf34/Tnfaip3	2
GO:0036093	germ cell proliferation	2/1295	10/12046	0.293062	1	0.996833	Larp7/Prdx4	2
GO:0036498	IRE1-mediated unfolded protein response	2/1295	10/12046	0.293062	1	0.996833	Hspa5/Pdia6	2
GO:0042401	cellular biogenic amine biosynthetic process	2/1295	10/12046	0.293062	1	0.996833	Oaz1/Oaz2	2
GO:0045602	negative regulation of endothelial cell differentiation	2/1295	10/12046	0.293062	1	0.996833	Id1/Tgfbr1	2
GO:0045717	negative regulation of fatty acid biosynthetic process	2/1295	10/12046	0.293062	1	0.996833	Brca1/Acadvl	2
GO:0048665	neuron fate specification	2/1295	10/12046	0.293062	1	0.996833	Esrp1/Myt1l	2
GO:0050746	regulation of lipoprotein metabolic process	2/1295	10/12046	0.293062	1	0.996833	Dgat2/Pemt	2
GO:0052646	alditol phosphate metabolic process	2/1295	10/12046	0.293062	1	0.996833	Gpat2/Gk	2
GO:0055012	ventricular cardiac muscle cell differentiation	2/1295	10/12046	0.293062	1	0.996833	Lmna/Hey2	2
GO:0060339	negative regulation of type I interferon-mediated signaling pathway	2/1295	10/12046	0.293062	1	0.996833	Ythdf2/Ptpn2	2
GO:0060413	atrial septum morphogenesis	2/1295	10/12046	0.293062	1	0.996833	Hey2/Nsd2	2
GO:0060746	parental behavior	2/1295	10/12046	0.293062	1	0.996833	Brinp1/Zfx	2
GO:0070203	regulation of establishment of protein localization to telomere	2/1295	10/12046	0.293062	1	0.996833	Cct3/Wrap53	2
GO:0090153	regulation of sphingolipid biosynthetic process	2/1295	10/12046	0.293062	1	0.996833	Ormdl2/Smpd3	2
GO:0090435	protein localization to nuclear envelope	2/1295	10/12046	0.293062	1	0.996833	Ints13/Osbpl8	2
GO:0097186	amelogenesis	2/1295	10/12046	0.293062	1	0.996833	Cnnm4/Perp	2
GO:0098789	pre-mRNA cleavage required for polyadenylation	2/1295	10/12046	0.293062	1	0.996833	Cpsf7/Cstf2	2
GO:0098962	regulation of postsynaptic neurotransmitter receptor activity	2/1295	10/12046	0.293062	1	0.996833	Cacng5/Nptx2	2
GO:0099558	maintenance of synapse structure	2/1295	10/12046	0.293062	1	0.996833	Hspa8/Shank2	2
GO:0106070	regulation of adenylate cyclase-activating G protein-coupled receptor signaling pathway	2/1295	10/12046	0.293062	1	0.996833	Atp2b4/Grk2	2
GO:1902510	regulation of apoptotic DNA fragmentation	2/1295	10/12046	0.293062	1	0.996833	Cdkn2a/Dffa	2
GO:1903025	regulation of RNA polymerase II regulatory region sequence-specific DNA binding	2/1295	10/12046	0.293062	1	0.996833	Fbxw7/Zbtb7c	2
GO:1903978	regulation of microglial cell activation	2/1295	10/12046	0.293062	1	0.996833	Atm/Pparg	2
GO:1904779	regulation of protein localization to centrosome	2/1295	10/12046	0.293062	1	0.996833	Cep72/Nsfl1c	2
GO:1905038	regulation of membrane lipid metabolic process	2/1295	10/12046	0.293062	1	0.996833	Ormdl2/Smpd3	2
GO:2000615	regulation of histone H3-K9 acetylation	2/1295	10/12046	0.293062	1	0.996833	Chek1/Brca1	2
GO:0016197	endosomal transport	22/1295	180/12046	0.293454	1	0.996833	Alms1/Ccdc93/Gbf1/Mcoln1/Lyst/Ehd3/Gcc2/Ap3d1/Heatr5b/Arfrp1/Zfyve9/Vps29/Vti1b/Vamp3/Tbc1d10a/Vps4a/Vps16/Vps36/Tbc1d14/Vps35/Pikfyve/Snx8	22
GO:1905268	negative regulation of chromatin organization	6/1295	42/12046	0.294424	1	0.996833	Dnmt1/Atad2/H1f0/Brca1/L3mbtl2/Kdm5a	6
GO:0051101	regulation of DNA binding	12/1295	93/12046	0.295686	1	0.996833	Fbxw7/Hey2/Hmgb2/Id1/Gata1/H1f0/Hey1/E2f1/Taf10/Nme1/Zbtb7c/Pparg	12
GO:0097190	apoptotic signaling pathway	56/1295	484/12046	0.297193	1	0.996833	Eaf2/Madd/Casp3/Fbxw7/Mael/Lmna/Fignl1/Hnrnpk/Brca2/Casp8ap2/Atad5/Hmgb2/Hells/Gata1/Diablo/Faf1/Becn1/Bcap31/Hdac1/Cdk11b/Bub1/Brca1/Itm2c/Clca3a2/Dedd/Gnai3/Gclc/Atm/Cyld/Inca1/E2f1/Cd3e/Bik/Rnf34/Nbn/Tgfbr1/Timm50/Stk25/Taf6/Mtch2/Perp/Selenok/Tnfaip3/Wdr35/Pdcd5/Stradb/Usp47/Mknk2/Polb/Raf1/Ptpn2/Rpl26/Tmem117/Moap1/Trap1/Mlh1	56
GO:0002444	myeloid leukocyte mediated immunity	8/1295	59/12046	0.298409	1	0.996833	Ddx1/D6Wsu163e/F2/Lyst/Kit/Il13ra2/Stxbp2/Unc13d	8
GO:0007040	lysosome organization	8/1295	59/12046	0.298409	1	0.996833	Hspa8/Hook1/Lyst/Becn1/Hexa/Tmem199/Spg11/Vps35	8
GO:0051784	negative regulation of nuclear division	8/1295	59/12046	0.298409	1	0.996833	Hormad1/Fbxo5/Chek1/Bub1/Mad1l1/Atm/Tex14/Mtbp	8
GO:0060997	dendritic spine morphogenesis	8/1295	59/12046	0.298409	1	0.996833	Baiap2/Lzts3/Caprin2/Shank2/Mfn1/Xlr4b/Xlr3b/Pdlim5	8
GO:0080171	lytic vacuole organization	8/1295	59/12046	0.298409	1	0.996833	Hspa8/Hook1/Lyst/Becn1/Hexa/Tmem199/Spg11/Vps35	8
GO:0032881	regulation of polysaccharide metabolic process	5/1295	34/12046	0.299902	1	0.996833	Hmgb1/Enpp1/Smpd3/Pask/Ppp1r3f	5
GO:0051187	cofactor catabolic process	5/1295	34/12046	0.299902	1	0.996833	Acot7/Hmox2/Nudt17/Prdx1/Prdx4	5
GO:1902116	negative regulation of organelle assembly	5/1295	34/12046	0.299902	1	0.996833	Ccp110/Becn1/Trim37/Patl2/Sec22b	5
GO:0010876	lipid localization	30/1295	252/12046	0.303488	1	0.996833	Abca2/Acsl1/Erfe/Cd36/Enpp1/Bscl2/Hnrnpk/Dgat2/Dgat1/Gps2/Atp11c/Fabp4/Hexa/Slc10a6/Slco1c1/Osbpl8/Slco1a5/Slc27a2/Ttc39b/Plekha8/Stard7/Slc27a4/Vps4a/Pparg/Prelid3b/Ptpn2/Tmf1/Slc25a17/Stra6/Nmb	30
GO:0033598	mammary gland epithelial cell proliferation	4/1295	26/12046	0.303972	1	0.996833	Cdkn2a/Chuk/Brca2/Rtn4	4
GO:0048663	neuron fate commitment	4/1295	26/12046	0.303972	1	0.996833	Esrp1/Jag2/Tgfbr1/Myt1l	4
GO:0051491	positive regulation of filopodium assembly	4/1295	26/12046	0.303972	1	0.996833	Fmr1/Tgfbr1/Mien1/Plppr5	4
GO:0070129	regulation of mitochondrial translation	4/1295	26/12046	0.303972	1	0.996833	Malsu1/Cdk5rap1/Uqcc2/Mief1	4
GO:0015695	organic cation transport	3/1295	18/12046	0.304392	1	0.996833	Slc22a21/Slc22a4/Slc22a5	3
GO:0031571	mitotic G1 DNA damage checkpoint	3/1295	18/12046	0.304392	1	0.996833	Gigyf2/Rpa2/Rpl26	3
GO:0032288	myelin assembly	3/1295	18/12046	0.304392	1	0.996833	Mpp5/Pikfyve/Ugt8a	3
GO:0034472	snRNA 3'-end processing	3/1295	18/12046	0.304392	1	0.996833	Ints8/Exosc7/Ints7	3
GO:0035115	embryonic forelimb morphogenesis	3/1295	18/12046	0.304392	1	0.996833	Ift122/Lnpk/Aldh1a2	3
GO:0042438	melanin biosynthetic process	3/1295	18/12046	0.304392	1	0.996833	Cited1/Trpc1/Myo5a	3
GO:0042755	eating behavior	3/1295	18/12046	0.304392	1	0.996833	Cd36/Dgat1/Uchl3	3
GO:0048490	anterograde synaptic vesicle transport	3/1295	18/12046	0.304392	1	0.996833	Madd/Ap3m1/Ap3d1	3
GO:0060343	trabecula formation	3/1295	18/12046	0.304392	1	0.996833	Fkbp1a/Hey2/Adgrg6	3
GO:0061081	positive regulation of myeloid leukocyte cytokine production involved in immune response	3/1295	18/12046	0.304392	1	0.996833	Ddx1/Cd36/Rtn4	3
GO:0070131	positive regulation of mitochondrial translation	3/1295	18/12046	0.304392	1	0.996833	Cdk5rap1/Uqcc2/Mief1	3
GO:0070841	inclusion body assembly	3/1295	18/12046	0.304392	1	0.996833	Hspa2/Dnajb1/Trim37	3
GO:0090208	positive regulation of triglyceride metabolic process	3/1295	18/12046	0.304392	1	0.996833	Cd36/Dgat2/Dgat1	3
GO:0098869	cellular oxidant detoxification	3/1295	18/12046	0.304392	1	0.996833	Cd36/Dhfr/Prdx1	3
GO:0099514	synaptic vesicle cytoskeletal transport	3/1295	18/12046	0.304392	1	0.996833	Madd/Ap3m1/Ap3d1	3
GO:0099517	synaptic vesicle transport along microtubule	3/1295	18/12046	0.304392	1	0.996833	Madd/Ap3m1/Ap3d1	3
GO:2000010	positive regulation of protein localization to cell surface	3/1295	18/12046	0.304392	1	0.996833	Lrig2/Hnrnpk/Synj2bp	3
GO:2000757	negative regulation of peptidyl-lysine acetylation	3/1295	18/12046	0.304392	1	0.996833	Hdac1/Brca1/L3mbtl2	3
GO:0006900	vesicle budding from membrane	7/1295	51/12046	0.306103	1	0.996833	Gbf1/Ap2m1/Ap3d1/Sec23b/S100a10/Sec23a/Vps4a	7
GO:0034605	cellular response to heat	7/1295	51/12046	0.306103	1	0.996833	Eif2s1/Hsp90aa1/Hspa8/Ano1/Hspa2/Hsf5/Hspa5	7
GO:0060415	muscle tissue morphogenesis	7/1295	51/12046	0.306103	1	0.996833	Fkbp1a/Hey2/Adarb1/Ly6e/Hey1/Tgfbr1/Myom3	7
GO:1902807	negative regulation of cell cycle G1/S phase transition	7/1295	51/12046	0.306103	1	0.996833	Ezh2/Fbxo7/Jade1/Gigyf2/Cdk2ap2/Rpa2/Rpl26	7
GO:0006664	glycolipid metabolic process	9/1295	68/12046	0.306236	1	0.996833	Gpaa1/Kit/Hexa/Pigs/Pigp/Pigu/Pigf/Piga/Ugt8a	9
GO:0090630	activation of GTPase activity	9/1295	68/12046	0.306236	1	0.996833	Ect2/Eif5/Tax1bp3/Tbc1d10a/Tbc1d14/Sgsm3/Ralgapb/Pip5k1a/Plekhg4	9
GO:0019058	viral life cycle	19/1295	155/12046	0.306844	1	0.996833	Hspa8/Banf1/Grk2/Adarb1/Kpna2/Fmr1/Fkbp6/AU040320/Morc2a/Ppia/Nbn/Pcx/Ythdc2/Setdb1/Top2a/Vps4a/Vps16/Stom/Mphosph8	19
GO:0003231	cardiac ventricle development	13/1295	103/12046	0.312706	1	0.996833	Luzp1/Fkbp1a/Hey2/Matr3/Heyl/Cntrl/Ly6e/Hey1/Tgfbr1/Smarcd3/Rnls/Nsd2/Stra6	13
GO:0033048	negative regulation of mitotic sister chromatid segregation	6/1295	43/12046	0.313984	1	0.996833	Fbxo5/Bub1/Mad1l1/Atm/Tex14/Mtbp	6
GO:0047496	vesicle transport along microtubule	6/1295	43/12046	0.313984	1	0.996833	Madd/Ap3m1/Bicdl1/Ap3d1/Kif1b/Kif23	6
GO:0048260	positive regulation of receptor-mediated endocytosis	6/1295	43/12046	0.313984	1	0.996833	Hnrnpk/Ap2m1/Fmr1/Synj2bp/Synj1/Trf	6
GO:0042274	ribosomal small subunit biogenesis	8/1295	60/12046	0.31488	1	0.996833	Ltv1/Tbl3/Rps14/Rps28/Nom1/Rps5/Rps27/Rps17	8
GO:2000243	positive regulation of reproductive process	8/1295	60/12046	0.31488	1	0.996833	Meioc/Fbxo5/Dazl/Ankrd31/Ythdc2/Prdm9/Topaz1/Smurf2	8
GO:0007030	Golgi organization	14/1295	112/12046	0.316132	1	0.996833	Gbf1/Cog4/Hook1/Gak/Ehd3/Gcc2/Cog3/Stk25/Tmed4/Nsfl1c/Trappc8/Vrk1/Pde4dip/Stx18	14
GO:0016032	viral process	27/1295	227/12046	0.317401	1	0.996833	Cul1/Hspa8/Banf1/Etf1/Grk2/Adarb1/Hdac1/Igf2r/Kpna2/Fmr1/Fkbp6/AU040320/Morc2a/Ppia/Nbn/Pcx/Ythdc2/Setdb1/Top2a/Them4/Vps4a/Vps16/Psmc3/Stom/Taf11/Rrp1b/Mphosph8	27
GO:0032091	negative regulation of protein binding	11/1295	86/12046	0.317582	1	0.996833	Cdkn2a/Eif2s1/Hnrnpk/Lrpap1/Crtac1/Id1/Gtf2f1/Stmn1/Tex14/Senp2/Ruvbl2	11
GO:0034440	lipid oxidation	11/1295	86/12046	0.317582	1	0.996833	Echdc1/Cd36/Cpt2/Dgat2/Dgat1/Acadvl/Etfbkmt/Pex7/Slc27a2/Pparg/Slc25a17	11
GO:0042752	regulation of circadian rhythm	11/1295	86/12046	0.317582	1	0.996833	Klf10/Fbxw7/Ezh2/Rbm4b/Top2a/Per3/Phlpp1/Timeless/Suv39h1/Pparg/Pspc1	11
GO:0032388	positive regulation of intracellular transport	20/1295	165/12046	0.318664	1	0.996833	Cep290/Jup/Fbxw7/Cemip/Akap5/Ect2/Chp2/Bcap31/C2cd5/Ipo5/Dmap1/Emd/Oaz1/Stxbp2/Pdcd5/Rbm27/Stom/Tcaf2/Stx18/Oaz2	20
GO:0045017	glycerolipid biosynthetic process	15/1295	121/12046	0.319055	1	0.996833	Acsl1/Gpaa1/Gpat2/Far1/Dgat2/Dgat1/Pik3c2a/Pisd/Pigs/Pigp/Pemt/Pigu/Pip5k1a/Pigf/Piga	15
GO:0006643	membrane lipid metabolic process	16/1295	130/12046	0.321565	1	0.996833	Gpaa1/Acer3/Kit/Hexa/Pigs/Pigp/Ormdl2/Smpd3/Pemt/Smpdl3b/Pigu/Pdxdc1/Pigf/Smpd4/Piga/Ugt8a	16
GO:1903509	liposaccharide metabolic process	9/1295	69/12046	0.321687	1	0.996833	Gpaa1/Kit/Hexa/Pigs/Pigp/Pigu/Pigf/Piga/Ugt8a	9
GO:0007099	centriole replication	5/1295	35/12046	0.321887	1	0.996833	Alms1/Ccp110/Cep72/4933427D14Rik/Trim37	5
GO:0007585	respiratory gaseous exchange	5/1295	35/12046	0.321887	1	0.996833	Mapk8ip3/Jag2/Kdm6a/Pask/Pbx3	5
GO:0098534	centriole assembly	5/1295	35/12046	0.321887	1	0.996833	Alms1/Ccp110/Cep72/4933427D14Rik/Trim37	5
GO:2000008	regulation of protein localization to cell surface	5/1295	35/12046	0.321887	1	0.996833	Lrig2/Gbf1/Hnrnpk/Tax1bp3/Synj2bp	5
GO:0043543	protein acylation	24/1295	201/12046	0.323565	1	0.996833	Esco1/Dscc1/Iws1/Jade1/Mcrs1/Brca2/Chek1/Hdac1/Brca1/Brpf1/Hat1/Esco2/L3mbtl2/Dmap1/Taf10/Taf9/Selenok/Pole4/Sgf29/Taf6l/Ruvbl2/Taf12/Rps6ka5/Mrgbp	24
GO:0007586	digestion	7/1295	52/12046	0.324031	1	0.996833	Madd/Cd36/Dgat1/Zfp830/Slco1a5/Trpc1/Slc22a5	7
GO:0030282	bone mineralization	10/1295	78/12046	0.327091	1	0.996833	Klf10/Icmt/Ibsp/Enpp1/Gata1/Ank/Smpd3/Suv39h1/Sbno2/Txlng	10
GO:0006576	cellular biogenic amine metabolic process	4/1295	27/12046	0.329384	1	0.996833	Dhps/Haao/Oaz1/Oaz2	4
GO:0009409	response to cold	4/1295	27/12046	0.329384	1	0.996833	Cirbp/Dnajc3/Acadvl/Rnf34	4
GO:0019884	antigen processing and presentation of exogenous antigen	4/1295	27/12046	0.329384	1	0.996833	H2-DMa/Ap3d1/H2-K1/Mfsd6	4
GO:0031440	regulation of mRNA 3'-end processing	4/1295	27/12046	0.329384	1	0.996833	Cpsf7/Cpeb1/Rnf20/Nelfe	4
GO:0061082	myeloid leukocyte cytokine production	4/1295	27/12046	0.329384	1	0.996833	Ddx1/Cd36/Kit/Rtn4	4
GO:0010821	regulation of mitochondrion organization	15/1295	122/12046	0.330727	1	0.996833	Cdkn2a/Fbxw7/Lmna/Fbxo7/Fnip1/Gclc/Bik/Mfn2/Vps13d/Mfn1/Wdr35/Pdcd5/Vps35/Moap1/Mief1	15
GO:0002702	positive regulation of production of molecular mediator of immune response	8/1295	61/12046	0.331525	1	0.996833	Ddx1/Cd36/Atad5/Tfrc/Rtn4/Nsd2/Pms2/Mlh1	8
GO:0051298	centrosome duplication	8/1295	61/12046	0.331525	1	0.996833	Alms1/Ccp110/Ckap5/Brca2/Cep72/4933427D14Rik/Brca1/Trim37	8
GO:0097327	response to antineoplastic agent	8/1295	61/12046	0.331525	1	0.996833	Jup/Brca1/Fmr1/Dhfr/Blm/Rad51/Timeless/Rnf4	8
GO:1901796	regulation of signal transduction by p53 class mediator	8/1295	61/12046	0.331525	1	0.996833	Cdkn2a/Hnrnpk/Atr/Atad5/Atm/Rnf34/Senp2/Rpl26	8
GO:0000226	microtubule cytoskeleton organization	54/1295	472/12046	0.332484	1	0.996833	Ccdc155/Alms1/Cep290/Haus5/Lmna/Ccp110/Fignl1/Katnb1/Ints13/Kif11/Ckap5/Haus2/Brca2/Hook1/Cep72/Fbxo5/Kif18a/Gcc2/Chek1/Cdk2ap2/4933427D14Rik/Brca1/Kif4/Haus8/Haus6/Ap1g1/Cep85/Cyld/Cript/Gpsm2/Cdc42bpa/Kif23/Tuba3a/Tacc3/Stmn1/Ska2/Trim37/Nsfl1c/Srgap2/Rassf7/Pard6g/Spc25/Nuf2/Pde4dip/Spast/Sun1/Tubb6/Tpx2/Rnf4/Ptk2/Rae1/Spef2/Tubgcp2/Mlh1	54
GO:0006879	cellular iron ion homeostasis	6/1295	44/12046	0.333741	1	0.996833	Erfe/Alas2/Tmem199/Tfrc/Trf/Ttc7	6
GO:0043462	regulation of ATPase activity	6/1295	44/12046	0.333741	1	0.996833	Dnajc9/Hspa2/Atp1b1/Dnajb1/Dnajb11/Snx16	6
GO:0055008	cardiac muscle tissue morphogenesis	6/1295	44/12046	0.333741	1	0.996833	Fkbp1a/Hey2/Ly6e/Hey1/Tgfbr1/Myom3	6
GO:0007018	microtubule-based movement	26/1295	220/12046	0.333918	1	0.996833	Ift80/Madd/Ap3m1/Mapk8ip3/Bicdl1/Klc2/Hspa8/Kif11/Kif15/Kif18a/Ift122/Ap3d1/Hspb11/Kif4/Fmr1/Kif1b/Kif23/Ssna1/Ttc30a1/Rpgr/Wdr35/Spg11/Spast/Sun1/Myo5a/Spef2	26
GO:0000083	regulation of transcription involved in G1/S transition of mitotic cell cycle	2/1295	11/12046	0.334606	1	0.996833	E2f1/Npat	2
GO:0002021	response to dietary excess	2/1295	11/12046	0.334606	1	0.996833	Slc25a25/Pparg	2
GO:0002371	dendritic cell cytokine production	2/1295	11/12046	0.334606	1	0.996833	Ddx1/Kit	2
GO:0007039	protein catabolic process in the vacuole	2/1295	11/12046	0.334606	1	0.996833	Tmem199/Vps35	2
GO:0007218	neuropeptide signaling pathway	2/1295	11/12046	0.334606	1	0.996833	Scg5/Nmb	2
GO:0009109	coenzyme catabolic process	2/1295	11/12046	0.334606	1	0.996833	Acot7/Nudt17	2
GO:0009143	nucleoside triphosphate catabolic process	2/1295	11/12046	0.334606	1	0.996833	Enpp1/Dctpp1	2
GO:0009437	carnitine metabolic process	2/1295	11/12046	0.334606	1	0.996833	Slc22a4/Slc22a5	2
GO:0010226	response to lithium ion	2/1295	11/12046	0.334606	1	0.996833	Fabp4/Pparg	2
GO:0018119	peptidyl-cysteine S-nitrosylation	2/1295	11/12046	0.334606	1	0.996833	Atp2b4/Oxr1	2
GO:0030953	astral microtubule organization	2/1295	11/12046	0.334606	1	0.996833	Tacc3/Pde4dip	2
GO:0031987	locomotion involved in locomotory behavior	2/1295	11/12046	0.334606	1	0.996833	Vps35/Myo5a	2
GO:0033539	fatty acid beta-oxidation using acyl-CoA dehydrogenase	2/1295	11/12046	0.334606	1	0.996833	Acadvl/Etfbkmt	2
GO:0033605	positive regulation of catecholamine secretion	2/1295	11/12046	0.334606	1	0.996833	Grk2/Rtn4	2
GO:0034134	toll-like receptor 2 signaling pathway	2/1295	11/12046	0.334606	1	0.996833	Hmgb1/Tnip2	2
GO:0034162	toll-like receptor 9 signaling pathway	2/1295	11/12046	0.334606	1	0.996833	Rtn4/Tnip2	2
GO:0035435	phosphate ion transmembrane transport	2/1295	11/12046	0.334606	1	0.996833	Ank/Slc20a1	2
GO:0043970	histone H3-K9 acetylation	2/1295	11/12046	0.334606	1	0.996833	Chek1/Brca1	2
GO:0048012	hepatocyte growth factor receptor signaling pathway	2/1295	11/12046	0.334606	1	0.996833	Stmn1/Ptpn2	2
GO:0048681	negative regulation of axon regeneration	2/1295	11/12046	0.334606	1	0.996833	Lrig2/Rtn4	2
GO:0050872	white fat cell differentiation	2/1295	11/12046	0.334606	1	0.996833	Fabp4/Pparg	2
GO:0051573	negative regulation of histone H3-K9 methylation	2/1295	11/12046	0.334606	1	0.996833	Dnmt1/Brca1	2
GO:0051974	negative regulation of telomerase activity	2/1295	11/12046	0.334606	1	0.996833	Mcrs1/Pparg	2
GO:0060100	positive regulation of phagocytosis, engulfment	2/1295	11/12046	0.334606	1	0.996833	Cd36/Pparg	2
GO:0060391	positive regulation of SMAD protein signal transduction	2/1295	11/12046	0.334606	1	0.996833	Tgfbr1/Nup93	2
GO:0060788	ectodermal placode formation	2/1295	11/12046	0.334606	1	0.996833	Hdac1/Eda	2
GO:0070071	proton-transporting two-sector ATPase complex assembly	2/1295	11/12046	0.334606	1	0.996833	Atpaf1/Tmem199	2
GO:0070202	regulation of establishment of protein localization to chromosome	2/1295	11/12046	0.334606	1	0.996833	Cct3/Wrap53	2
GO:0070213	protein auto-ADP-ribosylation	2/1295	11/12046	0.334606	1	0.996833	Parp12/Tiparp	2
GO:0070601	centromeric sister chromatid cohesion	2/1295	11/12046	0.334606	1	0.996833	Meikin/Bub1	2
GO:0070914	UV-damage excision repair	2/1295	11/12046	0.334606	1	0.996833	Ddb2/Pold3	2
GO:0071027	nuclear RNA surveillance	2/1295	11/12046	0.334606	1	0.996833	Exosc7/Dxo	2
GO:0071028	nuclear mRNA surveillance	2/1295	11/12046	0.334606	1	0.996833	Exosc7/Dxo	2
GO:0071285	cellular response to lithium ion	2/1295	11/12046	0.334606	1	0.996833	Fabp4/Pparg	2
GO:0071697	ectodermal placode morphogenesis	2/1295	11/12046	0.334606	1	0.996833	Hdac1/Eda	2
GO:0072148	epithelial cell fate commitment	2/1295	11/12046	0.334606	1	0.996833	Esrp1/Jag2	2
GO:0090069	regulation of ribosome biogenesis	2/1295	11/12046	0.334606	1	0.996833	Malsu1/Ncl	2
GO:0097050	type B pancreatic cell apoptotic process	2/1295	11/12046	0.334606	1	0.996833	Eif2s1/Hdac1	2
GO:0098787	mRNA cleavage involved in mRNA processing	2/1295	11/12046	0.334606	1	0.996833	Cpsf7/Cstf2	2
GO:0150065	regulation of deacetylase activity	2/1295	11/12046	0.334606	1	0.996833	BC004004/Kdm5a	2
GO:1900221	regulation of amyloid-beta clearance	2/1295	11/12046	0.334606	1	0.996833	Cyp51/Lrpap1	2
GO:1900244	positive regulation of synaptic vesicle endocytosis	2/1295	11/12046	0.334606	1	0.996833	Ap2m1/Ppp3cc	2
GO:1901836	regulation of transcription of nucleolar large rRNA by RNA polymerase I	2/1295	11/12046	0.334606	1	0.996833	Dedd/Ncl	2
GO:1905155	positive regulation of membrane invagination	2/1295	11/12046	0.334606	1	0.996833	Cd36/Pparg	2
GO:1905214	regulation of RNA binding	2/1295	11/12046	0.334606	1	0.996833	Eif3c/Fmr1	2
GO:0009895	negative regulation of catabolic process	28/1295	238/12046	0.334844	1	0.996833	Cirbp/Atp2b4/Cdkn2a/Meioc/Lrig2/Cyp51/Lars/Bscl2/Derl3/Dazl/Boll/Becn1/Fmr1/Dedd/Dffa/E2f1/Etfbkmt/Nbas/Rybp/Taf9/Mtch2/Tnfaip3/Sec22b/Tbc1d14/Vps35/Pde3b/Ptk2/Ybx2	28
GO:0008637	apoptotic mitochondrial changes	12/1295	96/12046	0.335027	1	0.996833	Cdkn2a/Lmna/Gclc/Bik/Timm50/Mtch2/Wdr35/Pdcd5/Them4/Ndufs1/Vps35/Moap1	12
GO:0000303	response to superoxide	3/1295	19/12046	0.335223	1	0.996833	Cd36/Dhfr/Prdx1	3
GO:0000737	DNA catabolic process, endonucleolytic	3/1295	19/12046	0.335223	1	0.996833	Cdkn2a/Dffa/Mus81	3
GO:0003181	atrioventricular valve morphogenesis	3/1295	19/12046	0.335223	1	0.996833	Hey2/Heyl/Hey1	3
GO:0015012	heparan sulfate proteoglycan biosynthetic process	3/1295	19/12046	0.335223	1	0.996833	Hs6st2/Ext2/Pxylp1	3
GO:0032800	receptor biosynthetic process	3/1295	19/12046	0.335223	1	0.996833	Hnrnpk/Hdac1/Pparg	3
GO:0033081	regulation of T cell differentiation in thymus	3/1295	19/12046	0.335223	1	0.996833	Cdkn2a/Tmem131l/Ptpn2	3
GO:0044058	regulation of digestive system process	3/1295	19/12046	0.335223	1	0.996833	Madd/Dgat1/Slc22a5	3
GO:0044783	G1 DNA damage checkpoint	3/1295	19/12046	0.335223	1	0.996833	Gigyf2/Rpa2/Rpl26	3
GO:0044819	mitotic G1/S transition checkpoint	3/1295	19/12046	0.335223	1	0.996833	Gigyf2/Rpa2/Rpl26	3
GO:0061162	establishment of monopolar cell polarity	3/1295	19/12046	0.335223	1	0.996833	Gbf1/Crb3/Myo9a	3
GO:0061339	establishment or maintenance of monopolar cell polarity	3/1295	19/12046	0.335223	1	0.996833	Gbf1/Crb3/Myo9a	3
GO:0071312	cellular response to alkaloid	3/1295	19/12046	0.335223	1	0.996833	Casp3/Blm/Rad51	3
GO:1900101	regulation of endoplasmic reticulum unfolded protein response	3/1295	19/12046	0.335223	1	0.996833	Atf6b/Pdia6/Ptpn2	3
GO:1903859	regulation of dendrite extension	3/1295	19/12046	0.335223	1	0.996833	Hnrnpk/Itsn2/Rtn4	3
GO:1904666	regulation of ubiquitin protein ligase activity	3/1295	19/12046	0.335223	1	0.996833	Cdkn2a/Fbxo5/Ube2s	3
GO:0051262	protein tetramerization	14/1295	114/12046	0.340439	1	0.996833	Mcoln1/Hint3/Cpsf7/Cutc/Farsb/Hist1h4m/Dctpp1/Dhps/Aldh1a2/Rrm2/S100a10/Sycp1/Tk1/Rrm1	14
GO:0006487	protein N-linked glycosylation	7/1295	53/12046	0.342121	1	0.996833	Ddost/Derl3/Alg13/Mogs/Mgat5b/Stt3a/Rpn2	7
GO:0031122	cytoplasmic microtubule organization	7/1295	53/12046	0.342121	1	0.996833	Fignl1/Hook1/Cript/Tacc3/Pde4dip/Spast/Tubgcp2	7
GO:0042306	regulation of protein import into nucleus	7/1295	53/12046	0.342121	1	0.996833	Jup/Cd36/Akap5/Ect2/Chp2/Ipo5/Dmap1	7
GO:0045839	negative regulation of mitotic nuclear division	7/1295	53/12046	0.342121	1	0.996833	Fbxo5/Chek1/Bub1/Mad1l1/Atm/Tex14/Mtbp	7
GO:0098930	axonal transport	7/1295	53/12046	0.342121	1	0.996833	Madd/Ap3m1/Mapk8ip3/Ap3d1/Fmr1/Kif1b/Spast	7
GO:2000756	regulation of peptidyl-lysine acetylation	7/1295	53/12046	0.342121	1	0.996833	Iws1/Chek1/Hdac1/Brca1/L3mbtl2/Ruvbl2/Rps6ka5	7
GO:0006998	nuclear envelope organization	5/1295	36/12046	0.344043	1	0.996833	Lmna/Nsfl1c/Spast/Sun1/Nup93	5
GO:0030219	megakaryocyte differentiation	5/1295	36/12046	0.344043	1	0.996833	Hist1h4m/Hmgb2/Gata1/Kit/Scin	5
GO:0032506	cytokinetic process	5/1295	36/12046	0.344043	1	0.996833	Ect2/Cep55/Kif23/Vps4a/Spast	5
GO:0033059	cellular pigmentation	5/1295	36/12046	0.344043	1	0.996833	Lyst/Ap1m1/Ap3d1/Ap1g1/Myo5a	5
GO:0045604	regulation of epidermal cell differentiation	5/1295	36/12046	0.344043	1	0.996833	Ezh2/Esrp1/Hey2/Hey1/Ncoa3	5
GO:1900087	positive regulation of G1/S transition of mitotic cell cycle	5/1295	36/12046	0.344043	1	0.996833	Ccne1/Cdc45/Larp7/Rpl17/Mtbp	5
GO:0010923	negative regulation of phosphatase activity	8/1295	62/12046	0.348308	1	0.996833	Fkbp1a/Fkbp15/Knl1/Myo1d/Slc7a14/Ppp4r4/Rrp1b/Pcdh11x	8
GO:0055076	transition metal ion homeostasis	12/1295	97/12046	0.34838	1	0.996833	Erfe/Hmox2/Cutc/Atox1/Ap3d1/Alas2/Tmem199/Rhd/Tfrc/Steap1/Trf/Ttc7	12
GO:0016567	protein ubiquitination	55/1295	484/12046	0.350083	1	0.996833	Ddb2/Ltn1/Ccnb1ip1/Fancl/Fanci/Cdkn2a/Ankib1/Cul1/Fbxw7/Fkbp1a/Hsp90aa1/Asb1/Ercc8/Med6/Fbxo7/Med7/Fbxo5/Med11/Gps2/Dtl/Brap/Kbtbd8/Brca1/Gclc/Hspa5/Aimp2/Arih2/Rnf34/Pcgf5/Tgfbr1/Uba1y/Tmem129/Rybp/Wwp1/Ttc3/Trim37/Rnf20/Tnfaip3/Rnf19b/Rnf138/Phc1/Senp2/Uba52/Ube2s/Ube2t/Rad18/Trim23/Mtbp/Rnf4/Prpf19/Smurf2/Ube2e3/Uba6/Ube2cbp/Scml2	55
GO:0060996	dendritic spine development	13/1295	106/12046	0.350773	1	0.996833	Baiap2/Hnrnpk/Lzts3/Fmr1/Caprin2/Sdk1/Shank2/Srgap2/Mfn1/Xlr4b/Xlr3b/Uba6/Pdlim5	13
GO:0051235	maintenance of location	28/1295	240/12046	0.35178	1	0.996833	Fkbp1a/Mcoln1/Cd36/Cemip/Enpp1/Bscl2/F2/Grk2/Ap3d1/Dgat2/Dgat1/Faf1/Hexa/Hspa5/Gpsm2/Tacc3/Scin/Osbpl8/Vps13d/Nfkbib/Trpc1/Ttc39b/Tex101/Sun1/Pparg/Ptpn2/Myo5a/Tmsb4x	28
GO:0006368	transcription elongation from RNA polymerase II promoter	6/1295	45/12046	0.353636	1	0.996833	Cdk12/Ezh2/Ell2/Gtf2f1/Supt16/Nelfe	6
GO:0033046	negative regulation of sister chromatid segregation	6/1295	45/12046	0.353636	1	0.996833	Fbxo5/Bub1/Mad1l1/Atm/Tex14/Mtbp	6
GO:0035065	regulation of histone acetylation	6/1295	45/12046	0.353636	1	0.996833	Iws1/Chek1/Brca1/L3mbtl2/Ruvbl2/Rps6ka5	6
GO:0043299	leukocyte degranulation	6/1295	45/12046	0.353636	1	0.996833	D6Wsu163e/Kit/Ap1g1/Il13ra2/Stxbp2/Unc13d	6
GO:1902808	positive regulation of cell cycle G1/S phase transition	6/1295	45/12046	0.353636	1	0.996833	Ezh2/Ccne1/Cdc45/Larp7/Rpl17/Mtbp	6
GO:0006099	tricarboxylic acid cycle	4/1295	28/12046	0.354902	1	0.996833	Cs/Idh3g/Aco2/Pdha2	4
GO:0036297	interstrand cross-link repair	4/1295	28/12046	0.354902	1	0.996833	Fancl/Mcm8/Rad51/Rad51ap1	4
GO:0070873	regulation of glycogen metabolic process	4/1295	28/12046	0.354902	1	0.996833	Hmgb1/Enpp1/Pask/Ppp1r3f	4
GO:0071480	cellular response to gamma radiation	4/1295	28/12046	0.354902	1	0.996833	Atr/Atm/Rnf4/Rpl26	4
GO:0090162	establishment of epithelial cell polarity	4/1295	28/12046	0.354902	1	0.996833	Hey1/Crb3/Mpp5/Myo9a	4
GO:0090313	regulation of protein targeting to membrane	4/1295	28/12046	0.354902	1	0.996833	Cemip/C2cd5/Stom/Tcaf2	4
GO:0007006	mitochondrial membrane organization	11/1295	89/12046	0.359538	1	0.996833	Hsp90aa1/Chchd6/Gclc/Mfn2/Timm50/Mtch2/Mfn1/Pdcd5/Them4/Timm29/Moap1	11
GO:0002275	myeloid cell activation involved in immune response	7/1295	54/12046	0.36033	1	0.996833	Hmgb1/D6Wsu163e/Kit/Il13ra2/Stxbp2/Unc13d/Sbno2	7
GO:0007091	metaphase/anaphase transition of mitotic cell cycle	7/1295	54/12046	0.36033	1	0.996833	Fbxo5/Bub1/Mad1l1/Atm/Tacc3/Tex14/Mtbp	7
GO:1900180	regulation of protein localization to nucleus	12/1295	98/12046	0.361823	1	0.996833	Cdkn2a/Jup/Lmna/Cd36/F2/Akap5/Mcrs1/Ect2/Chp2/Ipo5/Dmap1/Nmd3	12
GO:0061013	regulation of mRNA catabolic process	13/1295	107/12046	0.36365	1	0.996833	Cirbp/Meioc/Alkbh5/Gigyf2/Dazl/Boll/Elavl4/Fmr1/E2f1/Mettl14/Nbas/Ythdf2/Ybx2	13
GO:0000281	mitotic cytokinesis	8/1295	63/12046	0.365196	1	0.996833	Ect2/Brca2/Cep55/Kif4/Kif23/Stmn1/Vps4a/Spast	8
GO:0033077	T cell differentiation in thymus	8/1295	63/12046	0.365196	1	0.996833	Cdkn2a/H2-DMa/Jag2/Cd3e/Tmem131l/Ptpn2/Mpzl2/Ncaph2	8
GO:0000305	response to oxygen radical	3/1295	20/12046	0.365979	1	0.996833	Cd36/Dhfr/Prdx1	3
GO:0001958	endochondral ossification	3/1295	20/12046	0.365979	1	0.996833	Alpl/Pex7/Smpd3	3
GO:0002092	positive regulation of receptor internalization	3/1295	20/12046	0.365979	1	0.996833	Ap2m1/Fmr1/Synj2bp	3
GO:0002335	mature B cell differentiation	3/1295	20/12046	0.365979	1	0.996833	Itfg2/Tnfaip3/Plcl2	3
GO:0003171	atrioventricular valve development	3/1295	20/12046	0.365979	1	0.996833	Hey2/Heyl/Hey1	3
GO:0006582	melanin metabolic process	3/1295	20/12046	0.365979	1	0.996833	Cited1/Trpc1/Myo5a	3
GO:0018279	protein N-linked glycosylation via asparagine	3/1295	20/12046	0.365979	1	0.996833	Ddost/Derl3/Stt3a	3
GO:0036075	replacement ossification	3/1295	20/12046	0.365979	1	0.996833	Alpl/Pex7/Smpd3	3
GO:0045815	positive regulation of gene expression, epigenetic	3/1295	20/12046	0.365979	1	0.996833	Atad2/Chek1/H1f0	3
GO:0050892	intestinal absorption	3/1295	20/12046	0.365979	1	0.996833	Cd36/Dgat1/Slco1a5	3
GO:0071354	cellular response to interleukin-6	3/1295	20/12046	0.365979	1	0.996833	Entpd2/Ptpn2/Sbno2	3
GO:0071459	protein localization to chromosome, centromeric region	3/1295	20/12046	0.365979	1	0.996833	Cenpq/Knl1/Mtbp	3
GO:0090140	regulation of mitochondrial fission	3/1295	20/12046	0.365979	1	0.996833	Mfn1/Vps35/Mief1	3
GO:0098780	response to mitochondrial depolarisation	3/1295	20/12046	0.365979	1	0.996833	Gps2/Becn1/Mfn2	3
GO:1901984	negative regulation of protein acetylation	3/1295	20/12046	0.365979	1	0.996833	Hdac1/Brca1/L3mbtl2	3
GO:0002228	natural killer cell mediated immunity	5/1295	37/12046	0.366292	1	0.996833	Lyst/Ap1g1/Rnf19b/Prdx1/Unc13d	5
GO:0042267	natural killer cell mediated cytotoxicity	5/1295	37/12046	0.366292	1	0.996833	Lyst/Ap1g1/Rnf19b/Prdx1/Unc13d	5
GO:0051646	mitochondrion localization	5/1295	37/12046	0.366292	1	0.996833	Kif1b/Mfn2/Mfn1/Synj2bp/Spast	5
GO:0071174	mitotic spindle checkpoint	5/1295	37/12046	0.366292	1	0.996833	Bub1/Mad1l1/Atm/Tex14/Mtbp	5
GO:0098586	cellular response to virus	5/1295	37/12046	0.366292	1	0.996833	Gbf1/Gpatch3/Chuk/Fmr1/Rrp1b	5
GO:0007033	vacuole organization	18/1295	152/12046	0.368509	1	0.996833	Atg4b/Hspa8/Hook1/Lyst/Becn1/Hexa/Mfn2/Pik3c2a/Nsfl1c/Tmem199/Trappc8/Spg11/Vps4a/Vps16/Sec22b/Tbc1d14/Vps35/Pikfyve	18
GO:0001909	leukocyte mediated cytotoxicity	9/1295	72/12046	0.368829	1	0.996833	Hspa8/F2/Lyst/H2-K1/Ap1g1/Stxbp2/Rnf19b/Prdx1/Unc13d	9
GO:0031330	negative regulation of cellular catabolic process	24/1295	206/12046	0.36956	1	0.996833	Cirbp/Atp2b4/Cdkn2a/Meioc/Lrig2/Lars/Derl3/Dazl/Boll/Becn1/Fmr1/Dffa/E2f1/Etfbkmt/Nbas/Rybp/Taf9/Mtch2/Tnfaip3/Sec22b/Tbc1d14/Vps35/Ptk2/Ybx2	24
GO:1904705	regulation of vascular smooth muscle cell proliferation	6/1295	46/12046	0.373615	1	0.996833	Dnmt1/Grk2/Gnai3/Mfn2/Rgs5/Pparg	6
GO:1990874	vascular smooth muscle cell proliferation	6/1295	46/12046	0.373615	1	0.996833	Dnmt1/Grk2/Gnai3/Mfn2/Rgs5/Pparg	6
GO:0007052	mitotic spindle organization	12/1295	99/12046	0.37534	1	0.996833	Ints13/Kif11/Kif4/Gpsm2/Kif23/Tacc3/Stmn1/Spc25/Nuf2/Spast/Tpx2/Rae1	12
GO:0000054	ribosomal subunit export from nucleus	2/1295	12/12046	0.375394	1	0.996833	Ltv1/Nmd3	2
GO:0001731	formation of translation preinitiation complex	2/1295	12/12046	0.375394	1	0.996833	Eif2s3y/Eif5	2
GO:0001886	endothelial cell morphogenesis	2/1295	12/12046	0.375394	1	0.996833	Arhgef26/Id1	2
GO:0003214	cardiac left ventricle morphogenesis	2/1295	12/12046	0.375394	1	0.996833	Hey2/Rnls	2
GO:0017014	protein nitrosylation	2/1295	12/12046	0.375394	1	0.996833	Atp2b4/Oxr1	2
GO:0018904	ether metabolic process	2/1295	12/12046	0.375394	1	0.996833	Far1/Pex7	2
GO:0033151	V(D)J recombination	2/1295	12/12046	0.375394	1	0.996833	Atm/Polb	2
GO:0033750	ribosome localization	2/1295	12/12046	0.375394	1	0.996833	Ltv1/Nmd3	2
GO:0034244	negative regulation of transcription elongation from RNA polymerase II promoter	2/1295	12/12046	0.375394	1	0.996833	Ezh2/Nelfe	2
GO:0034497	protein localization to phagophore assembly site	2/1295	12/12046	0.375394	1	0.996833	Mfn2/Trappc8	2
GO:0035721	intraciliary retrograde transport	2/1295	12/12046	0.375394	1	0.996833	Ift122/Wdr35	2
GO:0042953	lipoprotein transport	2/1295	12/12046	0.375394	1	0.996833	Cd36/Pparg	2
GO:0044872	lipoprotein localization	2/1295	12/12046	0.375394	1	0.996833	Cd36/Pparg	2
GO:0045136	development of secondary sexual characteristics	2/1295	12/12046	0.375394	1	0.996833	Nell2/Ncoa3	2
GO:0046500	S-adenosylmethionine metabolic process	2/1295	12/12046	0.375394	1	0.996833	Dnmt1/Pemt	2
GO:0050855	regulation of B cell receptor signaling pathway	2/1295	12/12046	0.375394	1	0.996833	Gps2/Plcl2	2
GO:0050884	neuromuscular process controlling posture	2/1295	12/12046	0.375394	1	0.996833	Adarb1/Hexa	2
GO:0051151	negative regulation of smooth muscle cell differentiation	2/1295	12/12046	0.375394	1	0.996833	Dnmt1/Rbpms2	2
GO:0051988	regulation of attachment of spindle microtubules to kinetochore	2/1295	12/12046	0.375394	1	0.996833	Ect2/Becn1	2
GO:0060099	regulation of phagocytosis, engulfment	2/1295	12/12046	0.375394	1	0.996833	Cd36/Pparg	2
GO:0060330	regulation of response to interferon-gamma	2/1295	12/12046	0.375394	1	0.996833	Pparg/Ptpn2	2
GO:0060334	regulation of interferon-gamma-mediated signaling pathway	2/1295	12/12046	0.375394	1	0.996833	Pparg/Ptpn2	2
GO:0060766	negative regulation of androgen receptor signaling pathway	2/1295	12/12046	0.375394	1	0.996833	Heyl/Hdac1	2
GO:0071696	ectodermal placode development	2/1295	12/12046	0.375394	1	0.996833	Hdac1/Eda	2
GO:0072087	renal vesicle development	2/1295	12/12046	0.375394	1	0.996833	Cited1/Hey1	2
GO:0072537	fibroblast activation	2/1295	12/12046	0.375394	1	0.996833	Dgat1/Gclc	2
GO:0090239	regulation of histone H4 acetylation	2/1295	12/12046	0.375394	1	0.996833	Iws1/Brca1	2
GO:0097066	response to thyroid hormone	2/1295	12/12046	0.375394	1	0.996833	Gata1/Kit	2
GO:0097202	activation of cysteine-type endopeptidase activity	2/1295	12/12046	0.375394	1	0.996833	Perp/Tbc1d10a	2
GO:1904152	regulation of retrograde protein transport, ER to cytosol	2/1295	12/12046	0.375394	1	0.996833	Derl3/Bcap31	2
GO:1904816	positive regulation of protein localization to chromosome, telomeric region	2/1295	12/12046	0.375394	1	0.996833	Cct3/Wrap53	2
GO:0010965	regulation of mitotic sister chromatid separation	7/1295	55/12046	0.378615	1	0.996833	Fbxo5/Bub1/Mad1l1/Atm/Tacc3/Tex14/Mtbp	7
GO:0044784	metaphase/anaphase transition of cell cycle	7/1295	55/12046	0.378615	1	0.996833	Fbxo5/Bub1/Mad1l1/Atm/Tacc3/Tex14/Mtbp	7
GO:0070972	protein localization to endoplasmic reticulum	7/1295	55/12046	0.378615	1	0.996833	Gbf1/Bcap31/Hspa5/Rtn4/Spcs3/Sec61a1/Srp9	7
GO:0000186	activation of MAPKK activity	4/1295	29/12046	0.380412	1	0.996833	Gadd45b/Tgfbr1/Taok2/Raf1	4
GO:0006101	citrate metabolic process	4/1295	29/12046	0.380412	1	0.996833	Cs/Idh3g/Aco2/Pdha2	4
GO:0007097	nuclear migration	4/1295	29/12046	0.380412	1	0.996833	Cdc42bpa/Tacc3/Sun1/Ptk2	4
GO:0008038	neuron recognition	4/1295	29/12046	0.380412	1	0.996833	Casp3/Crtac1/Bsg/Rtn4	4
GO:0019432	triglyceride biosynthetic process	4/1295	29/12046	0.380412	1	0.996833	Acsl1/Gpat2/Dgat2/Dgat1	4
GO:0032885	regulation of polysaccharide biosynthetic process	4/1295	29/12046	0.380412	1	0.996833	Enpp1/Smpd3/Pask/Ppp1r3f	4
GO:0033003	regulation of mast cell activation	4/1295	29/12046	0.380412	1	0.996833	D6Wsu163e/Il13ra2/Stxbp2/Unc13d	4
GO:0033363	secretory granule organization	4/1295	29/12046	0.380412	1	0.996833	Ccdc136/Lyst/AU040320/Tmf1	4
GO:0042491	inner ear auditory receptor cell differentiation	4/1295	29/12046	0.380412	1	0.996833	Esrp1/Hey2/Hey1/Jag2	4
GO:0045910	negative regulation of DNA recombination	4/1295	29/12046	0.380412	1	0.996833	H1f0/Blm/Rad18/Mlh1	4
GO:0050779	RNA destabilization	4/1295	29/12046	0.380412	1	0.996833	Gigyf2/Dxo/Mettl14/Ythdf2	4
GO:0098884	postsynaptic neurotransmitter receptor internalization	4/1295	29/12046	0.380412	1	0.996833	Efnb2/Ap2m1/Akap5/Synj1	4
GO:0140239	postsynaptic endocytosis	4/1295	29/12046	0.380412	1	0.996833	Efnb2/Ap2m1/Akap5/Synj1	4
GO:2000279	negative regulation of DNA biosynthetic process	4/1295	29/12046	0.380412	1	0.996833	Mcrs1/Chek1/Pparg/Tinf2	4
GO:0001570	vasculogenesis	9/1295	73/12046	0.384711	1	0.996833	Fbxw7/Hey2/Egfl7/Cited1/Hey1/Brpf1/Rtn4/Ptk2/Tiparp	9
GO:0061640	cytoskeleton-dependent cytokinesis	9/1295	73/12046	0.384711	1	0.996833	Dctn3/Ect2/Brca2/Cep55/Kif4/Kif23/Stmn1/Vps4a/Spast	9
GO:0002886	regulation of myeloid leukocyte mediated immunity	5/1295	38/12046	0.388558	1	0.996833	Ddx1/D6Wsu163e/Il13ra2/Stxbp2/Unc13d	5
GO:0030866	cortical actin cytoskeleton organization	5/1295	38/12046	0.388558	1	0.996833	Calr/Ect2/Fmnl3/Epb41l2/Kif23	5
GO:0044088	regulation of vacuole organization	5/1295	38/12046	0.388558	1	0.996833	Becn1/Vps16/Sec22b/Tbc1d14/Pikfyve	5
GO:0060412	ventricular septum morphogenesis	5/1295	38/12046	0.388558	1	0.996833	Hey2/Heyl/Hey1/Tgfbr1/Nsd2	5
GO:0090224	regulation of spindle organization	5/1295	38/12046	0.388558	1	0.996833	Gpsm2/Tacc3/Tpx2/Rnf4/Rae1	5
GO:0090278	negative regulation of peptide hormone secretion	5/1295	38/12046	0.388558	1	0.996833	Madd/Hdac1/Stxbp5l/Pparg/Pde3b	5
GO:1900077	negative regulation of cellular response to insulin stimulus	5/1295	38/12046	0.388558	1	0.996833	Enpp1/Grk2/Pparg/Ptpn2/Ncoa5	5
GO:0045727	positive regulation of translation	13/1295	109/12046	0.389597	1	0.996833	Cirbp/Eif2s3y/Eif3c/Dazl/Boll/Fmr1/Dnajc3/Cdk5rap1/Cpeb1/Ythdf2/Uqcc2/Rpl26/Mief1	13
GO:0009267	cellular response to starvation	14/1295	118/12046	0.39005	1	0.996833	Cpeb4/Klf10/Kptn/Atg4b/Depdc5/Eif2s1/Lars/Fnip1/Itfg2/Becn1/Hspa5/Pik3c2a/Myh13/Tbl2	14
GO:1903364	positive regulation of cellular protein catabolic process	14/1295	118/12046	0.39005	1	0.996833	Ankib1/Fbxw7/Hsp90aa1/Faf1/Bcap31/Bbs7/Fmr1/Gclc/Arih2/Tnfaip3/Rnf19b/Uqcc2/Vps35/Ptk2	14
GO:0034250	positive regulation of cellular amide metabolic process	15/1295	127/12046	0.390318	1	0.996833	Cirbp/Eif2s3y/Casp3/Eif3c/Dazl/Boll/Fmr1/Dnajc3/Cdk5rap1/Cpeb1/Smpd3/Ythdf2/Uqcc2/Rpl26/Mief1	15
GO:0001756	somitogenesis	6/1295	47/12046	0.393622	1	0.996833	Dll3/Kdm6a/Atm/Aldh1a2/Nrarp/Plxna2	6
GO:0001825	blastocyst formation	6/1295	47/12046	0.393622	1	0.996833	Ccnb1ip1/Matr3/Hopx/Mfn2/Rtn4/Txnrd3	6
GO:0006766	vitamin metabolic process	6/1295	47/12046	0.393622	1	0.996833	Cd320/Dgat1/Dhfr/Gclc/Mmadhc/Ubiad1	6
GO:0000423	mitophagy	3/1295	21/12046	0.396481	1	0.996833	Becn1/Mfn2/Vps13d	3
GO:0010742	macrophage derived foam cell differentiation	3/1295	21/12046	0.396481	1	0.996833	Cd36/Selenok/Pparg	3
GO:0018196	peptidyl-asparagine modification	3/1295	21/12046	0.396481	1	0.996833	Ddost/Derl3/Stt3a	3
GO:0021801	cerebral cortex radial glia guided migration	3/1295	21/12046	0.396481	1	0.996833	Srgap2/Rtn4/Sun1	3
GO:0022030	telencephalon glial cell migration	3/1295	21/12046	0.396481	1	0.996833	Srgap2/Rtn4/Sun1	3
GO:0033561	regulation of water loss via skin	3/1295	21/12046	0.396481	1	0.996833	Gak/Stmn1/Tmprss13	3
GO:0035561	regulation of chromatin binding	3/1295	21/12046	0.396481	1	0.996833	Btaf1/Larp7/Senp2	3
GO:0050858	negative regulation of antigen receptor-mediated signaling pathway	3/1295	21/12046	0.396481	1	0.996833	Gps2/Plcl2/Ptpn2	3
GO:0051220	cytoplasmic sequestering of protein	3/1295	21/12046	0.396481	1	0.996833	Faf1/Tacc3/Nfkbib	3
GO:0055094	response to lipoprotein particle	3/1295	21/12046	0.396481	1	0.996833	Cd36/Smpd3/Pparg	3
GO:0070861	regulation of protein exit from endoplasmic reticulum	3/1295	21/12046	0.396481	1	0.996833	Derl3/Gcc2/Bcap31	3
GO:0071425	hematopoietic stem cell proliferation	3/1295	21/12046	0.396481	1	0.996833	Arih2/Ythdf2/Sart3	3
GO:0099174	regulation of presynapse organization	3/1295	21/12046	0.396481	1	0.996833	Mdga1/Clstn3/Vps35	3
GO:0099632	protein transport within plasma membrane	3/1295	21/12046	0.396481	1	0.996833	Ap3d1/Cacng5/Vps35	3
GO:0099637	neurotransmitter receptor transport	3/1295	21/12046	0.396481	1	0.996833	Ap3d1/Cacng5/Vps35	3
GO:1990126	retrograde transport, endosome to plasma membrane	3/1295	21/12046	0.396481	1	0.996833	Ccdc93/Vps29/Vps35	3
GO:0030330	DNA damage response, signal transduction by p53 class mediator	7/1295	56/12046	0.396934	1	0.996833	Cdkn2a/Atr/Brca2/Atm/Senp2/Rps6ka6/Rpl26	7
GO:0048644	muscle organ morphogenesis	7/1295	56/12046	0.396934	1	0.996833	Fkbp1a/Hey2/Adarb1/Ly6e/Hey1/Tgfbr1/Myom3	7
GO:0006637	acyl-CoA metabolic process	8/1295	65/12046	0.399149	1	0.996833	Acsl1/Acot7/Cs/Acss2/Far1/Dgat2/Dgat1/Pdha2	8
GO:0033047	regulation of mitotic sister chromatid segregation	8/1295	65/12046	0.399149	1	0.996833	Fbxo5/Becn1/Bub1/Mad1l1/Atm/Tacc3/Tex14/Mtbp	8
GO:0035383	thioester metabolic process	8/1295	65/12046	0.399149	1	0.996833	Acsl1/Acot7/Cs/Acss2/Far1/Dgat2/Dgat1/Pdha2	8
GO:0070167	regulation of biomineral tissue development	8/1295	65/12046	0.399149	1	0.996833	Enpp1/Hey2/Fbxo5/Gata1/Hey1/Ank/Suv39h1/Txlng	8
GO:0120162	positive regulation of cold-induced thermogenesis	8/1295	65/12046	0.399149	1	0.996833	Acsl1/Cd36/Bscl2/Cpt2/Fabp4/Mfn2/Pemt/Ybx2	8
GO:0035305	negative regulation of dephosphorylation	9/1295	74/12046	0.400633	1	0.996833	Fkbp1a/Ensa/Fkbp15/Knl1/Myo1d/Slc7a14/Ppp4r4/Rrp1b/Pcdh11x	9
GO:0002263	cell activation involved in immune response	19/1295	164/12046	0.400797	1	0.996833	Hmgb1/Gbf1/D6Wsu163e/Atad5/Itfg2/Exo1/Kit/Ap1g1/Il13ra2/Nbn/Stxbp2/Tnfaip3/Tfrc/Nsd2/Plcl2/Unc13d/Pms2/Sbno2/Mlh1	19
GO:0046474	glycerophospholipid biosynthetic process	11/1295	92/12046	0.402205	1	0.996833	Gpaa1/Far1/Pik3c2a/Pisd/Pigs/Pigp/Pemt/Pigu/Pip5k1a/Pigf/Piga	11
GO:0000387	spliceosomal snRNP assembly	4/1295	30/12046	0.405809	1	0.996833	Prpf3/Prpf19/Sart3/Snrpe	4
GO:0006024	glycosaminoglycan biosynthetic process	4/1295	30/12046	0.405809	1	0.996833	Ext2/Hexa/Smpd3/Pxylp1	4
GO:0007431	salivary gland development	4/1295	30/12046	0.405809	1	0.996833	Esrp1/Eda/Polb/Tfcp2l1	4
GO:0016572	histone phosphorylation	4/1295	30/12046	0.405809	1	0.996833	Fmr1/Atm/Vrk1/Rps6ka5	4
GO:0033144	negative regulation of intracellular steroid hormone receptor signaling pathway	4/1295	30/12046	0.405809	1	0.996833	Calr/Heyl/Hdac1/Brca1	4
GO:0045047	protein targeting to ER	4/1295	30/12046	0.405809	1	0.996833	Hspa5/Spcs3/Sec61a1/Srp9	4
GO:0046189	phenol-containing compound biosynthetic process	4/1295	30/12046	0.405809	1	0.996833	Cited1/Trpc1/Vps35/Myo5a	4
GO:1904707	positive regulation of vascular smooth muscle cell proliferation	4/1295	30/12046	0.405809	1	0.996833	Dnmt1/Grk2/Gnai3/Mfn2	4
GO:1905953	negative regulation of lipid localization	4/1295	30/12046	0.405809	1	0.996833	Osbpl8/Ttc39b/Pparg/Ptpn2	4
GO:0003229	ventricular cardiac muscle tissue development	5/1295	39/12046	0.410769	1	0.996833	Fkbp1a/Hey2/Ly6e/Hey1/Tgfbr1	5
GO:0031577	spindle checkpoint	5/1295	39/12046	0.410769	1	0.996833	Bub1/Mad1l1/Atm/Tex14/Mtbp	5
GO:0032007	negative regulation of TOR signaling	5/1295	39/12046	0.410769	1	0.996833	Kptn/Depdc5/Fnip1/Itfg2/Atm	5
GO:0034198	cellular response to amino acid starvation	5/1295	39/12046	0.410769	1	0.996833	Kptn/Depdc5/Eif2s1/Lars/Itfg2	5
GO:0038066	p38MAPK cascade	5/1295	39/12046	0.410769	1	0.996833	Gadd45b/Emc10/Cyld/Nr2c2/Phlpp1	5
GO:0050795	regulation of behavior	5/1295	39/12046	0.410769	1	0.996833	Dgat1/Per3/Nr2c2/Vps35/Stra6	5
GO:0032784	regulation of DNA-templated transcription, elongation	6/1295	48/12046	0.413606	1	0.996833	Cdk12/Ezh2/Ell2/Gtf2f1/Supt16/Nelfe	6
GO:0002281	macrophage activation involved in immune response	2/1295	13/12046	0.415109	1	0.996833	Hmgb1/Sbno2	2
GO:0006071	glycerol metabolic process	2/1295	13/12046	0.415109	1	0.996833	Dgat2/Gk	2
GO:0006337	nucleosome disassembly	2/1295	13/12046	0.415109	1	0.996833	Smarcd3/Smarce1	2
GO:0006465	signal peptide processing	2/1295	13/12046	0.415109	1	0.996833	Sec11c/Spcs3	2
GO:0006534	cysteine metabolic process	2/1295	13/12046	0.415109	1	0.996833	Cdo1/Gclc	2
GO:0006577	amino-acid betaine metabolic process	2/1295	13/12046	0.415109	1	0.996833	Slc22a4/Slc22a5	2
GO:0006620	posttranslational protein targeting to endoplasmic reticulum membrane	2/1295	13/12046	0.415109	1	0.996833	Hspa5/Sec61a1	2
GO:0007274	neuromuscular synaptic transmission	2/1295	13/12046	0.415109	1	0.996833	Adarb1/Kif1b	2
GO:0008334	histone mRNA metabolic process	2/1295	13/12046	0.415109	1	0.996833	Atm/Slbp	2
GO:0010421	hydrogen peroxide-mediated programmed cell death	2/1295	13/12046	0.415109	1	0.996833	Stk25/Trap1	2
GO:0010935	regulation of macrophage cytokine production	2/1295	13/12046	0.415109	1	0.996833	Cd36/Rtn4	2
GO:0010984	regulation of lipoprotein particle clearance	2/1295	13/12046	0.415109	1	0.996833	Hnrnpk/Lrpap1	2
GO:0010996	response to auditory stimulus	2/1295	13/12046	0.415109	1	0.996833	AU040320/Stra6	2
GO:0018410	C-terminal protein amino acid modification	2/1295	13/12046	0.415109	1	0.996833	Icmt/Agbl4	2
GO:0022010	central nervous system myelination	2/1295	13/12046	0.415109	1	0.996833	Myrf/Plp1	2
GO:0030502	negative regulation of bone mineralization	2/1295	13/12046	0.415109	1	0.996833	Enpp1/Gata1	2
GO:0032252	secretory granule localization	2/1295	13/12046	0.415109	1	0.996833	Kif1b/Myo5a	2
GO:0032291	axon ensheathment in central nervous system	2/1295	13/12046	0.415109	1	0.996833	Myrf/Plp1	2
GO:0034389	lipid droplet organization	2/1295	13/12046	0.415109	1	0.996833	Bscl2/Ppia	2
GO:0034982	mitochondrial protein processing	2/1295	13/12046	0.415109	1	0.996833	Immp1l/Uqcrc2	2
GO:0035067	negative regulation of histone acetylation	2/1295	13/12046	0.415109	1	0.996833	Brca1/L3mbtl2	2
GO:0036065	fucosylation	2/1295	13/12046	0.415109	1	0.996833	Slc35c2/Sec1	2
GO:0043558	regulation of translational initiation in response to stress	2/1295	13/12046	0.415109	1	0.996833	Eif2s1/Dnajc3	2
GO:0045019	negative regulation of nitric oxide biosynthetic process	2/1295	13/12046	0.415109	1	0.996833	Atp2b4/Wdr35	2
GO:0046641	positive regulation of alpha-beta T cell proliferation	2/1295	13/12046	0.415109	1	0.996833	Blm/Cd3e	2
GO:0048385	regulation of retinoic acid receptor signaling pathway	2/1295	13/12046	0.415109	1	0.996833	Calr/Ezh2	2
GO:0051382	kinetochore assembly	2/1295	13/12046	0.415109	1	0.996833	Cenpx/Rnf4	2
GO:0070571	negative regulation of neuron projection regeneration	2/1295	13/12046	0.415109	1	0.996833	Lrig2/Rtn4	2
GO:0070935	3'-UTR-mediated mRNA stabilization	2/1295	13/12046	0.415109	1	0.996833	Dazl/Boll	2
GO:0071025	RNA surveillance	2/1295	13/12046	0.415109	1	0.996833	Exosc7/Dxo	2
GO:0071404	cellular response to low-density lipoprotein particle stimulus	2/1295	13/12046	0.415109	1	0.996833	Cd36/Pparg	2
GO:0071428	rRNA-containing ribonucleoprotein complex export from nucleus	2/1295	13/12046	0.415109	1	0.996833	Ltv1/Nmd3	2
GO:0072697	protein localization to cell cortex	2/1295	13/12046	0.415109	1	0.996833	Epb41l2/Gpsm2	2
GO:0090083	regulation of inclusion body assembly	2/1295	13/12046	0.415109	1	0.996833	Hspa2/Dnajb1	2
GO:0090141	positive regulation of mitochondrial fission	2/1295	13/12046	0.415109	1	0.996833	Vps35/Mief1	2
GO:0097468	programmed cell death in response to reactive oxygen species	2/1295	13/12046	0.415109	1	0.996833	Stk25/Trap1	2
GO:1902902	negative regulation of autophagosome assembly	2/1295	13/12046	0.415109	1	0.996833	Becn1/Sec22b	2
GO:1904406	negative regulation of nitric oxide metabolic process	2/1295	13/12046	0.415109	1	0.996833	Atp2b4/Wdr35	2
GO:1904814	regulation of protein localization to chromosome, telomeric region	2/1295	13/12046	0.415109	1	0.996833	Cct3/Wrap53	2
GO:1905063	regulation of vascular smooth muscle cell differentiation	2/1295	13/12046	0.415109	1	0.996833	Dnmt1/Kit	2
GO:1905144	response to acetylcholine	2/1295	13/12046	0.415109	1	0.996833	Atp2b4/Ly6e	2
GO:1905145	cellular response to acetylcholine	2/1295	13/12046	0.415109	1	0.996833	Atp2b4/Ly6e	2
GO:1905153	regulation of membrane invagination	2/1295	13/12046	0.415109	1	0.996833	Cd36/Pparg	2
GO:0002183	cytoplasmic translational initiation	3/1295	22/12046	0.426571	1	0.996833	Eif2s3y/Eif5/Ythdf2	3
GO:0002478	antigen processing and presentation of exogenous peptide antigen	3/1295	22/12046	0.426571	1	0.996833	H2-DMa/H2-K1/Mfsd6	3
GO:0003016	respiratory system process	3/1295	22/12046	0.426571	1	0.996833	Jag2/Kdm6a/Pbx3	3
GO:0006213	pyrimidine nucleoside metabolic process	3/1295	22/12046	0.426571	1	0.996833	Dck/Nme1/Tk1	3
GO:0009649	entrainment of circadian clock	3/1295	22/12046	0.426571	1	0.996833	Rbm4b/Per3/Phlpp1	3
GO:0030262	apoptotic nuclear changes	3/1295	22/12046	0.426571	1	0.996833	Cdkn2a/Dffa/Top2a	3
GO:0035162	embryonic hemopoiesis	3/1295	22/12046	0.426571	1	0.996833	Klf1/Gata1/Kit	3
GO:0044550	secondary metabolite biosynthetic process	3/1295	22/12046	0.426571	1	0.996833	Cited1/Trpc1/Myo5a	3
GO:0048710	regulation of astrocyte differentiation	3/1295	22/12046	0.426571	1	0.996833	Dll3/F2/Prpf19	3
GO:0090077	foam cell differentiation	3/1295	22/12046	0.426571	1	0.996833	Cd36/Selenok/Pparg	3
GO:0099149	regulation of postsynaptic neurotransmitter receptor internalization	3/1295	22/12046	0.426571	1	0.996833	Efnb2/Akap5/Synj1	3
GO:1903747	regulation of establishment of protein localization to mitochondrion	3/1295	22/12046	0.426571	1	0.996833	Cdkn2a/Fbxw7/Pdcd5	3
GO:0009266	response to temperature stimulus	13/1295	112/12046	0.428777	1	0.996833	Cirbp/Eif2s1/Hsp90aa1/Hspa8/Ano1/Hspa2/Eif2b3/Hsf5/Gclc/Hspa5/Dnajc3/Acadvl/Rnf34	13
GO:1900006	positive regulation of dendrite development	11/1295	94/12046	0.430784	1	0.996833	Baiap2/Ezh2/Hnrnpk/Akap5/Elavl4/Fmr1/Caprin2/Shank2/Mfn1/Xlr4b/Xlr3b	11
GO:0000266	mitochondrial fission	4/1295	31/12046	0.430995	1	0.996833	Mtch2/Mfn1/Vps35/Mief1	4
GO:0017004	cytochrome complex assembly	4/1295	31/12046	0.430995	1	0.996833	Bcs1l/Hccs/Pet100/Uqcc2	4
GO:0021799	cerebral cortex radially oriented cell migration	4/1295	31/12046	0.430995	1	0.996833	Mdga1/Srgap2/Rtn4/Sun1	4
GO:0032205	negative regulation of telomere maintenance	4/1295	31/12046	0.430995	1	0.996833	Mcrs1/Atm/Nbn/Tinf2	4
GO:0035315	hair cell differentiation	4/1295	31/12046	0.430995	1	0.996833	Esrp1/Hey2/Hey1/Jag2	4
GO:0046460	neutral lipid biosynthetic process	4/1295	31/12046	0.430995	1	0.996833	Acsl1/Gpat2/Dgat2/Dgat1	4
GO:0046463	acylglycerol biosynthetic process	4/1295	31/12046	0.430995	1	0.996833	Acsl1/Gpat2/Dgat2/Dgat1	4
GO:0050686	negative regulation of mRNA processing	4/1295	31/12046	0.430995	1	0.996833	Hnrnpk/Rnf20/Nelfe/Srsf7	4
GO:0071158	positive regulation of cell cycle arrest	4/1295	31/12046	0.430995	1	0.996833	Cdkn2a/Brca1/Zbtb17/Rpl26	4
GO:0090659	walking behavior	4/1295	31/12046	0.430995	1	0.996833	Hexa/Oxr1/Spg11/Uchl3	4
GO:0009408	response to heat	9/1295	76/12046	0.432487	1	0.996833	Eif2s1/Hsp90aa1/Hspa8/Ano1/Hspa2/Eif2b3/Hsf5/Gclc/Hspa5	9
GO:0016064	immunoglobulin mediated immune response	9/1295	76/12046	0.432487	1	0.996833	H2-DMa/Atad5/Exo1/Il13ra2/Nbn/Tfrc/Nsd2/Pms2/Mlh1	9
GO:0007080	mitotic metaphase plate congression	5/1295	40/12046	0.432861	1	0.996833	Kif18a/Becn1/Mad1l1/Nuf2/Vps4a	5
GO:0090342	regulation of cell aging	5/1295	40/12046	0.432861	1	0.996833	Cdkn2a/Icmt/Lmna/Fbxo5/Suv39h1	5
GO:0006635	fatty acid beta-oxidation	7/1295	58/12046	0.433516	1	0.996833	Echdc1/Cpt2/Acadvl/Etfbkmt/Pex7/Slc27a2/Slc25a17	7
GO:0045685	regulation of glial cell differentiation	7/1295	58/12046	0.433516	1	0.996833	Dll3/F2/Hdac1/Spint1/Rtn4/Pparg/Prpf19	7
GO:0008333	endosome to lysosome transport	6/1295	49/12046	0.433517	1	0.996833	Hook1/Lyst/Ap3d1/Cacng5/Vps16/Snx16	6
GO:0006869	lipid transport	25/1295	222/12046	0.434207	1	0.996833	Abca2/Acsl1/Erfe/Cd36/Hnrnpk/Dgat1/Gps2/Atp11c/Fabp4/Slc10a6/Slco1c1/Osbpl8/Slco1a5/Slc27a2/Ttc39b/Plekha8/Stard7/Slc27a4/Vps4a/Pparg/Prelid3b/Tmf1/Slc25a17/Stra6/Nmb	25
GO:0006839	mitochondrial transport	18/1295	158/12046	0.434335	1	0.996833	Cdkn2a/Dnajc19/Fbxw7/Chchd4/Hsp90aa1/Fbxo7/Immp1l/Gclc/Mfn2/Timm50/Uqcrc2/Mtch2/Pdcd5/Them4/Timm17b/Timm29/Vps35/Moap1	18
GO:0044242	cellular lipid catabolic process	17/1295	149/12046	0.43578	1	0.996833	Echdc1/Acot7/Bscl2/Acer3/Cpt2/Hexa/Acadvl/Etfbkmt/Pex7/Pla2g4c/Smpd3/Slc27a2/Smpdl3b/Slc27a4/Pdxdc1/Slc25a17/Smpd4	17
GO:0014013	regulation of gliogenesis	12/1295	104/12046	0.443439	1	0.996833	Dll3/Ezh2/F2/Hdac1/E2f1/Spint1/Rtn4/Synj1/Trf/Pparg/Prpf19/Ptk2	12
GO:0010921	regulation of phosphatase activity	11/1295	95/12046	0.445059	1	0.996833	Fkbp1a/Fkbp15/Chp2/Knl1/Myo1d/Slc7a14/Ppp6r3/Ppp4r4/Npnt/Rrp1b/Pcdh11x	11
GO:0009062	fatty acid catabolic process	9/1295	77/12046	0.448369	1	0.996833	Echdc1/Acot7/Cpt2/Acadvl/Etfbkmt/Pex7/Slc27a2/Slc27a4/Slc25a17	9
GO:0033045	regulation of sister chromatid segregation	9/1295	77/12046	0.448369	1	0.996833	Fen1/Fbxo5/Becn1/Bub1/Mad1l1/Atm/Tacc3/Tex14/Mtbp	9
GO:0043473	pigmentation	9/1295	77/12046	0.448369	1	0.996833	Enpp1/Lyst/Ap1m1/Ap3d1/Cited1/Eda/Kit/Ap1g1/Myo5a	9
GO:0043393	regulation of protein binding	22/1295	196/12046	0.448698	1	0.996833	Cdkn2a/Fkbp1a/Eif2s1/Add2/Cd36/Hnrnpk/Atr/Lrpap1/Crtac1/Hopx/Id1/Cyld/Caprin2/Gtf2f1/Tgfbr1/Smarcd3/Nmd3/Stmn1/Tex14/Senp2/Ruvbl2/Plcl2	22
GO:0043648	dicarboxylic acid metabolic process	8/1295	68/12046	0.450043	1	0.996833	Cs/Gpt2/Idh3g/Adss/Haao/Dhfr/Gclc/Pcx	8
GO:0002440	production of molecular mediator of immune response	15/1295	132/12046	0.450875	1	0.996833	Ddx1/Cd36/Atad5/Exo1/Kit/Atm/Il13ra2/Nbn/Tnfaip3/Tfrc/Rtn4/Nsd2/Polb/Pms2/Mlh1	15
GO:0061053	somite development	7/1295	59/12046	0.451703	1	0.996833	Dll3/Kdm6a/Atm/Aldh1a2/Nup133/Nrarp/Plxna2	7
GO:1905818	regulation of chromosome separation	7/1295	59/12046	0.451703	1	0.996833	Fbxo5/Bub1/Mad1l1/Atm/Tacc3/Tex14/Mtbp	7
GO:0007219	Notch signaling pathway	14/1295	123/12046	0.452847	1	0.996833	Dll3/Fbxw7/Hey2/Heyl/Egfl7/Hey1/Jag2/Aph1b/Aph1c/Kit/Perp/Synj2bp/Slc35c2/Nrarp	14
GO:0007029	endoplasmic reticulum organization	6/1295	50/12046	0.453308	1	0.996833	Gak/Lnpk/Rtn4/Stx18/Sec61a1/Rtn3	6
GO:0030071	regulation of mitotic metaphase/anaphase transition	6/1295	50/12046	0.453308	1	0.996833	Fbxo5/Bub1/Mad1l1/Atm/Tex14/Mtbp	6
GO:0046888	negative regulation of hormone secretion	6/1295	50/12046	0.453308	1	0.996833	Madd/Hdac1/Stxbp5l/Pparg/Pde3b/Nmb	6
GO:0050775	positive regulation of dendrite morphogenesis	6/1295	50/12046	0.453308	1	0.996833	Baiap2/Akap5/Caprin2/Mfn1/Xlr4b/Xlr3b	6
GO:0097194	execution phase of apoptosis	6/1295	50/12046	0.453308	1	0.996833	Madd/Cdkn2a/Casp3/Dffa/Rnf34/Top2a	6
GO:0000722	telomere maintenance via recombination	2/1295	14/12046	0.45351	1	0.996833	Brca2/Rad51	2
GO:0002755	MyD88-dependent toll-like receptor signaling pathway	2/1295	14/12046	0.45351	1	0.996833	Irak2/Lrrfip2	2
GO:0003094	glomerular filtration	2/1295	14/12046	0.45351	1	0.996833	Coro2b/Xpnpep3	2
GO:0003188	heart valve formation	2/1295	14/12046	0.45351	1	0.996833	Hey2/Hey1	2
GO:0003283	atrial septum development	2/1295	14/12046	0.45351	1	0.996833	Hey2/Nsd2	2
GO:0006103	2-oxoglutarate metabolic process	2/1295	14/12046	0.45351	1	0.996833	Gpt2/Idh3g	2
GO:0006309	apoptotic DNA fragmentation	2/1295	14/12046	0.45351	1	0.996833	Cdkn2a/Dffa	2
GO:0007398	ectoderm development	2/1295	14/12046	0.45351	1	0.996833	L3mbtl2/Zbtb17	2
GO:0009263	deoxyribonucleotide biosynthetic process	2/1295	14/12046	0.45351	1	0.996833	Rrm2/Rrm1	2
GO:0010669	epithelial structure maintenance	2/1295	14/12046	0.45351	1	0.996833	Zfp830/Slc22a5	2
GO:0010867	positive regulation of triglyceride biosynthetic process	2/1295	14/12046	0.45351	1	0.996833	Dgat2/Dgat1	2
GO:0010934	macrophage cytokine production	2/1295	14/12046	0.45351	1	0.996833	Cd36/Rtn4	2
GO:0030194	positive regulation of blood coagulation	2/1295	14/12046	0.45351	1	0.996833	Cd36/F2	2
GO:0030540	female genitalia development	2/1295	14/12046	0.45351	1	0.996833	Stra6/Ncoa3	2
GO:0031573	intra-S DNA damage checkpoint	2/1295	14/12046	0.45351	1	0.996833	Mus81/Tipin	2
GO:0032438	melanosome organization	2/1295	14/12046	0.45351	1	0.996833	Lyst/Ap1m1	2
GO:0032785	negative regulation of DNA-templated transcription, elongation	2/1295	14/12046	0.45351	1	0.996833	Ezh2/Nelfe	2
GO:0033194	response to hydroperoxide	2/1295	14/12046	0.45351	1	0.996833	Cd36/Oxr1	2
GO:0033235	positive regulation of protein sumoylation	2/1295	14/12046	0.45351	1	0.996833	Cdkn2a/Tollip	2
GO:0034138	toll-like receptor 3 signaling pathway	2/1295	14/12046	0.45351	1	0.996833	Tnfaip3/Tnip2	2
GO:0035994	response to muscle stretch	2/1295	14/12046	0.45351	1	0.996833	Chuk/Raf1	2
GO:0043217	myelin maintenance	2/1295	14/12046	0.45351	1	0.996833	Myrf/Mpp5	2
GO:0043576	regulation of respiratory gaseous exchange	2/1295	14/12046	0.45351	1	0.996833	Pask/Pbx3	2
GO:0045056	transcytosis	2/1295	14/12046	0.45351	1	0.996833	Lrpap1/Vps35	2
GO:0045198	establishment of epithelial cell apical/basal polarity	2/1295	14/12046	0.45351	1	0.996833	Crb3/Myo9a	2
GO:0048712	negative regulation of astrocyte differentiation	2/1295	14/12046	0.45351	1	0.996833	Dll3/F2	2
GO:0051131	chaperone-mediated protein complex assembly	2/1295	14/12046	0.45351	1	0.996833	Hsp90aa1/Hopx	2
GO:0051447	negative regulation of meiotic cell cycle	2/1295	14/12046	0.45351	1	0.996833	Hormad1/Fbxo5	2
GO:0051571	positive regulation of histone H3-K4 methylation	2/1295	14/12046	0.45351	1	0.996833	Dnmt1/Brca1	2
GO:0060712	spongiotrophoblast layer development	2/1295	14/12046	0.45351	1	0.996833	Cited1/Senp2	2
GO:0060831	smoothened signaling pathway involved in dorsal/ventral neural tube patterning	2/1295	14/12046	0.45351	1	0.996833	Gorab/Ift122	2
GO:0061029	eyelid development in camera-type eye	2/1295	14/12046	0.45351	1	0.996833	Hdac1/Stra6	2
GO:0061952	midbody abscission	2/1295	14/12046	0.45351	1	0.996833	Cep55/Vps4a	2
GO:0070886	positive regulation of calcineurin-NFAT signaling cascade	2/1295	14/12046	0.45351	1	0.996833	Akap5/Chp2	2
GO:0070932	histone H3 deacetylation	2/1295	14/12046	0.45351	1	0.996833	Hdac1/Sirt7	2
GO:0071605	monocyte chemotactic protein-1 production	2/1295	14/12046	0.45351	1	0.996833	Hmgb1/Selenok	2
GO:0071637	regulation of monocyte chemotactic protein-1 production	2/1295	14/12046	0.45351	1	0.996833	Hmgb1/Selenok	2
GO:0072413	signal transduction involved in mitotic cell cycle checkpoint	2/1295	14/12046	0.45351	1	0.996833	Atm/Rpl26	2
GO:0090110	cargo loading into COPII-coated vesicle	2/1295	14/12046	0.45351	1	0.996833	Sec23b/Sec23a	2
GO:0106058	positive regulation of calcineurin-mediated signaling	2/1295	14/12046	0.45351	1	0.996833	Akap5/Chp2	2
GO:1900016	negative regulation of cytokine production involved in inflammatory response	2/1295	14/12046	0.45351	1	0.996833	F2/Chid1	2
GO:1900048	positive regulation of hemostasis	2/1295	14/12046	0.45351	1	0.996833	Cd36/F2	2
GO:1902188	positive regulation of viral release from host cell	2/1295	14/12046	0.45351	1	0.996833	Pcx/Vps4a	2
GO:1902402	signal transduction involved in mitotic DNA damage checkpoint	2/1295	14/12046	0.45351	1	0.996833	Atm/Rpl26	2
GO:1902403	signal transduction involved in mitotic DNA integrity checkpoint	2/1295	14/12046	0.45351	1	0.996833	Atm/Rpl26	2
GO:1903541	regulation of exosomal secretion	2/1295	14/12046	0.45351	1	0.996833	Smpd3/Vps4a	2
GO:1903543	positive regulation of exosomal secretion	2/1295	14/12046	0.45351	1	0.996833	Smpd3/Vps4a	2
GO:1904424	regulation of GTP binding	2/1295	14/12046	0.45351	1	0.996833	Eif2s1/Stmn1	2
GO:0045576	mast cell activation	5/1295	41/12046	0.454769	1	0.996833	D6Wsu163e/Kit/Il13ra2/Stxbp2/Unc13d	5
GO:0090199	regulation of release of cytochrome c from mitochondria	5/1295	41/12046	0.454769	1	0.996833	Lmna/Bik/Wdr35/Pdcd5/Moap1	5
GO:0007566	embryo implantation	4/1295	32/12046	0.455884	1	0.996833	Calr/Atr/H3f3b/Smurf2	4
GO:0030857	negative regulation of epithelial cell differentiation	4/1295	32/12046	0.455884	1	0.996833	Ezh2/Id1/Cited1/Tgfbr1	4
GO:0043628	ncRNA 3'-end processing	4/1295	32/12046	0.455884	1	0.996833	Ints8/Elac2/Exosc7/Ints7	4
GO:1903146	regulation of autophagy of mitochondrion	4/1295	32/12046	0.455884	1	0.996833	Fbxw7/Fbxo7/Mfn2/Vps13d	4
GO:0000154	rRNA modification	3/1295	23/12046	0.456114	1	0.996833	Tfb1m/Mrm3/Nsun5	3
GO:0003203	endocardial cushion morphogenesis	3/1295	23/12046	0.456114	1	0.996833	Heyl/Hey1/Tgfbr1	3
GO:0005979	regulation of glycogen biosynthetic process	3/1295	23/12046	0.456114	1	0.996833	Enpp1/Pask/Ppp1r3f	3
GO:0006921	cellular component disassembly involved in execution phase of apoptosis	3/1295	23/12046	0.456114	1	0.996833	Cdkn2a/Dffa/Top2a	3
GO:0007339	binding of sperm to zona pellucida	3/1295	23/12046	0.456114	1	0.996833	Ly6k/Cct3/Tex101	3
GO:0010458	exit from mitosis	3/1295	23/12046	0.456114	1	0.996833	Ube2s/Spast/Sirt7	3
GO:0010962	regulation of glucan biosynthetic process	3/1295	23/12046	0.456114	1	0.996833	Enpp1/Pask/Ppp1r3f	3
GO:0035136	forelimb morphogenesis	3/1295	23/12046	0.456114	1	0.996833	Ift122/Lnpk/Aldh1a2	3
GO:0048384	retinoic acid receptor signaling pathway	3/1295	23/12046	0.456114	1	0.996833	Calr/Ezh2/Aldh1a2	3
GO:0071402	cellular response to lipoprotein particle stimulus	3/1295	23/12046	0.456114	1	0.996833	Cd36/Smpd3/Pparg	3
GO:0090181	regulation of cholesterol metabolic process	3/1295	23/12046	0.456114	1	0.996833	Dgat2/Acadvl/Ttc39b	3
GO:0048814	regulation of dendrite morphogenesis	11/1295	96/12046	0.459298	1	0.996833	Baiap2/Akap5/Id1/Lzts3/Fmr1/Caprin2/Mfn1/Sdc2/Xlr4b/Xlr3b/Pdlim5	11
GO:2001242	regulation of intrinsic apoptotic signaling pathway	16/1295	142/12046	0.460682	1	0.996833	Fbxw7/Fignl1/Hnrnpk/Atad5/Hells/Becn1/Bcap31/Hdac1/Bub1/Cyld/Taf6/Mtch2/Usp47/Ptpn2/Rpl26/Trap1	16
GO:0048259	regulation of receptor-mediated endocytosis	10/1295	87/12046	0.461671	1	0.996833	Efnb2/Hnrnpk/Ap2m1/Akap5/Lrpap1/Fmr1/Synj2bp/Synj1/Nsf/Trf	10
GO:0051251	positive regulation of lymphocyte activation	19/1295	170/12046	0.465074	1	0.996833	H2-DMa/Hsp90aa1/Efnb2/Cd320/Lyst/Atad5/Dhps/Ap3d1/Atp11c/Ap1g1/Blm/Cyld/Cd3e/Selenok/Tfrc/Nsd2/Tnip2/Pms2/Mlh1	19
GO:0002708	positive regulation of lymphocyte mediated immunity	8/1295	69/12046	0.466876	1	0.996833	Hspa8/Atad5/H2-K1/Ap1g1/Tfrc/Nsd2/Pms2/Mlh1	8
GO:0010833	telomere maintenance via telomere lengthening	8/1295	69/12046	0.466876	1	0.996833	Hsp90aa1/Mcrs1/Atr/Cct3/Atm/Rad51/Wrap53/Tinf2	8
GO:0042476	odontogenesis	8/1295	69/12046	0.466876	1	0.996833	Chuk/Cnnm4/Hdac1/Eda/Jag2/Perp/Smpd3/Myo5a	8
GO:0030098	lymphocyte differentiation	27/1295	244/12046	0.467187	1	0.996833	Cdkn2a/H2-DMa/Hsp90aa1/Fbxo7/Fnip1/Itfg2/Ap3d1/Hells/Gps2/Atp11c/Gon4l/Jag2/Kit/Atm/Blm/Cyld/Cd3e/Tmem131l/Wwp1/Nhej1/Tnfaip3/Plcl2/Pknox1/Ptpn2/Mpzl2/Nrarp/Ncaph2	27
GO:0002366	leukocyte activation involved in immune response	18/1295	161/12046	0.467394	1	0.996833	Hmgb1/D6Wsu163e/Atad5/Itfg2/Exo1/Kit/Ap1g1/Il13ra2/Nbn/Stxbp2/Tnfaip3/Tfrc/Nsd2/Plcl2/Unc13d/Pms2/Sbno2/Mlh1	18
GO:0034101	erythrocyte homeostasis	13/1295	115/12046	0.467922	1	0.996833	Casp3/Klf1/Hmgb2/Gata1/Kit/Alas2/Rps14/Rhd/Ncapg2/Pknox1/Prdx1/Ptpn2/Rps17	13
GO:0007005	mitochondrion organization	45/1295	411/12046	0.471751	1	0.996833	Cdkn2a/Dnajc19/Fbxw7/Chchd4/Lmna/Hsp90aa1/Atpaf1/Fbxo7/Fnip1/Immp1l/Adgrg6/Cox7a1/Chchd6/Becn1/Gclc/Camkmt/Bcs1l/Bik/Mfn2/Timm50/Twnk/Primpol/Pet100/Uqcrc2/Mtch2/Mgme1/Vps13d/Mfn1/Top3a/Mrpl17/Wdr35/Synj2bp/Pdcd5/Ndufb5/Them4/Ndufa1/Timm17b/Uqcc2/Ndufs1/Timm29/Slc22a5/Vps35/Moap1/Ndufaf3/Mief1	45
GO:1902099	regulation of metaphase/anaphase transition of cell cycle	6/1295	51/12046	0.472935	1	0.996833	Fbxo5/Bub1/Mad1l1/Atm/Tex14/Mtbp	6
GO:0031648	protein destabilization	5/1295	42/12046	0.476437	1	0.996833	Cdkn2a/Fbxw7/Id1/Senp2/Vps35	5
GO:0002705	positive regulation of leukocyte mediated immunity	10/1295	88/12046	0.476572	1	0.996833	Ddx1/Hspa8/Atad5/H2-K1/Ap1g1/Stxbp2/Tfrc/Nsd2/Pms2/Mlh1	10
GO:0019724	B cell mediated immunity	9/1295	79/12046	0.47992	1	0.996833	H2-DMa/Atad5/Exo1/Il13ra2/Nbn/Tfrc/Nsd2/Pms2/Mlh1	9
GO:0097061	dendritic spine organization	9/1295	79/12046	0.47992	1	0.996833	Baiap2/Lzts3/Caprin2/Shank2/Mfn1/Xlr4b/Xlr3b/Vps35/Pdlim5	9
GO:0010661	positive regulation of muscle cell apoptotic process	4/1295	33/12046	0.480397	1	0.996833	Cdkn2a/Grk2/Mfn2/Pparg	4
GO:0032786	positive regulation of DNA-templated transcription, elongation	4/1295	33/12046	0.480397	1	0.996833	Cdk12/Ell2/Gtf2f1/Supt16	4
GO:0051647	nucleus localization	4/1295	33/12046	0.480397	1	0.996833	Cdc42bpa/Tacc3/Sun1/Ptk2	4
GO:0071539	protein localization to centrosome	4/1295	33/12046	0.480397	1	0.996833	Cep72/4933427D14Rik/Cep83/Nsfl1c	4
GO:0072350	tricarboxylic acid metabolic process	4/1295	33/12046	0.480397	1	0.996833	Cs/Idh3g/Aco2/Pdha2	4
GO:0090303	positive regulation of wound healing	4/1295	33/12046	0.480397	1	0.996833	Hmgb1/Cd36/F2/Hopx	4
GO:1900744	regulation of p38MAPK cascade	4/1295	33/12046	0.480397	1	0.996833	Gadd45b/Emc10/Cyld/Phlpp1	4
GO:2000785	regulation of autophagosome assembly	4/1295	33/12046	0.480397	1	0.996833	Becn1/Sec22b/Tbc1d14/Pikfyve	4
GO:0044403	symbiont process	29/1295	264/12046	0.480429	1	0.996833	Cul1/Hspa8/Banf1/F2/Etf1/Grk2/Adarb1/Hdac1/Igf2r/Kpna2/Fmr1/Fkbp6/AU040320/Morc2a/Ppia/Nbn/Pcx/Ythdc2/Setdb1/Top2a/Them4/Vps4a/Vps16/Psmc3/Slc22a5/Stom/Taf11/Rrp1b/Mphosph8	29
GO:0051302	regulation of cell division	13/1295	116/12046	0.480898	1	0.996833	Ccp110/Ect2/Brca2/Cdk2ap2/Becn1/Blm/Kif23/Zfyve19/Tex14/Vps4a/Spast/Orc6/Ncoa3	13
GO:0001101	response to acid chemical	20/1295	181/12046	0.483669	1	0.996833	Cpeb4/Dnmt1/Atp2b4/Cdo1/Cd36/Lars/Dgat2/Brinp1/Igf2r/Dhfr/Atm/Ipo5/Cpeb1/Aldh1a2/Rhox13/Phc1/S100a10/Synj1/Pparg/Slc10a3	20
GO:0006767	water-soluble vitamin metabolic process	3/1295	24/12046	0.484994	1	0.996833	Dhfr/Gclc/Mmadhc	3
GO:0010803	regulation of tumor necrosis factor-mediated signaling pathway	3/1295	24/12046	0.484994	1	0.996833	Gps2/Cyld/Ptpn2	3
GO:0016180	snRNA processing	3/1295	24/12046	0.484994	1	0.996833	Ints8/Exosc7/Ints7	3
GO:0016556	mRNA modification	3/1295	24/12046	0.484994	1	0.996833	Adarb1/Dnajb11/Mettl14	3
GO:0030201	heparan sulfate proteoglycan metabolic process	3/1295	24/12046	0.484994	1	0.996833	Hs6st2/Ext2/Pxylp1	3
GO:0032365	intracellular lipid transport	3/1295	24/12046	0.484994	1	0.996833	Abca2/Plekha8/Vps4a	3
GO:0036475	neuron death in response to oxidative stress	3/1295	24/12046	0.484994	1	0.996833	Fbxw7/Fbxo7/Oxr1	3
GO:0050702	interleukin-1 beta secretion	3/1295	24/12046	0.484994	1	0.996833	Hmgb1/Cd36/Tnfaip3	3
GO:0051569	regulation of histone H3-K4 methylation	3/1295	24/12046	0.484994	1	0.996833	Dnmt1/Brca1/Ctcfl	3
GO:0060969	negative regulation of gene silencing	3/1295	24/12046	0.484994	1	0.996833	Atad2/H1f0/Pparg	3
GO:1900117	regulation of execution phase of apoptosis	3/1295	24/12046	0.484994	1	0.996833	Cdkn2a/Dffa/Rnf34	3
GO:1901532	regulation of hematopoietic progenitor cell differentiation	3/1295	24/12046	0.484994	1	0.996833	Dpf2/Fnip1/Ythdf2	3
GO:1902253	regulation of intrinsic apoptotic signaling pathway by p53 class mediator	3/1295	24/12046	0.484994	1	0.996833	Hnrnpk/Atad5/Rpl26	3
GO:1903203	regulation of oxidative stress-induced neuron death	3/1295	24/12046	0.484994	1	0.996833	Fbxw7/Fbxo7/Oxr1	3
GO:2001236	regulation of extrinsic apoptotic signaling pathway	14/1295	126/12046	0.490333	1	0.996833	Madd/Lmna/Hmgb2/Gata1/Faf1/Brca1/Itm2c/Gclc/Cyld/Rnf34/Tgfbr1/Tnfaip3/Stradb/Raf1	14
GO:0006379	mRNA cleavage	2/1295	15/12046	0.490422	1	0.996833	Cpsf7/Cstf2	2
GO:0006614	SRP-dependent cotranslational protein targeting to membrane	2/1295	15/12046	0.490422	1	0.996833	Sec61a1/Srp9	2
GO:0006825	copper ion transport	2/1295	15/12046	0.490422	1	0.996833	Atox1/Mmgt1	2
GO:0009147	pyrimidine nucleoside triphosphate metabolic process	2/1295	15/12046	0.490422	1	0.996833	Dctpp1/Nme1	2
GO:0010039	response to iron ion	2/1295	15/12046	0.490422	1	0.996833	Tfrc/Trf	2
GO:0018027	peptidyl-lysine dimethylation	2/1295	15/12046	0.490422	1	0.996833	Dmrtc2/Suv39h1	2
GO:0031498	chromatin disassembly	2/1295	15/12046	0.490422	1	0.996833	Smarcd3/Smarce1	2
GO:0032495	response to muramyl dipeptide	2/1295	15/12046	0.490422	1	0.996833	Tnfaip3/Trim41	2
GO:0032986	protein-DNA complex disassembly	2/1295	15/12046	0.490422	1	0.996833	Smarcd3/Smarce1	2
GO:0034123	positive regulation of toll-like receptor signaling pathway	2/1295	15/12046	0.490422	1	0.996833	Hmgb1/Rtn4	2
GO:0042462	eye photoreceptor cell development	2/1295	15/12046	0.490422	1	0.996833	Alms1/Rpgr	2
GO:0042744	hydrogen peroxide catabolic process	2/1295	15/12046	0.490422	1	0.996833	Prdx1/Prdx4	2
GO:0043923	positive regulation by host of viral transcription	2/1295	15/12046	0.490422	1	0.996833	Taf11/Rrp1b	2
GO:0043981	histone H4-K5 acetylation	2/1295	15/12046	0.490422	1	0.996833	Jade1/Mcrs1	2
GO:0043982	histone H4-K8 acetylation	2/1295	15/12046	0.490422	1	0.996833	Jade1/Mcrs1	2
GO:0045324	late endosome to vacuole transport	2/1295	15/12046	0.490422	1	0.996833	Becn1/Vps36	2
GO:0045722	positive regulation of gluconeogenesis	2/1295	15/12046	0.490422	1	0.996833	Dgat2/Ptpn2	2
GO:0046339	diacylglycerol metabolic process	2/1295	15/12046	0.490422	1	0.996833	Dgat2/Dgat1	2
GO:0048753	pigment granule organization	2/1295	15/12046	0.490422	1	0.996833	Lyst/Ap1m1	2
GO:0060252	positive regulation of glial cell proliferation	2/1295	15/12046	0.490422	1	0.996833	E2f1/Ptk2	2
GO:0071243	cellular response to arsenic-containing substance	2/1295	15/12046	0.490422	1	0.996833	Cpeb2/Mknk2	2
GO:0071392	cellular response to estradiol stimulus	2/1295	15/12046	0.490422	1	0.996833	Ruvbl2/Ncoa3	2
GO:0097205	renal filtration	2/1295	15/12046	0.490422	1	0.996833	Coro2b/Xpnpep3	2
GO:0099640	axo-dendritic protein transport	2/1295	15/12046	0.490422	1	0.996833	Mapk8ip3/Myo5a	2
GO:0150077	regulation of neuroinflammatory response	2/1295	15/12046	0.490422	1	0.996833	Atm/Pparg	2
GO:1901524	regulation of mitophagy	2/1295	15/12046	0.490422	1	0.996833	Mfn2/Vps13d	2
GO:2000311	regulation of AMPA receptor activity	2/1295	15/12046	0.490422	1	0.996833	Cacng5/Shank2	2
GO:2001014	regulation of skeletal muscle cell differentiation	2/1295	15/12046	0.490422	1	0.996833	Ddx17/Uqcc2	2
GO:2001032	regulation of double-strand break repair via nonhomologous end joining	2/1295	15/12046	0.490422	1	0.996833	Nsd2/Wrap53	2
GO:0002700	regulation of production of molecular mediator of immune response	10/1295	89/12046	0.491386	1	0.996833	Ddx1/Cd36/Atad5/Il13ra2/Tnfaip3/Tfrc/Rtn4/Nsd2/Pms2/Mlh1	10
GO:0007569	cell aging	10/1295	89/12046	0.491386	1	0.996833	Cdkn2a/Calr/Icmt/Lmna/Atr/Brca2/Fbxo5/Atm/Prelp/Suv39h1	10
GO:0001836	release of cytochrome c from mitochondria	6/1295	52/12046	0.492358	1	0.996833	Lmna/Bik/Timm50/Wdr35/Pdcd5/Moap1	6
GO:0044106	cellular amine metabolic process	6/1295	52/12046	0.492358	1	0.996833	Atp2b4/Dhps/Haao/Oaz1/Vps35/Oaz2	6
GO:0048844	artery morphogenesis	6/1295	52/12046	0.492358	1	0.996833	Efnb2/Hey2/Hey1/Tgfbr1/Rtn4/Stra6	6
GO:0006814	sodium ion transport	13/1295	117/12046	0.493816	1	0.996833	Atp2b4/Chp2/Atp1b1/Hcn3/Maged2/Fxyd6/Slc10a6/Slc20a1/Slc22a4/Slc9a2/Slc22a5/Stom/Neto2	13
GO:0033865	nucleoside bisphosphate metabolic process	9/1295	80/12046	0.495545	1	0.996833	Acsl1/Acot7/Enpp1/Cs/Acss2/Far1/Dgat2/Dgat1/Pdha2	9
GO:0033875	ribonucleoside bisphosphate metabolic process	9/1295	80/12046	0.495545	1	0.996833	Acsl1/Acot7/Enpp1/Cs/Acss2/Far1/Dgat2/Dgat1/Pdha2	9
GO:0034032	purine nucleoside bisphosphate metabolic process	9/1295	80/12046	0.495545	1	0.996833	Acsl1/Acot7/Enpp1/Cs/Acss2/Far1/Dgat2/Dgat1/Pdha2	9
GO:0042552	myelination	12/1295	108/12046	0.497566	1	0.996833	Adgrg6/Kel/Acer3/Hexa/Myrf/Mpp5/Xk/Trf/Pikfyve/Myo5a/Plp1/Ugt8a	12
GO:1990928	response to amino acid starvation	5/1295	43/12046	0.497813	1	0.996833	Kptn/Depdc5/Eif2s1/Lars/Itfg2	5
GO:0019217	regulation of fatty acid metabolic process	8/1295	71/12046	0.500179	1	0.996833	Erfe/Dgat2/Dgat1/Gk/Brca1/Acadvl/Etfbkmt/Pparg	8
GO:0055088	lipid homeostasis	11/1295	99/12046	0.501636	1	0.996833	Alms1/Lyst/Dgat2/Dgat1/Fabp4/Ormdl2/Rtn4/Ttc39b/Tlcd1/Pold1/Raly	11
GO:2001235	positive regulation of apoptotic signaling pathway	17/1295	155/12046	0.503612	1	0.996833	Fbxw7/Faf1/Becn1/Bcap31/Bub1/Itm2c/Cyld/Inca1/Bik/Tgfbr1/Taf6/Mtch2/Wdr35/Pdcd5/Ptpn2/Rpl26/Moap1	17
GO:0009395	phospholipid catabolic process	4/1295	34/12046	0.504463	1	0.996833	Pla2g4c/Smpd3/Smpdl3b/Smpd4	4
GO:0045740	positive regulation of DNA replication	4/1295	34/12046	0.504463	1	0.996833	Atad5/Cdc7/Faf1/Pcna	4
GO:0072599	establishment of protein localization to endoplasmic reticulum	4/1295	34/12046	0.504463	1	0.996833	Hspa5/Spcs3/Sec61a1/Srp9	4
GO:1905508	protein localization to microtubule organizing center	4/1295	34/12046	0.504463	1	0.996833	Cep72/4933427D14Rik/Cep83/Nsfl1c	4
GO:0043624	cellular protein complex disassembly	12/1295	109/12046	0.510923	1	0.996833	Katnb1/Add2/Hspa8/Akap5/Etf1/Gak/Kif18a/Scin/Stmn1/Synj1/Nsf/Vps4a	12
GO:0008654	phospholipid biosynthetic process	15/1295	137/12046	0.510977	1	0.996833	Gpaa1/Idi1/Gpat2/Far1/Lpcat3/Pcx/Pik3c2a/Pisd/Pigs/Pigp/Pemt/Pigu/Pip5k1a/Pigf/Piga	15
GO:0034394	protein localization to cell surface	6/1295	53/12046	0.511537	1	0.996833	Lrig2/Gbf1/Hnrnpk/Tax1bp3/Synj2bp/Pigu	6
GO:0051279	regulation of release of sequestered calcium ion into cytosol	6/1295	53/12046	0.511537	1	0.996833	Fkbp1a/Cemip/F2/Trpc1/Tex101/Myo5a	6
GO:0007595	lactation	3/1295	25/12046	0.513113	1	0.996833	Cdo1/Chuk/Nme1	3
GO:0014003	oligodendrocyte development	3/1295	25/12046	0.513113	1	0.996833	Eif2b3/Myrf/Plp1	3
GO:0030970	retrograde protein transport, ER to cytosol	3/1295	25/12046	0.513113	1	0.996833	Derl3/Bcap31/Tmem129	3
GO:0032467	positive regulation of cytokinesis	3/1295	25/12046	0.513113	1	0.996833	Ect2/Kif23/Spast	3
GO:0035066	positive regulation of histone acetylation	3/1295	25/12046	0.513113	1	0.996833	Brca1/Ruvbl2/Rps6ka5	3
GO:0035384	thioester biosynthetic process	3/1295	25/12046	0.513113	1	0.996833	Acsl1/Acss2/Pdha2	3
GO:0035909	aorta morphogenesis	3/1295	25/12046	0.513113	1	0.996833	Efnb2/Hey2/Hey1	3
GO:0060260	regulation of transcription initiation from RNA polymerase II promoter	3/1295	25/12046	0.513113	1	0.996833	Hey2/Taf6/Psmc3	3
GO:0070670	response to interleukin-4	3/1295	25/12046	0.513113	1	0.996833	Cited1/Hspa5/Ptpn2	3
GO:0071616	acyl-CoA biosynthetic process	3/1295	25/12046	0.513113	1	0.996833	Acsl1/Acss2/Pdha2	3
GO:1902742	apoptotic process involved in development	3/1295	25/12046	0.513113	1	0.996833	Cdkn2a/Chek1/Jag2	3
GO:1903513	endoplasmic reticulum to cytosol transport	3/1295	25/12046	0.513113	1	0.996833	Derl3/Bcap31/Tmem129	3
GO:2000781	positive regulation of double-strand break repair	3/1295	25/12046	0.513113	1	0.996833	Blm/Timeless/Wrap53	3
GO:0006979	response to oxidative stress	35/1295	324/12046	0.51504	1	0.996833	Lig1/Car3/Cdkn2a/Casp3/Fbxw7/Hmox2/Chchd4/Eif2s1/Ezh2/Aptx/Ercc8/Cd36/Atox1/Fbxo7/Ect2/Chuk/Grk2/Cpeb2/Diablo/Hdac1/Mapkap1/Dhfr/Gclc/Gpx4/ND3/Stk25/Oxr1/Selenok/Tnfaip3/Smpd3/Ndufa12/Prdx1/Msra/Prdx4/Trap1	35
GO:0009451	RNA modification	14/1295	128/12046	0.515045	1	0.996833	Alkbh5/Adad2/Adarb1/Adad1/Dnajb11/Cdk5rap1/Mettl14/Osgep/Trmt5/Tfb1m/Trmo/Mrm3/Nsun5/Rpusd2	14
GO:0010638	positive regulation of organelle organization	53/1295	492/12046	0.516122	1	0.996833	Dnmt1/Baiap2/Gtf2h2/Fen1/Fbxw7/Lmna/Ccp110/Katnb1/BC004004/Fbxo7/Iqgap2/Atr/Dmrtc2/Fbxo5/Dazl/Id1/Becn1/Brca1/Cct3/Fmr1/Lnpk/L3mbtl2/C2cd5/Atm/Gpsm2/Bik/Morc2a/Mfn2/Nbn/Tgfbr1/Scin/Setdb1/Nsfl1c/Prdm9/Rnf20/Vps13d/Mfn1/Smpd3/Ruvbl2/S100a10/Wdr35/Pdcd5/Synj1/Pde4dip/Rps6ka5/Suv39h1/Vps35/Sart3/Stx18/Pphln1/Mphosph8/Moap1/Mief1	53
GO:0072384	organelle transport along microtubule	8/1295	72/12046	0.516598	1	0.996833	Madd/Ap3m1/Bicdl1/Ap3d1/Kif1b/Kif23/Spast/Sun1	8
GO:1902106	negative regulation of leukocyte differentiation	8/1295	72/12046	0.516598	1	0.996833	Cdkn2a/Fbxw7/Fbxo7/Cyld/Nme1/Tmem131l/Ptpn2/Nrarp	8
GO:0070507	regulation of microtubule cytoskeleton organization	19/1295	175/12046	0.518202	1	0.996833	Alms1/Katnb1/Kif11/Kif18a/Chek1/Cdk2ap2/Cep85/Cyld/Gpsm2/Tacc3/Stmn1/Ska2/Trim37/Nsfl1c/Rassf7/Pde4dip/Tpx2/Rnf4/Rae1	19
GO:0003170	heart valve development	5/1295	44/12046	0.518847	1	0.996833	Hey2/Matr3/Heyl/Hey1/Stra6	5
GO:0060395	SMAD protein signal transduction	5/1295	44/12046	0.518847	1	0.996833	Cited1/Hexa/Tgfbr1/Trf/Nup93	5
GO:2000242	negative regulation of reproductive process	5/1295	44/12046	0.518847	1	0.996833	Eaf2/Calr/Hormad1/Fbxo5/Prdx4	5
GO:0002218	activation of innate immune response	13/1295	119/12046	0.519427	1	0.996833	Hmgb1/Gpatch3/Cd36/Matr3/Gps2/Irak2/Lrrfip2/Lrrc14/Tnfaip3/Rtn4/Smpdl3b/Tnip2/Pspc1	13
GO:0043902	positive regulation of multi-organism process	15/1295	138/12046	0.522826	1	0.996833	Hspa8/Adarb1/Igf2r/Kpna2/Fmr1/Fkbp6/Ppia/Pcx/Ythdc2/Top2a/Vps4a/Stom/Smurf2/Taf11/Rrp1b	15
GO:0045833	negative regulation of lipid metabolic process	7/1295	63/12046	0.522966	1	0.996833	Bscl2/Dgat2/Brca1/Acadvl/Etfbkmt/Ormdl2/Pde3b	7
GO:0007272	ensheathment of neurons	12/1295	110/12046	0.524182	1	0.996833	Adgrg6/Kel/Acer3/Hexa/Myrf/Mpp5/Xk/Trf/Pikfyve/Myo5a/Plp1/Ugt8a	12
GO:0008366	axon ensheathment	12/1295	110/12046	0.524182	1	0.996833	Adgrg6/Kel/Acer3/Hexa/Myrf/Mpp5/Xk/Trf/Pikfyve/Myo5a/Plp1/Ugt8a	12
GO:0001921	positive regulation of receptor recycling	2/1295	16/12046	0.525719	1	0.996833	Vamp3/Nsf	2
GO:0002313	mature B cell differentiation involved in immune response	2/1295	16/12046	0.525719	1	0.996833	Itfg2/Tnfaip3	2
GO:0006613	cotranslational protein targeting to membrane	2/1295	16/12046	0.525719	1	0.996833	Sec61a1/Srp9	2
GO:0007263	nitric oxide mediated signal transduction	2/1295	16/12046	0.525719	1	0.996833	Atp2b4/Cd36	2
GO:0008206	bile acid metabolic process	2/1295	16/12046	0.525719	1	0.996833	Kit/Slc27a2	2
GO:0010528	regulation of transposition	2/1295	16/12046	0.525719	1	0.996833	Ddx4/Mybl1	2
GO:0010529	negative regulation of transposition	2/1295	16/12046	0.525719	1	0.996833	Ddx4/Mybl1	2
GO:0010738	regulation of protein kinase A signaling	2/1295	16/12046	0.525719	1	0.996833	Akap5/Pde10a	2
GO:0010874	regulation of cholesterol efflux	2/1295	16/12046	0.525719	1	0.996833	Gps2/Ttc39b	2
GO:0016973	poly(A)+ mRNA export from nucleus	2/1295	16/12046	0.525719	1	0.996833	Nup93/Nxf2	2
GO:0019400	alditol metabolic process	2/1295	16/12046	0.525719	1	0.996833	Dgat2/Gk	2
GO:0019730	antimicrobial humoral response	2/1295	16/12046	0.525719	1	0.996833	F2/Rpl39	2
GO:0031295	T cell costimulation	2/1295	16/12046	0.525719	1	0.996833	Efnb2/Cd3e	2
GO:0031643	positive regulation of myelination	2/1295	16/12046	0.525719	1	0.996833	Myrf/Trf	2
GO:0032094	response to food	2/1295	16/12046	0.525719	1	0.996833	Slc25a25/Pparg	2
GO:0034312	diol biosynthetic process	2/1295	16/12046	0.525719	1	0.996833	Acer3/Dhfr	2
GO:0035357	peroxisome proliferator activated receptor signaling pathway	2/1295	16/12046	0.525719	1	0.996833	Gps2/Pparg	2
GO:0035459	cargo loading into vesicle	2/1295	16/12046	0.525719	1	0.996833	Sec23b/Sec23a	2
GO:0043162	ubiquitin-dependent protein catabolic process via the multivesicular body sorting pathway	2/1295	16/12046	0.525719	1	0.996833	Vps4a/Vps36	2
GO:0043302	positive regulation of leukocyte degranulation	2/1295	16/12046	0.525719	1	0.996833	Ap1g1/Stxbp2	2
GO:0046321	positive regulation of fatty acid oxidation	2/1295	16/12046	0.525719	1	0.996833	Dgat1/Pparg	2
GO:0046325	negative regulation of glucose import	2/1295	16/12046	0.525719	1	0.996833	Enpp1/Grk2	2
GO:0046514	ceramide catabolic process	2/1295	16/12046	0.525719	1	0.996833	Acer3/Hexa	2
GO:0048261	negative regulation of receptor-mediated endocytosis	2/1295	16/12046	0.525719	1	0.996833	Lrpap1/Fmr1	2
GO:0048311	mitochondrion distribution	2/1295	16/12046	0.525719	1	0.996833	Mfn1/Synj2bp	2
GO:0048339	paraxial mesoderm development	2/1295	16/12046	0.525719	1	0.996833	Dll3/Nup133	2
GO:0051354	negative regulation of oxidoreductase activity	2/1295	16/12046	0.525719	1	0.996833	Atp2b4/Etfbkmt	2
GO:0055070	copper ion homeostasis	2/1295	16/12046	0.525719	1	0.996833	Cutc/Atox1	2
GO:1901186	positive regulation of ERBB signaling pathway	2/1295	16/12046	0.525719	1	0.996833	Fbxw7/Rtn4	2
GO:1904706	negative regulation of vascular smooth muscle cell proliferation	2/1295	16/12046	0.525719	1	0.996833	Rgs5/Pparg	2
GO:1905244	regulation of modification of synaptic structure	2/1295	16/12046	0.525719	1	0.996833	Baiap2/Fmr1	2
GO:2000001	regulation of DNA damage checkpoint	2/1295	16/12046	0.525719	1	0.996833	Nek1/Rpa2	2
GO:0050773	regulation of dendrite development	17/1295	157/12046	0.525888	1	0.996833	Baiap2/Ezh2/Hnrnpk/Akap5/Id1/Elavl4/Lzts3/Fmr1/Caprin2/Cyth2/Sdk1/Shank2/Mfn1/Sdc2/Xlr4b/Xlr3b/Pdlim5	17
GO:0090174	organelle membrane fusion	9/1295	82/12046	0.526384	1	0.996833	Gnai3/C2cd5/Vti1b/Mfn1/Vamp3/Spg11/Vps4a/Vps16/Sec22b	9
GO:1903008	organelle disassembly	9/1295	82/12046	0.526384	1	0.996833	Cdkn2a/Fbxw7/Gbf1/Fbxo7/Becn1/Mfn2/Vps13d/Vrk1/Spast	9
GO:0007094	mitotic spindle assembly checkpoint	4/1295	35/12046	0.528021	1	0.996833	Bub1/Mad1l1/Atm/Tex14	4
GO:0014888	striated muscle adaptation	4/1295	35/12046	0.528021	1	0.996833	Atp2b4/Lmna/Ezh2/Hey2	4
GO:0031057	negative regulation of histone modification	4/1295	35/12046	0.528021	1	0.996833	Dnmt1/Brca1/L3mbtl2/Kdm5a	4
GO:0033866	nucleoside bisphosphate biosynthetic process	4/1295	35/12046	0.528021	1	0.996833	Acsl1/Acot7/Acss2/Pdha2	4
GO:0034030	ribonucleoside bisphosphate biosynthetic process	4/1295	35/12046	0.528021	1	0.996833	Acsl1/Acot7/Acss2/Pdha2	4
GO:0034033	purine nucleoside bisphosphate biosynthetic process	4/1295	35/12046	0.528021	1	0.996833	Acsl1/Acot7/Acss2/Pdha2	4
GO:0043949	regulation of cAMP-mediated signaling	4/1295	35/12046	0.528021	1	0.996833	Atp2b4/Grk2/Pde10a/Pde3b	4
GO:0046782	regulation of viral transcription	4/1295	35/12046	0.528021	1	0.996833	Hdac1/Psmc3/Taf11/Rrp1b	4
GO:0060236	regulation of mitotic spindle organization	4/1295	35/12046	0.528021	1	0.996833	Gpsm2/Tacc3/Tpx2/Rae1	4
GO:0071173	spindle assembly checkpoint	4/1295	35/12046	0.528021	1	0.996833	Bub1/Mad1l1/Atm/Tex14	4
GO:0099172	presynapse organization	4/1295	35/12046	0.528021	1	0.996833	Efnb2/Mdga1/Clstn3/Vps35	4
GO:0099601	regulation of neurotransmitter receptor activity	4/1295	35/12046	0.528021	1	0.996833	Cacng5/Nptx2/Shank2/Neto2	4
GO:1901031	regulation of response to reactive oxygen species	4/1295	35/12046	0.528021	1	0.996833	Cd36/Fbxo7/Dhfr/Trap1	4
GO:1902108	regulation of mitochondrial membrane permeability involved in apoptotic process	4/1295	35/12046	0.528021	1	0.996833	Gclc/Mtch2/Them4/Moap1	4
GO:2000772	regulation of cellular senescence	4/1295	35/12046	0.528021	1	0.996833	Cdkn2a/Icmt/Fbxo5/Suv39h1	4
GO:0002221	pattern recognition receptor signaling pathway	11/1295	101/12046	0.529384	1	0.996833	Hmgb1/Gpatch3/Cd36/Gps2/Irak2/Lrrfip2/Lrrc14/Tnfaip3/Rtn4/Smpdl3b/Tnip2	11
GO:0002758	innate immune response-activating signal transduction	11/1295	101/12046	0.529384	1	0.996833	Hmgb1/Gpatch3/Cd36/Gps2/Irak2/Lrrfip2/Lrrc14/Tnfaip3/Rtn4/Smpdl3b/Tnip2	11
GO:0042542	response to hydrogen peroxide	11/1295	101/12046	0.529384	1	0.996833	Lig1/Cdkn2a/Casp3/Ezh2/Aptx/Fbxo7/Ect2/Stk25/Tnfaip3/Smpd3/Trap1	11
GO:1905952	regulation of lipid localization	11/1295	101/12046	0.529384	1	0.996833	Abca2/Erfe/Cd36/Hnrnpk/Dgat1/Gps2/Osbpl8/Ttc39b/Pparg/Ptpn2/Tmf1	11
GO:0045739	positive regulation of DNA repair	6/1295	54/12046	0.530438	1	0.996833	Ercc8/Brca1/Blm/Timeless/Pcna/Wrap53	6
GO:0046605	regulation of centrosome cycle	6/1295	54/12046	0.530438	1	0.996833	Alms1/Kif11/Chek1/Cep85/Trim37/Nsfl1c	6
GO:0002696	positive regulation of leukocyte activation	21/1295	195/12046	0.53129	1	0.996833	H2-DMa/Hsp90aa1/Efnb2/Cd320/Lyst/Atad5/Dhps/Ap3d1/Atp11c/Ap1g1/Blm/Cyld/Cd3e/Stxbp2/Selenok/Tfrc/Tex101/Nsd2/Tnip2/Pms2/Mlh1	21
GO:0046488	phosphatidylinositol metabolic process	12/1295	111/12046	0.537331	1	0.996833	Gpaa1/Pik3c2a/Pigs/Pigp/Synj1/Pigu/Pikfyve/Pip5k1a/Mtmr6/Pigf/Ttc7/Piga	12
GO:1990845	adaptive thermogenesis	12/1295	111/12046	0.537331	1	0.996833	Acsl1/Cd36/Bscl2/Cpt2/Id1/Fabp4/Mfn2/Pemt/Plcl2/Pparg/Ybx2/Pgam5	12
GO:0050867	positive regulation of cell activation	22/1295	205/12046	0.537372	1	0.996833	H2-DMa/Hsp90aa1/Efnb2/Cd320/Lyst/Atad5/Dhps/Ap3d1/Dgat1/Atp11c/Ap1g1/Blm/Cyld/Cd3e/Stxbp2/Selenok/Tfrc/Tex101/Nsd2/Tnip2/Pms2/Mlh1	22
GO:0071241	cellular response to inorganic substance	14/1295	130/12046	0.539432	1	0.996833	Mcoln1/Ect2/Chuk/Chp2/Fmr1/Fabp4/Blm/Rad51/Smpd3/Tfrc/Timeless/Trf/Rnf4/Pparg	14
GO:0030865	cortical cytoskeleton organization	5/1295	45/12046	0.539499	1	0.996833	Calr/Ect2/Fmnl3/Epb41l2/Kif23	5
GO:0045824	negative regulation of innate immune response	5/1295	45/12046	0.539499	1	0.996833	Tnfaip3/Ythdf2/Smpdl3b/Pparg/Ptpn2	5
GO:0000041	transition metal ion transport	7/1295	64/12046	0.540258	1	0.996833	Atox1/Ap3d1/Pik3c2a/Tfrc/Mmgt1/Trpc1/Trf	7
GO:1901983	regulation of protein acetylation	7/1295	64/12046	0.540258	1	0.996833	Iws1/Chek1/Hdac1/Brca1/L3mbtl2/Ruvbl2/Rps6ka5	7
GO:0030890	positive regulation of B cell proliferation	3/1295	26/12046	0.540392	1	0.996833	Cd320/Atad5/Tfrc	3
GO:0032371	regulation of sterol transport	3/1295	26/12046	0.540392	1	0.996833	Abca2/Gps2/Ttc39b	3
GO:0032374	regulation of cholesterol transport	3/1295	26/12046	0.540392	1	0.996833	Abca2/Gps2/Ttc39b	3
GO:0032924	activin receptor signaling pathway	3/1295	26/12046	0.540392	1	0.996833	Fkbp1a/Tgfbr1/Synj2bp	3
GO:0035036	sperm-egg recognition	3/1295	26/12046	0.540392	1	0.996833	Ly6k/Cct3/Tex101	3
GO:0040019	positive regulation of embryonic development	3/1295	26/12046	0.540392	1	0.996833	Gorab/Hspa5/Nr2c2	3
GO:0045879	negative regulation of smoothened signaling pathway	3/1295	26/12046	0.540392	1	0.996833	Enpp1/Ift122/Cd3e	3
GO:0050701	interleukin-1 secretion	3/1295	26/12046	0.540392	1	0.996833	Hmgb1/Cd36/Tnfaip3	3
GO:0051984	positive regulation of chromosome segregation	3/1295	26/12046	0.540392	1	0.996833	Fen1/Becn1/Rad18	3
GO:0070536	protein K63-linked deubiquitination	3/1295	26/12046	0.540392	1	0.996833	Cyld/Tnfaip3/Zranb1	3
GO:0090322	regulation of superoxide metabolic process	3/1295	26/12046	0.540392	1	0.996833	Cd36/Gnai3/Dhfr	3
GO:1901021	positive regulation of calcium ion transmembrane transporter activity	3/1295	26/12046	0.540392	1	0.996833	Hspa2/Ehd3/Atp1b1	3
GO:0042176	regulation of protein catabolic process	34/1295	318/12046	0.54117	1	0.996833	Cdkn2a/Ankib1/Atg4b/Lrig2/Fbxw7/Cyp51/Hsp90aa1/Derl3/Faf1/Bcap31/Dtl/Bbs7/Fmr1/Dedd/Gclc/Arih2/Oaz1/Rybp/Taf9/Wwp1/Tnfaip3/Rnf19b/Nsf/Uqcc2/Sec22b/Vps35/Smurf2/Ptk2/Tiparp/Sgsm3/Tmf1/Psmd1/Oaz2/Wdr91	34
GO:0099175	regulation of postsynapse organization	11/1295	102/12046	0.54307	1	0.996833	Baiap2/Hspa8/Hnrnpk/Lzts3/Cript/Caprin2/Mfn1/Xlr4b/Xlr3b/Vps35/Pdlim5	11
GO:1903169	regulation of calcium ion transmembrane transport	11/1295	102/12046	0.54307	1	0.996833	Fkbp1a/Cemip/F2/Hspa2/Ehd3/Atp1b1/Fmr1/Tspan13/Trpc1/Tex101/Myo5a	11
GO:0043433	negative regulation of DNA-binding transcription factor activity	13/1295	121/12046	0.544662	1	0.996833	Cdkn2a/Ezh2/Chuk/Heyl/Id1/Faf1/Irak2/Cyld/Lrrc14/Tacc3/Trim37/Tnfaip3/Nfkbib	13
GO:1902850	microtubule cytoskeleton organization involved in mitosis	13/1295	121/12046	0.544662	1	0.996833	Ints13/Kif11/Kif4/Gpsm2/Kif23/Tacc3/Stmn1/Nsfl1c/Spc25/Nuf2/Spast/Tpx2/Rae1	13
GO:0007088	regulation of mitotic nuclear division	15/1295	140/12046	0.546277	1	0.996833	Kif11/Fbxo5/Chek1/Becn1/Cdk11b/Bub1/Mad1l1/Atm/Cep85/Tacc3/Nsfl1c/Mki67/Tex14/Smpd3/Mtbp	15
GO:0044419	interspecies interaction between organisms	29/1295	272/12046	0.548674	1	0.996833	Cul1/Hspa8/Banf1/F2/Etf1/Grk2/Adarb1/Hdac1/Igf2r/Kpna2/Fmr1/Fkbp6/AU040320/Morc2a/Ppia/Nbn/Pcx/Ythdc2/Setdb1/Top2a/Them4/Vps4a/Vps16/Psmc3/Slc22a5/Stom/Taf11/Rrp1b/Mphosph8	29
GO:0002824	positive regulation of adaptive immune response based on somatic recombination of immune receptors built from immunoglobulin superfamily domains	8/1295	74/12046	0.548854	1	0.996833	H2-DMa/Hspa8/Atad5/H2-K1/Tfrc/Nsd2/Pms2/Mlh1	8
GO:0009308	amine metabolic process	6/1295	55/12046	0.549028	1	0.996833	Atp2b4/Dhps/Haao/Oaz1/Vps35/Oaz2	6
GO:0032418	lysosome localization	6/1295	55/12046	0.549028	1	0.996833	D6Wsu163e/Kit/Il13ra2/Kif1b/Stxbp2/Unc13d	6
GO:1901019	regulation of calcium ion transmembrane transporter activity	6/1295	55/12046	0.549028	1	0.996833	Fkbp1a/Hspa2/Ehd3/Atp1b1/Fmr1/Myo5a	6
GO:0006665	sphingolipid metabolic process	10/1295	93/12046	0.549426	1	0.996833	Acer3/Kit/Hexa/Ormdl2/Smpd3/Pemt/Smpdl3b/Pdxdc1/Smpd4/Ugt8a	10
GO:0097191	extrinsic apoptotic signaling pathway	19/1295	178/12046	0.549483	1	0.996833	Madd/Lmna/Casp8ap2/Hmgb2/Gata1/Faf1/Brca1/Itm2c/Clca3a2/Dedd/Gclc/Cyld/Rnf34/Tgfbr1/Tnfaip3/Stradb/Mknk2/Raf1/Moap1	19
GO:0006023	aminoglycan biosynthetic process	4/1295	36/12046	0.551018	1	0.996833	Ext2/Hexa/Smpd3/Pxylp1	4
GO:0019674	NAD metabolic process	4/1295	36/12046	0.551018	1	0.996833	Ldhb/Idh3g/Haao/Nudt17	4
GO:0031103	axon regeneration	4/1295	36/12046	0.551018	1	0.996833	Lrig2/Mapk8ip3/Dhfr/Rtn4	4
GO:0033013	tetrapyrrole metabolic process	4/1295	36/12046	0.551018	1	0.996833	Hmox2/Abcb6/Alas2/Mmadhc	4
GO:0045071	negative regulation of viral genome replication	4/1295	36/12046	0.551018	1	0.996833	Banf1/Morc2a/Setdb1/Mphosph8	4
GO:0046825	regulation of protein export from nucleus	4/1295	36/12046	0.551018	1	0.996833	Cdkn2a/Chchd4/Iws1/Emd	4
GO:0098754	detoxification	4/1295	36/12046	0.551018	1	0.996833	Gsta3/Cd36/Dhfr/Prdx1	4
GO:0046649	lymphocyte activation	47/1295	442/12046	0.555863	1	0.996833	Ddost/Cdkn2a/Casp3/H2-DMa/Fkbp1a/Hsp90aa1/Fbxo7/Fnip1/Efnb2/Cd320/Lyst/Atad5/Itfg2/Dhps/Ap3d1/Hells/Exo1/Gps2/Atp11c/Gon4l/Jag2/Mad1l1/Kit/Ap1g1/Atm/Blm/Cyld/Cd3e/Nbn/Tmem131l/Wwp1/Nhej1/Selenok/Tnfaip3/Tfrc/Nsd2/Plcl2/Pknox1/Prdx1/Tnip2/Ptpn2/Unc13d/Pms2/Mpzl2/Mlh1/Nrarp/Ncaph2	47
GO:2001233	regulation of apoptotic signaling pathway	36/1295	339/12046	0.558183	1	0.996833	Madd/Fbxw7/Lmna/Fignl1/Hnrnpk/Atad5/Hmgb2/Hells/Gata1/Faf1/Becn1/Bcap31/Hdac1/Cdk11b/Bub1/Brca1/Itm2c/Gnai3/Gclc/Cyld/Inca1/Bik/Rnf34/Tgfbr1/Taf6/Mtch2/Tnfaip3/Wdr35/Pdcd5/Stradb/Usp47/Raf1/Ptpn2/Rpl26/Moap1/Trap1	36
GO:0006744	ubiquinone biosynthetic process	2/1295	17/12046	0.559323	1	0.996833	Coq5/Ubiad1	2
GO:0010743	regulation of macrophage derived foam cell differentiation	2/1295	17/12046	0.559323	1	0.996833	Cd36/Pparg	2
GO:0034643	establishment of mitochondrion localization, microtubule-mediated	2/1295	17/12046	0.559323	1	0.996833	Kif1b/Spast	2
GO:0035089	establishment of apical/basal cell polarity	2/1295	17/12046	0.559323	1	0.996833	Crb3/Myo9a	2
GO:0035493	SNARE complex assembly	2/1295	17/12046	0.559323	1	0.996833	Vamp3/Vps16	2
GO:0043555	regulation of translation in response to stress	2/1295	17/12046	0.559323	1	0.996833	Eif2s1/Dnajc3	2
GO:0043968	histone H2A acetylation	2/1295	17/12046	0.559323	1	0.996833	Dmap1/Ruvbl2	2
GO:0044273	sulfur compound catabolic process	2/1295	17/12046	0.559323	1	0.996833	Cdo1/Acot7	2
GO:0045822	negative regulation of heart contraction	2/1295	17/12046	0.559323	1	0.996833	Grk2/Rnls	2
GO:0045987	positive regulation of smooth muscle contraction	2/1295	17/12046	0.559323	1	0.996833	Kit/Npnt	2
GO:0047497	mitochondrion transport along microtubule	2/1295	17/12046	0.559323	1	0.996833	Kif1b/Spast	2
GO:0050820	positive regulation of coagulation	2/1295	17/12046	0.559323	1	0.996833	Cd36/F2	2
GO:0051444	negative regulation of ubiquitin-protein transferase activity	2/1295	17/12046	0.559323	1	0.996833	Cdkn2a/Fbxo5	2
GO:0060333	interferon-gamma-mediated signaling pathway	2/1295	17/12046	0.559323	1	0.996833	Pparg/Ptpn2	2
GO:0060390	regulation of SMAD protein signal transduction	2/1295	17/12046	0.559323	1	0.996833	Tgfbr1/Nup93	2
GO:0060438	trachea development	2/1295	17/12046	0.559323	1	0.996833	Ano1/Eda	2
GO:0061311	cell surface receptor signaling pathway involved in heart development	2/1295	17/12046	0.559323	1	0.996833	Hey2/Hey1	2
GO:1901663	quinone biosynthetic process	2/1295	17/12046	0.559323	1	0.996833	Coq5/Ubiad1	2
GO:0043618	regulation of transcription from RNA polymerase II promoter in response to stress	5/1295	46/12046	0.559729	1	0.996833	Cd36/Chek1/Dnajb1/Atf6b/Hsf5	5
GO:1903036	positive regulation of response to wounding	5/1295	46/12046	0.559729	1	0.996833	Hmgb1/Cd36/F2/Hopx/Rtn4	5
GO:0072001	renal system development	23/1295	217/12046	0.561944	1	0.996833	Gsta3/Efnb2/Cep55/Heyl/Cenpf/Cited1/Hspb11/Hey1/Aph1c/Epcam/Aldh1a2/Tgfbr1/Nup85/Timeless/Nek1/Nup107/Npnt/Nup133/Pds5a/Nup93/Tiparp/Sec61a1/Stra6	23
GO:0002285	lymphocyte activation involved in immune response	12/1295	113/12046	0.56325	1	0.996833	Atad5/Itfg2/Exo1/Ap1g1/Nbn/Tnfaip3/Tfrc/Nsd2/Plcl2/Unc13d/Pms2/Mlh1	12
GO:0007338	single fertilization	8/1295	75/12046	0.56465	1	0.996833	Ccdc136/B230118H07Rik/Ly6k/H3f3b/Cct3/Tex101/Snu13/Wbp2nl	8
GO:0070301	cellular response to hydrogen peroxide	8/1295	75/12046	0.56465	1	0.996833	Cdkn2a/Ezh2/Fbxo7/Ect2/Stk25/Tnfaip3/Smpd3/Trap1	8
GO:0001937	negative regulation of endothelial cell proliferation	3/1295	27/12046	0.566768	1	0.996833	Tgfbr1/Synj2bp/Pparg	3
GO:0007435	salivary gland morphogenesis	3/1295	27/12046	0.566768	1	0.996833	Esrp1/Eda/Polb	3
GO:0021955	central nervous system neuron axonogenesis	3/1295	27/12046	0.566768	1	0.996833	Hsp90aa1/Adarb1/Ptk2	3
GO:0034629	cellular protein-containing complex localization	3/1295	27/12046	0.566768	1	0.996833	Cep72/Nup133/Ralgapb	3
GO:0044764	multi-organism cellular process	3/1295	27/12046	0.566768	1	0.996833	Gpatch3/F2/Slc22a5	3
GO:0045747	positive regulation of Notch signaling pathway	3/1295	27/12046	0.566768	1	0.996833	Jag2/Kit/Slc35c2	3
GO:0046039	GTP metabolic process	3/1295	27/12046	0.566768	1	0.996833	Gnai3/Nme1/Mfn1	3
GO:0061157	mRNA destabilization	3/1295	27/12046	0.566768	1	0.996833	Gigyf2/Mettl14/Ythdf2	3
GO:0097242	amyloid-beta clearance	3/1295	27/12046	0.566768	1	0.996833	Cyp51/Cd36/Lrpap1	3
GO:2000463	positive regulation of excitatory postsynaptic potential	3/1295	27/12046	0.566768	1	0.996833	Baiap2/Grk2/Shank2	3
GO:0006278	RNA-dependent DNA biosynthetic process	6/1295	56/12046	0.56728	1	0.996833	Hsp90aa1/Atr/Cct3/Atm/Wrap53/Tinf2	6
GO:0007004	telomere maintenance via telomerase	6/1295	56/12046	0.56728	1	0.996833	Hsp90aa1/Atr/Cct3/Atm/Wrap53/Tinf2	6
GO:0042278	purine nucleoside metabolic process	6/1295	56/12046	0.56728	1	0.996833	Macrod2/Icmt/Gnai3/Nme1/Mfn1/Pemt	6
GO:0000910	cytokinesis	13/1295	123/12046	0.569432	1	0.996833	Ccp110/Dctn3/Ect2/Brca2/Cep55/Becn1/Kif4/Kif23/Zfyve19/Stmn1/Tex14/Vps4a/Spast	13
GO:0032527	protein exit from endoplasmic reticulum	4/1295	37/12046	0.573409	1	0.996833	Derl3/Gcc2/Bcap31/Tmem129	4
GO:0045912	negative regulation of carbohydrate metabolic process	4/1295	37/12046	0.573409	1	0.996833	Enpp1/Mtch2/Smpd3/Pask	4
GO:0051489	regulation of filopodium assembly	4/1295	37/12046	0.573409	1	0.996833	Fmr1/Tgfbr1/Mien1/Plppr5	4
GO:0060612	adipose tissue development	4/1295	37/12046	0.573409	1	0.996833	Lmna/Bscl2/Dgat2/Slc25a25	4
GO:0035282	segmentation	7/1295	66/12046	0.574034	1	0.996833	Dll3/Kdm6a/Atm/Aldh1a2/Pcsk6/Nrarp/Plxna2	7
GO:0015850	organic hydroxy compound transport	14/1295	133/12046	0.575231	1	0.996833	Abca2/Cd36/Grk2/Gps2/Ly6e/Slc10a6/Slco1c1/Slco1a5/Smpd3/Rtn4/Ttc39b/Vps4a/Tmf1/Stra6	14
GO:0097164	ammonium ion metabolic process	12/1295	114/12046	0.575997	1	0.996833	Icmt/Acer3/Dhps/Pnpla6/Smpd3/Rnls/Pemt/Smpdl3b/Slc22a4/Slc22a5/Vps35/Smpd4	12
GO:0000956	nuclear-transcribed mRNA catabolic process	10/1295	95/12046	0.57749	1	0.996833	Lsm3/Exosc7/Etf1/Dcps/Dxo/Atm/Nbas/Smg9/Patl2/Mlh1	10
GO:0001889	liver development	10/1295	95/12046	0.57749	1	0.996833	Cdkn2a/Icmt/Klf1/Ezh2/Gak/Igf2r/Taf10/Mki67/Tnfaip3/Rtn4	10
GO:0051640	organelle localization	51/1295	483/12046	0.577788	1	0.996833	Ccdc155/Madd/Cenpq/Meioc/Ap3m1/Majin/Gbf1/Bicdl1/D6Wsu163e/Ints13/Ltv1/Brca2/Kif18a/Cenpf/Ap3d1/Becn1/Cep83/Mad1l1/Fmr1/Kit/Atm/Il13ra2/Gpsm2/Kif1b/Cdc42bpa/Mei1/Kif23/Mfn2/Stk25/Tacc3/Nmd3/Stxbp2/Nsfl1c/Rad21l/Mfn1/Stxbp5l/Terb1/Synj2bp/Synj1/Spg11/Nsf/Nuf2/Vps4a/Spast/Sun1/Terb2/Ptk2/Unc13d/Myo5a/Mlh1/Plxna2	51
GO:0045428	regulation of nitric oxide biosynthetic process	5/1295	47/12046	0.579503	1	0.996833	Atp2b4/Hsp90aa1/Cd36/Smpd3/Wdr35	5
GO:1902305	regulation of sodium ion transmembrane transport	5/1295	47/12046	0.579503	1	0.996833	Atp2b4/Atp1b1/Fxyd6/Stom/Neto2	5
GO:0006906	vesicle fusion	8/1295	76/12046	0.580198	1	0.996833	Gnai3/C2cd5/Vti1b/Vamp3/Spg11/Vps4a/Vps16/Sec22b	8
GO:0046916	cellular transition metal ion homeostasis	8/1295	76/12046	0.580198	1	0.996833	Erfe/Atox1/Ap3d1/Alas2/Tmem199/Tfrc/Trf/Ttc7	8
GO:0045931	positive regulation of mitotic cell cycle	15/1295	143/12046	0.580702	1	0.996833	Hmgb1/Hspa2/Brca2/Fbxo5/Ccne1/Cdc7/Cdc45/Becn1/Dtl/Larp7/Smarcd3/Nsfl1c/Rpl17/Smpd3/Mtbp	15
GO:0030218	erythrocyte differentiation	11/1295	105/12046	0.583217	1	0.996833	Casp3/Klf1/Hmgb2/Gata1/Kit/Alas2/Rps14/Rhd/Ncapg2/Pknox1/Ptpn2	11
GO:0006893	Golgi to plasma membrane transport	6/1295	57/12046	0.585166	1	0.996833	Ccdc93/Arf2/Arfrp1/Vamp3/Nsf/Trim23	6
GO:0042773	ATP synthesis coupled electron transport	6/1295	57/12046	0.585166	1	0.996833	Uqcrh/Mtch2/Ndufv1/Ndufs1/Ndufa12/Ndufv2	6
GO:0051785	positive regulation of nuclear division	6/1295	57/12046	0.585166	1	0.996833	Fbxo5/Dazl/Becn1/Nsfl1c/Prdm9/Smpd3	6
GO:0006898	receptor-mediated endocytosis	18/1295	172/12046	0.5853	1	0.996833	Gtf2h2/Canx/Cd36/Efnb2/Hnrnpk/Ap2m1/Akap5/Lrpap1/Grk2/Gak/Fmr1/Cacng5/AU040320/Tfrc/Synj2bp/Synj1/Nsf/Trf	18
GO:0106027	neuron projection organization	9/1295	86/12046	0.585902	1	0.996833	Baiap2/Lzts3/Caprin2/Shank2/Mfn1/Xlr4b/Xlr3b/Vps35/Pdlim5	9
GO:0010522	regulation of calcium ion transport into cytosol	7/1295	67/12046	0.590474	1	0.996833	Fkbp1a/Cemip/F2/Akap5/Trpc1/Tex101/Myo5a	7
GO:0035725	sodium ion transmembrane transport	7/1295	67/12046	0.590474	1	0.996833	Atp2b4/Atp1b1/Hcn3/Fxyd6/Slc9a2/Stom/Neto2	7
GO:0050848	regulation of calcium-mediated signaling	7/1295	67/12046	0.590474	1	0.996833	Atp2b4/Fkbp1a/Akap5/Chp2/Cd3e/Selenok/Myo5a	7
GO:1900407	regulation of cellular response to oxidative stress	7/1295	67/12046	0.590474	1	0.996833	Fbxw7/Cd36/Fbxo7/Mapkap1/Dhfr/Oxr1/Trap1	7
GO:0002029	desensitization of G protein-coupled receptor signaling pathway	2/1295	18/12046	0.59119	1	0.996833	Gtf2h2/Grk2	2
GO:0002320	lymphoid progenitor cell differentiation	2/1295	18/12046	0.59119	1	0.996833	Fnip1/Kit	2
GO:0002446	neutrophil mediated immunity	2/1295	18/12046	0.59119	1	0.996833	F2/Lyst	2
GO:0002475	antigen processing and presentation via MHC class Ib	2/1295	18/12046	0.59119	1	0.996833	Ap3d1/H2-K1	2
GO:0003209	cardiac atrium morphogenesis	2/1295	18/12046	0.59119	1	0.996833	Hey2/Nsd2	2
GO:0006085	acetyl-CoA biosynthetic process	2/1295	18/12046	0.59119	1	0.996833	Acss2/Pdha2	2
GO:0006743	ubiquinone metabolic process	2/1295	18/12046	0.59119	1	0.996833	Coq5/Ubiad1	2
GO:0006817	phosphate ion transport	2/1295	18/12046	0.59119	1	0.996833	Ank/Slc20a1	2
GO:0007549	dosage compensation	2/1295	18/12046	0.59119	1	0.996833	Brca1/Pcgf5	2
GO:0009048	dosage compensation by inactivation of X chromosome	2/1295	18/12046	0.59119	1	0.996833	Brca1/Pcgf5	2
GO:0010866	regulation of triglyceride biosynthetic process	2/1295	18/12046	0.59119	1	0.996833	Dgat2/Dgat1	2
GO:0014823	response to activity	2/1295	18/12046	0.59119	1	0.996833	Srl/Slc25a25	2
GO:0022401	negative adaptation of signaling pathway	2/1295	18/12046	0.59119	1	0.996833	Gtf2h2/Grk2	2
GO:0030212	hyaluronan metabolic process	2/1295	18/12046	0.59119	1	0.996833	Cemip/Smpd3	2
GO:0030325	adrenal gland development	2/1295	18/12046	0.59119	1	0.996833	Ly6e/Stra6	2
GO:0030859	polarized epithelial cell differentiation	2/1295	18/12046	0.59119	1	0.996833	Crb3/Myo9a	2
GO:0032196	transposition	2/1295	18/12046	0.59119	1	0.996833	Ddx4/Mybl1	2
GO:0032727	positive regulation of interferon-alpha production	2/1295	18/12046	0.59119	1	0.996833	Hmgb1/Chuk	2
GO:0032925	regulation of activin receptor signaling pathway	2/1295	18/12046	0.59119	1	0.996833	Fkbp1a/Synj2bp	2
GO:0033617	mitochondrial respiratory chain complex IV assembly	2/1295	18/12046	0.59119	1	0.996833	Bcs1l/Pet100	2
GO:0034063	stress granule assembly	2/1295	18/12046	0.59119	1	0.996833	Cirbp/Eif2s1	2
GO:0035640	exploration behavior	2/1295	18/12046	0.59119	1	0.996833	Brinp1/Shank2	2
GO:0046475	glycerophospholipid catabolic process	2/1295	18/12046	0.59119	1	0.996833	Pla2g4c/Smpd4	2
GO:0046823	negative regulation of nucleocytoplasmic transport	2/1295	18/12046	0.59119	1	0.996833	Cd36/Nup153	2
GO:0048714	positive regulation of oligodendrocyte differentiation	2/1295	18/12046	0.59119	1	0.996833	Hdac1/Pparg	2
GO:0048820	hair follicle maturation	2/1295	18/12046	0.59119	1	0.996833	Nom1/Myo5a	2
GO:0060037	pharyngeal system development	2/1295	18/12046	0.59119	1	0.996833	Tgfbr1/Plxna2	2
GO:0060972	left/right pattern formation	2/1295	18/12046	0.59119	1	0.996833	Ift122/Hspb11	2
GO:0070050	neuron cellular homeostasis	2/1295	18/12046	0.59119	1	0.996833	Haao/Nell2	2
GO:0098840	protein transport along microtubule	2/1295	18/12046	0.59119	1	0.996833	Mapk8ip3/Myo5a	2
GO:0099118	microtubule-based protein transport	2/1295	18/12046	0.59119	1	0.996833	Mapk8ip3/Myo5a	2
GO:0140058	neuron projection arborization	2/1295	18/12046	0.59119	1	0.996833	Taok2/Myo9a	2
GO:1903204	negative regulation of oxidative stress-induced neuron death	2/1295	18/12046	0.59119	1	0.996833	Fbxo7/Oxr1	2
GO:1903861	positive regulation of dendrite extension	2/1295	18/12046	0.59119	1	0.996833	Hnrnpk/Itsn2	2
GO:1990182	exosomal secretion	2/1295	18/12046	0.59119	1	0.996833	Smpd3/Vps4a	2
GO:2000352	negative regulation of endothelial cell apoptotic process	2/1295	18/12046	0.59119	1	0.996833	Tnfaip3/Tnip2	2
GO:0017001	antibiotic catabolic process	3/1295	28/12046	0.592192	1	0.996833	Npl/Prdx1/Prdx4	3
GO:0032212	positive regulation of telomere maintenance via telomerase	3/1295	28/12046	0.592192	1	0.996833	Atr/Cct3/Atm	3
GO:0034113	heterotypic cell-cell adhesion	3/1295	28/12046	0.592192	1	0.996833	Jup/Perp/Tnfaip3	3
GO:0043276	anoikis	3/1295	28/12046	0.592192	1	0.996833	Clca3a2/E2f1/Ptk2	3
GO:0048821	erythrocyte development	3/1295	28/12046	0.592192	1	0.996833	Klf1/Gata1/Rhd	3
GO:0050829	defense response to Gram-negative bacterium	3/1295	28/12046	0.592192	1	0.996833	F2/Defb19/Hmgb2	3
GO:0060674	placenta blood vessel development	3/1295	28/12046	0.592192	1	0.996833	Hey2/Hey1/Spint1	3
GO:0071242	cellular response to ammonium ion	3/1295	28/12046	0.592192	1	0.996833	Atp2b4/Casp3/Ly6e	3
GO:0097106	postsynaptic density organization	3/1295	28/12046	0.592192	1	0.996833	Hspa8/Cript/Shank2	3
GO:1900015	regulation of cytokine production involved in inflammatory response	3/1295	28/12046	0.592192	1	0.996833	Ankrd42/F2/Chid1	3
GO:1901797	negative regulation of signal transduction by p53 class mediator	3/1295	28/12046	0.592192	1	0.996833	Atad5/Rnf34/Senp2	3
GO:1903421	regulation of synaptic vesicle recycling	3/1295	28/12046	0.592192	1	0.996833	Ap2m1/Synj1/Ppp3cc	3
GO:1990748	cellular detoxification	3/1295	28/12046	0.592192	1	0.996833	Cd36/Dhfr/Prdx1	3
GO:2000758	positive regulation of peptidyl-lysine acetylation	3/1295	28/12046	0.592192	1	0.996833	Brca1/Ruvbl2/Rps6ka5	3
GO:0001960	negative regulation of cytokine-mediated signaling pathway	4/1295	38/12046	0.595157	1	0.996833	Gps2/Ythdf2/Pparg/Ptpn2	4
GO:0003179	heart valve morphogenesis	4/1295	38/12046	0.595157	1	0.996833	Hey2/Heyl/Hey1/Stra6	4
GO:0008631	intrinsic apoptotic signaling pathway in response to oxidative stress	4/1295	38/12046	0.595157	1	0.996833	Fbxw7/Diablo/Stk25/Trap1	4
GO:0009880	embryonic pattern specification	4/1295	38/12046	0.595157	1	0.996833	Cited1/Kdm6a/Pcsk6/Nrarp	4
GO:0016925	protein sumoylation	4/1295	38/12046	0.595157	1	0.996833	Cdkn2a/Tollip/Uba2/Rnf212	4
GO:0019083	viral transcription	4/1295	38/12046	0.595157	1	0.996833	Hdac1/Psmc3/Taf11/Rrp1b	4
GO:0045022	early endosome to late endosome transport	4/1295	38/12046	0.595157	1	0.996833	Hook1/Becn1/Snx16/Wdr91	4
GO:2000649	regulation of sodium ion transmembrane transporter activity	4/1295	38/12046	0.595157	1	0.996833	Atp1b1/Fxyd6/Stom/Neto2	4
GO:0009116	nucleoside metabolic process	8/1295	77/12046	0.595483	1	0.996833	Macrod2/Dck/Icmt/Gnai3/Nme1/Mfn1/Pemt/Tk1	8
GO:0060840	artery development	8/1295	77/12046	0.595483	1	0.996833	Luzp1/Efnb2/Hey2/Cntrl/Hey1/Tgfbr1/Rtn4/Stra6	8
GO:0106106	cold-induced thermogenesis	11/1295	106/12046	0.596255	1	0.996833	Acsl1/Cd36/Bscl2/Cpt2/Id1/Fabp4/Mfn2/Pemt/Plcl2/Ybx2/Pgam5	11
GO:0120161	regulation of cold-induced thermogenesis	11/1295	106/12046	0.596255	1	0.996833	Acsl1/Cd36/Bscl2/Cpt2/Id1/Fabp4/Mfn2/Pemt/Plcl2/Ybx2/Pgam5	11
GO:1903707	negative regulation of hemopoiesis	11/1295	106/12046	0.596255	1	0.996833	Dpf2/Cdkn2a/Fbxw7/Fbxo7/Hist1h4m/Cyld/Nme1/Tmem131l/Ncapg2/Ptpn2/Nrarp	11
GO:0016050	vesicle organization	23/1295	221/12046	0.598659	1	0.996833	Ccdc136/Gbf1/Ap2m1/Hook1/Lyst/Ap1m1/Fbxo5/Ap3d1/Gnai3/C2cd5/AU040320/Snx11/Sec23b/Vti1b/Vamp3/S100a10/Synj1/Spg11/Sec23a/Vps4a/Vps16/Sec22b/Tmf1	23
GO:0043954	cellular component maintenance	5/1295	48/12046	0.598794	1	0.996833	Hspa8/Lnpk/Shank2/Wdhd1/Vps35	5
GO:0046847	filopodium assembly	5/1295	48/12046	0.598794	1	0.996833	Fmr1/Tgfbr1/Srgap2/Mien1/Plppr5	5
GO:0050766	positive regulation of phagocytosis	5/1295	48/12046	0.598794	1	0.996833	Calr/Cd36/Hspa8/Pparg/Ptk2	5
GO:0034763	negative regulation of transmembrane transport	9/1295	87/12046	0.600237	1	0.996833	Enpp1/Grk2/Kel/Fmr1/Oaz1/Pik3c2a/Ywhaq/Tcaf2/Oaz2	9
GO:1903322	positive regulation of protein modification by small protein conjugation or removal	12/1295	116/12046	0.601014	1	0.996833	Fanci/Cdkn2a/Fbxw7/Fkbp1a/Brca1/Hspa5/Aimp2/Tollip/Rnf20/Senp2/Ube2s/Sart3	12
GO:0050728	negative regulation of inflammatory response	10/1295	97/12046	0.604768	1	0.996833	F2/Gps2/Chid1/Tnfaip3/Wfdc1/Smpdl3b/Pparg/Vps35/Ptpn2/Psmb4	10
GO:0050680	negative regulation of epithelial cell proliferation	11/1295	107/12046	0.609103	1	0.996833	Eaf2/Ift80/Cdkn2a/Efnb2/Brca2/Ift122/Tgfbr1/Wfdc1/Synj2bp/Pparg/Tinf2	11
GO:0002703	regulation of leukocyte mediated immunity	14/1295	136/12046	0.60988	1	0.996833	Ddx1/Hmgb1/D6Wsu163e/Hspa8/Atad5/H2-K1/Ap1g1/Il13ra2/Stxbp2/Tfrc/Nsd2/Unc13d/Pms2/Mlh1	14
GO:0042594	response to starvation	14/1295	136/12046	0.60988	1	0.996833	Cpeb4/Klf10/Kptn/Atg4b/Depdc5/Eif2s1/Lars/Fnip1/Itfg2/Becn1/Hspa5/Pik3c2a/Myh13/Tbl2	14
GO:0008037	cell recognition	8/1295	78/12046	0.610488	1	0.996833	Casp3/Cd36/Ly6k/Crtac1/Bsg/Cct3/Rtn4/Tex101	8
GO:0051928	positive regulation of calcium ion transport	8/1295	78/12046	0.610488	1	0.996833	Cemip/F2/Akap5/Hspa2/Ehd3/Atp1b1/Trpc1/Tex101	8
GO:0070646	protein modification by small protein removal	12/1295	117/12046	0.613265	1	0.996833	Gps1/Cyld/Taf10/Usp9y/Tnfaip3/Senp2/Zranb1/Usp47/Usp40/Sart3/Otud6a/Uchl3	12
GO:0007623	circadian rhythm	15/1295	146/12046	0.614038	1	0.996833	Klf10/Fbxw7/Ezh2/Ciart/Id1/Hdac1/Kdm5a/Rbm4b/Top2a/Per3/Phlpp1/Timeless/Suv39h1/Pparg/Pspc1	15
GO:0001906	cell killing	9/1295	88/12046	0.614325	1	0.996833	Hspa8/F2/Lyst/H2-K1/Ap1g1/Stxbp2/Rnf19b/Prdx1/Unc13d	9
GO:0000959	mitochondrial RNA metabolic process	4/1295	39/12046	0.616229	1	0.996833	Elac2/Cdk5rap1/Twnk/Trmt5	4
GO:0016073	snRNA metabolic process	4/1295	39/12046	0.616229	1	0.996833	Ints8/Exosc7/Ints7/Ell2	4
GO:0035272	exocrine system development	4/1295	39/12046	0.616229	1	0.996833	Esrp1/Eda/Polb/Tfcp2l1	4
GO:0042771	intrinsic apoptotic signaling pathway in response to DNA damage by p53 class mediator	4/1295	39/12046	0.616229	1	0.996833	Hnrnpk/Brca2/Atad5/Rpl26	4
GO:0098927	vesicle-mediated transport between endosomal compartments	4/1295	39/12046	0.616229	1	0.996833	Hook1/Becn1/Snx16/Wdr91	4
GO:0002474	antigen processing and presentation of peptide antigen via MHC class I	3/1295	29/12046	0.616628	1	0.996833	Calr/H2-K1/Mfsd6	3
GO:0002534	cytokine production involved in inflammatory response	3/1295	29/12046	0.616628	1	0.996833	Ankrd42/F2/Chid1	3
GO:0006584	catecholamine metabolic process	3/1295	29/12046	0.616628	1	0.996833	Ly6e/Rnls/Vps35	3
GO:0007628	adult walking behavior	3/1295	29/12046	0.616628	1	0.996833	Hexa/Oxr1/Uchl3	3
GO:0009712	catechol-containing compound metabolic process	3/1295	29/12046	0.616628	1	0.996833	Ly6e/Rnls/Vps35	3
GO:0035886	vascular smooth muscle cell differentiation	3/1295	29/12046	0.616628	1	0.996833	Dnmt1/Hey2/Kit	3
GO:0046839	phospholipid dephosphorylation	3/1295	29/12046	0.616628	1	0.996833	Synj1/Plppr5/Mtmr6	3
GO:0048854	brain morphogenesis	3/1295	29/12046	0.616628	1	0.996833	Gak/Shank2/Spef2	3
GO:0050850	positive regulation of calcium-mediated signaling	3/1295	29/12046	0.616628	1	0.996833	Akap5/Chp2/Cd3e	3
GO:0071514	genetic imprinting	3/1295	29/12046	0.616628	1	0.996833	Brca1/Ctcfl/Pcgf5	3
GO:0097484	dendrite extension	3/1295	29/12046	0.616628	1	0.996833	Hnrnpk/Itsn2/Rtn4	3
GO:0006749	glutathione metabolic process	5/1295	49/12046	0.617575	1	0.996833	Gsta3/Gclc/Gsta2/Gpx4/Txnrd3	5
GO:0010332	response to gamma radiation	5/1295	49/12046	0.617575	1	0.996833	Atr/Brca2/Atm/Rnf4/Rpl26	5
GO:0043620	regulation of DNA-templated transcription in response to stress	5/1295	49/12046	0.617575	1	0.996833	Cd36/Chek1/Dnajb1/Atf6b/Hsf5	5
GO:0003206	cardiac chamber morphogenesis	10/1295	98/12046	0.618082	1	0.996833	Fkbp1a/Hey2/Adgrg6/Heyl/Ly6e/Hey1/Tgfbr1/Smarcd3/Rnls/Nsd2	10
GO:0061008	hepaticobiliary system development	10/1295	98/12046	0.618082	1	0.996833	Cdkn2a/Icmt/Klf1/Ezh2/Gak/Igf2r/Taf10/Mki67/Tnfaip3/Rtn4	10
GO:0071356	cellular response to tumor necrosis factor	10/1295	98/12046	0.618082	1	0.996833	Chuk/Gps2/Brca1/Fabp4/Cyld/Smpd3/Wdr35/Npnt/Ptpn2/Smpd4	10
GO:0015696	ammonium transport	6/1295	59/12046	0.619754	1	0.996833	Rhd/Smpd3/Rtn4/Slc22a21/Slc22a4/Slc22a5	6
GO:0018958	phenol-containing compound metabolic process	6/1295	59/12046	0.619754	1	0.996833	Ly6e/Cited1/Rnls/Trpc1/Vps35/Myo5a	6
GO:0042255	ribosome assembly	6/1295	59/12046	0.619754	1	0.996833	Rps14/Rps28/Rps5/Rpl23a/Rps27/Rpl12	6
GO:0001709	cell fate determination	2/1295	19/12046	0.621303	1	0.996833	Dll3/Jag2	2
GO:0006089	lactate metabolic process	2/1295	19/12046	0.621303	1	0.996833	Ldhb/Mtch2	2
GO:0006775	fat-soluble vitamin metabolic process	2/1295	19/12046	0.621303	1	0.996833	Dgat1/Ubiad1	2
GO:0010829	negative regulation of glucose transmembrane transport	2/1295	19/12046	0.621303	1	0.996833	Enpp1/Grk2	2
GO:0023058	adaptation of signaling pathway	2/1295	19/12046	0.621303	1	0.996833	Gtf2h2/Grk2	2
GO:0031061	negative regulation of histone methylation	2/1295	19/12046	0.621303	1	0.996833	Dnmt1/Brca1	2
GO:0032366	intracellular sterol transport	2/1295	19/12046	0.621303	1	0.996833	Abca2/Vps4a	2
GO:0032367	intracellular cholesterol transport	2/1295	19/12046	0.621303	1	0.996833	Abca2/Vps4a	2
GO:0032735	positive regulation of interleukin-12 production	2/1295	19/12046	0.621303	1	0.996833	Cd36/Rel	2
GO:0033962	cytoplasmic mRNA processing body assembly	2/1295	19/12046	0.621303	1	0.996833	Lsm3/Patl2	2
GO:0034311	diol metabolic process	2/1295	19/12046	0.621303	1	0.996833	Acer3/Dhfr	2
GO:0036010	protein localization to endosome	2/1295	19/12046	0.621303	1	0.996833	Tollip/Vps35	2
GO:0045780	positive regulation of bone resorption	2/1295	19/12046	0.621303	1	0.996833	Tfrc/Trf	2
GO:0046852	positive regulation of bone remodeling	2/1295	19/12046	0.621303	1	0.996833	Tfrc/Trf	2
GO:0050434	positive regulation of viral transcription	2/1295	19/12046	0.621303	1	0.996833	Taf11/Rrp1b	2
GO:0051497	negative regulation of stress fiber assembly	2/1295	19/12046	0.621303	1	0.996833	Coro2b/Stmn1	2
GO:0051882	mitochondrial depolarization	2/1295	19/12046	0.621303	1	0.996833	Cdkn2a/Gclc	2
GO:0051930	regulation of sensory perception of pain	2/1295	19/12046	0.621303	1	0.996833	Grk2/Rtn4	2
GO:0060261	positive regulation of transcription initiation from RNA polymerase II promoter	2/1295	19/12046	0.621303	1	0.996833	Taf6/Psmc3	2
GO:0060713	labyrinthine layer morphogenesis	2/1295	19/12046	0.621303	1	0.996833	Spint1/Ncoa3	2
GO:0060716	labyrinthine layer blood vessel development	2/1295	19/12046	0.621303	1	0.996833	Hey2/Hey1	2
GO:0097734	extracellular exosome biogenesis	2/1295	19/12046	0.621303	1	0.996833	Smpd3/Vps4a	2
GO:1901032	negative regulation of response to reactive oxygen species	2/1295	19/12046	0.621303	1	0.996833	Fbxo7/Trap1	2
GO:1903206	negative regulation of hydrogen peroxide-induced cell death	2/1295	19/12046	0.621303	1	0.996833	Fbxo7/Trap1	2
GO:1905606	regulation of presynapse assembly	2/1295	19/12046	0.621303	1	0.996833	Mdga1/Clstn3	2
GO:2000737	negative regulation of stem cell differentiation	2/1295	19/12046	0.621303	1	0.996833	Cdk12/Ncoa3	2
GO:2001039	negative regulation of cellular response to drug	2/1295	19/12046	0.621303	1	0.996833	Fbxo7/Trap1	2
GO:0006641	triglyceride metabolic process	7/1295	69/12046	0.622363	1	0.996833	Acsl1/Cd36/Gpat2/Dgat2/Dgat1/Gk/Slc22a4	7
GO:0062014	negative regulation of small molecule metabolic process	7/1295	69/12046	0.622363	1	0.996833	Atp2b4/Dgat2/Brca1/Acadvl/Etfbkmt/Mtch2/Smpd3	7
GO:0002699	positive regulation of immune effector process	15/1295	147/12046	0.624875	1	0.996833	Ddx1/D6Wsu163e/Cd36/Hspa8/Atad5/H2-K1/Ap1g1/Il13ra2/Stxbp2/Tfrc/Rtn4/Nsd2/Unc13d/Pms2/Mlh1	15
GO:0002821	positive regulation of adaptive immune response	8/1295	79/12046	0.6252	1	0.996833	H2-DMa/Hspa8/Atad5/H2-K1/Tfrc/Nsd2/Pms2/Mlh1	8
GO:0001659	temperature homeostasis	12/1295	118/12046	0.625333	1	0.996833	Acsl1/Cd36/Bscl2/Cpt2/Id1/Fabp4/Acadvl/Mfn2/Pemt/Plcl2/Ybx2/Pgam5	12
GO:0051261	protein depolymerization	9/1295	89/12046	0.628156	1	0.996833	Katnb1/Add2/Hspa8/Gak/Kif18a/Scin/Stmn1/Synj1/Vps4a	9
GO:1905037	autophagosome organization	9/1295	89/12046	0.628156	1	0.996833	Atg4b/Becn1/Mfn2/Pik3c2a/Nsfl1c/Trappc8/Sec22b/Tbc1d14/Pikfyve	9
GO:2001234	negative regulation of apoptotic signaling pathway	19/1295	186/12046	0.629247	1	0.996833	Madd/Lmna/Fignl1/Atad5/Hmgb2/Hells/Gata1/Hdac1/Cdk11b/Brca1/Gnai3/Gclc/Rnf34/Tgfbr1/Tnfaip3/Stradb/Usp47/Raf1/Trap1	19
GO:2001056	positive regulation of cysteine-type endopeptidase activity	10/1295	99/12046	0.631166	1	0.996833	Cdkn2a/Casp8ap2/Diablo/Bcap31/Mtch2/Perp/Tbc1d10a/Wdr35/Pdcd5/Pparg	10
GO:0002694	regulation of leukocyte activation	34/1295	330/12046	0.631719	1	0.996833	Cdkn2a/Casp3/H2-DMa/D6Wsu163e/Hsp90aa1/Fbxo7/Efnb2/Cd320/Lyst/Atad5/Dhps/Ap3d1/Atp11c/Mad1l1/Ap1g1/Atm/Il13ra2/Blm/Cyld/Cd3e/Tmem131l/Stxbp2/Selenok/Tnfaip3/Tfrc/Tex101/Nsd2/Pparg/Tnip2/Ptpn2/Unc13d/Pms2/Mlh1/Nrarp	34
GO:0002449	lymphocyte mediated immunity	17/1295	167/12046	0.63201	1	0.996833	Hmgb1/H2-DMa/Hspa8/Lyst/Atad5/H2-K1/Exo1/Ap1g1/Il13ra2/Nbn/Rnf19b/Tfrc/Nsd2/Prdx1/Unc13d/Pms2/Mlh1	17
GO:0051249	regulation of lymphocyte activation	28/1295	273/12046	0.634434	1	0.996833	Cdkn2a/Casp3/H2-DMa/Hsp90aa1/Fbxo7/Efnb2/Cd320/Lyst/Atad5/Dhps/Ap3d1/Atp11c/Mad1l1/Ap1g1/Atm/Blm/Cyld/Cd3e/Tmem131l/Selenok/Tnfaip3/Tfrc/Nsd2/Tnip2/Ptpn2/Pms2/Mlh1/Nrarp	28
GO:0007215	glutamate receptor signaling pathway	5/1295	50/12046	0.635827	1	0.996833	Cpeb4/Fmr1/Cacng5/Shank2/Neto2	5
GO:0007631	feeding behavior	5/1295	50/12046	0.635827	1	0.996833	Cd36/Gigyf2/Dgat1/Stra6/Uchl3	5
GO:0045669	positive regulation of osteoblast differentiation	5/1295	50/12046	0.635827	1	0.996833	Lmna/Fbxo5/Hey1/Gdpd2/Npnt	5
GO:0015748	organophosphate ester transport	6/1295	60/12046	0.636418	1	0.996833	Atp11c/Osbpl8/Slc35b2/Stard7/Prelid3b/Slc25a17	6
GO:0006418	tRNA aminoacylation for protein translation	4/1295	40/12046	0.636604	1	0.996833	Lars/Farsb/Tars2/Tarsl2	4
GO:0035019	somatic stem cell population maintenance	4/1295	40/12046	0.636604	1	0.996833	Klf10/Cdkn2a/Kit/Raf1	4
GO:0045744	negative regulation of G protein-coupled receptor signaling pathway	4/1295	40/12046	0.636604	1	0.996833	Gtf2h2/Atp2b4/Grk2/Stmn1	4
GO:0046718	viral entry into host cell	4/1295	40/12046	0.636604	1	0.996833	Grk2/AU040320/Nbn/Vps16	4
GO:0051937	catecholamine transport	4/1295	40/12046	0.636604	1	0.996833	Grk2/Ly6e/Smpd3/Rtn4	4
GO:0060761	negative regulation of response to cytokine stimulus	4/1295	40/12046	0.636604	1	0.996833	Gps2/Ythdf2/Pparg/Ptpn2	4
GO:0098815	modulation of excitatory postsynaptic potential	4/1295	40/12046	0.636604	1	0.996833	Baiap2/Bscl2/Grk2/Shank2	4
GO:1903573	negative regulation of response to endoplasmic reticulum stress	4/1295	40/12046	0.636604	1	0.996833	Derl3/Atf6b/Dnajc3/Pdia6	4
GO:0006084	acetyl-CoA metabolic process	3/1295	30/12046	0.640052	1	0.996833	Cs/Acss2/Pdha2	3
GO:0006220	pyrimidine nucleotide metabolic process	3/1295	30/12046	0.640052	1	0.996833	Dck/Dctpp1/Nme1	3
GO:0006356	regulation of transcription by RNA polymerase I	3/1295	30/12046	0.640052	1	0.996833	Bnc1/Dedd/Ncl	3
GO:0006778	porphyrin-containing compound metabolic process	3/1295	30/12046	0.640052	1	0.996833	Hmox2/Abcb6/Alas2	3
GO:0009262	deoxyribonucleotide metabolic process	3/1295	30/12046	0.640052	1	0.996833	Dctpp1/Rrm2/Rrm1	3
GO:0032594	protein transport within lipid bilayer	3/1295	30/12046	0.640052	1	0.996833	Ap3d1/Cacng5/Vps35	3
GO:0035308	negative regulation of protein dephosphorylation	3/1295	30/12046	0.640052	1	0.996833	Fkbp1a/Ensa/Ppp4r4	3
GO:0036474	cell death in response to hydrogen peroxide	3/1295	30/12046	0.640052	1	0.996833	Fbxo7/Stk25/Trap1	3
GO:0045429	positive regulation of nitric oxide biosynthetic process	3/1295	30/12046	0.640052	1	0.996833	Hsp90aa1/Cd36/Smpd3	3
GO:0050891	multicellular organismal water homeostasis	3/1295	30/12046	0.640052	1	0.996833	Gak/Stmn1/Tmprss13	3
GO:0097352	autophagosome maturation	3/1295	30/12046	0.640052	1	0.996833	Mcoln1/Vps16/Snx14	3
GO:0098661	inorganic anion transmembrane transport	3/1295	30/12046	0.640052	1	0.996833	Ano1/Ank/Slc20a1	3
GO:0099054	presynapse assembly	3/1295	30/12046	0.640052	1	0.996833	Efnb2/Mdga1/Clstn3	3
GO:0050673	epithelial cell proliferation	30/1295	293/12046	0.64095	1	0.996833	Eaf2/Ift80/Alms1/Bnc1/Hmgb1/Cdkn2a/BC004004/Esrp1/Efnb2/Emc10/Chuk/Brca2/Ift122/Hmgb2/Id1/Egfl7/Btbd10/Hey1/Kit/Aldh1a2/Tgfbr1/Nme1/Mki67/Tnfaip3/Rtn4/Wfdc1/Synj2bp/Pparg/Tinf2/Nrarp	30
GO:0072329	monocarboxylic acid catabolic process	9/1295	90/12046	0.641718	1	0.996833	Echdc1/Acot7/Cpt2/Acadvl/Etfbkmt/Pex7/Slc27a2/Slc27a4/Slc25a17	9
GO:0043900	regulation of multi-organism process	28/1295	274/12046	0.642294	1	0.996833	Calr/Gpatch3/Hspa8/Banf1/Adarb1/Hdac1/Igf2r/Kpna2/Fmr1/Fkbp6/Morc2a/Ppia/Nbn/Pcx/Ythdc2/Setdb1/Selenok/Tnfaip3/Top2a/Ythdf2/Vps4a/Psmc3/Stom/Smurf2/Taf11/Prdx4/Rrp1b/Mphosph8	28
GO:0003205	cardiac chamber development	14/1295	139/12046	0.643172	1	0.996833	Luzp1/Fkbp1a/Hey2/Matr3/Adgrg6/Heyl/Cntrl/Ly6e/Hey1/Tgfbr1/Smarcd3/Rnls/Nsd2/Stra6	14
GO:0042157	lipoprotein metabolic process	10/1295	100/12046	0.64401	1	0.996833	Gpaa1/Dgat2/Atm/Pigs/Pigp/Selenok/Pemt/Pigu/Pigf/Piga	10
GO:0061025	membrane fusion	10/1295	100/12046	0.64401	1	0.996833	Gnai3/C2cd5/Nsfl1c/Vti1b/Mfn1/Vamp3/Spg11/Vps4a/Vps16/Sec22b	10
GO:0035264	multicellular organism growth	15/1295	149/12046	0.6461	1	0.996833	Alms1/Icmt/Brca2/Adarb1/Gigyf2/H3f3b/Kdm6a/Atm/Taf10/Smpd3/Slc25a25/Nek1/Suv39h1/Zfx/Ncoa3	15
GO:0002695	negative regulation of leukocyte activation	12/1295	120/12046	0.64889	1	0.996833	Cdkn2a/Casp3/Fbxo7/Mad1l1/Atm/Il13ra2/Cyld/Tmem131l/Tnfaip3/Pparg/Ptpn2/Nrarp	12
GO:0043588	skin development	16/1295	159/12046	0.648987	1	0.996833	Casp3/Jup/Gorab/Gpr89/Gak/Abcb6/Hdac1/Apcdd1/Eda/Stmn1/Nom1/Slc27a4/Myo5a/Pphln1/Ncoa3/Tmprss13	16
GO:0000413	protein peptidyl-prolyl isomerization	2/1295	20/12046	0.649673	1	0.996833	Fkbp1a/Ppia	2
GO:0000466	maturation of 5.8S rRNA from tricistronic rRNA transcript (SSU-rRNA, 5.8S rRNA, LSU-rRNA)	2/1295	20/12046	0.649673	1	0.996833	Exosc7/Urb1	2
GO:0006120	mitochondrial electron transport, NADH to ubiquinone	2/1295	20/12046	0.649673	1	0.996833	Ndufv1/Ndufv2	2
GO:0008053	mitochondrial fusion	2/1295	20/12046	0.649673	1	0.996833	Mfn2/Mfn1	2
GO:0018200	peptidyl-glutamic acid modification	2/1295	20/12046	0.649673	1	0.996833	Agbl4/Tpgs2	2
GO:0019934	cGMP-mediated signaling	2/1295	20/12046	0.649673	1	0.996833	Cd36/Pde10a	2
GO:0032480	negative regulation of type I interferon production	2/1295	20/12046	0.649673	1	0.996833	Gpatch3/Rel	2
GO:0032515	negative regulation of phosphoprotein phosphatase activity	2/1295	20/12046	0.649673	1	0.996833	Fkbp1a/Ppp4r4	2
GO:0043984	histone H4-K16 acetylation	2/1295	20/12046	0.649673	1	0.996833	Mcrs1/Brca1	2
GO:0046856	phosphatidylinositol dephosphorylation	2/1295	20/12046	0.649673	1	0.996833	Synj1/Mtmr6	2
GO:0051180	vitamin transport	2/1295	20/12046	0.649673	1	0.996833	Cd320/Stra6	2
GO:0051654	establishment of mitochondrion localization	2/1295	20/12046	0.649673	1	0.996833	Kif1b/Spast	2
GO:0051931	regulation of sensory perception	2/1295	20/12046	0.649673	1	0.996833	Grk2/Rtn4	2
GO:0060384	innervation	2/1295	20/12046	0.649673	1	0.996833	Lrig2/Adarb1	2
GO:0070242	thymocyte apoptotic process	2/1295	20/12046	0.649673	1	0.996833	Blm/Dffa	2
GO:0071867	response to monoamine	2/1295	20/12046	0.649673	1	0.996833	Atp2b4/Rnls	2
GO:0071869	response to catecholamine	2/1295	20/12046	0.649673	1	0.996833	Atp2b4/Rnls	2
GO:0031396	regulation of protein ubiquitination	17/1295	169/12046	0.651832	1	0.996833	Fanci/Cdkn2a/Fbxw7/Fkbp1a/Hsp90aa1/Fbxo5/Gps2/Brca1/Gclc/Hspa5/Aimp2/Tgfbr1/Rnf20/Tnfaip3/Senp2/Ube2s/Mtbp	17
GO:0000422	autophagy of mitochondrion	6/1295	61/12046	0.652642	1	0.996833	Cdkn2a/Fbxw7/Fbxo7/Becn1/Mfn2/Vps13d	6
GO:0001510	RNA methylation	6/1295	61/12046	0.652642	1	0.996833	Mettl14/Trmt5/Tfb1m/Trmo/Mrm3/Nsun5	6
GO:0006354	DNA-templated transcription, elongation	6/1295	61/12046	0.652642	1	0.996833	Cdk12/Ezh2/Ell2/Gtf2f1/Supt16/Nelfe	6
GO:0061726	mitochondrion disassembly	6/1295	61/12046	0.652642	1	0.996833	Cdkn2a/Fbxw7/Fbxo7/Becn1/Mfn2/Vps13d	6
GO:1900076	regulation of cellular response to insulin stimulus	7/1295	71/12046	0.652831	1	0.996833	Enpp1/Grk2/Osbpl8/Pparg/Ptpn2/Ncoa5/Myo5a	7
GO:1905897	regulation of response to endoplasmic reticulum stress	7/1295	71/12046	0.652831	1	0.996833	Derl3/Manf/Bcap31/Atf6b/Dnajc3/Pdia6/Ptpn2	7
GO:0010639	negative regulation of organelle organization	34/1295	333/12046	0.653121	1	0.996833	Dnmt1/Atad2/Lmna/Ccp110/Katnb1/Add2/Fnip1/Hormad1/Mcrs1/Fbxo5/Chek1/Becn1/H1f0/Bub1/H3f3b/Brca1/Mad1l1/Gclc/L3mbtl2/Atm/Kdm5a/Coro2b/Nbn/Scin/Stmn1/Trim37/Tex14/Mfn1/Top2a/Patl2/Sec22b/Mtbp/Tinf2/Tmsb4x	34
GO:0015918	sterol transport	5/1295	51/12046	0.653532	1	0.996833	Abca2/Cd36/Gps2/Ttc39b/Vps4a	5
GO:0030301	cholesterol transport	5/1295	51/12046	0.653532	1	0.996833	Abca2/Cd36/Gps2/Ttc39b/Vps4a	5
GO:0043279	response to alkaloid	5/1295	51/12046	0.653532	1	0.996833	Casp3/Fkbp1a/Blm/Rad51/Sdk1	5
GO:0045682	regulation of epidermis development	5/1295	51/12046	0.653532	1	0.996833	Ezh2/Esrp1/Hey2/Hey1/Ncoa3	5
GO:0071156	regulation of cell cycle arrest	5/1295	51/12046	0.653532	1	0.996833	Cdkn2a/Calr/Brca1/Zbtb17/Rpl26	5
GO:0097553	calcium ion transmembrane import into cytosol	8/1295	81/12046	0.653696	1	0.996833	Fkbp1a/Mcoln1/Cemip/F2/Trpc1/Tex101/Tmem28/Myo5a	8
GO:0098876	vesicle-mediated transport to the plasma membrane	8/1295	81/12046	0.653696	1	0.996833	Ccdc93/Arf2/Arfrp1/Vps29/Vamp3/Nsf/Trim23/Vps35	8
GO:2000060	positive regulation of ubiquitin-dependent protein catabolic process	8/1295	81/12046	0.653696	1	0.996833	Ankib1/Fbxw7/Bcap31/Bbs7/Gclc/Arih2/Rnf19b/Ptk2	8
GO:0045185	maintenance of protein location	9/1295	91/12046	0.655002	1	0.996833	Grk2/Faf1/Hspa5/Tacc3/Scin/Vps13d/Nfkbib/Sun1/Tmsb4x	9
GO:0022411	cellular component disassembly	30/1295	295/12046	0.655967	1	0.996833	Cdkn2a/Fbxw7/Gbf1/Mcoln1/Katnb1/Add2/Hspa8/Fbxo7/Akap5/Hspa2/Etf1/Gak/Kif18a/Becn1/Dffa/Mfn2/Tgfbr1/Scin/Smarcd3/Stmn1/Vps13d/Top2a/Smarce1/Vrk1/Synj1/Nsf/Vps4a/Vps16/Spast/Snx14	30
GO:0010257	NADH dehydrogenase complex assembly	4/1295	41/12046	0.656262	1	0.996833	Bcs1l/Ndufb5/Ndufa1/Ndufaf3	4
GO:0032981	mitochondrial respiratory chain complex I assembly	4/1295	41/12046	0.656262	1	0.996833	Bcs1l/Ndufb5/Ndufa1/Ndufaf3	4
GO:0033173	calcineurin-NFAT signaling cascade	4/1295	41/12046	0.656262	1	0.996833	Atp2b4/Akap5/Chp2/Ppp3cc	4
GO:0048538	thymus development	4/1295	41/12046	0.656262	1	0.996833	Mad1l1/Atm/Tgfbr1/Raf1	4
GO:0031644	regulation of neurological system process	10/1295	101/12046	0.656606	1	0.996833	Baiap2/Bscl2/Grk2/Fmr1/Cacng5/Nptx2/Shank2/Myrf/Rtn4/Trf	10
GO:0051250	negative regulation of lymphocyte activation	10/1295	101/12046	0.656606	1	0.996833	Cdkn2a/Casp3/Fbxo7/Mad1l1/Atm/Cyld/Tmem131l/Tnfaip3/Ptpn2/Nrarp	10
GO:0002443	leukocyte mediated immunity	22/1295	218/12046	0.656871	1	0.996833	Ddx1/Hmgb1/H2-DMa/D6Wsu163e/Hspa8/F2/Lyst/Atad5/H2-K1/Exo1/Kit/Ap1g1/Il13ra2/Nbn/Stxbp2/Rnf19b/Tfrc/Nsd2/Prdx1/Unc13d/Pms2/Mlh1	22
GO:0001655	urogenital system development	25/1295	247/12046	0.657075	1	0.996833	Eaf2/Gsta3/Efnb2/Cep55/Heyl/Cenpf/Hells/Cited1/Hspb11/Hey1/Aph1c/Epcam/Aldh1a2/Tgfbr1/Nup85/Timeless/Nek1/Nup107/Npnt/Nup133/Pds5a/Nup93/Tiparp/Sec61a1/Stra6	25
GO:0001881	receptor recycling	3/1295	31/12046	0.662451	1	0.996833	Ehd3/Vamp3/Nsf	3
GO:0006826	iron ion transport	3/1295	31/12046	0.662451	1	0.996833	Tfrc/Mmgt1/Trf	3
GO:0034105	positive regulation of tissue remodeling	3/1295	31/12046	0.662451	1	0.996833	Cdkn2a/Tfrc/Trf	3
GO:0043277	apoptotic cell clearance	3/1295	31/12046	0.662451	1	0.996833	Cd36/Becn1/Spg11	3
GO:0048873	homeostasis of number of cells within a tissue	3/1295	31/12046	0.662451	1	0.996833	Gigyf2/Gata1/Tex15	3
GO:1904407	positive regulation of nitric oxide metabolic process	3/1295	31/12046	0.662451	1	0.996833	Hsp90aa1/Cd36/Smpd3	3
GO:0031397	negative regulation of protein ubiquitination	6/1295	62/12046	0.668414	1	0.996833	Cdkn2a/Fbxo5/Gps2/Gclc/Tnfaip3/Senp2	6
GO:0032507	maintenance of protein location in cell	6/1295	62/12046	0.668414	1	0.996833	Grk2/Hspa5/Scin/Vps13d/Sun1/Tmsb4x	6
GO:0043200	response to amino acid	6/1295	62/12046	0.668414	1	0.996833	Cpeb4/Dnmt1/Cdo1/Lars/Ipo5/Cpeb1	6
GO:0070555	response to interleukin-1	6/1295	62/12046	0.668414	1	0.996833	Cited1/Irak2/Ythdc2/Taf9/Rps6ka5/Tnip2	6
GO:0016579	protein deubiquitination	10/1295	102/12046	0.668947	1	0.996833	Cyld/Taf10/Usp9y/Tnfaip3/Zranb1/Usp47/Usp40/Sart3/Otud6a/Uchl3	10
GO:0048284	organelle fusion	10/1295	102/12046	0.668947	1	0.996833	Gnai3/C2cd5/Mfn2/Vti1b/Mfn1/Vamp3/Spg11/Vps4a/Vps16/Sec22b	10
GO:0001822	kidney development	20/1295	200/12046	0.668985	1	0.996833	Gsta3/Efnb2/Heyl/Cenpf/Cited1/Hspb11/Hey1/Aph1c/Epcam/Tgfbr1/Nup85/Timeless/Nek1/Nup107/Npnt/Nup133/Pds5a/Tiparp/Sec61a1/Stra6	20
GO:0007416	synapse assembly	11/1295	112/12046	0.670183	1	0.996833	Add2/Efnb2/Mdga1/Clstn3/Sdk1/Shank2/Xlr4b/Xlr3b/Vps35/Ptk2/Pdlim5	11
GO:0034612	response to tumor necrosis factor	11/1295	112/12046	0.670183	1	0.996833	Chuk/Gps2/Brca1/Fabp4/Cyld/Ythdc2/Smpd3/Wdr35/Npnt/Ptpn2/Smpd4	11
GO:0007589	body fluid secretion	5/1295	52/12046	0.670679	1	0.996833	Madd/Cdo1/Chuk/Nme1/Trpc1	5
GO:0031646	positive regulation of neurological system process	5/1295	52/12046	0.670679	1	0.996833	Baiap2/Grk2/Shank2/Myrf/Trf	5
GO:0032945	negative regulation of mononuclear cell proliferation	5/1295	52/12046	0.670679	1	0.996833	Cdkn2a/Casp3/Mad1l1/Atm/Tmem131l	5
GO:0046128	purine ribonucleoside metabolic process	5/1295	52/12046	0.670679	1	0.996833	Icmt/Gnai3/Nme1/Mfn1/Pemt	5
GO:0050672	negative regulation of lymphocyte proliferation	5/1295	52/12046	0.670679	1	0.996833	Cdkn2a/Casp3/Mad1l1/Atm/Tmem131l	5
GO:0060113	inner ear receptor cell differentiation	5/1295	52/12046	0.670679	1	0.996833	Alms1/Esrp1/Hey2/Hey1/Jag2	5
GO:0072698	protein localization to microtubule cytoskeleton	5/1295	52/12046	0.670679	1	0.996833	Cep72/4933427D14Rik/Cep83/Cript/Nsfl1c	5
GO:0097306	cellular response to alcohol	5/1295	52/12046	0.670679	1	0.996833	Jup/Hnrnpk/Brca1/Blm/Rad51	5
GO:0016485	protein processing	17/1295	171/12046	0.671092	1	0.996833	Casp3/Immp1l/Ero1lb/Aph1b/Aph1c/Fmr1/Uqcrc2/Myrf/Perp/Scg5/Sec11c/Tbc1d10a/Spcs3/Vps35/Pcsk6/Xpnpep3/Pcsk7	17
GO:0010256	endomembrane system organization	33/1295	326/12046	0.67135	1	0.996833	Ccdc136/Baiap2/Gbf1/Lmna/Cog4/Hook1/Lyst/Gak/Ehd3/Gcc2/Ap3d1/Lnpk/Cog3/AU040320/Stk25/Tmed4/Myrf/Nsfl1c/Mpp5/Trappc8/Rtn4/Vrk1/Synj1/Tlcd1/Vps4a/Pde4dip/Spast/Sun1/Nup93/Tmf1/Stx18/Sec61a1/Rtn3	33
GO:0034614	cellular response to reactive oxygen species	12/1295	122/12046	0.671629	1	0.996833	Cdkn2a/Ezh2/Cd36/Fbxo7/Ect2/Chuk/Dhfr/Stk25/Tnfaip3/Smpd3/Prdx1/Trap1	12
GO:0072331	signal transduction by p53 class mediator	12/1295	122/12046	0.671629	1	0.996833	Cdkn2a/Hnrnpk/Atr/Brca2/Atad5/Atm/E2f1/Rnf34/Perp/Senp2/Rps6ka6/Rpl26	12
GO:0051604	protein maturation	22/1295	220/12046	0.67383	1	0.996833	Casp3/Chchd4/Immp1l/Ero1lb/Ciao1/Dhps/Aph1b/Aph1c/Fmr1/Dnajb11/Uqcrc2/Myrf/Perp/Scg5/Sec11c/Tbc1d10a/Spcs3/Vps35/Pcsk6/Xpnpep3/Pcsk7/Prdx4	22
GO:0048813	dendrite morphogenesis	14/1295	142/12046	0.674941	1	0.996833	Baiap2/Akap5/Id1/Elavl4/Lzts3/Fmr1/Caprin2/Shank2/Taok2/Mfn1/Sdc2/Xlr4b/Xlr3b/Pdlim5	14
GO:0043388	positive regulation of DNA binding	4/1295	42/12046	0.67519	1	0.996833	Hmgb2/H1f0/Nme1/Pparg	4
GO:0048016	inositol phosphate-mediated signaling	4/1295	42/12046	0.67519	1	0.996833	Atp2b4/Akap5/Chp2/Ppp3cc	4
GO:0048662	negative regulation of smooth muscle cell proliferation	4/1295	42/12046	0.67519	1	0.996833	Mfn2/Tnfaip3/Rgs5/Pparg	4
GO:0050830	defense response to Gram-positive bacterium	4/1295	42/12046	0.67519	1	0.996833	Cd36/Defb19/Hmgb2/Rpl39	4
GO:0051972	regulation of telomerase activity	4/1295	42/12046	0.67519	1	0.996833	Hsp90aa1/Mcrs1/Pparg/Wrap53	4
GO:0002026	regulation of the force of heart contraction	2/1295	21/12046	0.676324	1	0.996833	Atp2b4/Grk2	2
GO:0006829	zinc ion transport	2/1295	21/12046	0.676324	1	0.996833	Ap3d1/Pik3c2a	2
GO:0007063	regulation of sister chromatid cohesion	2/1295	21/12046	0.676324	1	0.996833	Fen1/Bub1	2
GO:0008535	respiratory chain complex IV assembly	2/1295	21/12046	0.676324	1	0.996833	Bcs1l/Pet100	2
GO:0009648	photoperiodism	2/1295	21/12046	0.676324	1	0.996833	Rbm4b/Per3	2
GO:0010640	regulation of platelet-derived growth factor receptor signaling pathway	2/1295	21/12046	0.676324	1	0.996833	Lrig2/Ptpn2	2
GO:0032462	regulation of protein homooligomerization	2/1295	21/12046	0.676324	1	0.996833	Bik/Vps35	2
GO:0033233	regulation of protein sumoylation	2/1295	21/12046	0.676324	1	0.996833	Cdkn2a/Tollip	2
GO:0042417	dopamine metabolic process	2/1295	21/12046	0.676324	1	0.996833	Rnls/Vps35	2
GO:0043153	entrainment of circadian clock by photoperiod	2/1295	21/12046	0.676324	1	0.996833	Rbm4b/Per3	2
GO:0045648	positive regulation of erythrocyte differentiation	2/1295	21/12046	0.676324	1	0.996833	Hmgb2/Gata1	2
GO:0046599	regulation of centriole replication	2/1295	21/12046	0.676324	1	0.996833	Alms1/Trim37	2
GO:0048566	embryonic digestive tract development	2/1295	21/12046	0.676324	1	0.996833	Aldh1a2/Stra6	2
GO:0048745	smooth muscle tissue development	2/1295	21/12046	0.676324	1	0.996833	Tiparp/Stra6	2
GO:0050706	regulation of interleukin-1 beta secretion	2/1295	21/12046	0.676324	1	0.996833	Hmgb1/Tnfaip3	2
GO:0060338	regulation of type I interferon-mediated signaling pathway	2/1295	21/12046	0.676324	1	0.996833	Ythdf2/Ptpn2	2
GO:0060561	apoptotic process involved in morphogenesis	2/1295	21/12046	0.676324	1	0.996833	Cdkn2a/Jag2	2
GO:0071218	cellular response to misfolded protein	2/1295	21/12046	0.676324	1	0.996833	Dnajc18/Sdf2l1	2
GO:0140112	extracellular vesicle biogenesis	2/1295	21/12046	0.676324	1	0.996833	Smpd3/Vps4a	2
GO:1900242	regulation of synaptic vesicle endocytosis	2/1295	21/12046	0.676324	1	0.996833	Ap2m1/Ppp3cc	2
GO:1900745	positive regulation of p38MAPK cascade	2/1295	21/12046	0.676324	1	0.996833	Gadd45b/Emc10	2
GO:1902410	mitotic cytokinetic process	2/1295	21/12046	0.676324	1	0.996833	Cep55/Vps4a	2
GO:1903306	negative regulation of regulated secretory pathway	2/1295	21/12046	0.676324	1	0.996833	Fmr1/Il13ra2	2
GO:1905809	negative regulation of synapse organization	2/1295	21/12046	0.676324	1	0.996833	Mdga1/Ptk2	2
GO:0002730	regulation of dendritic cell cytokine production	1/1295	10/12046	0.679473	1	0.996833	Ddx1	1
GO:0006027	glycosaminoglycan catabolic process	1/1295	10/12046	0.679473	1	0.996833	Cemip	1
GO:0006488	dolichol-linked oligosaccharide biosynthetic process	1/1295	10/12046	0.679473	1	0.996833	Alg13	1
GO:0006517	protein deglycosylation	1/1295	10/12046	0.679473	1	0.996833	Man2b2	1
GO:0006699	bile acid biosynthetic process	1/1295	10/12046	0.679473	1	0.996833	Slc27a2	1
GO:0006857	oligopeptide transport	1/1295	10/12046	0.679473	1	0.996833	Slc15a1	1
GO:0006910	phagocytosis, recognition	1/1295	10/12046	0.679473	1	0.996833	Cd36	1
GO:0006977	DNA damage response, signal transduction by p53 class mediator resulting in cell cycle arrest	1/1295	10/12046	0.679473	1	0.996833	Rpl26	1
GO:0007214	gamma-aminobutyric acid signaling pathway	1/1295	10/12046	0.679473	1	0.996833	Plcl2	1
GO:0007614	short-term memory	1/1295	10/12046	0.679473	1	0.996833	Brinp1	1
GO:0009208	pyrimidine ribonucleoside triphosphate metabolic process	1/1295	10/12046	0.679473	1	0.996833	Nme1	1
GO:0009301	snRNA transcription	1/1295	10/12046	0.679473	1	0.996833	Ell2	1
GO:0014821	phasic smooth muscle contraction	1/1295	10/12046	0.679473	1	0.996833	Kit	1
GO:0015780	nucleotide-sugar transmembrane transport	1/1295	10/12046	0.679473	1	0.996833	Slc35c2	1
GO:0015937	coenzyme A biosynthetic process	1/1295	10/12046	0.679473	1	0.996833	Acot7	1
GO:0023019	signal transduction involved in regulation of gene expression	1/1295	10/12046	0.679473	1	0.996833	Epcam	1
GO:0031340	positive regulation of vesicle fusion	1/1295	10/12046	0.679473	1	0.996833	C2cd5	1
GO:0031953	negative regulation of protein autophosphorylation	1/1295	10/12046	0.679473	1	0.996833	Enpp1	1
GO:0032464	positive regulation of protein homooligomerization	1/1295	10/12046	0.679473	1	0.996833	Bik	1
GO:0033147	negative regulation of intracellular estrogen receptor signaling pathway	1/1295	10/12046	0.679473	1	0.996833	Brca1	1
GO:0033182	regulation of histone ubiquitination	1/1295	10/12046	0.679473	1	0.996833	Rnf20	1
GO:0033299	secretion of lysosomal enzymes	1/1295	10/12046	0.679473	1	0.996833	Lyst	1
GO:0033572	transferrin transport	1/1295	10/12046	0.679473	1	0.996833	Tfrc	1
GO:0035627	ceramide transport	1/1295	10/12046	0.679473	1	0.996833	Plekha8	1
GO:0042541	hemoglobin biosynthetic process	1/1295	10/12046	0.679473	1	0.996833	Alas2	1
GO:0043201	response to leucine	1/1295	10/12046	0.679473	1	0.996833	Lars	1
GO:0043301	negative regulation of leukocyte degranulation	1/1295	10/12046	0.679473	1	0.996833	Il13ra2	1
GO:0043471	regulation of cellular carbohydrate catabolic process	1/1295	10/12046	0.679473	1	0.996833	Hmgb1	1
GO:0043497	regulation of protein heterodimerization activity	1/1295	10/12046	0.679473	1	0.996833	Cd36	1
GO:0043619	regulation of transcription from RNA polymerase II promoter in response to oxidative stress	1/1295	10/12046	0.679473	1	0.996833	Cd36	1
GO:0043928	exonucleolytic nuclear-transcribed mRNA catabolic process involved in deadenylation-dependent decay	1/1295	10/12046	0.679473	1	0.996833	Exosc7	1
GO:0045076	regulation of interleukin-2 biosynthetic process	1/1295	10/12046	0.679473	1	0.996833	Cd3e	1
GO:0045109	intermediate filament organization	1/1295	10/12046	0.679473	1	0.996833	Tchh	1
GO:0045683	negative regulation of epidermis development	1/1295	10/12046	0.679473	1	0.996833	Ezh2	1
GO:0045820	negative regulation of glycolytic process	1/1295	10/12046	0.679473	1	0.996833	Mtch2	1
GO:0045876	positive regulation of sister chromatid cohesion	1/1295	10/12046	0.679473	1	0.996833	Fen1	1
GO:0046348	amino sugar catabolic process	1/1295	10/12046	0.679473	1	0.996833	Npl	1
GO:0046386	deoxyribose phosphate catabolic process	1/1295	10/12046	0.679473	1	0.996833	Dctpp1	1
GO:0046459	short-chain fatty acid metabolic process	1/1295	10/12046	0.679473	1	0.996833	Acss2	1
GO:0048096	chromatin-mediated maintenance of transcription	1/1295	10/12046	0.679473	1	0.996833	Chek1	1
GO:0048486	parasympathetic nervous system development	1/1295	10/12046	0.679473	1	0.996833	Adarb1	1
GO:0048680	positive regulation of axon regeneration	1/1295	10/12046	0.679473	1	0.996833	Rtn4	1
GO:0050862	positive regulation of T cell receptor signaling pathway	1/1295	10/12046	0.679473	1	0.996833	Cyld	1
GO:0051204	protein insertion into mitochondrial membrane	1/1295	10/12046	0.679473	1	0.996833	Moap1	1
GO:0051561	positive regulation of mitochondrial calcium ion concentration	1/1295	10/12046	0.679473	1	0.996833	Bcap31	1
GO:0051601	exocyst localization	1/1295	10/12046	0.679473	1	0.996833	Ralgapb	1
GO:0051764	actin crosslink formation	1/1295	10/12046	0.679473	1	0.996833	Baiap2	1
GO:0055064	chloride ion homeostasis	1/1295	10/12046	0.679473	1	0.996833	Ptk2	1
GO:0060068	vagina development	1/1295	10/12046	0.679473	1	0.996833	Ncoa3	1
GO:0060281	regulation of oocyte development	1/1295	10/12046	0.679473	1	0.996833	Ythdf2	1
GO:0060768	regulation of epithelial cell proliferation involved in prostate gland development	1/1295	10/12046	0.679473	1	0.996833	Eaf2	1
GO:0061430	bone trabecula morphogenesis	1/1295	10/12046	0.679473	1	0.996833	Sbno2	1
GO:0070142	synaptic vesicle budding	1/1295	10/12046	0.679473	1	0.996833	Ap3d1	1
GO:0070391	response to lipoteichoic acid	1/1295	10/12046	0.679473	1	0.996833	Cd36	1
GO:0070862	negative regulation of protein exit from endoplasmic reticulum	1/1295	10/12046	0.679473	1	0.996833	Derl3	1
GO:0070863	positive regulation of protein exit from endoplasmic reticulum	1/1295	10/12046	0.679473	1	0.996833	Bcap31	1
GO:0070989	oxidative demethylation	1/1295	10/12046	0.679473	1	0.996833	Alkbh5	1
GO:0071223	cellular response to lipoteichoic acid	1/1295	10/12046	0.679473	1	0.996833	Cd36	1
GO:0071233	cellular response to leucine	1/1295	10/12046	0.679473	1	0.996833	Lars	1
GO:0071880	adenylate cyclase-activating adrenergic receptor signaling pathway	1/1295	10/12046	0.679473	1	0.996833	Atp2b4	1
GO:0072077	renal vesicle morphogenesis	1/1295	10/12046	0.679473	1	0.996833	Cited1	1
GO:0072321	chaperone-mediated protein transport	1/1295	10/12046	0.679473	1	0.996833	Hspa8	1
GO:0072567	chemokine (C-X-C motif) ligand 2 production	1/1295	10/12046	0.679473	1	0.996833	Hdac1	1
GO:0072643	interferon-gamma secretion	1/1295	10/12046	0.679473	1	0.996833	Rnf19b	1
GO:0086103	G protein-coupled receptor signaling pathway involved in heart process	1/1295	10/12046	0.679473	1	0.996833	Atp2b4	1
GO:0090136	epithelial cell-cell adhesion	1/1295	10/12046	0.679473	1	0.996833	Kit	1
GO:0097049	motor neuron apoptotic process	1/1295	10/12046	0.679473	1	0.996833	Adarb1	1
GO:0099639	neurotransmitter receptor transport, endosome to plasma membrane	1/1295	10/12046	0.679473	1	0.996833	Vps35	1
GO:1901881	positive regulation of protein depolymerization	1/1295	10/12046	0.679473	1	0.996833	Katnb1	1
GO:1902285	semaphorin-plexin signaling pathway involved in neuron projection guidance	1/1295	10/12046	0.679473	1	0.996833	Plxna2	1
GO:1902950	regulation of dendritic spine maintenance	1/1295	10/12046	0.679473	1	0.996833	Vps35	1
GO:1904321	response to forskolin	1/1295	10/12046	0.679473	1	0.996833	Hnrnpk	1
GO:1904322	cellular response to forskolin	1/1295	10/12046	0.679473	1	0.996833	Hnrnpk	1
GO:1905879	regulation of oogenesis	1/1295	10/12046	0.679473	1	0.996833	Ythdf2	1
GO:1990440	positive regulation of transcription from RNA polymerase II promoter in response to endoplasmic reticulum stress	1/1295	10/12046	0.679473	1	0.996833	Atf6b	1
GO:2000341	regulation of chemokine (C-X-C motif) ligand 2 production	1/1295	10/12046	0.679473	1	0.996833	Hdac1	1
GO:2000380	regulation of mesoderm development	1/1295	10/12046	0.679473	1	0.996833	Rps6ka6	1
GO:2000696	regulation of epithelial cell differentiation involved in kidney development	1/1295	10/12046	0.679473	1	0.996833	Cited1	1
GO:2001034	positive regulation of double-strand break repair via nonhomologous end joining	1/1295	10/12046	0.679473	1	0.996833	Wrap53	1
GO:0060402	calcium ion transport into cytosol	9/1295	93/12046	0.680704	1	0.996833	Fkbp1a/Mcoln1/Cemip/F2/Akap5/Trpc1/Tex101/Tmem28/Myo5a	9
GO:0038061	NIK/NF-kappaB signaling	8/1295	83/12046	0.680889	1	0.996833	Hmgb1/Calr/Chuk/Eda/Cyld/Smpd3/Prdx1/Rel	8
GO:0009913	epidermal cell differentiation	10/1295	103/12046	0.681026	1	0.996833	Casp3/Ezh2/Esrp1/Hey2/Gak/Hdac1/Hey1/Jag2/Pphln1/Ncoa3	10
GO:0006631	fatty acid metabolic process	26/1295	260/12046	0.683195	1	0.996833	Acsl1/Erfe/Echdc1/Mecr/Acot7/Cd36/Gpat2/Acss2/Cpt2/Dgat2/Acsf2/Dgat1/Gk/Brca1/Fabp4/Acadvl/Etfbkmt/Pex7/Slc27a2/Them4/Slc27a4/Pparg/Myo5a/Slc25a17/Prkag1/Plp1	26
GO:0010677	negative regulation of cellular carbohydrate metabolic process	3/1295	32/12046	0.68382	1	0.996833	Enpp1/Mtch2/Pask	3
GO:0050879	multicellular organismal movement	3/1295	32/12046	0.68382	1	0.996833	Bscl2/Gigyf2/Vps35	3
GO:0050881	musculoskeletal movement	3/1295	32/12046	0.68382	1	0.996833	Bscl2/Gigyf2/Vps35	3
GO:0070884	regulation of calcineurin-NFAT signaling cascade	3/1295	32/12046	0.68382	1	0.996833	Atp2b4/Akap5/Chp2	3
GO:0072583	clathrin-dependent endocytosis	3/1295	32/12046	0.68382	1	0.996833	Canx/Ap2m1/Gak	3
GO:0099084	postsynaptic specialization organization	3/1295	32/12046	0.68382	1	0.996833	Hspa8/Cript/Shank2	3
GO:0106056	regulation of calcineurin-mediated signaling	3/1295	32/12046	0.68382	1	0.996833	Atp2b4/Akap5/Chp2	3
GO:1900449	regulation of glutamate receptor signaling pathway	3/1295	32/12046	0.68382	1	0.996833	Cacng5/Shank2/Neto2	3
GO:1904358	positive regulation of telomere maintenance via telomere lengthening	3/1295	32/12046	0.68382	1	0.996833	Atr/Cct3/Atm	3
GO:0051668	localization within membrane	15/1295	153/12046	0.686613	1	0.996833	Efnb2/Ap2m1/Akap5/Ift122/Ap3d1/Cacng5/Cep112/Nptx2/Ssna1/Sec23b/Synj2bp/Synj1/Nup133/Sec23a/Vps35	15
GO:0006809	nitric oxide biosynthetic process	5/1295	53/12046	0.687256	1	0.996833	Atp2b4/Hsp90aa1/Cd36/Smpd3/Wdr35	5
GO:0070664	negative regulation of leukocyte proliferation	5/1295	53/12046	0.687256	1	0.996833	Cdkn2a/Casp3/Mad1l1/Atm/Tmem131l	5
GO:0030260	entry into host cell	4/1295	43/12046	0.693383	1	0.996833	Grk2/AU040320/Nbn/Vps16	4
GO:0042130	negative regulation of T cell proliferation	4/1295	43/12046	0.693383	1	0.996833	Cdkn2a/Casp3/Mad1l1/Tmem131l	4
GO:0043039	tRNA aminoacylation	4/1295	43/12046	0.693383	1	0.996833	Lars/Farsb/Tars2/Tarsl2	4
GO:0044409	entry into host	4/1295	43/12046	0.693383	1	0.996833	Grk2/AU040320/Nbn/Vps16	4
GO:0048002	antigen processing and presentation of peptide antigen	4/1295	43/12046	0.693383	1	0.996833	Calr/H2-DMa/H2-K1/Mfsd6	4
GO:0050854	regulation of antigen receptor-mediated signaling pathway	4/1295	43/12046	0.693383	1	0.996833	Gps2/Cyld/Plcl2/Ptpn2	4
GO:0051806	entry into cell of other organism involved in symbiotic interaction	4/1295	43/12046	0.693383	1	0.996833	Grk2/AU040320/Nbn/Vps16	4
GO:0051828	entry into other organism involved in symbiotic interaction	4/1295	43/12046	0.693383	1	0.996833	Grk2/AU040320/Nbn/Vps16	4
GO:0097720	calcineurin-mediated signaling	4/1295	43/12046	0.693383	1	0.996833	Atp2b4/Akap5/Chp2/Ppp3cc	4
GO:0097237	cellular response to toxic substance	12/1295	124/12046	0.693505	1	0.996833	Cdkn2a/Ezh2/Cd36/Fbxo7/Ect2/Dhfr/Stk25/Tnfaip3/Smpd3/Timeless/Prdx1/Trap1	12
GO:0032204	regulation of telomere maintenance	7/1295	74/12046	0.695674	1	0.996833	Lmna/Mcrs1/Atr/Cct3/Atm/Nbn/Tinf2	7
GO:0051289	protein homotetramerization	7/1295	74/12046	0.695674	1	0.996833	Mcoln1/Hint3/Dctpp1/Dhps/Aldh1a2/Sycp1/Tk1	7
GO:1902882	regulation of response to oxidative stress	7/1295	74/12046	0.695674	1	0.996833	Fbxw7/Cd36/Fbxo7/Mapkap1/Dhfr/Oxr1/Trap1	7
GO:0050865	regulation of cell activation	36/1295	359/12046	0.698397	1	0.996833	Cdkn2a/Casp3/H2-DMa/D6Wsu163e/Hsp90aa1/Fbxo7/Efnb2/Cd320/Lyst/Atad5/Dhps/Ap3d1/Dgat1/Atp11c/Mad1l1/Ap1g1/Gclc/Atm/Il13ra2/Blm/Cyld/Cd3e/Tmem131l/Stxbp2/Selenok/Tnfaip3/Tfrc/Tex101/Nsd2/Pparg/Tnip2/Ptpn2/Unc13d/Pms2/Mlh1/Nrarp	36
GO:0003230	cardiac atrium development	2/1295	22/12046	0.7013	1	0.996833	Hey2/Nsd2	2
GO:0003407	neural retina development	2/1295	22/12046	0.7013	1	0.996833	Sdk1/Smarcd3	2
GO:0007020	microtubule nucleation	2/1295	22/12046	0.7013	1	0.996833	Pde4dip/Tubgcp2	2
GO:0008299	isoprenoid biosynthetic process	2/1295	22/12046	0.7013	1	0.996833	Idi1/Aldh1a2	2
GO:0009583	detection of light stimulus	2/1295	22/12046	0.7013	1	0.996833	Pde6d/Opn3	2
GO:0010586	miRNA metabolic process	2/1295	22/12046	0.7013	1	0.996833	Ddx17/Ago4	2
GO:0016578	histone deubiquitination	2/1295	22/12046	0.7013	1	0.996833	Taf10/Sart3	2
GO:0032232	negative regulation of actin filament bundle assembly	2/1295	22/12046	0.7013	1	0.996833	Coro2b/Stmn1	2
GO:0032647	regulation of interferon-alpha production	2/1295	22/12046	0.7013	1	0.996833	Hmgb1/Chuk	2
GO:0032801	receptor catabolic process	2/1295	22/12046	0.7013	1	0.996833	Becn1/Snx25	2
GO:0045577	regulation of B cell differentiation	2/1295	22/12046	0.7013	1	0.996833	Atp11c/Cyld	2
GO:0045745	positive regulation of G protein-coupled receptor signaling pathway	2/1295	22/12046	0.7013	1	0.996833	F2/Vps35	2
GO:0050704	regulation of interleukin-1 secretion	2/1295	22/12046	0.7013	1	0.996833	Hmgb1/Tnfaip3	2
GO:0051457	maintenance of protein location in nucleus	2/1295	22/12046	0.7013	1	0.996833	Grk2/Sun1	2
GO:0051788	response to misfolded protein	2/1295	22/12046	0.7013	1	0.996833	Dnajc18/Sdf2l1	2
GO:0051968	positive regulation of synaptic transmission, glutamatergic	2/1295	22/12046	0.7013	1	0.996833	Cacng5/Shank2	2
GO:0110111	negative regulation of animal organ morphogenesis	2/1295	22/12046	0.7013	1	0.996833	Cdkn2a/Cited1	2
GO:1900078	positive regulation of cellular response to insulin stimulus	2/1295	22/12046	0.7013	1	0.996833	Osbpl8/Myo5a	2
GO:1901099	negative regulation of signal transduction in absence of ligand	2/1295	22/12046	0.7013	1	0.996833	Gata1/Stradb	2
GO:1902175	regulation of oxidative stress-induced intrinsic apoptotic signaling pathway	2/1295	22/12046	0.7013	1	0.996833	Fbxw7/Trap1	2
GO:1904357	negative regulation of telomere maintenance via telomere lengthening	2/1295	22/12046	0.7013	1	0.996833	Mcrs1/Tinf2	2
GO:2000273	positive regulation of signaling receptor activity	2/1295	22/12046	0.7013	1	0.996833	Fbxw7/Ncapg2	2
GO:2001240	negative regulation of extrinsic apoptotic signaling pathway in absence of ligand	2/1295	22/12046	0.7013	1	0.996833	Gata1/Stradb	2
GO:0000271	polysaccharide biosynthetic process	5/1295	54/12046	0.703258	1	0.996833	Ext2/Enpp1/Smpd3/Pask/Ppp1r3f	5
GO:0006942	regulation of striated muscle contraction	5/1295	54/12046	0.703258	1	0.996833	Jup/Bscl2/Grk2/Ehd3/Atp1b1	5
GO:0030203	glycosaminoglycan metabolic process	5/1295	54/12046	0.703258	1	0.996833	Ext2/Cemip/Hexa/Smpd3/Pxylp1	5
GO:0030500	regulation of bone mineralization	5/1295	54/12046	0.703258	1	0.996833	Enpp1/Gata1/Ank/Suv39h1/Txlng	5
GO:0032387	negative regulation of intracellular transport	5/1295	54/12046	0.703258	1	0.996833	Cd36/Derl3/Fmr1/Il13ra2/Nup153	5
GO:0042775	mitochondrial ATP synthesis coupled electron transport	5/1295	54/12046	0.703258	1	0.996833	Uqcrh/Mtch2/Ndufv1/Ndufa12/Ndufv2	5
GO:0071230	cellular response to amino acid stimulus	5/1295	54/12046	0.703258	1	0.996833	Cpeb4/Dnmt1/Lars/Ipo5/Cpeb1	5
GO:0045807	positive regulation of endocytosis	12/1295	125/12046	0.704108	1	0.996833	Calr/Cd36/Hspa8/Hnrnpk/Ap2m1/Fmr1/Synj2bp/Synj1/Ppp3cc/Trf/Pparg/Ptk2	12
GO:0071229	cellular response to acid chemical	12/1295	125/12046	0.704108	1	0.996833	Cpeb4/Dnmt1/Lars/Dgat2/Brinp1/Atm/Ipo5/Cpeb1/Aldh1a2/Rhox13/Phc1/S100a10	12
GO:0003197	endocardial cushion development	3/1295	33/12046	0.704162	1	0.996833	Heyl/Hey1/Tgfbr1	3
GO:0006984	ER-nucleus signaling pathway	3/1295	33/12046	0.704162	1	0.996833	Atf6b/Hspa5/Ptpn2	3
GO:0010907	positive regulation of glucose metabolic process	3/1295	33/12046	0.704162	1	0.996833	Hmgb1/Dgat2/Ptpn2	3
GO:0030521	androgen receptor signaling pathway	3/1295	33/12046	0.704162	1	0.996833	Heyl/Hdac1/Ddx17	3
GO:0045197	establishment or maintenance of epithelial cell apical/basal polarity	3/1295	33/12046	0.704162	1	0.996833	Crb3/Synj2bp/Myo9a	3
GO:0046676	negative regulation of insulin secretion	3/1295	33/12046	0.704162	1	0.996833	Hdac1/Stxbp5l/Pde3b	3
GO:0048194	Golgi vesicle budding	3/1295	33/12046	0.704162	1	0.996833	Gbf1/Sec23b/Sec23a	3
GO:0090207	regulation of triglyceride metabolic process	3/1295	33/12046	0.704162	1	0.996833	Cd36/Dgat2/Dgat1	3
GO:0098900	regulation of action potential	3/1295	33/12046	0.704162	1	0.996833	Jup/Cd36/Fmr1	3
GO:1900026	positive regulation of substrate adhesion-dependent cell spreading	3/1295	33/12046	0.704162	1	0.996833	Calr/S100a10/Unc13d	3
GO:1901068	guanosine-containing compound metabolic process	3/1295	33/12046	0.704162	1	0.996833	Gnai3/Nme1/Mfn1	3
GO:1901998	toxin transport	3/1295	33/12046	0.704162	1	0.996833	Copb2/Cct3/Hspa5	3
GO:0002244	hematopoietic progenitor cell differentiation	10/1295	105/12046	0.704376	1	0.996833	Dpf2/3830403N18Rik/Fnip1/Esco2/Kit/Top2a/Smpd3/Ythdf2/Tcaf2/Mlf1	10
GO:0043467	regulation of generation of precursor metabolites and energy	10/1295	105/12046	0.704376	1	0.996833	Hmgb1/Chchd4/Enpp1/Cox7a1/Etfbkmt/Mtch2/Pask/Uqcc2/Ppp1r3f/Trap1	10
GO:0031398	positive regulation of protein ubiquitination	9/1295	95/12046	0.705209	1	0.996833	Fanci/Fbxw7/Fkbp1a/Brca1/Hspa5/Aimp2/Rnf20/Senp2/Ube2s	9
GO:0000045	autophagosome assembly	8/1295	85/12046	0.706719	1	0.996833	Atg4b/Becn1/Mfn2/Nsfl1c/Trappc8/Sec22b/Tbc1d14/Pikfyve	8
GO:0046677	response to antibiotic	17/1295	175/12046	0.707809	1	0.996833	Lig1/Cdkn2a/Casp3/Cdo1/Ezh2/Aptx/Fbxo7/Hnrnpk/Ect2/Id1/Gk/Alpl/Stk25/Tnfaip3/Smpd3/Timeless/Trap1	17
GO:0051209	release of sequestered calcium ion into cytosol	7/1295	75/12046	0.709162	1	0.996833	Fkbp1a/Mcoln1/Cemip/F2/Trpc1/Tex101/Myo5a	7
GO:0001954	positive regulation of cell-matrix adhesion	4/1295	44/12046	0.710837	1	0.996833	Jup/Cd36/Cd3e/S100a10	4
GO:0006801	superoxide metabolic process	4/1295	44/12046	0.710837	1	0.996833	Cd36/Gnai3/Dhfr/Prdx1	4
GO:0017145	stem cell division	4/1295	44/12046	0.710837	1	0.996833	Cdkn2a/Cdk2ap2/Kit/Ncoa3	4
GO:0031102	neuron projection regeneration	4/1295	44/12046	0.710837	1	0.996833	Lrig2/Mapk8ip3/Dhfr/Rtn4	4
GO:0043038	amino acid activation	4/1295	44/12046	0.710837	1	0.996833	Lars/Farsb/Tars2/Tarsl2	4
GO:0051438	regulation of ubiquitin-protein transferase activity	4/1295	44/12046	0.710837	1	0.996833	Cdkn2a/Fbxw7/Fbxo5/Ube2s	4
GO:0060563	neuroepithelial cell differentiation	4/1295	44/12046	0.710837	1	0.996833	Esrp1/Hey2/Hey1/Jag2	4
GO:0010507	negative regulation of autophagy	6/1295	65/12046	0.712933	1	0.996833	Lars/Becn1/Tnfaip3/Sec22b/Tbc1d14/Ptk2	6
GO:0000212	meiotic spindle organization	1/1295	11/12046	0.71396	1	0.996833	Fbxo5	1
GO:0002031	G protein-coupled receptor internalization	1/1295	11/12046	0.71396	1	0.996833	Gtf2h2	1
GO:0002076	osteoblast development	1/1295	11/12046	0.71396	1	0.996833	Hey1	1
GO:0002328	pro-B cell differentiation	1/1295	11/12046	0.71396	1	0.996833	Fnip1	1
GO:0002523	leukocyte migration involved in inflammatory response	1/1295	11/12046	0.71396	1	0.996833	Rtn4	1
GO:0002834	regulation of response to tumor cell	1/1295	11/12046	0.71396	1	0.996833	Hmgb1	1
GO:0002837	regulation of immune response to tumor cell	1/1295	11/12046	0.71396	1	0.996833	Hmgb1	1
GO:0006047	UDP-N-acetylglucosamine metabolic process	1/1295	11/12046	0.71396	1	0.996833	Uap1	1
GO:0006521	regulation of cellular amino acid metabolic process	1/1295	11/12046	0.71396	1	0.996833	Atp2b4	1
GO:0006895	Golgi to endosome transport	1/1295	11/12046	0.71396	1	0.996833	Gbf1	1
GO:0007183	SMAD protein complex assembly	1/1295	11/12046	0.71396	1	0.996833	Fkbp1a	1
GO:0007288	sperm axoneme assembly	1/1295	11/12046	0.71396	1	0.996833	Spef2	1
GO:0008209	androgen metabolic process	1/1295	11/12046	0.71396	1	0.996833	Tiparp	1
GO:0009264	deoxyribonucleotide catabolic process	1/1295	11/12046	0.71396	1	0.996833	Dctpp1	1
GO:0009713	catechol-containing compound biosynthetic process	1/1295	11/12046	0.71396	1	0.996833	Vps35	1
GO:0010642	negative regulation of platelet-derived growth factor receptor signaling pathway	1/1295	11/12046	0.71396	1	0.996833	Ptpn2	1
GO:0010713	negative regulation of collagen metabolic process	1/1295	11/12046	0.71396	1	0.996833	Pparg	1
GO:0010917	negative regulation of mitochondrial membrane potential	1/1295	11/12046	0.71396	1	0.996833	Mtch2	1
GO:0016048	detection of temperature stimulus	1/1295	11/12046	0.71396	1	0.996833	Ano1	1
GO:0016540	protein autoprocessing	1/1295	11/12046	0.71396	1	0.996833	Myrf	1
GO:0016558	protein import into peroxisome matrix	1/1295	11/12046	0.71396	1	0.996833	Pex7	1
GO:0019184	nonribosomal peptide biosynthetic process	1/1295	11/12046	0.71396	1	0.996833	Gclc	1
GO:0019886	antigen processing and presentation of exogenous peptide antigen via MHC class II	1/1295	11/12046	0.71396	1	0.996833	H2-DMa	1
GO:0019896	axonal transport of mitochondrion	1/1295	11/12046	0.71396	1	0.996833	Spast	1
GO:0021513	spinal cord dorsal/ventral patterning	1/1295	11/12046	0.71396	1	0.996833	Ift122	1
GO:0030157	pancreatic juice secretion	1/1295	11/12046	0.71396	1	0.996833	Madd	1
GO:0030812	negative regulation of nucleotide catabolic process	1/1295	11/12046	0.71396	1	0.996833	Mtch2	1
GO:0031000	response to caffeine	1/1295	11/12046	0.71396	1	0.996833	Fkbp1a	1
GO:0031145	anaphase-promoting complex-dependent catabolic process	1/1295	11/12046	0.71396	1	0.996833	Ube2s	1
GO:0031442	positive regulation of mRNA 3'-end processing	1/1295	11/12046	0.71396	1	0.996833	Cpeb1	1
GO:0032463	negative regulation of protein homooligomerization	1/1295	11/12046	0.71396	1	0.996833	Vps35	1
GO:0032966	negative regulation of collagen biosynthetic process	1/1295	11/12046	0.71396	1	0.996833	Pparg	1
GO:0033008	positive regulation of mast cell activation involved in immune response	1/1295	11/12046	0.71396	1	0.996833	Stxbp2	1
GO:0033148	positive regulation of intracellular estrogen receptor signaling pathway	1/1295	11/12046	0.71396	1	0.996833	Ncoa3	1
GO:0033262	regulation of nuclear cell cycle DNA replication	1/1295	11/12046	0.71396	1	0.996833	Cdc7	1
GO:0033690	positive regulation of osteoblast proliferation	1/1295	11/12046	0.71396	1	0.996833	Gata1	1
GO:0034088	maintenance of mitotic sister chromatid cohesion	1/1295	11/12046	0.71396	1	0.996833	Dscc1	1
GO:0034114	regulation of heterotypic cell-cell adhesion	1/1295	11/12046	0.71396	1	0.996833	Tnfaip3	1
GO:0034367	protein-containing complex remodeling	1/1295	11/12046	0.71396	1	0.996833	Gtf2e1	1
GO:0035461	vitamin transmembrane transport	1/1295	11/12046	0.71396	1	0.996833	Stra6	1
GO:0035584	calcium-mediated signaling using intracellular calcium source	1/1295	11/12046	0.71396	1	0.996833	Bcap31	1
GO:0036270	response to diuretic	1/1295	11/12046	0.71396	1	0.996833	Fkbp1a	1
GO:0036295	cellular response to increased oxygen levels	1/1295	11/12046	0.71396	1	0.996833	Tmem199	1
GO:0039702	viral budding via host ESCRT complex	1/1295	11/12046	0.71396	1	0.996833	Vps4a	1
GO:0042308	negative regulation of protein import into nucleus	1/1295	11/12046	0.71396	1	0.996833	Cd36	1
GO:0042423	catecholamine biosynthetic process	1/1295	11/12046	0.71396	1	0.996833	Vps35	1
GO:0042573	retinoic acid metabolic process	1/1295	11/12046	0.71396	1	0.996833	Aldh1a2	1
GO:0042659	regulation of cell fate specification	1/1295	11/12046	0.71396	1	0.996833	Esrp1	1
GO:0042753	positive regulation of circadian rhythm	1/1295	11/12046	0.71396	1	0.996833	Timeless	1
GO:0043306	positive regulation of mast cell degranulation	1/1295	11/12046	0.71396	1	0.996833	Stxbp2	1
GO:0043586	tongue development	1/1295	11/12046	0.71396	1	0.996833	Hdac1	1
GO:0043650	dicarboxylic acid biosynthetic process	1/1295	11/12046	0.71396	1	0.996833	Haao	1
GO:0044065	regulation of respiratory system process	1/1295	11/12046	0.71396	1	0.996833	Pbx3	1
GO:0045647	negative regulation of erythrocyte differentiation	1/1295	11/12046	0.71396	1	0.996833	Ncapg2	1
GO:0045955	negative regulation of calcium ion-dependent exocytosis	1/1295	11/12046	0.71396	1	0.996833	Fmr1	1
GO:0046629	gamma-delta T cell activation	1/1295	11/12046	0.71396	1	0.996833	Jag2	1
GO:0048739	cardiac muscle fiber development	1/1295	11/12046	0.71396	1	0.996833	Myom3	1
GO:0050961	detection of temperature stimulus involved in sensory perception	1/1295	11/12046	0.71396	1	0.996833	Ano1	1
GO:0050965	detection of temperature stimulus involved in sensory perception of pain	1/1295	11/12046	0.71396	1	0.996833	Ano1	1
GO:0051198	negative regulation of coenzyme metabolic process	1/1295	11/12046	0.71396	1	0.996833	Mtch2	1
GO:0051350	negative regulation of lyase activity	1/1295	11/12046	0.71396	1	0.996833	Akap5	1
GO:0051956	negative regulation of amino acid transport	1/1295	11/12046	0.71396	1	0.996833	Slc15a1	1
GO:0060019	radial glial cell differentiation	1/1295	11/12046	0.71396	1	0.996833	Mettl14	1
GO:0060231	mesenchymal to epithelial transition	1/1295	11/12046	0.71396	1	0.996833	Cited1	1
GO:0060767	epithelial cell proliferation involved in prostate gland development	1/1295	11/12046	0.71396	1	0.996833	Eaf2	1
GO:0061478	response to platelet aggregation inhibitor	1/1295	11/12046	0.71396	1	0.996833	Hnrnpk	1
GO:0070102	interleukin-6-mediated signaling pathway	1/1295	11/12046	0.71396	1	0.996833	Ptpn2	1
GO:0070572	positive regulation of neuron projection regeneration	1/1295	11/12046	0.71396	1	0.996833	Rtn4	1
[truncated: 2,604 more rows]

## Sheet: 2. GO analysis MEIOC-down
ID	Description	GeneRatio	BgRatio	pvalue	p.adjust	qvalue	geneID	Count
GO:0045666	positive regulation of neuron differentiation	46/673	331/12046	8.42466e-09	3.75319e-05	3.29715e-05	Reln/Mef2c/Rasal1/Hap1/Tcf4/Fgfr1/Prkci/Ret/Zeb2/Tnfrsf12a/Zeb1/Cpne5/Hspb1/Smurf1/Eef2k/Actr3/Sema4d/Shtn1/Tenm3/Pten/Ppp1r9a/Magi2/Grip1/Cflar/Washc5/Met/Camk1d/Ptprd/Ndrg4/Rest/Pacsin1/Kat2b/D16Ertd472e/Dmd/Lpar1/Lin28a/Scarb2/Etv5/Cul7/Ppp2r5d/Lrp8/Itga6/Stk24/Plxnb1/Sall1/Ptk2b	46
GO:0060485	mesenchyme development	30/673	188/12046	1.71015e-07	0.000262791	0.00023086	Mef2c/Kitl/Zfp36l1/Fgfr1/Ret/Zeb2/Six4/Sema4d/Klhl12/Sema5b/Pten/Gcnt2/Erbb4/Rxra/Dppa4/Foxf1/Erg/Nrp2/Ppp3r1/Scx/Tgfbr3/Gata4/Sema6b/Poglut1/Rflnb/Pdcd4/Cul7/Phldb1/Smad3/Nedd4	30
GO:0051962	positive regulation of nervous system development	53/673	452/12046	2.09442e-07	0.000262791	0.00023086	Reln/Mef2c/Rasal1/Hap1/Tcf4/Lingo2/Fgfr1/Prkci/Ret/Zeb2/Tnfrsf12a/Zeb1/Cpne5/Hspb1/Smurf1/Eef2k/Actr3/Sema4d/Shtn1/Tenm3/Pten/Ppp1r9a/Magi2/Grip1/Cflar/Washc5/Atxn1/Met/Camk1d/Ptprd/Mme/Ndrg4/Rest/Pacsin1/Kat2b/D16Ertd472e/Dmd/Fzd3/Gper1/Lpar1/Lin28a/Scarb2/Etv5/Cul7/Ppp2r5d/Lrp8/Itga6/Prkca/Stk24/Plxnb1/Sall1/Tpbg/Ptk2b	53
GO:0050769	positive regulation of neurogenesis	50/673	417/12046	2.35952e-07	0.000262791	0.00023086	Reln/Mef2c/Rasal1/Hap1/Tcf4/Fgfr1/Prkci/Ret/Zeb2/Tnfrsf12a/Zeb1/Cpne5/Hspb1/Smurf1/Eef2k/Actr3/Sema4d/Shtn1/Tenm3/Pten/Ppp1r9a/Magi2/Grip1/Cflar/Washc5/Atxn1/Met/Camk1d/Ptprd/Mme/Ndrg4/Rest/Pacsin1/Kat2b/D16Ertd472e/Dmd/Fzd3/Gper1/Lpar1/Lin28a/Scarb2/Etv5/Cul7/Ppp2r5d/Lrp8/Itga6/Stk24/Plxnb1/Sall1/Ptk2b	50
GO:0010976	positive regulation of neuron projection development	38/673	281/12046	3.48825e-07	0.000283233	0.000248818	Reln/Rasal1/Hap1/Fgfr1/Prkci/Ret/Zeb2/Tnfrsf12a/Cpne5/Hspb1/Smurf1/Eef2k/Actr3/Sema4d/Shtn1/Tenm3/Ppp1r9a/Magi2/Grip1/Cflar/Washc5/Met/Camk1d/Ptprd/Ndrg4/Pacsin1/Kat2b/D16Ertd472e/Dmd/Lpar1/Scarb2/Cul7/Ppp2r5d/Lrp8/Itga6/Stk24/Plxnb1/Ptk2b	38
GO:0010720	positive regulation of cell development	54/673	473/12046	3.81459e-07	0.000283233	0.000248818	Reln/Mef2c/Rasal1/Hap1/Tcf4/Fgfr1/Prkci/Ret/Zeb2/Tnfrsf12a/Zeb1/Dock1/Cpne5/Hspb1/Smurf1/Net1/Eef2k/Actr3/Sema4d/Shtn1/Tenm3/Pten/Ppp1r9a/Magi2/Grip1/Cflar/Nedd9/Washc5/Atxn1/Met/Camk1d/Ptprd/Mme/Ndrg4/Rest/Pacsin1/Kat2b/D16Ertd472e/Dmd/Fzd3/Gper1/Lpar1/Lin28a/Scarb2/Etv5/Dock5/Cul7/Ppp2r5d/Lrp8/Itga6/Stk24/Plxnb1/Sall1/Ptk2b	54
GO:0008285	negative regulation of cell proliferation	54/673	485/12046	8.45108e-07	0.000537851	0.000472498	Ptprj/Mef2c/Npr1/Cd9/Btg2/Zeb1/Abcc8/Slc6a4/Gpld1/Sfrp4/Erbb2/Igfbp3/Flcn/Pten/Camk2n1/Rps6ka2/Magi2/Erbb4/Ptch1/Rxra/Nos1/Cend1/Jun/Ndrg1/Cd274/Apc/Sdc4/Optn/Ski/Ndrg4/Ptpn14/Irf1/Tgfbr3/Nr2e1/Rest/Bdkrb2/Ascl2/Kat2b/Kank2/Pdcd4/Gper1/Ralbp1/Smad3/Irf6/Zbtb16/Eif2ak2/Rap1gap/Dlk1/Ptprm/Prkca/Appl2/Cebpb/Plxnb1/Ptk2b	54
GO:0010975	regulation of neuron projection development	51/673	452/12046	1.15874e-06	0.000645276	0.00056687	Reln/Mef2c/Rasal1/Hap1/Fgfr1/Prkci/Ret/Zeb2/Tnfrsf12a/Cacna1a/Cpne5/Hspb1/Smurf1/Eef2k/Actr3/Sema4d/Sema5b/Shtn1/Tenm3/Pten/Ppp1r9a/Magi2/Grip1/Cflar/Tnik/Washc5/Map4k4/Syne1/Met/Inpp5f/Ube3a/Camk1d/Ptprd/Ndrg4/Nr2e1/Sema6b/Pacsin1/Kat2b/D16Ertd472e/Dmd/Lpar1/Scarb2/Kndc1/Cul7/Ppp2r5d/Lrp8/Itga6/Stk24/Plxnb1/Ptk2b/Nedd4	51
GO:0001667	ameboidal-type cell migration	38/673	301/12046	1.96652e-06	0.000973429	0.00085515	Mef2c/Kitl/Fgfr1/Ret/Zeb2/Dock1/Hspb1/Gpld1/Patz1/Actr3/Sema4d/Sema5b/D1Ertd622e/Hdac5/Pten/Rcc2/Erbb4/Map4k4/Jun/Met/Sash1/Sdc4/Nrp2/Amotl2/Tgfbr3/Nr2e1/Amotl1/Rab13/Sema6b/Hyal2/Kank2/Dock5/Ptprr/Sh3bp1/Ptprm/Prkca/Appl2/Ptk2b	38
GO:0048812	neuron projection morphogenesis	52/673	476/12046	2.40085e-06	0.00106958	0.000939617	Reln/Foxp1/Rasal1/Ret/Zeb2/Tnfrsf12a/Cacna1a/Cpne5/Boc/Smurf1/Eef2k/Actr3/Erbb2/Sema4d/Lifr/Sema5b/Shtn1/Pten/Ppp1r9a/Grip1/Ptch1/Tnik/Map4k4/Syne1/Met/Ube3a/Apc/Klf7/Tsku/Nrp2/Ptprd/Prkcz/Ccdc141/Nr2e1/Nptx1/Dst/Plppr4/Sema6b/Pacsin1/Fzd3/Kndc1/Cul7/Col25a1/Lrp8/Ptprm/Prkca/Enah/Stk24/Plxnb1/Bmpr1b/Nedd4/Prtg	52
GO:0048858	cell projection morphogenesis	53/673	494/12046	3.29041e-06	0.00115816	0.00101744	Reln/Foxp1/Rasal1/Ret/Zeb2/Tnfrsf12a/Cacna1a/Cpne5/Boc/Smurf1/Eef2k/Actr3/Erbb2/Sema4d/Lifr/Sema5b/Shtn1/Pten/Ppp1r9a/Grip1/Ptch1/Tnik/Map4k4/Syne1/Met/Ube3a/Apc/Klf7/Tsku/Nrp2/Ptprd/Prkcz/Ccdc141/Nr2e1/Nptx1/Nes/Dst/Plppr4/Sema6b/Pacsin1/Fzd3/Kndc1/Cul7/Col25a1/Lrp8/Ptprm/Prkca/Enah/Stk24/Plxnb1/Bmpr1b/Nedd4/Prtg	53
GO:0007416	synapse assembly	20/673	112/12046	3.35761e-06	0.00115816	0.00101744	Reln/Mef2c/Lingo2/Sptbn2/Cacna1a/Eef2k/Actr3/Six4/Sema4d/Pten/Ppp1r9a/Magi2/Erbb4/Gabrb3/Ptprd/Nptx1/Prkca/Myo6/Plxnb1/Tpbg	20
GO:0031346	positive regulation of cell projection organization	42/673	356/12046	3.37959e-06	0.00115816	0.00101744	Reln/Rasal1/Hap1/Fgfr1/Prkci/Ret/Zeb2/Tnfrsf12a/Cpne5/Hspb1/Smurf1/Eef2k/Actr3/Sema4d/Shtn1/Tenm3/Ppp1r9a/Magi2/Grip1/Dock11/Cflar/Washc5/Met/Apc/Camk1d/Ptprd/Ndrg4/Pacsin1/Kat2b/D16Ertd472e/Dmd/Lpar1/Scarb2/Cdc42ep1/Cul7/Ppp2r5d/Lrp8/Dzip1/Itga6/Stk24/Plxnb1/Ptk2b	42
GO:0031032	actomyosin structure organization	24/673	155/12046	5.00431e-06	0.00156894	0.0013783	Obsl1/Mef2c/Foxp1/Tnfaip1/Ppfia1/Six4/Actn2/Ppp1r9a/Cflar/Wdr1/Met/Epb41l4a/Sdc4/Pdlim4/Neb/Kank2/Lpar1/Arhgef15/Smad3/Myom1/F11r/Epb41l1/Ptk2b/Myh6	24
GO:0120039	plasma membrane bounded cell projection morphogenesis	52/673	489/12046	5.28262e-06	0.00156894	0.0013783	Reln/Foxp1/Rasal1/Ret/Zeb2/Tnfrsf12a/Cacna1a/Cpne5/Boc/Smurf1/Eef2k/Actr3/Erbb2/Sema4d/Lifr/Sema5b/Shtn1/Pten/Ppp1r9a/Grip1/Ptch1/Tnik/Map4k4/Syne1/Met/Ube3a/Apc/Klf7/Tsku/Nrp2/Ptprd/Prkcz/Ccdc141/Nr2e1/Nptx1/Dst/Plppr4/Sema6b/Pacsin1/Fzd3/Kndc1/Cul7/Col25a1/Lrp8/Ptprm/Prkca/Enah/Stk24/Plxnb1/Bmpr1b/Nedd4/Prtg	52
GO:0099072	regulation of postsynaptic membrane neurotransmitter receptor levels	16/673	80/12046	7.10278e-06	0.00197768	0.00173738	Hap1/Prkci/Stx3/Magi2/Grip1/Cpt1c/Tnik/Syne1/Ppp3r1/Prkcz/Nptx1/Pacsin1/Ophn1/Gsg1l/Myo6/Nedd4	16
GO:0030855	epithelial cell differentiation	43/673	380/12046	7.57143e-06	0.00198416	0.00174307	Mef2c/Foxp1/Zfp36l1/Fgfr1/Maf/Zeb2/Zeb1/Sfrp4/Nr5a2/Hydin/Ugcg/Lats1/Fat1/Fam20c/Erbb4/Ptch1/Rxra/Jun/Met/Apc/Foxf1/Klf7/C1galt1/Atrx/Ppp3r1/Rest/Rab13/Gata4/Stx2/Arntl/Dmd/Tfap2c/Ophn1/Map3k1/Cul7/Smad3/Sh3bp1/Irf6/F11r/Myo6/Lats2/Cebpb/Sall1	43
GO:0071363	cellular response to growth factor stimulus	46/673	424/12046	1.11233e-05	0.00275302	0.00241851	Mef2c/Dusp3/Hap1/Egr4/Tcf4/Zfp36l1/Fgfr1/Zeb1/Hspb1/Smurf1/Sfrp4/Actr3/Erbb2/Kcnd3/Flcn/Peg10/Gcnt2/Fam20c/Magi2/Ddit4/Erbb4/Nos1/Cflar/Jun/Acap2/Nrp2/Ski/Scx/Tgfbr3/Arrb2/Gata4/Hyal2/Dmd/Pdcd4/Ltbp1/Map3k1/Chst11/Grem2/Smad3/Ppp2r5d/Rap1gap/Appl2/Bmpr1b/Myh6/Trim71/Nedd4	46
GO:0014855	striated muscle cell proliferation	12/673	50/12046	1.43058e-05	0.00292992	0.00257391	Mef2c/Foxp1/Fgfr1/Selenon/Ccnb1/Pten/Erbb4/Rxra/Cflar/Apc/Tgfbr3/Gata4	12
GO:0007268	chemical synaptic transmission	45/673	416/12046	1.49426e-05	0.00292992	0.00257391	Reln/Mef2c/Lin7c/Hap1/Sptbn2/Slc12a4/Stx3/Cacna1a/Slc6a4/Penk/Dgki/Slc6a6/Pten/Ppp1r9a/Sv2c/Erbb4/Nos1/Hrh1/Gabrb3/Syne1/Atxn1/Met/Jph3/Pdlim4/Ptprd/Mme/Ppp3r1/Prkcz/Grik3/Apba2/Nr2e1/Nptx1/Arrb2/Syn2/Stx2/Gper1/Ophn1/Etv5/Lrp8/Prkca/Myo6/Cadps/Ptk2b/Slc6a9/Nedd4	45
GO:0098916	anterograde trans-synaptic signaling	45/673	416/12046	1.49426e-05	0.00292992	0.00257391	Reln/Mef2c/Lin7c/Hap1/Sptbn2/Slc12a4/Stx3/Cacna1a/Slc6a4/Penk/Dgki/Slc6a6/Pten/Ppp1r9a/Sv2c/Erbb4/Nos1/Hrh1/Gabrb3/Syne1/Atxn1/Met/Jph3/Pdlim4/Ptprd/Mme/Ppp3r1/Prkcz/Grik3/Apba2/Nr2e1/Nptx1/Arrb2/Syn2/Stx2/Gper1/Ophn1/Etv5/Lrp8/Prkca/Myo6/Cadps/Ptk2b/Slc6a9/Nedd4	45
GO:0061061	muscle structure development	50/673	481/12046	1.50145e-05	0.00292992	0.00257391	Obsl1/Mef2c/Foxp1/Tmtc3/Utrn/Zfp36l1/Fgfr1/Cd9/Btg2/Zeb1/Boc/Selenon/Ccnb1/Six4/Igfbp3/Actn2/Hdac5/Pten/Erbb4/Rxra/Mbnl1/Cflar/Hlf/Tanc1/Wdr1/Chd7/Syne1/Met/Apc/Foxf1/Pdlim4/Ski/Scx/Neb/Tgfbr3/Rest/Arrb2/Gata4/Sorbs2/Arntl/Dmd/Rcan1/Pdcd4/Gper1/Il4ra/Smad3/Myom1/Prickle1/Des/Myh6	50
GO:1905114	cell surface receptor signaling pathway involved in cell-cell signaling	42/673	378/12046	1.51264e-05	0.00292992	0.00257391	Mbd2/Reln/Mef2c/Zbtb33/Ldb1/Mertk/Zeb2/Dgki/Sfrp4/Fbxw11/Gnaq/Tle2/Tbl1xr1/Klhl12/Lats1/Pten/Ppp1r9a/Gabrb3/Tnik/Tmem170b/Syne1/Atxn1/Met/Apc/Tsku/Dkk3/Prkcz/Amotl2/Amotl1/Gata4/Arntl/Plekha4/Fzd3/Smad3/Prickle1/Dvl2/Mgat3/Lats2/Sall1/Ptk2b/Myh6/Pygo1	42
GO:0048667	cell morphogenesis involved in neuron differentiation	46/673	434/12046	2.02676e-05	0.00375803	0.0033014	Reln/Mef2c/Foxp1/Ret/Zeb2/Tnfrsf12a/Cacna1a/Boc/Eef2k/Actr3/Erbb2/Sema4d/Sema5b/Shtn1/Pten/Ppp1r9a/Ptch1/Tnik/Syne1/Met/Ube3a/Apc/Klf7/Tsku/Nrp2/Ptprd/Ccdc141/Nr2e1/Rest/Nptx1/Dst/Plppr4/Sema6b/Fzd3/Ophn1/Kndc1/Cul7/Col25a1/Lrp8/Ptprm/Prkca/Enah/Plxnb1/Bmpr1b/Nedd4/Prtg	46
GO:0021953	central nervous system neuron differentiation	19/673	116/12046	2.12903e-05	0.00375803	0.0033014	Ldb1/Fgfr1/Zeb2/Btg2/Cacna1a/Gnaq/Pten/Erbb4/Ptch1/Cend1/Tsku/Nrp2/Nr2e1/D16Ertd472e/Tfap2c/Ophn1/Kndc1/Prkca/Sall1	19
GO:0099537	trans-synaptic signaling	45/673	423/12046	2.27488e-05	0.00375803	0.0033014	Reln/Mef2c/Lin7c/Hap1/Sptbn2/Slc12a4/Stx3/Cacna1a/Slc6a4/Penk/Dgki/Slc6a6/Pten/Ppp1r9a/Sv2c/Erbb4/Nos1/Hrh1/Gabrb3/Syne1/Atxn1/Met/Jph3/Pdlim4/Ptprd/Mme/Ppp3r1/Prkcz/Grik3/Apba2/Nr2e1/Nptx1/Arrb2/Syn2/Stx2/Gper1/Ophn1/Etv5/Lrp8/Prkca/Myo6/Cadps/Ptk2b/Slc6a9/Nedd4	45
GO:0070848	response to growth factor	46/673	436/12046	2.27759e-05	0.00375803	0.0033014	Mef2c/Dusp3/Hap1/Egr4/Tcf4/Zfp36l1/Fgfr1/Zeb1/Hspb1/Smurf1/Sfrp4/Actr3/Erbb2/Kcnd3/Flcn/Peg10/Gcnt2/Fam20c/Magi2/Ddit4/Erbb4/Nos1/Cflar/Jun/Acap2/Nrp2/Ski/Scx/Tgfbr3/Arrb2/Gata4/Hyal2/Dmd/Pdcd4/Ltbp1/Map3k1/Chst11/Grem2/Smad3/Ppp2r5d/Rap1gap/Appl2/Bmpr1b/Myh6/Trim71/Nedd4	46
GO:0043087	regulation of GTPase activity	29/673	229/12046	3.02555e-05	0.00481386	0.00422894	Rasal1/Tbc1d30/Mex3b/Dgki/Snx18/Net1/Erbb2/Sema4d/Grtp1/Flcn/Rcc2/Vav2/Dock11/Sbf2/Nedd9/Map4k4/Snx9/Arrb2/Adap1/Ralbp1/Lrch1/Sh3bp1/Rap1gap/F11r/Itga6/Dvl2/Plxnb1/Ptk2b/Tbc1d2b	29
GO:0099536	synaptic signaling	45/673	430/12046	3.41598e-05	0.00524765	0.00461002	Reln/Mef2c/Lin7c/Hap1/Sptbn2/Slc12a4/Stx3/Cacna1a/Slc6a4/Penk/Dgki/Slc6a6/Pten/Ppp1r9a/Sv2c/Erbb4/Nos1/Hrh1/Gabrb3/Syne1/Atxn1/Met/Jph3/Pdlim4/Ptprd/Mme/Ppp3r1/Prkcz/Grik3/Apba2/Nr2e1/Nptx1/Arrb2/Syn2/Stx2/Gper1/Ophn1/Etv5/Lrp8/Prkca/Myo6/Cadps/Ptk2b/Slc6a9/Nedd4	45
GO:0060644	mammary gland epithelial cell differentiation	6/673	13/12046	3.63862e-05	0.00540335	0.0047468	Lats1/Erbb4/Ptch1/Foxf1/Irf6/Cebpb	6
GO:0045214	sarcomere organization	9/673	32/12046	4.41128e-05	0.00633943	0.00556914	Obsl1/Mef2c/Foxp1/Six4/Actn2/Wdr1/Neb/Myom1/Myh6	9
GO:0007507	heart development	47/673	467/12046	6.10109e-05	0.00849387	0.0074618	Ptprj/Obsl1/Mef2c/Foxp1/Zfp36l1/Fgfr1/Gnaq/Ccnb1/Erbb2/Actn2/Hdac5/Pten/Rps6ka2/Erbb4/Ptch1/Rxra/Jun/Chd7/Met/Apc/Foxf1/Pdlim4/Erg/Nrp2/Ppp3r1/Ndrg4/Mmp2/Scx/Neb/Tgfbr3/Rest/Arrb2/Gata4/Sorbs2/Anks6/Pdcd4/Gper1/Ltbp1/Smad3/Myom1/Prickle1/Kctd10/Dvl2/Sall1/Myh6/Scn5a/Nedd4	47
GO:0060038	cardiac muscle cell proliferation	10/673	41/12046	6.40311e-05	0.0086442	0.00759386	Mef2c/Foxp1/Fgfr1/Ccnb1/Pten/Erbb4/Rxra/Apc/Tgfbr3/Gata4	10
GO:0050808	synapse organization	35/673	313/12046	6.79021e-05	0.00889717	0.0078161	Reln/Mef2c/Lingo2/Utrn/Sptbn2/Cacna1a/Eef2k/Actr3/Erbb2/Six4/Sema4d/C1ql1/Pten/Ppp1r9a/Magi2/Erbb4/Gabrb3/Tanc1/Ndrg1/Ube3a/Nrp2/Ptprd/Rest/Nptx1/Sorbs2/Ophn1/Camkv/Etv5/Arhgef15/Lrp8/Prkca/Myo6/Plxnb1/Tpbg/Nedd4	35
GO:0060043	regulation of cardiac muscle cell proliferation	9/673	34/12046	7.45956e-05	0.00917799	0.00806279	Mef2c/Foxp1/Fgfr1/Ccnb1/Pten/Erbb4/Apc/Tgfbr3/Gata4	9
GO:0048814	regulation of dendrite morphogenesis	16/673	96/12046	7.57307e-05	0.00917799	0.00806279	Reln/Eef2k/Actr3/Sema4d/Pten/Ppp1r9a/Tnik/Syne1/Met/Ube3a/Ptprd/Nr2e1/Kndc1/Cul7/Lrp8/Nedd4	16
GO:0033555	multicellular organismal response to stress	11/673	50/12046	7.70686e-05	0.00917799	0.00806279	Reln/Mef2c/Ret/Cacna1a/Penk/Selenon/Hdac5/Pten/Nos1/Morc1/Nr2e1	11
GO:0033002	muscle cell proliferation	23/673	171/12046	7.82859e-05	0.00917799	0.00806279	Mef2c/Foxp1/Npr1/Fgfr1/Selenon/Gnaq/Ccnb1/Igfbp3/Pten/Erbb4/Rxra/Cflar/Jun/Apc/Ndrg4/Mmp2/Tgfbr3/Gata4/Pdcd4/Gper1/Ralbp1/Abcc4/Prkca	23
GO:0001503	ossification	30/673	256/12046	9.55574e-05	0.0107321	0.00942809	Mef2c/Fgfr1/Smurf1/Impad1/Gpld1/Thbs3/Adgrv1/Igfbp3/Sema4d/Hdac5/Fam20c/Ptch1/Apc/Jund/Ski/Mmp2/Scx/Tgfbr3/Rest/Rflnb/Cbfb/Smad3/Zbtb16/Ano6/Dlk1/Nab2/Cebpb/Plxnb1/Bmpr1b/Ptk2b	30
GO:0043547	positive regulation of GTPase activity	22/673	162/12046	9.63603e-05	0.0107321	0.00942809	Tbc1d30/Mex3b/Snx18/Net1/Erbb2/Sema4d/Grtp1/Flcn/Rcc2/Dock11/Nedd9/Map4k4/Snx9/Ralbp1/Sh3bp1/Rap1gap/F11r/Itga6/Dvl2/Plxnb1/Ptk2b/Tbc1d2b	22
GO:0006493	protein O-linked glycosylation	11/673	52/12046	0.000112541	0.0118249	0.0103881	Tmtc3/Galnt11/Galnt10/C1galt1/Poglut1/Large2/Gxylt1/Lfng/Galnt3/Tmtc4/Ogt	11
GO:0060537	muscle tissue development	35/673	321/12046	0.000112972	0.0118249	0.0103881	Obsl1/Mef2c/Foxp1/Fgfr1/Btg2/Boc/Selenon/Ccnb1/Six4/Flcn/Actn2/Hdac5/Pten/Erbb4/Rxra/Mbnl1/Cflar/Hlf/Chd7/Met/Apc/Ski/Scx/Neb/Tgfbr3/Arrb2/Gata4/Sorbs2/Poglut1/Arntl/Dmd/Rcan1/Smad3/Myom1/Myh6	35
GO:0071695	anatomical structure maturation	18/673	120/12046	0.000114135	0.0118249	0.0103881	Ret/Cacna1a/Thbs3/Gnaq/Ccnb1/Sema4d/Ptbp3/C1ql1/Ntn4/Rps6ka2/Fam20c/Cend1/Washc5/Mmp2/Rflnb/Ano6/Plxnb1/Ptk2b	18
GO:0031589	cell-substrate adhesion	30/673	259/12046	0.000118091	0.0118367	0.0103985	Ptprj/Dusp3/Ldb1/Mertk/Utrn/Tnfrsf12a/Dock1/Net1/Ntn4/Actn2/Pten/Rcc2/Gcnt2/Frem1/Nedd9/Map4k4/Ecm2/Foxf1/Sdc4/Pik3cb/Prkcz/Dmd/Itgb8/Atxn3/Vwa2/Dock5/Smad3/Itga6/Ptk2b/Lamb1	30
GO:0002062	chondrocyte differentiation	14/673	80/12046	0.000122742	0.0118367	0.0103985	Mef2c/Fgfr1/Maf/Impad1/Gpld1/Arid5a/Scx/Rflnb/Vwa2/Chst11/Smad3/Zbtb16/Prkca/Bmpr1b	14
GO:0001933	negative regulation of protein phosphorylation	35/673	323/12046	0.000127814	0.0118367	0.0103985	Ptprj/Dusp3/Deptor/Ankrd26/Hspb1/Sfrp4/Gnaq/Ccnb1/Igfbp3/Sema4d/Flcn/Lats1/Pten/Camk2n1/Ddit4/Nos1/Jun/Met/Inpp5f/Apc/Dbndd2/Prkcz/Irf1/Arrb2/Hyal2/Bdkrb2/Kat2b/Dmd/Gper1/Ctdsp1/Ptprr/Ppp2r5d/Prkca/Lats2/Ogt	35
GO:0048762	mesenchymal cell differentiation	21/673	154/12046	0.000129977	0.0118367	0.0103985	Mef2c/Kitl/Fgfr1/Ret/Zeb2/Sema4d/Klhl12/Sema5b/Pten/Gcnt2/Erbb4/Erg/Nrp2/Ppp3r1/Tgfbr3/Sema6b/Rflnb/Pdcd4/Cul7/Phldb1/Smad3	21
GO:0007015	actin filament organization	34/673	311/12046	0.000133939	0.0118367	0.0103985	Obsl1/Prkci/Actr3/Tnfaip1/Ppfia1/Actn2/Shtn1/Lats1/Fat1/Ppp1r9a/Nedd9/Wdr1/Met/Snx9/Sdc4/Pdlim4/Neb/Gsn/Sorbs2/Pacsin1/Rflnb/Kank2/Myo1b/Lpar1/Map3k1/Rhobtb3/Cdc42ep1/Arhgef15/Smad3/Myom1/Sh3bp1/Enah/Ptk2b/Vill	34
GO:0099149	regulation of postsynaptic neurotransmitter receptor internalization	7/673	22/12046	0.000134203	0.0118367	0.0103985	Hap1/Syne1/Ppp3r1/Pacsin1/Ophn1/Gsg1l/Nedd4	7
GO:0098884	postsynaptic neurotransmitter receptor internalization	8/673	29/12046	0.000136956	0.0118367	0.0103985	Hap1/Syne1/Ppp3r1/Pacsin1/Ophn1/Gsg1l/Myo6/Nedd4	8
GO:0140239	postsynaptic endocytosis	8/673	29/12046	0.000136956	0.0118367	0.0103985	Hap1/Syne1/Ppp3r1/Pacsin1/Ophn1/Gsg1l/Myo6/Nedd4	8
GO:0055002	striated muscle cell development	19/673	133/12046	0.000144694	0.0118367	0.0103985	Obsl1/Mef2c/Foxp1/Tmtc3/Selenon/Six4/Actn2/Hdac5/Cflar/Wdr1/Met/Ski/Neb/Gata4/Sorbs2/Dmd/Rcan1/Myom1/Myh6	19
GO:0006935	chemotaxis	36/673	338/12046	0.000145488	0.0118367	0.0103985	Reln/Ptprj/Foxp1/Dusp3/Mtus1/Fgfr1/Stx3/Hspb1/Boc/Erbb2/Sema4d/Pik3cd/Sema5b/Cmtm3/Ptch1/Hrh1/Met/Klf7/Camk1d/Nrp2/Ccdc141/Arrb2/Rab13/Sema6b/Slc12a2/Fzd3/Lpar1/Smad3/Ano6/Ptprm/Prkca/Enah/Plxnb1/Bmpr1b/Ptk2b/Prtg	36
GO:0061564	axon development	36/673	338/12046	0.000145488	0.0118367	0.0103985	Reln/Foxp1/Ret/Zeb2/Tnfrsf12a/Cacna1a/Boc/Actr3/Erbb2/Sema4d/Sema5b/Shtn1/Pten/Ptch1/Jun/Inpp5f/Apc/Klf7/Tsku/Nrp2/Mmp2/Ccdc141/Nr2e1/Nptx1/Dst/Plppr4/Sema6b/Fzd3/Col25a1/Ptprm/Prkca/Enah/Stk24/Plxnb1/Bmpr1b/Prtg	36
GO:0007610	behavior	42/673	417/12046	0.000147246	0.0118367	0.0103985	Mbd2/Reln/Mef2c/Foxp1/Ehmt2/Btg2/Sptbn2/Abcc8/Ankrd26/Cacna1a/Slc6a4/Penk/Dgki/Arrdc3/Gnaq/C1ql1/Pten/Nos1/Hrh1/Cend1/Tanc1/Jun/Chd7/Morc1/Atxn1/Met/Jph3/Inpp5f/Mme/Ndrg4/Prkcz/Apba2/Nr2e1/Arrb2/Rnf180/Atxn3/Rcan1/Ptchd1/Etv5/Prkca/Myo6/Lamb1	42
GO:0030239	myofibril assembly	10/673	45/12046	0.000148789	0.0118367	0.0103985	Obsl1/Mef2c/Foxp1/Six4/Actn2/Cflar/Wdr1/Neb/Myom1/Myh6	10
GO:0014706	striated muscle tissue development	33/673	301/12046	0.000158739	0.0124067	0.0108992	Obsl1/Mef2c/Foxp1/Fgfr1/Btg2/Boc/Selenon/Ccnb1/Six4/Actn2/Hdac5/Pten/Erbb4/Rxra/Mbnl1/Cflar/Hlf/Chd7/Met/Apc/Ski/Scx/Neb/Tgfbr3/Arrb2/Gata4/Sorbs2/Arntl/Dmd/Rcan1/Smad3/Myom1/Myh6	33
GO:0050773	regulation of dendrite development	21/673	157/12046	0.00017131	0.0131028	0.0115107	Reln/Mef2c/Eef2k/Actr3/Sema4d/Pten/Ppp1r9a/Tnik/Syne1/Met/Ube3a/Camk1d/Ptprd/Nr2e1/Pacsin1/D16Ertd472e/Lpar1/Kndc1/Cul7/Lrp8/Nedd4	21
GO:0042330	taxis	36/673	341/12046	0.000173528	0.0131028	0.0115107	Reln/Ptprj/Foxp1/Dusp3/Mtus1/Fgfr1/Stx3/Hspb1/Boc/Erbb2/Sema4d/Pik3cd/Sema5b/Cmtm3/Ptch1/Hrh1/Met/Klf7/Camk1d/Nrp2/Ccdc141/Arrb2/Rab13/Sema6b/Slc12a2/Fzd3/Lpar1/Smad3/Ano6/Ptprm/Prkca/Enah/Plxnb1/Bmpr1b/Ptk2b/Prtg	36
GO:0010810	regulation of cell-substrate adhesion	22/673	169/12046	0.000180377	0.0131959	0.0115925	Ptprj/Dusp3/Ldb1/Utrn/Dock1/Net1/Pten/Rcc2/Gcnt2/Nedd9/Map4k4/Ecm2/Foxf1/Sdc4/Pik3cb/Prkcz/Dmd/Atxn3/Dock5/Smad3/Itga6/Ptk2b	22
GO:0051345	positive regulation of hydrolase activity	39/673	381/12046	0.000180685	0.0131959	0.0115925	Mef2c/Adcyap1r1/Fgfr1/Ret/Ssbp1/Tbc1d30/Mex3b/Gnaq/Snx18/Net1/Erbb2/Sema4d/Grtp1/Flcn/Rcc2/Magi2/Dock11/Nedd9/Map4k4/Pot1a/Snx9/Prkcz/Rest/Gsn/Psme1/Gper1/Lpar1/F3/Ralbp1/Smad3/Sh3bp1/Rap1gap/F11r/Itga6/Dvl2/Plxnb1/Ptk2b/Gramd4/Tbc1d2b	39
GO:0002090	regulation of receptor internalization	11/673	55/12046	0.000191338	0.0137486	0.012078	Hap1/Sfrp4/Plcg2/Magi2/Syne1/Ppp3r1/Arrb2/Pacsin1/Ophn1/Gsg1l/Nedd4	11
GO:0042326	negative regulation of phosphorylation	37/673	357/12046	0.000205442	0.0145277	0.0127625	Ptprj/Dusp3/Atxn7/Deptor/Ankrd26/Hspb1/Sfrp4/Gnaq/Ccnb1/Igfbp3/Sema4d/Flcn/Lats1/Pten/Camk2n1/Ddit4/Nos1/Jun/Atxn1/Met/Inpp5f/Apc/Dbndd2/Prkcz/Irf1/Arrb2/Hyal2/Bdkrb2/Kat2b/Dmd/Gper1/Ctdsp1/Ptprr/Ppp2r5d/Prkca/Lats2/Ogt	37
GO:0007264	small GTPase mediated signal transduction	40/673	397/12046	0.000209266	0.0145669	0.0127969	Reln/Rasal1/Kitl/Adcyap1r1/Rasgef1c/Rab30/Dock1/Arhgef18/Dgki/Net1/Erbb2/Tnfaip1/Rgl1/Fgd5/Flcn/Shtn1/Vav2/Dock11/Map4k4/Jun/Met/Rab27b/Ggnbp1/Ralgds/Sh2d3c/Rab13/Kank2/Lpar1/Ophn1/Kndc1/Dock5/Rhobtb3/Cdc42ep1/Arhgef15/Ralbp1/Sh3bp1/Kctd10/Rap1gap/Usp28/Ogt	40
GO:0048799	animal organ maturation	6/673	17/12046	0.000216385	0.0148307	0.0130287	Ret/Thbs3/Sema4d/Rflnb/Ano6/Plxnb1	6
GO:0007517	muscle organ development	31/673	282/12046	0.000237276	0.0160161	0.0140701	Obsl1/Mef2c/Foxp1/Fgfr1/Btg2/Boc/Selenon/Ccnb1/Six4/Hdac5/Pten/Erbb4/Rxra/Mbnl1/Cflar/Hlf/Chd7/Met/Apc/Ski/Scx/Tgfbr3/Arrb2/Gata4/Arntl/Dmd/Rcan1/Smad3/Myom1/Des/Myh6	31
GO:0040013	negative regulation of locomotion	27/673	233/12046	0.000253323	0.0168441	0.0147974	Ptprj/Mef2c/Dusp3/Abcc8/Robo4/Arrdc3/Patz1/Igfbp3/Sema4d/Sema5b/Flcn/D1Ertd622e/Hdac5/Pten/Magi2/Erbb4/Trim13/Ndrg4/Tgfbr3/Miip/Sema6b/Hyal2/Lrch1/Ptprr/Ptprm/Stk24/Mid2	27
GO:0051271	negative regulation of cellular component movement	26/673	221/12046	0.000257853	0.0168932	0.0148405	Ptprj/Mef2c/Dusp3/Cd9/Abcc8/Robo4/Patz1/Igfbp3/Sema4d/Sema5b/Flcn/D1Ertd622e/Hdac5/Pten/Magi2/Erbb4/Nos1/Ndrg4/Tgfbr3/Miip/Sema6b/Hyal2/Lrch1/Ptprr/Ptprm/Stk24	26
GO:0030279	negative regulation of ossification	11/673	57/12046	0.0002665	0.0172066	0.0151159	Mef2c/Fgfr1/Smurf1/Sema4d/Hdac5/Ptch1/Ski/Rflnb/Smad3/Dlk1/Ptk2b	11
GO:0046620	regulation of organ growth	14/673	86/12046	0.000270938	0.0172432	0.0151481	Mef2c/Foxp1/Fgfr1/Ankrd26/Slc6a4/Ccnb1/Lats1/Pten/Erbb4/Apc/Tgfbr3/Gata4/Lats2/Myh6	14
GO:0021700	developmental maturation	24/673	198/12046	0.000281582	0.0176683	0.0155214	Reln/Fgfr1/Ret/Cacna1a/Thbs3/Gnaq/Ccnb1/Sema4d/Ptbp3/C1ql1/Ntn4/Pten/Rps6ka2/Fam20c/Erbb4/Cend1/Washc5/Mmp2/Rflnb/Cbfb/Arhgef15/Ano6/Plxnb1/Ptk2b	24
GO:0099590	neurotransmitter receptor internalization	8/673	32/12046	0.000289194	0.0178939	0.0157197	Hap1/Syne1/Ppp3r1/Pacsin1/Ophn1/Gsg1l/Myo6/Nedd4	8
GO:0035265	organ growth	20/673	152/12046	0.000303008	0.0184918	0.0162449	Mef2c/Foxp1/Ehmt2/Fgfr1/Ankrd26/Slc6a4/Thbs3/Ccnb1/Lats1/Pten/Erbb4/Rxra/Ube3a/Apc/Tgfbr3/Gata4/Sorbs2/Vwa2/Lats2/Myh6	20
GO:0071560	cellular response to transforming growth factor beta stimulus	21/673	164/12046	0.000315588	0.0189992	0.0166907	Mef2c/Zfp36l1/Zeb1/Smurf1/Actr3/Flcn/Peg10/Gcnt2/Cflar/Jun/Ski/Scx/Tgfbr3/Arrb2/Hyal2/Ltbp1/Map3k1/Chst11/Smad3/Appl2/Bmpr1b	21
GO:0051668	localization within membrane	20/673	153/12046	0.000330782	0.0196485	0.017261	Reln/Hap1/Stx3/Cacna1a/Magi2/Grip1/Tnik/Syne1/Ppp3r1/Prkcz/Nptx1/Gsn/Sorbs2/Pacsin1/Ophn1/Etv5/Clip1/Gsg1l/Myo6/Nedd4	20
GO:0090130	tissue migration	25/673	213/12046	0.000348876	0.0204505	0.0179657	Mef2c/Fgfr1/Zeb2/Dock1/Hspb1/Gpld1/Patz1/Hdac5/Pten/Map4k4/Jun/Met/Sash1/Foxf1/Tgfbr3/Nr2e1/Amotl1/Rab13/Kank2/Dock5/Ptprr/Sh3bp1/Ptprm/Prkca/Ptk2b	25
GO:0018209	peptidyl-serine modification	28/673	252/12046	0.000393537	0.0227689	0.0200023	Hk1/Chek2/Prkci/Ret/Ccnb1/Mamdc2/Lats1/Dyrk2/Rps6ka2/Ddit4/Nos1/Met/Inpp5f/Prkcz/Sh2d3c/Mapkapk3/Arrb2/Nek6/Poglut1/Bdkrb2/Dmd/Tnks1bp1/Prkca/Galnt3/Aurkb/Phip/Lats2/Ogt	28
GO:0055001	muscle cell development	19/673	144/12046	0.000410313	0.0229881	0.0201948	Obsl1/Mef2c/Foxp1/Tmtc3/Selenon/Six4/Actn2/Hdac5/Cflar/Wdr1/Met/Ski/Neb/Gata4/Sorbs2/Dmd/Rcan1/Myom1/Myh6	19
GO:0050807	regulation of synapse organization	23/673	191/12046	0.000411606	0.0229881	0.0201948	Reln/Mef2c/Lingo2/Eef2k/Actr3/Six4/Sema4d/Pten/Ppp1r9a/Magi2/Tanc1/Ube3a/Nrp2/Ptprd/Nptx1/Sorbs2/Camkv/Etv5/Arhgef15/Lrp8/Prkca/Tpbg/Nedd4	23
GO:0048736	appendage development	18/673	133/12046	0.000423046	0.0229881	0.0201948	Fgfr1/Aff3/Impad1/Gnaq/Ptch1/Mbnl1/Chd7/Fras1/Pbx2/Atrx/Ski/Scx/Chst11/Zbtb16/Iqce/Itga6/Sall1/Bmpr1b	18
GO:0060173	limb development	18/673	133/12046	0.000423046	0.0229881	0.0201948	Fgfr1/Aff3/Impad1/Gnaq/Ptch1/Mbnl1/Chd7/Fras1/Pbx2/Atrx/Ski/Scx/Chst11/Zbtb16/Iqce/Itga6/Sall1/Bmpr1b	18
GO:0022604	regulation of cell morphogenesis	40/673	411/12046	0.00042688	0.0229881	0.0201948	Reln/Rasal1/Ret/Zeb2/Tnfrsf12a/Dock1/Cacna1a/Cpne5/Smurf1/Arhgef18/Net1/Eef2k/Actr3/Sema4d/Sema5b/Shtn1/Pten/Rcc2/Ppp1r9a/Grip1/Nedd9/Tnik/Wdr1/Syne1/Met/Ube3a/Ptprd/Nr2e1/Sema6b/Lpar1/Kndc1/Dock5/Rhobtb3/Cdc42ep1/Cul7/Lrp8/Phip/Plxnb1/Ptk2b/Nedd4	40
GO:0010769	regulation of cell morphogenesis involved in differentiation	29/673	266/12046	0.000428285	0.0229881	0.0201948	Reln/Ret/Zeb2/Tnfrsf12a/Dock1/Cacna1a/Net1/Eef2k/Actr3/Sema4d/Sema5b/Shtn1/Pten/Rcc2/Ppp1r9a/Nedd9/Tnik/Syne1/Met/Ube3a/Ptprd/Nr2e1/Sema6b/Kndc1/Dock5/Cul7/Lrp8/Plxnb1/Nedd4	29
GO:0016055	Wnt signaling pathway	33/673	318/12046	0.000436533	0.022995	0.0202009	Mbd2/Zbtb33/Ldb1/Mertk/Zeb2/Sfrp4/Fbxw11/Gnaq/Tle2/Tbl1xr1/Klhl12/Lats1/Pten/Tnik/Tmem170b/Met/Apc/Tsku/Dkk3/Amotl2/Amotl1/Gata4/Arntl/Plekha4/Fzd3/Smad3/Prickle1/Dvl2/Mgat3/Lats2/Sall1/Myh6/Pygo1	33
GO:0071559	response to transforming growth factor beta	21/673	168/12046	0.000438738	0.022995	0.0202009	Mef2c/Zfp36l1/Zeb1/Smurf1/Actr3/Flcn/Peg10/Gcnt2/Cflar/Jun/Ski/Scx/Tgfbr3/Arrb2/Hyal2/Ltbp1/Map3k1/Chst11/Smad3/Appl2/Bmpr1b	21
GO:0198738	cell-cell signaling by wnt	33/673	319/12046	0.000461745	0.0237243	0.0208416	Mbd2/Zbtb33/Ldb1/Mertk/Zeb2/Sfrp4/Fbxw11/Gnaq/Tle2/Tbl1xr1/Klhl12/Lats1/Pten/Tnik/Tmem170b/Met/Apc/Tsku/Dkk3/Amotl2/Amotl1/Gata4/Arntl/Plekha4/Fzd3/Smad3/Prickle1/Dvl2/Mgat3/Lats2/Sall1/Myh6/Pygo1	33
GO:0030278	regulation of ossification	20/673	157/12046	0.000465322	0.0237243	0.0208416	Mef2c/Fgfr1/Smurf1/Adgrv1/Sema4d/Hdac5/Fam20c/Ptch1/Apc/Jund/Ski/Rest/Rflnb/Smad3/Zbtb16/Ano6/Dlk1/Cebpb/Bmpr1b/Ptk2b	20
GO:0043931	ossification involved in bone maturation	5/673	13/12046	0.000473881	0.0237243	0.0208416	Thbs3/Sema4d/Rflnb/Ano6/Plxnb1	5
GO:0010632	regulation of epithelial cell migration	21/673	169/12046	0.000475397	0.0237243	0.0208416	Mef2c/Fgfr1/Dock1/Hspb1/Gpld1/Patz1/Hdac5/Pten/Map4k4/Jun/Met/Sash1/Tgfbr3/Nr2e1/Amotl1/Dock5/Ptprr/Sh3bp1/Ptprm/Prkca/Ptk2b	21
GO:0061448	connective tissue development	22/673	181/12046	0.000479279	0.0237243	0.0208416	Mef2c/Fgfr1/Maf/Zeb1/Impad1/Gpld1/Thbs3/Arrdc3/Tbl1xr1/Creb5/Cflar/Arid5a/Klf7/Scx/Rflnb/Itgb8/Vwa2/Chst11/Smad3/Zbtb16/Prkca/Bmpr1b	22
GO:0099565	chemical synaptic transmission, postsynaptic	11/673	61/12046	0.000492813	0.0241262	0.0211947	Reln/Mef2c/Dgki/Pten/Ppp1r9a/Gabrb3/Syne1/Atxn1/Met/Prkcz/Ptk2b	11
GO:0048747	muscle fiber development	10/673	52/12046	0.000518106	0.0250887	0.0220402	Obsl1/Tmtc3/Selenon/Hdac5/Ski/Neb/Dmd/Rcan1/Myom1/Myh6	10
GO:0007423	sensory organ development	36/673	362/12046	0.000548257	0.0260538	0.022888	Mertk/Fgfr1/Maf/Prkci/Tub/Zeb2/Zeb1/Adgrv1/Six4/Tenm3/Fat1/Ttc39c/Rxra/Gabrb3/Jun/Chd7/Apc/Sdc4/Tsku/Ski/Nr2e1/Rest/Lpcat1/Lrig3/Plppr4/Ascl2/Crybg3/Fzd3/Map3k1/Arhgef15/Smad3/Ptprm/Myo6/Dvl2/Sall1/Bmpr1b	36
GO:0007409	axonogenesis	32/673	309/12046	0.000549731	0.0260538	0.022888	Reln/Foxp1/Ret/Zeb2/Tnfrsf12a/Cacna1a/Boc/Actr3/Erbb2/Sema4d/Sema5b/Shtn1/Pten/Ptch1/Apc/Klf7/Tsku/Nrp2/Ccdc141/Nr2e1/Nptx1/Dst/Plppr4/Sema6b/Fzd3/Col25a1/Ptprm/Prkca/Enah/Plxnb1/Bmpr1b/Prtg	32
GO:0048729	tissue morphogenesis	44/673	472/12046	0.000565329	0.026511	0.0232897	Obsl1/Mef2c/Lin7c/Tmtc3/Fgfr1/Ret/Zeb2/Six4/Ntn4/Lama3/Hdac5/Pten/Ptch1/Rxra/Wdr1/Chd7/Met/Fras1/Foxf1/Sdc4/Nrp2/Ski/Ppp3r1/Mmp2/Scx/Tgfbr3/Gata4/Slc12a2/Tfap2c/Plekha4/Vwa2/Fzd3/Ophn1/Etv5/Map3k1/Smad3/Myom1/Sh3bp1/Prickle1/Enah/Dvl2/Sall1/Myh6/Trim71	44
GO:0010811	positive regulation of cell-substrate adhesion	15/673	103/12046	0.00057331	0.0266052	0.0233724	Ptprj/Utrn/Dock1/Net1/Nedd9/Map4k4/Ecm2/Foxf1/Sdc4/Prkcz/Dmd/Dock5/Smad3/Itga6/Ptk2b	15
GO:0030155	regulation of cell adhesion	45/673	487/12046	0.000592322	0.0269497	0.0236751	Ptprj/Dusp3/Ldb1/Utrn/Cd9/Ret/Stx3/Dock1/Mex3b/Net1/Erbb2/Sema4d/Flcn/Lama3/Tenm3/Pten/Rcc2/Gcnt2/Magi2/Nedd9/Map4k4/Ecm2/Cd274/Apc/Foxf1/Sdc4/Pik3cb/Prkcz/Irf1/Mmp2/Gsn/Dmd/Cbfb/Atxn3/Dock5/Il4ra/Smad3/Zbtb16/Rap1gap/Itga6/Prkca/Cebpb/Plxnb1/Ptk2b/Lamb1	45
GO:0032870	cellular response to hormone stimulus	37/673	377/12046	0.000592833	0.0269497	0.0236751	Mef2c/Kdm5d/Zfp36l1/Prkci/Fbxo32/Ankrd26/Gpld1/Nr5a2/Ugcg/Actn2/Lats1/Pten/Ly6g6e/Ddit4/Jun/Ube3a/Apc/Jund/Prkcz/Irf1/Mmp2/Rest/Arrb2/Rab13/Gata4/Sorbs2/Arntl/Kat2b/Vwa2/Kank2/Gper1/Usf1/Prkca/Appl2/Phip/Lats2/Ogt	37
GO:0090066	regulation of anatomical structure size	37/673	378/12046	0.000623153	0.0279274	0.0245341	Hp1bp3/Npr1/Ret/Tnfrsf12a/Slc12a4/Deptor/Slc6a4/Actr3/Sema4d/Sema5b/Actn2/Shtn1/Lats1/Pten/Ppp1r9a/Nos1/Hrh1/Wdr1/Snx9/Mmp2/Neb/Tgfbr3/Gsn/Sema6b/Slc12a2/Bdkrb2/Kat2b/Gper1/Dock5/Map3k1/Cdc42ep1/Sh3bp1/Ano6/Ptprm/Ptk2b/Ogt/Vill	37
GO:0007420	brain development	40/673	419/12046	0.000626879	0.0279274	0.0245341	Reln/Hap1/Hsd3b1/Synj2/Ldb1/Fgfr1/Zeb2/Btg2/Sptbn2/Cacna1a/Slc6a4/Trnp1/Gnaq/Hydin/Pgap1/Pcdh18/Pten/Ddit4/Erbb4/Ptch1/Cend1/Chd7/Atxn1/Met/Tsku/Nrp2/Atrx/Ski/Ndrg4/Ccdc141/Nr2e1/D16Ertd472e/Tfap2c/Fzd3/Ophn1/Kndc1/Ptchd1/Lrp8/Sall1/Lamb1	40
GO:0050803	regulation of synapse structure or activity	23/673	197/12046	0.000638898	0.0281811	0.0247569	Reln/Mef2c/Lingo2/Eef2k/Actr3/Six4/Sema4d/Pten/Ppp1r9a/Magi2/Tanc1/Ube3a/Nrp2/Ptprd/Nptx1/Sorbs2/Camkv/Etv5/Arhgef15/Lrp8/Prkca/Tpbg/Nedd4	23
GO:0010927	cellular component assembly involved in morphogenesis	13/673	83/12046	0.000650808	0.028425	0.0249712	Obsl1/Mef2c/Foxp1/Cd9/Six4/Actn2/Cflar/Wdr1/Prx/Neb/Phldb1/Myom1/Myh6	13
GO:0006897	endocytosis	43/673	462/12046	0.000672606	0.0290169	0.0254912	Ptprj/Hap1/Mertk/Tub/Cd9/Mrc2/Dock1/Mex3b/Sfrp4/Plcg2/Snx18/Eef2k/Ldlrad3/Neurl1b/Pten/Grk3/Magi2/Anxa11/Syne1/Met/Inpp5f/Snx9/Ube3a/Rab27b/Camk1d/Pik3cb/Ppp3r1/Mapkapk3/Arrb2/Gsn/Pacsin1/Scarb2/Ophn1/Ralbp1/Sh3bp1/Ano6/Rap1gap/Lrp8/Prkca/Gsg1l/Myo6/Appl2/Nedd4	43
GO:0045667	regulation of osteoblast differentiation	14/673	94/12046	0.000688936	0.0290169	0.0254912	Mef2c/Fgfr1/Sema4d/Hdac5/Fam20c/Ptch1/Apc/Jund/Ski/Rest/Smad3/Dlk1/Cebpb/Bmpr1b	14
GO:0021696	cerebellar cortex morphogenesis	7/673	28/12046	0.000694793	0.0290169	0.0254912	Ldb1/Sptbn2/Cacna1a/Trnp1/Cend1/Ophn1/Kndc1	7
GO:0035107	appendage morphogenesis	16/673	116/12046	0.000703146	0.0290169	0.0254912	Fgfr1/Aff3/Impad1/Gnaq/Ptch1/Mbnl1/Chd7/Fras1/Pbx2/Atrx/Ski/Chst11/Zbtb16/Iqce/Sall1/Bmpr1b	16
GO:0035108	limb morphogenesis	16/673	116/12046	0.000703146	0.0290169	0.0254912	Fgfr1/Aff3/Impad1/Gnaq/Ptch1/Mbnl1/Chd7/Fras1/Pbx2/Atrx/Ski/Chst11/Zbtb16/Iqce/Sall1/Bmpr1b	16
GO:0021533	cell differentiation in hindbrain	5/673	14/12046	0.000703441	0.0290169	0.0254912	Ldb1/Cacna1a/Cend1/Ophn1/Kndc1	5
GO:0050804	modulation of chemical synaptic transmission	33/673	327/12046	0.000714472	0.0290403	0.0255117	Reln/Mef2c/Hap1/Stx3/Cacna1a/Slc6a4/Dgki/Slc6a6/Pten/Ppp1r9a/Erbb4/Nos1/Hrh1/Syne1/Met/Jph3/Ptprd/Mme/Ppp3r1/Prkcz/Grik3/Apba2/Nr2e1/Nptx1/Arrb2/Gper1/Ophn1/Lrp8/Prkca/Myo6/Ptk2b/Slc6a9/Nedd4	33
GO:0010631	epithelial cell migration	24/673	211/12046	0.000717045	0.0290403	0.0255117	Mef2c/Fgfr1/Zeb2/Dock1/Hspb1/Gpld1/Patz1/Hdac5/Pten/Map4k4/Jun/Met/Sash1/Tgfbr3/Nr2e1/Amotl1/Rab13/Kank2/Dock5/Ptprr/Sh3bp1/Ptprm/Prkca/Ptk2b	24
GO:0050890	cognition	23/673	199/12046	0.000735793	0.0294755	0.0258941	Reln/Mef2c/Ehmt2/Btg2/Abcc8/Slc6a4/Dgki/C1ql1/Pten/Hrh1/Tanc1/Jun/Chd7/Atxn1/Jph3/Mme/Ndrg4/Prkcz/Rcan1/Ptchd1/Prkca/Mgat3/Lamb1	23
GO:0060078	regulation of postsynaptic membrane potential	11/673	64/12046	0.000752753	0.0294755	0.0258941	Reln/Mef2c/Dgki/Pten/Ppp1r9a/Gabrb3/Syne1/Atxn1/Met/Prkcz/Ptk2b	11
GO:0099177	regulation of trans-synaptic signaling	33/673	328/12046	0.000753375	0.0294755	0.0258941	Reln/Mef2c/Hap1/Stx3/Cacna1a/Slc6a4/Dgki/Slc6a6/Pten/Ppp1r9a/Erbb4/Nos1/Hrh1/Syne1/Met/Jph3/Ptprd/Mme/Ppp3r1/Prkcz/Grik3/Apba2/Nr2e1/Nptx1/Arrb2/Gper1/Ophn1/Lrp8/Prkca/Myo6/Ptk2b/Slc6a9/Nedd4	33
GO:0048598	embryonic morphogenesis	40/673	423/12046	0.000755104	0.0294755	0.0258941	Mef2c/Ldb1/Zfp36l1/Fgfr1/Ret/Zeb2/Aff3/Zeb1/Impad1/Gnaq/Six4/Lats1/Ttc39c/Ptch1/Mbnl1/Chd7/Fras1/Wdr60/Foxf1/Sdc4/Pbx2/Ski/Scx/Rest/Lrig3/Gata4/Poglut1/Fzd3/Chst11/Grem2/Phldb1/Smad3/Prickle1/Zbtb16/Enah/Myo6/Dvl2/Lats2/Sall1/Trim71	40
GO:0090132	epithelium migration	24/673	212/12046	0.000767143	0.0294755	0.0258941	Mef2c/Fgfr1/Zeb2/Dock1/Hspb1/Gpld1/Patz1/Hdac5/Pten/Map4k4/Jun/Met/Sash1/Tgfbr3/Nr2e1/Amotl1/Rab13/Kank2/Dock5/Ptprr/Sh3bp1/Ptprm/Prkca/Ptk2b	24
GO:0031623	receptor internalization	14/673	95/12046	0.000767489	0.0294755	0.0258941	Hap1/Cd9/Sfrp4/Plcg2/Grk3/Magi2/Syne1/Ppp3r1/Arrb2/Pacsin1/Ophn1/Gsg1l/Myo6/Nedd4	14
GO:0060045	positive regulation of cardiac muscle cell proliferation	6/673	21/12046	0.000782991	0.0298139	0.0261913	Mef2c/Fgfr1/Ccnb1/Erbb4/Tgfbr3/Gata4	6
GO:0060322	head development	43/673	466/12046	0.00080177	0.0302702	0.0265922	Reln/Hap1/Hsd3b1/Synj2/Ldb1/Fgfr1/Zeb2/Btg2/Sptbn2/Cacna1a/Slc6a4/Trnp1/Gnaq/Hydin/Pgap1/Pcdh18/Pten/Ddit4/Erbb4/Ptch1/Cend1/Chd7/Atxn1/Met/Tsku/Crispld2/Nrp2/Atrx/Ski/Ndrg4/Mmp2/Scx/Ccdc141/Nr2e1/D16Ertd472e/Tfap2c/Fzd3/Ophn1/Kndc1/Ptchd1/Lrp8/Sall1/Lamb1	43
GO:0051216	cartilage development	17/673	129/12046	0.000823613	0.0305163	0.0268083	Mef2c/Fgfr1/Maf/Zeb1/Impad1/Gpld1/Thbs3/Arid5a/Scx/Rflnb/Itgb8/Vwa2/Chst11/Smad3/Zbtb16/Prkca/Bmpr1b	17
GO:0042692	muscle cell differentiation	29/673	277/12046	0.000827422	0.0305163	0.0268083	Obsl1/Mef2c/Foxp1/Tmtc3/Cd9/Zeb1/Selenon/Six4/Actn2/Hdac5/Rxra/Cflar/Tanc1/Wdr1/Syne1/Met/Foxf1/Ski/Neb/Arrb2/Gata4/Sorbs2/Dmd/Rcan1/Pdcd4/Gper1/Il4ra/Myom1/Myh6	29
GO:0001755	neural crest cell migration	8/673	37/12046	0.000828837	0.0305163	0.0268083	Kitl/Ret/Zeb2/Sema4d/Sema5b/Erbb4/Nrp2/Sema6b	8
GO:0071526	semaphorin-plexin signaling pathway	7/673	29/12046	0.000872286	0.0318527	0.0279824	Sema4d/Sema5b/Met/Nrp2/Sema6b/Sh3bp1/Plxnb1	7
GO:0048813	dendrite morphogenesis	18/673	142/12046	0.000931702	0.0336327	0.0295461	Reln/Cacna1a/Eef2k/Actr3/Sema4d/Pten/Ppp1r9a/Tnik/Syne1/Met/Ube3a/Klf7/Ptprd/Nr2e1/Kndc1/Cul7/Lrp8/Nedd4	18
GO:0051146	striated muscle cell differentiation	24/673	215/12046	0.000936129	0.0336327	0.0295461	Obsl1/Mef2c/Foxp1/Tmtc3/Cd9/Selenon/Six4/Actn2/Hdac5/Rxra/Cflar/Tanc1/Wdr1/Met/Ski/Neb/Arrb2/Gata4/Sorbs2/Dmd/Rcan1/Il4ra/Myom1/Myh6	24
GO:2001257	regulation of cation channel activity	14/673	97/12046	0.000947449	0.0337092	0.0296133	Reln/Mef2c/Hap1/Cacna2d1/Abcc8/Cacna1a/Plcg2/Selenon/Actn2/Jph3/Gsto1/Dmd/Gsg1l/Ptk2b	14
GO:0060079	excitatory postsynaptic potential	10/673	56/12046	0.000953393	0.0337092	0.0296133	Reln/Mef2c/Dgki/Pten/Ppp1r9a/Syne1/Atxn1/Met/Prkcz/Ptk2b	10
GO:0045785	positive regulation of cell adhesion	30/673	293/12046	0.000973591	0.0341524	0.0300026	Ptprj/Ldb1/Utrn/Ret/Stx3/Dock1/Mex3b/Net1/Erbb2/Flcn/Gcnt2/Nedd9/Map4k4/Ecm2/Cd274/Apc/Foxf1/Sdc4/Prkcz/Irf1/Dmd/Cbfb/Dock5/Il4ra/Smad3/Zbtb16/Rap1gap/Itga6/Prkca/Ptk2b	30
GO:0001649	osteoblast differentiation	17/673	131/12046	0.000981437	0.0341586	0.0300081	Mef2c/Fgfr1/Igfbp3/Sema4d/Hdac5/Fam20c/Ptch1/Apc/Jund/Ski/Tgfbr3/Rest/Cbfb/Smad3/Dlk1/Cebpb/Bmpr1b	17
GO:0070977	bone maturation	5/673	15/12046	0.00100698	0.0346369	0.0304282	Thbs3/Sema4d/Rflnb/Ano6/Plxnb1	5
GO:0021675	nerve development	9/673	47/12046	0.00101073	0.0346369	0.0304282	Ret/Six4/Gabrb3/Chd7/Nrp2/Nptx1/Dmd/Col25a1/Sall1	9
GO:1901861	regulation of muscle tissue development	16/673	120/12046	0.00102118	0.0347279	0.0305082	Mef2c/Foxp1/Fgfr1/Boc/Ccnb1/Six4/Flcn/Hdac5/Pten/Erbb4/Apc/Tgfbr3/Arrb2/Gata4/Arntl/Smad3	16
GO:0007044	cell-substrate junction assembly	12/673	77/12046	0.00108689	0.0366826	0.0322254	Ptprj/Dusp3/Ldb1/Actn2/Lama3/Pten/Rcc2/Map4k4/Sdc4/Dst/Smad3/Ptk2b	12
GO:0016358	dendrite development	25/673	232/12046	0.00122967	0.0411895	0.0361846	Reln/Mef2c/Cacna1a/Eef2k/Actr3/Sema4d/Pten/Ppp1r9a/Grip1/Tnik/Syne1/Met/Ube3a/Klf7/Camk1d/Ptprd/Nr2e1/Pacsin1/D16Ertd472e/Lpar1/Kndc1/Cul7/Lrp8/Myo6/Nedd4	25
GO:0034329	cell junction assembly	20/673	170/12046	0.00128021	0.0425623	0.0373907	Ptprj/Dusp3/Ldb1/Cd9/Flcn/Actn2/Lama3/Pten/Rcc2/Cdh19/Map4k4/Wdr1/Sdc4/Rab13/Dst/Ophn1/Smad3/Sh3bp1/Prkca/Ptk2b	20
GO:0032412	regulation of ion transmembrane transporter activity	19/673	158/12046	0.00129195	0.0426343	0.0374539	Reln/Mef2c/Hk1/Hap1/Cacna2d1/Abcc8/Cacna1a/Plcg2/Selenon/Actn2/Pten/Cacna1d/Jph3/Gsto1/Dmd/Prkca/Gsg1l/Ptk2b/Nedd4	19
GO:1901699	cellular response to nitrogen compound	37/673	394/12046	0.00133322	0.0433557	0.0380877	Mef2c/Ehmt2/Zfp36l1/Cacna2d1/Prkci/Dnmt3a/Zeb1/Ankrd26/Cacna1a/Slc6a4/Gpld1/Selenon/Itpr2/Actn2/Pten/Ly6g6e/Nos1/Hrh1/Cflar/Gabrb3/Apc/Atrx/Prkcz/Rragd/Irf1/Mmp2/Rab13/Sorbs2/Kat2b/Vwa2/Gper1/Usf1/Prkca/Appl2/Phip/Cebpb/Ogt	37
GO:1904037	positive regulation of epithelial cell apoptotic process	7/673	31/12046	0.00133327	0.0433557	0.0380877	Prkci/Sfrp4/Arrb2/Gsn/Pdcd4/Gper1/Ano6	7
GO:0035051	cardiocyte differentiation	17/673	135/12046	0.00137528	0.0443896	0.0389959	Obsl1/Mef2c/Foxp1/Actn2/Rxra/Met/Neb/Tgfbr3/Rest/Arrb2/Gata4/Sorbs2/Pdcd4/Gper1/Myom1/Prickle1/Myh6	17
GO:0018105	peptidyl-serine phosphorylation	25/673	234/12046	0.00138822	0.0443896	0.0389959	Hk1/Chek2/Prkci/Ret/Ccnb1/Lats1/Dyrk2/Rps6ka2/Ddit4/Nos1/Met/Inpp5f/Prkcz/Sh2d3c/Mapkapk3/Arrb2/Nek6/Bdkrb2/Dmd/Tnks1bp1/Prkca/Aurkb/Phip/Lats2/Ogt	25
GO:0098655	cation transmembrane transport	37/673	395/12046	0.00139496	0.0443896	0.0389959	Reln/Mef2c/Hap1/Cacna2d1/Slc12a4/Abcc8/Cacna1a/Mrs2/Plcg2/Selenon/Itpr2/Slc39a6/Kcnd3/Slc41a1/Actn2/Kcnab2/Pten/Cacna1d/Kcnk6/Nos1/Hrh1/Chd7/Jph3/Gsto1/Slc25a15/Slc12a2/Dmd/Gper1/Slc4a11/Kcng3/Panx1/Slc7a1/Ano6/Gsg1l/Ptk2b/Scn5a/Nedd4	37
GO:0035019	somatic stem cell population maintenance	8/673	40/12046	0.00142388	0.0449885	0.039522	Ldb1/Apc/Ski/Nr2e1/Rest/Ascl2/Tfap2c/Sall1	8
GO:0043112	receptor metabolic process	19/673	160/12046	0.00150026	0.0470681	0.041349	Hap1/Cd9/Smurf1/Sfrp4/Plcg2/Grk3/Magi2/Syne1/Inpp5f/Optn/Ppp3r1/Arrb2/Pacsin1/Dmd/Ophn1/Ankrd13c/Gsg1l/Myo6/Nedd4	19
GO:0048015	phosphatidylinositol-mediated signaling	15/673	113/12046	0.00151715	0.047265	0.0415219	Reln/Zfp36l1/Plcg2/Erbb2/Sema4d/Pik3cd/Erbb4/Inpp5f/Ube3a/Pik3cb/Gsn/Cat/Gper1/Plxnb1/Ogt	15
GO:0061430	bone trabecula morphogenesis	4/673	10/12046	0.00154652	0.0478455	0.0420319	Thbs3/Sema4d/Mmp2/Plxnb1	4
GO:0009725	response to hormone	43/673	482/12046	0.00156483	0.0480781	0.0422362	Mef2c/Hsd3b1/Kdm5d/Zfp36l1/Prkci/Fbxo32/Ankrd26/Gpld1/Nr5a2/Ugcg/Actn2/Lats1/Pten/Ly6g6e/Ddit4/Rxra/Nos1/Cflar/Jun/Ube3a/Apc/Pappa/Jund/Prkcz/Irf1/Mmp2/Tgfbr3/Rest/Arrb2/Rab13/Gata4/Sorbs2/Arntl/Kat2b/Vwa2/Kank2/Gper1/Usf1/Prkca/Appl2/Phip/Lats2/Ogt	43
GO:0051898	negative regulation of protein kinase B signaling	7/673	32/12046	0.00162562	0.0496036	0.0435764	Ptprj/Flcn/Pten/Magi2/Otud3/Hyal2/Gper1	7
GO:1904030	negative regulation of cyclin-dependent protein kinase activity	6/673	24/12046	0.00168259	0.0509927	0.0447967	Lats1/Pten/Camk2n1/Apc/Kat2b/Lats2	6
GO:0034765	regulation of ion transmembrane transport	28/673	277/12046	0.00171788	0.0517106	0.0454274	Reln/Mef2c/Hk1/Hap1/Cacna2d1/Abcc8/Cacna1a/Plcg2/Selenon/Kcnd3/Actn2/Kcnab2/Pten/Cacna1d/Nos1/Wdr1/Chd7/Jph3/Gsto1/Dmd/Gper1/Kcng3/Ano6/Prkca/Gsg1l/Ptk2b/Scn5a/Nedd4	28
GO:0048017	inositol lipid-mediated signaling	15/673	115/12046	0.00181246	0.053781	0.0472462	Reln/Zfp36l1/Plcg2/Erbb2/Sema4d/Pik3cd/Erbb4/Inpp5f/Ube3a/Pik3cb/Gsn/Cat/Gper1/Plxnb1/Ogt	15
GO:0051963	regulation of synapse assembly	11/673	71/12046	0.00181893	0.053781	0.0472462	Mef2c/Lingo2/Eef2k/Actr3/Six4/Sema4d/Ppp1r9a/Ptprd/Nptx1/Prkca/Tpbg	11
GO:0007611	learning or memory	20/673	175/12046	0.00182288	0.053781	0.0472462	Reln/Mef2c/Ehmt2/Btg2/Abcc8/Slc6a4/Dgki/C1ql1/Pten/Hrh1/Tanc1/Jun/Atxn1/Jph3/Mme/Ndrg4/Prkcz/Rcan1/Prkca/Lamb1	20
GO:0007519	skeletal muscle tissue development	16/673	127/12046	0.00187094	0.0543288	0.0477274	Mef2c/Foxp1/Btg2/Selenon/Six4/Hdac5/Mbnl1/Cflar/Hlf/Met/Ski/Scx/Gata4/Arntl/Dmd/Rcan1	16
GO:0042472	inner ear morphogenesis	10/673	61/12046	0.00187833	0.0543288	0.0477274	Fgfr1/Zeb1/Six4/Ttc39c/Chd7/Rest/Lrig3/Fzd3/Myo6/Dvl2	10
GO:0030336	negative regulation of cell migration	21/673	188/12046	0.00188781	0.0543288	0.0477274	Ptprj/Mef2c/Dusp3/Abcc8/Robo4/Patz1/Igfbp3/Flcn/D1Ertd622e/Hdac5/Pten/Magi2/Erbb4/Ndrg4/Tgfbr3/Miip/Hyal2/Lrch1/Ptprr/Ptprm/Stk24	21
GO:0099622	cardiac muscle cell membrane repolarization	5/673	17/12046	0.00189023	0.0543288	0.0477274	Cacna2d1/Kcnd3/Cacna1d/Wdr1/Scn5a	5
GO:0001952	regulation of cell-matrix adhesion	13/673	93/12046	0.00191473	0.0546802	0.0480361	Ptprj/Dusp3/Ldb1/Utrn/Pten/Rcc2/Map4k4/Sdc4/Pik3cb/Prkcz/Dmd/Smad3/Ptk2b	13
GO:0010762	regulation of fibroblast migration	7/673	33/12046	0.00196548	0.0550704	0.048379	Fgfr1/Actr3/D1Ertd622e/Rcc2/Sdc4/Hyal2/Appl2	7
GO:0045668	negative regulation of osteoblast differentiation	7/673	33/12046	0.00196548	0.0550704	0.048379	Fgfr1/Sema4d/Hdac5/Ptch1/Ski/Smad3/Dlk1	7
GO:0070169	positive regulation of biomineral tissue development	7/673	33/12046	0.00196548	0.0550704	0.048379	Mef2c/Adgrv1/Fam20c/Smad3/Ano6/Cebpb/Bmpr1b	7
GO:0048662	negative regulation of smooth muscle cell proliferation	8/673	42/12046	0.00198039	0.0551415	0.0484414	Mef2c/Npr1/Igfbp3/Pten/Ndrg4/Pdcd4/Gper1/Ralbp1	8
GO:0015698	inorganic anion transport	11/673	72/12046	0.00204121	0.0560307	0.0492225	Fgfr1/Slc37a2/Slc12a4/Sfrp4/Gabrb3/Slc12a2/Slc4a11/Slc26a10/Ano4/Ano6/Cebpb	11
GO:0007411	axon guidance	17/673	140/12046	0.00204828	0.0560307	0.0492225	Reln/Foxp1/Boc/Erbb2/Sema4d/Sema5b/Ptch1/Klf7/Nrp2/Ccdc141/Sema6b/Fzd3/Ptprm/Enah/Plxnb1/Bmpr1b/Prtg	17
GO:0051056	regulation of small GTPase mediated signal transduction	22/673	202/12046	0.00205893	0.0560307	0.0492225	Reln/Rasal1/Kitl/Adcyap1r1/Arhgef18/Dgki/Net1/Erbb2/Tnfaip1/Fgd5/Flcn/Vav2/Map4k4/Met/Kank2/Lpar1/Ophn1/Arhgef15/Sh3bp1/Kctd10/Rap1gap/Ogt	22
GO:0001501	skeletal system development	33/673	349/12046	0.00212937	0.0560307	0.0492225	Mef2c/Fgfr1/Maf/Zeb1/Impad1/Gpld1/Sfrp4/Thbs3/Gnaq/Six4/Sema4d/Papss2/Fam20c/Frem1/Arid5a/Chd7/Wdr60/Ski/Mmp2/Scx/Hyal2/Rflnb/Itgb8/Vwa2/Chst11/Smad3/Zbtb16/Ano6/Dlk1/Prkca/Nab2/Plxnb1/Bmpr1b	33
GO:0034762	regulation of transmembrane transport	33/673	349/12046	0.00212937	0.0560307	0.0492225	Reln/Mef2c/Hk1/Hap1/Cacna2d1/Prkci/Abcc8/Cacna1a/Plcg2/Selenon/Kcnd3/Actn2/Kcnab2/Pten/Cacna1d/Erbb4/Nos1/Wdr1/Chd7/Met/Jph3/Gsto1/Dmd/Gper1/Kcng3/Ano6/Prkca/Gsg1l/Appl2/Ptk2b/Pea15a/Scn5a/Nedd4	33
GO:0014033	neural crest cell differentiation	10/673	62/12046	0.00213003	0.0560307	0.0492225	Mef2c/Kitl/Ret/Zeb2/Sema4d/Klhl12/Sema5b/Erbb4/Nrp2/Sema6b	10
GO:0021761	limbic system development	10/673	62/12046	0.00213003	0.0560307	0.0492225	Reln/Hap1/Hsd3b1/Fgfr1/Zeb2/Btg2/Pten/Nrp2/Nr2e1/Lrp8	10
GO:0010563	negative regulation of phosphorus metabolic process	39/673	433/12046	0.00214593	0.0560307	0.0492225	Ptprj/Dusp3/Atxn7/Deptor/Ankrd26/Hspb1/Sfrp4/Gnaq/Ccnb1/Igfbp3/Sema4d/Flcn/Lats1/Pten/Camk2n1/Ddit4/Nos1/Jun/Atxn1/Met/Inpp5f/Apc/Dbndd2/Prkcz/Irf1/Arrb2/Lpcat1/Hyal2/Bdkrb2/Kat2b/Dmd/Gper1/Ctdsp1/Ptprr/Ppp2r5d/Spocd1/Prkca/Lats2/Ogt	39
GO:0045936	negative regulation of phosphate metabolic process	39/673	433/12046	0.00214593	0.0560307	0.0492225	Ptprj/Dusp3/Atxn7/Deptor/Ankrd26/Hspb1/Sfrp4/Gnaq/Ccnb1/Igfbp3/Sema4d/Flcn/Lats1/Pten/Camk2n1/Ddit4/Nos1/Jun/Atxn1/Met/Inpp5f/Apc/Dbndd2/Prkcz/Irf1/Arrb2/Lpcat1/Hyal2/Bdkrb2/Kat2b/Dmd/Gper1/Ctdsp1/Ptprr/Ppp2r5d/Spocd1/Prkca/Lats2/Ogt	39
GO:0022898	regulation of transmembrane transporter activity	19/673	165/12046	0.00214926	0.0560307	0.0492225	Reln/Mef2c/Hk1/Hap1/Cacna2d1/Abcc8/Cacna1a/Plcg2/Selenon/Actn2/Pten/Cacna1d/Jph3/Gsto1/Dmd/Prkca/Gsg1l/Ptk2b/Nedd4	19
GO:0016202	regulation of striated muscle tissue development	15/673	117/12046	0.00215424	0.0560307	0.0492225	Mef2c/Foxp1/Fgfr1/Boc/Ccnb1/Six4/Hdac5/Pten/Erbb4/Apc/Tgfbr3/Arrb2/Gata4/Arntl/Smad3	15
GO:0030335	positive regulation of cell migration	37/673	405/12046	0.00216325	0.0560307	0.0492225	Reln/Ptprj/Kitl/Fgfr1/Ret/Dock1/Hspb1/Gpld1/Actr3/Sema4d/Pik3cd/Sema5b/Shtn1/Gcnt2/Erbb4/Nedd9/Map4k4/Jun/Met/Cd274/Sash1/Apc/Foxf1/Camk1d/Mmp2/Amotl1/Sema6b/Gper1/Lpar1/Dock5/F3/Smad3/Ano6/Itga6/Prkca/Ptk2b/Lamb1	37
GO:0097485	neuron projection guidance	17/673	141/12046	0.0022116	0.0569518	0.0500317	Reln/Foxp1/Boc/Erbb2/Sema4d/Sema5b/Ptch1/Klf7/Nrp2/Ccdc141/Sema6b/Fzd3/Ptprm/Enah/Plxnb1/Bmpr1b/Prtg	17
GO:0008015	blood circulation	28/673	282/12046	0.00223508	0.0572257	0.0502724	Ptprj/Npr1/Cacna2d1/Slc6a4/Corin/Kcnd3/Rps6ka2/Cacna1d/Kcnk6/Nos1/Hrh1/Chd7/Met/Mmp2/Tgfbr3/Gata4/Bdkrb2/Kat2b/Dmd/Erap1/Gper1/Dock5/Smad3/F11r/Ptprm/Prkca/Myh6/Scn5a	28
GO:0021542	dentate gyrus development	4/673	11/12046	0.00232348	0.0583259	0.0512388	Reln/Btg2/Pten/Nr2e1	4
GO:0034330	cell junction organization	22/673	204/12046	0.00233119	0.0583259	0.0512388	Ptprj/Dusp3/Ldb1/Prkci/Cd9/Abcc8/Flcn/Actn2/Lama3/Pten/Rcc2/Cdh19/Map4k4/Wdr1/Sdc4/Rab13/Dst/Ophn1/Smad3/Sh3bp1/Prkca/Ptk2b	22
GO:0060419	heart growth	12/673	84/12046	0.00234127	0.0583259	0.0512388	Mef2c/Foxp1/Fgfr1/Ccnb1/Pten/Erbb4/Rxra/Apc/Tgfbr3/Gata4/Sorbs2/Myh6	12
GO:0048634	regulation of muscle organ development	15/673	118/12046	0.00234423	0.0583259	0.0512388	Mef2c/Foxp1/Fgfr1/Boc/Ccnb1/Six4/Hdac5/Pten/Erbb4/Apc/Tgfbr3/Arrb2/Gata4/Arntl/Smad3	15
GO:0006486	protein glycosylation	18/673	154/12046	0.0023566	0.0583259	0.0512388	Tmtc3/Alg6/B3galt1/Galnt11/Gcnt2/Galnt10/C1galt1/St3gal5/Poglut1/Large2/Mgat4a/Gxylt1/Lfng/St6galnac3/Galnt3/Mgat3/Tmtc4/Ogt	18
GO:0043413	macromolecule glycosylation	18/673	154/12046	0.0023566	0.0583259	0.0512388	Tmtc3/Alg6/B3galt1/Galnt11/Gcnt2/Galnt10/C1galt1/St3gal5/Poglut1/Large2/Mgat4a/Gxylt1/Lfng/St6galnac3/Galnt3/Mgat3/Tmtc4/Ogt	18
GO:0060420	regulation of heart growth	10/673	63/12046	0.00240819	0.0592734	0.0520713	Mef2c/Foxp1/Fgfr1/Ccnb1/Pten/Erbb4/Apc/Tgfbr3/Gata4/Myh6	10
GO:1904062	regulation of cation transmembrane transport	23/673	218/12046	0.00249259	0.0608183	0.0534284	Reln/Mef2c/Hap1/Cacna2d1/Abcc8/Cacna1a/Plcg2/Selenon/Actn2/Kcnab2/Pten/Cacna1d/Nos1/Chd7/Jph3/Gsto1/Dmd/Gper1/Ano6/Gsg1l/Ptk2b/Scn5a/Nedd4	23
GO:0021697	cerebellar cortex formation	5/673	18/12046	0.00249826	0.0608183	0.0534284	Ldb1/Cacna1a/Cend1/Ophn1/Kndc1	5
GO:0030326	embryonic limb morphogenesis	13/673	96/12046	0.00255493	0.0615255	0.0540497	Fgfr1/Aff3/Impad1/Gnaq/Ptch1/Mbnl1/Chd7/Fras1/Pbx2/Ski/Chst11/Zbtb16/Sall1	13
GO:0035113	embryonic appendage morphogenesis	13/673	96/12046	0.00255493	0.0615255	0.0540497	Fgfr1/Aff3/Impad1/Gnaq/Ptch1/Mbnl1/Chd7/Fras1/Pbx2/Ski/Chst11/Zbtb16/Sall1	13
GO:0050920	regulation of chemotaxis	16/673	131/12046	0.00257942	0.0617812	0.0542744	Ptprj/Dusp3/Mtus1/Fgfr1/Stx3/Hspb1/Sema4d/Sema5b/Met/Camk1d/Sema6b/Lpar1/Smad3/Ano6/Prkca/Ptk2b	16
GO:0021772	olfactory bulb development	6/673	26/12046	0.00261636	0.0619994	0.054466	Fgfr1/Erbb4/Chd7/Ski/Nr2e1/Sall1	6
GO:0033137	negative regulation of peptidyl-serine phosphorylation	6/673	26/12046	0.00261636	0.0619994	0.054466	Ddit4/Nos1/Inpp5f/Bdkrb2/Dmd/Ogt	6
GO:0001954	positive regulation of cell-matrix adhesion	8/673	44/12046	0.00269531	0.0635324	0.0558127	Ptprj/Utrn/Map4k4/Sdc4/Prkcz/Dmd/Smad3/Ptk2b	8
GO:0007160	cell-matrix adhesion	18/673	156/12046	0.002717	0.0637066	0.0559658	Ptprj/Dusp3/Ldb1/Utrn/Actn2/Pten/Rcc2/Frem1/Map4k4/Sdc4/Pik3cb/Prkcz/Dmd/Itgb8/Vwa2/Smad3/Itga6/Ptk2b	18
GO:0007156	homophilic cell adhesion via plasma membrane adhesion molecules	9/673	54/12046	0.0027846	0.0644792	0.0566445	Ret/Tenm3/Pcdh18/Cdh19/Pik3cb/Ccdc141/Hmcn1/Ptprm/Prtg	9
GO:0002009	morphogenesis of an epithelium	36/673	397/12046	0.00279583	0.0644792	0.0566445	Mef2c/Lin7c/Tmtc3/Fgfr1/Ret/Zeb2/Six4/Ntn4/Lama3/Hdac5/Pten/Ptch1/Rxra/Wdr1/Met/Fras1/Foxf1/Sdc4/Ski/Ppp3r1/Mmp2/Gata4/Slc12a2/Tfap2c/Plekha4/Fzd3/Ophn1/Etv5/Map3k1/Smad3/Sh3bp1/Prickle1/Enah/Dvl2/Sall1/Trim71	36
GO:0014888	striated muscle adaptation	7/673	35/12046	0.00280785	0.0644792	0.0566445	Mef2c/Cflar/Inpp5f/Gsn/Gata4/Smad3/Myh6	7
GO:0021587	cerebellum morphogenesis	7/673	35/12046	0.00280785	0.0644792	0.0566445	Ldb1/Sptbn2/Cacna1a/Trnp1/Cend1/Ophn1/Kndc1	7
GO:0042471	ear morphogenesis	11/673	75/12046	0.00284361	0.0649656	0.0570718	Fgfr1/Zeb1/Six4/Ttc39c/Chd7/Rest/Lrig3/Fzd3/Myo6/Dvl2/Sall1	11
GO:0010657	muscle cell apoptotic process	12/673	86/12046	0.00286255	0.0650647	0.0571588	Fbxo32/Igfbp3/Lifr/Pten/Rps6ka2/Erbb4/Cflar/Sirt5/Arrb2/Gata4/Pdcd4/Ptk2b	12
GO:0071417	cellular response to organonitrogen compound	33/673	356/12046	0.00292267	0.0660939	0.058063	Mef2c/Ehmt2/Zfp36l1/Cacna2d1/Prkci/Dnmt3a/Zeb1/Ankrd26/Cacna1a/Slc6a4/Gpld1/Selenon/Itpr2/Actn2/Pten/Nos1/Hrh1/Gabrb3/Apc/Prkcz/Rragd/Irf1/Mmp2/Rab13/Kat2b/Vwa2/Gper1/Usf1/Prkca/Appl2/Phip/Cebpb/Ogt	33
GO:0007178	transmembrane receptor protein serine/threonine kinase signaling pathway	24/673	234/12046	0.00294741	0.0663168	0.0582588	Ppm1l/Zeb1/Smurf1/Sfrp4/Flcn/Peg10/Nceh1/Gcnt2/Magi2/Jun/Ski/Scx/Tgfbr3/Arrb2/Gata4/Pdcd4/Ltbp1/Map3k1/Chst11/Grem2/Smad3/Appl2/Bmpr1b/Myh6	24
GO:0060538	skeletal muscle organ development	16/673	133/12046	0.00300968	0.0673774	0.0591906	Mef2c/Foxp1/Btg2/Selenon/Six4/Hdac5/Mbnl1/Cflar/Hlf/Met/Ski/Scx/Gata4/Arntl/Dmd/Rcan1	16
GO:0007605	sensory perception of sound	12/673	87/12046	0.00315644	0.0699599	0.0614592	Fgfr1/Tub/Adgrv1/Pgap1/Cacna1d/Gabrb3/Wdr1/Chd7/Rest/Slc12a2/Cdc14a/Myo6	12
GO:0048259	regulation of receptor-mediated endocytosis	12/673	87/12046	0.00315644	0.0699599	0.0614592	Hap1/Sfrp4/Plcg2/Magi2/Syne1/Ppp3r1/Arrb2/Pacsin1/Ophn1/Prkca/Gsg1l/Nedd4	12
GO:0021692	cerebellar Purkinje cell layer morphogenesis	4/673	12/12046	0.00333241	0.072774	0.0639314	Ldb1/Sptbn2/Cacna1a/Cend1	4
GO:0032793	positive regulation of CREB transcription factor activity	4/673	12/12046	0.00333241	0.072774	0.0639314	Reln/Cacna1d/Camk1d/Lrp8	4
GO:0060314	regulation of ryanodine-sensitive calcium-release channel activity	4/673	12/12046	0.00333241	0.072774	0.0639314	Selenon/Jph3/Gsto1/Dmd	4
GO:0048638	regulation of developmental growth	27/673	277/12046	0.00343524	0.0740938	0.0650909	Mef2c/Foxp1/Rasal1/Fgfr1/Tnfrsf12a/Ankrd26/Cpne5/Slc6a4/Smurf1/Ccnb1/Actr3/Six4/Sema4d/Sema5b/Shtn1/Lats1/Pten/Erbb4/Ptch1/Chd7/Apc/Tgfbr3/Gata4/Sema6b/Phlda2/Lats2/Myh6	27
GO:0006898	receptor-mediated endocytosis	19/673	172/12046	0.00344274	0.0740938	0.0650909	Hap1/Cd9/Sfrp4/Plcg2/Ldlrad3/Grk3/Magi2/Syne1/Inpp5f/Snx9/Ppp3r1/Arrb2/Pacsin1/Scarb2/Ophn1/Prkca/Gsg1l/Myo6/Nedd4	19
GO:0032409	regulation of transporter activity	19/673	172/12046	0.00344274	0.0740938	0.0650909	Reln/Mef2c/Hk1/Hap1/Cacna2d1/Abcc8/Cacna1a/Plcg2/Selenon/Actn2/Pten/Cacna1d/Jph3/Gsto1/Dmd/Prkca/Gsg1l/Ptk2b/Nedd4	19
GO:2000146	negative regulation of cell motility	21/673	198/12046	0.00353444	0.075599	0.0664132	Ptprj/Mef2c/Dusp3/Abcc8/Robo4/Patz1/Igfbp3/Flcn/D1Ertd622e/Hdac5/Pten/Magi2/Erbb4/Ndrg4/Tgfbr3/Miip/Hyal2/Lrch1/Ptprr/Ptprm/Stk24	21
GO:2000147	positive regulation of cell motility	37/673	417/12046	0.00354662	0.075599	0.0664132	Reln/Ptprj/Kitl/Fgfr1/Ret/Dock1/Hspb1/Gpld1/Actr3/Sema4d/Pik3cd/Sema5b/Shtn1/Gcnt2/Erbb4/Nedd9/Map4k4/Jun/Met/Cd274/Sash1/Apc/Foxf1/Camk1d/Mmp2/Amotl1/Sema6b/Gper1/Lpar1/Dock5/F3/Smad3/Ano6/Itga6/Prkca/Ptk2b/Lamb1	37
GO:0098660	inorganic ion transmembrane transport	34/673	375/12046	0.0036244	0.0768891	0.0675465	Hap1/Cacna2d1/Slc37a2/Slc12a4/Abcc8/Cacna1a/Mrs2/Plcg2/Selenon/Itpr2/Slc39a6/Kcnd3/Slc41a1/Actn2/Kcnab2/Pten/Cacna1d/Kcnk6/Nos1/Hrh1/Gabrb3/Chd7/Jph3/Gsto1/Slc12a2/Dmd/Gper1/Slc4a11/Kcng3/Panx1/Ano6/Ptk2b/Scn5a/Nedd4	34
GO:0042391	regulation of membrane potential	25/673	252/12046	0.0037941	0.0801077	0.070374	Reln/Mef2c/Foxp1/Cacna2d1/Cacna1a/Dgki/Gnaq/Kcnd3/Actn2/Shtn1/Pten/Ppp1r9a/Cacna1d/Kcnk6/Gabrb3/Jun/Wdr1/Syne1/Atxn1/Met/Prkcz/Grik3/Dmd/Ptk2b/Scn5a	25
GO:0003013	circulatory system process	28/673	293/12046	0.00385776	0.0808599	0.0710348	Ptprj/Npr1/Cacna2d1/Slc6a4/Corin/Kcnd3/Rps6ka2/Cacna1d/Kcnk6/Nos1/Hrh1/Chd7/Met/Mmp2/Tgfbr3/Gata4/Bdkrb2/Kat2b/Dmd/Erap1/Gper1/Dock5/Smad3/F11r/Ptprm/Prkca/Myh6/Scn5a	28
GO:0055017	cardiac muscle tissue growth	11/673	78/12046	0.00388261	0.0808599	0.0710348	Mef2c/Foxp1/Fgfr1/Ccnb1/Pten/Erbb4/Rxra/Apc/Tgfbr3/Gata4/Sorbs2	11
GO:0021988	olfactory lobe development	6/673	28/12046	0.00389287	0.0808599	0.0710348	Fgfr1/Erbb4/Chd7/Ski/Nr2e1/Sall1	6
GO:0021575	hindbrain morphogenesis	7/673	37/12046	0.00390233	0.0808599	0.0710348	Ldb1/Sptbn2/Cacna1a/Trnp1/Cend1/Ophn1/Kndc1	7
GO:0031099	regeneration	13/673	101/12046	0.0040044	0.0825908	0.0725554	Cd9/Selenon/Lifr/Pten/Erbb4/Cflar/Map4k4/Jun/Inpp5f/Mmp2/Gata4/Stk24/Cebpb	13
GO:0014032	neural crest cell development	9/673	57/12046	0.00405982	0.0830503	0.072959	Kitl/Ret/Zeb2/Sema4d/Klhl12/Sema5b/Erbb4/Nrp2/Sema6b	9
GO:0003299	muscle hypertrophy in response to stress	5/673	20/12046	0.00411989	0.0830503	0.072959	Mef2c/Inpp5f/Gata4/Smad3/Myh6	5
GO:0014887	cardiac muscle adaptation	5/673	20/12046	0.00411989	0.0830503	0.072959	Mef2c/Inpp5f/Gata4/Smad3/Myh6	5
GO:0014898	cardiac muscle hypertrophy in response to stress	5/673	20/12046	0.00411989	0.0830503	0.072959	Mef2c/Inpp5f/Gata4/Smad3/Myh6	5
GO:0060384	innervation	5/673	20/12046	0.00411989	0.0830503	0.072959	Ret/Gabrb3/Chd7/Nptx1/Col25a1	5
GO:0014902	myotube differentiation	11/673	79/12046	0.00428938	0.0860774	0.0756184	Cd9/Selenon/Six4/Hdac5/Cflar/Tanc1/Met/Ski/Dmd/Rcan1/Il4ra	11
GO:0070085	glycosylation	18/673	163/12046	0.00436	0.0871023	0.0765187	Tmtc3/Alg6/B3galt1/Galnt11/Gcnt2/Galnt10/C1galt1/St3gal5/Poglut1/Large2/Mgat4a/Gxylt1/Lfng/St6galnac3/Galnt3/Mgat3/Tmtc4/Ogt	18
GO:0055021	regulation of cardiac muscle tissue growth	9/673	58/12046	0.00457343	0.0899181	0.0789923	Mef2c/Foxp1/Fgfr1/Ccnb1/Pten/Erbb4/Apc/Tgfbr3/Gata4	9
GO:0040017	positive regulation of locomotion	38/673	438/12046	0.00458833	0.0899181	0.0789923	Reln/Ptprj/Kitl/Fgfr1/Ret/Stx3/Dock1/Hspb1/Gpld1/Actr3/Sema4d/Pik3cd/Sema5b/Shtn1/Gcnt2/Erbb4/Nedd9/Map4k4/Jun/Met/Cd274/Sash1/Apc/Foxf1/Camk1d/Mmp2/Amotl1/Sema6b/Gper1/Lpar1/Dock5/F3/Smad3/Ano6/Itga6/Prkca/Ptk2b/Lamb1	38
GO:0048705	skeletal system morphogenesis	18/673	164/12046	0.00465055	0.0899181	0.0789923	Mef2c/Zeb1/Impad1/Sfrp4/Thbs3/Six4/Frem1/Wdr60/Ski/Mmp2/Scx/Hyal2/Rflnb/Vwa2/Chst11/Smad3/Nab2/Bmpr1b	18
GO:0003012	muscle system process	25/673	256/12046	0.00465202	0.0899181	0.0789923	Obsl1/Mef2c/Foxp1/Synm/Cacna2d1/Fbxo32/Abcc8/Actn2/Cacna1d/Nos1/Cflar/Met/Inpp5f/Gsn/Gata4/Sorbs2/Bdkrb2/Dmd/Gper1/Dock5/Smad3/Myom1/Prkca/Myh6/Scn5a	25
GO:1902532	negative regulation of intracellular signal transduction	37/673	424/12046	0.00466004	0.0899181	0.0789923	Ptprj/Rasal1/Dusp3/Deptor/Ankrd26/Hspb1/Sfrp4/Arrdc3/Fbxw11/Tnfaip1/Flcn/Pten/Dyrk2/Camk2n1/Magi2/Ddit4/Otud3/Met/Inpp5f/Apc/Optn/Ptprd/G2e3/Irf1/Gsto1/Hyal2/Bdkrb2/Arntl/Noc2l/Dmd/Rcan1/Gper1/Lpar1/Ptprr/Sh3bp1/Kctd10/Prkca	37
GO:0030501	positive regulation of bone mineralization	6/673	29/12046	0.00468084	0.0899181	0.0789923	Mef2c/Adgrv1/Fam20c/Smad3/Ano6/Bmpr1b	6
GO:0031400	negative regulation of protein modification process	39/673	453/12046	0.00468119	0.0899181	0.0789923	Ptprj/Dusp3/Deptor/Ankrd26/Hspb1/Sfrp4/Gnaq/Ccnb1/Ncoa7/Igfbp3/Sema4d/Flcn/Lats1/Pten/Camk2n1/Mtf2/Ddit4/Nos1/Jun/Met/Inpp5f/Apc/Dbndd2/Prkcz/Irf1/Arrb2/Hyal2/Bdkrb2/Noc2l/Mllt6/Kat2b/Dmd/Gper1/Ctdsp1/Ptprr/Ppp2r5d/Prkca/Lats2/Ogt	39
GO:0050766	positive regulation of phagocytosis	8/673	48/12046	0.00471672	0.0899181	0.0789923	Ptprj/Mertk/Tub/Mex3b/Camk1d/Ano6/Rap1gap/Appl2	8
GO:0048738	cardiac muscle tissue development	19/673	177/12046	0.00471843	0.0899181	0.0789923	Obsl1/Mef2c/Foxp1/Fgfr1/Ccnb1/Actn2/Pten/Erbb4/Rxra/Chd7/Met/Apc/Neb/Tgfbr3/Arrb2/Gata4/Sorbs2/Myom1/Myh6	19
GO:0055006	cardiac cell development	11/673	80/12046	0.00472934	0.0899181	0.0789923	Obsl1/Foxp1/Actn2/Met/Neb/Tgfbr3/Gata4/Sorbs2/Pdcd4/Myom1/Myh6	11
GO:0007045	cell-substrate adherens junction assembly	10/673	69/12046	0.00474664	0.0899181	0.0789923	Ptprj/Dusp3/Ldb1/Actn2/Pten/Rcc2/Map4k4/Sdc4/Smad3/Ptk2b	10
GO:0048041	focal adhesion assembly	10/673	69/12046	0.00474664	0.0899181	0.0789923	Ptprj/Dusp3/Ldb1/Actn2/Pten/Rcc2/Map4k4/Sdc4/Smad3/Ptk2b	10
GO:0048839	inner ear development	15/673	127/12046	0.00476334	0.0899181	0.0789923	Fgfr1/Maf/Zeb1/Adgrv1/Six4/Ttc39c/Gabrb3/Chd7/Sdc4/Rest/Lrig3/Plppr4/Fzd3/Myo6/Dvl2	15
GO:0051896	regulation of protein kinase B signaling	14/673	115/12046	0.0047952	0.0901376	0.0791852	Ptprj/Ret/Flcn/Pten/Gcnt2/Magi2/Otud3/Inpp5f/Arrb2/Gata4/Hyal2/Gper1/Lin28a/F3	14
GO:0048514	blood vessel morphogenesis	38/673	440/12046	0.004945	0.0925629	0.0813158	Ptprj/Tcf4/Zfp36l1/Fgfr1/Tnfrsf12a/Abcc8/Hspb1/Gpld1/Robo4/Flcn/Hdac5/Pten/Vav2/Anpep/Rxra/Jun/Chd7/Sash1/Foxf1/Pik3cb/Nrp2/C1galt1/Ppp3r1/Mmp2/Amotl2/Tgfbr3/Nr2e1/Amotl1/Gata4/Erap1/Itgb8/F3/Cul7/Kctd10/Ptprm/Prkca/Ptk2b/Nedd4	38
GO:0043491	protein kinase B signaling	16/673	140/12046	0.00500779	0.0933461	0.0820038	Ptprj/Mertk/Zfp36l1/Ret/Flcn/Pten/Gcnt2/Magi2/Otud3/Inpp5f/Arrb2/Gata4/Hyal2/Gper1/Lin28a/F3	16
GO:0043524	negative regulation of neuron apoptotic process	15/673	128/12046	0.00512609	0.0940919	0.082659	Mef2c/Prkci/Btg2/Cacna1a/Six4/Nrbp2/Nos1/Gabrb3/Jun/Optn/Arrb2/Mt1/Nes/Cebpb/Ptk2b	15
GO:0021954	central nervous system neuron development	9/673	59/12046	0.00513622	0.0940919	0.082659	Fgfr1/Zeb2/Btg2/Gnaq/Pten/Tsku/Nrp2/Nr2e1/Prkca	9
GO:0061053	somite development	9/673	59/12046	0.00513622	0.0940919	0.082659	Zeb2/Six4/Ptch1/Foxf1/Scx/Rbbp6/Poglut1/Smad3/Lfng	9
GO:0061180	mammary gland epithelium development	9/673	59/12046	0.00513622	0.0940919	0.082659	Lats1/Erbb4/Ptch1/Foxf1/Slc12a2/Tfap2c/Etv5/Irf6/Cebpb	9
GO:0033135	regulation of peptidyl-serine phosphorylation	13/673	104/12046	0.0051534	0.0940919	0.082659	Ret/Lats1/Ddit4/Nos1/Met/Inpp5f/Sh2d3c/Arrb2/Bdkrb2/Dmd/Tnks1bp1/Phip/Ogt	13
GO:0030100	regulation of endocytosis	22/673	218/12046	0.00522507	0.095011	0.0834665	Ptprj/Hap1/Mertk/Tub/Mex3b/Sfrp4/Plcg2/Eef2k/Pten/Magi2/Syne1/Camk1d/Ppp3r1/Arrb2/Pacsin1/Ophn1/Ano6/Rap1gap/Prkca/Gsg1l/Appl2/Nedd4	22
GO:0098662	inorganic cation transmembrane transport	32/673	356/12046	0.00532584	0.0964497	0.0847304	Hap1/Cacna2d1/Slc12a4/Abcc8/Cacna1a/Mrs2/Plcg2/Selenon/Itpr2/Slc39a6/Kcnd3/Slc41a1/Actn2/Kcnab2/Pten/Cacna1d/Kcnk6/Nos1/Hrh1/Chd7/Jph3/Gsto1/Slc12a2/Dmd/Gper1/Slc4a11/Kcng3/Panx1/Ano6/Ptk2b/Scn5a/Nedd4	32
GO:0060402	calcium ion transport into cytosol	12/673	93/12046	0.00547227	0.0987002	0.0867074	Adcyap1r1/Hap1/Cacna2d1/Plcg2/Selenon/Itpr2/Chd7/Jph3/Gsto1/Dmd/Gper1/Ptk2b	12
GO:1902930	regulation of alcohol biosynthetic process	6/673	30/12046	0.00558014	0.10024	0.08806	Adcyap1r1/Sec14l2/Dkk3/Rest/Gper1/Ptk2b	6
GO:0010660	regulation of muscle cell apoptotic process	11/673	82/12046	0.00571626	0.101458	0.08913	Fbxo32/Igfbp3/Lifr/Pten/Erbb4/Cflar/Sirt5/Arrb2/Gata4/Pdcd4/Ptk2b	11
GO:0030038	contractile actin filament bundle assembly	11/673	82/12046	0.00571626	0.101458	0.08913	Tnfaip1/Ppfia1/Ppp1r9a/Met/Sdc4/Pdlim4/Kank2/Lpar1/Arhgef15/Smad3/Ptk2b	11
GO:0043149	stress fiber assembly	11/673	82/12046	0.00571626	0.101458	0.08913	Tnfaip1/Ppfia1/Ppp1r9a/Met/Sdc4/Pdlim4/Kank2/Lpar1/Arhgef15/Smad3/Ptk2b	11
GO:0035418	protein localization to synapse	9/673	60/12046	0.00575123	0.101673	0.0893194	Reln/Stx3/Hspb1/Magi2/Grip1/Tnik/Rab27b/Prkcz/Nptx1	9
GO:0001655	urogenital system development	24/673	247/12046	0.0058372	0.102381	0.0899407	Mef2c/Fgfr1/Ret/Six4/Flcn/Hdac5/Pten/Ptch1/Rxra/Cflar/Fras1/Ube3a/Apc/Foxf1/C1galt1/Mmp2/Cat/Kank2/Lin28a/Smad3/Zbtb16/Itga6/Sall1/Pygo1	24
GO:0030900	forebrain development	24/673	247/12046	0.0058372	0.102381	0.0899407	Reln/Hap1/Hsd3b1/Fgfr1/Zeb2/Btg2/Gnaq/Pgap1/Pten/Erbb4/Chd7/Tsku/Nrp2/Atrx/Ski/Ccdc141/Nr2e1/D16Ertd472e/Tfap2c/Ophn1/Ptchd1/Lrp8/Sall1/Lamb1	24
GO:0099173	postsynapse organization	17/673	155/12046	0.00589506	0.10299	0.090476	Reln/Sptbn2/Eef2k/Actr3/Pten/Ppp1r9a/Magi2/Tanc1/Ndrg1/Ube3a/Nrp2/Ptprd/Nptx1/Sorbs2/Ophn1/Etv5/Lrp8	17
GO:0071241	cellular response to inorganic substance	15/673	130/12046	0.00591872	0.103	0.0904844	Mef2c/Rasal1/Cpne5/Gpld1/Adgrv1/Slc41a1/Cflar/Jun/Atrx/Jund/Nptx1/Mt1/Gsn/Adcy10/Scn5a	15
GO:0010594	regulation of endothelial cell migration	14/673	118/12046	0.00603092	0.103995	0.0913585	Mef2c/Fgfr1/Hspb1/Gpld1/Patz1/Hdac5/Met/Sash1/Nr2e1/Amotl1/Sh3bp1/Ptprm/Prkca/Ptk2b	14
GO:0051272	positive regulation of cellular component movement	37/673	431/12046	0.00605717	0.103995	0.0913585	Reln/Ptprj/Kitl/Fgfr1/Ret/Dock1/Hspb1/Gpld1/Actr3/Sema4d/Pik3cd/Sema5b/Shtn1/Gcnt2/Erbb4/Nedd9/Map4k4/Jun/Met/Cd274/Sash1/Apc/Foxf1/Camk1d/Mmp2/Amotl1/Sema6b/Gper1/Lpar1/Dock5/F3/Smad3/Ano6/Itga6/Prkca/Ptk2b/Lamb1	37
GO:0014068	positive regulation of phosphatidylinositol 3-kinase signaling	8/673	50/12046	0.00608555	0.103995	0.0913585	Reln/Erbb2/Sema4d/Erbb4/Ube3a/Cat/Gper1/Plxnb1	8
GO:0035088	establishment or maintenance of apical/basal cell polarity	7/673	40/12046	0.00611386	0.103995	0.0913585	Lin7c/Prkci/Fat1/Wdr1/Foxf1/Ophn1/Sh3bp1	7
GO:0061245	establishment or maintenance of bipolar cell polarity	7/673	40/12046	0.00611386	0.103995	0.0913585	Lin7c/Prkci/Fat1/Wdr1/Foxf1/Ophn1/Sh3bp1	7
GO:0097107	postsynaptic density assembly	4/673	14/12046	0.00616264	0.103995	0.0913585	Reln/Pten/Ptprd/Nptx1	4
GO:0099623	regulation of cardiac muscle cell membrane repolarization	4/673	14/12046	0.00616264	0.103995	0.0913585	Cacna2d1/Cacna1d/Wdr1/Scn5a	4
GO:0099625	ventricular cardiac muscle cell membrane repolarization	4/673	14/12046	0.00616264	0.103995	0.0913585	Cacna2d1/Kcnd3/Wdr1/Scn5a	4
GO:0043010	camera-type eye development	21/673	208/12046	0.00624104	0.10492	0.0921716	Mertk/Maf/Tub/Zeb2/Zeb1/Tenm3/Fat1/Rxra/Jun/Chd7/Apc/Tsku/Ski/Nr2e1/Lpcat1/Crybg3/Map3k1/Arhgef15/Smad3/Ptprm/Bmpr1b	21
GO:0045736	negative regulation of cyclin-dependent protein serine/threonine kinase activity	5/673	22/12046	0.00637925	0.105955	0.093081	Lats1/Pten/Apc/Kat2b/Lats2	5
GO:2000178	negative regulation of neural precursor cell proliferation	5/673	22/12046	0.00637925	0.105955	0.093081	Btg2/Slc6a4/Cend1/Nr2e1/Appl2	5
GO:0032970	regulation of actin filament-based process	28/673	304/12046	0.00638056	0.105955	0.093081	Mef2c/Actr3/Ppfia1/Actn2/Lats1/Ppp1r9a/Nos1/Wdr1/Pam/Met/Snx9/Sdc4/Pdlim4/Neb/Gsn/Gata4/Kank2/Lpar1/Map3k1/Rhobtb3/Cdc42ep1/Arhgef15/Smad3/Sh3bp1/F11r/Ptk2b/Vill/Scn5a	28
GO:0048864	stem cell development	9/673	61/12046	0.00642154	0.105955	0.093081	Kitl/Ret/Zeb2/Sema4d/Klhl12/Sema5b/Erbb4/Nrp2/Sema6b	9
GO:0060291	long-term synaptic potentiation	9/673	61/12046	0.00642154	0.105955	0.093081	Reln/Stx3/Pten/Ppp1r9a/Nos1/Mme/Prkcz/Nr2e1/Ptk2b	9
GO:0003002	regionalization	22/673	223/12046	0.00680152	0.111811	0.0982251	Reln/Mef2c/Ldb1/Fgfr1/Zeb2/Btg2/Pgap1/Mtf2/Ptch1/Apc/Foxf1/Pbx2/Nrp2/Ski/Gata4/Poglut1/Grem2/Smad3/Lfng/Zbtb16/Dvl2/Bmpr1b	22
GO:1905330	regulation of morphogenesis of an epithelium	11/673	84/12046	0.00685857	0.112334	0.0986848	Fgfr1/Six4/Ntn4/Pten/Rxra/Met/Plekha4/Fzd3/Etv5/Dvl2/Sall1	11
GO:0023061	signal release	29/673	320/12046	0.00694635	0.113164	0.0994141	Mef2c/Lin7c/Fgfr1/Sptbn2/Stx3/Abcc8/Cacna1a/Gpld1/Dgki/Ildr2/Igfbp3/Ppp1r9a/Cacna1d/Nos1/Map4k4/Chd7/Klf7/Apba2/Pde4c/Rest/Syn2/Piwil4/Stx2/Arntl/Gper1/Prkca/Myo6/Cadps/Slc6a9	29
GO:0007269	neurotransmitter secretion	14/673	120/12046	0.00698787	0.113164	0.0994141	Mef2c/Lin7c/Sptbn2/Stx3/Cacna1a/Dgki/Ppp1r9a/Apba2/Syn2/Stx2/Prkca/Myo6/Cadps/Slc6a9	14
GO:0099643	signal release from synapse	14/673	120/12046	0.00698787	0.113164	0.0994141	Mef2c/Lin7c/Sptbn2/Stx3/Cacna1a/Dgki/Ppp1r9a/Apba2/Syn2/Stx2/Prkca/Myo6/Cadps/Slc6a9	14
GO:0048863	stem cell differentiation	16/673	145/12046	0.00701086	0.113164	0.0994141	Mef2c/Kitl/Ret/Zeb2/Sema4d/Klhl12/Sema5b/Mtf2/Erbb4/Nrp2/Rest/Gata4/Sema6b/Lin28a/Prickle1/Eif2ak2	16
GO:0014031	mesenchymal cell development	9/673	62/12046	0.00715028	0.114998	0.101025	Kitl/Ret/Zeb2/Sema4d/Klhl12/Sema5b/Erbb4/Nrp2/Sema6b	9
GO:0043269	regulation of ion transport	36/673	422/12046	0.0074104	0.118753	0.104324	Reln/Mef2c/Adcyap1r1/Hk1/Hap1/Fgfr1/Cacna2d1/Abcc8/Cacna1a/Slc6a4/Sfrp4/Plcg2/Selenon/Gnaq/Kcnd3/Actn2/Kcnab2/Pten/Cacna1d/Nos1/Wdr1/Chd7/Jph3/Gsto1/Arrb2/Mllt6/Dmd/Gper1/Kcng3/Ano6/Prkca/Gsg1l/Cebpb/Ptk2b/Scn5a/Nedd4	36
GO:0030856	regulation of epithelial cell differentiation	12/673	97/12046	0.00765232	0.119956	0.10538	Foxp1/Zfp36l1/Zeb2/Zeb1/Sfrp4/Ptch1/Apc/Klf7/Arntl/Cul7/Cebpb/Sall1	12
GO:0010324	membrane invagination	8/673	52/12046	0.00773667	0.119956	0.10538	Smurf1/Snx18/Snx9/Gsn/Sh3bp1/Ano6/Appl2/Aurkb	8
GO:0035914	skeletal muscle cell differentiation	8/673	52/12046	0.00773667	0.119956	0.10538	Mef2c/Btg2/Selenon/Six4/Hlf/Scx/Gata4/Arntl	8
GO:0051893	regulation of focal adhesion assembly	8/673	52/12046	0.00773667	0.119956	0.10538	Ptprj/Dusp3/Ldb1/Pten/Rcc2/Map4k4/Sdc4/Smad3	8
GO:0090109	regulation of cell-substrate junction assembly	8/673	52/12046	0.00773667	0.119956	0.10538	Ptprj/Dusp3/Ldb1/Pten/Rcc2/Map4k4/Sdc4/Smad3	8
GO:2001238	positive regulation of extrinsic apoptotic signaling pathway	8/673	52/12046	0.00773667	0.119956	0.10538	Ret/Tnfrsf12a/Pten/Hyal2/Gper1/Ppp2r1b/Bmpr1b/Pea15a	8
GO:0060251	regulation of glial cell proliferation	6/673	32/12046	0.00774718	0.119956	0.10538	Prkci/Abcc8/Atxn1/Ski/Ascl2/Etv5	6
GO:0021517	ventral spinal cord development	5/673	23/12046	0.00778358	0.119956	0.10538	Reln/Foxp1/Cacna1a/Ptch1/Lrp8	5
GO:0099068	postsynapse assembly	5/673	23/12046	0.00778358	0.119956	0.10538	Reln/Pten/Magi2/Ptprd/Nptx1	5
GO:0043410	positive regulation of MAPK cascade	30/673	337/12046	0.0078129	0.119956	0.10538	Ptprj/Kitl/Fgfr1/Ret/Zeb2/Map3k21/Erbb2/Igfbp3/Pten/Gcnt2/Peli2/Erbb4/Cflar/Tnik/Map4k4/Jun/Met/Sash1/Samd5/Ndrg4/Prkcz/Arrb2/Gata4/Gper1/Lpar1/Map3k1/Eif2ak2/Prkca/Dvl2/Ptk2b	30
GO:0055024	regulation of cardiac muscle tissue development	10/673	74/12046	0.00781735	0.119956	0.10538	Mef2c/Foxp1/Fgfr1/Ccnb1/Pten/Erbb4/Apc/Tgfbr3/Arrb2/Gata4	10
GO:0006672	ceramide metabolic process	9/673	63/12046	0.00794063	0.119956	0.10538	B3galt1/Ormdl3/Ugcg/Samd8/Fam57b/Itgb8/Sgms2/St6galnac3/Cerk	9
GO:0043266	regulation of potassium ion transport	9/673	63/12046	0.00794063	0.119956	0.10538	Abcc8/Gnaq/Actn2/Kcnab2/Pten/Cacna1d/Nos1/Ano6/Ptk2b	9
GO:1904035	regulation of epithelial cell apoptotic process	9/673	63/12046	0.00794063	0.119956	0.10538	Zfp36l1/Prkci/Sfrp4/Cflar/Arrb2/Gsn/Pdcd4/Gper1/Ano6	9
GO:0046513	ceramide biosynthetic process	7/673	42/12046	0.00803498	0.119956	0.10538	B3galt1/Ormdl3/Ugcg/Samd8/Fam57b/Sgms2/St6galnac3	7
GO:0010801	negative regulation of peptidyl-threonine phosphorylation	4/673	15/12046	0.00803743	0.119956	0.10538	Ddit4/Met/Ppp2r5d/Ogt	4
GO:0043567	regulation of insulin-like growth factor receptor signaling pathway	4/673	15/12046	0.00803743	0.119956	0.10538	Atxn7/Igfbp3/Atxn1/Phip	4
GO:0051602	response to electrical stimulus	4/673	15/12046	0.00803743	0.119956	0.10538	Fbxo32/Pten/Rest/Myo6	4
GO:1902476	chloride transmembrane transport	4/673	15/12046	0.00803743	0.119956	0.10538	Slc12a4/Gabrb3/Slc12a2/Ano6	4
GO:1902884	positive regulation of response to oxidative stress	4/673	15/12046	0.00803743	0.119956	0.10538	Foxp1/Selenon/Rest/Ralbp1	4
GO:0006836	neurotransmitter transport	18/673	173/12046	0.0080509	0.119956	0.10538	Mef2c/Lin7c/Sptbn2/Stx3/Cacna1a/Slc6a4/Dgki/Slc6a6/Ppp1r9a/Sv2c/Nos1/Apba2/Syn2/Stx2/Prkca/Myo6/Cadps/Slc6a9	18
GO:1904064	positive regulation of cation transmembrane transport	12/673	98/12046	0.00829145	0.123128	0.108167	Reln/Hap1/Cacna2d1/Abcc8/Plcg2/Actn2/Cacna1d/Nos1/Gsto1/Dmd/Gper1/Ano6	12
GO:0019932	second-messenger-mediated signaling	22/673	227/12046	0.00832676	0.123242	0.108267	Ptprj/Adcyap1r1/Hap1/Npr1/Selenon/Arrdc3/Nr5a2/Gnaq/Dyrk2/Ppp1r9a/Cacna1d/Nos1/Jph3/Ppp3r1/Gsto1/Mt1/Dmd/Rcan1/Gper1/Lpar1/Camkk2/Ptk2b	22
GO:0043583	ear development	16/673	148/12046	0.0084932	0.125289	0.110065	Fgfr1/Maf/Zeb1/Adgrv1/Six4/Ttc39c/Gabrb3/Chd7/Sdc4/Rest/Lrig3/Plppr4/Fzd3/Myo6/Dvl2/Sall1	16
GO:0051209	release of sequestered calcium ion into cytosol	10/673	75/12046	0.00858254	0.125529	0.110276	Hap1/Plcg2/Selenon/Itpr2/Chd7/Jph3/Gsto1/Dmd/Gper1/Ptk2b	10
GO:2000177	regulation of neural precursor cell proliferation	10/673	75/12046	0.00858254	0.125529	0.110276	Btg2/Slc6a4/Hdac5/Cend1/Optn/Nr2e1/Fzd3/Appl2/Sall1/Trim71	10
GO:0032956	regulation of actin cytoskeleton organization	25/673	269/12046	0.00863153	0.125529	0.110276	Mef2c/Actr3/Ppfia1/Actn2/Lats1/Ppp1r9a/Wdr1/Pam/Met/Snx9/Sdc4/Pdlim4/Neb/Gsn/Kank2/Lpar1/Map3k1/Rhobtb3/Cdc42ep1/Arhgef15/Smad3/Sh3bp1/F11r/Ptk2b/Vill	25
GO:0006813	potassium ion transport	14/673	123/12046	0.0086462	0.125529	0.110276	Slc12a4/Abcc8/Gnaq/Kcnd3/Actn2/Kcnab2/Pten/Cacna1d/Kcnk6/Nos1/Slc12a2/Kcng3/Ano6/Ptk2b	14
GO:0051279	regulation of release of sequestered calcium ion into cytosol	8/673	53/12046	0.00867855	0.125529	0.110276	Hap1/Selenon/Chd7/Jph3/Gsto1/Dmd/Gper1/Ptk2b	8
GO:0071277	cellular response to calcium ion	8/673	53/12046	0.00867855	0.125529	0.110276	Mef2c/Rasal1/Cpne5/Gpld1/Adgrv1/Jun/Jund/Scn5a	8
GO:0070371	ERK1 and ERK2 cascade	20/673	201/12046	0.00875703	0.126254	0.110913	Dusp3/Zfp36l1/Ankrd26/Erbb2/Flcn/Pten/Camk2n1/Gcnt2/Erbb4/Cflar/Jun/Ndrg4/Prkcz/Arrb2/Gata4/Dmd/Gper1/Ptprr/Prkca/Ptk2b	20
GO:0033993	response to lipid	39/673	471/12046	0.00880736	0.12657	0.111191	Mef2c/Foxp1/Hsd3b1/Kdm5d/Zfp36l1/Fbxo32/Ret/Gpld1/Plcg2/Lats1/Ddit4/Ptch1/Rxra/Nos1/Cflar/Jun/Arid5a/Cd274/Sash1/Ube3a/Pappa/Jund/Mmp2/Mapkapk3/Tgfbr3/Rest/Arrb2/Gata4/Arntl/Kank2/Pdcd4/Gper1/Lpar1/Eif2ak2/Prkca/Cebpb/Ptk2b/Gbp2/Ogt	39
GO:0007179	transforming growth factor beta receptor signaling pathway	15/673	136/12046	0.00890441	0.127338	0.111865	Zeb1/Smurf1/Flcn/Peg10/Gcnt2/Jun/Ski/Tgfbr3/Arrb2/Ltbp1/Map3k1/Chst11/Smad3/Appl2/Bmpr1b	15
GO:0070372	regulation of ERK1 and ERK2 cascade	19/673	188/12046	0.00891793	0.127338	0.111865	Dusp3/Ankrd26/Erbb2/Flcn/Pten/Camk2n1/Gcnt2/Erbb4/Cflar/Jun/Ndrg4/Prkcz/Arrb2/Gata4/Dmd/Gper1/Ptprr/Prkca/Ptk2b	19
GO:0045197	establishment or maintenance of epithelial cell apical/basal polarity	6/673	33/12046	0.009032	0.127738	0.112217	Lin7c/Fat1/Wdr1/Foxf1/Ophn1/Sh3bp1	6
GO:0046676	negative regulation of insulin secretion	6/673	33/12046	0.009032	0.127738	0.112217	Abcc8/Nos1/Map4k4/Klf7/Pde4c/Rest	6
GO:0055023	positive regulation of cardiac muscle tissue growth	6/673	33/12046	0.009032	0.127738	0.112217	Mef2c/Fgfr1/Ccnb1/Erbb4/Tgfbr3/Gata4	6
GO:0010761	fibroblast migration	7/673	43/12046	0.00914695	0.127742	0.11222	Fgfr1/Actr3/D1Ertd622e/Rcc2/Sdc4/Hyal2/Appl2	7
GO:0046834	lipid phosphorylation	7/673	43/12046	0.00914695	0.127742	0.11222	Dgka/Impad1/Dgki/Pik3cd/Ttc7b/Pik3cb/Dgkh	7
GO:0055025	positive regulation of cardiac muscle tissue development	7/673	43/12046	0.00914695	0.127742	0.11222	Mef2c/Fgfr1/Ccnb1/Erbb4/Tgfbr3/Arrb2/Gata4	7
GO:2001259	positive regulation of cation channel activity	7/673	43/12046	0.00914695	0.127742	0.11222	Reln/Hap1/Cacna2d1/Abcc8/Plcg2/Actn2/Gsto1	7
GO:0110053	regulation of actin filament organization	20/673	202/12046	0.00922849	0.128478	0.112867	Actr3/Ppfia1/Actn2/Lats1/Ppp1r9a/Wdr1/Met/Snx9/Sdc4/Pdlim4/Gsn/Kank2/Lpar1/Map3k1/Cdc42ep1/Arhgef15/Smad3/Sh3bp1/Ptk2b/Vill	20
GO:0007169	transmembrane receptor protein tyrosine kinase signaling pathway	35/673	414/12046	0.0093817	0.1291	0.113414	Ptprj/Dusp3/Hap1/Atxn7/Tcf4/Mertk/Fgfr1/Ret/Ankrd26/Hspb1/Gpld1/Erbb2/Igfbp3/Pten/Fam20c/Ddit4/Erbb4/Atxn1/Met/Apc/Nrp2/Ndrg4/Prkcz/Btc/Vwa2/Gper1/F3/Ptprr/Ppp2r5d/Prkca/Phip/Ptk2b/Trim71/Ogt/Nedd4	35
GO:0060627	regulation of vesicle-mediated transport	35/673	414/12046	0.0093817	0.1291	0.113414	Ptprj/Hap1/Mertk/Tub/Cacna1a/Mex3b/Dgki/Sfrp4/Plcg2/Eef2k/Actn2/Pten/Magi2/Syne1/Inpp5f/Foxf1/Rab27b/Sdc4/Camk1d/Ppp3r1/Ndrg4/Apba2/Rest/Arrb2/Pacsin1/Ophn1/Il4ra/Ano6/Rap1gap/Prkca/Gsg1l/Myo6/Appl2/Cadps/Nedd4	35
GO:0033032	regulation of myeloid cell apoptotic process	5/673	24/12046	0.00938911	0.1291	0.113414	Mef2c/Kitl/Pik3cd/Pten/Pik3cb	5
GO:0043267	negative regulation of potassium ion transport	5/673	24/12046	0.00938911	0.1291	0.113414	Gnaq/Actn2/Pten/Nos1/Ptk2b	5
GO:0046578	regulation of Ras protein signal transduction	18/673	176/12046	0.00955136	0.130927	0.115018	Rasal1/Kitl/Arhgef18/Dgki/Net1/Erbb2/Tnfaip1/Fgd5/Flcn/Vav2/Map4k4/Met/Kank2/Lpar1/Ophn1/Arhgef15/Kctd10/Ogt	18
GO:0010770	positive regulation of cell morphogenesis involved in differentiation	16/673	150/12046	0.00961326	0.13097	0.115056	Reln/Zeb2/Tnfrsf12a/Dock1/Net1/Eef2k/Actr3/Sema4d/Shtn1/Nedd9/Met/Ptprd/Dock5/Cul7/Lrp8/Plxnb1	16
GO:0043542	endothelial cell migration	16/673	150/12046	0.00961326	0.13097	0.115056	Mef2c/Fgfr1/Hspb1/Gpld1/Patz1/Hdac5/Pten/Met/Sash1/Nr2e1/Amotl1/Rab13/Sh3bp1/Ptprm/Prkca/Ptk2b	16
GO:0030534	adult behavior	12/673	100/12046	0.00969434	0.131205	0.115263	Ehmt2/Sptbn2/Cacna1a/Pten/Nos1/Cend1/Chd7/Atxn1/Met/Inpp5f/Arrb2/Rnf180	12
GO:0030500	regulation of bone mineralization	8/673	54/12046	0.00970358	0.131205	0.115263	Mef2c/Adgrv1/Fam20c/Rflnb/Smad3/Ano6/Bmpr1b/Ptk2b	8
GO:0070167	regulation of biomineral tissue development	9/673	65/12046	0.00971892	0.131205	0.115263	Mef2c/Adgrv1/Fam20c/Rflnb/Smad3/Ano6/Cebpb/Bmpr1b/Ptk2b	9
GO:0030098	lymphocyte differentiation	23/673	244/12046	0.00976506	0.13143	0.11546	Ptprj/Foxp1/Mertk/Zfp36l1/Zeb1/Plcg2/Irf2bp2/Patz1/Erbb2/Hdac5/Tox/Dock11/Chd7/Apc/Prkcz/Cebpg/Irf1/Satb1/Cbfb/Il4ra/Lfng/Zbtb16/Ptk2b	23
GO:0045807	positive regulation of endocytosis	14/673	125/12046	0.00991439	0.133038	0.116873	Ptprj/Mertk/Tub/Mex3b/Sfrp4/Plcg2/Eef2k/Magi2/Syne1/Camk1d/Arrb2/Ano6/Rap1gap/Appl2	14
GO:0051961	negative regulation of nervous system development	23/673	245/12046	0.0102297	0.135912	0.119398	Abcc8/Slc6a4/Actr3/Sema4d/Sema5b/Pten/Erbb4/Cend1/Map4k4/Inpp5f/Ube3a/Ski/Nr2e1/Rest/Sema6b/Ascl2/Lpar1/Lin28a/Ctdsp1/Arhgef15/Rap1gap/Appl2/Prtg	23
GO:0002313	mature B cell differentiation involved in immune response	4/673	16/12046	0.0102506	0.135912	0.119398	Plcg2/Dock11/Lfng/Ptk2b	4
GO:0055083	monovalent inorganic anion homeostasis	4/673	16/12046	0.0102506	0.135912	0.119398	Slc12a4/Cacna1a/Sfrp4/Slc12a2	4
GO:1904706	negative regulation of vascular smooth muscle cell proliferation	4/673	16/12046	0.0102506	0.135912	0.119398	Mef2c/Pten/Pdcd4/Gper1	4
GO:0051283	negative regulation of sequestering of calcium ion	10/673	77/12046	0.010284	0.135951	0.119432	Hap1/Plcg2/Selenon/Itpr2/Chd7/Jph3/Gsto1/Dmd/Gper1/Ptk2b	10
GO:0051057	positive regulation of small GTPase mediated signal transduction	7/673	44/12046	0.0103675	0.136246	0.119691	Reln/Kitl/Adcyap1r1/Dgki/Erbb2/Map4k4/Lpar1	7
GO:0051965	positive regulation of synapse assembly	7/673	44/12046	0.0103675	0.136246	0.119691	Lingo2/Eef2k/Actr3/Sema4d/Ptprd/Prkca/Tpbg	7
GO:0035023	regulation of Rho protein signal transduction	12/673	101/12046	0.0104615	0.137077	0.120421	Arhgef18/Net1/Tnfaip1/Fgd5/Flcn/Vav2/Met/Kank2/Lpar1/Ophn1/Arhgef15/Kctd10	12
GO:2001236	regulation of extrinsic apoptotic signaling pathway	14/673	126/12046	0.010601	0.138497	0.121668	Fgfr1/Ret/Tnfrsf12a/Deptor/Tmbim1/Pten/Cflar/Hyal2/Gper1/Ppp2r1b/Itga6/Phip/Bmpr1b/Pea15a	14
GO:0007422	peripheral nervous system development	8/673	55/12046	0.010816	0.140481	0.123412	Erbb2/Ndrg1/Prx/Aldh3a2/Ski/Ppp3r1/Dmd/Nab2	8
GO:1901019	regulation of calcium ion transmembrane transporter activity	8/673	55/12046	0.010816	0.140481	0.123412	Hap1/Cacna2d1/Cacna1a/Plcg2/Selenon/Jph3/Gsto1/Dmd	8
GO:0045860	positive regulation of protein kinase activity	29/673	331/12046	0.0108601	0.140644	0.123555	Reln/Kitl/Fgfr1/Ret/Zeb2/Map3k21/Erbb2/Map3k2/Ppp1r9a/Nedd9/Tnik/Map4k4/Met/Sash1/Snx9/Samd5/Sdc4/Prkcz/Arrb2/Nek6/Lpar1/Map3k1/Camkk2/Eif2ak2/Lrp8/Stk24/Dvl2/Nab2/Ptk2b	29
GO:0033028	myeloid cell apoptotic process	5/673	25/12046	0.0112087	0.143104	0.125715	Mef2c/Kitl/Pik3cd/Pten/Pik3cb	5
GO:0002065	columnar/cuboidal epithelial cell differentiation	10/673	78/12046	0.0112254	0.143104	0.125715	Foxp1/Fgfr1/Fam20c/Rxra/C1galt1/Rest/Gata4/Arntl/Myo6/Cebpb	10
GO:0034333	adherens junction assembly	10/673	78/12046	0.0112254	0.143104	0.125715	Ptprj/Dusp3/Ldb1/Actn2/Pten/Rcc2/Map4k4/Sdc4/Smad3/Ptk2b	10
GO:0051282	regulation of sequestering of calcium ion	10/673	78/12046	0.0112254	0.143104	0.125715	Hap1/Plcg2/Selenon/Itpr2/Chd7/Jph3/Gsto1/Dmd/Gper1/Ptk2b	10
GO:0050954	sensory perception of mechanical stimulus	12/673	102/12046	0.0112748	0.143104	0.125715	Fgfr1/Tub/Adgrv1/Pgap1/Cacna1d/Gabrb3/Wdr1/Chd7/Rest/Slc12a2/Cdc14a/Myo6	12
GO:0099175	regulation of postsynapse organization	12/673	102/12046	0.0112748	0.143104	0.125715	Reln/Eef2k/Actr3/Pten/Ppp1r9a/Tanc1/Ube3a/Nrp2/Ptprd/Nptx1/Sorbs2/Lrp8	12
GO:1903169	regulation of calcium ion transmembrane transport	12/673	102/12046	0.0112748	0.143104	0.125715	Hap1/Cacna2d1/Cacna1a/Plcg2/Selenon/Cacna1d/Chd7/Jph3/Gsto1/Dmd/Gper1/Ptk2b	12
GO:0019722	calcium-mediated signaling	14/673	127/12046	0.0113242	0.143322	0.125907	Ptprj/Hap1/Selenon/Nr5a2/Dyrk2/Ppp1r9a/Cacna1d/Jph3/Ppp3r1/Gsto1/Dmd/Rcan1/Camkk2/Ptk2b	14
GO:0050921	positive regulation of chemotaxis	11/673	90/12046	0.0113773	0.143586	0.126139	Ptprj/Fgfr1/Stx3/Hspb1/Met/Camk1d/Lpar1/Smad3/Ano6/Prkca/Ptk2b	11
GO:0021537	telencephalon development	17/673	166/12046	0.0114301	0.143845	0.126366	Reln/Hsd3b1/Fgfr1/Zeb2/Btg2/Pten/Erbb4/Chd7/Tsku/Nrp2/Ski/Ccdc141/Nr2e1/Tfap2c/Lrp8/Sall1/Lamb1	17
GO:0021695	cerebellar cortex development	7/673	45/12046	0.0117024	0.146444	0.12865	Ldb1/Sptbn2/Cacna1a/Trnp1/Cend1/Ophn1/Kndc1	7
GO:0099024	plasma membrane invagination	7/673	45/12046	0.0117024	0.146444	0.12865	Snx18/Snx9/Gsn/Sh3bp1/Ano6/Appl2/Aurkb	7
GO:0010522	regulation of calcium ion transport into cytosol	9/673	67/12046	0.0117821	0.147029	0.129164	Adcyap1r1/Hap1/Selenon/Chd7/Jph3/Gsto1/Dmd/Gper1/Ptk2b	9
GO:0021879	forebrain neuron differentiation	6/673	35/12046	0.0120458	0.149482	0.131319	Fgfr1/Gnaq/Erbb4/Nrp2/Tfap2c/Sall1	6
GO:0060421	positive regulation of heart growth	6/673	35/12046	0.0120458	0.149482	0.131319	Mef2c/Fgfr1/Ccnb1/Erbb4/Tgfbr3/Gata4	6
GO:0009913	epidermal cell differentiation	12/673	103/12046	0.012136	0.149691	0.131502	Zfp36l1/Fgfr1/Sfrp4/Ugcg/Lats1/Ptch1/Klf7/Rest/Tfap2c/Irf6/Myo6/Lats2	12
GO:0001525	angiogenesis	31/673	363/12046	0.0122137	0.149691	0.131502	Tcf4/Fgfr1/Tnfrsf12a/Abcc8/Hspb1/Gpld1/Robo4/Flcn/Hdac5/Pten/Vav2/Anpep/Rxra/Jun/Sash1/Pik3cb/Nrp2/C1galt1/Ppp3r1/Mmp2/Amotl2/Nr2e1/Amotl1/Gata4/Erap1/Itgb8/F3/Kctd10/Ptprm/Prkca/Ptk2b	31
GO:0007009	plasma membrane organization	10/673	79/12046	0.0122306	0.149691	0.131502	Ugcg/Pten/Ndrg1/Snx9/Prx/Gsn/Stx2/Pacsin1/Ano4/Ano6	10
GO:0051208	sequestering of calcium ion	10/673	79/12046	0.0122306	0.149691	0.131502	Hap1/Plcg2/Selenon/Itpr2/Chd7/Jph3/Gsto1/Dmd/Gper1/Ptk2b	10
GO:0110020	regulation of actomyosin structure organization	10/673	79/12046	0.0122306	0.149691	0.131502	Mef2c/Ppfia1/Ppp1r9a/Met/Sdc4/Pdlim4/Kank2/Lpar1/Arhgef15/Smad3	10
GO:0010721	negative regulation of cell development	24/673	263/12046	0.0122755	0.149829	0.131623	Foxp1/Abcc8/Slc6a4/Actr3/Sema4d/Sema5b/Pten/Rcc2/Erbb4/Map4k4/Inpp5f/Ube3a/Ski/Nr2e1/Rest/Sema6b/Ascl2/Rflnb/Lpar1/Lin28a/Ctdsp1/Rap1gap/Appl2/Prtg	24
GO:0008544	epidermis development	18/673	181/12046	0.0125419	0.152662	0.134112	Ldb1/Zfp36l1/Fgfr1/Sfrp4/Ugcg/Lats1/Ptch1/Apc/Klf7/Aldh3a2/Rest/Satb1/Tfap2c/Fzd3/Irf6/Myo6/Nab2/Lats2	18
GO:0010959	regulation of metal ion transport	24/673	264/12046	0.0128173	0.153566	0.134907	Adcyap1r1/Hap1/Cacna2d1/Abcc8/Cacna1a/Plcg2/Selenon/Gnaq/Actn2/Kcnab2/Pten/Cacna1d/Nos1/Chd7/Jph3/Gsto1/Arrb2/Mllt6/Dmd/Gper1/Ano6/Ptk2b/Scn5a/Nedd4	24
GO:0010863	positive regulation of phospholipase C activity	4/673	17/12046	0.012823	0.153566	0.134907	Adcyap1r1/Fgfr1/Gnaq/Lpar1	4
GO:0032897	negative regulation of viral transcription	4/673	17/12046	0.012823	0.153566	0.134907	Jun/Trim13/Rest/Mid2	4
GO:0035089	establishment of apical/basal cell polarity	4/673	17/12046	0.012823	0.153566	0.134907	Prkci/Foxf1/Ophn1/Sh3bp1	4
GO:0072111	cell proliferation involved in kidney development	4/673	17/12046	0.012823	0.153566	0.134907	Flcn/Ptch1/Cflar/Lin28a	4
GO:2000353	positive regulation of endothelial cell apoptotic process	4/673	17/12046	0.012823	0.153566	0.134907	Prkci/Pdcd4/Gper1/Ano6	4
GO:0055007	cardiac muscle cell differentiation	12/673	104/12046	0.0130468	0.15541	0.136527	Obsl1/Mef2c/Foxp1/Actn2/Rxra/Met/Neb/Arrb2/Gata4/Sorbs2/Myom1/Myh6	12
GO:0060401	cytosolic calcium ion transport	12/673	104/12046	0.0130468	0.15541	0.136527	Adcyap1r1/Hap1/Cacna2d1/Plcg2/Selenon/Itpr2/Chd7/Jph3/Gsto1/Dmd/Gper1/Ptk2b	12
GO:0021795	cerebral cortex cell migration	7/673	46/12046	0.0131572	0.155891	0.136949	Reln/Fgfr1/Nrp2/Ccdc141/Nr2e1/Lrp8/Lamb1	7
GO:0097755	positive regulation of blood vessel diameter	7/673	46/12046	0.0131572	0.155891	0.136949	Nos1/Mmp2/Bdkrb2/Kat2b/Gper1/Dock5/Ptprm	7
GO:0021545	cranial nerve development	5/673	26/12046	0.0132545	0.156154	0.13718	Six4/Chd7/Nrp2/Dmd/Sall1	5
GO:0071709	membrane assembly	5/673	26/12046	0.0132545	0.156154	0.13718	Ugcg/Pten/Magi2/Ptprd/Stx2	5
GO:0014065	phosphatidylinositol 3-kinase signaling	11/673	92/12046	0.0133023	0.156154	0.13718	Reln/Zfp36l1/Erbb2/Sema4d/Pik3cd/Erbb4/Ube3a/Pik3cb/Cat/Gper1/Plxnb1	11
GO:0031960	response to corticosteroid	8/673	57/12046	0.0133195	0.156154	0.13718	Hsd3b1/Zfp36l1/Fbxo32/Ddit4/Rxra/Pappa/Rest/Gper1	8
GO:0001654	eye development	22/673	237/12046	0.0133805	0.156457	0.137447	Mertk/Maf/Prkci/Tub/Zeb2/Zeb1/Tenm3/Fat1/Rxra/Jun/Chd7/Apc/Tsku/Ski/Nr2e1/Lpcat1/Crybg3/Map3k1/Arhgef15/Smad3/Ptprm/Bmpr1b	22
GO:0051347	positive regulation of transferase activity	35/673	425/12046	0.0136724	0.159451	0.140077	Reln/Kitl/Fgfr1/Ret/Zeb2/Map3k21/Arrdc3/Topors/Erbb2/Pten/Map3k2/Ppp1r9a/Vav2/Nedd9/Tnik/Map4k4/Met/Pot1a/Sash1/Snx9/Samd5/Sdc4/Prkcz/Arrb2/Nek6/Lpar1/Map3k1/Camkk2/Eif2ak2/Lrp8/Stk24/Aurkb/Dvl2/Nab2/Ptk2b	35
GO:0051055	negative regulation of lipid biosynthetic process	6/673	36/12046	0.0137908	0.160413	0.140921	Ormdl3/Hrh1/Dkk3/Rest/Lpcat1/Gper1	6
GO:0050764	regulation of phagocytosis	9/673	69/12046	0.0141558	0.163532	0.143661	Ptprj/Mertk/Tub/Mex3b/Pten/Camk1d/Ano6/Rap1gap/Appl2	9
GO:2000106	regulation of leukocyte apoptotic process	9/673	69/12046	0.0141558	0.163532	0.143661	Mef2c/Kitl/Mertk/Pik3cd/Pten/Cd274/Pik3cb/Noc2l/Aurkb	9
GO:0090596	sensory organ morphogenesis	17/673	170/12046	0.0142452	0.163532	0.143661	Fgfr1/Prkci/Zeb1/Six4/Tenm3/Fat1/Ttc39c/Chd7/Tsku/Ski/Rest/Lrig3/Fzd3/Ptprm/Myo6/Dvl2/Sall1	17
GO:0032535	regulation of cellular component size	26/673	295/12046	0.0142929	0.163532	0.143661	Hp1bp3/Ret/Tnfrsf12a/Slc12a4/Deptor/Actr3/Sema4d/Sema5b/Actn2/Shtn1/Lats1/Pten/Ppp1r9a/Wdr1/Snx9/Neb/Gsn/Sema6b/Slc12a2/Map3k1/Cdc42ep1/Sh3bp1/Ano6/Ptk2b/Ogt/Vill	26
GO:0035150	regulation of tube size	11/673	93/12046	0.0143526	0.163532	0.143661	Npr1/Slc6a4/Nos1/Hrh1/Mmp2/Tgfbr3/Bdkrb2/Kat2b/Gper1/Dock5/Ptprm	11
GO:0035296	regulation of tube diameter	11/673	93/12046	0.0143526	0.163532	0.143661	Npr1/Slc6a4/Nos1/Hrh1/Mmp2/Tgfbr3/Bdkrb2/Kat2b/Gper1/Dock5/Ptprm	11
GO:0050880	regulation of blood vessel size	11/673	93/12046	0.0143526	0.163532	0.143661	Npr1/Slc6a4/Nos1/Hrh1/Mmp2/Tgfbr3/Bdkrb2/Kat2b/Gper1/Dock5/Ptprm	11
GO:0097746	regulation of blood vessel diameter	11/673	93/12046	0.0143526	0.163532	0.143661	Npr1/Slc6a4/Nos1/Hrh1/Mmp2/Tgfbr3/Bdkrb2/Kat2b/Gper1/Dock5/Ptprm	11
GO:0097553	calcium ion transmembrane import into cytosol	10/673	81/12046	0.0144428	0.164137	0.144193	Hap1/Plcg2/Selenon/Itpr2/Chd7/Jph3/Gsto1/Dmd/Gper1/Ptk2b	10
GO:1902905	positive regulation of supramolecular fiber organization	16/673	157/12046	0.0144833	0.164137	0.144193	Actr3/Actn2/Wdr1/Met/Snx9/Apc/Sdc4/Pdlim4/Gsn/Lpar1/Map3k1/Clip1/Cdc42ep1/Arhgef15/Smad3/Ptk2b	16
GO:0061572	actin filament bundle organization	14/673	131/12046	0.0146092	0.164137	0.144193	Tnfaip1/Ppfia1/Shtn1/Ppp1r9a/Met/Sdc4/Pdlim4/Rflnb/Kank2/Myo1b/Lpar1/Arhgef15/Smad3/Ptk2b	14
GO:0099003	vesicle-mediated transport in synapse	18/673	184/12046	0.0146637	0.164137	0.144193	Hap1/Sptbn2/Stx3/Cacna1a/Dgki/Grip1/Syne1/Rab27b/Ppp3r1/Apba2/Stx2/Pacsin1/Ophn1/Prkca/Gsg1l/Myo6/Cadps/Nedd4	18
GO:0045844	positive regulation of striated muscle tissue development	8/673	58/12046	0.0147189	0.164137	0.144193	Mef2c/Fgfr1/Ccnb1/Erbb4/Tgfbr3/Arrb2/Gata4/Arntl	8
GO:0048636	positive regulation of muscle organ development	8/673	58/12046	0.0147189	0.164137	0.144193	Mef2c/Fgfr1/Ccnb1/Erbb4/Tgfbr3/Arrb2/Gata4/Arntl	8
GO:1903391	regulation of adherens junction organization	8/673	58/12046	0.0147189	0.164137	0.144193	Ptprj/Dusp3/Ldb1/Pten/Rcc2/Map4k4/Sdc4/Smad3	8
GO:0021872	forebrain generation of neurons	7/673	47/12046	0.0147373	0.164137	0.144193	Fgfr1/Gnaq/Erbb4/Nrp2/Nr2e1/Tfap2c/Sall1	7
GO:0061001	regulation of dendritic spine morphogenesis	7/673	47/12046	0.0147373	0.164137	0.144193	Reln/Eef2k/Actr3/Pten/Ppp1r9a/Ube3a/Lrp8	7
GO:0071322	cellular response to carbohydrate stimulus	12/673	106/12046	0.0150241	0.16495	0.144907	Zfp36l1/Gpld1/Rps6ka2/Cacna1d/Map4k4/Klf7/Pde4c/Piwil4/Gper1/Lin28a/Prkca/Ogt	12
GO:0009101	glycoprotein biosynthetic process	20/673	212/12046	0.0151592	0.16495	0.144907	Tmtc3/Alg6/B3galt1/Galnt11/Gcnt2/Galnt10/Necab1/C1galt1/St3gal5/Poglut1/Large2/Chst11/Mgat4a/Gxylt1/Lfng/St6galnac3/Galnt3/Mgat3/Tmtc4/Ogt	20
GO:0050768	negative regulation of neurogenesis	21/673	226/12046	0.0152669	0.16495	0.144907	Abcc8/Slc6a4/Actr3/Sema4d/Sema5b/Pten/Erbb4/Map4k4/Inpp5f/Ube3a/Ski/Nr2e1/Rest/Sema6b/Ascl2/Lpar1/Lin28a/Ctdsp1/Rap1gap/Appl2/Prtg	21
GO:0150063	visual system development	22/673	240/12046	0.015299	0.16495	0.144907	Mertk/Maf/Prkci/Tub/Zeb2/Zeb1/Tenm3/Fat1/Rxra/Jun/Chd7/Apc/Tsku/Ski/Nr2e1/Lpcat1/Crybg3/Map3k1/Arhgef15/Smad3/Ptprm/Bmpr1b	22
GO:0051480	regulation of cytosolic calcium ion concentration	18/673	185/12046	0.0154302	0.16495	0.144907	Adcyap1r1/Hap1/Cacna2d1/Cacna1a/Plcg2/Selenon/Itpr2/Nos1/Chd7/Jph3/Slc35g1/Gsto1/Bdkrb2/Dmd/Gper1/Lpar1/Smad3/Ptk2b	18
GO:1900006	positive regulation of dendrite development	11/673	94/12046	0.0154644	0.16495	0.144907	Reln/Eef2k/Actr3/Ppp1r9a/Met/Ptprd/Pacsin1/D16Ertd472e/Lpar1/Cul7/Lrp8	11
GO:0051492	regulation of stress fiber assembly	9/673	70/12046	0.0154671	0.16495	0.144907	Ppfia1/Ppp1r9a/Met/Sdc4/Pdlim4/Kank2/Lpar1/Arhgef15/Smad3	9
GO:0010002	cardioblast differentiation	3/673	10/12046	0.015504	0.16495	0.144907	Rest/Gata4/Prickle1	3
GO:0010919	regulation of inositol phosphate biosynthetic process	3/673	10/12046	0.015504	0.16495	0.144907	Adcyap1r1/Gper1/Ptk2b	3
GO:0014889	muscle atrophy	3/673	10/12046	0.015504	0.16495	0.144907	Fbxo32/Cflar/Gsn	3
GO:0043374	CD8-positive, alpha-beta T cell differentiation	3/673	10/12046	0.015504	0.16495	0.144907	Irf1/Satb1/Cbfb	3
GO:0045064	T-helper 2 cell differentiation	3/673	10/12046	0.015504	0.16495	0.144907	Prkcz/Irf1/Il4ra	3
GO:0048617	embryonic foregut morphogenesis	3/673	10/12046	0.015504	0.16495	0.144907	Foxf1/Gata4/Smad3	3
GO:0055064	chloride ion homeostasis	3/673	10/12046	0.015504	0.16495	0.144907	Slc12a4/Cacna1a/Slc12a2	3
GO:0060746	parental behavior	3/673	10/12046	0.015504	0.16495	0.144907	Mbd2/Gnaq/Pten	3
GO:0060979	vasculogenesis involved in coronary vascular morphogenesis	3/673	10/12046	0.015504	0.16495	0.144907	Fgfr1/Tgfbr3/Gata4	3
GO:0070831	basement membrane assembly	3/673	10/12046	0.015504	0.16495	0.144907	Ntn4/Phldb1/Lamb1	3
GO:0014904	myotube cell development	5/673	27/12046	0.0155379	0.16495	0.144907	Selenon/Hdac5/Ski/Dmd/Rcan1	5
GO:0021955	central nervous system neuron axonogenesis	5/673	27/12046	0.0155379	0.16495	0.144907	Zeb2/Pten/Tsku/Nr2e1/Prkca	5
GO:0007389	pattern specification process	25/673	283/12046	0.0156641	0.16495	0.144907	Reln/Mef2c/Ldb1/Fgfr1/Zeb2/Btg2/Zeb1/Pgap1/Mtf2/Erbb4/Ptch1/Apc/Foxf1/Pbx2/Nrp2/Ski/Gata4/Poglut1/Anks6/Grem2/Smad3/Lfng/Zbtb16/Dvl2/Bmpr1b	25
GO:0071214	cellular response to abiotic stimulus	19/673	199/12046	0.0157113	0.16495	0.144907	Chek2/Zfp36l1/Agap3/Gpld1/Xpc/Net1/Pten/Nos1/Mme/Scx/Rest/Hyal2/Bdkrb2/Noc2l/Tnks1bp1/Bmf/Usp28/Myo6/Aurkb	19
GO:0104004	cellular response to environmental stimulus	19/673	199/12046	0.0157113	0.16495	0.144907	Chek2/Zfp36l1/Agap3/Gpld1/Xpc/Net1/Pten/Nos1/Mme/Scx/Rest/Hyal2/Bdkrb2/Noc2l/Tnks1bp1/Bmf/Usp28/Myo6/Aurkb	19
GO:0006817	phosphate ion transport	4/673	18/12046	0.015773	0.16495	0.144907	Fgfr1/Slc37a2/Sfrp4/Cebpb	4
GO:0036037	CD8-positive, alpha-beta T cell activation	4/673	18/12046	0.015773	0.16495	0.144907	Cd274/Irf1/Satb1/Cbfb	4
GO:0086091	regulation of heart rate by cardiac conduction	4/673	18/12046	0.015773	0.16495	0.144907	Cacna2d1/Kcnd3/Cacna1d/Scn5a	4
GO:1904861	excitatory synapse assembly	4/673	18/12046	0.015773	0.16495	0.144907	Reln/Pten/Ptprd/Nptx1	4
GO:0048880	sensory system development	22/673	241/12046	0.0159847	0.166772	0.146508	Mertk/Maf/Prkci/Tub/Zeb2/Zeb1/Tenm3/Fat1/Rxra/Jun/Chd7/Apc/Tsku/Ski/Nr2e1/Lpcat1/Crybg3/Map3k1/Arhgef15/Smad3/Ptprm/Bmpr1b	22
GO:0030001	metal ion transport	39/673	490/12046	0.0160733	0.167305	0.146976	Adcyap1r1/Hap1/Cacna2d1/Slc12a4/Abcc8/Cacna1a/Mrs2/Plcg2/Selenon/Gnaq/Itpr2/Slc39a6/Kcnd3/Slc41a1/Actn2/Kcnab2/Pten/Cacna1d/Kcnk6/Nos1/Hrh1/Chd7/Jph3/Slc35g1/Gsto1/Arrb2/Slc12a2/Slc4a8/Mllt6/Dmd/Gper1/Slc4a11/Myo1b/Kcng3/Panx1/Ano6/Ptk2b/Scn5a/Nedd4	39
GO:1901863	positive regulation of muscle tissue development	8/673	59/12046	0.016222	0.16846	0.14799	Mef2c/Fgfr1/Ccnb1/Erbb4/Tgfbr3/Arrb2/Gata4/Arntl	8
GO:0010656	negative regulation of muscle cell apoptotic process	7/673	48/12046	0.0164481	0.16923	0.148667	Lifr/Erbb4/Cflar/Sirt5/Arrb2/Gata4/Ptk2b	7
GO:0010659	cardiac muscle cell apoptotic process	7/673	48/12046	0.0164481	0.16923	0.148667	Fbxo32/Igfbp3/Pten/Rps6ka2/Cflar/Sirt5/Gata4	7
GO:0050805	negative regulation of synaptic transmission	7/673	48/12046	0.0164481	0.16923	0.148667	Slc6a4/Dgki/Pten/Ppp1r9a/Syne1/Grik3/Ptk2b	7
GO:0060688	regulation of morphogenesis of a branching structure	7/673	48/12046	0.0164481	0.16923	0.148667	Fgfr1/Six4/Ntn4/Rxra/Met/Etv5/Sall1	7
GO:0045778	positive regulation of ossification	9/673	71/12046	0.0168655	0.173124	0.152088	Mef2c/Adgrv1/Fam20c/Jund/Smad3/Zbtb16/Ano6/Cebpb/Bmpr1b	9
GO:0060998	regulation of dendritic spine development	10/673	83/12046	0.0169408	0.173497	0.152416	Reln/Mef2c/Eef2k/Actr3/Pten/Ppp1r9a/Ube3a/D16Ertd472e/Lpar1/Lrp8	10
GO:0043408	regulation of MAPK cascade	39/673	492/12046	0.0170611	0.174328	0.153146	Ptprj/Kitl/Dusp3/Fgfr1/Ret/Zeb2/Ankrd26/Map3k21/Sfrp4/Erbb2/Igfbp3/Flcn/Pten/Camk2n1/Gcnt2/Peli2/Erbb4/Cflar/Tnik/Map4k4/Jun/Met/Sash1/Apc/Samd5/Ndrg4/Prkcz/Arrb2/Gata4/Hyal2/Dmd/Gper1/Lpar1/Map3k1/Ptprr/Eif2ak2/Prkca/Dvl2/Ptk2b	39
GO:0090287	regulation of cellular response to growth factor stimulus	19/673	201/12046	0.0172959	0.176323	0.154899	Tcf4/Fgfr1/Zeb1/Smurf1/Sfrp4/Flcn/Peg10/Fam20c/Cflar/Ski/Tgfbr3/Gata4/Dmd/Ltbp1/Chst11/Grem2/Smad3/Ppp2r5d/Nedd4	19
GO:0060070	canonical Wnt signaling pathway	20/673	215/12046	0.0174271	0.177255	0.155717	Sfrp4/Gnaq/Tle2/Tbl1xr1/Lats1/Pten/Tmem170b/Apc/Dkk3/Gata4/Arntl/Plekha4/Fzd3/Smad3/Prickle1/Dvl2/Mgat3/Lats2/Myh6/Pygo1	20
GO:1901215	negative regulation of neuron death	17/673	174/12046	0.0175754	0.177731	0.156135	Mef2c/Prkci/Btg2/Cacna1a/Ncoa7/Six4/Nrbp2/Nos1/Gabrb3/Jun/Optn/Rest/Arrb2/Mt1/Nes/Cebpb/Ptk2b	17
GO:0014070	response to organic cyclic compound	36/673	448/12046	0.0177047	0.177731	0.156135	Mef2c/Foxp1/Hsd3b1/Kdm5d/Ehmt2/Zfp36l1/Fbxo32/Slc6a4/Gpld1/Plcg2/Selenon/Itpr2/Hdac5/Lats1/Ddit4/Ptch1/Rxra/Nos1/Hrh1/Cflar/Gabrb3/Jun/Ube3a/Foxf1/Pappa/Jund/Mmp2/Rest/Arrb2/Arntl/Kank2/Gper1/Panx1/Eif2ak2/Prkca/Scn5a	36
GO:0009880	embryonic pattern specification	6/673	38/12046	0.0177948	0.177731	0.156135	Pgap1/Erbb4/Ptch1/Nrp2/Smad3/Zbtb16	6
GO:0010799	regulation of peptidyl-threonine phosphorylation	6/673	38/12046	0.0177948	0.177731	0.156135	Ddit4/Met/Tnks1bp1/Ppp2r5d/Phip/Ogt	6
GO:0061383	trabecula morphogenesis	6/673	38/12046	0.0177948	0.177731	0.156135	Thbs3/Sema4d/Chd7/Mmp2/Tgfbr3/Plxnb1	6
GO:0090278	negative regulation of peptide hormone secretion	6/673	38/12046	0.0177948	0.177731	0.156135	Abcc8/Nos1/Map4k4/Klf7/Pde4c/Rest	6
GO:0033674	positive regulation of kinase activity	30/673	359/12046	0.017832	0.177731	0.156135	Reln/Kitl/Fgfr1/Ret/Zeb2/Map3k21/Erbb2/Map3k2/Ppp1r9a/Vav2/Nedd9/Tnik/Map4k4/Met/Sash1/Snx9/Samd5/Sdc4/Prkcz/Arrb2/Nek6/Lpar1/Map3k1/Camkk2/Eif2ak2/Lrp8/Stk24/Dvl2/Nab2/Ptk2b	30
GO:0043507	positive regulation of JUN kinase activity	8/673	60/12046	0.0178329	0.177731	0.156135	Zeb2/Map3k21/Tnik/Sash1/Samd5/Map3k1/Dvl2/Ptk2b	8
GO:0070373	negative regulation of ERK1 and ERK2 cascade	8/673	60/12046	0.0178329	0.177731	0.156135	Dusp3/Ankrd26/Flcn/Pten/Camk2n1/Dmd/Gper1/Ptprr	8
GO:0010518	positive regulation of phospholipase activity	5/673	28/12046	0.0180694	0.17849	0.156802	Adcyap1r1/Fgfr1/Gnaq/Prkcz/Lpar1	5
GO:0035137	hindlimb morphogenesis	5/673	28/12046	0.0180694	0.17849	0.156802	Aff3/Ptch1/Chd7/Zbtb16/Sall1	5
GO:0071242	cellular response to ammonium ion	5/673	28/12046	0.0180694	0.17849	0.156802	Ehmt2/Ly6g6e/Hrh1/Gabrb3/Sorbs2	5
GO:0097106	postsynaptic density organization	5/673	28/12046	0.0180694	0.17849	0.156802	Reln/Pten/Ptprd/Nptx1/Ophn1	5
GO:0021766	hippocampus development	7/673	49/12046	0.0182948	0.179919	0.158058	Reln/Hsd3b1/Zeb2/Btg2/Pten/Nr2e1/Lrp8	7
GO:0051899	membrane depolarization	7/673	49/12046	0.0182948	0.179919	0.158058	Cacna2d1/Cacna1a/Shtn1/Cacna1d/Jun/Prkcz/Scn5a	7
GO:0034767	positive regulation of ion transmembrane transport	12/673	109/12046	0.0184058	0.180215	0.158317	Reln/Hap1/Cacna2d1/Abcc8/Plcg2/Actn2/Cacna1d/Nos1/Gsto1/Dmd/Gper1/Ano6	12
GO:0071248	cellular response to metal ion	12/673	109/12046	0.0184058	0.180215	0.158317	Mef2c/Rasal1/Cpne5/Gpld1/Adgrv1/Slc41a1/Jun/Jund/Nptx1/Mt1/Gsn/Scn5a	12
GO:0032103	positive regulation of response to external stimulus	18/673	189/12046	0.0188139	0.183404	0.161119	Ptprj/Fgfr1/Stx3/Hspb1/Il17rb/Met/Sash1/Optn/Camk1d/Hyal2/Pdcd4/Lpar1/Smad3/Ano6/Prkca/Stk24/Cebpb/Ptk2b	18
GO:0043270	positive regulation of ion transport	18/673	189/12046	0.0188139	0.183404	0.161119	Reln/Adcyap1r1/Hap1/Cacna2d1/Abcc8/Slc6a4/Plcg2/Actn2/Cacna1d/Nos1/Gsto1/Arrb2/Mllt6/Dmd/Gper1/Ano6/Cebpb/Scn5a	18
GO:0072001	renal system development	20/673	217/12046	0.0190805	0.184333	0.161935	Mef2c/Fgfr1/Ret/Six4/Flcn/Hdac5/Ptch1/Cflar/Fras1/Apc/Foxf1/C1galt1/Cat/Kank2/Lin28a/Smad3/Zbtb16/Itga6/Sall1/Pygo1	20
GO:0051497	negative regulation of stress fiber assembly	4/673	19/12046	0.019116	0.184333	0.161935	Ppfia1/Ppp1r9a/Met/Kank2	4
GO:0061162	establishment of monopolar cell polarity	4/673	19/12046	0.019116	0.184333	0.161935	Prkci/Foxf1/Ophn1/Sh3bp1	4
GO:0061339	establishment or maintenance of monopolar cell polarity	4/673	19/12046	0.019116	0.184333	0.161935	Prkci/Foxf1/Ophn1/Sh3bp1	4
GO:0098698	postsynaptic specialization assembly	4/673	19/12046	0.019116	0.184333	0.161935	Reln/Pten/Ptprd/Nptx1	4
GO:0007612	learning	11/673	97/12046	0.0191884	0.184632	0.162198	Reln/Btg2/Abcc8/Dgki/C1ql1/Hrh1/Tanc1/Jun/Atxn1/Jph3/Ndrg4	11
GO:0035710	CD4-positive, alpha-beta T cell activation	8/673	61/12046	0.0195554	0.187757	0.164943	Foxp1/Cd274/Prkcz/Irf1/Satb1/Cbfb/Il4ra/Cebpb	8
GO:0010634	positive regulation of epithelial cell migration	12/673	110/12046	0.0196507	0.187954	0.165116	Fgfr1/Dock1/Hspb1/Gpld1/Map4k4/Jun/Met/Sash1/Amotl1/Dock5/Prkca/Ptk2b	12
GO:0071375	cellular response to peptide hormone stimulus	18/673	190/12046	0.0197431	0.187954	0.165116	Zfp36l1/Prkci/Ankrd26/Gpld1/Actn2/Pten/Apc/Prkcz/Irf1/Rab13/Kat2b/Vwa2/Gper1/Usf1/Prkca/Appl2/Phip/Ogt	18
GO:0007613	memory	10/673	85/12046	0.0197447	0.187954	0.165116	Reln/Ehmt2/Abcc8/Slc6a4/Pten/Hrh1/Atxn1/Jph3/Prkcz/Rcan1	10
GO:0030183	B cell differentiation	10/673	85/12046	0.0197447	0.187954	0.165116	Ptprj/Foxp1/Zfp36l1/Plcg2/Irf2bp2/Hdac5/Dock11/Cebpg/Lfng/Ptk2b	10
GO:0001505	regulation of neurotransmitter levels	21/673	232/12046	0.0199072	0.188592	0.165676	Mef2c/Lin7c/Sptbn2/Stx3/Cacna1a/Slc6a4/Dgki/Ppp1r9a/Chdh/Nos1/Hrh1/Apba2/Syn2/Rnf180/Stx2/Smad3/Prkca/Myo6/Cadps/Ptk2b/Slc6a9	21
GO:0042063	gliogenesis	21/673	232/12046	0.0199072	0.188592	0.165676	Reln/Ptprj/Prkci/Abcc8/Actr3/Erbb2/Pten/Wdr1/Atxn1/Ndrg1/Prx/Ski/Ppp3r1/Nr2e1/Ascl2/Dmd/Lin28a/Etv5/Lrp8/Nab2/Lamb1	21
GO:0090183	regulation of kidney development	6/673	39/12046	0.0200678	0.188592	0.165676	Ret/Six4/Flcn/Cflar/Lin28a/Sall1	6
GO:0003208	cardiac ventricle morphogenesis	7/673	50/12046	0.0202824	0.188592	0.165676	Mef2c/Rxra/Chd7/Foxf1/Tgfbr3/Gata4/Myh6	7
GO:0010633	negative regulation of epithelial cell migration	7/673	50/12046	0.0202824	0.188592	0.165676	Mef2c/Patz1/Hdac5/Pten/Tgfbr3/Ptprr/Ptprm	7
GO:0043647	inositol phosphate metabolic process	7/673	50/12046	0.0202824	0.188592	0.165676	Adcyap1r1/Synj2/Plcg2/Pten/Grk3/Gper1/Ptk2b	7
GO:0046888	negative regulation of hormone secretion	7/673	50/12046	0.0202824	0.188592	0.165676	Abcc8/Igfbp3/Nos1/Map4k4/Klf7/Pde4c/Rest	7
GO:0050775	positive regulation of dendrite morphogenesis	7/673	50/12046	0.0202824	0.188592	0.165676	Reln/Eef2k/Actr3/Met/Ptprd/Cul7/Lrp8	7
GO:0002076	osteoblast development	3/673	11/12046	0.0204466	0.188592	0.165676	Hdac5/Jund/Smad3	3
GO:0007440	foregut morphogenesis	3/673	11/12046	0.0204466	0.188592	0.165676	Foxf1/Gata4/Smad3	3
GO:0018119	peptidyl-cysteine S-nitrosylation	3/673	11/12046	0.0204466	0.188592	0.165676	Ncoa7/Nos1/Dmd	3
GO:0021681	cerebellar granular layer development	3/673	11/12046	0.0204466	0.188592	0.165676	Cend1/Ophn1/Kndc1	3
GO:0021889	olfactory bulb interneuron differentiation	3/673	11/12046	0.0204466	0.188592	0.165676	Fgfr1/Erbb4/Sall1	3
GO:0033262	regulation of nuclear cell cycle DNA replication	3/673	11/12046	0.0204466	0.188592	0.165676	Chek2/Fgfr1/Atrx	3
GO:0048739	cardiac muscle fiber development	3/673	11/12046	0.0204466	0.188592	0.165676	Obsl1/Myom1/Myh6	3
GO:0071804	cellular potassium ion transport	11/673	98/12046	0.0205662	0.188912	0.165958	Slc12a4/Abcc8/Kcnd3/Actn2/Kcnab2/Pten/Cacna1d/Kcnk6/Slc12a2/Kcng3/Ano6	11
GO:0071805	potassium ion transmembrane transport	11/673	98/12046	0.0205662	0.188912	0.165958	Slc12a4/Abcc8/Kcnd3/Actn2/Kcnab2/Pten/Cacna1d/Kcnk6/Slc12a2/Kcng3/Ano6	11
GO:0046839	phospholipid dephosphorylation	5/673	29/12046	0.0208587	0.190421	0.167283	Synj2/Pten/Plppr3/Inpp5f/Plppr4	5
GO:0086009	membrane repolarization	5/673	29/12046	0.0208587	0.190421	0.167283	Cacna2d1/Kcnd3/Cacna1d/Wdr1/Scn5a	5
GO:1903393	positive regulation of adherens junction organization	5/673	29/12046	0.0208587	0.190421	0.167283	Ptprj/Dusp3/Map4k4/Sdc4/Smad3	5
GO:0060041	retina development in camera-type eye	10/673	86/12046	0.0212674	0.193755	0.170212	Mertk/Tub/Chd7/Apc/Ski/Nr2e1/Lpcat1/Arhgef15/Ptprm/Bmpr1b	10
GO:0046683	response to organophosphorus	8/673	62/12046	0.0213932	0.194503	0.17087	Zfp36l1/Slc6a4/Plcg2/Itpr2/Jun/Jund/Lpar1/Panx1	8
GO:0060349	bone morphogenesis	9/673	74/12046	0.0216138	0.195933	0.172126	Mef2c/Impad1/Sfrp4/Thbs3/Frem1/Ski/Scx/Vwa2/Nab2	9
GO:0007266	Rho protein signal transduction	15/673	151/12046	0.0216384	0.195933	0.172126	Arhgef18/Net1/Tnfaip1/Fgd5/Flcn/Shtn1/Vav2/Met/Kank2/Lpar1/Ophn1/Rhobtb3/Cdc42ep1/Arhgef15/Kctd10	15
GO:0048469	cell maturation	12/673	112/12046	0.0223275	0.201763	0.177247	Fgfr1/Ret/Gnaq/Ccnb1/Ptbp3/C1ql1/Ntn4/Rps6ka2/Fam20c/Washc5/Cbfb/Ptk2b	12
GO:0010658	striated muscle cell apoptotic process	7/673	51/12046	0.0224156	0.201788	0.177269	Fbxo32/Igfbp3/Pten/Rps6ka2/Cflar/Sirt5/Gata4	7
GO:0032456	endocytic recycling	6/673	40/12046	0.0225303	0.201788	0.177269	Actn2/Inpp5f/Acap2/Ndrg4/Rab13/Cmtm6	6
GO:0051966	regulation of synaptic transmission, glutamatergic	6/673	40/12046	0.0225303	0.201788	0.177269	Reln/Mef2c/Dgki/Grik3/Ophn1/Ptk2b	6
GO:1903539	protein localization to postsynaptic membrane	6/673	40/12046	0.0225303	0.201788	0.177269	Stx3/Magi2/Grip1/Tnik/Prkcz/Nptx1	6
GO:1901653	cellular response to peptide	20/673	221/12046	0.0227507	0.201788	0.177269	Zfp36l1/Cacna2d1/Prkci/Ankrd26/Cacna1a/Gpld1/Actn2/Pten/Apc/Prkcz/Irf1/Rab13/Kat2b/Vwa2/Gper1/Usf1/Prkca/Appl2/Phip/Ogt	20
GO:0001958	endochondral ossification	4/673	20/12046	0.022865	0.201788	0.177269	Mef2c/Impad1/Scx/Nab2	4
GO:0002092	positive regulation of receptor internalization	4/673	20/12046	0.022865	0.201788	0.177269	Sfrp4/Plcg2/Magi2/Arrb2	4
GO:0002335	mature B cell differentiation	4/673	20/12046	0.022865	0.201788	0.177269	Plcg2/Dock11/Lfng/Ptk2b	4
GO:0036075	replacement ossification	4/673	20/12046	0.022865	0.201788	0.177269	Mef2c/Impad1/Scx/Nab2	4
GO:1900274	regulation of phospholipase C activity	4/673	20/12046	0.022865	0.201788	0.177269	Adcyap1r1/Fgfr1/Gnaq/Lpar1	4
GO:2000515	negative regulation of CD4-positive, alpha-beta T cell activation	4/673	20/12046	0.022865	0.201788	0.177269	Cd274/Irf1/Cbfb/Il4ra	4
GO:1903844	regulation of cellular response to transforming growth factor beta stimulus	10/673	87/12046	0.0228738	0.201788	0.177269	Zeb1/Smurf1/Flcn/Peg10/Cflar/Ski/Tgfbr3/Ltbp1/Chst11/Smad3	10
GO:0050673	epithelial cell proliferation	25/673	293/12046	0.0230345	0.202804	0.178162	Mef2c/Foxp1/Zfp36l1/Fgfr1/Erbb2/Six4/Igfbp3/Pten/Erbb4/Ptch1/Cflar/Jun/Apc/Pik3cb/Tgfbr3/Tfap2c/F3/Smad3/Irf6/Rap1gap/Dlk1/Ptprm/Prkca/Cebpb/Scn5a	25
GO:0045833	negative regulation of lipid metabolic process	8/673	63/12046	0.0233499	0.204727	0.179851	Gpld1/Ormdl3/Hrh1/Dkk3/Rest/Lpcat1/Gper1/Appl2	8
GO:0009611	response to wounding	26/673	308/12046	0.0233826	0.204727	0.179851	Ptprj/Mertk/Zfp36l1/Cd9/Tnfrsf12a/Abcc8/Selenon/Erbb2/Papss2/Pten/Erbb4/Cflar/Jun/Inpp5f/Foxf1/Sdc4/Pik3cb/Mmp2/Gata4/Dst/Map3k1/F3/Smad3/Ano6/Prkca/Stk24	26
GO:0055013	cardiac muscle cell development	9/673	75/12046	0.0233908	0.204727	0.179851	Obsl1/Foxp1/Actn2/Met/Neb/Gata4/Sorbs2/Myom1/Myh6	9
GO:0071772	response to BMP	11/673	100/12046	0.0235384	0.205212	0.180277	Smurf1/Sfrp4/Kcnd3/Ski/Scx/Tgfbr3/Gata4/Pdcd4/Grem2/Bmpr1b/Myh6	11
GO:0071773	cellular response to BMP stimulus	11/673	100/12046	0.0235384	0.205212	0.180277	Smurf1/Sfrp4/Kcnd3/Ski/Scx/Tgfbr3/Gata4/Pdcd4/Grem2/Bmpr1b/Myh6	11
GO:0071384	cellular response to corticosteroid stimulus	5/673	30/12046	0.0239144	0.207273	0.182088	Zfp36l1/Fbxo32/Ddit4/Rest/Gper1	5
GO:0090184	positive regulation of kidney development	5/673	30/12046	0.0239144	0.207273	0.182088	Ret/Six4/Cflar/Lin28a/Sall1	5
GO:0098661	inorganic anion transmembrane transport	5/673	30/12046	0.0239144	0.207273	0.182088	Slc37a2/Slc12a4/Gabrb3/Slc12a2/Ano6	5
GO:0034764	positive regulation of transmembrane transport	15/673	153/12046	0.0240493	0.208038	0.18276	Reln/Hap1/Cacna2d1/Prkci/Abcc8/Plcg2/Actn2/Cacna1d/Erbb4/Nos1/Met/Gsto1/Dmd/Gper1/Ano6	15
GO:0048167	regulation of synaptic plasticity	14/673	140/12046	0.0246431	0.212762	0.18691	Reln/Mef2c/Stx3/Dgki/Pten/Ppp1r9a/Nos1/Hrh1/Jph3/Mme/Prkcz/Nr2e1/Myo6/Ptk2b	14
GO:1903845	negative regulation of cellular response to transforming growth factor beta stimulus	7/673	52/12046	0.024699	0.212832	0.186971	Smurf1/Peg10/Cflar/Ski/Tgfbr3/Ltbp1/Chst11	7
GO:0048660	regulation of smooth muscle cell proliferation	13/673	127/12046	0.0250703	0.215615	0.189416	Mef2c/Npr1/Gnaq/Igfbp3/Pten/Jun/Ndrg4/Mmp2/Pdcd4/Gper1/Ralbp1/Abcc4/Prkca	13
GO:0007528	neuromuscular junction development	6/673	41/12046	0.0251881	0.215729	0.189516	Utrn/Erbb2/Six4/Sorbs2/Etv5/Nedd4	6
GO:0046622	positive regulation of organ growth	6/673	41/12046	0.0251881	0.215729	0.189516	Mef2c/Fgfr1/Ccnb1/Erbb4/Tgfbr3/Gata4	6
GO:0021543	pallium development	12/673	114/12046	0.0252646	0.215729	0.189516	Reln/Hsd3b1/Fgfr1/Zeb2/Btg2/Pten/Nrp2/Ccdc141/Nr2e1/Tfap2c/Lrp8/Lamb1	12
GO:1990778	protein localization to cell periphery	24/673	281/12046	0.0253141	0.215729	0.189516	Lin7c/Prkci/Tub/Stx3/Mex3b/Actr3/Ppfia1/Tmbim1/Fyb2/Actn2/Magi2/Grip1/Ptch1/Tnik/Ttc7b/Optn/Gga2/Prkcz/Nptx1/Rab13/Pacsin1/Gper1/Clip1/F11r	24
GO:0098609	cell-cell adhesion	36/673	460/12046	0.0253258	0.215729	0.189516	Dusp3/Zfp36l1/Cd9/Ret/Mex3b/Boc/Adgrv1/Erbb2/Sema4d/Lama3/Tenm3/Pcdh18/Fat1/Gcnt2/Magi2/Cdh19/Cd274/Foxf1/Sdc4/Pik3cb/Ptprd/Prkcz/Irf1/Ccdc141/Lpp/Cbfb/Hmcn1/Il4ra/Zbtb16/Rap1gap/Itga6/Ptprm/Prkca/Cebpb/Lamb1/Prtg	36
GO:0006688	glycosphingolipid biosynthetic process	3/673	12/12046	0.0261514	0.216954	0.190593	B3galt1/Ugcg/St6galnac3	3
GO:0010566	regulation of ketone biosynthetic process	3/673	12/12046	0.0261514	0.216954	0.190593	Dkk3/Sirt5/Rest	3
GO:0017014	protein nitrosylation	3/673	12/12046	0.0261514	0.216954	0.190593	Ncoa7/Nos1/Dmd	3
GO:0021819	layer formation in cerebral cortex	3/673	12/12046	0.0261514	0.216954	0.190593	Reln/Nr2e1/Lrp8	3
GO:0032060	bleb assembly	3/673	12/12046	0.0261514	0.216954	0.190593	Actr3/Lpar1/Ano6	3
GO:0035563	positive regulation of chromatin binding	3/673	12/12046	0.0261514	0.216954	0.190593	Mbd2/Parp9/Kat2b	3
GO:0035812	renal sodium excretion	3/673	12/12046	0.0261514	0.216954	0.190593	Corin/Anpep/Mllt6	3
GO:0045906	negative regulation of vasoconstriction	3/673	12/12046	0.0261514	0.216954	0.190593	Nos1/Mmp2/Dock5	3
GO:0048070	regulation of developmental pigmentation	3/673	12/12046	0.0261514	0.216954	0.190593	Kitl/Zeb2/Gnaq	3
GO:0048485	sympathetic nervous system development	3/673	12/12046	0.0261514	0.216954	0.190593	Erbb2/Nrp2/Fzd3	3
GO:0051988	regulation of attachment of spindle microtubules to kinetochore	3/673	12/12046	0.0261514	0.216954	0.190593	Ccnb1/Rcc2/Apc	3
GO:0060307	regulation of ventricular cardiac muscle cell membrane repolarization	3/673	12/12046	0.0261514	0.216954	0.190593	Cacna2d1/Wdr1/Scn5a	3
GO:0061179	negative regulation of insulin secretion involved in cellular response to glucose stimulus	3/673	12/12046	0.0261514	0.216954	0.190593	Map4k4/Klf7/Pde4c	3
GO:0086012	membrane depolarization during cardiac muscle cell action potential	3/673	12/12046	0.0261514	0.216954	0.190593	Cacna2d1/Cacna1d/Scn5a	3
GO:0043534	blood vessel endothelial cell migration	10/673	89/12046	0.026347	0.218171	0.191661	Mef2c/Fgfr1/Hspb1/Gpld1/Hdac5/Nr2e1/Amotl1/Sh3bp1/Prkca/Ptk2b	10
GO:0032869	cellular response to insulin stimulus	15/673	155/12046	0.0266559	0.219911	0.193191	Zfp36l1/Prkci/Ankrd26/Gpld1/Pten/Apc/Prkcz/Rab13/Kat2b/Vwa2/Usf1/Prkca/Appl2/Phip/Ogt	15
GO:0060348	bone development	15/673	155/12046	0.0266559	0.219911	0.193191	Mef2c/Impad1/Sfrp4/Thbs3/Sema4d/Papss2/Fam20c/Frem1/Ski/Scx/Rflnb/Vwa2/Ano6/Nab2/Plxnb1	15
GO:0001556	oocyte maturation	4/673	21/12046	0.0270303	0.220621	0.193813	Ccnb1/Rps6ka2/Washc5/Ptk2b	4
GO:0021801	cerebral cortex radial glia guided migration	4/673	21/12046	0.0270303	0.220621	0.193813	Reln/Nr2e1/Lrp8/Lamb1	4
GO:0022030	telencephalon glial cell migration	4/673	21/12046	0.0270303	0.220621	0.193813	Reln/Nr2e1/Lrp8/Lamb1	4
GO:0035767	endothelial cell chemotaxis	4/673	21/12046	0.0270303	0.220621	0.193813	Fgfr1/Hspb1/Met/Rab13	4
GO:0060306	regulation of membrane repolarization	4/673	21/12046	0.0270303	0.220621	0.193813	Cacna2d1/Cacna1d/Wdr1/Scn5a	4
GO:0001541	ovarian follicle development	7/673	53/12046	0.0271369	0.220621	0.193813	Kitl/Ube3a/Mmp2/Arrb2/Lfng/Cebpb/Bmpr1b	7
GO:0022029	telencephalon cell migration	7/673	53/12046	0.0271369	0.220621	0.193813	Reln/Fgfr1/Nrp2/Ccdc141/Nr2e1/Lrp8/Lamb1	7
GO:0021799	cerebral cortex radially oriented cell migration	5/673	31/12046	0.0272442	0.220621	0.193813	Reln/Ccdc141/Nr2e1/Lrp8/Lamb1	5
GO:0035176	social behavior	5/673	31/12046	0.0272442	0.220621	0.193813	Slc6a4/Pten/Atxn1/Nr2e1/Ptchd1	5
GO:0051703	intraspecies interaction between organisms	5/673	31/12046	0.0272442	0.220621	0.193813	Slc6a4/Pten/Atxn1/Nr2e1/Ptchd1	5
GO:0009100	glycoprotein metabolic process	22/673	254/12046	0.0272866	0.220621	0.193813	Tmtc3/Alg6/Impad1/B3galt1/Mamdc2/Galnt11/Gcnt2/Galnt10/Necab1/C1galt1/St3gal5/Poglut1/Large2/Chst11/Mgat4a/Gxylt1/Lfng/St6galnac3/Galnt3/Mgat3/Tmtc4/Ogt	22
GO:0045599	negative regulation of fat cell differentiation	6/673	42/12046	0.028047	0.226358	0.198853	Ankrd26/Fam57b/Arntl/Gper1/Smad3/Dlk1	6
GO:0048640	negative regulation of developmental growth	10/673	90/12046	0.0282182	0.227327	0.199705	Foxp1/Ankrd26/Slc6a4/Actr3/Sema4d/Sema5b/Pten/Ptch1/Apc/Sema6b	10
GO:0046777	protein autophosphorylation	18/673	198/12046	0.0285009	0.229191	0.201342	Hk1/Chek2/Fgfr1/Eef2k/Erbb2/Erbb4/Tnik/Jun/Met/Mapkapk3/Nek6/Tnks1bp1/Camkk2/Ppp2r5d/Eif2ak2/Prkca/Stk24/Ptk2b	18
GO:0001837	epithelial to mesenchymal transition	11/673	103/12046	0.028567	0.229308	0.201446	Klhl12/Pten/Gcnt2/Erg/Ppp3r1/Tgfbr3/Rflnb/Pdcd4/Cul7/Phldb1/Smad3	11
GO:0071396	cellular response to lipid	27/673	329/12046	0.0290444	0.232721	0.204443	Mef2c/Foxp1/Kdm5d/Zfp36l1/Fbxo32/Ret/Gpld1/Lats1/Ddit4/Ptch1/Arid5a/Cd274/Sash1/Ube3a/Mmp2/Rest/Arrb2/Arntl/Kank2/Pdcd4/Gper1/Lpar1/Prkca/Cebpb/Ptk2b/Gbp2/Ogt	27
GO:0030282	bone mineralization	9/673	78/12046	0.0293436	0.234696	0.206179	Mef2c/Adgrv1/Fam20c/Rflnb/Smad3/Ano6/Dlk1/Bmpr1b/Ptk2b	9
GO:0099504	synaptic vesicle cycle	15/673	157/12046	0.0294669	0.23526	0.206674	Sptbn2/Stx3/Cacna1a/Dgki/Pten/Magi2/Rab27b/Apba2/Syn2/Stx2/Pacsin1/Ophn1/Prkca/Myo6/Cadps	15
GO:0061351	neural precursor cell proliferation	13/673	130/12046	0.0296617	0.236392	0.207668	Fgfr1/Zeb2/Btg2/Slc6a4/Trnp1/Hdac5/Cend1/Optn/Nr2e1/Fzd3/Appl2/Sall1/Trim71	13
GO:0035249	synaptic transmission, glutamatergic	7/673	54/12046	0.0297333	0.236539	0.207798	Reln/Mef2c/Cacna1a/Dgki/Grik3/Ophn1/Ptk2b	7
GO:0035282	segmentation	8/673	66/12046	0.0299679	0.237981	0.209064	Zeb2/Mtf2/Foxf1/Nrp2/Poglut1/Smad3/Lfng/Dvl2	8
GO:0034332	adherens junction organization	11/673	104/12046	0.0304028	0.241004	0.21172	Ptprj/Dusp3/Ldb1/Actn2/Pten/Rcc2/Cdh19/Map4k4/Sdc4/Smad3/Ptk2b	11
GO:0044091	membrane biogenesis	5/673	32/12046	0.0308547	0.24372	0.214106	Ugcg/Pten/Magi2/Ptprd/Stx2	5
GO:0099084	postsynaptic specialization organization	5/673	32/12046	0.0308547	0.24372	0.214106	Reln/Pten/Ptprd/Nptx1/Ophn1	5
GO:0006936	muscle contraction	16/673	172/12046	0.0311878	0.245915	0.216034	Obsl1/Synm/Cacna2d1/Actn2/Cacna1d/Nos1/Met/Gata4/Bdkrb2/Dmd/Gper1/Dock5/Myom1/Prkca/Myh6/Scn5a	16
GO:0048659	smooth muscle cell proliferation	13/673	131/12046	0.0313201	0.246521	0.216567	Mef2c/Npr1/Gnaq/Igfbp3/Pten/Jun/Ndrg4/Mmp2/Pdcd4/Gper1/Ralbp1/Abcc4/Prkca	13
GO:0030318	melanocyte differentiation	4/673	22/12046	0.0316194	0.247116	0.217089	Mef2c/Kitl/Zeb2/Gnaq	4
GO:0032232	negative regulation of actin filament bundle assembly	4/673	22/12046	0.0316194	0.247116	0.217089	Ppfia1/Ppp1r9a/Met/Kank2	4
GO:0035024	negative regulation of Rho protein signal transduction	4/673	22/12046	0.0316194	0.247116	0.217089	Tnfaip1/Flcn/Met/Kctd10	4
GO:0003018	vascular process in circulatory system	12/673	118/12046	0.0319708	0.247116	0.217089	Ptprj/Npr1/Slc6a4/Nos1/Hrh1/Mmp2/Tgfbr3/Bdkrb2/Kat2b/Gper1/Dock5/Ptprm	12
GO:0006909	phagocytosis	14/673	145/12046	0.0320627	0.247116	0.217089	Ptprj/Mertk/Tub/Dock1/Mex3b/Pten/Anxa11/Met/Camk1d/Gsn/Sh3bp1/Ano6/Rap1gap/Appl2	14
GO:0010035	response to inorganic substance	27/673	332/12046	0.0320668	0.247116	0.217089	Mef2c/Foxp1/Rasal1/Abcc8/Cpne5/Gpld1/Plcg2/Adgrv1/Net1/Slc41a1/Ptch1/Cflar/Jun/Anxa11/Met/Atrx/Jund/Mmp2/Nptx1/Mt1/Gsn/Cat/Adcy10/Zfand1/Stk24/Ptk2b/Scn5a	27
GO:0018108	peptidyl-tyrosine phosphorylation	19/673	215/12046	0.0321189	0.247116	0.217089	Reln/Ptprj/Kitl/Hk1/Fgfr1/Sema4d/Dyrk2/Erbb4/Parp9/Nedd9/Inpp5f/Prkcz/Irf1/Arrb2/Hyal2/Lrp8/Prkca/Dvl2/Ptk2b	19
GO:0001738	morphogenesis of a polarized epithelium	8/673	67/12046	0.0324338	0.247116	0.217089	Lama3/Wdr1/Foxf1/Plekha4/Fzd3/Ophn1/Sh3bp1/Dvl2	8
GO:0050848	regulation of calcium-mediated signaling	8/673	67/12046	0.0324338	0.247116	0.217089	Hap1/Selenon/Dyrk2/Jph3/Gsto1/Dmd/Rcan1/Ptk2b	8
GO:0007204	positive regulation of cytosolic calcium ion concentration	15/673	159/12046	0.0324905	0.247116	0.217089	Adcyap1r1/Hap1/Cacna2d1/Cacna1a/Plcg2/Selenon/Itpr2/Chd7/Jph3/Gsto1/Bdkrb2/Dmd/Gper1/Lpar1/Ptk2b	15
GO:0021885	forebrain cell migration	7/673	55/12046	0.0324921	0.247116	0.217089	Reln/Fgfr1/Nrp2/Ccdc141/Nr2e1/Lrp8/Lamb1	7
GO:0051384	response to glucocorticoid	7/673	55/12046	0.0324921	0.247116	0.217089	Hsd3b1/Zfp36l1/Fbxo32/Ddit4/Rxra/Pappa/Rest	7
GO:0010880	regulation of release of sequestered calcium ion into cytosol by sarcoplasmic reticulum	3/673	13/12046	0.0326159	0.247116	0.217089	Chd7/Gsto1/Dmd	3
GO:0014808	release of sequestered calcium ion into cytosol by sarcoplasmic reticulum	3/673	13/12046	0.0326159	0.247116	0.217089	Chd7/Gsto1/Dmd	3
GO:0016322	neuron remodeling	3/673	13/12046	0.0326159	0.247116	0.217089	Gnaq/C1ql1/Ntn4	3
GO:0070571	negative regulation of neuron projection regeneration	3/673	13/12046	0.0326159	0.247116	0.217089	Pten/Map4k4/Inpp5f	3
GO:0070734	histone H3-K27 methylation	3/673	13/12046	0.0326159	0.247116	0.217089	Ehmt2/Mtf2/Ogt	3
GO:0097091	synaptic vesicle clustering	3/673	13/12046	0.0326159	0.247116	0.217089	Pten/Magi2/Syn2	3
GO:1901722	regulation of cell proliferation involved in kidney development	3/673	13/12046	0.0326159	0.247116	0.217089	Flcn/Cflar/Lin28a	3
GO:1902043	positive regulation of extrinsic apoptotic signaling pathway via death domain receptors	3/673	13/12046	0.0326159	0.247116	0.217089	Pten/Bmpr1b/Pea15a	3
GO:1903514	release of sequestered calcium ion into cytosol by endoplasmic reticulum	3/673	13/12046	0.0326159	0.247116	0.217089	Chd7/Gsto1/Dmd	3
GO:2001185	regulation of CD8-positive, alpha-beta T cell activation	3/673	13/12046	0.0326159	0.247116	0.217089	Cd274/Irf1/Cbfb	3
GO:0010469	regulation of signaling receptor activity	9/673	80/12046	0.0338562	0.255643	0.22458	Reln/Ptprj/Mef2c/Pten/Nptx1/Grem2/Phlda2/Gsg1l/Ptk2b	9
GO:0032231	regulation of actin filament bundle assembly	9/673	80/12046	0.0338562	0.255643	0.22458	Ppfia1/Ppp1r9a/Met/Sdc4/Pdlim4/Kank2/Lpar1/Arhgef15/Smad3	9
GO:0002521	leukocyte differentiation	29/673	364/12046	0.0341602	0.256242	0.225107	Ptprj/Mef2c/Foxp1/Kitl/Mertk/Zfp36l1/Zeb1/Plcg2/Irf2bp2/Patz1/Erbb2/Hdac5/Fam20c/Tox/Dock11/Jun/Chd7/Apc/Prkcz/Cebpg/Irf1/Satb1/Cbfb/Il4ra/Lfng/Zbtb16/Prkca/Cebpb/Ptk2b	29
GO:0007265	Ras protein signal transduction	27/673	334/12046	0.034211	0.256242	0.225107	Rasal1/Kitl/Rab30/Arhgef18/Dgki/Net1/Erbb2/Tnfaip1/Fgd5/Flcn/Shtn1/Vav2/Map4k4/Jun/Met/Rab27b/Ggnbp1/Rab13/Kank2/Lpar1/Ophn1/Rhobtb3/Cdc42ep1/Arhgef15/Kctd10/Usp28/Ogt	27
GO:0014009	glial cell proliferation	6/673	44/12046	0.0343873	0.256242	0.225107	Prkci/Abcc8/Atxn1/Ski/Ascl2/Etv5	6
GO:0031102	neuron projection regeneration	6/673	44/12046	0.0343873	0.256242	0.225107	Pten/Map4k4/Jun/Inpp5f/Mmp2/Stk24	6
GO:0051705	multi-organism behavior	6/673	44/12046	0.0343873	0.256242	0.225107	Slc6a4/Penk/Pten/Atxn1/Nr2e1/Ptchd1	6
GO:0055008	cardiac muscle tissue morphogenesis	6/673	44/12046	0.0343873	0.256242	0.225107	Obsl1/Rxra/Chd7/Tgfbr3/Myom1/Myh6	6
GO:0060395	SMAD protein signal transduction	6/673	44/12046	0.0343873	0.256242	0.225107	Nceh1/Magi2/Jun/Ski/Gata4/Smad3	6
GO:0009612	response to mechanical stimulus	10/673	93/12046	0.0343957	0.256242	0.225107	Adgrv1/Nos1/Jun/Jund/Mmp2/Scx/Rest/Gata4/Slc12a2/Dmd	10
GO:0046621	negative regulation of organ growth	5/673	33/12046	0.0347517	0.258031	0.226678	Foxp1/Ankrd26/Slc6a4/Pten/Apc	5
GO:0046638	positive regulation of alpha-beta T cell differentiation	5/673	33/12046	0.0347517	0.258031	0.226678	Prkcz/Irf1/Cbfb/Il4ra/Zbtb16	5
GO:0072507	divalent inorganic cation homeostasis	24/673	290/12046	0.0349387	0.258988	0.227519	Adcyap1r1/Hap1/Cacna2d1/Cacna1a/Plcg2/Selenon/Itpr2/Slc39a6/Slc41a1/Nos1/Chd7/Jph3/Pik3cb/Slc35g1/Gsto1/Mt1/Bdkrb2/Dmd/Gper1/Lpar1/Smad3/Prkca/Ptk2b/Scn5a	24
GO:0048644	muscle organ morphogenesis	7/673	56/12046	0.0354167	0.261227	0.229486	Obsl1/Rxra/Chd7/Tgfbr3/Gata4/Myom1/Myh6	7
GO:0060359	response to ammonium ion	7/673	56/12046	0.0354167	0.261227	0.229486	Ehmt2/Hdac5/Ly6g6e/Nos1/Hrh1/Gabrb3/Sorbs2	7
GO:0097120	receptor localization to synapse	7/673	56/12046	0.0354167	0.261227	0.229486	Reln/Stx3/Magi2/Grip1/Tnik/Prkcz/Nptx1	7
GO:0048562	embryonic organ morphogenesis	17/673	189/12046	0.0356099	0.262218	0.230357	Mef2c/Fgfr1/Zeb1/Six4/Ttc39c/Chd7/Wdr60/Foxf1/Rest/Lrig3/Gata4/Fzd3/Chst11/Smad3/Myo6/Dvl2/Sall1	17
GO:0018212	peptidyl-tyrosine modification	19/673	218/12046	0.0362584	0.266553	0.234165	Reln/Ptprj/Kitl/Hk1/Fgfr1/Sema4d/Dyrk2/Erbb4/Parp9/Nedd9/Inpp5f/Prkcz/Irf1/Arrb2/Hyal2/Lrp8/Prkca/Dvl2/Ptk2b	19
GO:0098742	cell-cell adhesion via plasma-membrane adhesion molecules	11/673	107/12046	0.0364129	0.267136	0.234677	Ret/Tenm3/Pcdh18/Magi2/Cdh19/Pik3cb/Ptprd/Ccdc141/Hmcn1/Ptprm/Prtg	11
GO:0021680	cerebellar Purkinje cell layer development	4/673	23/12046	0.0366374	0.267136	0.234677	Ldb1/Sptbn2/Cacna1a/Cend1	4
GO:0048741	skeletal muscle fiber development	4/673	23/12046	0.0366374	0.267136	0.234677	Selenon/Hdac5/Ski/Rcan1	4
GO:0051894	positive regulation of focal adhesion assembly	4/673	23/12046	0.0366374	0.267136	0.234677	Ptprj/Map4k4/Sdc4/Smad3	4
GO:0060977	coronary vasculature morphogenesis	4/673	23/12046	0.0366374	0.267136	0.234677	Fgfr1/Rxra/Tgfbr3/Gata4	4
GO:0007626	locomotory behavior	14/673	148/12046	0.037228	0.270998	0.23807	Reln/Cacna1a/Penk/Arrdc3/Pten/Cend1/Chd7/Atxn1/Inpp5f/Apba2/Arrb2/Rcan1/Etv5/Myo6	14
GO:0051495	positive regulation of cytoskeleton organization	16/673	176/12046	0.0374051	0.271669	0.238659	Actr3/Actn2/Wdr1/Met/Snx9/Apc/Sdc4/Pdlim4/Gsn/Lpar1/Map3k1/Clip1/Cdc42ep1/Arhgef15/Smad3/Ptk2b	16
GO:0043406	positive regulation of MAP kinase activity	15/673	162/12046	0.0374422	0.271669	0.238659	Kitl/Fgfr1/Ret/Zeb2/Map3k21/Erbb2/Tnik/Met/Sash1/Samd5/Lpar1/Map3k1/Eif2ak2/Dvl2/Ptk2b	15
GO:0010665	regulation of cardiac muscle cell apoptotic process	6/673	45/12046	0.0378773	0.274379	0.24104	Fbxo32/Igfbp3/Pten/Cflar/Sirt5/Gata4	6
GO:0072503	cellular divalent inorganic cation homeostasis	23/673	278/12046	0.0384634	0.275356	0.241898	Adcyap1r1/Hap1/Cacna2d1/Cacna1a/Plcg2/Selenon/Itpr2/Slc39a6/Slc41a1/Nos1/Chd7/Jph3/Pik3cb/Slc35g1/Gsto1/Mt1/Bdkrb2/Dmd/Gper1/Lpar1/Smad3/Prkca/Ptk2b	23
GO:1902903	regulation of supramolecular fiber organization	23/673	278/12046	0.0384634	0.275356	0.241898	Mef2c/Actr3/Ppfia1/Actn2/Lats1/Ppp1r9a/Wdr1/Met/Snx9/Apc/Sdc4/Pdlim4/Gsn/Kank2/Lpar1/Map3k1/Clip1/Cdc42ep1/Arhgef15/Smad3/Sh3bp1/Ptk2b/Vill	23
GO:0008306	associative learning	7/673	57/12046	0.0385103	0.275356	0.241898	Reln/Btg2/Abcc8/Hrh1/Tanc1/Atxn1/Ndrg4	7
GO:0030148	sphingolipid biosynthetic process	7/673	57/12046	0.0385103	0.275356	0.241898	B3galt1/Ormdl3/Ugcg/Samd8/Fam57b/Sgms2/St6galnac3	7
GO:0001974	blood vessel remodeling	5/673	34/12046	0.0389395	0.275356	0.241898	Mef2c/Tmbim1/Chd7/Erg/Tgfbr3	5
GO:0010464	regulation of mesenchymal cell proliferation	5/673	34/12046	0.0389395	0.275356	0.241898	Foxp1/Fgfr1/Zeb1/Syne1/Foxf1	5
GO:0014037	Schwann cell differentiation	5/673	34/12046	0.0389395	0.275356	0.241898	Ndrg1/Prx/Ski/Ppp3r1/Nab2	5
GO:0045740	positive regulation of DNA replication	5/673	34/12046	0.0389395	0.275356	0.241898	Fgfr1/Tnfaip1/Jun/Met/Atrx	5
GO:0001843	neural tube closure	10/673	95/12046	0.0390035	0.275356	0.241898	Zeb2/Ptch1/Sdc4/Ski/Fzd3/Prickle1/Enah/Dvl2/Sall1/Trim71	10
GO:0043500	muscle adaptation	10/673	95/12046	0.0390035	0.275356	0.241898	Mef2c/Foxp1/Fbxo32/Cflar/Inpp5f/Gsn/Gata4/Smad3/Prkca/Myh6	10
GO:0046660	female sex differentiation	10/673	95/12046	0.0390035	0.275356	0.241898	Lhfpl2/Kitl/Mertk/Chd7/Ube3a/Mmp2/Arrb2/Lfng/Cebpb/Bmpr1b	10
GO:0060606	tube closure	10/673	95/12046	0.0390035	0.275356	0.241898	Zeb2/Ptch1/Sdc4/Ski/Fzd3/Prickle1/Enah/Dvl2/Sall1/Trim71	10
GO:0050730	regulation of peptidyl-tyrosine phosphorylation	16/673	177/12046	0.0390905	0.275356	0.241898	Reln/Ptprj/Kitl/Sema4d/Erbb4/Parp9/Nedd9/Inpp5f/Prkcz/Irf1/Arrb2/Hyal2/Lrp8/Prkca/Dvl2/Ptk2b	16
GO:0010638	positive regulation of organelle organization	37/673	492/12046	0.0397328	0.275356	0.241898	Hap1/Cdca5/Hspa1l/Smurf1/Ccnb1/Actr3/Actn2/Mtf2/Nos1/Wdr1/Arid5a/Met/Pot1a/Snx9/Apc/Sdc4/Optn/Pdlim4/Atrx/Gsn/Btc/Kat2b/Gper1/Lpar1/Bmf/Rad21/Pip4k2b/Map3k1/Clip1/Cdc42ep1/Arhgef15/Smad3/Dzip1/Aurkb/Phip/Ptk2b/Ogt	37
GO:0003188	heart valve formation	3/673	14/12046	0.0398304	0.275356	0.241898	Erg/Scx/Gata4	3
GO:0006677	glycosylceramide metabolic process	3/673	14/12046	0.0398304	0.275356	0.241898	B3galt1/Ugcg/St6galnac3	3
GO:0030204	chondroitin sulfate metabolic process	3/673	14/12046	0.0398304	0.275356	0.241898	Impad1/Mamdc2/Chst11	3
GO:0043217	myelin maintenance	3/673	14/12046	0.0398304	0.275356	0.241898	Pten/Ndrg1/Prx	3
GO:0045198	establishment of epithelial cell apical/basal polarity	3/673	14/12046	0.0398304	0.275356	0.241898	Foxf1/Ophn1/Sh3bp1	3
GO:0045624	positive regulation of T-helper cell differentiation	3/673	14/12046	0.0398304	0.275356	0.241898	Prkcz/Irf1/Il4ra	3
GO:0060602	branch elongation of an epithelium	3/673	14/12046	0.0398304	0.275356	0.241898	Tmtc3/Six4/Tfap2c	3
GO:0060712	spongiotrophoblast layer development	3/673	14/12046	0.0398304	0.275356	0.241898	Zfp36l1/Ascl2/Phlda2	3
GO:0071498	cellular response to fluid shear stress	3/673	14/12046	0.0398304	0.275356	0.241898	Mef2c/Hdac5/Ptk2b	3
GO:0098696	regulation of neurotransmitter receptor localization to postsynaptic specialization membrane	3/673	14/12046	0.0398304	0.275356	0.241898	Magi2/Tnik/Prkcz	3
GO:1900016	negative regulation of cytokine production involved in inflammatory response	3/673	14/12046	0.0398304	0.275356	0.241898	D1Ertd622e/Pdcd4/Appl2	3
GO:1900409	positive regulation of cellular response to oxidative stress	3/673	14/12046	0.0398304	0.275356	0.241898	Foxp1/Rest/Ralbp1	3
GO:1902932	positive regulation of alcohol biosynthetic process	3/673	14/12046	0.0398304	0.275356	0.241898	Adcyap1r1/Sec14l2/Gper1	3
GO:1903209	positive regulation of oxidative stress-induced cell death	3/673	14/12046	0.0398304	0.275356	0.241898	Foxp1/Rest/Ralbp1	3
GO:2001028	positive regulation of endothelial cell chemotaxis	3/673	14/12046	0.0398304	0.275356	0.241898	Fgfr1/Hspb1/Met	3
GO:0050806	positive regulation of synaptic transmission	12/673	122/12046	0.0398664	0.275356	0.241898	Reln/Hap1/Stx3/Pten/Ppp1r9a/Erbb4/Nos1/Mme/Prkcz/Nr2e1/Arrb2/Ptk2b	12
GO:0006979	response to oxidative stress	26/673	324/12046	0.0401117	0.276622	0.24301	Foxp1/Agap3/Hspb1/Selenon/Net1/Ncoa7/Cflar/Jun/Met/Aldh3a2/Mmp2/Rest/Gata4/Gsr/Stx2/Hyal2/Arntl/Cat/Rcan1/Etv5/Ralbp1/Lonp1/Prkca/Stk24/Mgat3/Ptk2b	26
GO:0003007	heart morphogenesis	17/673	192/12046	0.0404356	0.278187	0.244385	Obsl1/Mef2c/Ptch1/Rxra/Jun/Chd7/Foxf1/Erg/Nrp2/Tgfbr3/Gata4/Pdcd4/Smad3/Myom1/Dvl2/Myh6/Nedd4	17
GO:0009743	response to carbohydrate	13/673	136/12046	0.0406279	0.278187	0.244385	Zfp36l1/Gpld1/Ildr2/Rps6ka2/Cacna1d/Map4k4/Klf7/Pde4c/Piwil4/Gper1/Lin28a/Prkca/Ogt	13
GO:0014066	regulation of phosphatidylinositol 3-kinase signaling	8/673	70/12046	0.0406508	0.278187	0.244385	Reln/Erbb2/Sema4d/Erbb4/Ube3a/Cat/Gper1/Plxnb1	8
GO:0032414	positive regulation of ion transmembrane transporter activity	8/673	70/12046	0.0406508	0.278187	0.244385	Reln/Hap1/Cacna2d1/Abcc8/Plcg2/Actn2/Gsto1/Dmd	8
GO:0043506	regulation of JUN kinase activity	8/673	70/12046	0.0406508	0.278187	0.244385	Zeb2/Map3k21/Tnik/Sash1/Samd5/Map3k1/Dvl2/Ptk2b	8
GO:0097191	extrinsic apoptotic signaling pathway	16/673	178/12046	0.0408301	0.278726	0.244859	Kitl/Fgfr1/Ret/Tnfrsf12a/Deptor/Tmbim1/Pten/Cflar/Hyal2/Gper1/Ppp2r1b/Smad3/Itga6/Phip/Bmpr1b/Pea15a	16
GO:0001678	cellular glucose homeostasis	11/673	109/12046	0.0408548	0.278726	0.244859	Hk1/Abcc8/Gpld1/Cacna1d/Map4k4/Klf7/Pde4c/Piwil4/Gper1/Lin28a/Ogt	11
GO:0032496	response to lipopolysaccharide	15/673	164/12046	0.0410318	0.279506	0.245544	Mef2c/Plcg2/Nos1/Jun/Arid5a/Cd274/Sash1/Jund/Mapkapk3/Pdcd4/Eif2ak2/Prkca/Cebpb/Gbp2/Ogt	15
GO:0030509	BMP signaling pathway	10/673	96/12046	0.0414597	0.280686	0.24658	Smurf1/Sfrp4/Ski/Scx/Tgfbr3/Gata4/Pdcd4/Grem2/Bmpr1b/Myh6	10
[truncated: 3,800 more rows]
