# Supplementary material for: Destabilization of mRNAs enhances competence to initiate meiosis in mouse spermatogenic cells
Source: Development. 2024 Jul 15;151(14):dev202740. doi: 10.1242/dev.202740 (PMC11273298; doi:10.1242/dev.202740)
Supplement: Table S12. [file develop-151-202740-TableS12.xlsx]

## Sheet: Description
Table S12: Reanalysis of E2f6 and Mga data from embryonic stem cells
Tab Name	Relevant Figure panels	Description
1. E2F6 ChIP	S8A	Identification of E2F6-bound promoters (transcriptional start site (TSS) ±1000bp) via reanalysis of E2F6 ChIP-seq and input data from wild-type and E2f6-knockout mouse ESCs (NCBI GEO GSE149025) (Dahlet et al. 2021). Genes that exhibited promoter peaks in the E2f6-knockout cells were excluded from this list.
2. MGA ChIP	S8A	Identification of MGA-bound promoters (transcriptional start site (TSS) ±1000bp) via reanalysis of MGA and IgG ChIP-seq from wild-type mouse ESCs (ArrayExpress E-MTAB-6007) (Stielow et al. 2018).
3. DEA with ChIP status	S8B, C	Reanalysis of mouse ESC RNA-seq data from wild-type and E2f6-knockout samples (NCBI GEO GSE149025) (Dahlet et al. 2021); and wild-type and Mga-knockout samples (NCBI GEO GSE144141) (Qin et al. 2021) with E2F6 and MGA binding status from ChIP-seq data. Genes directly activated by E2F6 or MGA were defined as log2foldchange>0, padj<0.05, and with ChIP-seq peak in promoter (±1000bp of TSS); genes dir…

## Sheet: 1. E2F6 ChIP
Chr	Start	End	Strand	Peak.Score	Annotation	Detailed.Annotation	Distance.to.TSS	Nearest.PromoterID	Entrez.ID	Nearest.Unigene	Gene.Name	Gene.Type	KO.peak
chr11	50024564	50025241	+	5803	promoter-TSS (ENSMUST00000054684.13)	protein_coding-promoter-TSS (ENSMUST00000054684.13)	-444	ENSMUST00000054684.13	ENSMUSG00000020376	ENSMUST00000102776	Rnf130	protein_coding	none
chr7	24869490	24870539	+	5776	promoter-TSS (ENSMUST00000011493.5)	protein_coding-promoter-TSS (ENSMUST00000011493.5)	-43	ENSMUST00000011493.5	ENSMUSG00000011349	ENSMUST00000011493	Dmrtc2	protein_coding	none
chr14	79451300	79452639	+	5773	exon (ENSMUST00000100359.1, exon 1 of 1)	protein_coding-exon (ENSMUST00000100359.1, exon 1 of 1)	134	ENSMUST00000100359.1	ENSMUSG00000075502	ENSMUST00000100359	Kbtbd6	protein_coding	none
chr12	100724845	100725946	+	5646	promoter-TSS (ENSMUST00000043599.6)	protein_coding-promoter-TSS (ENSMUST00000043599.6)	-275	ENSMUST00000222731.1	ENSMUSG00000021180	ENSMUST00000222731	Rps6ka5	protein_coding	none
chr5	137787215	137788516	+	5636	promoter-TSS (ENSMUST00000035852.13)	protein_coding-promoter-TSS (ENSMUST00000035852.13)	67	ENSMUST00000035852.13	ENSMUSG00000037108	ENSMUST00000035852	Zcwpw1	protein_coding	none
chr19	4120791	4121814	+	5216	intron (ENSMUST00000117831.7, intron 2 of 6)	protein_coding-intron (ENSMUST00000025767.13, intron 1 of 5)	273	ENSMUST00000025767.13	ENSMUSG00000024847	ENSMUST00000025767	Aip	protein_coding	none
chr19	7493940	7495015	+	5055	promoter-TSS (ENSMUST00000025668.7)	protein_coding-promoter-TSS (ENSMUST00000025668.7)	39	ENSMUST00000025668.7	ENSMUSG00000024759	ENSMUST00000170373	Atl3	protein_coding	none
chr7	19118006	19118985	+	5025	promoter-TSS (ENSMUST00000141380.2)	protein_coding-promoter-TSS (ENSMUST00000141380.2)	-127	ENSMUST00000141380.2	ENSMUSG00000085601	ENSMUST00000141380	Gm4969	protein_coding	none
chr3	40708419	40709343	+	4826	promoter-TSS (ENSMUST00000091184.8)	protein_coding-promoter-TSS (ENSMUST00000091184.8)	26	ENSMUST00000091184.8	ENSMUSG00000069041	ENSMUST00000091184	Slc25a31	protein_coding	none
chr1	20819951	20820659	+	4739	promoter-TSS (ENSMUST00000053266.10)	protein_coding-promoter-TSS (ENSMUST00000053266.10)	7	ENSMUST00000053266.10	ENSMUSG00000041859	ENSMUST00000053266	Mcm3	protein_coding	none
chr7	114562151	114563145	+	4739	intron (ENSMUST00000119712.7, intron 1 of 3)	protein_coding-intron (ENSMUST00000032908.14, intron 1 of 4)	242	ENSMUST00000211506.1	ENSMUSG00000030670	ENSMUST00000211506	Cyp2r1	protein_coding	none
chr8	84147600	84148443	+	4656	promoter-TSS (ENSMUST00000040383.8)	protein_coding-promoter-TSS (ENSMUST00000040383.8)	-85	ENSMUST00000040383.8	ENSMUSG00000036686	ENSMUST00000117424	Cc2d1a	protein_coding	none
chr7	140787391	140788300	+	4651	promoter-TSS (ENSMUST00000026553.5)	protein_coding-promoter-TSS (ENSMUST00000026553.5)	7	ENSMUST00000026553.5	ENSMUSG00000025480	ENSMUST00000026553	Syce1	protein_coding	none
chr13	23534843	23535624	+	4579	promoter-TSS (ENSMUST00000080859.7)	protein_coding-promoter-TSS (ENSMUST00000080859.7)	-189	ENSMUST00000080859.7	ENSMUSG00000099517	ENSMUST00000080859	Hist1h3g	protein_coding	none
chr11	21370996	21371890	+	4397	promoter-TSS (ENSMUST00000060895.5)	protein_coding-promoter-TSS (ENSMUST00000060895.5)	-242	ENSMUST00000060895.5	ENSMUSG00000001891	ENSMUST00000060895	Ugp2	protein_coding	none
chr11	73329275	73330108	+	4379	promoter-TSS (ENSMUST00000092926.10)	protein_coding-promoter-TSS (ENSMUST00000092926.10)	-50	ENSMUST00000092926.10	ENSMUSG00000112920	ENSMUST00000092926	Spata22	protein_coding	none
chr11	26386797	26387551	+	4276	promoter-TSS (ENSMUST00000109509.7)	protein_coding-promoter-TSS (ENSMUST00000109509.7)	-28	ENSMUST00000109509.7	ENSMUSG00000004018	ENSMUST00000004120	Fancl	protein_coding	none
chr6	125285790	125286581	+	4173	promoter-TSS (ENSMUST00000088246.5)	protein_coding-promoter-TSS (ENSMUST00000088246.5)	-143	ENSMUST00000088246.5	ENSMUSG00000067702	ENSMUST00000088246	Tuba3a	protein_coding	none
chr5	137684347	137685285	+	4140	promoter-TSS (ENSMUST00000031736.15)	protein_coding-promoter-TSS (ENSMUST00000031736.15)	-90	ENSMUST00000031736.15	ENSMUSG00000029722	ENSMUST00000031736	Agfg2	protein_coding	none
chr16	17759250	17759872	+	4072	promoter-TSS (ENSMUST00000117192.7)	protein_coding-promoter-TSS (ENSMUST00000117192.7)	-60	ENSMUST00000165790.7	ENSMUSG00000022750	ENSMUST00000165790	Klhl22	protein_coding	none
chr6	88627202	88627986	+	4037	promoter-TSS (ENSMUST00000120933.4)	protein_coding-promoter-TSS (ENSMUST00000120933.4)	-152	ENSMUST00000120933.4	ENSMUSG00000033182	ENSMUST00000120933	Kbtbd12	protein_coding	none
chr4	11558508	11559128	+	3959	promoter-TSS (ENSMUST00000070755.12)	protein_coding-promoter-TSS (ENSMUST00000070755.12)	-124	ENSMUST00000095145.11	ENSMUSG00000078773	ENSMUST00000070755	Rad54b	protein_coding	none
chr16	22265722	22266459	+	3854	promoter-TSS (ENSMUST00000161286.7)	protein_coding-promoter-TSS (ENSMUST00000161286.7)	-85	ENSMUST00000161286.7	ENSMUSG00000022858	ENSMUST00000161286	Tra2b	protein_coding	none
chr10	127310935	127311908	+	3829	intron (ENSMUST00000171564.7, intron 1 of 21)	protein_coding-intron (ENSMUST00000037290.11, intron 1 of 20)	365	ENSMUST00000171564.7	ENSMUSG00000040354	ENSMUST00000171564	Mars	protein_coding	none
chr12	16810527	16811556	+	3798	promoter-TSS (ENSMUST00000020908.8)	protein_coding-promoter-TSS (ENSMUST00000020908.8)	64	ENSMUST00000020908.8	ENSMUSG00000057469	ENSMUST00000020908	E2f6	protein_coding	none
chr15	82069630	82070510	+	3775	promoter-TSS (ENSMUST00000089178.9)	protein_coding-promoter-TSS (ENSMUST00000089178.9)	73	ENSMUST00000089178.9	ENSMUSG00000068117	ENSMUST00000189540	Mei1	protein_coding	none
chr11	98550537	98551302	+	3747	promoter-TSS (ENSMUST00000017339.11)	protein_coding-promoter-TSS (ENSMUST00000017339.11)	-178	ENSMUST00000081033.12	ENSMUSG00000017195	ENSMUST00000107511	Zpbp2	protein_coding	none
chr6	142386670	142387846	+	3746	promoter-TSS (ENSMUST00000032370.12)	protein_coding-promoter-TSS (ENSMUST00000032370.12)	37	ENSMUST00000032372.6	ENSMUSG00000030245	ENSMUST00000032372	Golt1b	protein_coding	none
chr18	44379848	44380737	+	3726	promoter-TSS (ENSMUST00000025350.9)	protein_coding-promoter-TSS (ENSMUST00000025350.9)	-210	ENSMUST00000202306.1	ENSMUSG00000024472	ENSMUST00000202306	Dcp2	protein_coding	none
chr15	3995477	3996314	+	3698	promoter-TSS (ENSMUST00000046633.8)	protein_coding-promoter-TSS (ENSMUST00000046633.8)	-143	ENSMUST00000046633.8	ENSMUSG00000041935	ENSMUST00000046633	AW549877	protein_coding	none
chr3	153905603	153906266	+	3697	exon (ENSMUST00000005630.10, exon 1 of 20)	protein_coding-exon (ENSMUST00000005630.10, exon 1 of 20)	204	ENSMUST00000005630.10	ENSMUSG00000005493	ENSMUST00000190449	Msh4	protein_coding	none
chr17	50292897	50293773	+	3629	intron (ENSMUST00000010736.7, intron 1 of 10)	protein_coding-intron (ENSMUST00000010736.7, intron 1 of 10)	264	ENSMUST00000010736.7	ENSMUSG00000010592	ENSMUST00000010736	Dazl	protein_coding	none
chr14	87140817	87141507	+	3626	promoter-TSS (ENSMUST00000022599.13)	protein_coding-promoter-TSS (ENSMUST00000022599.13)	-48	ENSMUST00000168889.1	ENSMUSG00000022021	ENSMUST00000022599	Diaph3	protein_coding	none
chr9	22116803	22117604	+	3622	promoter-TSS (ENSMUST00000013966.7)	protein_coding-promoter-TSS (ENSMUST00000013966.7)	-31	ENSMUST00000013966.7	ENSMUSG00000013822	ENSMUST00000213233	Elof1	protein_coding	none
chr4	24496065	24496845	+	3513	promoter-TSS (ENSMUST00000050446.12)	protein_coding-promoter-TSS (ENSMUST00000050446.12)	4	ENSMUST00000108222.8	ENSMUSG00000045751	ENSMUST00000138567	Mms22l	protein_coding	none
chr1	55362298	55363460	+	3455	promoter-TSS (ENSMUST00000114423.6)	protein_coding-promoter-TSS (ENSMUST00000114423.6)	-153	ENSMUST00000114423.6	ENSMUSG00000025977	ENSMUST00000087585	Boll	protein_coding	none
chr6	127453177	127453952	+	3441	promoter-TSS (ENSMUST00000039680.6)	protein_coding-promoter-TSS (ENSMUST00000039680.6)	-111	ENSMUST00000112193.7	ENSMUSG00000037997	ENSMUST00000039680	Parp11	protein_coding	none
chr17	3557089	3557905	+	3396	intron (ENSMUST00000041003.6, intron 1 of 6)	protein_coding-intron (ENSMUST00000041003.6, intron 1 of 6)	216	ENSMUST00000041003.6	ENSMUSG00000036983	ENSMUST00000041003	Tfb1m	protein_coding	none
chr5	113772212	113772854	+	3387	promoter-TSS (ENSMUST00000019118.7)	protein_coding-promoter-TSS (ENSMUST00000019118.7)	-23	ENSMUST00000019118.7	ENSMUSG00000018974	ENSMUST00000019118	Sart3	protein_coding	none
chr14	78536494	78537412	+	3378	promoter-TSS (ENSMUST00000022593.5)	protein_coding-promoter-TSS (ENSMUST00000022593.5)	-93	ENSMUST00000022593.5	ENSMUSG00000022016	ENSMUST00000022593	Akap11	protein_coding	none
chr4	128992645	128993836	+	3367	promoter-TSS (ENSMUST00000030583.12)	protein_coding-promoter-TSS (ENSMUST00000030583.12)	16	ENSMUST00000102604.10	ENSMUSG00000028792	ENSMUST00000030583	Ak2	protein_coding	none
chr4	84883722	84884776	+	3333	promoter-TSS (ENSMUST00000047023.12)	protein_coding-promoter-TSS (ENSMUST00000047023.12)	-60	ENSMUST00000047023.12	ENSMUSG00000038070	ENSMUST00000047023	Cntln	protein_coding	none
chr19	10456448	10457258	+	3325	exon (ENSMUST00000171400.2, exon 1 of 1)	protein_coding-exon (ENSMUST00000171400.2, exon 1 of 1)	594	ENSMUST00000171400.2	ENSMUSG00000090291	ENSMUST00000171400	Lrrc10b	protein_coding	none
chr5	76950941	76951961	+	3314	promoter-TSS (ENSMUST00000117536.7)	protein_coding-promoter-TSS (ENSMUST00000117536.7)	83	ENSMUST00000117536.7	ENSMUSG00000029247	ENSMUST00000117536	Paics	protein_coding	none
chr10	100487078	100487981	+	3223	promoter-TSS (ENSMUST00000058154.14)	protein_coding-promoter-TSS (ENSMUST00000058154.14)	-29	ENSMUST00000220346.1	ENSMUSG00000019971	ENSMUST00000164751	Cep290	protein_coding	none
chr11	53706928	53707720	+	3216	promoter-TSS (ENSMUST00000020649.13)	protein_coding-promoter-TSS (ENSMUST00000020649.13)	-5	ENSMUST00000020649.13	ENSMUSG00000020380	ENSMUST00000020649	Rad50	protein_coding	none
chr2	101885822	101886525	+	3188	promoter-TSS (ENSMUST00000028584.7)	protein_coding-promoter-TSS (ENSMUST00000028584.7)	-80	ENSMUST00000028584.7	ENSMUSG00000027163	ENSMUST00000028584	Commd9	protein_coding	none
chr4	48124645	48125394	+	3187	promoter-TSS (ENSMUST00000064765.5)	protein_coding-promoter-TSS (ENSMUST00000064765.5)	84	ENSMUST00000064765.5	ENSMUSG00000061455	ENSMUST00000107721	Stx17	protein_coding	none
chr5	138279966	138280807	+	3170	promoter-TSS (ENSMUST00000014089.8)	protein_coding-promoter-TSS (ENSMUST00000014089.8)	-140	ENSMUST00000048028.14	ENSMUSG00000036928	ENSMUST00000162245	Stag3	protein_coding	none
chr8	110101483	110102230	+	3147	intron (ENSMUST00000213641.1, intron 1 of 9)	protein_coding-intron (ENSMUST00000165700.1, intron 1 of 1)	649	ENSMUST00000213641.1	ENSMUSG00000095941	ENSMUST00000178785	Gm21964	protein_coding	none
chr17	12769468	12770253	+	3111	promoter-TSS (ENSMUST00000024599.13)	protein_coding-promoter-TSS (ENSMUST00000024599.13)	-196	ENSMUST00000024599.13	ENSMUSG00000023830	ENSMUST00000024599	Igf2r	protein_coding	none
chr4	153956640	153957338	+	3106	promoter-TSS (ENSMUST00000058393.8)	protein_coding-promoter-TSS (ENSMUST00000058393.8)	-248	ENSMUST00000105645.8	ENSMUSG00000047613	ENSMUST00000105645	A430005L14Rik	protein_coding	none
chr13	104228585	104229569	+	3103	promoter-TSS (ENSMUST00000022226.5)	protein_coding-promoter-TSS (ENSMUST00000022226.5)	122	ENSMUST00000070761.9	ENSMUSG00000021714	ENSMUST00000022227	Cenpk	protein_coding	none
chr15	99370360	99370912	+	3090	promoter-TSS (ENSMUST00000081224.13)	protein_coding-promoter-TSS (ENSMUST00000081224.13)	-154	ENSMUST00000088233.12	ENSMUSG00000023008	ENSMUST00000081224	Fmnl3	protein_coding	none
chr16	10834683	10835226	+	3051	promoter-TSS (ENSMUST00000037913.8)	protein_coding-promoter-TSS (ENSMUST00000037913.8)	-105	ENSMUST00000037913.8	ENSMUSG00000037991	ENSMUST00000037913	Rmi2	protein_coding	none
chr11	101095023	101095814	+	3035	promoter-TSS (ENSMUST00000019447.14)	protein_coding-promoter-TSS (ENSMUST00000019447.14)	18	ENSMUST00000019447.14	ENSMUSG00000019303	ENSMUST00000019447	Psmc3ip	protein_coding	none
chr4	95966832	95967392	+	3020	promoter-TSS (ENSMUST00000030306.13)	protein_coding-promoter-TSS (ENSMUST00000030306.13)	-128	ENSMUST00000030306.13	ENSMUSG00000028572	ENSMUST00000107083	Hook1	protein_coding	none
chr9	89704596	89705336	+	2950	exon (ENSMUST00000058488.8, exon 1 of 3)	protein_coding-exon (ENSMUST00000058488.8, exon 1 of 3)	102	ENSMUST00000058488.8	ENSMUSG00000032353	ENSMUST00000058488	Tmed3	protein_coding	none
chr9	65890023	65890661	+	2946	exon (ENSMUST00000045802.6, exon 1 of 4)	protein_coding-exon (ENSMUST00000045802.6, exon 1 of 4)	105	ENSMUST00000045802.6	ENSMUSG00000040204	ENSMUST00000045802	Pclaf	protein_coding	none
chr19	3388975	3389604	+	2849	promoter-TSS (ENSMUST00000127142.1)	protein_coding-promoter-TSS (ENSMUST00000127142.1)	-90	ENSMUST00000142193.7	ENSMUSG00000024905	ENSMUST00000025840	Tesmin	protein_coding	none
chr7	141326857	141327463	+	2828	promoter-TSS (ENSMUST00000026578.13)	protein_coding-promoter-TSS (ENSMUST00000026578.13)	418	ENSMUST00000211537.1	ENSMUSG00000058886	ENSMUST00000211537	Deaf1	protein_coding	none
chr12	70452643	70453408	+	2787	promoter-TSS (ENSMUST00000021471.12)	protein_coding-promoter-TSS (ENSMUST00000021471.12)	-70	ENSMUST00000021471.12	ENSMUSG00000021072	ENSMUST00000021471	Tmx1	protein_coding	none
chr7	25396068	25396837	+	2784	promoter-TSS (ENSMUST00000003207.10)	protein_coding-promoter-TSS (ENSMUST00000003207.10)	-73	ENSMUST00000003207.10	ENSMUSG00000003123	ENSMUST00000206861	Lipe	protein_coding	none
chr10	128696005	128696765	+	2782	promoter-TSS (ENSMUST00000000727.3)	protein_coding-promoter-TSS (ENSMUST00000000727.3)	-121	ENSMUST00000000727.3	ENSMUSG00000000711	ENSMUST00000000727	Rab5b	protein_coding	none
chr2	75981409	75982161	+	2752	exon (ENSMUST00000099994.4, exon 1 of 1)	protein_coding-exon (ENSMUST00000099994.4, exon 1 of 1)	182	ENSMUST00000099994.4	ENSMUSG00000075271	ENSMUST00000099994	Ttc30a1	protein_coding	none
chr2	130423552	130424885	+	2737	promoter-TSS (ENSMUST00000028900.10)	protein_coding-promoter-TSS (ENSMUST00000028900.10)	60	ENSMUST00000089581.10	ENSMUSG00000037773	ENSMUST00000089581	Pced1a	protein_coding	none
chr4	151861853	151862617	+	2719	promoter-TSS (ENSMUST00000049790.13)	protein_coding-promoter-TSS (ENSMUST00000049790.13)	-359	ENSMUST00000097774.8	ENSMUSG00000014592	ENSMUST00000105668	Camta1	protein_coding	none
chr12	85339164	85339707	+	2708	promoter-TSS (ENSMUST00000040992.7)	protein_coding-promoter-TSS (ENSMUST00000040992.7)	-73	ENSMUST00000040992.7	ENSMUSG00000034290	ENSMUST00000040992	Nek9	protein_coding	none
chr14	50930907	50931520	+	2681	promoter-TSS (ENSMUST00000049312.13)	protein_coding-promoter-TSS (ENSMUST00000049312.13)	-357	ENSMUST00000049312.13	ENSMUSG00000035953	ENSMUST00000161166	Tmem55b	protein_coding	none
chr3	94412628	94413700	+	2619	promoter-TSS (ENSMUST00000045245.9)	protein_coding-promoter-TSS (ENSMUST00000045245.9)	-109	ENSMUST00000166032.7	ENSMUSG00000041912	ENSMUST00000196606	Tdrkh	protein_coding	none
chr8	72474928	72475600	+	2606	promoter-TSS (ENSMUST00000079510.5)	protein_coding-promoter-TSS (ENSMUST00000079510.5)	-38	ENSMUST00000212991.1	ENSMUSG00000052488	ENSMUST00000212991	Cherp	protein_coding	none
chr19	46075437	46076064	+	2602	promoter-TSS (ENSMUST00000165017.1)	protein_coding-promoter-TSS (ENSMUST00000165017.1)	-113	ENSMUST00000165017.1	ENSMUSG00000015176	ENSMUST00000165017	Nolc1	protein_coding	none
chr1	74505656	74506473	+	2517	promoter-TSS (ENSMUST00000044260.10)	protein_coding-promoter-TSS (ENSMUST00000044260.10)	6	ENSMUST00000087215.6	ENSMUSG00000026174	ENSMUST00000087215	Cnot9	protein_coding	none
chr9	86466667	86467219	+	2513	promoter-TSS (ENSMUST00000190957.6)	protein_coding-promoter-TSS (ENSMUST00000190957.6)	-211	ENSMUST00000190957.6	ENSMUSG00000034973	ENSMUST00000190957	Dopey1	protein_coding	none
chrX	44789628	44790300	+	2497	exon (ENSMUST00000060481.8, exon 1 of 2)	protein_coding-exon (ENSMUST00000060481.8, exon 1 of 2)	197	ENSMUST00000115056.1	ENSMUSG00000045284	ENSMUST00000115056	Dcaf12l1	protein_coding	none
chr2	178406924	178407809	+	2479	intron (ENSMUST00000081134.9, intron 1 of 43)	protein_coding-intron (ENSMUST00000081134.9, intron 1 of 43)	319	ENSMUST00000081134.9	ENSMUSG00000060445	ENSMUST00000081134	Sycp2	protein_coding	none
chr1	177258715	177259323	+	2479	promoter-TSS (ENSMUST00000111159.1)	protein_coding-promoter-TSS (ENSMUST00000111159.1)	-816	ENSMUST00000111159.1	ENSMUSG00000019699	ENSMUST00000111159	Akt3	protein_coding	none
chr3	108415966	108416545	+	2467	promoter-TSS (ENSMUST00000090558.9)	protein_coding-promoter-TSS (ENSMUST00000090558.9)	-703	ENSMUST00000090558.9	ENSMUSG00000068740	ENSMUST00000090558	Celsr2	protein_coding	none
chr9	78395452	78396461	+	2466	exon (ENSMUST00000113367.1, exon 1 of 17)	protein_coding-exon (ENSMUST00000113367.1, exon 1 of 17)	179	ENSMUST00000113367.1	ENSMUSG00000070291	ENSMUST00000113367	Ddx43	protein_coding	none
chr14	104522417	104522916	+	2443	promoter-TSS (ENSMUST00000022716.2)	protein_coding-promoter-TSS (ENSMUST00000022716.2)	0	ENSMUST00000022716.2	ENSMUSG00000022120	ENSMUST00000022716	Rnf219	protein_coding	none
chr1	163994321	163995060	+	2443	promoter-TSS (ENSMUST00000045694.13)	protein_coding-promoter-TSS (ENSMUST00000045694.13)	106	ENSMUST00000045876.7	ENSMUSG00000041406	ENSMUST00000097493	BC055324	protein_coding	none
chr5	106964072	106964766	+	2433	promoter-TSS (ENSMUST00000031221.11)	protein_coding-promoter-TSS (ENSMUST00000031221.11)	38	ENSMUST00000076467.12	ENSMUSG00000029283	ENSMUST00000118261	Cdc7	protein_coding	none
chr11	95413487	95414017	+	2425	promoter-TSS (ENSMUST00000107722.7)	protein_coding-promoter-TSS (ENSMUST00000107722.7)	-328	ENSMUST00000107724.8	ENSMUSG00000057522	ENSMUST00000107724	Spop	protein_coding	none
chr4	3835477	3836053	+	2416	promoter-TSS (ENSMUST00000138502.1)	protein_coding-promoter-TSS (ENSMUST00000138502.1)	-100	ENSMUST00000138502.1	ENSMUSG00000028234	ENSMUST00000138502	Rps20	protein_coding	none
chr4	41275360	41276069	+	2399	promoter-TSS (ENSMUST00000030143.12)	protein_coding-promoter-TSS (ENSMUST00000030143.12)	-570	ENSMUST00000108068.7	ENSMUSG00000028433	ENSMUST00000108068	Ubap2	protein_coding	none
chr5	108774725	108775478	+	2388	promoter-TSS (ENSMUST00000212212.1)	protein_coding-promoter-TSS (ENSMUST00000212212.1)	-119	ENSMUST00000212212.1	ENSMUSG00000055385	ENSMUST00000212212	Rnf212	protein_coding	none
chr2	35108951	35109722	+	2368	promoter-TSS (ENSMUST00000028235.10)	protein_coding-promoter-TSS (ENSMUST00000028235.10)	-156	ENSMUST00000028237.14	ENSMUSG00000057110	ENSMUST00000156933	Cntrl	protein_coding	none
chr1	195092153	195092807	+	2366	promoter-TSS (ENSMUST00000162650.7)	protein_coding-promoter-TSS (ENSMUST00000162650.7)	-231	ENSMUST00000162650.7	ENSMUSG00000016493	ENSMUST00000162650	Cd46	protein_coding	none
chr3	96238710	96239234	+	2365	promoter-TSS (ENSMUST00000176760.1)	antisense_RNA-promoter-TSS (ENSMUST00000176760.1)	155	ENSMUST00000167403.3	ENSMUSG00000081058	ENSMUST00000167403	Hist2h3c2	protein_coding	none
chr3	67373800	67374445	+	2352	promoter-TSS (ENSMUST00000061322.9)	protein_coding-promoter-TSS (ENSMUST00000061322.9)	25	ENSMUST00000077916.11	ENSMUSG00000048416	ENSMUST00000077916	Mlf1	protein_coding	none
chr10	80798126	80798867	+	2349	promoter-TSS (ENSMUST00000151928.7)	protein_coding-promoter-TSS (ENSMUST00000151928.7)	130	ENSMUST00000036805.6	ENSMUSG00000035278	ENSMUST00000036805	Plekhj1	protein_coding	none
chr7	45704573	45705307	+	2335	promoter-TSS (ENSMUST00000080885.11)	protein_coding-promoter-TSS (ENSMUST00000080885.11)	-148	ENSMUST00000080885.11	ENSMUSG00000059824	ENSMUST00000080885	Dbp	protein_coding	none
chr12	116404932	116405702	+	2316	promoter-TSS (ENSMUST00000084828.4)	protein_coding-promoter-TSS (ENSMUST00000084828.4)	-85	ENSMUST00000084828.4	ENSMUSG00000042029	ENSMUST00000084828	Ncapg2	protein_coding	none
chr7	13023092	13023724	+	2289	promoter-TSS (ENSMUST00000005705.7)	protein_coding-promoter-TSS (ENSMUST00000005705.7)	-744	ENSMUST00000005705.7	ENSMUSG00000005566	ENSMUST00000005705	Trim28	protein_coding	none
chr19	12573095	12573710	+	2272	promoter-TSS (ENSMUST00000025595.4)	protein_coding-promoter-TSS (ENSMUST00000025595.4)	-121	ENSMUST00000025595.4	ENSMUSG00000024691	ENSMUST00000025595	Fam111a	protein_coding	none
chr7	16061253	16061750	+	2249	promoter-TSS (ENSMUST00000209369.1)	protein_coding-promoter-TSS (ENSMUST00000209369.1)	-313	ENSMUST00000209369.1	ENSMUSG00000078796	ENSMUST00000108509	Zfp541	protein_coding	none
chr7	81453455	81454107	+	2245	intron (ENSMUST00000178892.2, intron 1 of 11)	protein_coding-intron (ENSMUST00000098331.9, intron 1 of 11)	894	ENSMUST00000178892.2	ENSMUSG00000025586	ENSMUST00000098331	Cpeb1	protein_coding	none
chr14	27428311	27429014	+	2245	promoter-TSS (ENSMUST00000022450.5)	protein_coding-promoter-TSS (ENSMUST00000022450.5)	-172	ENSMUST00000022450.5	ENSMUSG00000040651	ENSMUST00000022450	Fam208a	protein_coding	none
chr6	106768847	106769599	+	2245	promoter-TSS (ENSMUST00000057578.15)	protein_coding-promoter-TSS (ENSMUST00000057578.15)	57	ENSMUST00000057578.15	ENSMUSG00000013736	ENSMUST00000113248	Trnt1	protein_coding	none
chr12	112588258	112588728	+	2242	promoter-TSS (ENSMUST00000101029.3)	protein_coding-promoter-TSS (ENSMUST00000101029.3)	-291	ENSMUST00000101029.3	ENSMUSG00000037679	ENSMUST00000101029	Inf2	protein_coding	none
chr4	129491439	129492102	+	2225	promoter-TSS (ENSMUST00000000421.5)	protein_coding-promoter-TSS (ENSMUST00000000421.5)	580	ENSMUST00000106043.2	ENSMUSG00000078554	ENSMUST00000106043	Fam229a	protein_coding	none
chr7	126884454	126885381	+	2214	promoter-TSS (ENSMUST00000071268.10)	protein_coding-promoter-TSS (ENSMUST00000071268.10)	-214	ENSMUST00000071268.10	ENSMUSG00000059981	ENSMUST00000117394	Taok2	protein_coding	none
chr3	95559288	95560011	+	2209	promoter-TSS (ENSMUST00000029754.12)	protein_coding-promoter-TSS (ENSMUST00000029754.12)	-28	ENSMUST00000090797.10	ENSMUSG00000028109	ENSMUST00000090797	Hormad1	protein_coding	none
chr12	102757101	102758302	+	2189	promoter-TSS (ENSMUST00000046404.7)	protein_coding-promoter-TSS (ENSMUST00000046404.7)	64	ENSMUST00000179306.1	ENSMUSG00000098530	ENSMUST00000179306	Gm28051	protein_coding	none
chr2	127424797	127425564	+	2175	promoter-TSS (ENSMUST00000062211.3)	protein_coding-promoter-TSS (ENSMUST00000062211.3)	-19	ENSMUST00000062211.3	ENSMUSG00000046338	ENSMUST00000062211	Gpat2	protein_coding	none
chr11	120598303	120599021	+	2150	promoter-TSS (ENSMUST00000026125.2)	protein_coding-promoter-TSS (ENSMUST00000026125.2)	130	ENSMUST00000093140.4	ENSMUSG00000025135	ENSMUST00000093140	Anapc11	protein_coding	none
chr1	180195730	180196571	+	2136	promoter-TSS (ENSMUST00000027766.12)	protein_coding-promoter-TSS (ENSMUST00000027766.12)	-130	ENSMUST00000027766.12	ENSMUSG00000026489	ENSMUST00000027766	Coq8a	protein_coding	none
chr11	115563945	115564757	+	2125	promoter-TSS (ENSMUST00000021085.10)	protein_coding-promoter-TSS (ENSMUST00000021085.10)	-83	ENSMUST00000021085.10	ENSMUSG00000020739	ENSMUST00000021085	Nup85	protein_coding	none
chr7	100607102	100607674	+	2120	promoter-TSS (ENSMUST00000032946.9)	protein_coding-promoter-TSS (ENSMUST00000032946.9)	-22	ENSMUST00000107048.7	ENSMUSG00000030704	ENSMUST00000032946	Rab6a	protein_coding	none
chr2	74825516	74826025	+	2118	promoter-TSS (ENSMUST00000028511.7)	protein_coding-promoter-TSS (ENSMUST00000028511.7)	-33	ENSMUST00000028511.7	ENSMUSG00000027099	ENSMUST00000028511	Mtx2	protein_coding	none
chr7	128297802	128298346	+	2118	promoter-TSS (ENSMUST00000033044.15)	protein_coding-promoter-TSS (ENSMUST00000033044.15)	96	ENSMUST00000033044.15	ENSMUSG00000030780	ENSMUST00000033044	BC017158	protein_coding	none
chr6	85587135	85587797	+	2105	promoter-TSS (ENSMUST00000072018.5)	protein_coding-promoter-TSS (ENSMUST00000072018.5)	-65	ENSMUST00000072018.5	ENSMUSG00000063810	ENSMUST00000072018	Alms1	protein_coding	none
chr8	104509362	104510247	+	2085	promoter-TSS (ENSMUST00000064576.7)	protein_coding-promoter-TSS (ENSMUST00000064576.7)	83	ENSMUST00000064576.7	ENSMUSG00000052616	ENSMUST00000064576	Terb1	protein_coding	none
chr15	100280521	100281136	+	2069	promoter-TSS (ENSMUST00000096200.4)	protein_coding-promoter-TSS (ENSMUST00000096200.4)	-9	ENSMUST00000096200.4	ENSMUSG00000045631	ENSMUST00000096200	Tmprss12	protein_coding	none
chr13	58402393	58402885	+	2055	promoter-TSS (ENSMUST00000043269.13)	protein_coding-promoter-TSS (ENSMUST00000043269.13)	10	ENSMUST00000176207.7	ENSMUSG00000021546	ENSMUST00000225674	Hnrnpk	protein_coding	none
chr7	5062072	5062665	+	2037	promoter-TSS (ENSMUST00000207548.1)	TEC-promoter-TSS (ENSMUST00000207548.1)	123	ENSMUST00000209099.1	ENSMUSG00000030435	ENSMUST00000005041	U2af2	protein_coding	none
chr17	88440152	88440659	+	2013	promoter-TSS (ENSMUST00000112238.8)	protein_coding-promoter-TSS (ENSMUST00000112238.8)	-306	ENSMUST00000112238.8	ENSMUSG00000034998	ENSMUST00000112238	Foxn2	protein_coding	none
chr3	96246623	96247025	+	1995	exon (ENSMUST00000177796.1, exon 1 of 1)	protein_coding-exon (ENSMUST00000177796.1, exon 1 of 1)	139	ENSMUST00000176059.1	ENSMUSG00000093769	ENSMUST00000177796	Hist2h3c1	protein_coding	none
chr19	15924539	15925430	+	1956	promoter-TSS (ENSMUST00000025542.9)	protein_coding-promoter-TSS (ENSMUST00000025542.9)	75	ENSMUST00000025542.9	ENSMUSG00000024640	ENSMUST00000162053	Psat1	protein_coding	none
chr16	57606384	57607410	+	1950	promoter-TSS (ENSMUST00000114371.3)	protein_coding-promoter-TSS (ENSMUST00000114371.3)	-72	ENSMUST00000114371.3	ENSMUSG00000022748	ENSMUST00000114371	Cmss1	protein_coding	none
chr5	92348617	92349196	+	1927	promoter-TSS (ENSMUST00000038816.12)	protein_coding-promoter-TSS (ENSMUST00000038816.12)	-17	ENSMUST00000118006.2	ENSMUSG00000034855	ENSMUST00000118006	Cxcl10	protein_coding	none
chr6	137734677	137735431	+	1925	promoter-TSS (ENSMUST00000064910.6)	protein_coding-promoter-TSS (ENSMUST00000064910.6)	-24	ENSMUST00000064910.6	ENSMUSG00000030224	ENSMUST00000064910	Strap	protein_coding	none
chr7	131362333	131363286	+	1921	promoter-TSS (ENSMUST00000059438.10)	protein_coding-promoter-TSS (ENSMUST00000059438.10)	-50	ENSMUST00000059438.10	ENSMUSG00000040177	ENSMUST00000059438	2310057M21Rik	protein_coding	none
chr16	52452799	52453414	+	1911	promoter-TSS (ENSMUST00000164728.7)	protein_coding-promoter-TSS (ENSMUST00000164728.7)	-452	ENSMUST00000168071.1	ENSMUSG00000022636	ENSMUST00000168071	Alcam	protein_coding	none
chr9	37348144	37348675	+	1893	promoter-TSS (ENSMUST00000037275.5)	protein_coding-promoter-TSS (ENSMUST00000037275.5)	-17	ENSMUST00000037275.5	ENSMUSG00000034303	ENSMUST00000213633	Ccdc15	protein_coding	none
chr13	92844463	92845063	+	1893	promoter-TSS (ENSMUST00000076169.3)	protein_coding-promoter-TSS (ENSMUST00000076169.3)	-24	ENSMUST00000076169.3	ENSMUSG00000021704	ENSMUST00000076169	Mtx3	protein_coding	none
chr2	148672363	148672988	+	1888	promoter-TSS (ENSMUST00000047177.3)	protein_coding-promoter-TSS (ENSMUST00000047177.3)	49	ENSMUST00000047177.3	ENSMUSG00000036992	ENSMUST00000109961	Nxt1	protein_coding	none
chr10	75892940	75893621	+	1875	promoter-TSS (ENSMUST00000009236.5)	protein_coding-promoter-TSS (ENSMUST00000009236.5)	-133	ENSMUST00000009236.5	ENSMUSG00000009092	ENSMUST00000217811	Derl3	protein_coding	none
chr5	74531520	74532081	+	1875	promoter-TSS (ENSMUST00000072857.12)	protein_coding-promoter-TSS (ENSMUST00000072857.12)	-41	ENSMUST00000151474.2	ENSMUSG00000062110	ENSMUST00000072857	Scfd2	protein_coding	none
chr17	31658697	31659227	+	1874	promoter-TSS (ENSMUST00000014684.4)	protein_coding-promoter-TSS (ENSMUST00000014684.4)	-208	ENSMUST00000166526.7	ENSMUSG00000061613	ENSMUST00000014684	U2af1	protein_coding	none
chr14	73143367	73143813	+	1859	promoter-TSS (ENSMUST00000110952.9)	protein_coding-promoter-TSS (ENSMUST00000110952.9)	-3	ENSMUST00000110952.9	ENSMUSG00000022106	ENSMUST00000171767	Rcbtb2	protein_coding	none
chr17	79896137	79896669	+	1859	promoter-TSS (ENSMUST00000068282.6)	protein_coding-promoter-TSS (ENSMUST00000068282.6)	-280	ENSMUST00000068282.6	ENSMUSG00000059811	ENSMUST00000068282	Atl2	protein_coding	none
chr2	158028110	158028756	+	1843	promoter-TSS (ENSMUST00000029179.10)	protein_coding-promoter-TSS (ENSMUST00000029179.10)	0	ENSMUST00000029179.10	ENSMUSG00000027650	ENSMUST00000029179	Tti1	protein_coding	none
chr3	67582439	67583069	+	1832	promoter-TSS (ENSMUST00000029344.9)	protein_coding-promoter-TSS (ENSMUST00000029344.9)	13	ENSMUST00000029344.9	ENSMUSG00000027775	ENSMUST00000029344	Mfsd1	protein_coding	none
chr11	102664950	102665637	+	1813	promoter-TSS (ENSMUST00000100378.3)	protein_coding-promoter-TSS (ENSMUST00000100378.3)	-295	ENSMUST00000100378.3	ENSMUSG00000051455	ENSMUST00000100378	Meioc	protein_coding	none
chr5	151651039	151651534	+	1807	promoter-TSS (ENSMUST00000038131.9)	protein_coding-promoter-TSS (ENSMUST00000038131.9)	-44	ENSMUST00000038131.9	ENSMUSG00000033970	ENSMUST00000038131	Rfc3	protein_coding	none
chr1	91144687	91145223	+	1801	promoter-TSS (ENSMUST00000094698.1)	protein_coding-promoter-TSS (ENSMUST00000094698.1)	-148	ENSMUST00000094698.1	ENSMUSG00000070732	ENSMUST00000094698	Rbm44	protein_coding	none
chr12	85150903	85151519	+	1792	promoter-TSS (ENSMUST00000019379.8)	protein_coding-promoter-TSS (ENSMUST00000019379.8)	25	ENSMUST00000019379.8	ENSMUSG00000019235	ENSMUST00000019379	Rps6kl1	protein_coding	none
chr16	52030931	52031556	+	1789	promoter-TSS (ENSMUST00000114471.1)	protein_coding-promoter-TSS (ENSMUST00000114471.1)	-306	ENSMUST00000114471.1	ENSMUSG00000022637	ENSMUST00000114471	Cblb	protein_coding	none
chr5	110770511	110771123	+	1785	promoter-TSS (ENSMUST00000041558.14)	protein_coding-promoter-TSS (ENSMUST00000041558.14)	-100	ENSMUST00000112436.8	ENSMUSG00000029505	ENSMUST00000041558	Ep400	protein_coding	none
chr12	76254859	76255653	+	1770	promoter-TSS (ENSMUST00000021443.6)	protein_coding-promoter-TSS (ENSMUST00000021443.6)	-42	ENSMUST00000021443.6	ENSMUSG00000021048	ENSMUST00000021443	Mthfd1	protein_coding	none
chr7	102441400	102442017	+	1756	promoter-TSS (ENSMUST00000033283.9)	protein_coding-promoter-TSS (ENSMUST00000033283.9)	13	ENSMUST00000033283.9	ENSMUSG00000030978	ENSMUST00000033283	Rrm1	protein_coding	none
chr1	153424901	153425607	+	1739	promoter-TSS (ENSMUST00000042373.11)	protein_coding-promoter-TSS (ENSMUST00000042373.11)	92	ENSMUST00000042373.11	ENSMUSG00000042708	ENSMUST00000042373	Shcbp1l	protein_coding	none
chr7	125491240	125491859	+	1738	promoter-TSS (ENSMUST00000033006.13)	protein_coding-promoter-TSS (ENSMUST00000033006.13)	47	ENSMUST00000033006.13	ENSMUSG00000030750	ENSMUST00000033006	Nsmce1	protein_coding	none
chr14	19750916	19751432	+	1736	promoter-TSS (ENSMUST00000022340.4)	protein_coding-promoter-TSS (ENSMUST00000022340.4)	-91	ENSMUST00000022340.4	ENSMUSG00000021806	ENSMUST00000022340	Nid2	protein_coding	none
chr11	120713475	120714074	+	1735	promoter-TSS (ENSMUST00000026137.7)	protein_coding-promoter-TSS (ENSMUST00000026137.7)	-36	ENSMUST00000055424.12	ENSMUSG00000025144	ENSMUST00000106154	Cenpx	protein_coding	none
chr10	80053133	80053697	+	1710	promoter-TSS (ENSMUST00000097227.9)	protein_coding-promoter-TSS (ENSMUST00000097227.9)	-73	ENSMUST00000105372.7	ENSMUSG00000075706	ENSMUST00000183037	Gpx4	protein_coding	none
chr7	79792944	79793465	+	1702	exon (ENSMUST00000032760.5, exon 1 of 2)	protein_coding-exon (ENSMUST00000032760.5, exon 1 of 2)	584	ENSMUST00000032760.5	ENSMUSG00000030544	ENSMUST00000032760	Mesp1	protein_coding	none
chr11	96943796	96944477	+	1700	promoter-TSS (ENSMUST00000018803.11)	protein_coding-promoter-TSS (ENSMUST00000018803.11)	-150	ENSMUST00000018803.11	ENSMUSG00000018659	ENSMUST00000107629	Pnpo	protein_coding	none
chr7	127195900	127196473	+	1699	promoter-TSS (ENSMUST00000035771.4)	protein_coding-promoter-TSS (ENSMUST00000035771.4)	-186	ENSMUST00000166791.7	ENSMUSG00000042502	ENSMUST00000035771	Cd2bp2	protein_coding	none
chr1	59684697	59685329	+	1687	promoter-TSS (ENSMUST00000027174.9)	protein_coding-promoter-TSS (ENSMUST00000027174.9)	4	ENSMUST00000191142.6	ENSMUSG00000026020	ENSMUST00000027174	Nop58	protein_coding	none
chr7	49778558	49779088	+	1687	intron (ENSMUST00000032715.12, intron 2 of 15)	protein_coding-intron (ENSMUST00000032715.12, intron 2 of 15)	477	ENSMUST00000032715.12	ENSMUSG00000030505	ENSMUST00000032715	Prmt3	protein_coding	none
chrX	101059561	101060173	+	1686	promoter-TSS (ENSMUST00000009814.9)	protein_coding-promoter-TSS (ENSMUST00000009814.9)	-200	ENSMUST00000113716.2	ENSMUSG00000009670	ENSMUST00000009814	Tex11	protein_coding	none
chr14	57104240	57104752	+	1686	exon (ENSMUST00000055698.7, exon 1 of 2)	protein_coding-exon (ENSMUST00000055698.7, exon 1 of 2)	206	ENSMUST00000055698.7	ENSMUSG00000046352	ENSMUST00000055698	Gjb2	protein_coding	none
chr4	132767702	132768592	+	1679	promoter-TSS (ENSMUST00000102561.10)	protein_coding-promoter-TSS (ENSMUST00000102561.10)	-188	ENSMUST00000102561.10	ENSMUSG00000028884	ENSMUST00000102561	Rpa2	protein_coding	none
chr17	35000475	35001010	+	1670	promoter-TSS (ENSMUST00000087315.13)	protein_coding-promoter-TSS (ENSMUST00000087315.13)	-245	ENSMUST00000087315.13	ENSMUSG00000007029	ENSMUST00000087315	Vars	protein_coding	none
chr17	44776765	44777205	+	1668	promoter-TSS (ENSMUST00000050630.13)	protein_coding-promoter-TSS (ENSMUST00000050630.13)	-167	ENSMUST00000050630.13	ENSMUSG00000038954	ENSMUST00000050630	Supt3	protein_coding	none
chr12	78748337	78748875	+	1655	promoter-TSS (ENSMUST00000082024.6)	protein_coding-promoter-TSS (ENSMUST00000082024.6)	-386	ENSMUST00000082024.6	ENSMUSG00000021112	ENSMUST00000082024	Mpp5	protein_coding	none
chr11	68691486	68692131	+	1654	promoter-TSS (ENSMUST00000018887.14)	protein_coding-promoter-TSS (ENSMUST00000018887.14)	-107	ENSMUST00000102611.9	ENSMUSG00000020900	ENSMUST00000092984	Myh10	protein_coding	none
chr3	5575612	5576634	+	1653	promoter-TSS (ENSMUST00000071280.7)	protein_coding-promoter-TSS (ENSMUST00000071280.7)	5	ENSMUST00000071280.7	ENSMUSG00000040374	ENSMUST00000071280	Pex2	protein_coding	none
chr8	25784892	25785487	+	1645	promoter-TSS (ENSMUST00000038421.7)	protein_coding-promoter-TSS (ENSMUST00000038421.7)	98	ENSMUST00000038498.9	ENSMUSG00000037316	ENSMUST00000038498	Bag4	protein_coding	none
chr12	8771470	8772237	+	1636	promoter-TSS (ENSMUST00000181803.1)	bidirectional_promoter_lncRNA-promoter-TSS (ENSMUST00000181803.1)	440	ENSMUST00000171158.7	ENSMUSG00000020592	ENSMUST00000171158	Sdc1	protein_coding	none
chr3	87970912	87971706	+	1634	exon (ENSMUST00000090973.11, exon 1 of 4)	protein_coding-exon (ENSMUST00000090973.11, exon 1 of 4)	180	ENSMUST00000160694.1	ENSMUSG00000004891	ENSMUST00000090973	Nes	protein_coding	none
chrX	52613423	52614278	+	1620	promoter-TSS (ENSMUST00000069360.13)	protein_coding-promoter-TSS (ENSMUST00000069360.13)	71	ENSMUST00000069360.13	ENSMUSG00000055653	ENSMUST00000114857	Gpc3	protein_coding	none
chr4	120569704	120570314	+	1612	intron (ENSMUST00000030381.7, intron 1 of 18)	protein_coding-intron (ENSMUST00000030381.7, intron 1 of 18)	267	ENSMUST00000030381.7	ENSMUSG00000028633	ENSMUST00000030381	Ctps	protein_coding	none
chr10	76961743	76962197	+	1601	promoter-TSS (ENSMUST00000001148.10)	protein_coding-promoter-TSS (ENSMUST00000001148.10)	-83	ENSMUST00000105411.8	ENSMUSG00000001120	ENSMUST00000105411	Pcbp3	protein_coding	none
chr7	80534885	80535424	+	1592	promoter-TSS (ENSMUST00000081314.10)	protein_coding-promoter-TSS (ENSMUST00000081314.10)	-35	ENSMUST00000081314.10	ENSMUSG00000030528	ENSMUST00000081314	Blm	protein_coding	none
chr10	95322297	95322908	+	1590	exon (ENSMUST00000053594.6, exon 2 of 3)	protein_coding-exon (ENSMUST00000053594.6, exon 2 of 3)	363	ENSMUST00000220279.1	ENSMUSG00000045867	ENSMUST00000220279	Cradd	protein_coding	none
chr13	38204527	38205214	+	1586	promoter-TSS (ENSMUST00000091641.12)	protein_coding-promoter-TSS (ENSMUST00000091641.12)	-75	ENSMUST00000091641.12	ENSMUSG00000021431	ENSMUST00000091641	Snrnp48	protein_coding	none
chr4	59549386	59549945	+	1584	promoter-TSS (ENSMUST00000030076.11)	protein_coding-promoter-TSS (ENSMUST00000030076.11)	-301	ENSMUST00000030076.11	ENSMUSG00000028382	ENSMUST00000173699	Ptbp3	protein_coding	none
chr9	21164889	21165549	+	1580	promoter-TSS (ENSMUST00000039413.14)	protein_coding-promoter-TSS (ENSMUST00000039413.14)	-495	ENSMUST00000039413.14	ENSMUSG00000032177	ENSMUST00000003395	Pde4a	protein_coding	none
chr10	30842561	30843281	+	1568	promoter-TSS (ENSMUST00000019924.8)	protein_coding-promoter-TSS (ENSMUST00000019924.8)	-120	ENSMUST00000019924.8	ENSMUSG00000019789	ENSMUST00000019924	Hey2	protein_coding	none
chr4	73790376	73791073	+	1558	promoter-TSS (ENSMUST00000058292.12)	protein_coding-promoter-TSS (ENSMUST00000058292.12)	-15	ENSMUST00000102837.2	ENSMUSG00000043003	ENSMUST00000102837	Rasef	protein_coding	none
chr5	97392126	97392640	+	1556	promoter-TSS (ENSMUST00000060265.5)	protein_coding-promoter-TSS (ENSMUST00000060265.5)	-4	ENSMUST00000060265.5	ENSMUSG00000046000	ENSMUST00000060265	Naa11	protein_coding	none
chrX	6082768	6083396	+	1553	exon (ENSMUST00000117544.1, exon 1 of 1)	protein_coding-exon (ENSMUST00000117544.1, exon 1 of 1)	337	ENSMUST00000101698.3	ENSMUSG00000073294	ENSMUST00000101698	AU022751	protein_coding	none
chr16	17451491	17452127	+	1532	promoter-TSS (ENSMUST00000006293.3)	protein_coding-promoter-TSS (ENSMUST00000006293.3)	-178	ENSMUST00000006293.3	ENSMUSG00000006134	ENSMUST00000006293	Crkl	protein_coding	none
chr4	127076783	127077393	+	1531	promoter-TSS (ENSMUST00000046751.12)	protein_coding-promoter-TSS (ENSMUST00000046751.12)	-295	ENSMUST00000046751.12	ENSMUSG00000042408	ENSMUST00000094713	Zmym6	protein_coding	none
chr15	90223866	90224366	+	1503	promoter-TSS (ENSMUST00000100309.1)	protein_coding-promoter-TSS (ENSMUST00000100309.1)	-195	ENSMUST00000100309.1	ENSMUSG00000075470	ENSMUST00000100309	Alg10b	protein_coding	none
chr18	33213589	33214280	+	1503	promoter-TSS (ENSMUST00000025236.8)	protein_coding-promoter-TSS (ENSMUST00000025236.8)	-72	ENSMUST00000025236.8	ENSMUSG00000024378	ENSMUST00000119991	Stard4	protein_coding	none
chr4	46388964	46389872	+	1502	promoter-TSS (ENSMUST00000030015.5)	protein_coding-promoter-TSS (ENSMUST00000030015.5)	5	ENSMUST00000086563.10	ENSMUSG00000028331	ENSMUST00000030015	Trmo	protein_coding	none
chr12	112644427	112644909	+	1501	promoter-TSS (ENSMUST00000021728.11)	protein_coding-promoter-TSS (ENSMUST00000021728.11)	-11	ENSMUST00000021728.11	ENSMUSG00000064326	ENSMUST00000021728	Siva1	protein_coding	none
chr6	54816227	54816700	+	1486	promoter-TSS (ENSMUST00000079869.12)	protein_coding-promoter-TSS (ENSMUST00000079869.12)	-453	ENSMUST00000079869.12	ENSMUSG00000058446	ENSMUST00000079869	Znrf2	protein_coding	none
chr3	88409785	88410349	+	1485	TTS (ENSMUST00000057935.8)	protein_coding-TTS (ENSMUST00000057935.8)	259	ENSMUST00000193338.5	ENSMUSG00000028066	ENSMUST00000193338	Pmf1	protein_coding	none
chr2	140066427	140067103	+	1485	promoter-TSS (ENSMUST00000046656.8)	protein_coding-promoter-TSS (ENSMUST00000046656.8)	-5	ENSMUST00000046656.8	ENSMUSG00000039033	ENSMUST00000099304	Tasp1	protein_coding	none
chr12	87266448	87266953	+	1484	promoter-TSS (ENSMUST00000021425.7)	protein_coding-promoter-TSS (ENSMUST00000021425.7)	2	ENSMUST00000021425.7	ENSMUSG00000021037	ENSMUST00000021425	Ahsa1	protein_coding	none
chr9	99575463	99576131	+	1470	promoter-TSS (ENSMUST00000066650.11)	protein_coding-promoter-TSS (ENSMUST00000066650.11)	-2	ENSMUST00000066650.11	ENSMUSG00000032469	ENSMUST00000066650	Dbr1	protein_coding	none
chr2	122185732	122186575	+	1470	promoter-TSS (ENSMUST00000028661.5)	protein_coding-promoter-TSS (ENSMUST00000028661.5)	36	ENSMUST00000028665.4	ENSMUSG00000027233	ENSMUST00000028665	Patl2	protein_coding	none
chr15	58134930	58135588	+	1467	promoter-TSS (ENSMUST00000038194.3)	protein_coding-promoter-TSS (ENSMUST00000038194.3)	-177	ENSMUST00000038194.3	ENSMUSG00000022360	ENSMUST00000038194	Atad2	protein_coding	none
chr3	14533565	14534078	+	1463	promoter-TSS (ENSMUST00000091325.9)	protein_coding-promoter-TSS (ENSMUST00000091325.9)	-2	ENSMUST00000169079.7	ENSMUSG00000027550	ENSMUST00000108370	Lrrcc1	protein_coding	none
chr8	84872037	84872626	+	1463	intron (ENSMUST00000136026.7, intron 1 of 4)	protein_coding-intron (ENSMUST00000136026.7, intron 1 of 4)	220	ENSMUST00000170296.1	ENSMUSG00000003824	ENSMUST00000136026	Syce2	protein_coding	none
chr17	79355318	79355913	+	1455	promoter-TSS (ENSMUST00000068958.7)	protein_coding-promoter-TSS (ENSMUST00000068958.7)	-524	ENSMUST00000068958.7	ENSMUSG00000036533	ENSMUST00000068958	Cdc42ep3	protein_coding	none
chr1	52630416	52630938	+	1453	promoter-TSS (ENSMUST00000165859.7)	protein_coding-promoter-TSS (ENSMUST00000165859.7)	-26	ENSMUST00000165859.7	ENSMUSG00000043015	ENSMUST00000165859	Nemp2	protein_coding	none
chr2	132252405	132253159	+	1448	promoter-TSS (ENSMUST00000124336.1)	antisense_RNA-promoter-TSS (ENSMUST00000124336.1)	532	ENSMUST00000028817.6	ENSMUSG00000027342	ENSMUST00000028817	Pcna	protein_coding	none
chr9	50560875	50561786	+	1447	promoter-TSS (ENSMUST00000034568.6)	protein_coding-promoter-TSS (ENSMUST00000034568.6)	-5	ENSMUST00000217236.1	ENSMUSG00000032065	ENSMUST00000034568	Tex12	protein_coding	none
chr1	181352098	181352601	+	1435	promoter-TSS (ENSMUST00000027795.13)	protein_coding-promoter-TSS (ENSMUST00000027795.13)	-279	ENSMUST00000161880.7	ENSMUSG00000026514	ENSMUST00000161880	Cnih3	protein_coding	none
chr13	3610831	3611459	+	1431	promoter-TSS (ENSMUST00000096069.4)	protein_coding-promoter-TSS (ENSMUST00000096069.4)	-37	ENSMUST00000096069.4	ENSMUSG00000033799	ENSMUST00000096069	Fam208b	protein_coding	none
chr4	148558359	148559064	+	1426	intron (ENSMUST00000076022.6, intron 1 of 23)	protein_coding-intron (ENSMUST00000017408.13, intron 1 of 24)	249	ENSMUST00000076022.6	ENSMUSG00000017264	ENSMUST00000017408	Exosc10	protein_coding	none
chr9	57503936	57504915	+	1397	exon (ENSMUST00000080514.8, exon 1 of 1)	protein_coding-exon (ENSMUST00000080514.8, exon 1 of 1)	399	ENSMUST00000080514.8	ENSMUSG00000062309	ENSMUST00000080514	Rpp25	protein_coding	none
chr7	19359760	19360272	+	1393	promoter-TSS (ENSMUST00000047036.9)	protein_coding-promoter-TSS (ENSMUST00000047036.9)	-535	ENSMUST00000047036.9	ENSMUSG00000047649	ENSMUST00000047036	Cd3eap	protein_coding	none
chr17	35241403	35241933	+	1390	promoter-TSS (ENSMUST00000068056.11)	protein_coding-promoter-TSS (ENSMUST00000068056.11)	-78	ENSMUST00000068056.11	ENSMUSG00000019432	ENSMUST00000068056	Ddx39b	protein_coding	none
chr11	69340213	69341288	+	1370	promoter-TSS (ENSMUST00000151617.2)	protein_coding-promoter-TSS (ENSMUST00000151617.2)	-21	ENSMUST00000218008.1	ENSMUSG00000043419	ENSMUST00000151617	Chd3os	protein_coding	none
chr13	68581761	68582452	+	1353	promoter-TSS (ENSMUST00000045827.4)	protein_coding-promoter-TSS (ENSMUST00000045827.4)	-2	ENSMUST00000223398.1	ENSMUSG00000034617	ENSMUST00000223398	Mtrr	protein_coding	none
chr4	86611739	86612313	+	1353	promoter-TSS (ENSMUST00000070607.8)	protein_coding-promoter-TSS (ENSMUST00000070607.8)	29	ENSMUST00000070607.8	ENSMUSG00000038047	ENSMUST00000070607	Haus6	protein_coding	none
chr1	44147337	44148002	+	1351	promoter-TSS (ENSMUST00000027214.3)	protein_coding-promoter-TSS (ENSMUST00000027214.3)	-178	ENSMUST00000027214.3	ENSMUSG00000026048	ENSMUST00000027214	Ercc5	protein_coding	none
chr11	121145721	121146302	+	1349	promoter-TSS (ENSMUST00000039088.8)	protein_coding-promoter-TSS (ENSMUST00000039088.8)	-132	ENSMUST00000039088.8	ENSMUSG00000039329	ENSMUST00000039088	Tex19.1	protein_coding	none
chr9	72438148	72438803	+	1342	promoter-TSS (ENSMUST00000034746.9)	protein_coding-promoter-TSS (ENSMUST00000034746.9)	-60	ENSMUST00000034746.9	ENSMUSG00000032221	ENSMUST00000034746	Mns1	protein_coding	none
chr14	59200821	59201281	+	1339	promoter-TSS (ENSMUST00000022551.13)	protein_coding-promoter-TSS (ENSMUST00000022551.13)	-177	ENSMUST00000043227.12	ENSMUSG00000035469	ENSMUST00000043227	Rcbtb1	protein_coding	none
chr1	72710902	72711586	+	1339	promoter-TSS (ENSMUST00000059980.10)	protein_coding-promoter-TSS (ENSMUST00000059980.10)	-46	ENSMUST00000059980.10	ENSMUSG00000046330	ENSMUST00000059980	Rpl37a	protein_coding	none
chr12	69168302	69168881	+	1336	promoter-TSS (ENSMUST00000110621.2)	protein_coding-promoter-TSS (ENSMUST00000110621.2)	-223	ENSMUST00000110621.2	ENSMUSG00000034883	ENSMUST00000110621	Lrr1	protein_coding	none
chr7	45896175	45897018	+	1334	promoter-TSS (ENSMUST00000069772.15)	protein_coding-promoter-TSS (ENSMUST00000069772.15)	74	ENSMUST00000120299.3	ENSMUSG00000040231	ENSMUST00000039049	Syngr4	protein_coding	none
chr2	76360102	76360790	+	1324	promoter-TSS (ENSMUST00000028430.5)	protein_coding-promoter-TSS (ENSMUST00000028430.5)	4	ENSMUST00000028430.5	ENSMUSG00000056436	ENSMUST00000028430	Cyct	protein_coding	none
chr6	83325723	83326200	+	1322	promoter-TSS (ENSMUST00000038658.14)	protein_coding-promoter-TSS (ENSMUST00000038658.14)	-55	ENSMUST00000055261.10	ENSMUSG00000043131	ENSMUST00000055261	Mob1a	protein_coding	none
chr4	9668623	9669434	+	1322	promoter-TSS (ENSMUST00000174983.1)	miRNA-promoter-TSS (ENSMUST00000174983.1)	134	ENSMUST00000098275.8	ENSMUSG00000028207	ENSMUST00000108339	Asph	protein_coding	none
chr9	72491840	72492274	+	1322	promoter-TSS (ENSMUST00000085358.11)	protein_coding-promoter-TSS (ENSMUST00000085358.11)	44	ENSMUST00000183574.7	ENSMUSG00000090626	ENSMUST00000184831	Tex9	protein_coding	none
chr2	118256618	118257318	+	1321	promoter-TSS (ENSMUST00000028820.6)	protein_coding-promoter-TSS (ENSMUST00000028820.6)	-2	ENSMUST00000028821.9	ENSMUSG00000027344	ENSMUST00000028820	Fsip1	protein_coding	none
chr16	33966372	33967196	+	1313	exon (ENSMUST00000145415.1, exon 2 of 2)	antisense_RNA-exon (ENSMUST00000145415.1, exon 2 of 2)	254	ENSMUST00000023510.6	ENSMUSG00000022814	ENSMUST00000023510	Umps	protein_coding	none
chr7	127841108	127841854	+	1309	promoter-TSS (ENSMUST00000033075.13)	protein_coding-promoter-TSS (ENSMUST00000033075.13)	-283	ENSMUST00000033075.13	ENSMUSG00000030805	ENSMUST00000121705	Stx4a	protein_coding	none
chr6	108185301	108185837	+	1292	promoter-TSS (ENSMUST00000032191.15)	protein_coding-promoter-TSS (ENSMUST00000032191.15)	-13	ENSMUST00000172188.1	ENSMUSG00000030101	ENSMUST00000167338	Sumf1	protein_coding	none
chr11	75732512	75732979	+	1290	promoter-TSS (ENSMUST00000067664.9)	protein_coding-promoter-TSS (ENSMUST00000067664.9)	-124	ENSMUST00000067664.9	ENSMUSG00000020849	ENSMUST00000067664	Ywhae	protein_coding	none
chr9	98864534	98865151	+	1289	promoter-TSS (ENSMUST00000167951.2)	protein_coding-promoter-TSS (ENSMUST00000167951.2)	75	ENSMUST00000167951.2	ENSMUSG00000090470	ENSMUST00000167951	Prr23a3	protein_coding	none
chr17	15826189	15826896	+	1289	promoter-TSS (ENSMUST00000170578.1)	protein_coding-promoter-TSS (ENSMUST00000170578.1)	44	ENSMUST00000170578.1	ENSMUSG00000048027	ENSMUST00000170578	Rgmb	protein_coding	none
chr6	47595006	47595697	+	1281	promoter-TSS (ENSMUST00000081721.12)	protein_coding-promoter-TSS (ENSMUST00000081721.12)	-321	ENSMUST00000114616.7	ENSMUSG00000029687	ENSMUST00000081721	Ezh2	protein_coding	none
chr19	5366437	5367012	+	1261	promoter-TSS (ENSMUST00000025759.7)	protein_coding-promoter-TSS (ENSMUST00000025759.7)	-79	ENSMUST00000025762.14	ENSMUSG00000024844	ENSMUST00000025762	Banf1	protein_coding	none
chr13	112651856	112652642	+	1260	promoter-TSS (ENSMUST00000075748.6)	protein_coding-promoter-TSS (ENSMUST00000075748.6)	52	ENSMUST00000075748.6	ENSMUSG00000021758	ENSMUST00000075748	Ddx4	protein_coding	none
chr14	118136490	118137167	+	1258	promoter-TSS (ENSMUST00000022728.2)	protein_coding-promoter-TSS (ENSMUST00000022728.2)	-299	ENSMUST00000022728.2	ENSMUSG00000022131	ENSMUST00000022728	Gpr180	protein_coding	none
chr16	10411571	10412284	+	1258	promoter-TSS (ENSMUST00000023146.4)	protein_coding-promoter-TSS (ENSMUST00000023146.4)	-21	ENSMUST00000023146.4	ENSMUSG00000022503	ENSMUST00000023146	Nubp1	protein_coding	none
chr6	49395200	49395853	+	1256	promoter-TSS (ENSMUST00000024171.13)	protein_coding-promoter-TSS (ENSMUST00000024171.13)	-78	ENSMUST00000024171.13	ENSMUSG00000023403	ENSMUST00000163954	Stk31	protein_coding	none
chr8	105707915	105708444	+	1251	promoter-TSS (ENSMUST00000013299.10)	protein_coding-promoter-TSS (ENSMUST00000013299.10)	-112	ENSMUST00000013302.6	ENSMUSG00000013158	ENSMUST00000211852	4933405L10Rik	protein_coding	none
chr2	115581197	115582350	+	1247	promoter-TSS (ENSMUST00000110918.2)	protein_coding-promoter-TSS (ENSMUST00000110918.2)	40	ENSMUST00000110918.2	ENSMUSG00000040282	ENSMUST00000110918	BC052040	protein_coding	none
chr5	75574628	75575316	+	1230	promoter-TSS (ENSMUST00000005815.6)	protein_coding-promoter-TSS (ENSMUST00000005815.6)	17	ENSMUST00000005815.6	ENSMUSG00000005672	ENSMUST00000144270	Kit	protein_coding	none
chr16	11065834	11066327	+	1227	promoter-TSS (ENSMUST00000089011.4)	protein_coding-promoter-TSS (ENSMUST00000089011.4)	-218	ENSMUST00000089011.4	ENSMUSG00000037972	ENSMUST00000089011	Snn	protein_coding	none
chr17	27133426	27134143	+	1226	promoter-TSS (ENSMUST00000118613.6)	protein_coding-promoter-TSS (ENSMUST00000118613.6)	118	ENSMUST00000119227.2	ENSMUSG00000024208	ENSMUST00000025045	Uqcc2	protein_coding	none
chr2	180966995	180967581	+	1218	promoter-TSS (ENSMUST00000029092.12)	protein_coding-promoter-TSS (ENSMUST00000029092.12)	11	ENSMUST00000108860.7	ENSMUSG00000027575	ENSMUST00000108862	Arfgap1	protein_coding	none
chr11	109611781	109612257	+	1215	promoter-TSS (ENSMUST00000047186.9)	protein_coding-promoter-TSS (ENSMUST00000047186.9)	-587	ENSMUST00000047186.9	ENSMUSG00000041895	ENSMUST00000106689	Wipi1	protein_coding	none
chr15	102331517	102332011	+	1214	promoter-TSS (ENSMUST00000113682.8)	protein_coding-promoter-TSS (ENSMUST00000113682.8)	55	ENSMUST00000113682.8	ENSMUSG00000001285	ENSMUST00000113682	Myg1	protein_coding	none
chr2	84658723	84659408	+	1207	promoter-TSS (ENSMUST00000133437.2)	protein_coding-promoter-TSS (ENSMUST00000133437.2)	-481	ENSMUST00000133437.2	ENSMUSG00000086598	ENSMUST00000133437	Btbd18	protein_coding	none
chr9	83548005	83548749	+	1200	promoter-TSS (ENSMUST00000113215.9)	protein_coding-promoter-TSS (ENSMUST00000113215.9)	27	ENSMUST00000188030.1	ENSMUSG00000032261	ENSMUST00000188030	Sh3bgrl2	protein_coding	none
chr2	38350670	38351211	+	1196	exon (ENSMUST00000000253.5, exon 1 of 5)	protein_coding-exon (ENSMUST00000000253.5, exon 1 of 5)	181	ENSMUST00000000253.5	ENSMUSG00000000247	ENSMUST00000000253	Lhx2	protein_coding	none
chr6	30693305	30694163	+	1195	promoter-TSS (ENSMUST00000031810.14)	protein_coding-promoter-TSS (ENSMUST00000031810.14)	15	ENSMUST00000031810.14	ENSMUSG00000029790	ENSMUST00000115130	Cep41	protein_coding	none
chr8	82773753	82774354	+	1193	intron (ENSMUST00000034147.3, intron 1 of 9)	protein_coding-intron (ENSMUST00000034147.3, intron 1 of 9)	107	ENSMUST00000034147.3	ENSMUSG00000031711	ENSMUST00000034147	Zfp330	protein_coding	none
chr2	180701943	180702503	+	1191	exon (ENSMUST00000087517.9, exon 1 of 16)	protein_coding-exon (ENSMUST00000087517.9, exon 1 of 16)	127	ENSMUST00000103056.9	ENSMUSG00000038914	ENSMUST00000103057	Dido1	protein_coding	none
chr19	30029855	30030520	+	1187	promoter-TSS (ENSMUST00000025739.13)	protein_coding-promoter-TSS (ENSMUST00000025739.13)	-326	ENSMUST00000025739.13	ENSMUSG00000024817	ENSMUST00000112552	Uhrf2	protein_coding	none
chr16	44172757	44173215	+	1162	promoter-TSS (ENSMUST00000088356.9)	protein_coding-promoter-TSS (ENSMUST00000088356.9)	-260	ENSMUST00000119746.7	ENSMUSG00000068284	ENSMUST00000169582	Usf3	protein_coding	none
chr2	53191827	53192395	+	1155	promoter-TSS (ENSMUST00000028336.6)	protein_coding-promoter-TSS (ENSMUST00000028336.6)	23	ENSMUST00000028336.6	ENSMUSG00000026960	ENSMUST00000028336	Arl6ip6	protein_coding	none
chr8	95633054	95633829	+	1151	promoter-TSS (ENSMUST00000034094.10)	protein_coding-promoter-TSS (ENSMUST00000034094.10)	-12	ENSMUST00000034094.10	ENSMUSG00000031669	ENSMUST00000034094	Gins3	protein_coding	none
chr7	144582184	144582636	+	1147	promoter-TSS (ENSMUST00000033394.7)	protein_coding-promoter-TSS (ENSMUST00000033394.7)	53	ENSMUST00000033394.7	ENSMUSG00000031077	ENSMUST00000033394	Fadd	protein_coding	none
chr14	47276622	47277370	+	1147	promoter-TSS (ENSMUST00000065562.4)	protein_coding-promoter-TSS (ENSMUST00000065562.4)	65	ENSMUST00000065562.4	ENSMUSG00000048379	ENSMUST00000065562	Socs4	protein_coding	none
chr19	23758194	23758669	+	1140	promoter-TSS (ENSMUST00000025830.7)	protein_coding-promoter-TSS (ENSMUST00000025830.7)	-445	ENSMUST00000025830.7	ENSMUSG00000024897	ENSMUST00000025830	Apba1	protein_coding	none
chr3	129830897	129831466	+	1130	exon (ENSMUST00000029643.14, exon 1 of 7)	protein_coding-exon (ENSMUST00000029643.14, exon 1 of 7)	215	ENSMUST00000029643.14	ENSMUSG00000028010	ENSMUST00000029643	Gar1	protein_coding	none
chr6	34780023	34780664	+	1129	promoter-TSS (ENSMUST00000115009.1)	protein_coding-promoter-TSS (ENSMUST00000115009.1)	-89	ENSMUST00000115017.7	ENSMUSG00000038836	ENSMUST00000115009	Agbl3	protein_coding	none
chr1	132315785	132316648	+	1129	promoter-TSS (ENSMUST00000072177.13)	protein_coding-promoter-TSS (ENSMUST00000072177.13)	90	ENSMUST00000082125.5	ENSMUSG00000009772	ENSMUST00000072177	Nuak2	protein_coding	none
chr5	25760364	25760859	+	1116	intron (ENSMUST00000128727.7, intron 1 of 10)	protein_coding-intron (ENSMUST00000088244.5, intron 1 of 11)	585	ENSMUST00000088244.5	ENSMUSG00000056367	ENSMUST00000128727	Actr3b	protein_coding	none
chr12	4768581	4769511	+	1114	promoter-TSS (ENSMUST00000020967.10)	protein_coding-promoter-TSS (ENSMUST00000020967.10)	24	ENSMUST00000219503.1	ENSMUSG00000020639	ENSMUST00000020967	Pfn4	protein_coding	none
chr9	121760350	121760762	+	1100	promoter-TSS (ENSMUST00000181325.3)	antisense_RNA-promoter-TSS (ENSMUST00000181325.3)	523	ENSMUST00000093772.3	ENSMUSG00000013419	ENSMUST00000093772	Zfp651	protein_coding	none
chr1	138619042	138619494	+	1100	intron (ENSMUST00000187407.6, intron 1 of 9)	protein_coding-intron (ENSMUST00000027642.4, intron 1 of 7)	406	ENSMUST00000027642.4	ENSMUSG00000026393	ENSMUST00000187407	Nek7	protein_coding	none
chr11	106272931	106273442	+	1095	promoter-TSS (ENSMUST00000021052.15)	protein_coding-promoter-TSS (ENSMUST00000021052.15)	-214	ENSMUST00000021052.15	ENSMUSG00000078619	ENSMUST00000106843	Smarcd2	protein_coding	none
chr6	5496121	5497099	+	1089	promoter-TSS (ENSMUST00000019721.6)	protein_coding-promoter-TSS (ENSMUST00000019721.6)	-301	ENSMUST00000019721.6	ENSMUSG00000019577	ENSMUST00000019721	Pdk4	protein_coding	none
chr10	81811924	81812583	+	1086	promoter-TSS (ENSMUST00000188096.6)	protein_coding-promoter-TSS (ENSMUST00000188096.6)	67	ENSMUST00000188096.6	ENSMUSG00000094076	ENSMUST00000188096	Gm4767	protein_coding	none
chr10	77978233	77978805	+	1084	promoter-TSS (ENSMUST00000105397.9)	protein_coding-promoter-TSS (ENSMUST00000105397.9)	-5	ENSMUST00000105397.9	ENSMUSG00000020284	ENSMUST00000105397	1810043G02Rik	protein_coding	none
chr14	8002761	8003481	+	1082	intron (ENSMUST00000026313.3, intron 1 of 8)	protein_coding-intron (ENSMUST00000026313.3, intron 1 of 8)	155	ENSMUST00000026313.3	ENSMUSG00000025277	ENSMUST00000166497	Abhd6	protein_coding	none
chr19	4697969	4698625	+	1080	exon (ENSMUST00000177696.7, exon 1 of 15)	protein_coding-exon (ENSMUST00000177696.7, exon 1 of 15)	371	ENSMUST00000225896.1	ENSMUSG00000071691	ENSMUST00000225896	Gm960	protein_coding	none
chr9	111311137	111311839	+	1065	promoter-TSS (ENSMUST00000078626.7)	protein_coding-promoter-TSS (ENSMUST00000078626.7)	-251	ENSMUST00000078626.7	ENSMUSG00000062296	ENSMUST00000078626	Trank1	protein_coding	none
chr13	81782727	81784045	+	1065	intron (ENSMUST00000022009.9, intron 1 of 4)	protein_coding-intron (ENSMUST00000022009.9, intron 1 of 4)	309	ENSMUST00000022009.9	ENSMUSG00000021537	ENSMUST00000022009	Cetn3	protein_coding	none
chr13	38344812	38345446	+	1065	promoter-TSS (ENSMUST00000171970.2)	protein_coding-promoter-TSS (ENSMUST00000171970.2)	22	ENSMUST00000171970.2	ENSMUSG00000039004	ENSMUST00000171970	Bmp6	protein_coding	none
chr14	54813883	54814551	+	1061	promoter-TSS (ENSMUST00000218311.1)	protein_coding-promoter-TSS (ENSMUST00000218311.1)	76	ENSMUST00000218311.1	ENSMUSG00000112858	ENSMUST00000218311	Gm10332	protein_coding	none
chr1	55236885	55237583	+	1058	promoter-TSS (ENSMUST00000061334.9)	protein_coding-promoter-TSS (ENSMUST00000061334.9)	57	ENSMUST00000061334.9	ENSMUSG00000046994	ENSMUST00000061334	Mars2	protein_coding	none
chr5	65764513	65765484	+	1057	intron (ENSMUST00000087264.3, intron 1 of 17)	protein_coding-intron (ENSMUST00000087264.3, intron 1 of 17)	878	ENSMUST00000087264.3	ENSMUSG00000037795	ENSMUST00000087264	N4bp2	protein_coding	none
chr7	100121252	100121686	+	1057	promoter-TSS (ENSMUST00000032969.13)	protein_coding-promoter-TSS (ENSMUST00000032969.13)	-3	ENSMUST00000208670.1	ENSMUSG00000030726	ENSMUST00000208670	Pold3	protein_coding	none
chr15	82298854	82299436	+	1054	intron (ENSMUST00000023089.3, intron 1 of 5)	protein_coding-intron (ENSMUST00000023089.3, intron 1 of 5)	161	ENSMUST00000023089.3	ENSMUSG00000022455	ENSMUST00000023089	Wbp2nl	protein_coding	none
chrX	78583420	78584225	+	1054	promoter-TSS (ENSMUST00000114024.8)	protein_coding-promoter-TSS (ENSMUST00000114024.8)	-40	ENSMUST00000177904.7	ENSMUSG00000047996	ENSMUST00000114024	Prrg1	protein_coding	none
chr7	19149666	19150095	+	1051	promoter-TSS (ENSMUST00000032566.2)	protein_coding-promoter-TSS (ENSMUST00000032566.2)	158	ENSMUST00000049294.3	ENSMUSG00000040824	ENSMUST00000049294	Snrpd2	protein_coding	none
chr2	85036939	85037365	+	1051	promoter-TSS (ENSMUST00000168266.7)	protein_coding-promoter-TSS (ENSMUST00000168266.7)	-299	ENSMUST00000168266.7	ENSMUSG00000027067	ENSMUST00000168266	Ssrp1	protein_coding	none
chr19	6184167	6184840	+	1050	promoter-TSS (ENSMUST00000113528.1)	protein_coding-promoter-TSS (ENSMUST00000113528.1)	36	ENSMUST00000113528.1	ENSMUSG00000024786	ENSMUST00000025699	Majin	protein_coding	none
chr10	39369269	39369966	+	1038	promoter-TSS (ENSMUST00000063091.12)	protein_coding-promoter-TSS (ENSMUST00000063091.12)	-147	ENSMUST00000063091.12	ENSMUSG00000019843	ENSMUST00000146287	Fyn	protein_coding	none
chr4	45408780	45409350	+	1036	promoter-TSS (ENSMUST00000107796.7)	protein_coding-promoter-TSS (ENSMUST00000107796.7)	-299	ENSMUST00000116341.3	ENSMUSG00000045973	ENSMUST00000107796	Slc25a51	protein_coding	none
chr9	106367384	106368095	+	1036	promoter-TSS (ENSMUST00000172306.2)	protein_coding-promoter-TSS (ENSMUST00000172306.2)	-893	ENSMUST00000172306.2	ENSMUSG00000053716	ENSMUST00000172306	Dusp7	protein_coding	none
chr10	75837128	75837681	+	1036	promoter-TSS (ENSMUST00000220440.1)	protein_coding-promoter-TSS (ENSMUST00000220440.1)	-37	ENSMUST00000220440.1	ENSMUSG00000033318	ENSMUST00000038257	Gstt2	protein_coding	none
chr11	5877979	5878558	+	1030	promoter-TSS (ENSMUST00000102922.9)	protein_coding-promoter-TSS (ENSMUST00000102922.9)	24	ENSMUST00000102922.9	ENSMUSG00000020471	ENSMUST00000102922	Pold2	protein_coding	none
chr17	31636760	31637258	+	1029	intron (ENSMUST00000078509.11, intron 1 of 15)	protein_coding-intron (ENSMUST00000067801.12, intron 1 of 16)	156	ENSMUST00000078509.11	ENSMUSG00000024039	ENSMUST00000067801	Cbs	protein_coding	none
chr4	132756889	132757491	+	1029	promoter-TSS (ENSMUST00000030709.8)	protein_coding-promoter-TSS (ENSMUST00000030709.8)	62	ENSMUST00000030709.8	ENSMUSG00000028885	ENSMUST00000030709	Smpdl3b	protein_coding	none
chr17	32034167	32035017	+	1029	promoter-TSS (ENSMUST00000002145.11)	protein_coding-promoter-TSS (ENSMUST00000002145.11)	-84	ENSMUST00000002145.11	ENSMUSG00000002076	ENSMUST00000002145	Hsf2bp	protein_coding	none
chr11	70228846	70229228	+	1029	exon (ENSMUST00000000326.11, exon 2 of 9)	protein_coding-exon (ENSMUST00000000326.11, exon 2 of 9)	702	ENSMUST00000000326.11	ENSMUSG00000000317	ENSMUST00000000326	Bcl6b	protein_coding	none
chr11	49712742	49713106	+	1023	promoter-TSS (ENSMUST00000020624.6)	protein_coding-promoter-TSS (ENSMUST00000020624.6)	-201	ENSMUST00000145353.7	ENSMUSG00000020362	ENSMUST00000145353	Cnot6	protein_coding	none
chr7	123500354	123500952	+	1023	promoter-TSS (ENSMUST00000042470.13)	protein_coding-promoter-TSS (ENSMUST00000042470.13)	-204	ENSMUST00000042470.13	ENSMUSG00000030757	ENSMUST00000128217	Zkscan2	protein_coding	none
chr11	55607749	55608163	+	1021	promoter-TSS (ENSMUST00000075603.4)	protein_coding-promoter-TSS (ENSMUST00000075603.4)	-135	ENSMUST00000075603.4	ENSMUSG00000000263	ENSMUST00000108853	Glra1	protein_coding	none
chr4	59783602	59784165	+	1017	promoter-TSS (ENSMUST00000095063.10)	protein_coding-promoter-TSS (ENSMUST00000095063.10)	-17	ENSMUST00000095063.10	ENSMUSG00000038544	ENSMUST00000107526	Inip	protein_coding	none
chr9	45828185	45828753	+	1016	intron (ENSMUST00000117194.7, intron 1 of 29)	protein_coding-intron (ENSMUST00000117194.7, intron 1 of 29)	222	ENSMUST00000117194.7	ENSMUSG00000043987	ENSMUST00000213154	Cep164	protein_coding	none
chr15	100551832	100552409	+	1015	promoter-TSS (ENSMUST00000009877.6)	protein_coding-promoter-TSS (ENSMUST00000009877.6)	-112	ENSMUST00000009877.6	ENSMUSG00000009733	ENSMUST00000009877	Tfcp2	protein_coding	none
chr1	172520663	172521278	+	1015	promoter-TSS (ENSMUST00000085894.11)	protein_coding-promoter-TSS (ENSMUST00000085894.11)	-74	ENSMUST00000085894.11	ENSMUSG00000026546	ENSMUST00000085894	Cfap45	protein_coding	none
chr13	21468213	21468887	+	1006	promoter-TSS (ENSMUST00000068235.5)	protein_coding-promoter-TSS (ENSMUST00000068235.5)	-41	ENSMUST00000068235.5	ENSMUSG00000059395	ENSMUST00000068235	Nkapl	protein_coding	none
chr19	56396864	56397966	+	1004	intron (ENSMUST00000026062.9, intron 1 of 6)	protein_coding-intron (ENSMUST00000026062.9, intron 1 of 6)	286	ENSMUST00000026062.9	ENSMUSG00000025076	ENSMUST00000026062	Casp7	protein_coding	none
chr7	51861250	51861812	+	1004	exon (ENSMUST00000169357.1, exon 1 of 1)	protein_coding-exon (ENSMUST00000169357.1, exon 1 of 1)	736	ENSMUST00000169357.1	ENSMUSG00000092118	ENSMUST00000169357	Fancf	protein_coding	none
chr16	18498547	18499051	+	1001	promoter-TSS (ENSMUST00000090086.10)	protein_coding-promoter-TSS (ENSMUST00000090086.10)	31	ENSMUST00000167778.7	ENSMUSG00000000884	ENSMUST00000167778	Gnb1l	protein_coding	none
chr11	86807327	86808026	+	1001	promoter-TSS (ENSMUST00000018569.13)	protein_coding-promoter-TSS (ENSMUST00000018569.13)	70	ENSMUST00000018569.13	ENSMUSG00000018425	ENSMUST00000018569	Dhx40	protein_coding	none
chr15	85131659	85132256	+	992	promoter-TSS (ENSMUST00000023067.2)	protein_coding-promoter-TSS (ENSMUST00000023067.2)	0	ENSMUST00000023068.6	ENSMUSG00000022432	ENSMUST00000023068	Smc1b	protein_coding	none
chr2	25608352	25608797	+	992	promoter-TSS (ENSMUST00000058137.8)	protein_coding-promoter-TSS (ENSMUST00000058137.8)	-53	ENSMUST00000058137.8	ENSMUSG00000015087	ENSMUST00000058137	Rabl6	protein_coding	none
chr19	4201435	4201813	+	986	promoter-TSS (ENSMUST00000025740.6)	protein_coding-promoter-TSS (ENSMUST00000025740.6)	-21	ENSMUST00000025740.6	ENSMUSG00000024824	ENSMUST00000025740	Rad9a	protein_coding	none
chrX	164980463	164980910	+	977	promoter-TSS (ENSMUST00000004715.1)	protein_coding-promoter-TSS (ENSMUST00000004715.1)	-26	ENSMUST00000057150.6	ENSMUSG00000047757	ENSMUST00000101082	Fancb	protein_coding	none
chr14	76010350	76011267	+	977	promoter-TSS (ENSMUST00000088922.4)	protein_coding-promoter-TSS (ENSMUST00000088922.4)	57	ENSMUST00000088922.4	ENSMUSG00000067995	ENSMUST00000088922	Gtf2f2	protein_coding	none
chr11	11461764	11462497	+	977	exon (ENSMUST00000020413.3, exon 1 of 8)	protein_coding-exon (ENSMUST00000020413.3, exon 1 of 8)	278	ENSMUST00000020413.3	ENSMUSG00000020193	ENSMUST00000020413	Zpbp	protein_coding	none
chr3	56183665	56184218	+	976	promoter-TSS (ENSMUST00000029374.7)	protein_coding-promoter-TSS (ENSMUST00000029374.7)	-240	ENSMUST00000029374.7	ENSMUSG00000027799	ENSMUST00000029374	Nbea	protein_coding	none
chr4	137795692	137796293	+	973	intron (ENSMUST00000030551.10, intron 1 of 11)	protein_coding-intron (ENSMUST00000030551.10, intron 1 of 11)	392	ENSMUST00000030551.10	ENSMUSG00000028766	ENSMUST00000030551	Alpl	protein_coding	none
chr19	4615661	4616145	+	971	promoter-TSS (ENSMUST00000053597.2)	protein_coding-promoter-TSS (ENSMUST00000053597.2)	-236	ENSMUST00000113822.2	ENSMUSG00000045045	ENSMUST00000053597	Lrfn4	protein_coding	none
chr15	55906393	55907023	+	968	promoter-TSS (ENSMUST00000110200.2)	protein_coding-promoter-TSS (ENSMUST00000110200.2)	14	ENSMUST00000110200.2	ENSMUSG00000060429	ENSMUST00000039769	Sntb1	protein_coding	none
chr3	63976297	63977008	+	963	intron (ENSMUST00000029405.7, intron 1 of 15)	protein_coding-intron (ENSMUST00000029405.7, intron 1 of 15)	546	ENSMUST00000029405.7	ENSMUSG00000027823	ENSMUST00000029405	Gmps	protein_coding	none
chr7	79811018	79811589	+	962	exon (ENSMUST00000107394.2, exon 1 of 2)	protein_coding-exon (ENSMUST00000107394.2, exon 1 of 2)	576	ENSMUST00000107394.2	ENSMUSG00000030543	ENSMUST00000107394	Mesp2	protein_coding	none
chr17	87672209	87672712	+	960	exon (ENSMUST00000024967.13, exon 1 of 16)	protein_coding-exon (ENSMUST00000024967.13, exon 1 of 16)	130	ENSMUST00000024967.13	ENSMUSG00000024151	ENSMUST00000024967	Msh2	protein_coding	none
chr7	79660008	79660450	+	959	promoter-TSS (ENSMUST00000035977.8)	protein_coding-promoter-TSS (ENSMUST00000035977.8)	33	ENSMUST00000035977.8	ENSMUSG00000046591	ENSMUST00000035977	Ticrr	protein_coding	none
chr7	24207964	24208385	+	957	promoter-TSS (ENSMUST00000086006.11)	protein_coding-promoter-TSS (ENSMUST00000086006.11)	-25	ENSMUST00000086006.11	ENSMUSG00000087598	ENSMUST00000056683	Zfp111	protein_coding	none
chr15	75921087	75921525	+	954	intron (ENSMUST00000053918.7, intron 1 of 5)	protein_coding-intron (ENSMUST00000053918.7, intron 1 of 5)	254	ENSMUST00000053918.7	ENSMUSG00000022571	ENSMUST00000053918	Pycrl	protein_coding	none
chr10	36973901	36975006	+	953	promoter-TSS (ENSMUST00000019911.13)	protein_coding-promoter-TSS (ENSMUST00000019911.13)	-91	ENSMUST00000019911.13	ENSMUSG00000019777	ENSMUST00000105510	Hdac2	protein_coding	none
chr9	123717305	123717961	+	946	promoter-TSS (ENSMUST00000026274.13)	protein_coding-promoter-TSS (ENSMUST00000026274.13)	-8	ENSMUST00000026274.13	ENSMUSG00000025245	ENSMUST00000026274	Lztfl1	protein_coding	none
chr2	130194594	130195064	+	945	promoter-TSS (ENSMUST00000077988.7)	protein_coding-promoter-TSS (ENSMUST00000077988.7)	-365	ENSMUST00000077988.7	ENSMUSG00000060332	ENSMUST00000077988	Tmc2	protein_coding	none
chr16	30389253	30389686	+	937	promoter-TSS (ENSMUST00000061350.12)	protein_coding-promoter-TSS (ENSMUST00000061350.12)	-939	ENSMUST00000100013.8	ENSMUSG00000022533	ENSMUST00000100013	Atp13a3	protein_coding	none
chr6	115853100	115853615	+	935	promoter-TSS (ENSMUST00000032469.12)	protein_coding-promoter-TSS (ENSMUST00000032469.12)	14	ENSMUST00000032469.12	ENSMUSG00000030322	ENSMUST00000122816	Mbd4	protein_coding	none
chr14	79426396	79427319	+	931	exon (ENSMUST00000061222.7, exon 1 of 1)	protein_coding-exon (ENSMUST00000061222.7, exon 1 of 1)	346	ENSMUST00000061222.7	ENSMUSG00000043881	ENSMUST00000061222	Kbtbd7	protein_coding	none
chr2	118373823	118374328	+	931	promoter-TSS (ENSMUST00000039160.2)	protein_coding-promoter-TSS (ENSMUST00000039160.2)	-656	ENSMUST00000039160.2	ENSMUSG00000040133	ENSMUST00000039160	Gpr176	protein_coding	none
chr12	77237849	77238306	+	931	promoter-TSS (ENSMUST00000062804.7)	protein_coding-promoter-TSS (ENSMUST00000062804.7)	-48	ENSMUST00000177595.8	ENSMUSG00000021065	ENSMUST00000062804	Fut8	protein_coding	none
chr7	44816157	44816570	+	931	promoter-TSS (ENSMUST00000107893.8)	protein_coding-promoter-TSS (ENSMUST00000107893.8)	-20	ENSMUST00000207103.1	ENSMUSG00000109511	ENSMUST00000057195	Nup62	protein_coding	none
chr9	58741270	58741807	+	928	promoter-TSS (ENSMUST00000098674.5)	protein_coding-promoter-TSS (ENSMUST00000098674.5)	21	ENSMUST00000098674.5	ENSMUSG00000074269	ENSMUST00000098674	Rec114	protein_coding	none
chr16	15637003	15638036	+	927	promoter-TSS (ENSMUST00000023352.8)	protein_coding-promoter-TSS (ENSMUST00000023352.8)	-119	ENSMUST00000023353.3	ENSMUSG00000022673	ENSMUST00000023353	Mcm4	protein_coding	none
chr15	98933731	98934256	+	919	intron (ENSMUST00000077577.7, intron 1 of 3)	protein_coding-intron (ENSMUST00000077577.7, intron 1 of 3)	572	ENSMUST00000077577.7	ENSMUSG00000023004	ENSMUST00000077577	Tuba1b	protein_coding	none
chr3	108939937	108940448	+	916	promoter-TSS (ENSMUST00000098680.8)	protein_coding-promoter-TSS (ENSMUST00000098680.8)	78	ENSMUST00000098680.8	ENSMUSG00000045662	ENSMUST00000106586	Henmt1	protein_coding	none
chr7	141327947	141328434	+	916	promoter-TSS (ENSMUST00000026578.13)	protein_coding-promoter-TSS (ENSMUST00000026578.13)	60	ENSMUST00000026578.13	ENSMUSG00000025505	ENSMUST00000128906	Tmem80	protein_coding	none
chr9	118149856	118150502	+	914	promoter-TSS (ENSMUST00000044220.10)	protein_coding-promoter-TSS (ENSMUST00000044220.10)	-2	ENSMUST00000044220.10	ENSMUSG00000039163	ENSMUST00000044220	Cmc1	protein_coding	none
chr14	55106081	55106509	+	911	promoter-TSS (ENSMUST00000170285.1)	protein_coding-promoter-TSS (ENSMUST00000170285.1)	-148	ENSMUST00000170285.1	ENSMUSG00000040701	ENSMUST00000170285	Ap1g2	protein_coding	none
chr6	82652471	82653343	+	908	promoter-TSS (ENSMUST00000095786.5)	protein_coding-promoter-TSS (ENSMUST00000095786.5)	22	ENSMUST00000095786.5	ENSMUSG00000030042	ENSMUST00000160281	Pole4	protein_coding	none
chr1	75317403	75317888	+	907	promoter-TSS (ENSMUST00000066668.13)	protein_coding-promoter-TSS (ENSMUST00000066668.13)	-8	ENSMUST00000066668.13	ENSMUSG00000026209	ENSMUST00000185797	Dnpep	protein_coding	none
chr11	83941833	83942514	+	905	exon (ENSMUST00000049257.7, exon 1 of 15)	protein_coding-exon (ENSMUST00000049257.7, exon 1 of 15)	111	ENSMUST00000049257.7	ENSMUSG00000020677	ENSMUST00000049257	Ddx52	protein_coding	none
chr17	29716679	29717152	+	905	promoter-TSS (ENSMUST00000128751.1)	protein_coding-promoter-TSS (ENSMUST00000128751.1)	94	ENSMUST00000129091.7	ENSMUSG00000024018	ENSMUST00000128751	Ccdc167	protein_coding	none
chr16	32277230	32277673	+	905	promoter-TSS (ENSMUST00000014218.14)	protein_coding-promoter-TSS (ENSMUST00000014218.14)	-10	ENSMUST00000171474.1	ENSMUSG00000014074	ENSMUST00000171474	Rnf168	protein_coding	none
chr11	98907612	98908185	+	904	promoter-TSS (ENSMUST00000092706.12)	protein_coding-promoter-TSS (ENSMUST00000092706.12)	97	ENSMUST00000092706.12	ENSMUSG00000017499	ENSMUST00000092706	Cdc6	protein_coding	none
chr2	68861125	68861907	+	904	promoter-TSS (ENSMUST00000028426.8)	protein_coding-promoter-TSS (ENSMUST00000028426.8)	-70	ENSMUST00000176018.1	ENSMUSG00000027035	ENSMUST00000176018	Cers6	protein_coding	none
chr7	16387557	16388150	+	903	promoter-TSS (ENSMUST00000094815.4)	protein_coding-promoter-TSS (ENSMUST00000094815.4)	-47	ENSMUST00000211741.1	ENSMUSG00000052833	ENSMUST00000211741	Sae1	protein_coding	none
chr13	90089263	90089932	+	901	promoter-TSS (ENSMUST00000012566.8)	protein_coding-promoter-TSS (ENSMUST00000012566.8)	11	ENSMUST00000022115.13	ENSMUSG00000021615	ENSMUST00000022115	Xrcc4	protein_coding	none
chr11	70845179	70845652	+	901	intron (ENSMUST00000178245.1, intron 1 of 16)	protein_coding-intron (ENSMUST00000076270.12, intron 1 of 17)	440	ENSMUST00000178245.1	ENSMUSG00000020817	ENSMUST00000076270	Rabep1	protein_coding	none
chr10	117746345	117746681	+	892	promoter-TSS (ENSMUST00000079041.6)	protein_coding-promoter-TSS (ENSMUST00000079041.6)	-148	ENSMUST00000079041.6	ENSMUSG00000060181	ENSMUST00000079041	Slc35e3	protein_coding	none
chr6	29347536	29348231	+	890	promoter-TSS (ENSMUST00000031779.16)	protein_coding-promoter-TSS (ENSMUST00000031779.16)	-186	ENSMUST00000173694.4	ENSMUSG00000029767	ENSMUST00000173694	Calu	protein_coding	none
chr2	3512469	3513072	+	886	promoter-TSS (ENSMUST00000027961.11)	protein_coding-promoter-TSS (ENSMUST00000027961.11)	-13	ENSMUST00000124331.7	ENSMUSG00000051396	ENSMUST00000140494	Gm45902	protein_coding	none
chr2	168207361	168207789	+	886	promoter-TSS (ENSMUST00000057793.10)	protein_coding-promoter-TSS (ENSMUST00000057793.10)	-463	ENSMUST00000088001.5	ENSMUSG00000051149	ENSMUST00000057793	Adnp	protein_coding	none
chr11	34098312	34098775	+	886	promoter-TSS (ENSMUST00000223852.1)	protein_coding-promoter-TSS (ENSMUST00000223852.1)	2	ENSMUST00000223852.1	ENSMUSG00000085684	ENSMUST00000223852	4930469K13Rik	protein_coding	none
chr13	100107723	100108596	+	886	promoter-TSS (ENSMUST00000129014.1)	protein_coding-promoter-TSS (ENSMUST00000129014.1)	4	ENSMUST00000129014.1	ENSMUSG00000021643	ENSMUST00000132053	Serf1	protein_coding	none
chr16	72662781	72663513	+	875	promoter-TSS (ENSMUST00000023600.7)	protein_coding-promoter-TSS (ENSMUST00000023600.7)	-2	ENSMUST00000023600.7	ENSMUSG00000022883	ENSMUST00000023600	Robo1	protein_coding	none
chr2	180455884	180456483	+	868	promoter-TSS (ENSMUST00000038259.12)	protein_coding-promoter-TSS (ENSMUST00000038259.12)	-62	ENSMUST00000038259.12	ENSMUSG00000038963	ENSMUST00000038259	Slco4a1	protein_coding	none
chr11	96075633	96076136	+	861	promoter-TSS (ENSMUST00000090541.11)	protein_coding-promoter-TSS (ENSMUST00000090541.11)	-214	ENSMUST00000090541.11	ENSMUSG00000006057	ENSMUST00000107684	Atp5g1	protein_coding	none
chr11	101784619	101784972	+	858	intron (ENSMUST00000164750.7, intron 1 of 12)	protein_coding-intron (ENSMUST00000017868.6, intron 1 of 12)	515	ENSMUST00000164750.7	ENSMUSG00000017724	ENSMUST00000107176	Etv4	protein_coding	none
chr7	142533080	142533646	+	857	promoter-TSS (ENSMUST00000210662.1)	protein_coding-promoter-TSS (ENSMUST00000210662.1)	202	ENSMUST00000210803.1	ENSMUSG00000037772	ENSMUST00000038675	Mrpl23	protein_coding	none
chr8	45999657	46000234	+	852	promoter-TSS (ENSMUST00000053558.9)	protein_coding-promoter-TSS (ENSMUST00000053558.9)	-78	ENSMUST00000053558.9	ENSMUSG00000050914	ENSMUST00000053558	Ankrd37	protein_coding	none
chr2	181864188	181864662	+	852	promoter-TSS (ENSMUST00000039551.8)	protein_coding-promoter-TSS (ENSMUST00000039551.8)	88	ENSMUST00000039551.8	ENSMUSG00000038628	ENSMUST00000039551	Polr3k	protein_coding	none
chr8	119612426	119612929	+	852	promoter-TSS (ENSMUST00000098361.3)	protein_coding-promoter-TSS (ENSMUST00000098361.3)	-70	ENSMUST00000098361.3	ENSMUSG00000024266	ENSMUST00000098361	Adad2	protein_coding	none
chr16	21995217	21995707	+	842	promoter-TSS (ENSMUST00000060673.6)	protein_coding-promoter-TSS (ENSMUST00000060673.6)	80	ENSMUST00000060673.6	ENSMUSG00000044626	ENSMUST00000060673	Liph	protein_coding	none
chr5	135349723	135350381	+	837	promoter-TSS (ENSMUST00000044972.10)	protein_coding-promoter-TSS (ENSMUST00000044972.10)	-8	ENSMUST00000044972.10	ENSMUSG00000040013	ENSMUST00000201791	Fkbp6	protein_coding	none
chr2	29888965	29889763	+	836	promoter-TSS (ENSMUST00000028128.12)	protein_coding-promoter-TSS (ENSMUST00000028128.12)	-356	ENSMUST00000113767.7	ENSMUSG00000026790	ENSMUST00000113762	Odf2	protein_coding	none
chr3	90079375	90079908	+	836	promoter-TSS (ENSMUST00000118566.7)	protein_coding-promoter-TSS (ENSMUST00000118566.7)	-13	ENSMUST00000118566.7	ENSMUSG00000027940	ENSMUST00000118566	Tpm3	protein_coding	none
chr8	4238325	4238973	+	836	promoter-TSS (ENSMUST00000003027.13)	protein_coding-promoter-TSS (ENSMUST00000003027.13)	-91	ENSMUST00000110998.8	ENSMUSG00000002948	ENSMUST00000110996	Map2k7	protein_coding	none
chr5	144545467	144546143	+	834	promoter-TSS (ENSMUST00000071782.7)	protein_coding-promoter-TSS (ENSMUST00000071782.7)	-97	ENSMUST00000071782.7	ENSMUSG00000059991	ENSMUST00000071782	Nptx2	protein_coding	none
chr17	87974940	87975310	+	833	promoter-TSS (ENSMUST00000005503.3)	protein_coding-promoter-TSS (ENSMUST00000005503.3)	75	ENSMUST00000005503.3	ENSMUSG00000005370	ENSMUST00000005503	Msh6	protein_coding	none
chr7	137410497	137411026	+	829	promoter-TSS (ENSMUST00000068996.12)	protein_coding-promoter-TSS (ENSMUST00000068996.12)	1	ENSMUST00000068996.12	ENSMUSG00000040139	ENSMUST00000068996	9430038I01Rik	protein_coding	none
chr6	57580811	57581319	+	827	promoter-TSS (ENSMUST00000031817.9)	protein_coding-promoter-TSS (ENSMUST00000031817.9)	65	ENSMUST00000031817.9	ENSMUSG00000029798	ENSMUST00000031817	Herc6	protein_coding	none
chr17	80372960	80373730	+	822	exon (ENSMUST00000068175.5, exon 15 of 18)	protein_coding-exon (ENSMUST00000068175.5, exon 15 of 18)	196	ENSMUST00000086549.1	ENSMUSG00000066938	ENSMUST00000086549	Gm10190	protein_coding	none
chr9	53536431	53536939	+	822	promoter-TSS (ENSMUST00000035850.7)	protein_coding-promoter-TSS (ENSMUST00000035850.7)	55	ENSMUST00000118282.7	ENSMUSG00000034218	ENSMUST00000118282	Atm	protein_coding	none
chr16	93831854	93832287	+	820	promoter-TSS (ENSMUST00000044068.9)	protein_coding-promoter-TSS (ENSMUST00000044068.9)	-51	ENSMUST00000202261.3	ENSMUSG00000039456	ENSMUST00000201097	Morc3	protein_coding	none
chr12	103531895	103532310	+	820	promoter-TSS (ENSMUST00000021631.11)	protein_coding-promoter-TSS (ENSMUST00000021631.11)	-181	ENSMUST00000021631.11	ENSMUSG00000021209	ENSMUST00000187155	Ppp4r4	protein_coding	none
chr11	3648960	3649383	+	819	promoter-TSS (ENSMUST00000093389.8)	protein_coding-promoter-TSS (ENSMUST00000093389.8)	-323	ENSMUST00000093389.8	ENSMUSG00000034543	ENSMUST00000096441	Morc2a	protein_coding	none
chr11	69935319	69935785	+	818	promoter-TSS (ENSMUST00000018698.11)	protein_coding-promoter-TSS (ENSMUST00000018698.11)	-244	ENSMUST00000018698.11	ENSMUSG00000018554	ENSMUST00000108601	Ybx2	protein_coding	none
chr1	162547904	162548795	+	816	exon (ENSMUST00000028017.15, exon 1 of 8)	protein_coding-exon (ENSMUST00000028017.15, exon 1 of 8)	202	ENSMUST00000028017.15	ENSMUSG00000026694	ENSMUST00000028017	Mettl13	protein_coding	none
chr7	79148747	79149176	+	816	promoter-TSS (ENSMUST00000032825.13)	protein_coding-promoter-TSS (ENSMUST00000032825.13)	92	ENSMUST00000107409.4	ENSMUSG00000030605	ENSMUST00000107409	Mfge8	protein_coding	none
chr6	72344841	72345409	+	815	promoter-TSS (ENSMUST00000070345.4)	protein_coding-promoter-TSS (ENSMUST00000070345.4)	59	ENSMUST00000070345.4	ENSMUSG00000056305	ENSMUST00000070345	Usp39	protein_coding	none
chr15	102670823	102671281	+	815	promoter-TSS (ENSMUST00000185641.6)	protein_coding-promoter-TSS (ENSMUST00000185641.6)	75	ENSMUST00000185641.6	ENSMUSG00000062683	ENSMUST00000185641	Atp5g2	protein_coding	none
chr5	31054602	31055080	+	809	promoter-TSS (ENSMUST00000013773.11)	protein_coding-promoter-TSS (ENSMUST00000013773.11)	30	ENSMUST00000201838.3	ENSMUSG00000013629	ENSMUST00000200953	Cad	protein_coding	none
chr6	133105511	133106002	+	806	exon (ENSMUST00000100864.6, exon 1 of 1)	protein_coding-exon (ENSMUST00000100864.6, exon 1 of 1)	500	ENSMUST00000191462.1	ENSMUSG00000072704	ENSMUST00000191462	Smim10l1	protein_coding	none
chr11	102946599	102946943	+	806	promoter-TSS (ENSMUST00000057849.5)	protein_coding-promoter-TSS (ENSMUST00000057849.5)	-83	ENSMUST00000057849.5	ENSMUSG00000045532	ENSMUST00000057849	C1ql1	protein_coding	none
chr1	50927152	50927714	+	804	promoter-TSS (ENSMUST00000081851.3)	protein_coding-promoter-TSS (ENSMUST00000081851.3)	-86	ENSMUST00000081851.3	ENSMUSG00000026109	ENSMUST00000114565	Tmeff2	protein_coding	none
chr2	12419232	12419606	+	803	promoter-TSS (ENSMUST00000028105.12)	protein_coding-promoter-TSS (ENSMUST00000028105.12)	51	ENSMUST00000028105.12	ENSMUSG00000026767	ENSMUST00000028105	Mindy3	protein_coding	none
chr1	190979185	190979606	+	802	promoter-TSS (ENSMUST00000047409.8)	protein_coding-promoter-TSS (ENSMUST00000047409.8)	-99	ENSMUST00000166139.6	ENSMUSG00000037568	ENSMUST00000166139	Vash2	protein_coding	none
chr1	71102844	71103402	+	798	promoter-TSS (ENSMUST00000027393.7)	protein_coding-promoter-TSS (ENSMUST00000027393.7)	23	ENSMUST00000027393.7	ENSMUSG00000026196	ENSMUST00000027393	Bard1	protein_coding	none
chr15	79604730	79605256	+	797	promoter-TSS (ENSMUST00000023065.6)	protein_coding-promoter-TSS (ENSMUST00000023065.6)	91	ENSMUST00000023065.6	ENSMUSG00000022429	ENSMUST00000023065	Dmc1	protein_coding	none
chr4	106650719	106651169	+	796	promoter-TSS (ENSMUST00000058905.7)	protein_coding-promoter-TSS (ENSMUST00000058905.7)	-154	ENSMUST00000106781.1	ENSMUSG00000043572	ENSMUST00000058905	Pars2	protein_coding	none
chr15	79062228	79063083	+	793	exon (ENSMUST00000040676.10, exon 1 of 8)	protein_coding-exon (ENSMUST00000040676.10, exon 1 of 8)	230	ENSMUST00000040676.10	ENSMUSG00000033055	ENSMUST00000040676	Ankrd54	protein_coding	none
chr6	49263847	49264337	+	791	promoter-TSS (ENSMUST00000031841.8)	protein_coding-promoter-TSS (ENSMUST00000031841.8)	-62	ENSMUST00000031841.8	ENSMUSG00000029817	ENSMUST00000204189	Tra2a	protein_coding	none
chr8	121541689	121542185	+	790	promoter-TSS (ENSMUST00000034265.10)	protein_coding-promoter-TSS (ENSMUST00000034265.10)	17	ENSMUST00000034265.10	ENSMUSG00000031809	ENSMUST00000034265	1700018B08Rik	protein_coding	none
chr11	60728234	60728656	+	789	promoter-TSS (ENSMUST00000018743.4)	protein_coding-promoter-TSS (ENSMUST00000018743.4)	47	ENSMUST00000018743.4	ENSMUSG00000018599	ENSMUST00000018743	Mief2	protein_coding	none
chr18	16808041	16808648	+	789	exon (ENSMUST00000025166.13, exon 1 of 16)	protein_coding-exon (ENSMUST00000025166.13, exon 1 of 16)	902	ENSMUST00000025166.13	ENSMUSG00000024304	ENSMUST00000115850	Cdh2	protein_coding	none
chr9	44305599	44306086	+	788	promoter-TSS (ENSMUST00000216508.1)	protein_coding-promoter-TSS (ENSMUST00000216508.1)	-171	ENSMUST00000216508.1	ENSMUSG00000032119	ENSMUST00000216508	Hinfp	protein_coding	none
chr8	71366697	71367152	+	787	promoter-TSS (ENSMUST00000019169.7)	protein_coding-promoter-TSS (ENSMUST00000019169.7)	-18	ENSMUST00000110054.7	ENSMUSG00000002395	ENSMUST00000019169	Use1	protein_coding	none
chr5	134183856	134184464	+	787	exon (ENSMUST00000016086.9, exon 1 of 16)	protein_coding-exon (ENSMUST00000016086.9, exon 1 of 16)	133	ENSMUST00000016086.9	ENSMUSG00000015942	ENSMUST00000016086	Gtf2ird2	protein_coding	none
chr14	116925046	116925485	+	783	promoter-TSS (ENSMUST00000078849.10)	protein_coding-promoter-TSS (ENSMUST00000078849.10)	-32	ENSMUST00000078849.10	ENSMUSG00000058571	ENSMUST00000078849	Gpc6	protein_coding	none
chr17	79715453	79716099	+	782	promoter-TSS (ENSMUST00000024894.1)	protein_coding-promoter-TSS (ENSMUST00000024894.1)	-735	ENSMUST00000024894.1	ENSMUSG00000024087	ENSMUST00000024894	Cyp1b1	protein_coding	none
chr2	73271620	73272236	+	769	promoter-TSS (ENSMUST00000090813.5)	protein_coding-promoter-TSS (ENSMUST00000090813.5)	3	ENSMUST00000090813.5	ENSMUSG00000068859	ENSMUST00000090813	Sp9	protein_coding	none
chr1	166238378	166239296	+	769	promoter-TSS (ENSMUST00000038782.3)	protein_coding-promoter-TSS (ENSMUST00000038782.3)	-90	ENSMUST00000194057.5	ENSMUSG00000040629	ENSMUST00000194057	Mael	protein_coding	none
chr7	24082024	24082481	+	763	intron (ENSMUST00000207002.1, intron 1 of 2)	protein_coding-intron (ENSMUST00000068975.5, intron 1 of 4)	298	ENSMUST00000203854.2	ENSMUSG00000057101	ENSMUST00000203854	Zfp180	protein_coding	none
chr2	39065383	39065740	+	762	promoter-TSS (ENSMUST00000039165.14)	protein_coding-promoter-TSS (ENSMUST00000039165.14)	-20	ENSMUST00000039165.14	ENSMUSG00000026754	ENSMUST00000039165	Golga1	protein_coding	none
chr8	70439568	70439970	+	762	promoter-TSS (ENSMUST00000076615.5)	protein_coding-promoter-TSS (ENSMUST00000076615.5)	-190	ENSMUST00000076615.5	ENSMUSG00000003575	ENSMUST00000076615	Crtc1	protein_coding	none
chr11	120150948	120151421	+	760	exon (ENSMUST00000053692.8, exon 1 of 11)	protein_coding-exon (ENSMUST00000053692.8, exon 1 of 11)	128	ENSMUST00000179094.7	ENSMUSG00000061306	ENSMUST00000103018	Slc38a10	protein_coding	none
chr8	35375303	35375902	+	759	promoter-TSS (ENSMUST00000070481.7)	protein_coding-promoter-TSS (ENSMUST00000070481.7)	-137	ENSMUST00000210337.1	ENSMUSG00000046794	ENSMUST00000211648	Ppp1r3b	protein_coding	none
chr18	36734990	36735504	+	754	exon (ENSMUST00000007046.7, exon 1 of 12)	protein_coding-exon (ENSMUST00000007046.7, exon 1 of 12)	179	ENSMUST00000007046.7	ENSMUSG00000006850	ENSMUST00000007046	Tmco6	protein_coding	none
chr15	9070763	9071259	+	754	promoter-TSS (ENSMUST00000067760.10)	protein_coding-promoter-TSS (ENSMUST00000067760.10)	-249	ENSMUST00000100789.10	ENSMUSG00000022253	ENSMUST00000100789	Nadk2	protein_coding	none
chr5	150673330	150673662	+	753	promoter-TSS (ENSMUST00000016569.10)	protein_coding-promoter-TSS (ENSMUST00000016569.10)	-243	ENSMUST00000016569.10	ENSMUSG00000034021	ENSMUST00000038900	Pds5b	protein_coding	none
chr15	78947390	78947903	+	753	promoter-TSS (ENSMUST00000109689.8)	protein_coding-promoter-TSS (ENSMUST00000109689.8)	-78	ENSMUST00000109690.9	ENSMUSG00000033088	ENSMUST00000109690	Triobp	protein_coding	none
chr1	172481715	172482221	+	752	promoter-TSS (ENSMUST00000052629.12)	protein_coding-promoter-TSS (ENSMUST00000052629.12)	-247	ENSMUST00000052629.12	ENSMUSG00000037995	ENSMUST00000052629	Igsf9	protein_coding	none
chr3	67429929	67430378	+	752	promoter-TSS (ENSMUST00000077271.8)	protein_coding-promoter-TSS (ENSMUST00000077271.8)	57	ENSMUST00000077271.8	ENSMUSG00000027774	ENSMUST00000077271	Gfm1	protein_coding	none
chr19	3851541	3851947	+	752	promoter-TSS (ENSMUST00000025760.12)	protein_coding-promoter-TSS (ENSMUST00000025760.12)	-53	ENSMUST00000072055.12	ENSMUSG00000024843	ENSMUST00000025760	Chka	protein_coding	none
chr10	77418280	77418656	+	751	promoter-TSS (ENSMUST00000020496.13)	protein_coding-promoter-TSS (ENSMUST00000020496.13)	-198	ENSMUST00000105406.7	ENSMUSG00000020262	ENSMUST00000098374	Adarb1	protein_coding	none
chr2	172979659	172980230	+	751	promoter-TSS (ENSMUST00000050442.14)	protein_coding-promoter-TSS (ENSMUST00000050442.14)	95	ENSMUST00000109126.4	ENSMUSG00000005883	ENSMUST00000109126	Spo11	protein_coding	none
chr17	56476439	56476927	+	750	promoter-TSS (ENSMUST00000067538.5)	protein_coding-promoter-TSS (ENSMUST00000067538.5)	-200	ENSMUST00000067538.5	ENSMUSG00000013236	ENSMUST00000086828	Ptprs	protein_coding	none
chr11	87616791	87617456	+	749	promoter-TSS (ENSMUST00000093956.3)	protein_coding-promoter-TSS (ENSMUST00000093956.3)	-41	ENSMUST00000093956.3	ENSMUSG00000070345	ENSMUST00000093956	Hsf5	protein_coding	none
chr15	88982506	88983384	+	748	promoter-TSS (ENSMUST00000015509.10)	protein_coding-promoter-TSS (ENSMUST00000015509.10)	36	ENSMUST00000146993.7	ENSMUSG00000015365	ENSMUST00000015509	Mov10l1	protein_coding	none
chr12	91590296	91590717	+	742	promoter-TSS (ENSMUST00000021345.13)	protein_coding-promoter-TSS (ENSMUST00000021345.13)	-19	ENSMUST00000063314.6	ENSMUSG00000020962	ENSMUST00000021345	Gtf2a1	protein_coding	none
chr5	142463544	142464186	+	742	promoter-TSS (ENSMUST00000038699.12)	protein_coding-promoter-TSS (ENSMUST00000038699.12)	-189	ENSMUST00000038699.12	ENSMUSG00000039623	ENSMUST00000038699	Ap5z1	protein_coding	none
chr7	141443720	141444224	+	741	promoter-TSS (ENSMUST00000026580.11)	protein_coding-promoter-TSS (ENSMUST00000026580.11)	53	ENSMUST00000026580.11	ENSMUSG00000025507	ENSMUST00000106005	Pidd1	protein_coding	none
chr5	72167700	72168299	+	740	intron (ENSMUST00000013693.10, intron 1 of 4)	protein_coding-intron (ENSMUST00000013693.10, intron 1 of 4)	190	ENSMUST00000013693.10	ENSMUSG00000029213	ENSMUST00000013693	Commd8	protein_coding	none
chr11	51262672	51263251	+	740	promoter-TSS (ENSMUST00000054226.2)	protein_coding-promoter-TSS (ENSMUST00000054226.2)	-10	ENSMUST00000065950.9	ENSMUSG00000045942	ENSMUST00000065950	BC049762	protein_coding	none
chr17	33684736	33685710	+	740	TTS (ENSMUST00000066121.12)	protein_coding-TTS (ENSMUST00000066121.12)	165	ENSMUST00000139302.7	ENSMUSG00000059208	ENSMUST00000087582	Hnrnpm	protein_coding	none
chr11	32204953	32205534	+	739	promoter-TSS (ENSMUST00000039601.9)	protein_coding-promoter-TSS (ENSMUST00000039601.9)	-172	ENSMUST00000039601.9	ENSMUSG00000040767	ENSMUST00000039601	Snrnp25	protein_coding	none
chr11	60810926	60811497	+	739	promoter-TSS (ENSMUST00000018744.14)	protein_coding-promoter-TSS (ENSMUST00000018744.14)	54	ENSMUST00000018744.14	ENSMUSG00000020534	ENSMUST00000018744	Shmt1	protein_coding	none
chr17	36942623	36943199	+	738	promoter-TSS (ENSMUST00000040498.11)	protein_coding-promoter-TSS (ENSMUST00000040498.11)	-7	ENSMUST00000040498.11	ENSMUSG00000036492	ENSMUST00000173072	Rnf39	protein_coding	none
chr2	102400350	102400790	+	725	exon (ENSMUST00000102573.7, exon 1 of 5)	protein_coding-exon (ENSMUST00000102573.7, exon 1 of 5)	330	ENSMUST00000102573.7	ENSMUSG00000027189	ENSMUST00000102573	Trim44	protein_coding	none
chr2	102400971	102401458	+	725	promoter-TSS (ENSMUST00000102573.7)	protein_coding-promoter-TSS (ENSMUST00000102573.7)	-314	ENSMUST00000102573.7	ENSMUSG00000027189	ENSMUST00000102573	Trim44	protein_coding	none
chr13	6547586	6548276	+	725	promoter-TSS (ENSMUST00000021611.9)	protein_coding-promoter-TSS (ENSMUST00000021611.9)	-218	ENSMUST00000021611.9	ENSMUSG00000021193	ENSMUST00000222485	Pitrm1	protein_coding	none
chr1	166409685	166410103	+	724	promoter-TSS (ENSMUST00000127596.2)	protein_coding-promoter-TSS (ENSMUST00000127596.2)	-31	ENSMUST00000128861.2	ENSMUSG00000040596	ENSMUST00000127596	Pogk	protein_coding	none
chr17	48409632	48410429	+	724	promoter-TSS (ENSMUST00000046651.6)	protein_coding-promoter-TSS (ENSMUST00000046651.6)	16	ENSMUST00000167180.7	ENSMUSG00000040771	ENSMUST00000167180	Oard1	protein_coding	none
chr3	95882032	95882859	+	723	promoter-TSS (ENSMUST00000036418.9)	protein_coding-promoter-TSS (ENSMUST00000036418.9)	-214	ENSMUST00000036418.9	ENSMUSG00000038550	ENSMUST00000159739	Ciart	protein_coding	none
chr1	36691206	36691733	+	721	promoter-TSS (ENSMUST00000193210.5)	protein_coding-promoter-TSS (ENSMUST00000193210.5)	-15	ENSMUST00000193210.5	ENSMUSG00000061518	ENSMUST00000193210	Cox5b	protein_coding	none
chr12	17544433	17544768	+	717	promoter-TSS (ENSMUST00000171737.2)	protein_coding-promoter-TSS (ENSMUST00000171737.2)	-194	ENSMUST00000171737.2	ENSMUSG00000011179	ENSMUST00000171737	Odc1	protein_coding	none
chr15	103239767	103240164	+	716	promoter-TSS (ENSMUST00000036004.15)	protein_coding-promoter-TSS (ENSMUST00000036004.15)	-149	ENSMUST00000118152.7	ENSMUSG00000009575	ENSMUST00000122182	Cbx5	protein_coding	none
chr7	16615181	16615822	+	707	promoter-TSS (ENSMUST00000075845.10)	protein_coding-promoter-TSS (ENSMUST00000075845.10)	-508	ENSMUST00000075845.10	ENSMUSG00000058230	ENSMUST00000075845	Arhgap35	protein_coding	none
chr7	127027180	127027608	+	706	promoter-TSS (ENSMUST00000032916.5)	protein_coding-promoter-TSS (ENSMUST00000032916.5)	-370	ENSMUST00000206254.1	ENSMUSG00000030678	ENSMUST00000205461	Maz	protein_coding	none
chr18	70529998	70530499	+	703	promoter-TSS (ENSMUST00000159389.7)	protein_coding-promoter-TSS (ENSMUST00000159389.7)	-110	ENSMUST00000159389.7	ENSMUSG00000038425	ENSMUST00000161542	Poli	protein_coding	none
chr7	112023082	112023515	+	703	promoter-TSS (ENSMUST00000106653.3)	protein_coding-promoter-TSS (ENSMUST00000106653.3)	-206	ENSMUST00000106653.3	ENSMUSG00000059263	ENSMUST00000215510	Usp47	protein_coding	none
chr19	7056270	7056816	+	703	promoter-TSS (ENSMUST00000040261.5)	protein_coding-promoter-TSS (ENSMUST00000040261.5)	-225	ENSMUST00000040261.5	ENSMUSG00000036278	ENSMUST00000040261	Macrod1	protein_coding	none
chr2	144270691	144271243	+	703	promoter-TSS (ENSMUST00000028909.4)	protein_coding-promoter-TSS (ENSMUST00000028909.4)	26	ENSMUST00000110027.1	ENSMUSG00000027424	ENSMUST00000110027	Mgme1	protein_coding	none
chr10	127521743	127522229	+	702	intron (ENSMUST00000026470.5, intron 1 of 11)	protein_coding-intron (ENSMUST00000026470.5, intron 1 of 11)	400	ENSMUST00000219239.1	ENSMUSG00000025403	ENSMUST00000219239	Shmt2	protein_coding	none
chr11	118289919	118290589	+	701	promoter-TSS (ENSMUST00000092382.9)	protein_coding-promoter-TSS (ENSMUST00000092382.9)	-10	ENSMUST00000092382.9	ENSMUSG00000033909	ENSMUST00000106296	Usp36	protein_coding	none
chr19	47536848	47537471	+	701	promoter-TSS (ENSMUST00000049369.15)	protein_coding-promoter-TSS (ENSMUST00000049369.15)	-40	ENSMUST00000049369.15	ENSMUSG00000042694	ENSMUST00000182808	Stn1	protein_coding	none
chr7	58657932	58658722	+	697	promoter-TSS (ENSMUST00000168747.2)	protein_coding-promoter-TSS (ENSMUST00000168747.2)	81	ENSMUST00000168747.2	ENSMUSG00000025324	ENSMUST00000168747	Atp10a	protein_coding	none
chr7	128238165	128238741	+	697	promoter-TSS (ENSMUST00000078816.4)	protein_coding-promoter-TSS (ENSMUST00000078816.4)	-422	ENSMUST00000078816.4	ENSMUSG00000062944	ENSMUST00000078816	9130023H24Rik	protein_coding	none
chrX	134963671	134964227	+	697	promoter-TSS (ENSMUST00000113187.7)	protein_coding-promoter-TSS (ENSMUST00000113187.7)	-53	ENSMUST00000113187.7	ENSMUSG00000009941	ENSMUST00000113187	Nxf2	protein_coding	none
chr4	155249525	155250370	+	697	promoter-TSS (ENSMUST00000097747.8)	protein_coding-promoter-TSS (ENSMUST00000097747.8)	-19	ENSMUST00000178473.7	ENSMUSG00000073684	ENSMUST00000097747	Faap20	protein_coding	none
chr19	10881485	10882224	+	696	exon (ENSMUST00000038128.14, exon 1 of 4)	protein_coding-exon (ENSMUST00000038128.14, exon 1 of 4)	147	ENSMUST00000038128.14	ENSMUSG00000034659	ENSMUST00000147699	Tmem109	protein_coding	none
chr11	11808743	11809237	+	696	promoter-TSS (ENSMUST00000047689.10)	protein_coding-promoter-TSS (ENSMUST00000047689.10)	-28	ENSMUST00000171938.1	ENSMUSG00000035455	ENSMUST00000047689	Fignl1	protein_coding	none
chr10	7473410	7473830	+	692	promoter-TSS (ENSMUST00000169796.3)	protein_coding-promoter-TSS (ENSMUST00000169796.3)	18	ENSMUST00000177585.8	ENSMUSG00000079685	ENSMUST00000169796	Ulbp1	protein_coding	none
chr15	77956454	77956971	+	690	promoter-TSS (ENSMUST00000016696.12)	protein_coding-promoter-TSS (ENSMUST00000016696.12)	10	ENSMUST00000016696.12	ENSMUSG00000016552	ENSMUST00000016696	Foxred2	protein_coding	none
chr8	119394526	119395050	+	690	promoter-TSS (ENSMUST00000098367.4)	protein_coding-promoter-TSS (ENSMUST00000098367.4)	-90	ENSMUST00000098367.4	ENSMUSG00000074064	ENSMUST00000098367	Mlycd	protein_coding	none
chr3	90231275	90231957	+	689	promoter-TSS (ENSMUST00000029546.14)	protein_coding-promoter-TSS (ENSMUST00000029546.14)	4	ENSMUST00000119304.1	ENSMUSG00000027937	ENSMUST00000119304	Jtb	protein_coding	none
chr11	121354333	121354786	+	689	promoter-TSS (ENSMUST00000026173.12)	protein_coding-promoter-TSS (ENSMUST00000026173.12)	-114	ENSMUST00000026173.12	ENSMUSG00000025173	ENSMUST00000026173	Wdr45b	protein_coding	none
chr1	25228463	25228932	+	683	exon (ENSMUST00000126626.7, exon 1 of 16)	protein_coding-exon (ENSMUST00000126626.7, exon 1 of 16)	129	ENSMUST00000126626.7	ENSMUSG00000033569	ENSMUST00000041838	Adgrb3	protein_coding	none
chr17	46496572	46497143	+	683	promoter-TSS (ENSMUST00000046497.6)	protein_coding-promoter-TSS (ENSMUST00000046497.6)	68	ENSMUST00000046497.6	ENSMUSG00000040658	ENSMUST00000046497	Dnph1	protein_coding	none
chr10	7211751	7212453	+	683	exon (ENSMUST00000015346.11, exon 1 of 13)	protein_coding-exon (ENSMUST00000015346.11, exon 1 of 13)	135	ENSMUST00000015346.11	ENSMUSG00000015202	ENSMUST00000015346	Cnksr3	protein_coding	none
chr2	72475821	72476473	+	683	promoter-TSS (ENSMUST00000102691.10)	protein_coding-promoter-TSS (ENSMUST00000102691.10)	-12	ENSMUST00000102691.10	ENSMUSG00000055612	ENSMUST00000102691	Cdca7	protein_coding	none
chr7	102686810	102687656	+	682	promoter-TSS (ENSMUST00000082175.6)	protein_coding-promoter-TSS (ENSMUST00000082175.6)	37	ENSMUST00000210855.1	ENSMUSG00000073968	ENSMUST00000210855	Trim68	protein_coding	none
chr8	46470670	46471110	+	679	promoter-TSS (ENSMUST00000034046.12)	protein_coding-promoter-TSS (ENSMUST00000034046.12)	-147	ENSMUST00000034046.12	ENSMUSG00000018796	ENSMUST00000034046	Acsl1	protein_coding	none
chr11	62248555	62249475	+	676	promoter-TSS (ENSMUST00000018644.2)	protein_coding-promoter-TSS (ENSMUST00000018644.2)	31	ENSMUST00000018644.2	ENSMUSG00000018500	ENSMUST00000018644	Adora2b	protein_coding	none
chr17	56303053	56304225	+	673	promoter-TSS (ENSMUST00000113035.7)	protein_coding-promoter-TSS (ENSMUST00000113035.7)	239	ENSMUST00000113038.7	ENSMUSG00000001228	ENSMUST00000113035	Uhrf1	protein_coding	none
chr15	55090304	55090984	+	672	promoter-TSS (ENSMUST00000023059.12)	protein_coding-promoter-TSS (ENSMUST00000023059.12)	-153	ENSMUST00000023059.12	ENSMUSG00000022422	ENSMUST00000023059	Dscc1	protein_coding	none
chr16	32608610	32609063	+	670	promoter-TSS (ENSMUST00000023486.14)	protein_coding-promoter-TSS (ENSMUST00000023486.14)	-84	ENSMUST00000023486.14	ENSMUSG00000022797	ENSMUST00000023486	Tfrc	protein_coding	none
chr10	74966772	74967133	+	670	promoter-TSS (ENSMUST00000037813.4)	protein_coding-promoter-TSS (ENSMUST00000037813.4)	-225	ENSMUST00000037813.4	ENSMUSG00000040009	ENSMUST00000037813	Gnaz	protein_coding	none
chr13	64152995	64153515	+	669	promoter-TSS (ENSMUST00000059817.11)	protein_coding-promoter-TSS (ENSMUST00000059817.11)	-53	ENSMUST00000059817.11	ENSMUSG00000044934	ENSMUST00000117241	Zfp367	protein_coding	none
chr5	41844207	41844611	+	669	promoter-TSS (ENSMUST00000050556.10)	protein_coding-promoter-TSS (ENSMUST00000050556.10)	-94	ENSMUST00000050556.10	ENSMUSG00000061755	ENSMUST00000202908	Bod1l	protein_coding	none
chr11	101119803	101120317	+	665	promoter-TSS (ENSMUST00000017946.5)	protein_coding-promoter-TSS (ENSMUST00000017946.5)	122	ENSMUST00000043680.8	ENSMUSG00000035198	ENSMUST00000043680	Tubg1	protein_coding	none
chr8	71689004	71689368	+	664	promoter-TSS (ENSMUST00000034261.7)	protein_coding-promoter-TSS (ENSMUST00000034261.7)	-28	ENSMUST00000034261.7	ENSMUSG00000079019	ENSMUST00000034261	Insl3	protein_coding	none
chr14	55643389	55643847	+	662	promoter-TSS (ENSMUST00000002391.14)	protein_coding-promoter-TSS (ENSMUST00000002391.14)	188	ENSMUST00000122358.7	ENSMUSG00000002320	ENSMUST00000121937	Tm9sf1	protein_coding	none
chr7	142967858	142968558	+	660	exon (ENSMUST00000009392.5, exon 2 of 3)	protein_coding-exon (ENSMUST00000009392.5, exon 2 of 3)	509	ENSMUST00000121862.2	ENSMUSG00000009248	ENSMUST00000009392	Ascl2	protein_coding	none
chr12	24707969	24708436	+	657	promoter-TSS (ENSMUST00000020980.11)	protein_coding-promoter-TSS (ENSMUST00000020980.11)	-39	ENSMUST00000020980.11	ENSMUSG00000020649	ENSMUST00000020980	Rrm2	protein_coding	none
chrX	37211350	37211812	+	655	promoter-TSS (ENSMUST00000101636.2)	protein_coding-promoter-TSS (ENSMUST00000101636.2)	-540	ENSMUST00000101636.2	ENSMUSG00000073243	ENSMUST00000101636	Gm9	protein_coding	none
chr2	26351615	26352223	+	655	promoter-TSS (ENSMUST00000125198.1)	processed_transcript-promoter-TSS (ENSMUST00000125198.1)	191	ENSMUST00000028295.8	ENSMUSG00000075467	ENSMUST00000028295	Dnlz	protein_coding	none
chr1	59236755	59237146	+	655	exon (ENSMUST00000163058.1, exon 1 of 34)	protein_coding-exon (ENSMUST00000163058.1, exon 1 of 34)	143	ENSMUST00000163058.1	ENSMUSG00000026024	ENSMUST00000163058	Als2	protein_coding	none
chr10	86705346	86705873	+	652	promoter-TSS (ENSMUST00000020238.13)	protein_coding-promoter-TSS (ENSMUST00000020238.13)	-100	ENSMUST00000020238.13	ENSMUSG00000020048	ENSMUST00000020238	Hsp90b1	protein_coding	none
chr8	125012478	125013031	+	652	promoter-TSS (ENSMUST00000075896.6)	protein_coding-promoter-TSS (ENSMUST00000075896.6)	-243	ENSMUST00000075896.6	ENSMUSG00000056820	ENSMUST00000075896	Tsnax	protein_coding	none
chr4	59438055	59438871	+	652	exon (ENSMUST00000040166.13, exon 1 of 17)	protein_coding-exon (ENSMUST00000040166.13, exon 1 of 17)	170	ENSMUST00000107544.1	ENSMUSG00000038578	ENSMUST00000107544	Susd1	protein_coding	none
chr3	96196839	96197587	+	652	exon (ENSMUST00000016087.3, exon 2 of 2)	protein_coding-exon (ENSMUST00000016087.3, exon 2 of 2)	373	ENSMUST00000016087.3	ENSMUSG00000015943	ENSMUST00000107099	Bola1	protein_coding	none
chr7	142660075	142660939	+	652	exon (ENSMUST00000141681.1, exon 1 of 4)	antisense_RNA-exon (ENSMUST00000141681.1, exon 1 of 4)	798	ENSMUST00000105936.7	ENSMUSG00000048583	ENSMUST00000097936	Igf2	protein_coding	none
chr7	45240587	45241529	+	649	promoter-TSS (ENSMUST00000213347.1)	protein_coding-promoter-TSS (ENSMUST00000213347.1)	-27	ENSMUST00000213347.1	ENSMUSG00000094152	ENSMUST00000213347	Slc6a16	protein_coding	none
chr4	114999849	115000324	+	649	promoter-TSS (ENSMUST00000030490.12)	protein_coding-promoter-TSS (ENSMUST00000030490.12)	-73	ENSMUST00000030490.12	ENSMUSG00000028718	ENSMUST00000030490	Stil	protein_coding	none
chr6	48601510	48602153	+	649	promoter-TSS (ENSMUST00000204095.2)	protein_coding-promoter-TSS (ENSMUST00000204095.2)	-232	ENSMUST00000204095.2	ENSMUSG00000007216	ENSMUST00000204095	Zfp775	protein_coding	none
chr6	85904529	85904896	+	643	exon (ENSMUST00000095757.3, exon 1 of 4)	protein_coding-exon (ENSMUST00000095757.3, exon 1 of 4)	172	ENSMUST00000095757.3	ENSMUSG00000068299	ENSMUST00000159755	Nat8f4	protein_coding	none
chr6	65381137	65381610	+	643	promoter-TSS (ENSMUST00000170608.7)	protein_coding-promoter-TSS (ENSMUST00000170608.7)	79	ENSMUST00000170608.7	ENSMUSG00000029917	ENSMUST00000170608	C130060K24Rik	protein_coding	none
chrX	101850078	101850479	+	640	intron (ENSMUST00000101339.7, intron 1 of 7)	protein_coding-intron (ENSMUST00000101339.7, intron 1 of 7)	893	ENSMUST00000101339.7	ENSMUSG00000079481	ENSMUST00000101339	Nhsl2	protein_coding	none
chr11	31965695	31966196	+	639	exon (ENSMUST00000102829.3, exon 1 of 5)	protein_coding-exon (ENSMUST00000102829.3, exon 1 of 5)	353	ENSMUST00000102829.3	ENSMUSG00000020299	ENSMUST00000102829	4930524B15Rik	protein_coding	none
chr5	137786035	137786439	+	635	exon (ENSMUST00000031740.15, exon 1 of 4)	protein_coding-exon (ENSMUST00000031740.15, exon 1 of 4)	426	ENSMUST00000031740.15	ENSMUSG00000029726	ENSMUST00000031740	Mepce	protein_coding	none
chr11	44470201	44470759	+	635	promoter-TSS (ENSMUST00000102795.3)	protein_coding-promoter-TSS (ENSMUST00000102795.3)	18	ENSMUST00000102795.3	ENSMUSG00000041231	ENSMUST00000102795	Ublcp1	protein_coding	none
chr7	12834496	12835083	+	634	promoter-TSS (ENSMUST00000004614.14)	protein_coding-promoter-TSS (ENSMUST00000004614.14)	28	ENSMUST00000004614.14	ENSMUSG00000058638	ENSMUST00000004614	Zfp110	protein_coding	none
chr3	127408823	127409301	+	633	promoter-TSS (ENSMUST00000182008.7)	protein_coding-promoter-TSS (ENSMUST00000182008.7)	-3	ENSMUST00000182078.8	ENSMUSG00000032826	ENSMUST00000044443	Ank2	protein_coding	none
chr5	100798443	100798819	+	630	promoter-TSS (ENSMUST00000016977.14)	protein_coding-promoter-TSS (ENSMUST00000016977.14)	4	ENSMUST00000016977.14	ENSMUSG00000016833	ENSMUST00000112901	Mrps18c	protein_coding	none
chr1	44102430	44102786	+	627	promoter-TSS (ENSMUST00000027215.11)	protein_coding-promoter-TSS (ENSMUST00000027215.11)	-167	ENSMUST00000150911.7	ENSMUSG00000026049	ENSMUST00000128190	Tex30	protein_coding	none
chr17	40934780	40935242	+	626	promoter-TSS (ENSMUST00000087114.3)	protein_coding-promoter-TSS (ENSMUST00000087114.3)	36	ENSMUST00000087114.3	ENSMUSG00000023919	ENSMUST00000087114	Cenpq	protein_coding	none
chr2	173021561	173022028	+	624	promoter-TSS (ENSMUST00000029014.15)	protein_coding-promoter-TSS (ENSMUST00000029014.15)	-108	ENSMUST00000029014.15	ENSMUSG00000027510	ENSMUST00000029014	Rbm38	protein_coding	none
chr9	64340455	64341483	+	621	promoter-TSS (ENSMUST00000113890.1)	protein_coding-promoter-TSS (ENSMUST00000113890.1)	184	ENSMUST00000120760.7	ENSMUSG00000032396	ENSMUST00000120760	Dis3l	protein_coding	none
chr12	117843389	117843745	+	621	promoter-TSS (ENSMUST00000021592.15)	protein_coding-promoter-TSS (ENSMUST00000021592.15)	52	ENSMUST00000021592.15	ENSMUSG00000021175	ENSMUST00000021592	Cdca7l	protein_coding	none
chr17	56935475	56935853	+	621	promoter-TSS (ENSMUST00000025053.8)	protein_coding-promoter-TSS (ENSMUST00000025053.8)	-276	ENSMUST00000025053.8	ENSMUSG00000024212	ENSMUST00000025053	Mllt1	protein_coding	none
chr7	132610366	132610878	+	614	promoter-TSS (ENSMUST00000033241.5)	protein_coding-promoter-TSS (ENSMUST00000033241.5)	-17	ENSMUST00000033241.5	ENSMUSG00000030946	ENSMUST00000106170	Lhpp	protein_coding	none
chr13	12565346	12565856	+	613	promoter-TSS (ENSMUST00000071973.7)	protein_coding-promoter-TSS (ENSMUST00000071973.7)	-273	ENSMUST00000221560.1	ENSMUSG00000057069	ENSMUST00000220811	Ero1lb	protein_coding	none
chr14	8666119	8666453	+	613	promoter-TSS (ENSMUST00000102996.3)	protein_coding-promoter-TSS (ENSMUST00000102996.3)	-46	ENSMUST00000102996.3	ENSMUSG00000021747	ENSMUST00000102996	4930452B06Rik	protein_coding	none
chrX	52911757	52912444	+	612	promoter-TSS (ENSMUST00000078944.12)	protein_coding-promoter-TSS (ENSMUST00000078944.12)	-166	ENSMUST00000078944.12	ENSMUSG00000025626	ENSMUST00000078944	Phf6	protein_coding	none
chr4	155086203	155086672	+	603	promoter-TSS (ENSMUST00000030914.3)	protein_coding-promoter-TSS (ENSMUST00000030914.3)	-64	ENSMUST00000030914.3	ENSMUSG00000029048	ENSMUST00000030914	Rer1	protein_coding	none
chr11	72215344	72215869	+	601	promoter-TSS (ENSMUST00000021157.8)	protein_coding-promoter-TSS (ENSMUST00000021157.8)	-14	ENSMUST00000021157.8	ENSMUSG00000020801	ENSMUST00000021157	Med31	protein_coding	none
chr15	78174035	78174780	+	601	promoter-TSS (ENSMUST00000016781.6)	protein_coding-promoter-TSS (ENSMUST00000016781.6)	-299	ENSMUST00000016781.6	ENSMUSG00000016637	ENSMUST00000016781	Ift27	protein_coding	none
chr17	29614588	29615024	+	601	promoter-TSS (ENSMUST00000024817.13)	protein_coding-promoter-TSS (ENSMUST00000024817.13)	16	ENSMUST00000024817.13	ENSMUSG00000090083	ENSMUST00000024817	Rnf8	protein_coding	none
chr4	131873160	131873532	+	599	promoter-TSS (ENSMUST00000053819.5)	protein_coding-promoter-TSS (ENSMUST00000053819.5)	-271	ENSMUST00000053819.5	ENSMUSG00000028911	ENSMUST00000053819	Srsf4	protein_coding	none
chr3	108653743	108654125	+	598	promoter-TSS (ENSMUST00000029483.14)	protein_coding-promoter-TSS (ENSMUST00000029483.14)	21	ENSMUST00000106609.7	ENSMUSG00000027884	ENSMUST00000106613	Clcc1	protein_coding	none
chr17	24205465	24205961	+	595	promoter-TSS (ENSMUST00000040474.10)	protein_coding-promoter-TSS (ENSMUST00000040474.10)	-151	ENSMUST00000097376.9	ENSMUSG00000036473	ENSMUST00000097376	Tbc1d24	protein_coding	none
chr12	4082423	4083062	+	591	exon (ENSMUST00000020986.14, exon 1 of 7)	protein_coding-exon (ENSMUST00000020986.14, exon 1 of 7)	113	ENSMUST00000049584.5	ENSMUSG00000020657	ENSMUST00000049584	Dnajc27	protein_coding	none
chr12	86469911	86470487	+	591	promoter-TSS (ENSMUST00000167891.1)	protein_coding-promoter-TSS (ENSMUST00000167891.1)	82	ENSMUST00000167891.1	ENSMUSG00000021255	ENSMUST00000116402	Esrrb	protein_coding	none
chr18	20681974	20682498	+	591	TTS (ENSMUST00000165229.2)	protein_coding-TTS (ENSMUST00000165229.2)	727	ENSMUST00000165229.2	ENSMUSG00000091449	ENSMUST00000165229	Gm10269	protein_coding	none
chr15	102405389	102405857	+	591	promoter-TSS (ENSMUST00000001326.6)	protein_coding-promoter-TSS (ENSMUST00000001326.6)	-705	ENSMUST00000165924.7	ENSMUSG00000001280	ENSMUST00000163709	Sp1	protein_coding	none
chr11	87404790	87405185	+	591	promoter-TSS (ENSMUST00000007790.10)	protein_coding-promoter-TSS (ENSMUST00000007790.10)	-33	ENSMUST00000007790.10	ENSMUSG00000007646	ENSMUST00000007790	Rad51c	protein_coding	none
chr12	110278843	110279569	+	591	promoter-TSS (ENSMUST00000097228.4)	protein_coding-promoter-TSS (ENSMUST00000097228.4)	-54	ENSMUST00000097228.4	ENSMUSG00000075707	ENSMUST00000173014	Dio3	protein_coding	none
chr3	84155508	84155947	+	585	promoter-TSS (ENSMUST00000047368.7)	protein_coding-promoter-TSS (ENSMUST00000047368.7)	59	ENSMUST00000047368.7	ENSMUSG00000033752	ENSMUST00000047368	Mnd1	protein_coding	none
chr1	181576202	181576660	+	585	promoter-TSS (ENSMUST00000208001.1)	protein_coding-promoter-TSS (ENSMUST00000208001.1)	-128	ENSMUST00000208001.1	ENSMUSG00000047369	ENSMUST00000208001	Dnah14	protein_coding	none
chr14	18893774	18894147	+	585	promoter-TSS (ENSMUST00000150727.7)	protein_coding-promoter-TSS (ENSMUST00000150727.7)	-184	ENSMUST00000150727.7	ENSMUSG00000058317	ENSMUST00000150727	Ube2e2	protein_coding	none
chr4	116507205	116507814	+	583	promoter-TSS (ENSMUST00000030461.4)	protein_coding-promoter-TSS (ENSMUST00000030461.4)	-40	ENSMUST00000106479.7	ENSMUSG00000028696	ENSMUST00000030461	Ipp	protein_coding	none
chr9	119937421	119937834	+	581	promoter-TSS (ENSMUST00000035099.8)	protein_coding-promoter-TSS (ENSMUST00000035099.8)	21	ENSMUST00000035100.5	ENSMUSG00000032514	ENSMUST00000035100	Ttc21a	protein_coding	none
chr6	124965022	124965677	+	579	promoter-TSS (ENSMUST00000032220.14)	protein_coding-promoter-TSS (ENSMUST00000032220.14)	99	ENSMUST00000032220.14	ENSMUSG00000030127	ENSMUST00000112439	Cops7a	protein_coding	none
chr18	3508218	3508642	+	579	intron (ENSMUST00000025075.1, intron 1 of 2)	protein_coding-intron (ENSMUST00000025075.1, intron 1 of 2)	473	ENSMUST00000025075.1	ENSMUSG00000024232	ENSMUST00000025075	Bambi	protein_coding	none
chr5	140704214	140704683	+	578	promoter-TSS (ENSMUST00000041588.12)	protein_coding-promoter-TSS (ENSMUST00000041588.12)	-563	ENSMUST00000041588.12	ENSMUSG00000000148	ENSMUST00000041588	Brat1	protein_coding	none
chr1	74125208	74125578	+	577	promoter-TSS (ENSMUST00000080167.10)	protein_coding-promoter-TSS (ENSMUST00000080167.10)	-148	ENSMUST00000080167.10	ENSMUSG00000061815	ENSMUST00000127134	Rufy4	protein_coding	none
chr2	125247448	125247890	+	577	exon (ENSMUST00000051605.8, exon 1 of 6)	protein_coding-exon (ENSMUST00000051605.8, exon 1 of 6)	187	ENSMUST00000051605.8	ENSMUSG00000027203	ENSMUST00000082122	Dut	protein_coding	none
chr8	107435972	107436322	+	577	promoter-TSS (ENSMUST00000166615.2)	protein_coding-promoter-TSS (ENSMUST00000166615.2)	-218	ENSMUST00000166615.2	ENSMUSG00000031930	ENSMUST00000212205	Wwp2	protein_coding	none
chr15	61985355	61985682	+	571	promoter-TSS (ENSMUST00000159327.1)	protein_coding-promoter-TSS (ENSMUST00000159327.1)	-46	ENSMUST00000159327.1	ENSMUSG00000022346	ENSMUST00000022971	Myc	protein_coding	none
chr7	127421897	127422689	+	571	promoter-TSS (ENSMUST00000106300.1)	protein_coding-promoter-TSS (ENSMUST00000106300.1)	-259	ENSMUST00000106300.1	ENSMUSG00000045251	ENSMUST00000106300	Zfp688	protein_coding	none
chr1	55052526	55052942	+	571	promoter-TSS (ENSMUST00000027125.6)	protein_coding-promoter-TSS (ENSMUST00000027125.6)	-36	ENSMUST00000027125.6	ENSMUSG00000025981	ENSMUST00000027125	Coq10b	protein_coding	none
chr5	38277679	38278106	+	567	intron (ENSMUST00000114099.3, intron 1 of 6)	protein_coding-intron (ENSMUST00000063136.13, intron 2 of 7)	488	ENSMUST00000114099.3	ENSMUSG00000051596	ENSMUST00000114099	Otop1	protein_coding	none
chr5	100820767	100821105	+	564	promoter-TSS (ENSMUST00000055245.12)	protein_coding-promoter-TSS (ENSMUST00000055245.12)	4	ENSMUST00000117364.7	ENSMUSG00000035234	ENSMUST00000117364	Abraxas1	protein_coding	none
chr17	34590948	34591339	+	564	promoter-TSS (ENSMUST00000173328.7)	protein_coding-promoter-TSS (ENSMUST00000173328.7)	-123	ENSMUST00000173328.7	ENSMUSG00000034673	ENSMUST00000183827	Pbx2	protein_coding	none
chr7	100158955	100159617	+	558	promoter-TSS (ENSMUST00000032967.3)	protein_coding-promoter-TSS (ENSMUST00000032967.3)	9	ENSMUST00000032967.3	ENSMUSG00000030725	ENSMUST00000032967	Lipt2	protein_coding	none
chr10	111472683	111473218	+	558	promoter-TSS (ENSMUST00000065917.15)	protein_coding-promoter-TSS (ENSMUST00000065917.15)	-273	ENSMUST00000065917.15	ENSMUSG00000058799	ENSMUST00000217908	Nap1l1	protein_coding	none
chr8	53638796	53639196	+	558	promoter-TSS (ENSMUST00000047768.10)	protein_coding-promoter-TSS (ENSMUST00000047768.10)	69	ENSMUST00000047768.10	ENSMUSG00000039396	ENSMUST00000047768	Neil3	protein_coding	none
chr17	35046659	35047076	+	556	promoter-TSS (ENSMUST00000007250.13)	protein_coding-promoter-TSS (ENSMUST00000007250.13)	-141	ENSMUST00000097338.10	ENSMUSG00000007035	ENSMUST00000097338	Msh5	protein_coding	none
chr8	112010917	112011352	+	553	promoter-TSS (ENSMUST00000052138.10)	protein_coding-promoter-TSS (ENSMUST00000052138.10)	132	ENSMUST00000093120.12	ENSMUSG00000031948	ENSMUST00000164470	Kars	protein_coding	none
chr8	110618340	110618762	+	553	promoter-TSS (ENSMUST00000034190.10)	protein_coding-promoter-TSS (ENSMUST00000034190.10)	-48	ENSMUST00000034190.10	ENSMUSG00000010936	ENSMUST00000034190	Vac14	protein_coding	none
chr11	71019271	71019894	+	552	promoter-TSS (ENSMUST00000048807.11)	protein_coding-promoter-TSS (ENSMUST00000048807.11)	-29	ENSMUST00000164220.7	ENSMUSG00000040599	ENSMUST00000048807	Mis12	protein_coding	none
chr12	9029703	9030475	+	551	promoter-TSS (ENSMUST00000085741.1)	protein_coding-promoter-TSS (ENSMUST00000085741.1)	61	ENSMUST00000219470.1	ENSMUSG00000066637	ENSMUST00000085741	Ttc32	protein_coding	none
chr2	84936455	84936831	+	551	promoter-TSS (ENSMUST00000090726.5)	protein_coding-promoter-TSS (ENSMUST00000090726.5)	-21	ENSMUST00000090726.5	ENSMUSG00000027074	ENSMUST00000090726	Slc43a3	protein_coding	none
chr11	59948007	59948370	+	550	promoter-TSS (ENSMUST00000081980.6)	protein_coding-promoter-TSS (ENSMUST00000081980.6)	-18	ENSMUST00000081980.6	ENSMUSG00000061650	ENSMUST00000081980	Med9	protein_coding	none
chr4	70534743	70535339	+	550	promoter-TSS (ENSMUST00000107359.8)	protein_coding-promoter-TSS (ENSMUST00000107359.8)	-113	ENSMUST00000107359.8	ENSMUSG00000039270	ENSMUST00000107359	Megf9	protein_coding	none
chr6	42264635	42265236	+	545	promoter-TSS (ENSMUST00000031895.12)	protein_coding-promoter-TSS (ENSMUST00000031895.12)	-50	ENSMUST00000031895.12	ENSMUSG00000029863	ENSMUST00000031895	Casp2	protein_coding	none
chr9	100643170	100643586	+	545	promoter-TSS (ENSMUST00000041418.12)	protein_coding-promoter-TSS (ENSMUST00000041418.12)	-70	ENSMUST00000129269.7	ENSMUSG00000037286	ENSMUST00000041418	Stag1	protein_coding	none
chr1	52499738	52500068	+	544	exon (ENSMUST00000186764.6, exon 2 of 9)	protein_coding-exon (ENSMUST00000186764.6, exon 2 of 9)	397	ENSMUST00000186764.6	ENSMUSG00000002881	ENSMUST00000069792	Nab1	protein_coding	none
chr13	12340548	12340940	+	544	promoter-TSS (ENSMUST00000064204.13)	protein_coding-promoter-TSS (ENSMUST00000064204.13)	16	ENSMUST00000064204.13	ENSMUSG00000052374	ENSMUST00000064204	Actn2	protein_coding	none
chr7	114636030	114636654	+	539	promoter-TSS (ENSMUST00000032906.10)	protein_coding-promoter-TSS (ENSMUST00000032906.10)	15	ENSMUST00000032906.10	ENSMUSG00000030669	ENSMUST00000205714	Calca	protein_coding	none
chr11	80089206	80089647	+	539	promoter-TSS (ENSMUST00000017694.6)	protein_coding-promoter-TSS (ENSMUST00000017694.6)	26	ENSMUST00000108239.6	ENSMUSG00000017550	ENSMUST00000017694	Atad5	protein_coding	none
chr13	77135307	77135682	+	539	promoter-TSS (ENSMUST00000151524.8)	protein_coding-promoter-TSS (ENSMUST00000151524.8)	-21	ENSMUST00000151524.8	ENSMUSG00000021597	ENSMUST00000151524	Slf1	protein_coding	none
chr7	12802967	12803651	+	539	intron (ENSMUST00000210650.1, intron 1 of 6)	protein_coding-intron (ENSMUST00000210650.1, intron 1 of 6)	326	ENSMUST00000210650.1	ENSMUSG00000070822	ENSMUST00000046245	Zscan18	protein_coding	none
chr3	82876262	82876826	+	539	promoter-TSS (ENSMUST00000048647.13)	protein_coding-promoter-TSS (ENSMUST00000048647.13)	-61	ENSMUST00000048647.13	ENSMUSG00000033882	ENSMUST00000048647	Rbm46	protein_coding	none
chr16	4789795	4790392	+	538	promoter-TSS (ENSMUST00000004173.11)	protein_coding-promoter-TSS (ENSMUST00000004173.11)	-103	ENSMUST00000004173.11	ENSMUSG00000004071	ENSMUST00000118703	Cdip1	protein_coding	none
chr6	126939304	126939785	+	538	promoter-TSS (ENSMUST00000032497.6)	protein_coding-promoter-TSS (ENSMUST00000032497.6)	43	ENSMUST00000112221.7	ENSMUSG00000030346	ENSMUST00000112220	Rad51ap1	protein_coding	none
chr9	13827054	13827887	+	538	promoter-TSS (ENSMUST00000034398.11)	protein_coding-promoter-TSS (ENSMUST00000034398.11)	-246	ENSMUST00000059579.11	ENSMUSG00000037808	ENSMUST00000059579	Fam76b	protein_coding	none
chr6	83794730	83795381	+	538	promoter-TSS (ENSMUST00000037376.13)	protein_coding-promoter-TSS (ENSMUST00000037376.13)	27	ENSMUST00000113851.7	ENSMUSG00000034744	ENSMUST00000113851	Nagk	protein_coding	none
chr11	78751145	78751490	+	537	exon (ENSMUST00000059468.5, exon 1 of 1)	protein_coding-exon (ENSMUST00000059468.5, exon 1 of 1)	412	ENSMUST00000059468.5	ENSMUSG00000049489	ENSMUST00000059468	Fam58b	protein_coding	none
chr7	134671016	134671442	+	537	intron (ENSMUST00000211593.1, intron 1 of 20)	protein_coding-intron (ENSMUST00000084488.4, intron 1 of 51)	542	ENSMUST00000084488.4	ENSMUSG00000058325	ENSMUST00000211593	Dock1	protein_coding	none
chr9	21955318	21955999	+	533	promoter-TSS (ENSMUST00000053583.6)	protein_coding-promoter-TSS (ENSMUST00000053583.6)	-97	ENSMUST00000053583.6	ENSMUSG00000051238	ENSMUST00000053583	Swsap1	protein_coding	none
chr11	26593011	26593669	+	531	promoter-TSS (ENSMUST00000089614.4)	protein_coding-promoter-TSS (ENSMUST00000089614.4)	99	ENSMUST00000089614.4	ENSMUSG00000068314	ENSMUST00000089614	Gm6899	protein_coding	none
chr12	105784198	105784544	+	531	promoter-TSS (ENSMUST00000109901.8)	protein_coding-promoter-TSS (ENSMUST00000109901.8)	-323	ENSMUST00000109901.8	ENSMUSG00000021111	ENSMUST00000109901	Papola	protein_coding	none
chrX	79517220	79517630	+	531	promoter-TSS (ENSMUST00000101410.2)	protein_coding-promoter-TSS (ENSMUST00000101410.2)	-140	ENSMUST00000101410.2	ENSMUSG00000073077	ENSMUST00000114021	Gm7173	protein_coding	none
chr4	154856165	154856599	+	531	exon (ENSMUST00000050220.3, exon 1 of 7)	protein_coding-exon (ENSMUST00000050220.3, exon 1 of 7)	182	ENSMUST00000050220.3	ENSMUSG00000046637	ENSMUST00000207854	Ttc34	protein_coding	none
chr6	91116205	91116621	+	531	intron (ENSMUST00000113509.1, intron 1 of 39)	protein_coding-intron (ENSMUST00000032179.13, intron 1 of 39)	406	ENSMUST00000113509.1	ENSMUSG00000030091	ENSMUST00000113509	Nup210	protein_coding	none
chr13	23581321	23581899	+	531	promoter-TSS (ENSMUST00000102968.2)	protein_coding-promoter-TSS (ENSMUST00000102968.2)	12	ENSMUST00000102968.2	ENSMUSG00000061482	ENSMUST00000102968	Hist1h4d	protein_coding	none
chr14	65357863	65358328	+	531	promoter-TSS (ENSMUST00000066994.6)	protein_coding-promoter-TSS (ENSMUST00000066994.6)	-581	ENSMUST00000066994.6	ENSMUSG00000034522	ENSMUST00000066994	Zfp395	protein_coding	none
chr9	107231886	107232212	+	531	promoter-TSS (ENSMUST00000044532.10)	protein_coding-promoter-TSS (ENSMUST00000044532.10)	-140	ENSMUST00000044532.10	ENSMUSG00000039716	ENSMUST00000044532	Dock3	protein_coding	none
chr11	45979836	45980321	+	530	promoter-TSS (ENSMUST00000049038.3)	protein_coding-promoter-TSS (ENSMUST00000049038.3)	-232	ENSMUST00000049038.3	ENSMUSG00000040489	ENSMUST00000049038	Sox30	protein_coding	none
chr14	59440667	59441093	+	530	promoter-TSS (ENSMUST00000022553.5)	protein_coding-promoter-TSS (ENSMUST00000022553.5)	-3	ENSMUST00000095775.9	ENSMUSG00000071350	ENSMUST00000095775	Setdb2	protein_coding	none
chrX	158042300	158042687	+	530	intron (ENSMUST00000112513.1, intron 1 of 20)	protein_coding-intron (ENSMUST00000026750.14, intron 1 of 21)	801	ENSMUST00000026750.14	ENSMUSG00000025658	ENSMUST00000026750	Cnksr2	protein_coding	none
chr9	45042304	45042842	+	527	exon (ENSMUST00000034600.4, exon 1 of 6)	protein_coding-exon (ENSMUST00000034600.4, exon 1 of 6)	148	ENSMUST00000034600.4	ENSMUSG00000032092	ENSMUST00000217097	Mpzl2	protein_coding	none
chr8	104641682	104642089	+	527	promoter-TSS (ENSMUST00000093234.4)	protein_coding-promoter-TSS (ENSMUST00000093234.4)	80	ENSMUST00000164884.8	ENSMUSG00000031879	ENSMUST00000093234	Fam96b	protein_coding	none
chr9	106477061	106477881	+	527	promoter-TSS (ENSMUST00000067218.13)	protein_coding-promoter-TSS (ENSMUST00000067218.13)	202	ENSMUST00000047721.9	ENSMUSG00000041506	ENSMUST00000047721	Rrp9	protein_coding	none
chr13	24761347	24761756	+	527	intron (ENSMUST00000110382.8, intron 1 of 6)	protein_coding-intron (ENSMUST00000006898.9, intron 1 of 6)	310	ENSMUST00000006898.9	ENSMUSG00000006715	ENSMUST00000006898	Gmnn	protein_coding	none
chr8	105347908	105348319	+	527	promoter-TSS (ENSMUST00000014922.4)	protein_coding-promoter-TSS (ENSMUST00000014922.4)	-160	ENSMUST00000014922.4	ENSMUSG00000014778	ENSMUST00000014922	Fhod1	protein_coding	none
chr17	63863145	63864236	+	526	exon (ENSMUST00000050753.3, exon 1 of 1)	protein_coding-exon (ENSMUST00000050753.3, exon 1 of 1)	101	ENSMUST00000050753.3	ENSMUSG00000045506	ENSMUST00000050753	A930002H24Rik	protein_coding	none
chr13	55362725	55363096	+	526	promoter-TSS (ENSMUST00000021940.7)	protein_coding-promoter-TSS (ENSMUST00000021940.7)	-127	ENSMUST00000021940.7	ENSMUSG00000021484	ENSMUST00000021940	Lman2	protein_coding	none
chr15	81925881	81926363	+	526	promoter-TSS (ENSMUST00000023113.5)	protein_coding-promoter-TSS (ENSMUST00000023113.5)	91	ENSMUST00000023113.5	ENSMUSG00000022476	ENSMUST00000023113	Polr3h	protein_coding	none
chr13	45389475	45390152	+	526	promoter-TSS (ENSMUST00000038275.10)	protein_coding-promoter-TSS (ENSMUST00000038275.10)	71	ENSMUST00000038275.10	ENSMUSG00000038175	ENSMUST00000222178	Mylip	protein_coding	none
chr3	89349963	89350314	+	522	promoter-TSS (ENSMUST00000029676.11)	protein_coding-promoter-TSS (ENSMUST00000029676.11)	-142	ENSMUST00000029676.11	ENSMUSG00000028041	ENSMUST00000107448	Adam15	protein_coding	none
chr8	106510554	106511061	+	519	promoter-TSS (ENSMUST00000080797.7)	protein_coding-promoter-TSS (ENSMUST00000080797.7)	-84	ENSMUST00000080797.7	ENSMUSG00000061048	ENSMUST00000080797	Cdh3	protein_coding	none
chr17	68273661	68274024	+	519	promoter-TSS (ENSMUST00000093007.5)	protein_coding-promoter-TSS (ENSMUST00000093007.5)	45	ENSMUST00000093007.5	ENSMUSG00000041565	ENSMUST00000093007	L3mbtl4	protein_coding	none
chr6	71632968	71633738	+	518	promoter-TSS (ENSMUST00000065509.10)	protein_coding-promoter-TSS (ENSMUST00000065509.10)	-363	ENSMUST00000207023.1	ENSMUSG00000053470	ENSMUST00000065509	Kdm3a	protein_coding	none
chr19	47579112	47579478	+	517	promoter-TSS (ENSMUST00000026043.11)	protein_coding-promoter-TSS (ENSMUST00000026043.11)	-383	ENSMUST00000026043.11	ENSMUSG00000025060	ENSMUST00000026043	Slk	protein_coding	none
chr5	107330864	107331299	+	515	promoter-TSS (ENSMUST00000031215.14)	protein_coding-promoter-TSS (ENSMUST00000031215.14)	-78	ENSMUST00000031215.14	ENSMUSG00000029279	ENSMUST00000031215	Brdt	protein_coding	none
chr10	75568471	75568867	+	515	promoter-TSS (ENSMUST00000134503.7)	protein_coding-promoter-TSS (ENSMUST00000134503.7)	13	ENSMUST00000134503.7	ENSMUSG00000006345	ENSMUST00000006508	Ggt1	protein_coding	none
chr5	110780468	110780778	+	515	promoter-TSS (ENSMUST00000031481.12)	protein_coding-promoter-TSS (ENSMUST00000031481.12)	-8	ENSMUST00000170468.7	ENSMUSG00000029507	ENSMUST00000031483	Pus1	protein_coding	none
chr11	98775130	98775542	+	515	promoter-TSS (ENSMUST00000064941.6)	protein_coding-promoter-TSS (ENSMUST00000064941.6)	-3	ENSMUST00000064941.6	ENSMUSG00000020889	ENSMUST00000064941	Nr1d1	protein_coding	none
chr6	135197803	135198206	+	513	promoter-TSS (ENSMUST00000111915.7)	protein_coding-promoter-TSS (ENSMUST00000111915.7)	27	ENSMUST00000111915.7	ENSMUSG00000030207	ENSMUST00000111916	Fam234b	protein_coding	none
chr10	20951941	20952393	+	511	promoter-TSS (ENSMUST00000105525.11)	protein_coding-promoter-TSS (ENSMUST00000105525.11)	-380	ENSMUST00000105525.11	ENSMUSG00000019986	ENSMUST00000105525	Ahi1	protein_coding	none
chr7	113369624	113370099	+	510	promoter-TSS (ENSMUST00000047091.13)	protein_coding-promoter-TSS (ENSMUST00000047091.13)	-469	ENSMUST00000119278.7	ENSMUSG00000038187	ENSMUST00000119278	Btbd10	protein_coding	none
chr7	126695644	126696161	+	508	promoter-TSS (ENSMUST00000106369.1)	protein_coding-promoter-TSS (ENSMUST00000106369.1)	-71	ENSMUST00000106369.1	ENSMUSG00000047721	ENSMUST00000106369	Bola2	protein_coding	none
chr2	127143202	127143781	+	504	promoter-TSS (ENSMUST00000110386.1)	protein_coding-promoter-TSS (ENSMUST00000110386.1)	-49	ENSMUST00000132773.1	ENSMUSG00000074825	ENSMUST00000110386	Itpripl1	protein_coding	none
chr12	85270322	85270778	+	504	promoter-TSS (ENSMUST00000019378.7)	protein_coding-promoter-TSS (ENSMUST00000019378.7)	41	ENSMUST00000166821.7	ENSMUSG00000021245	ENSMUST00000220854	Mlh3	protein_coding	none
chr14	21052745	21053198	+	504	promoter-TSS (ENSMUST00000022371.9)	protein_coding-promoter-TSS (ENSMUST00000022371.9)	397	ENSMUST00000045376.10	ENSMUSG00000039197	ENSMUST00000224069	Adk	protein_coding	none
chr10	60277409	60277882	+	504	promoter-TSS (ENSMUST00000004316.14)	protein_coding-promoter-TSS (ENSMUST00000004316.14)	17	ENSMUST00000177779.7	ENSMUSG00000004207	ENSMUST00000177779	Psap	protein_coding	none
chr6	122340257	122340756	+	504	promoter-TSS (ENSMUST00000112600.8)	protein_coding-promoter-TSS (ENSMUST00000112600.8)	55	ENSMUST00000112600.8	ENSMUSG00000040669	ENSMUST00000159252	Phc1	protein_coding	none
chr9	107587628	107588357	+	504	promoter-TSS (ENSMUST00000162027.1)	antisense_RNA-promoter-TSS (ENSMUST00000162027.1)	350	ENSMUST00000010192.10	ENSMUSG00000010048	ENSMUST00000010192	Ifrd2	protein_coding	none
chr6	89595233	89595705	+	503	exon (ENSMUST00000032172.13, exon 1 of 8)	protein_coding-exon (ENSMUST00000032172.13, exon 1 of 8)	183	ENSMUST00000032172.13	ENSMUSG00000030086	ENSMUST00000032172	Chchd6	protein_coding	none
chr13	43171307	43171704	+	503	promoter-TSS (ENSMUST00000021797.8)	protein_coding-promoter-TSS (ENSMUST00000021797.8)	-4	ENSMUST00000021797.8	ENSMUSG00000021368	ENSMUST00000021797	Tbc1d7	protein_coding	none
chr11	69579144	69579525	+	503	promoter-TSS (ENSMUST00000048139.11)	protein_coding-promoter-TSS (ENSMUST00000048139.11)	-10	ENSMUST00000048139.11	ENSMUSG00000041346	ENSMUST00000048139	Wrap53	protein_coding	none
chr15	73512559	73512992	+	502	exon (ENSMUST00000043414.11, exon 1 of 23)	protein_coding-exon (ENSMUST00000043414.11, exon 1 of 23)	215	ENSMUST00000043414.11	ENSMUSG00000036661	ENSMUST00000043414	Dennd3	protein_coding	none
chr19	56547974	56548464	+	501	promoter-TSS (ENSMUST00000071423.5)	protein_coding-promoter-TSS (ENSMUST00000071423.5)	3	ENSMUST00000182276.1	ENSMUSG00000025077	ENSMUST00000182276	Dclre1a	protein_coding	none
chr11	115153893	115154269	+	501	promoter-TSS (ENSMUST00000021076.5)	protein_coding-promoter-TSS (ENSMUST00000021076.5)	-76	ENSMUST00000021076.5	ENSMUSG00000020732	ENSMUST00000067754	Rab37	protein_coding	none
chr6	122742795	122743148	+	500	promoter-TSS (ENSMUST00000032476.10)	protein_coding-promoter-TSS (ENSMUST00000032476.10)	-226	ENSMUST00000032476.10	ENSMUSG00000003153	ENSMUST00000032476	Slc2a3	protein_coding	none
chr2	74578799	74579210	+	494	promoter-TSS (ENSMUST00000064503.12)	protein_coding-promoter-TSS (ENSMUST00000064503.12)	-56	ENSMUST00000064503.12	ENSMUSG00000009207	ENSMUST00000102676	Lnpk	protein_coding	none
chr8	69088340	69088738	+	491	promoter-TSS (ENSMUST00000006435.7)	protein_coding-promoter-TSS (ENSMUST00000006435.7)	-107	ENSMUST00000006435.7	ENSMUSG00000006273	ENSMUST00000006435	Atp6v1b2	protein_coding	none
chrX	6779644	6779958	+	491	intron (ENSMUST00000067410.13, intron 1 of 27)	protein_coding-intron (ENSMUST00000067410.13, intron 1 of 27)	495	ENSMUST00000067410.13	ENSMUSG00000062393	ENSMUST00000067410	Dgkk	protein_coding	none
chr9	7176881	7177235	+	491	promoter-TSS (ENSMUST00000048417.12)	protein_coding-promoter-TSS (ENSMUST00000048417.12)	-12	ENSMUST00000048417.12	ENSMUSG00000047193	ENSMUST00000048417	Dync2h1	protein_coding	none
chr4	129819836	129820162	+	491	promoter-TSS (ENSMUST00000030578.13)	protein_coding-promoter-TSS (ENSMUST00000030578.13)	-222	ENSMUST00000030578.13	ENSMUSG00000028788	ENSMUST00000030578	Ptp4a2	protein_coding	none
chrX	139871464	139871906	+	491	promoter-TSS (ENSMUST00000033811.13)	protein_coding-promoter-TSS (ENSMUST00000033811.13)	-8	ENSMUST00000087401.11	ENSMUSG00000031434	ENSMUST00000033811	Morc4	protein_coding	none
chr3	102935240	102936424	+	491	intron (ENSMUST00000029448.10, intron 1 of 32)	protein_coding-intron (ENSMUST00000029448.10, intron 1 of 32)	268	ENSMUST00000196988.4	ENSMUSG00000027855	ENSMUST00000029448	Sycp1	protein_coding	none
chr2	125625049	125625478	+	489	promoter-TSS (ENSMUST00000089776.2)	protein_coding-promoter-TSS (ENSMUST00000089776.2)	-150	ENSMUST00000089776.2	ENSMUSG00000068394	ENSMUST00000089776	Cep152	protein_coding	none
chr19	44407818	44408166	+	489	promoter-TSS (ENSMUST00000041331.2)	protein_coding-promoter-TSS (ENSMUST00000041331.2)	-283	ENSMUST00000041331.2	ENSMUSG00000037071	ENSMUST00000041331	Scd1	protein_coding	none
chr8	94601379	94602263	+	489	promoter-TSS (ENSMUST00000060389.9)	protein_coding-promoter-TSS (ENSMUST00000060389.9)	-116	ENSMUST00000060389.9	ENSMUSG00000050079	ENSMUST00000121101	Rspry1	protein_coding	none
chr4	48473139	48473650	+	488	promoter-TSS (ENSMUST00000030030.14)	protein_coding-promoter-TSS (ENSMUST00000030030.14)	28	ENSMUST00000164866.1	ENSMUSG00000028345	ENSMUST00000164866	Tex10	protein_coding	none
chr3	100969598	100970090	+	485	promoter-TSS (ENSMUST00000076941.11)	protein_coding-promoter-TSS (ENSMUST00000076941.11)	-181	ENSMUST00000076941.11	ENSMUSG00000033222	ENSMUST00000076941	Ttf2	protein_coding	none
chr12	72917204	72918099	+	485	intron (ENSMUST00000110489.8, intron 1 of 18)	protein_coding-intron (ENSMUST00000044000.11, intron 1 of 17)	109	ENSMUST00000110489.8	ENSMUSG00000021098	ENSMUST00000044000	4930447C04Rik	protein_coding	none
chr7	25301034	25301513	+	483	promoter-TSS (ENSMUST00000080288.4)	protein_coding-promoter-TSS (ENSMUST00000080288.4)	-138	ENSMUST00000080288.4	ENSMUSG00000058741	ENSMUST00000080288	Prr19	protein_coding	none
chr4	136285484	136286204	+	483	promoter-TSS (ENSMUST00000069195.4)	protein_coding-promoter-TSS (ENSMUST00000069195.4)	-223	ENSMUST00000069195.4	ENSMUSG00000051351	ENSMUST00000069195	Zfp46	protein_coding	none
chr7	126862235	126862678	+	482	promoter-TSS (ENSMUST00000050833.13)	protein_coding-promoter-TSS (ENSMUST00000050833.13)	484	ENSMUST00000037248.9	ENSMUSG00000042606	ENSMUST00000037248	Hirip3	protein_coding	none
chr17	34836914	34837385	+	481	promoter-TSS (ENSMUST00000077477.11)	protein_coding-promoter-TSS (ENSMUST00000077477.11)	130	ENSMUST00000046244.14	ENSMUSG00000040482	ENSMUST00000046244	Dxo	protein_coding	none
chr9	21367334	21367785	+	478	promoter-TSS (ENSMUST00000067646.11)	protein_coding-promoter-TSS (ENSMUST00000067646.11)	-312	ENSMUST00000067646.11	ENSMUSG00000032178	ENSMUST00000216892	Ilf3	protein_coding	none
chr2	114200977	114201483	+	478	intron (ENSMUST00000050668.3, intron 1 of 1)	protein_coding-intron (ENSMUST00000050668.3, intron 1 of 1)	239	ENSMUST00000050668.3	ENSMUSG00000040321	ENSMUST00000050668	Zfp770	protein_coding	none
chr1	106796511	106796935	+	478	promoter-TSS (ENSMUST00000094646.5)	protein_coding-promoter-TSS (ENSMUST00000094646.5)	5	ENSMUST00000094646.5	ENSMUSG00000009907	ENSMUST00000112736	Vps4b	protein_coding	none
chr6	120665434	120665893	+	477	promoter-TSS (ENSMUST00000100993.8)	protein_coding-promoter-TSS (ENSMUST00000100993.8)	-758	ENSMUST00000112686.7	ENSMUSG00000071226	ENSMUST00000100993	Cecr2	protein_coding	none
chr10	91170514	91170898	+	477	intron (ENSMUST00000105293.10, intron 1 of 5)	protein_coding-intron (ENSMUST00000020123.6, intron 1 of 3)	846	ENSMUST00000099355.11	ENSMUSG00000019961	ENSMUST00000072239	Tmpo	protein_coding	none
chr7	130519524	130520167	+	477	promoter-TSS (ENSMUST00000033139.14)	protein_coding-promoter-TSS (ENSMUST00000033139.14)	116	ENSMUST00000178534.7	ENSMUSG00000030850	ENSMUST00000035458	Ate1	protein_coding	none
chr11	76846845	76847375	+	477	promoter-TSS (ENSMUST00000021201.5)	protein_coding-promoter-TSS (ENSMUST00000021201.5)	-92	ENSMUST00000021201.5	ENSMUSG00000020841	ENSMUST00000021201	Cpd	protein_coding	none
chr14	14345475	14345824	+	477	promoter-TSS (ENSMUST00000090591.3)	protein_coding-promoter-TSS (ENSMUST00000090591.3)	-626	ENSMUST00000090591.3	ENSMUSG00000068758	ENSMUST00000090591	Il3ra	protein_coding	none
chr9	22187976	22188405	+	476	promoter-TSS (ENSMUST00000178901.7)	protein_coding-promoter-TSS (ENSMUST00000178901.7)	22	ENSMUST00000178901.7	ENSMUSG00000074472	ENSMUST00000178901	Zfp872	protein_coding	none
chr7	25754785	25755247	+	475	promoter-TSS (ENSMUST00000043765.13)	protein_coding-promoter-TSS (ENSMUST00000043765.13)	-259	ENSMUST00000206832.1	ENSMUSG00000040725	ENSMUST00000206832	Hnrnpul1	protein_coding	none
chr18	73815465	73815959	+	474	promoter-TSS (ENSMUST00000025439.3)	protein_coding-promoter-TSS (ENSMUST00000025439.3)	-320	ENSMUST00000025439.3	ENSMUSG00000024556	ENSMUST00000025439	Me2	protein_coding	none
chr3	139075422	139075988	+	473	promoter-TSS (ENSMUST00000029796.10)	protein_coding-promoter-TSS (ENSMUST00000029796.10)	-504	ENSMUST00000098574.8	ENSMUSG00000028149	ENSMUST00000200396	Rap1gds1	protein_coding	none
chr13	55329929	55330458	+	473	promoter-TSS (ENSMUST00000021941.7)	protein_coding-promoter-TSS (ENSMUST00000021941.7)	-435	ENSMUST00000021941.7	ENSMUSG00000021485	ENSMUST00000021941	Mxd3	protein_coding	none
chr8	70760737	70761270	+	472	promoter-TSS (ENSMUST00000038626.9)	protein_coding-promoter-TSS (ENSMUST00000038626.9)	-57	ENSMUST00000038626.9	ENSMUSG00000035559	ENSMUST00000038626	Mpv17l2	protein_coding	none
chr5	143909300	143910335	+	470	promoter-TSS (ENSMUST00000031613.10)	protein_coding-promoter-TSS (ENSMUST00000031613.10)	22	ENSMUST00000031613.10	ENSMUSG00000029610	ENSMUST00000031613	Aimp2	protein_coding	none
chr10	128525889	128526232	+	467	promoter-TSS (ENSMUST00000026427.7)	protein_coding-promoter-TSS (ENSMUST00000026427.7)	-190	ENSMUST00000026427.7	ENSMUSG00000025366	ENSMUST00000026427	Esyt1	protein_coding	none
chr2	130667745	130668165	+	467	intron (ENSMUST00000103193.4, intron 1 of 7)	protein_coding-intron (ENSMUST00000103193.4, intron 1 of 7)	345	ENSMUST00000103193.4	ENSMUSG00000074797	ENSMUST00000103193	Itpa	protein_coding	none
chr11	101551647	101552089	+	465	promoter-TSS (ENSMUST00000017290.10)	protein_coding-promoter-TSS (ENSMUST00000017290.10)	11	ENSMUST00000017290.10	ENSMUSG00000017146	ENSMUST00000017290	Brca1	protein_coding	none
chr12	78906802	78907241	+	465	promoter-TSS (ENSMUST00000021544.7)	protein_coding-promoter-TSS (ENSMUST00000021544.7)	-57	ENSMUST00000021544.7	ENSMUSG00000021118	ENSMUST00000021544	Plek2	protein_coding	none
chr13	55692804	55693167	+	463	promoter-TSS (ENSMUST00000057844.9)	protein_coding-promoter-TSS (ENSMUST00000057844.9)	-139	ENSMUST00000057844.9	ENSMUSG00000045767	ENSMUST00000057844	B230219D22Rik	protein_coding	none
chr13	96670804	96671371	+	462	promoter-TSS (ENSMUST00000022176.14)	protein_coding-promoter-TSS (ENSMUST00000022176.14)	-151	ENSMUST00000022176.14	ENSMUSG00000021670	ENSMUST00000170287	Hmgcr	protein_coding	none
chr19	4042210	4042585	+	459	promoter-TSS (ENSMUST00000042700.10)	protein_coding-promoter-TSS (ENSMUST00000042700.10)	-161	ENSMUST00000042700.10	ENSMUSG00000038155	ENSMUST00000042700	Gstp2	protein_coding	none
chr5	146948480	146948881	+	458	promoter-TSS (ENSMUST00000132102.1)	protein_coding-promoter-TSS (ENSMUST00000132102.1)	23	ENSMUST00000146511.7	ENSMUSG00000016503	ENSMUST00000146511	Gtf3a	protein_coding	none
chr9	121641432	121642110	+	455	promoter-TSS (ENSMUST00000035115.4)	protein_coding-promoter-TSS (ENSMUST00000035115.4)	-205	ENSMUST00000077706.9	ENSMUSG00000032530	ENSMUST00000077706	Lyzl4	protein_coding	none
chr18	60848267	60849098	+	455	intron (ENSMUST00000176630.7, intron 1 of 24)	protein_coding-intron (ENSMUST00000175934.7, intron 1 of 25)	247	ENSMUST00000175934.7	ENSMUSG00000024613	ENSMUST00000176630	Tcof1	protein_coding	none
chr7	105744239	105744552	+	455	promoter-TSS (ENSMUST00000141116.1)	protein_coding-promoter-TSS (ENSMUST00000141116.1)	-34	ENSMUST00000141116.1	ENSMUSG00000043866	ENSMUST00000141116	Taf10	protein_coding	none
chr6	28479867	28480375	+	454	promoter-TSS (ENSMUST00000001460.13)	protein_coding-promoter-TSS (ENSMUST00000001460.13)	-227	ENSMUST00000001460.13	ENSMUSG00000001424	ENSMUST00000001460	Snd1	protein_coding	none
chr17	25861329	25861666	+	454	promoter-TSS (ENSMUST00000079461.14)	protein_coding-promoter-TSS (ENSMUST00000079461.14)	4	ENSMUST00000176923.7	ENSMUSG00000073434	ENSMUST00000079461	Wdr90	protein_coding	none
chr5	104859361	104859862	+	453	intron (ENSMUST00000186219.6, intron 1 of 4)	protein_coding-intron (ENSMUST00000186219.6, intron 1 of 4)	459	ENSMUST00000186219.6	ENSMUSG00000072774	ENSMUST00000089906	Zfp951	protein_coding	none
chr10	77515694	77516095	+	453	promoter-TSS (ENSMUST00000045454.8)	protein_coding-promoter-TSS (ENSMUST00000045454.8)	-109	ENSMUST00000045454.8	ENSMUSG00000032977	ENSMUST00000045454	Fam207a	protein_coding	none
chr16	94313069	94313460	+	452	intron (ENSMUST00000163193.7, intron 1 of 10)	protein_coding-intron (ENSMUST00000163193.7, intron 1 of 10)	299	ENSMUST00000163193.7	ENSMUSG00000040820	ENSMUST00000099512	Hlcs	protein_coding	none
chr9	51009249	51009566	+	452	promoter-TSS (ENSMUST00000041375.10)	protein_coding-promoter-TSS (ENSMUST00000041375.10)	-334	ENSMUST00000041375.10	ENSMUSG00000037112	ENSMUST00000176824	Sik2	protein_coding	none
chr8	36249421	36249846	+	452	promoter-TSS (ENSMUST00000065297.5)	protein_coding-promoter-TSS (ENSMUST00000065297.5)	-117	ENSMUST00000065297.5	ENSMUSG00000039633	ENSMUST00000065297	Lonrf1	protein_coding	none
chr12	101718621	101719190	+	452	promoter-TSS (ENSMUST00000162735.7)	protein_coding-promoter-TSS (ENSMUST00000162735.7)	-382	ENSMUST00000162735.7	ENSMUSG00000021187	ENSMUST00000162735	Tc2n	protein_coding	none
chr6	95117473	95118173	+	452	promoter-TSS (ENSMUST00000032107.9)	protein_coding-promoter-TSS (ENSMUST00000032107.9)	-57	ENSMUST00000119582.2	ENSMUSG00000030031	ENSMUST00000119582	Kbtbd8	protein_coding	none
chr6	57535915	57536321	+	452	promoter-TSS (ENSMUST00000042766.5)	protein_coding-promoter-TSS (ENSMUST00000042766.5)	-692	ENSMUST00000042766.5	ENSMUSG00000037826	ENSMUST00000042766	Ppm1k	protein_coding	none
chr13	41358589	41359180	+	452	exon (ENSMUST00000163623.2, exon 1 of 7)	protein_coding-exon (ENSMUST00000163623.2, exon 1 of 7)	363	ENSMUST00000163623.2	ENSMUSG00000021365	ENSMUST00000021794	Nedd9	protein_coding	none
chr5	76139777	76140165	+	451	promoter-TSS (ENSMUST00000031143.12)	protein_coding-promoter-TSS (ENSMUST00000031143.12)	-300	ENSMUST00000031143.12	ENSMUSG00000029233	ENSMUST00000113507	Srd5a3	protein_coding	none
chr6	50455841	50456453	+	451	promoter-TSS (ENSMUST00000071728.10)	protein_coding-promoter-TSS (ENSMUST00000071728.10)	23	ENSMUST00000071728.10	ENSMUSG00000029822	ENSMUST00000114468	Osbpl3	protein_coding	none
chr6	28262188	28262767	+	451	promoter-TSS (ENSMUST00000115320.7)	protein_coding-promoter-TSS (ENSMUST00000115320.7)	-554	ENSMUST00000115321.8	ENSMUSG00000039841	ENSMUST00000115321	Zfp800	protein_coding	none
chr3	19187381	19188225	+	451	promoter-TSS (ENSMUST00000130645.7)	protein_coding-promoter-TSS (ENSMUST00000130645.7)	-307	ENSMUST00000130645.7	ENSMUSG00000027601	ENSMUST00000117529	Mtfr1	protein_coding	none
chr16	18811427	18811829	+	450	promoter-TSS (ENSMUST00000005394.12)	protein_coding-promoter-TSS (ENSMUST00000005394.12)	-2	ENSMUST00000096990.9	ENSMUSG00000000028	ENSMUST00000096990	Cdc45	protein_coding	none
chr4	45320317	45320866	+	450	promoter-TSS (ENSMUST00000030003.9)	protein_coding-promoter-TSS (ENSMUST00000030003.9)	38	ENSMUST00000030003.9	ENSMUSG00000028322	ENSMUST00000030003	Exosc3	protein_coding	none
chr4	152477317	152477818	+	450	promoter-TSS (ENSMUST00000030768.8)	protein_coding-promoter-TSS (ENSMUST00000030768.8)	-42	ENSMUST00000030768.8	ENSMUSG00000028931	ENSMUST00000030768	Kcnab2	protein_coding	none
chr11	58306819	58307916	+	449	intron (ENSMUST00000153510.8, intron 1 of 11)	protein_coding-intron (ENSMUST00000049353.8, intron 1 of 11)	195	ENSMUST00000049353.8	ENSMUSG00000037243	ENSMUST00000153510	Zfp692	protein_coding	none
chr19	28011541	28012129	+	445	promoter-TSS (ENSMUST00000046898.15)	protein_coding-promoter-TSS (ENSMUST00000046898.15)	-695	ENSMUST00000174850.7	ENSMUSG00000040929	ENSMUST00000172907	Rfx3	protein_coding	none
chr18	35561845	35562422	+	442	promoter-TSS (ENSMUST00000166793.7)	protein_coding-promoter-TSS (ENSMUST00000166793.7)	-25	ENSMUST00000166793.7	ENSMUSG00000037236	ENSMUST00000190029	Matr3	protein_coding	none
chr11	87737015	87737377	+	442	promoter-TSS (ENSMUST00000093955.11)	protein_coding-promoter-TSS (ENSMUST00000093955.11)	-356	ENSMUST00000093955.11	ENSMUSG00000020485	ENSMUST00000093955	Supt4a	protein_coding	none
chr12	84417249	84417818	+	442	exon (ENSMUST00000183146.1, exon 1 of 1)	protein_coding-exon (ENSMUST00000183146.1, exon 1 of 1)	337	ENSMUST00000183146.1	ENSMUSG00000098134	ENSMUST00000183146	Rnf113a2	protein_coding	none
chrX	138914352	138914670	+	439	promoter-TSS (ENSMUST00000064937.13)	protein_coding-promoter-TSS (ENSMUST00000064937.13)	80	ENSMUST00000113052.7	ENSMUSG00000052854	ENSMUST00000064937	Nrk	protein_coding	none
chr5	115010590	115010989	+	439	promoter-TSS (ENSMUST00000031530.8)	protein_coding-promoter-TSS (ENSMUST00000031530.8)	-348	ENSMUST00000031530.8	ENSMUSG00000029550	ENSMUST00000031530	Sppl3	protein_coding	none
chr9	92457506	92457883	+	439	exon (ENSMUST00000034941.8, exon 1 of 9)	protein_coding-exon (ENSMUST00000034941.8, exon 1 of 9)	321	ENSMUST00000034941.8	ENSMUSG00000032377	ENSMUST00000034941	Plscr4	protein_coding	none
chr11	82990968	82991358	+	439	intron (ENSMUST00000092840.10, intron 1 of 5)	protein_coding-intron (ENSMUST00000038211.12, intron 1 of 4)	666	ENSMUST00000092840.10	ENSMUSG00000069793	ENSMUST00000038211	Slfn9	protein_coding	none
chrX	152016268	152016667	+	439	promoter-TSS (ENSMUST00000026288.4)	protein_coding-promoter-TSS (ENSMUST00000026288.4)	39	ENSMUST00000045312.5	ENSMUSG00000041133	ENSMUST00000045312	Smc1a	protein_coding	none
chr4	108071316	108071695	+	439	promoter-TSS (ENSMUST00000106701.1)	protein_coding-promoter-TSS (ENSMUST00000106701.1)	-86	ENSMUST00000106701.1	ENSMUSG00000028603	ENSMUST00000030340	Scp2	protein_coding	none
chr1	172376282	172376687	+	439	promoter-TSS (ENSMUST00000052455.3)	protein_coding-promoter-TSS (ENSMUST00000052455.3)	-62	ENSMUST00000052455.3	ENSMUSG00000050229	ENSMUST00000052455	Pigm	protein_coding	none
chr1	128359513	128359979	+	439	promoter-TSS (ENSMUST00000027601.10)	protein_coding-promoter-TSS (ENSMUST00000027601.10)	-82	ENSMUST00000027601.10	ENSMUSG00000026355	ENSMUST00000190495	Mcm6	protein_coding	none
chr12	11455910	11456315	+	439	promoter-TSS (ENSMUST00000124065.1)	protein_coding-promoter-TSS (ENSMUST00000124065.1)	33	ENSMUST00000124065.1	ENSMUSG00000086022	ENSMUST00000124065	Rad51ap2	protein_coding	none
chr5	21424754	21425658	+	439	promoter-TSS (ENSMUST00000030552.6)	protein_coding-promoter-TSS (ENSMUST00000030552.6)	248	ENSMUST00000056045.4	ENSMUSG00000047221	ENSMUST00000056045	Fam185a	protein_coding	none
chr5	104046209	104046895	+	438	promoter-TSS (ENSMUST00000031250.13)	protein_coding-promoter-TSS (ENSMUST00000031250.13)	-317	ENSMUST00000031250.13	ENSMUSG00000029310	ENSMUST00000031250	Nudt9	protein_coding	none
chr15	100600348	100600717	+	437	promoter-TSS (ENSMUST00000073837.12)	protein_coding-promoter-TSS (ENSMUST00000073837.12)	-548	ENSMUST00000073837.12	ENSMUSG00000009739	ENSMUST00000176271	Pou6f1	protein_coding	none
chr12	44209786	44210913	+	434	promoter-TSS (ENSMUST00000015049.4)	protein_coding-promoter-TSS (ENSMUST00000015049.4)	-23	ENSMUST00000015049.4	ENSMUSG00000014905	ENSMUST00000015049	Dnajb9	protein_coding	none
chr11	59787235	59787864	+	433	promoter-TSS (ENSMUST00000125307.1)	protein_coding-promoter-TSS (ENSMUST00000125307.1)	93	ENSMUST00000125307.1	ENSMUSG00000043648	ENSMUST00000125307	Pld6	protein_coding	none
chr17	71551707	71552342	+	433	promoter-TSS (ENSMUST00000064420.11)	protein_coding-promoter-TSS (ENSMUST00000064420.11)	-37	ENSMUST00000167641.7	ENSMUSG00000052525	ENSMUST00000167641	Spdya	protein_coding	none
chr2	172042820	172043178	+	432	exon (ENSMUST00000087950.3, exon 1 of 3)	protein_coding-exon (ENSMUST00000087950.3, exon 1 of 3)	467	ENSMUST00000087950.3	ENSMUSG00000067578	ENSMUST00000087950	Cbln4	protein_coding	none
chr1	33669532	33669963	+	431	promoter-TSS (ENSMUST00000027312.10)	protein_coding-promoter-TSS (ENSMUST00000027312.10)	48	ENSMUST00000027312.10	ENSMUSG00000026134	ENSMUST00000027312	Prim2	protein_coding	none
chr4	148140499	148140986	+	430	promoter-TSS (ENSMUST00000105707.1)	protein_coding-promoter-TSS (ENSMUST00000105707.1)	-1	ENSMUST00000105707.1	ENSMUSG00000029003	ENSMUST00000084129	Mad2l2	protein_coding	none
chr13	23573767	23574808	+	429	promoter-TSS (ENSMUST00000090776.6)	protein_coding-promoter-TSS (ENSMUST00000090776.6)	-91	ENSMUST00000105106.1	ENSMUSG00000069268	ENSMUST00000105106	Hist1h2bf	protein_coding	none
chr9	42264193	42264746	+	428	promoter-TSS (ENSMUST00000052725.14)	protein_coding-promoter-TSS (ENSMUST00000052725.14)	-213	ENSMUST00000052725.14	ENSMUSG00000032018	ENSMUST00000052725	Sc5d	protein_coding	none
chr3	139205448	139206152	+	427	promoter-TSS (ENSMUST00000062306.6)	protein_coding-promoter-TSS (ENSMUST00000062306.6)	-93	ENSMUST00000062306.6	ENSMUSG00000047940	ENSMUST00000106239	Stpg2	protein_coding	none
chr7	27689302	27689658	+	427	exon (ENSMUST00000120004.7, exon 1 of 6)	protein_coding-exon (ENSMUST00000120004.7, exon 1 of 6)	140	ENSMUST00000120004.7	ENSMUSG00000057093	ENSMUST00000120004	Zfp607b	protein_coding	none
chr6	83831580	83832117	+	427	promoter-TSS (ENSMUST00000058383.8)	protein_coding-promoter-TSS (ENSMUST00000058383.8)	-107	ENSMUST00000058383.8	ENSMUSG00000045896	ENSMUST00000058383	Paip2b	protein_coding	none
chr9	13246862	13247401	+	426	intron (ENSMUST00000217444.1, intron 1 of 7)	protein_coding-intron (ENSMUST00000110583.9, intron 1 of 8)	152	ENSMUST00000110583.9	ENSMUSG00000079084	ENSMUST00000217444	Ccdc82	protein_coding	none
chr14	18238474	18238956	+	426	intron (ENSMUST00000090543.5, intron 1 of 7)	protein_coding-intron (ENSMUST00000090543.5, intron 1 of 7)	412	ENSMUST00000090543.5	ENSMUSG00000021775	ENSMUST00000090543	Nr1d2	protein_coding	none
chr15	76671345	76671760	+	426	promoter-TSS (ENSMUST00000037551.14)	protein_coding-promoter-TSS (ENSMUST00000037551.14)	-63	ENSMUST00000037551.14	ENSMUSG00000033819	ENSMUST00000037551	Ppp1r16a	protein_coding	none
chr2	156143988	156144403	+	425	promoter-TSS (ENSMUST00000029147.15)	protein_coding-promoter-TSS (ENSMUST00000029147.15)	-9	ENSMUST00000029147.15	ENSMUSG00000027618	ENSMUST00000029147	Nfs1	protein_coding	none
chr11	61494158	61494569	+	424	promoter-TSS (ENSMUST00000079080.12)	protein_coding-promoter-TSS (ENSMUST00000079080.12)	-67	ENSMUST00000079080.12	ENSMUSG00000001034	ENSMUST00000108714	Mapk7	protein_coding	none
chr3	108185693	108186120	+	424	promoter-TSS (ENSMUST00000050909.6)	protein_coding-promoter-TSS (ENSMUST00000050909.6)	-429	ENSMUST00000050909.6	ENSMUSG00000050947	ENSMUST00000106659	Amigo1	protein_coding	none
chr11	84880071	84880481	+	423	promoter-TSS (ENSMUST00000020837.6)	protein_coding-promoter-TSS (ENSMUST00000020837.6)	9	ENSMUST00000108080.2	ENSMUSG00000045140	ENSMUST00000108080	Pigw	protein_coding	none
chr11	117825297	117825652	+	422	promoter-TSS (ENSMUST00000073388.12)	protein_coding-promoter-TSS (ENSMUST00000073388.12)	-450	ENSMUST00000073388.12	ENSMUSG00000017718	ENSMUST00000073388	Afmid	protein_coding	none
chr3	63964426	63965048	+	421	promoter-TSS (ENSMUST00000029402.14)	protein_coding-promoter-TSS (ENSMUST00000029402.14)	31	ENSMUST00000029402.14	ENSMUSG00000027822	ENSMUST00000029402	Slc33a1	protein_coding	none
chr1	128591416	128592161	+	420	intron (ENSMUST00000052172.6, intron 1 of 1)	protein_coding-intron (ENSMUST00000052172.6, intron 1 of 1)	502	ENSMUST00000052172.6	ENSMUSG00000045382	ENSMUST00000052172	Cxcr4	protein_coding	none
chr5	137045979	137046651	+	420	promoter-TSS (ENSMUST00000111080.7)	protein_coding-promoter-TSS (ENSMUST00000111080.7)	-180	ENSMUST00000111080.7	ENSMUSG00000004849	ENSMUST00000111080	Ap1s1	protein_coding	none
chr11	70237744	70238083	+	420	promoter-TSS (ENSMUST00000021181.12)	protein_coding-promoter-TSS (ENSMUST00000021181.12)	1	ENSMUST00000021181.12	ENSMUSG00000020831	ENSMUST00000108579	0610010K14Rik	protein_coding	none
chr7	5125817	5126178	+	420	promoter-TSS (ENSMUST00000147835.3)	protein_coding-promoter-TSS (ENSMUST00000147835.3)	-47	ENSMUST00000147835.3	ENSMUSG00000083649	ENSMUST00000147835	Rasl2-9	protein_coding	none
chr19	6118343	6118779	+	420	promoter-TSS (ENSMUST00000113533.1)	protein_coding-promoter-TSS (ENSMUST00000113533.1)	25	ENSMUST00000113533.1	ENSMUSG00000024790	ENSMUST00000113533	Sac3d1	protein_coding	none
chr11	85352758	85353193	+	418	promoter-TSS (ENSMUST00000074875.10)	protein_coding-promoter-TSS (ENSMUST00000074875.10)	-192	ENSMUST00000108062.7	ENSMUSG00000059439	ENSMUST00000108056	Bcas3	protein_coding	none
chr9	78442928	78443519	+	418	promoter-TSS (ENSMUST00000034898.13)	protein_coding-promoter-TSS (ENSMUST00000034898.13)	14	ENSMUST00000034898.13	ENSMUSG00000032344	ENSMUST00000070742	Mb21d1	protein_coding	none
chr16	57121123	57121835	+	417	promoter-TSS (ENSMUST00000166897.1)	protein_coding-promoter-TSS (ENSMUST00000166897.1)	-235	ENSMUST00000166897.1	ENSMUSG00000022752	ENSMUST00000166897	Tomm70a	protein_coding	none
chr17	75551863	75552313	+	417	promoter-TSS (ENSMUST00000112507.3)	protein_coding-promoter-TSS (ENSMUST00000112507.3)	-142	ENSMUST00000112507.3	ENSMUSG00000002017	ENSMUST00000112507	Fam98a	protein_coding	none
chr8	123318424	123318743	+	417	promoter-TSS (ENSMUST00000035495.14)	protein_coding-promoter-TSS (ENSMUST00000035495.14)	-7	ENSMUST00000035495.14	ENSMUSG00000032815	ENSMUST00000035495	Fanca	protein_coding	none
chr16	5203462	5204062	+	416	exon (ENSMUST00000023911.10, exon 2 of 10)	protein_coding-exon (ENSMUST00000023911.10, exon 2 of 10)	240	ENSMUST00000147567.1	ENSMUSG00000023143	ENSMUST00000147567	Nagpa	protein_coding	none
chr2	74762781	74763236	+	416	promoter-TSS (ENSMUST00000047793.5)	protein_coding-promoter-TSS (ENSMUST00000047793.5)	28	ENSMUST00000047793.5	ENSMUSG00000042448	ENSMUST00000047793	Hoxd1	protein_coding	none
chr11	101465338	101465800	+	414	intron (ENSMUST00000040430.7, intron 1 of 5)	protein_coding-intron (ENSMUST00000040430.7, intron 1 of 5)	661	ENSMUST00000040430.7	ENSMUSG00000034993	ENSMUST00000040430	Vat1	protein_coding	none
chr10	85185116	85185589	+	414	promoter-TSS (ENSMUST00000020227.10)	protein_coding-promoter-TSS (ENSMUST00000020227.10)	-288	ENSMUST00000020227.10	ENSMUSG00000020038	ENSMUST00000020227	Cry1	protein_coding	none
chr12	69371521	69371925	+	414	promoter-TSS (ENSMUST00000050063.8)	protein_coding-promoter-TSS (ENSMUST00000050063.8)	-427	ENSMUST00000050063.8	ENSMUSG00000044147	ENSMUST00000050063	Arf6	protein_coding	none
chr8	13677325	13677976	+	414	promoter-TSS (ENSMUST00000117551.3)	protein_coding-promoter-TSS (ENSMUST00000117551.3)	-47	ENSMUST00000117551.3	ENSMUSG00000031453	ENSMUST00000117551	Rasa3	protein_coding	none
chr2	27514999	27515302	+	414	promoter-TSS (ENSMUST00000113952.9)	protein_coding-promoter-TSS (ENSMUST00000113952.9)	-7	ENSMUST00000113952.9	ENSMUSG00000026917	ENSMUST00000113952	Wdr5	protein_coding	none
chr5	3596381	3596722	+	414	promoter-TSS (ENSMUST00000042753.13)	protein_coding-promoter-TSS (ENSMUST00000042753.13)	34	ENSMUST00000042753.13	ENSMUSG00000040302	ENSMUST00000121877	Rbm48	protein_coding	none
chr19	44930862	44931669	+	414	exon (ENSMUST00000096053.3, exon 1 of 20)	protein_coding-exon (ENSMUST00000096053.3, exon 1 of 20)	146	ENSMUST00000096053.3	ENSMUSG00000036097	ENSMUST00000096053	Slf2	protein_coding	none
chrX	51680599	51681547	+	414	intron (ENSMUST00000114871.1, intron 1 of 2)	protein_coding-intron (ENSMUST00000088172.11, intron 1 of 4)	630	ENSMUST00000088172.11	ENSMUSG00000062184	ENSMUST00000114871	Hs6st2	protein_coding	none
chr12	32060551	32061099	+	414	promoter-TSS (ENSMUST00000146865.1)	protein_coding-promoter-TSS (ENSMUST00000146865.1)	-236	ENSMUST00000146865.1	ENSMUSG00000002997	ENSMUST00000146865	Prkar2b	protein_coding	none
chr3	95928645	95929229	+	413	promoter-TSS (ENSMUST00000015893.12)	protein_coding-promoter-TSS (ENSMUST00000015893.12)	-309	ENSMUST00000165307.7	ENSMUSG00000015749	ENSMUST00000170125	Anp32e	protein_coding	none
chr19	53600816	53601120	+	413	intron (ENSMUST00000025930.9, intron 1 of 28)	protein_coding-intron (ENSMUST00000025930.9, intron 1 of 28)	570	ENSMUST00000025930.9	ENSMUSG00000024974	ENSMUST00000025930	Smc3	protein_coding	none
chr16	5049684	5050299	+	408	promoter-TSS (ENSMUST00000023189.13)	protein_coding-promoter-TSS (ENSMUST00000023189.13)	-77	ENSMUST00000052449.5	ENSMUSG00000039473	ENSMUST00000052449	Ubn1	protein_coding	none
chr7	73739951	73740954	+	407	exon (ENSMUST00000107456.3, exon 1 of 3)	protein_coding-exon (ENSMUST00000107456.3, exon 1 of 3)	150	ENSMUST00000107456.3	ENSMUSG00000078670	ENSMUST00000107456	Fam174b	protein_coding	none
chr8	80739219	80739708	+	406	promoter-TSS (ENSMUST00000043359.8)	protein_coding-promoter-TSS (ENSMUST00000043359.8)	34	ENSMUST00000043359.8	ENSMUSG00000031715	ENSMUST00000043359	Smarca5	protein_coding	none
chr5	92674612	92675292	+	405	intron (ENSMUST00000150359.1, intron 1 of 9)	protein_coding-intron (ENSMUST00000060930.9, intron 1 of 24)	173	ENSMUST00000060930.9	ENSMUSG00000050050	ENSMUST00000150359	Ccdc158	protein_coding	none
chr7	100372174	100372570	+	405	promoter-TSS (ENSMUST00000032963.9)	protein_coding-promoter-TSS (ENSMUST00000032963.9)	-65	ENSMUST00000032963.9	ENSMUSG00000030718	ENSMUST00000032963	Ppme1	protein_coding	none
chr10	88459315	88459826	+	405	promoter-TSS (ENSMUST00000020252.9)	protein_coding-promoter-TSS (ENSMUST00000020252.9)	1	ENSMUST00000020252.9	ENSMUSG00000020059	ENSMUST00000125612	Sycp3	protein_coding	none
chr5	75152861	75153369	+	402	TTS (ENSMUST00000202475.1)	antisense_RNA-TTS (ENSMUST00000202475.1)	180	ENSMUST00000201711.3	ENSMUSG00000029231	ENSMUST00000201711	Pdgfra	protein_coding	none
chr2	160645337	160645961	+	402	promoter-TSS (ENSMUST00000109468.2)	protein_coding-promoter-TSS (ENSMUST00000109468.2)	-239	ENSMUST00000109468.2	ENSMUSG00000070544	ENSMUST00000109468	Top1	protein_coding	none
chr17	25875761	25876175	+	402	exon (ENSMUST00000026827.14, exon 2 of 6)	protein_coding-exon (ENSMUST00000026827.14, exon 2 of 6)	438	ENSMUST00000169085.7	ENSMUSG00000025731	ENSMUST00000163356	Mettl26	protein_coding	none
chr16	90386530	90387261	+	402	intron (ENSMUST00000065856.6, intron 1 of 10)	protein_coding-intron (ENSMUST00000065856.6, intron 1 of 10)	498	ENSMUST00000065856.6	ENSMUSG00000053414	ENSMUST00000065856	Hunk	protein_coding	none
chr12	73907523	73907890	+	402	promoter-TSS (ENSMUST00000021530.7)	protein_coding-promoter-TSS (ENSMUST00000021530.7)	-198	ENSMUST00000110464.7	ENSMUSG00000021109	ENSMUST00000110464	Hif1a	protein_coding	none
chr17	56672994	56673400	+	402	promoter-TSS (ENSMUST00000002445.8)	protein_coding-promoter-TSS (ENSMUST00000002445.8)	-28	ENSMUST00000002445.8	ENSMUSG00000002372	ENSMUST00000002445	Ranbp3	protein_coding	none
chr13	13393333	13393708	+	402	promoter-TSS (ENSMUST00000021738.9)	protein_coding-promoter-TSS (ENSMUST00000021738.9)	94	ENSMUST00000021738.9	ENSMUSG00000021306	ENSMUST00000021738	Gpr137b	protein_coding	none
chr14	62331901	62332511	+	401	intron (ENSMUST00000022499.12, intron 1 of 10)	protein_coding-intron (ENSMUST00000022499.12, intron 1 of 10)	138	ENSMUST00000022499.12	ENSMUSG00000021932	ENSMUST00000022499	Rnaseh2b	protein_coding	none
chr7	34168355	34168763	+	401	promoter-TSS (ENSMUST00000102746.10)	protein_coding-promoter-TSS (ENSMUST00000102746.10)	16	ENSMUST00000102746.10	ENSMUSG00000052997	ENSMUST00000102746	Uba2	protein_coding	none
chr15	79328153	79328522	+	401	promoter-TSS (ENSMUST00000047816.14)	protein_coding-promoter-TSS (ENSMUST00000047816.14)	-84	ENSMUST00000172403.8	ENSMUSG00000042632	ENSMUST00000174021	Pla2g6	protein_coding	none
chr11	69070649	69071042	+	401	promoter-TSS (ENSMUST00000075980.11)	protein_coding-promoter-TSS (ENSMUST00000075980.11)	34	ENSMUST00000094081.4	ENSMUSG00000020895	ENSMUST00000094081	Tmem107	protein_coding	none
chr11	90687395	90687905	+	401	promoter-TSS (ENSMUST00000020849.8)	protein_coding-promoter-TSS (ENSMUST00000020849.8)	-43	ENSMUST00000020849.8	ENSMUSG00000020541	ENSMUST00000107867	Tom1l1	protein_coding	none
chr10	120979289	120979564	+	401	promoter-TSS (ENSMUST00000119093.1)	protein_coding-promoter-TSS (ENSMUST00000119093.1)	-94	ENSMUST00000119093.1	ENSMUSG00000048661	ENSMUST00000119944	Lemd3	protein_coding	none
chr17	32036157	32036673	+	401	exon (ENSMUST00000081339.12, exon 1 of 16)	protein_coding-exon (ENSMUST00000081339.12, exon 1 of 16)	315	ENSMUST00000081339.12	ENSMUSG00000058392	ENSMUST00000081339	Rrp1b	protein_coding	none
chr9	51764886	51765269	+	400	promoter-TSS (ENSMUST00000065496.11)	protein_coding-promoter-TSS (ENSMUST00000065496.11)	-275	ENSMUST00000065496.11	ENSMUSG00000053199	ENSMUST00000130405	Arhgap20	protein_coding	none
chr8	18845823	18846377	+	400	promoter-TSS (ENSMUST00000033847.4)	protein_coding-promoter-TSS (ENSMUST00000033847.4)	-177	ENSMUST00000149565.7	ENSMUSG00000031467	ENSMUST00000149565	Agpat5	protein_coding	none
chrX	37110034	37110668	+	400	promoter-TSS (ENSMUST00000076265.12)	protein_coding-promoter-TSS (ENSMUST00000076265.12)	-29	ENSMUST00000076265.12	ENSMUSG00000036572	ENSMUST00000076265	Upf3b	protein_coding	none
chr11	106276495	106276884	+	399	promoter-TSS (ENSMUST00000044462.3)	protein_coding-promoter-TSS (ENSMUST00000044462.3)	-59	ENSMUST00000044462.3	ENSMUSG00000020712	ENSMUST00000044462	Tcam1	protein_coding	none
chr2	3283564	3284095	+	399	promoter-TSS (ENSMUST00000081932.12)	protein_coding-promoter-TSS (ENSMUST00000081932.12)	-383	ENSMUST00000081932.12	ENSMUSG00000026643	ENSMUST00000091504	Nmt2	protein_coding	none
chr7	140101828	140102276	+	399	intron (ENSMUST00000121115.1, intron 1 of 3)	protein_coding-intron (ENSMUST00000026539.13, intron 1 of 5)	351	ENSMUST00000120034.7	ENSMUSG00000025466	ENSMUST00000120034	Fuom	protein_coding	none
chr18	77938195	77938544	+	399	promoter-TSS (ENSMUST00000044622.5)	protein_coding-promoter-TSS (ENSMUST00000044622.5)	-98	ENSMUST00000044622.5	ENSMUSG00000039840	ENSMUST00000044622	Epg5	protein_coding	none
chr7	35802792	35803161	+	397	promoter-TSS (ENSMUST00000061586.10)	protein_coding-promoter-TSS (ENSMUST00000061586.10)	13	ENSMUST00000061586.10	ENSMUSG00000044452	ENSMUST00000061586	Zfp507	protein_coding	none
chr1	64737855	64738288	+	397	promoter-TSS (ENSMUST00000063982.6)	protein_coding-promoter-TSS (ENSMUST00000063982.6)	-320	ENSMUST00000063982.6	ENSMUSG00000045005	ENSMUST00000063982	Fzd5	protein_coding	none
chr14	54554103	54554559	+	396	promoter-TSS (ENSMUST00000022784.8)	protein_coding-promoter-TSS (ENSMUST00000022784.8)	30	ENSMUST00000022784.8	ENSMUSG00000022177	ENSMUST00000022784	Haus4	protein_coding	none
chr19	10869556	10869919	+	396	promoter-TSS (ENSMUST00000120524.1)	protein_coding-promoter-TSS (ENSMUST00000120524.1)	41	ENSMUST00000120524.1	ENSMUSG00000024736	ENSMUST00000120524	Tmem132a	protein_coding	none
chr8	13287296	13288084	+	392	promoter-TSS (ENSMUST00000045229.6)	protein_coding-promoter-TSS (ENSMUST00000045229.6)	143	ENSMUST00000203604.1	ENSMUSG00000038506	ENSMUST00000110838	Dcun1d2	protein_coding	none
chr8	46163263	46163812	+	391	promoter-TSS (ENSMUST00000034048.12)	protein_coding-promoter-TSS (ENSMUST00000034048.12)	-114	ENSMUST00000034048.12	ENSMUSG00000031631	ENSMUST00000034048	Cfap97	protein_coding	none
chr9	115310130	115311137	+	391	promoter-TSS (ENSMUST00000035010.9)	protein_coding-promoter-TSS (ENSMUST00000035010.9)	-212	ENSMUST00000035010.9	ENSMUSG00000032437	ENSMUST00000035010	Stt3b	protein_coding	none
chr9	27030538	27030884	+	391	promoter-TSS (ENSMUST00000034470.10)	protein_coding-promoter-TSS (ENSMUST00000034470.10)	62	ENSMUST00000216677.1	ENSMUSG00000035024	ENSMUST00000216677	Ncapd3	protein_coding	none
chr1	86703502	86703810	+	391	promoter-TSS (ENSMUST00000065694.7)	protein_coding-promoter-TSS (ENSMUST00000065694.7)	-163	ENSMUST00000168237.7	ENSMUSG00000053333	ENSMUST00000065694	Dis3l2	protein_coding	none
chr4	19574891	19575433	+	389	promoter-TSS (ENSMUST00000029888.3)	protein_coding-promoter-TSS (ENSMUST00000029888.3)	0	ENSMUST00000108253.7	ENSMUSG00000028229	ENSMUST00000029888	Rmdn1	protein_coding	none
chr8	23207661	23208015	+	388	promoter-TSS (ENSMUST00000192979.1)	TEC-promoter-TSS (ENSMUST00000192979.1)	508	ENSMUST00000167004.2	ENSMUSG00000031545	ENSMUST00000167004	Gpat4	protein_coding	none
chr5	99252289	99252838	+	388	intron (ENSMUST00000209346.1, intron 4 of 16)	protein_coding-intron (ENSMUST00000031276.14, intron 1 of 13)	364	ENSMUST00000031276.14	ENSMUSG00000089809	ENSMUST00000031276	Rasgef1b	protein_coding	none
chr4	45012183	45012490	+	388	promoter-TSS (ENSMUST00000055028.8)	protein_coding-promoter-TSS (ENSMUST00000055028.8)	58	ENSMUST00000055028.8	ENSMUSG00000049657	ENSMUST00000107817	Zbtb5	protein_coding	none
chr8	125669721	125670484	+	388	exon (ENSMUST00000053078.4, exon 1 of 1)	protein_coding-exon (ENSMUST00000053078.4, exon 1 of 1)	284	ENSMUST00000053078.4	ENSMUSG00000050930	ENSMUST00000053078	Map10	protein_coding	none
chr17	21566818	21567453	+	388	promoter-TSS (ENSMUST00000088787.5)	protein_coding-promoter-TSS (ENSMUST00000088787.5)	89	ENSMUST00000088787.5	ENSMUSG00000067931	ENSMUST00000088787	Zfp948	protein_coding	none
chr7	125444632	125445511	+	388	intron (ENSMUST00000033010.8, intron 1 of 7)	protein_coding-intron (ENSMUST00000033010.8, intron 1 of 7)	395	ENSMUST00000033010.8	ENSMUSG00000030752	ENSMUST00000033010	Kdm8	protein_coding	none
chr10	62792356	62792643	+	386	promoter-TSS (ENSMUST00000020268.6)	protein_coding-promoter-TSS (ENSMUST00000020268.6)	-213	ENSMUST00000219527.1	ENSMUSG00000020074	ENSMUST00000219527	Ccar1	protein_coding	none
chr12	113156026	113156589	+	386	promoter-TSS (ENSMUST00000049271.12)	protein_coding-promoter-TSS (ENSMUST00000049271.12)	-114	ENSMUST00000049271.12	ENSMUSG00000037466	ENSMUST00000049271	4930427A07Rik	protein_coding	none
chr5	138171194	138171533	+	385	promoter-TSS (ENSMUST00000019662.10)	protein_coding-promoter-TSS (ENSMUST00000019662.10)	455	ENSMUST00000148879.7	ENSMUSG00000029730	ENSMUST00000000505	Mcm7	protein_coding	none
chr11	52764410	52764735	+	384	promoter-TSS (ENSMUST00000036796.7)	protein_coding-promoter-TSS (ENSMUST00000036796.7)	-62	ENSMUST00000036796.7	ENSMUSG00000036264	ENSMUST00000036796	Fstl4	protein_coding	none
chr2	130663951	130664331	+	384	intron (ENSMUST00000089559.10, intron 1 of 8)	protein_coding-intron (ENSMUST00000089559.10, intron 1 of 8)	518	ENSMUST00000089559.10	ENSMUSG00000068290	ENSMUST00000089559	Ddrgk1	protein_coding	none
chr3	88058477	88058992	+	384	promoter-TSS (ENSMUST00000029708.7)	protein_coding-promoter-TSS (ENSMUST00000029708.7)	-239	ENSMUST00000029708.7	ENSMUSG00000028070	ENSMUST00000029708	Naxe	protein_coding	none
chr7	126808967	126809427	+	384	promoter-TSS (ENSMUST00000207534.1)	protein_coding-promoter-TSS (ENSMUST00000207534.1)	-322	ENSMUST00000207534.1	ENSMUSG00000114515	ENSMUST00000207534	Aldoa	protein_coding	none
chr12	80692392	80692886	+	383	promoter-TSS (ENSMUST00000140770.1)	protein_coding-promoter-TSS (ENSMUST00000140770.1)	48	ENSMUST00000140770.1	ENSMUSG00000066438	ENSMUST00000140770	Plekhd1	protein_coding	none
chr2	131159968	131160633	+	382	promoter-TSS (ENSMUST00000028800.11)	protein_coding-promoter-TSS (ENSMUST00000028800.11)	-219	ENSMUST00000028800.11	ENSMUSG00000027327	ENSMUST00000103188	1700037H04Rik	protein_coding	none
chr5	140389098	140389450	+	380	promoter-TSS (ENSMUST00000031539.11)	protein_coding-promoter-TSS (ENSMUST00000031539.11)	-12	ENSMUST00000031539.11	ENSMUSG00000029560	ENSMUST00000196566	Snx8	protein_coding	none
chr1	191062774	191063206	+	379	promoter-TSS (ENSMUST00000027945.5)	protein_coding-promoter-TSS (ENSMUST00000027945.5)	-34	ENSMUST00000139340.7	ENSMUSG00000062510	ENSMUST00000078259	Nsl1	protein_coding	none
chr8	25840635	25840991	+	379	promoter-TSS (ENSMUST00000068892.14)	protein_coding-promoter-TSS (ENSMUST00000068892.14)	-26	ENSMUST00000068892.14	ENSMUSG00000031575	ENSMUST00000110610	Ash2l	protein_coding	none
chr7	111779878	111780358	+	376	promoter-TSS (ENSMUST00000049430.14)	protein_coding-promoter-TSS (ENSMUST00000049430.14)	-141	ENSMUST00000106663.1	ENSMUSG00000038296	ENSMUST00000106663	Galnt18	protein_coding	none
chr14	33447339	33447773	+	376	promoter-TSS (ENSMUST00000022504.11)	protein_coding-promoter-TSS (ENSMUST00000022504.11)	-398	ENSMUST00000111945.8	ENSMUSG00000021936	ENSMUST00000022504	Mapk8	protein_coding	none
chr3	69598199	69598535	+	376	intron (ENSMUST00000061826.2, intron 1 of 2)	protein_coding-intron (ENSMUST00000061826.2, intron 1 of 2)	593	ENSMUST00000061826.2	ENSMUSG00000043300	ENSMUST00000061826	B3galnt1	protein_coding	none
chr2	122611089	122611471	+	376	promoter-TSS (ENSMUST00000028624.8)	protein_coding-promoter-TSS (ENSMUST00000028624.8)	23	ENSMUST00000028624.8	ENSMUSG00000027199	ENSMUST00000028624	Gatm	protein_coding	none
chr13	63815413	63815871	+	376	intron (ENSMUST00000021926.11, intron 1 of 9)	protein_coding-intron (ENSMUST00000021926.11, intron 1 of 9)	308	ENSMUST00000144763.1	ENSMUSG00000021470	ENSMUST00000144763	Ercc6l2	protein_coding	none
chrX	164075961	164076290	+	376	promoter-TSS (ENSMUST00000037928.8)	protein_coding-promoter-TSS (ENSMUST00000037928.8)	-4	ENSMUST00000037928.8	ENSMUSG00000040749	ENSMUST00000037928	Siah1b	protein_coding	none
chrX	157818176	157818572	+	375	promoter-TSS (ENSMUST00000087157.4)	protein_coding-promoter-TSS (ENSMUST00000087157.4)	-61	ENSMUST00000087157.4	ENSMUSG00000047485	ENSMUST00000087157	Klhl34	protein_coding	none
chr4	143394071	143394578	+	374	promoter-TSS (ENSMUST00000037419.3)	protein_coding-promoter-TSS (ENSMUST00000037419.3)	-104	ENSMUST00000037419.3	ENSMUSG00000041805	ENSMUST00000037419	Pramel1	protein_coding	none
chr2	129800210	129800640	+	374	promoter-TSS (ENSMUST00000165413.8)	protein_coding-promoter-TSS (ENSMUST00000165413.8)	-92	ENSMUST00000165413.8	ENSMUSG00000037885	ENSMUST00000166282	Stk35	protein_coding	none
chr8	31187533	31187850	+	374	intron (ENSMUST00000161788.7, intron 1 of 3)	protein_coding-intron (ENSMUST00000066173.11, intron 1 of 4)	344	ENSMUST00000161502.1	ENSMUSG00000046152	ENSMUST00000066173	Fut10	protein_coding	none
chr7	89403352	89403674	+	374	promoter-TSS (ENSMUST00000058755.4)	protein_coding-promoter-TSS (ENSMUST00000058755.4)	-842	ENSMUST00000058755.4	ENSMUSG00000049791	ENSMUST00000058755	Fzd4	protein_coding	none
chr11	68973252	68973575	+	374	TTS (ENSMUST00000102606.9)	protein_coding-TTS (ENSMUST00000102606.9)	430	ENSMUST00000038644.4	ENSMUSG00000032892	ENSMUST00000038644	Rangrf	protein_coding	none
chr7	28741758	28742121	+	374	promoter-TSS (ENSMUST00000056078.8)	protein_coding-promoter-TSS (ENSMUST00000056078.8)	-63	ENSMUST00000094632.5	ENSMUSG00000070699	ENSMUST00000094632	Sars2	protein_coding	none
chr7	12897699	12898028	+	374	promoter-TSS (ENSMUST00000055528.10)	protein_coding-promoter-TSS (ENSMUST00000055528.10)	-4	ENSMUST00000119989.2	ENSMUSG00000054715	ENSMUST00000117189	Zscan22	protein_coding	none
chr7	101933841	101934347	+	374	promoter-TSS (ENSMUST00000078448.10)	protein_coding-promoter-TSS (ENSMUST00000078448.10)	-226	ENSMUST00000106966.7	ENSMUSG00000064307	ENSMUST00000078448	Lrrc51	protein_coding	none
chr11	75630628	75630952	+	373	promoter-TSS (ENSMUST00000006286.8)	protein_coding-promoter-TSS (ENSMUST00000006286.8)	-198	ENSMUST00000006286.8	ENSMUSG00000006127	ENSMUST00000006286	Inpp5k	protein_coding	none
chr19	33391599	33392130	+	373	intron (ENSMUST00000096114.11, intron 1 of 6)	protein_coding-intron (ENSMUST00000096114.11, intron 1 of 6)	401	ENSMUST00000096114.11	ENSMUSG00000071573	ENSMUST00000096114	Rnls	protein_coding	none
chr1	185203751	185204243	+	373	promoter-TSS (ENSMUST00000069652.7)	protein_coding-promoter-TSS (ENSMUST00000069652.7)	-120	ENSMUST00000069652.7	ENSMUSG00000039318	ENSMUST00000069652	Rab3gap2	protein_coding	none
chr8	111853699	111854150	+	372	intron (ENSMUST00000034432.6, intron 1 of 6)	protein_coding-intron (ENSMUST00000034432.6, intron 1 of 6)	367	ENSMUST00000034432.6	ENSMUSG00000031954	ENSMUST00000034432	Cfdp1	protein_coding	none
chr1	88277212	88277863	+	370	promoter-TSS (ENSMUST00000054674.14)	protein_coding-promoter-TSS (ENSMUST00000054674.14)	20	ENSMUST00000065420.11	ENSMUSG00000044783	ENSMUST00000147393	Hjurp	protein_coding	none
chr8	116921589	116921918	+	370	promoter-TSS (ENSMUST00000034205.4)	protein_coding-promoter-TSS (ENSMUST00000034205.4)	6	ENSMUST00000212775.1	ENSMUSG00000031756	ENSMUST00000212263	Cenpn	protein_coding	none
chr3	90103994	90104307	+	369	promoter-TSS (ENSMUST00000029548.8)	protein_coding-promoter-TSS (ENSMUST00000029548.8)	16	ENSMUST00000200410.1	ENSMUSG00000027939	ENSMUST00000200410	Nup210l	protein_coding	none
chr3	89245767	89246267	+	369	promoter-TSS (ENSMUST00000040888.11)	protein_coding-promoter-TSS (ENSMUST00000040888.11)	51	ENSMUST00000040888.11	ENSMUSG00000042747	ENSMUST00000040888	Krtcap2	protein_coding	none
chr9	98842223	98842662	+	368	promoter-TSS (ENSMUST00000170349.2)	protein_coding-promoter-TSS (ENSMUST00000170349.2)	-61	ENSMUST00000170349.2	ENSMUSG00000091080	ENSMUST00000170349	Prr23a1	protein_coding	none
chr19	28990914	28991261	+	367	intron (ENSMUST00000225310.1, intron 1 of 6)	protein_coding-intron (ENSMUST00000050148.4, intron 1 of 6)	587	ENSMUST00000050148.4	ENSMUSG00000024780	ENSMUST00000050148	Cdc37l1	protein_coding	none
chr3	82074604	82075046	+	367	promoter-TSS (ENSMUST00000029635.13)	protein_coding-promoter-TSS (ENSMUST00000029635.13)	-136	ENSMUST00000193597.1	ENSMUSG00000028005	ENSMUST00000193597	Gucy1b3	protein_coding	none
chr3	104639056	104639380	+	366	intron (ENSMUST00000046212.1, intron 1 of 4)	protein_coding-intron (ENSMUST00000046212.1, intron 1 of 4)	550	ENSMUST00000046212.1	ENSMUSG00000032902	ENSMUST00000046212	Slc16a1	protein_coding	none
chr6	7692928	7693403	+	366	promoter-TSS (ENSMUST00000031766.11)	protein_coding-promoter-TSS (ENSMUST00000031766.11)	89	ENSMUST00000031766.11	ENSMUSG00000029752	ENSMUST00000115542	Asns	protein_coding	none
chr7	45204294	45204745	+	366	intron (ENSMUST00000121017.4, intron 1 of 19)	protein_coding-intron (ENSMUST00000121017.4, intron 1 of 19)	373	ENSMUST00000121017.4	ENSMUSG00000038292	ENSMUST00000121017	Ccdc155	protein_coding	none
chr16	35541882	35542272	+	365	intron (ENSMUST00000120756.7, intron 1 of 20)	protein_coding-intron (ENSMUST00000050625.14, intron 1 of 21)	506	ENSMUST00000050625.14	ENSMUSG00000052133	ENSMUST00000050625	Sema5b	protein_coding	none
chrX	57052999	57053461	+	364	promoter-TSS (ENSMUST00000088652.5)	protein_coding-promoter-TSS (ENSMUST00000088652.5)	-353	ENSMUST00000114751.8	ENSMUSG00000067873	ENSMUST00000114751	Htatsf1	protein_coding	none
chr1	4857447	4857811	+	364	promoter-TSS (ENSMUST00000081551.13)	protein_coding-promoter-TSS (ENSMUST00000081551.13)	-185	ENSMUST00000081551.13	ENSMUSG00000033813	ENSMUST00000165720	Tcea1	protein_coding	none
chr11	99024161	99024634	+	364	promoter-TSS (ENSMUST00000068031.7)	protein_coding-promoter-TSS (ENSMUST00000068031.7)	-208	ENSMUST00000068031.7	ENSMUSG00000020914	ENSMUST00000068031	Top2a	protein_coding	none
chr13	23760920	23761676	+	364	promoter-TSS (ENSMUST00000102964.3)	protein_coding-promoter-TSS (ENSMUST00000102964.3)	-68	ENSMUST00000102964.3	ENSMUSG00000060093	ENSMUST00000102964	Hist1h4a	protein_coding	none
chr13	48625604	48626065	+	364	promoter-TSS (ENSMUST00000035824.10)	protein_coding-promoter-TSS (ENSMUST00000035824.10)	-170	ENSMUST00000035824.10	ENSMUSG00000038042	ENSMUST00000222028	Ptpdc1	protein_coding	none
chr10	110745452	110745859	+	363	promoter-TSS (ENSMUST00000173634.1)	protein_coding-promoter-TSS (ENSMUST00000173634.1)	83	ENSMUST00000173634.1	ENSMUSG00000020185	ENSMUST00000173471	E2f7	protein_coding	none
chr19	8802075	8802500	+	363	promoter-TSS (ENSMUST00000172175.1)	protein_coding-promoter-TSS (ENSMUST00000172175.1)	-243	ENSMUST00000172175.1	ENSMUSG00000071661	ENSMUST00000172175	Zbtb3	protein_coding	none
chr6	125313844	125314218	+	363	promoter-TSS (ENSMUST00000032489.7)	protein_coding-promoter-TSS (ENSMUST00000032489.7)	-146	ENSMUST00000032489.7	ENSMUSG00000030339	ENSMUST00000032489	Ltbr	protein_coding	none
chr7	66060391	66060780	+	363	exon (ENSMUST00000153609.7, exon 1 of 9)	protein_coding-exon (ENSMUST00000153609.7, exon 1 of 9)	247	ENSMUST00000153609.7	ENSMUSG00000030512	ENSMUST00000153609	Snrpa1	protein_coding	none
chr3	127553092	127553632	+	363	promoter-TSS (ENSMUST00000029588.9)	protein_coding-promoter-TSS (ENSMUST00000029588.9)	-13	ENSMUST00000029588.9	ENSMUSG00000027968	ENSMUST00000029588	Larp7	protein_coding	none
chr6	116628563	116628886	+	363	promoter-TSS (ENSMUST00000112880.7)	protein_coding-promoter-TSS (ENSMUST00000112880.7)	-23	ENSMUST00000112880.7	ENSMUSG00000059878	ENSMUST00000057540	Zfp422	protein_coding	none
chr7	110018087	110018509	+	362	promoter-TSS (ENSMUST00000084731.4)	protein_coding-promoter-TSS (ENSMUST00000084731.4)	24	ENSMUST00000084731.4	ENSMUSG00000066232	ENSMUST00000084731	Ipo7	protein_coding	none
chr7	46846197	46846524	+	361	promoter-TSS (ENSMUST00000005051.5)	protein_coding-promoter-TSS (ENSMUST00000005051.5)	519	ENSMUST00000210815.1	ENSMUSG00000063229	ENSMUST00000210631	Ldha	protein_coding	none
chr14	30549444	30549810	+	360	intron (ENSMUST00000022529.7, intron 1 of 13)	protein_coding-intron (ENSMUST00000022529.7, intron 1 of 13)	496	ENSMUST00000022529.7	ENSMUSG00000021957	ENSMUST00000022529	Tkt	protein_coding	none
chr18	32067500	32067824	+	359	promoter-TSS (ENSMUST00000025243.4)	protein_coding-promoter-TSS (ENSMUST00000025243.4)	-79	ENSMUST00000025243.4	ENSMUSG00000024384	ENSMUST00000025243	Iws1	protein_coding	none
chr19	5894122	5894466	+	357	promoter-TSS (ENSMUST00000055911.4)	protein_coding-promoter-TSS (ENSMUST00000055911.4)	-187	ENSMUST00000055911.4	ENSMUSG00000044390	ENSMUST00000055911	Tigd3	protein_coding	none
chr8	124862785	124863152	+	357	promoter-TSS (ENSMUST00000034466.9)	protein_coding-promoter-TSS (ENSMUST00000034466.9)	-65	ENSMUST00000034466.9	ENSMUSG00000031985	ENSMUST00000034466	Gnpat	protein_coding	none
chr11	75531643	75532173	+	356	promoter-TSS (ENSMUST00000169547.8)	protein_coding-promoter-TSS (ENSMUST00000169547.8)	-204	ENSMUST00000169547.8	ENSMUSG00000038178	ENSMUST00000169547	Slc43a2	protein_coding	none
chr10	88826436	88826969	+	355	exon (ENSMUST00000004470.8, exon 1 of 62)	protein_coding-exon (ENSMUST00000004470.8, exon 1 of 62)	102	ENSMUST00000004470.8	ENSMUSG00000004356	ENSMUST00000004470	Utp20	protein_coding	none
chr7	101107925	101108495	+	355	promoter-TSS (ENSMUST00000032931.8)	protein_coding-promoter-TSS (ENSMUST00000032931.8)	-523	ENSMUST00000032931.8	ENSMUSG00000030691	ENSMUST00000032931	Fchsd2	protein_coding	none
chr17	26414514	26414806	+	355	promoter-TSS (ENSMUST00000053020.7)	protein_coding-promoter-TSS (ENSMUST00000053020.7)	-169	ENSMUST00000183077.7	ENSMUSG00000034413	ENSMUST00000053020	Neurl1b	protein_coding	none
chr10	78244681	78245232	+	353	promoter-TSS (ENSMUST00000000384.7)	protein_coding-promoter-TSS (ENSMUST00000000384.7)	-315	ENSMUST00000000384.7	ENSMUSG00000000374	ENSMUST00000000384	Trappc10	protein_coding	none
chr15	78406633	78406990	+	353	promoter-TSS (ENSMUST00000043865.6)	protein_coding-promoter-TSS (ENSMUST00000043865.6)	10	ENSMUST00000169133.7	ENSMUSG00000071711	ENSMUST00000167140	Mpst	protein_coding	none
chr18	46526136	46526527	+	353	promoter-TSS (ENSMUST00000036226.5)	protein_coding-promoter-TSS (ENSMUST00000036226.5)	-360	ENSMUST00000036226.5	ENSMUSG00000033319	ENSMUST00000036226	Fem1c	protein_coding	none
chr7	109703409	109703815	+	353	promoter-TSS (ENSMUST00000033335.5)	protein_coding-promoter-TSS (ENSMUST00000033335.5)	-78	ENSMUST00000033335.5	ENSMUSG00000031023	ENSMUST00000033335	Akip1	protein_coding	none
chr9	58201369	58201680	+	353	exon (ENSMUST00000163200.2, exon 1 of 2)	protein_coding-exon (ENSMUST00000163200.2, exon 1 of 2)	191	ENSMUST00000163200.2	ENSMUSG00000051243	ENSMUST00000170421	Islr2	protein_coding	none
chr2	172550798	172551358	+	352	promoter-TSS (ENSMUST00000170744.1)	protein_coding-promoter-TSS (ENSMUST00000170744.1)	87	ENSMUST00000170744.1	ENSMUSG00000028640	ENSMUST00000099058	Tfap2c	protein_coding	none
chr4	133498466	133498773	+	352	promoter-TSS (ENSMUST00000125541.1)	protein_coding-promoter-TSS (ENSMUST00000125541.1)	-69	ENSMUST00000125541.1	ENSMUSG00000056596	ENSMUST00000125541	Trnp1	protein_coding	none
chr3	107035704	107036145	+	351	promoter-TSS (ENSMUST00000052718.4)	protein_coding-promoter-TSS (ENSMUST00000052718.4)	-245	ENSMUST00000052718.4	ENSMUSG00000047959	ENSMUST00000052718	Kcna3	protein_coding	none
chr8	40862269	40862792	+	351	exon (ENSMUST00000057784.14, exon 1 of 12)	protein_coding-exon (ENSMUST00000057784.14, exon 1 of 12)	118	ENSMUST00000057784.14	ENSMUSG00000031596	ENSMUST00000117077	Slc7a2	protein_coding	none
chr2	146221878	146222149	+	351	promoter-TSS (ENSMUST00000089257.5)	protein_coding-promoter-TSS (ENSMUST00000089257.5)	92	ENSMUST00000089257.5	ENSMUSG00000068154	ENSMUST00000089257	Insm1	protein_coding	none
chr7	68748887	68749498	+	351	promoter-TSS (ENSMUST00000048068.14)	protein_coding-promoter-TSS (ENSMUST00000048068.14)	-4	ENSMUST00000118110.2	ENSMUSG00000042659	ENSMUST00000118110	Arrdc4	protein_coding	none
chr7	102065581	102065946	+	351	promoter-TSS (ENSMUST00000084843.9)	protein_coding-promoter-TSS (ENSMUST00000084843.9)	5	ENSMUST00000094130.3	ENSMUSG00000099481	ENSMUST00000094130	Xndc1	protein_coding	none
chr9	103761323	103761785	+	351	intron (ENSMUST00000215136.1, intron 1 of 3)	protein_coding-intron (ENSMUST00000189066.1, intron 1 of 5)	240	ENSMUST00000189066.1	ENSMUSG00000042757	ENSMUST00000189066	Tmem108	protein_coding	none
chr11	26210508	26211056	+	351	promoter-TSS (ENSMUST00000109511.7)	protein_coding-promoter-TSS (ENSMUST00000109511.7)	-210	ENSMUST00000109511.7	ENSMUSG00000032985	ENSMUST00000179180	5730522E02Rik	protein_coding	none
chr12	78225795	78226471	+	351	promoter-TSS (ENSMUST00000052472.5)	protein_coding-promoter-TSS (ENSMUST00000052472.5)	-246	ENSMUST00000052472.5	ENSMUSG00000047454	ENSMUST00000052472	Gphn	protein_coding	none
chr2	126151835	126152544	+	351	promoter-TSS (ENSMUST00000110446.8)	protein_coding-promoter-TSS (ENSMUST00000110446.8)	48	ENSMUST00000170908.7	ENSMUSG00000023330	ENSMUST00000170908	Dtwd1	protein_coding	none
chrX	56455372	56455744	+	351	intron (ENSMUST00000186445.6, intron 2 of 17)	protein_coding-intron (ENSMUST00000039374.8, intron 2 of 16)	673	ENSMUST00000186445.6	ENSMUSG00000035967	ENSMUST00000039374	Ints6l	protein_coding	none
chr4	126967197	126967552	+	351	intron (ENSMUST00000106108.8, intron 1 of 29)	protein_coding-intron (ENSMUST00000106108.8, intron 1 of 29)	761	ENSMUST00000106108.8	ENSMUSG00000042446	ENSMUST00000106108	Zmym4	protein_coding	none
chr4	118409201	118409565	+	351	promoter-TSS (ENSMUST00000019229.14)	protein_coding-promoter-TSS (ENSMUST00000019229.14)	17	ENSMUST00000019229.14	ENSMUSG00000006392	ENSMUST00000073881	Med8	protein_coding	none
chr9	53609998	53610695	+	351	promoter-TSS (ENSMUST00000034547.5)	protein_coding-promoter-TSS (ENSMUST00000034547.5)	36	ENSMUST00000034547.5	ENSMUSG00000032047	ENSMUST00000034547	Acat1	protein_coding	none
chr5	30073446	30073804	+	350	promoter-TSS (ENSMUST00000026846.10)	protein_coding-promoter-TSS (ENSMUST00000026846.10)	-8	ENSMUST00000026846.10	ENSMUSG00000025747	ENSMUST00000026846	Tyms	protein_coding	none
chr2	163418892	163419325	+	346	promoter-TSS (ENSMUST00000190930.1)	antisense_RNA-promoter-TSS (ENSMUST00000190930.1)	420	ENSMUST00000046908.9	ENSMUSG00000035399	ENSMUST00000046908	Oser1	protein_coding	none
chr18	53861767	53862159	+	344	promoter-TSS (ENSMUST00000069597.6)	protein_coding-promoter-TSS (ENSMUST00000069597.6)	-150	ENSMUST00000069597.6	ENSMUSG00000073563	ENSMUST00000069597	Csnk1g3	protein_coding	none
chr10	125389153	125389973	+	344	promoter-TSS (ENSMUST00000210780.1)	protein_coding-promoter-TSS (ENSMUST00000210780.1)	-98	ENSMUST00000210780.1	ENSMUSG00000020102	ENSMUST00000105257	Slc16a7	protein_coding	none
chr12	108274681	108275074	+	344	exon (ENSMUST00000136175.2, exon 1 of 7)	protein_coding-exon (ENSMUST00000136175.2, exon 1 of 7)	256	ENSMUST00000136175.2	ENSMUSG00000084883	ENSMUST00000136175	Ccdc85c	protein_coding	none
chr1	152386488	152386811	+	344	promoter-TSS (ENSMUST00000015124.14)	protein_coding-promoter-TSS (ENSMUST00000015124.14)	33	ENSMUST00000015124.14	ENSMUSG00000014980	ENSMUST00000015124	Tsen15	protein_coding	none
chr2	54085091	54085667	+	342	exon (ENSMUST00000100089.2, exon 1 of 1)	protein_coding-exon (ENSMUST00000100089.2, exon 1 of 1)	173	ENSMUST00000100089.2	ENSMUSG00000075334	ENSMUST00000100089	Rprm	protein_coding	none
chr16	8671510	8672342	+	342	intron (ENSMUST00000008537.8, intron 1 of 3)	protein_coding-intron (ENSMUST00000008537.8, intron 1 of 3)	227	ENSMUST00000008537.8	ENSMUSG00000008393	ENSMUST00000008537	Carhsp1	protein_coding	none
chr8	3279361	3279692	+	341	promoter-TSS (ENSMUST00000091291.4)	protein_coding-promoter-TSS (ENSMUST00000091291.4)	91	ENSMUST00000091291.4	ENSMUSG00000005534	ENSMUST00000091291	Insr	protein_coding	none
chr17	56008306	56008699	+	341	promoter-TSS (ENSMUST00000149441.7)	protein_coding-promoter-TSS (ENSMUST00000149441.7)	-699	ENSMUST00000149441.7	ENSMUSG00000003199	ENSMUST00000159996	Mpnd	protein_coding	none
chr8	70609063	70609709	+	341	promoter-TSS (ENSMUST00000210369.1)	protein_coding-promoter-TSS (ENSMUST00000210369.1)	-514	ENSMUST00000210369.1	ENSMUSG00000070003	ENSMUST00000210369	Ssbp4	protein_coding	none
chr3	30600729	30601083	+	341	promoter-TSS (ENSMUST00000047630.6)	protein_coding-promoter-TSS (ENSMUST00000047630.6)	-967	ENSMUST00000047630.6	ENSMUSG00000037737	ENSMUST00000047630	Actrt3	protein_coding	none
chr12	112588831	112589164	+	341	intron (ENSMUST00000101029.3, intron 1 of 22)	protein_coding-intron (ENSMUST00000101029.3, intron 1 of 22)	213	ENSMUST00000101029.3	ENSMUSG00000037679	ENSMUST00000101029	Inf2	protein_coding	none
chr2	25181116	25181653	+	340	exon (ENSMUST00000104999.3, exon 1 of 1)	protein_coding-exon (ENSMUST00000104999.3, exon 1 of 1)	626	ENSMUST00000104999.3	ENSMUSG00000078202	ENSMUST00000104999	Nrarp	protein_coding	none
chr16	23127472	23127891	+	340	promoter-TSS (ENSMUST00000023598.14)	protein_coding-promoter-TSS (ENSMUST00000023598.14)	36	ENSMUST00000115338.7	ENSMUSG00000022881	ENSMUST00000115337	Rfc4	protein_coding	none
chr15	75940718	75941114	+	339	promoter-TSS (ENSMUST00000037260.6)	protein_coding-promoter-TSS (ENSMUST00000037260.6)	-36	ENSMUST00000037260.6	ENSMUSG00000050846	ENSMUST00000037260	Zfp623	protein_coding	none
chrX	74312920	74313292	+	339	promoter-TSS (ENSMUST00000114160.1)	protein_coding-promoter-TSS (ENSMUST00000114160.1)	73	ENSMUST00000114160.1	ENSMUSG00000001962	ENSMUST00000114160	Fam50a	protein_coding	none
chr1	191575174	191576206	+	339	promoter-TSS (ENSMUST00000027933.10)	protein_coding-promoter-TSS (ENSMUST00000027933.10)	54	ENSMUST00000045450.6	ENSMUSG00000037461	ENSMUST00000045450	Ints7	protein_coding	none
chr10	93833487	93834177	+	339	promoter-TSS (ENSMUST00000216224.1)	protein_coding-promoter-TSS (ENSMUST00000216224.1)	14	ENSMUST00000216224.1	ENSMUSG00000020020	ENSMUST00000095333	Usp44	protein_coding	none
chrX	104670719	104671039	+	339	exon (ENSMUST00000042070.5, exon 1 of 12)	protein_coding-exon (ENSMUST00000042070.5, exon 1 of 12)	185	ENSMUST00000042070.5	ENSMUSG00000033906	ENSMUST00000042070	Zdhhc15	protein_coding	none
chr3	145758820	145759546	+	339	intron (ENSMUST00000029845.14, intron 1 of 5)	protein_coding-intron (ENSMUST00000029845.14, intron 1 of 5)	508	ENSMUST00000029845.14	ENSMUSG00000028194	ENSMUST00000029845	Ddah1	protein_coding	none
chr15	79691166	79691499	+	339	exon (ENSMUST00000181207.1, exon 2 of 2)	lincRNA-exon (ENSMUST00000181207.1, exon 2 of 2)	437	ENSMUST00000046463.8	ENSMUSG00000042535	ENSMUST00000046463	Gtpbp1	protein_coding	none
chr3	159495234	159495581	+	339	promoter-TSS (ENSMUST00000029825.13)	protein_coding-promoter-TSS (ENSMUST00000029825.13)	-26	ENSMUST00000120272.7	ENSMUSG00000028175	ENSMUST00000120272	Depdc1a	protein_coding	none
chr1	179803594	179804171	+	339	promoter-TSS (ENSMUST00000027768.13)	protein_coding-promoter-TSS (ENSMUST00000027768.13)	-202	ENSMUST00000027768.13	ENSMUSG00000026491	ENSMUST00000027768	Ahctf1	protein_coding	none
chr18	60501231	60501751	+	339	exon (ENSMUST00000042710.6, exon 1 of 2)	protein_coding-exon (ENSMUST00000042710.6, exon 1 of 2)	492	ENSMUST00000042710.6	ENSMUSG00000038059	ENSMUST00000042710	Smim3	protein_coding	none
chr14	12821871	12822232	+	339	intron (ENSMUST00000177814.1, intron 1 of 30)	protein_coding-intron (ENSMUST00000067491.13, intron 1 of 28)	994	ENSMUST00000067491.13	ENSMUSG00000054423	ENSMUST00000177814	Cadps	protein_coding	none
chr5	142529705	142530312	+	339	promoter-TSS (ENSMUST00000099400.2)	protein_coding-promoter-TSS (ENSMUST00000099400.2)	68	ENSMUST00000099400.2	ENSMUSG00000074817	ENSMUST00000099400	Papolb	protein_coding	none
chr18	10617701	10618052	+	339	promoter-TSS (ENSMUST00000002551.3)	protein_coding-promoter-TSS (ENSMUST00000002551.3)	80	ENSMUST00000002551.3	ENSMUSG00000002477	ENSMUST00000002551	Snrpd1	protein_coding	none
chr12	57230236	57230785	+	339	promoter-TSS (ENSMUST00000123498.7)	protein_coding-promoter-TSS (ENSMUST00000123498.7)	64	ENSMUST00000145003.7	ENSMUSG00000047022	ENSMUST00000123498	Mipol1	protein_coding	none
chr15	82016140	82016500	+	338	promoter-TSS (ENSMUST00000069530.12)	protein_coding-promoter-TSS (ENSMUST00000069530.12)	-49	ENSMUST00000069530.12	ENSMUSG00000022471	ENSMUST00000069530	Xrcc6	protein_coding	none
chr4	94739372	94739709	+	338	promoter-TSS (ENSMUST00000071168.5)	protein_coding-promoter-TSS (ENSMUST00000071168.5)	22	ENSMUST00000071168.5	ENSMUSG00000006386	ENSMUST00000071168	Tek	protein_coding	none
chr2	104849393	104849993	+	336	exon (ENSMUST00000028593.10, exon 1 of 6)	protein_coding-exon (ENSMUST00000028593.10, exon 1 of 6)	183	ENSMUST00000028593.10	ENSMUSG00000027171	ENSMUST00000028593	Prrg4	protein_coding	none
chr9	98296614	98297003	+	334	exon (ENSMUST00000112935.7, exon 1 of 5)	protein_coding-exon (ENSMUST00000112935.7, exon 1 of 5)	146	ENSMUST00000112937.2	ENSMUSG00000032456	ENSMUST00000112938	Nmnat3	protein_coding	none
chr19	10203786	10204108	+	334	promoter-TSS (ENSMUST00000040372.13)	protein_coding-promoter-TSS (ENSMUST00000040372.13)	-4	ENSMUST00000116542.8	ENSMUSG00000024742	ENSMUST00000116542	Fen1	protein_coding	none
chr9	83145841	83146800	+	334	intron (ENSMUST00000187589.1, intron 1 of 1)	protein_coding-intron (ENSMUST00000161796.8, intron 1 of 5)	150	ENSMUST00000187193.6	ENSMUSG00000066456	ENSMUST00000185315	Hmgn3	protein_coding	none
chr9	56928341	56928750	+	334	promoter-TSS (ENSMUST00000050916.6)	protein_coding-promoter-TSS (ENSMUST00000050916.6)	-174	ENSMUST00000050916.6	ENSMUSG00000032733	ENSMUST00000050916	Snx33	protein_coding	none
chr4	35156403	35156725	+	334	intron (ENSMUST00000102975.9, intron 1 of 3)	protein_coding-intron (ENSMUST00000102975.9, intron 1 of 3)	920	ENSMUST00000102975.9	ENSMUSG00000073910	ENSMUST00000102975	Mob3b	protein_coding	none
chr6	38354116	38354582	+	334	promoter-TSS (ENSMUST00000114900.7)	protein_coding-promoter-TSS (ENSMUST00000114900.7)	-76	ENSMUST00000114900.7	ENSMUSG00000029826	ENSMUST00000114898	Zc3hav1	protein_coding	none
chr9	114934248	114934719	+	334	promoter-TSS (ENSMUST00000084853.3)	protein_coding-promoter-TSS (ENSMUST00000084853.3)	-496	ENSMUST00000146623.7	ENSMUSG00000050627	ENSMUST00000146623	Gpd1l	protein_coding	none
chr19	9899226	9899862	+	334	promoter-TSS (ENSMUST00000025562.7)	protein_coding-promoter-TSS (ENSMUST00000025562.7)	-11	ENSMUST00000025562.7	ENSMUSG00000024660	ENSMUST00000025562	Incenp	protein_coding	none
chr4	129335143	129335569	+	333	promoter-TSS (ENSMUST00000102598.3)	protein_coding-promoter-TSS (ENSMUST00000102598.3)	14	ENSMUST00000102598.3	ENSMUSG00000057236	ENSMUST00000102598	Rbbp4	protein_coding	none
chr2	146221272	146221797	+	333	promoter-TSS (ENSMUST00000089257.5)	protein_coding-promoter-TSS (ENSMUST00000089257.5)	-387	ENSMUST00000089257.5	ENSMUSG00000068154	ENSMUST00000089257	Insm1	protein_coding	none
chr7	62463523	62463848	+	332	exon (ENSMUST00000094339.2, exon 1 of 1)	protein_coding-exon (ENSMUST00000094339.2, exon 1 of 1)	825	ENSMUST00000094339.2	ENSMUSG00000070526	ENSMUST00000094339	Peg12	protein_coding	none
chr11	86201064	86201432	+	332	promoter-TSS (ENSMUST00000044423.3)	protein_coding-promoter-TSS (ENSMUST00000044423.3)	-55	ENSMUST00000044423.3	ENSMUSG00000034329	ENSMUST00000044423	Brip1	protein_coding	none
chr1	32172486	32173064	+	332	promoter-TSS (ENSMUST00000027226.11)	protein_coding-promoter-TSS (ENSMUST00000027226.11)	27	ENSMUST00000188257.6	ENSMUSG00000026058	ENSMUST00000188257	Khdrbs2	protein_coding	none
chr2	25460906	25461323	+	331	promoter-TSS (ENSMUST00000114261.8)	protein_coding-promoter-TSS (ENSMUST00000114261.8)	-20	ENSMUST00000114261.8	ENSMUSG00000047617	ENSMUST00000114261	Paxx	protein_coding	none
chr4	109406545	109406903	+	330	promoter-TSS (ENSMUST00000064129.13)	protein_coding-promoter-TSS (ENSMUST00000064129.13)	-363	ENSMUST00000064129.13	ENSMUSG00000028555	ENSMUST00000106618	Ttc39a	protein_coding	none
chr14	6286899	6287367	+	330	intron (ENSMUST00000170104.2, intron 1 of 5)	protein_coding-intron (ENSMUST00000170104.2, intron 1 of 5)	117	ENSMUST00000170104.2	ENSMUSG00000079396	ENSMUST00000170104	Gm3411	protein_coding	none
chr11	120232471	120233058	+	330	promoter-TSS (ENSMUST00000044985.13)	protein_coding-promoter-TSS (ENSMUST00000044985.13)	-183	ENSMUST00000122148.7	ENSMUSG00000039741	ENSMUST00000122148	Bahcc1	protein_coding	none
chr14	4855580	4855996	+	330	intron (ENSMUST00000166776.7, intron 1 of 6)	protein_coding-intron (ENSMUST00000166776.7, intron 1 of 6)	212	ENSMUST00000166776.7	ENSMUSG00000094132	ENSMUST00000166776	Gm3264	protein_coding	none
chr11	103267340	103267677	+	330	promoter-TSS (ENSMUST00000021324.2)	protein_coding-promoter-TSS (ENSMUST00000021324.2)	-36	ENSMUST00000021324.2	ENSMUSG00000020941	ENSMUST00000021324	Map3k14	protein_coding	none
chr10	13192942	13193345	+	327	promoter-TSS (ENSMUST00000019950.5)	protein_coding-promoter-TSS (ENSMUST00000019950.5)	25	ENSMUST00000019950.5	ENSMUSG00000019814	ENSMUST00000019950	Ltv1	protein_coding	none
chr18	66458317	66458648	+	327	promoter-TSS (ENSMUST00000025399.7)	protein_coding-promoter-TSS (ENSMUST00000025399.7)	-122	ENSMUST00000025399.7	ENSMUSG00000024521	ENSMUST00000025399	Pmaip1	protein_coding	none
chr5	142608477	142608757	+	327	exon (ENSMUST00000037048.8, exon 1 of 7)	protein_coding-exon (ENSMUST00000037048.8, exon 1 of 7)	183	ENSMUST00000037048.8	ENSMUSG00000039533	ENSMUST00000037048	Mmd2	protein_coding	none
chr8	64733458	64733775	+	327	exon (ENSMUST00000034015.10, exon 1 of 6)	protein_coding-exon (ENSMUST00000034015.10, exon 1 of 6)	176	ENSMUST00000034015.10	ENSMUSG00000031604	ENSMUST00000034015	Msmo1	protein_coding	none
chr9	71485876	71486201	+	327	promoter-TSS (ENSMUST00000034720.11)	protein_coding-promoter-TSS (ENSMUST00000034720.11)	-103	ENSMUST00000034720.11	ENSMUSG00000032199	ENSMUST00000034720	Polr2m	protein_coding	none
chr1	33719631	33720140	+	327	promoter-TSS (ENSMUST00000088287.9)	protein_coding-promoter-TSS (ENSMUST00000088287.9)	-10	ENSMUST00000088287.9	ENSMUSG00000004768	ENSMUST00000115174	Rab23	protein_coding	none
chr14	65805679	65806149	+	327	promoter-TSS (ENSMUST00000022612.9)	protein_coding-promoter-TSS (ENSMUST00000022612.9)	77	ENSMUST00000022612.9	ENSMUSG00000022033	ENSMUST00000022612	Pbk	protein_coding	none
chr11	67922219	67922532	+	327	promoter-TSS (ENSMUST00000021288.9)	protein_coding-promoter-TSS (ENSMUST00000021288.9)	-222	ENSMUST00000021288.9	ENSMUSG00000020905	ENSMUST00000108677	Usp43	protein_coding	none
chr2	66256621	66257024	+	327	promoter-TSS (ENSMUST00000102718.9)	protein_coding-promoter-TSS (ENSMUST00000102718.9)	-205	ENSMUST00000102718.9	ENSMUSG00000034848	ENSMUST00000125446	Ttc21b	protein_coding	none
chr12	75669317	75669777	+	327	promoter-TSS (ENSMUST00000062370.8)	protein_coding-promoter-TSS (ENSMUST00000062370.8)	-10	ENSMUST00000062370.8	ENSMUSG00000045690	ENSMUST00000062370	Wdr89	protein_coding	none
chr8	83332042	83332457	+	327	intron (ENSMUST00000177594.7, intron 1 of 8)	protein_coding-intron (ENSMUST00000053902.3, intron 1 of 8)	237	ENSMUST00000177594.7	ENSMUSG00000035151	ENSMUST00000177594	Elmod2	protein_coding	none
chr9	98856324	98856749	+	327	promoter-TSS (ENSMUST00000071302.2)	protein_coding-promoter-TSS (ENSMUST00000071302.2)	42	ENSMUST00000071302.2	ENSMUSG00000063058	ENSMUST00000071302	Prr23a2	protein_coding	none
chr7	99858849	99859333	+	327	promoter-TSS (ENSMUST00000036155.9)	protein_coding-promoter-TSS (ENSMUST00000036155.9)	-25	ENSMUST00000036155.9	ENSMUSG00000035211	ENSMUST00000036155	Xrra1	protein_coding	none
chr12	55835868	55836360	+	327	promoter-TSS (ENSMUST00000059250.7)	protein_coding-promoter-TSS (ENSMUST00000059250.7)	-210	ENSMUST00000059250.7	ENSMUSG00000012076	ENSMUST00000059250	Brms1l	protein_coding	none
chr17	21707306	21708023	+	327	promoter-TSS (ENSMUST00000073312.6)	protein_coding-promoter-TSS (ENSMUST00000073312.6)	-77	ENSMUST00000073312.6	ENSMUSG00000067928	ENSMUST00000073312	Zfp760	protein_coding	none
chr7	16061810	16062116	+	326	intron (ENSMUST00000209369.1, intron 1 of 17)	protein_coding-intron (ENSMUST00000209369.1, intron 1 of 17)	149	ENSMUST00000209369.1	ENSMUSG00000078796	ENSMUST00000108509	Zfp541	protein_coding	none
chr10	79854249	79854835	+	324	promoter-TSS (ENSMUST00000095457.10)	protein_coding-promoter-TSS (ENSMUST00000095457.10)	-87	ENSMUST00000165704.7	ENSMUSG00000006498	ENSMUST00000095457	Ptbp1	protein_coding	none
chr5	129895470	129896036	+	322	promoter-TSS (ENSMUST00000041466.13)	protein_coding-promoter-TSS (ENSMUST00000041466.13)	30	ENSMUST00000041466.13	ENSMUSG00000034173	ENSMUST00000041466	Zbed5	protein_coding	none
chr13	100775651	100776042	+	322	promoter-TSS (ENSMUST00000075550.3)	protein_coding-promoter-TSS (ENSMUST00000075550.3)	53	ENSMUST00000075550.3	ENSMUSG00000045273	ENSMUST00000075550	Cenph	protein_coding	none
chr4	15266235	15266642	+	322	exon (ENSMUST00000062684.8, exon 1 of 3)	protein_coding-exon (ENSMUST00000062684.8, exon 1 of 3)	607	ENSMUST00000062684.8	ENSMUSG00000043252	ENSMUST00000062684	Tmem64	protein_coding	none
chr11	47379280	47379721	+	322	promoter-TSS (ENSMUST00000077221.5)	protein_coding-promoter-TSS (ENSMUST00000077221.5)	22	ENSMUST00000077221.5	ENSMUSG00000020354	ENSMUST00000109220	Sgcd	protein_coding	none
chr9	37552554	37552877	+	321	exon (ENSMUST00000065668.11, exon 1 of 4)	protein_coding-exon (ENSMUST00000065668.11, exon 1 of 4)	189	ENSMUST00000065668.11	ENSMUSG00000053310	ENSMUST00000065668	Nrgn	protein_coding	none
chr9	75070664	75071433	+	321	promoter-TSS (ENSMUST00000123128.7)	protein_coding-promoter-TSS (ENSMUST00000123128.7)	-140	ENSMUST00000123128.7	ENSMUSG00000034593	ENSMUST00000123128	Myo5a	protein_coding	none
chr7	30598731	30599210	+	321	promoter-TSS (ENSMUST00000108150.1)	protein_coding-promoter-TSS (ENSMUST00000108150.1)	-101	ENSMUST00000108150.1	ENSMUSG00000006310	ENSMUST00000108150	Zbtb32	protein_coding	none
chr5	150522444	150522743	+	320	promoter-TSS (ENSMUST00000044620.10)	protein_coding-promoter-TSS (ENSMUST00000044620.10)	-37	ENSMUST00000044620.10	ENSMUSG00000041147	ENSMUST00000202313	Brca2	protein_coding	none
chr7	131410323	131410689	+	320	promoter-TSS (ENSMUST00000015829.14)	protein_coding-promoter-TSS (ENSMUST00000015829.14)	-9	ENSMUST00000121033.7	ENSMUSG00000040167	ENSMUST00000128432	Ikzf5	protein_coding	none
chr2	155956147	155956459	+	320	promoter-TSS (ENSMUST00000039994.13)	protein_coding-promoter-TSS (ENSMUST00000039994.13)	-255	ENSMUST00000094421.10	ENSMUSG00000038241	ENSMUST00000094421	Cep250	protein_coding	none
chr14	3412655	3413033	+	319	intron (ENSMUST00000170123.1, intron 1 of 6)	protein_coding-intron (ENSMUST00000170123.1, intron 1 of 6)	230	ENSMUST00000170123.1	ENSMUSG00000096488	ENSMUST00000170123	Gm10409	protein_coding	none
chr11	75454509	75454936	+	319	promoter-TSS (ENSMUST00000173320.7)	protein_coding-promoter-TSS (ENSMUST00000173320.7)	-5	ENSMUST00000173320.7	ENSMUSG00000045374	ENSMUST00000173320	Wdr81	protein_coding	none
chr2	130397700	130398378	+	319	promoter-TSS (ENSMUST00000028897.7)	protein_coding-promoter-TSS (ENSMUST00000028897.7)	-465	ENSMUST00000028897.7	ENSMUSG00000027408	ENSMUST00000028897	Cpxm1	protein_coding	none
chr7	28311945	28312262	+	319	promoter-TSS (ENSMUST00000081946.4)	protein_coding-promoter-TSS (ENSMUST00000081946.4)	-31	ENSMUST00000081946.4	ENSMUSG00000003438	ENSMUST00000081946	Timm50	protein_coding	none
chr13	30136330	30136867	+	316	exon (ENSMUST00000047311.15, exon 1 of 13)	protein_coding-exon (ENSMUST00000047311.15, exon 1 of 13)	109	ENSMUST00000047311.15	ENSMUSG00000038732	ENSMUST00000047311	Mboat1	protein_coding	none
chr10	93889574	93890044	+	315	promoter-TSS (ENSMUST00000047910.14)	protein_coding-promoter-TSS (ENSMUST00000047910.14)	5	ENSMUST00000047910.14	ENSMUSG00000036112	ENSMUST00000181217	Metap2	protein_coding	none
chr17	73107747	73108371	+	315	promoter-TSS (ENSMUST00000067545.7)	protein_coding-promoter-TSS (ENSMUST00000067545.7)	65	ENSMUST00000067545.7	ENSMUSG00000054469	ENSMUST00000067545	Lclat1	protein_coding	none
chr6	34988100	34988434	+	315	intron (ENSMUST00000201355.3, intron 1 of 11)	protein_coding-intron (ENSMUST00000201355.3, intron 1 of 11)	137	ENSMUST00000201355.3	ENSMUSG00000029847	ENSMUST00000044387	Slc23a4	protein_coding	none
chr2	174327768	174328204	+	315	intron (ENSMUST00000087871.10, intron 1 of 12)	protein_coding-intron (ENSMUST00000080493.11, intron 1 of 11)	218	ENSMUST00000087871.10	ENSMUSG00000027523	ENSMUST00000186907	Gnas	protein_coding	none
chr6	140623186	140623521	+	315	promoter-TSS (ENSMUST00000087614.10)	protein_coding-promoter-TSS (ENSMUST00000087614.10)	-146	ENSMUST00000087614.10	ENSMUSG00000030232	ENSMUST00000095350	Aebp2	protein_coding	none
chr11	90390493	90390767	+	315	exon (ENSMUST00000004051.7, exon 1 of 4)	protein_coding-exon (ENSMUST00000004051.7, exon 1 of 4)	265	ENSMUST00000004051.7	ENSMUSG00000003949	ENSMUST00000004051	Hlf	protein_coding	none
chr5	96209937	96210233	+	315	promoter-TSS (ENSMUST00000036437.12)	protein_coding-promoter-TSS (ENSMUST00000036437.12)	-30	ENSMUST00000036437.12	ENSMUSG00000029486	ENSMUST00000036437	Mrpl1	protein_coding	none
chr17	78882517	78882809	+	315	promoter-TSS (ENSMUST00000024884.4)	protein_coding-promoter-TSS (ENSMUST00000024884.4)	-90	ENSMUST00000024884.4	ENSMUSG00000024079	ENSMUST00000024884	Eif2ak2	protein_coding	none
chr10	128565780	128566353	+	315	promoter-TSS (ENSMUST00000026425.12)	protein_coding-promoter-TSS (ENSMUST00000026425.12)	-79	ENSMUST00000131728.3	ENSMUSG00000025364	ENSMUST00000026425	Pa2g4	protein_coding	none
chr10	3973500	3973993	+	314	intron (ENSMUST00000120585.7, intron 1 of 27)	protein_coding-intron (ENSMUST00000043735.7, intron 1 of 27)	602	ENSMUST00000043735.7	ENSMUSG00000040675	ENSMUST00000043735	Mthfd1l	protein_coding	none
chr3	94786324	94786815	+	313	promoter-TSS (ENSMUST00000107272.5)	protein_coding-promoter-TSS (ENSMUST00000107272.5)	-77	ENSMUST00000107273.7	ENSMUSG00000068876	ENSMUST00000107272	Cgn	protein_coding	none
chr14	32513269	32514044	+	312	intron (ENSMUST00000066807.6, intron 1 of 20)	protein_coding-intron (ENSMUST00000066807.6, intron 1 of 20)	135	ENSMUST00000066807.6	ENSMUSG00000054051	ENSMUST00000066807	Ercc6	protein_coding	none
chr14	99046229	99046620	+	312	promoter-TSS (ENSMUST00000022656.6)	protein_coding-promoter-TSS (ENSMUST00000022656.6)	-3	ENSMUST00000022656.6	ENSMUSG00000022070	ENSMUST00000022656	Bora	protein_coding	none
chr4	117915165	117915466	+	311	promoter-TSS (ENSMUST00000036156.5)	protein_coding-promoter-TSS (ENSMUST00000036156.5)	-316	ENSMUST00000036156.5	ENSMUSG00000033365	ENSMUST00000036156	Ipo13	protein_coding	none
chr11	75348102	75348617	+	311	promoter-TSS (ENSMUST00000000767.5)	protein_coding-promoter-TSS (ENSMUST00000000767.5)	-35	ENSMUST00000092907.11	ENSMUSG00000000751	ENSMUST00000000767	Rpa1	protein_coding	none
chr11	70410110	70410521	+	310	promoter-TSS (ENSMUST00000019065.9)	protein_coding-promoter-TSS (ENSMUST00000019065.9)	-284	ENSMUST00000135148.1	ENSMUSG00000018921	ENSMUST00000019065	Pelp1	protein_coding	none
chr4	28812737	28813128	+	310	promoter-TSS (ENSMUST00000029964.11)	protein_coding-promoter-TSS (ENSMUST00000029964.11)	-199	ENSMUST00000080934.10	ENSMUSG00000028289	ENSMUST00000108191	Epha7	protein_coding	none
chr3	89177194	89177560	+	309	promoter-TSS (ENSMUST00000029684.14)	protein_coding-promoter-TSS (ENSMUST00000029684.14)	-96	ENSMUST00000029684.14	ENSMUSG00000028049	ENSMUST00000120697	Scamp3	protein_coding	none
chr2	140395016	140395671	+	309	promoter-TSS (ENSMUST00000043836.7)	protein_coding-promoter-TSS (ENSMUST00000043836.7)	-13	ENSMUST00000110063.7	ENSMUSG00000068205	ENSMUST00000043836	Macrod2	protein_coding	none
chr16	59471812	59472148	+	309	promoter-TSS (ENSMUST00000160571.1)	protein_coding-promoter-TSS (ENSMUST00000160571.1)	-88	ENSMUST00000160571.1	ENSMUSG00000022724	ENSMUST00000023407	Riox2	protein_coding	none
chr13	54749809	54750042	+	307	promoter-TSS (ENSMUST00000099506.1)	protein_coding-promoter-TSS (ENSMUST00000099506.1)	-51	ENSMUST00000135343.1	ENSMUSG00000069227	ENSMUST00000135343	Gprin1	protein_coding	none
chr7	141100156	141100628	+	306	TTS (ENSMUST00000067836.8)	protein_coding-TTS (ENSMUST00000067836.8)	132	ENSMUST00000210167.1	ENSMUSG00000025494	ENSMUST00000210167	Sigirr	protein_coding	none
chr6	54992735	54993224	+	305	promoter-TSS (ENSMUST00000131475.1)	protein_coding-promoter-TSS (ENSMUST00000131475.1)	-29	ENSMUST00000131475.1	ENSMUSG00000002797	ENSMUST00000131475	Ggct	protein_coding	none
chr13	22042539	22043423	+	303	promoter-TSS (ENSMUST00000091741.5)	protein_coding-promoter-TSS (ENSMUST00000091741.5)	-37	ENSMUST00000091741.5	ENSMUSG00000069301	ENSMUST00000091741	Hist1h2ag	protein_coding	none
chr6	14901347	14901660	+	303	exon (ENSMUST00000115477.7, exon 1 of 19)	protein_coding-exon (ENSMUST00000115477.7, exon 1 of 19)	154	ENSMUST00000115477.7	ENSMUSG00000029563	ENSMUST00000115472	Foxp2	protein_coding	none
chr1	135430324	135430685	+	303	promoter-TSS (ENSMUST00000041023.13)	protein_coding-promoter-TSS (ENSMUST00000041023.13)	-5	ENSMUST00000041023.13	ENSMUSG00000041879	ENSMUST00000041023	Ipo9	protein_coding	none
chr6	57691602	57692034	+	303	exon (ENSMUST00000053386.5, exon 1 of 2)	protein_coding-exon (ENSMUST00000053386.5, exon 1 of 2)	260	ENSMUST00000053386.5	ENSMUSG00000043162	ENSMUST00000053386	Pyurf	protein_coding	none
chr8	110217720	110218357	+	303	promoter-TSS (ENSMUST00000056972.5)	protein_coding-promoter-TSS (ENSMUST00000056972.5)	49	ENSMUST00000056972.5	ENSMUSG00000046441	ENSMUST00000056972	Cmtr2	protein_coding	none
chr9	121718574	121719256	+	302	promoter-TSS (ENSMUST00000035112.12)	protein_coding-promoter-TSS (ENSMUST00000035112.12)	-261	ENSMUST00000035112.12	ENSMUSG00000032525	ENSMUST00000035112	Nktr	protein_coding	none
chr5	92137415	92137807	+	302	promoter-TSS (ENSMUST00000031355.9)	protein_coding-promoter-TSS (ENSMUST00000031355.9)	-327	ENSMUST00000031355.9	ENSMUSG00000029407	ENSMUST00000031355	Uso1	protein_coding	none
chr14	20479775	20480204	+	302	promoter-TSS (ENSMUST00000224975.1)	protein_coding-promoter-TSS (ENSMUST00000224975.1)	-78	ENSMUST00000224975.1	ENSMUSG00000021814	ENSMUST00000065504	Anxa7	protein_coding	none
chr7	142968635	142969531	+	302	promoter-TSS (ENSMUST00000121862.2)	protein_coding-promoter-TSS (ENSMUST00000121862.2)	181	ENSMUST00000009392.5	ENSMUSG00000009248	ENSMUST00000009392	Ascl2	protein_coding	none
chr11	58103672	58104057	+	301	promoter-TSS (ENSMUST00000108843.7)	protein_coding-promoter-TSS (ENSMUST00000108843.7)	-365	ENSMUST00000108843.7	ENSMUSG00000020515	ENSMUST00000108843	Cnot8	protein_coding	none
chr10	83722618	83722952	+	300	promoter-TSS (ENSMUST00000150459.2)	protein_coding-promoter-TSS (ENSMUST00000150459.2)	-80	ENSMUST00000150459.2	ENSMUSG00000087651	ENSMUST00000150459	1500009L16Rik	protein_coding	none
chr4	139351925	139352650	+	299	promoter-TSS (ENSMUST00000030513.12)	protein_coding-promoter-TSS (ENSMUST00000030513.12)	11	ENSMUST00000030513.12	ENSMUSG00000028741	ENSMUST00000102503	Mrto4	protein_coding	none
chr8	111992122	111992443	+	299	promoter-TSS (ENSMUST00000034427.11)	protein_coding-promoter-TSS (ENSMUST00000034427.11)	20	ENSMUST00000139820.7	ENSMUSG00000031949	ENSMUST00000034427	Adat1	protein_coding	none
chr1	55363633	55363929	+	298	promoter-TSS (ENSMUST00000087585.9)	protein_coding-promoter-TSS (ENSMUST00000087585.9)	-312	ENSMUST00000159398.1	ENSMUSG00000025977	ENSMUST00000087585	Boll	protein_coding	none
chr13	100833316	100833642	+	298	promoter-TSS (ENSMUST00000067246.5)	protein_coding-promoter-TSS (ENSMUST00000067246.5)	-52	ENSMUST00000067246.5	ENSMUSG00000021629	ENSMUST00000067246	Slc30a5	protein_coding	none
chr8	77517123	77517749	+	298	promoter-TSS (ENSMUST00000181420.1)	antisense_RNA-promoter-TSS (ENSMUST00000181420.1)	347	ENSMUST00000210519.1	ENSMUSG00000037148	ENSMUST00000210519	Arhgap10	protein_coding	none
chr11	70230242	70230725	+	298	promoter-TSS (ENSMUST00000000326.11)	protein_coding-promoter-TSS (ENSMUST00000000326.11)	-744	ENSMUST00000000326.11	ENSMUSG00000000317	ENSMUST00000000326	Bcl6b	protein_coding	none
chr17	49614873	49615341	+	298	promoter-TSS (ENSMUST00000162854.1)	protein_coding-promoter-TSS (ENSMUST00000162854.1)	-65	ENSMUST00000162854.1	ENSMUSG00000023999	ENSMUST00000162854	Kif6	protein_coding	none
chr4	125085352	125085819	+	298	promoter-TSS (ENSMUST00000143705.1)	antisense_RNA-promoter-TSS (ENSMUST00000143705.1)	434	ENSMUST00000055213.10	ENSMUSG00000028863	ENSMUST00000154689	Meaf6	protein_coding	none
chr8	124520519	124520905	+	298	promoter-TSS (ENSMUST00000034460.10)	protein_coding-promoter-TSS (ENSMUST00000034460.10)	-55	ENSMUST00000034460.10	ENSMUSG00000031979	ENSMUST00000034460	Cog2	protein_coding	none
chr1	176813884	176814283	+	298	promoter-TSS (ENSMUST00000027785.14)	protein_coding-promoter-TSS (ENSMUST00000027785.14)	-16	ENSMUST00000192961.5	ENSMUSG00000057335	ENSMUST00000195717	Cep170	protein_coding	none
chr1	119837461	119837893	+	297	promoter-TSS (ENSMUST00000064091.11)	protein_coding-promoter-TSS (ENSMUST00000064091.11)	-64	ENSMUST00000064091.11	ENSMUSG00000026384	ENSMUST00000163621	Ptpn4	protein_coding	none
chr8	94918107	94918432	+	297	promoter-TSS (ENSMUST00000077955.5)	protein_coding-promoter-TSS (ENSMUST00000077955.5)	-171	ENSMUST00000077955.5	ENSMUSG00000063605	ENSMUST00000077955	Ccdc102a	protein_coding	none
chr19	10634861	10635304	+	296	intron (ENSMUST00000055115.7, intron 1 of 19)	protein_coding-intron (ENSMUST00000055115.7, intron 1 of 19)	849	ENSMUST00000055115.7	ENSMUSG00000043789	ENSMUST00000055115	Vwce	protein_coding	none
chr5	140735377	140735677	+	296	promoter-TSS (ENSMUST00000120630.2)	protein_coding-promoter-TSS (ENSMUST00000120630.2)	1	ENSMUST00000120630.2	ENSMUSG00000050022	ENSMUST00000060918	Amz1	protein_coding	none
chr9	122746970	122747426	+	296	promoter-TSS (ENSMUST00000178679.2)	protein_coding-promoter-TSS (ENSMUST00000178679.2)	-148	ENSMUST00000178679.2	ENSMUSG00000094985	ENSMUST00000178679	Topaz1	protein_coding	none
chr7	45693784	45694511	+	295	exon (ENSMUST00000040636.8, exon 1 of 4)	protein_coding-exon (ENSMUST00000040636.8, exon 1 of 4)	255	ENSMUST00000040636.8	ENSMUSG00000040364	ENSMUST00000040636	Sec1	protein_coding	none
chr6	48395340	48395753	+	295	promoter-TSS (ENSMUST00000031815.11)	protein_coding-promoter-TSS (ENSMUST00000031815.11)	-40	ENSMUST00000114571.7	ENSMUSG00000042810	ENSMUST00000114571	Krba1	protein_coding	none
chr2	155276069	155276469	+	295	promoter-TSS (ENSMUST00000029128.3)	protein_coding-promoter-TSS (ENSMUST00000029128.3)	-28	ENSMUST00000029128.3	ENSMUSG00000027602	ENSMUST00000029128	Map1lc3a	protein_coding	none
chr2	60383099	60383600	+	294	promoter-TSS (ENSMUST00000028362.8)	protein_coding-promoter-TSS (ENSMUST00000028362.8)	-46	ENSMUST00000112533.7	ENSMUSG00000026980	ENSMUST00000028362	Ly75	protein_coding	none
chr9	119156159	119156462	+	294	intron (ENSMUST00000010795.4, intron 2 of 11)	protein_coding-intron (ENSMUST00000010795.4, intron 2 of 11)	783	ENSMUST00000010795.4	ENSMUSG00000010651	ENSMUST00000010795	Acaa1b	protein_coding	none
chr8	70152552	70152872	+	293	promoter-TSS (ENSMUST00000110140.1)	protein_coding-promoter-TSS (ENSMUST00000110140.1)	-66	ENSMUST00000110146.8	ENSMUSG00000079033	ENSMUST00000110146	Mef2b	protein_coding	none
chr5	25705571	25705968	+	293	promoter-TSS (ENSMUST00000030773.11)	protein_coding-promoter-TSS (ENSMUST00000030773.11)	4	ENSMUST00000134972.2	ENSMUSG00000028933	ENSMUST00000030773	Xrcc2	protein_coding	none
chr3	62339170	62339510	+	291	exon (ENSMUST00000079300.12, exon 1 of 14)	protein_coding-exon (ENSMUST00000079300.12, exon 1 of 14)	996	ENSMUST00000079300.12	ENSMUSG00000036885	ENSMUST00000079300	Arhgef26	protein_coding	none
chr3	119782506	119782798	+	291	intron (ENSMUST00000200097.4, intron 1 of 13)	protein_coding-intron (ENSMUST00000029780.11, intron 1 of 13)	634	ENSMUST00000197464.4	ENSMUSG00000028134	ENSMUST00000029780	Ptbp2	protein_coding	none
chr13	47106047	47106285	+	291	promoter-TSS (ENSMUST00000021807.12)	protein_coding-promoter-TSS (ENSMUST00000021807.12)	24	ENSMUST00000021807.12	ENSMUSG00000021377	ENSMUST00000021807	Dek	protein_coding	none
chr4	107435200	107435817	+	291	TTS (ENSMUST00000174982.1)	miRNA-TTS (ENSMUST00000174982.1)	789	ENSMUST00000046005.8	ENSMUSG00000034762	ENSMUST00000106738	Glis1	protein_coding	none
chr4	15881034	15881515	+	291	promoter-TSS (ENSMUST00000029876.1)	protein_coding-promoter-TSS (ENSMUST00000029876.1)	10	ENSMUST00000029876.1	ENSMUSG00000028222	ENSMUST00000029876	Calb1	protein_coding	none
chr17	57031343	57031858	+	291	promoter-TSS (ENSMUST00000007814.8)	protein_coding-promoter-TSS (ENSMUST00000007814.8)	-93	ENSMUST00000007814.8	ENSMUSG00000007670	ENSMUST00000007814	Khsrp	protein_coding	none
chr12	103425584	103425967	+	291	promoter-TSS (ENSMUST00000044923.14)	protein_coding-promoter-TSS (ENSMUST00000044923.14)	5	ENSMUST00000110001.3	ENSMUSG00000041645	ENSMUST00000044923	Ddx24	protein_coding	none
chr11	6444598	6444921	+	291	promoter-TSS (ENSMUST00000093346.5)	protein_coding-promoter-TSS (ENSMUST00000093346.5)	-316	ENSMUST00000109737.8	ENSMUSG00000041126	ENSMUST00000109737	H2afv	protein_coding	none
chr4	25799477	25800090	+	291	exon (ENSMUST00000084770.4, exon 1 of 3)	protein_coding-exon (ENSMUST00000084770.4, exon 1 of 3)	363	ENSMUST00000084770.4	ENSMUSG00000055373	ENSMUST00000084770	Fut9	protein_coding	none
chr5	30072866	30073299	+	291	intron (ENSMUST00000026846.10, intron 1 of 6)	protein_coding-intron (ENSMUST00000026846.10, intron 1 of 6)	535	ENSMUST00000026846.10	ENSMUSG00000025747	ENSMUST00000026846	Tyms	protein_coding	none
chr13	38960287	38960729	+	291	promoter-TSS (ENSMUST00000167513.2)	protein_coding-promoter-TSS (ENSMUST00000167513.2)	21	ENSMUST00000167513.2	ENSMUSG00000021432	ENSMUST00000167513	Slc35b3	protein_coding	none
chr13	92530572	92531033	+	291	promoter-TSS (ENSMUST00000022217.8)	protein_coding-promoter-TSS (ENSMUST00000022217.8)	66	ENSMUST00000022217.8	ENSMUSG00000021706	ENSMUST00000022217	Zfyve16	protein_coding	none
chr18	4634675	4635350	+	291	promoter-TSS (ENSMUST00000037029.5)	protein_coding-promoter-TSS (ENSMUST00000037029.5)	83	ENSMUST00000037029.5	ENSMUSG00000033960	ENSMUST00000037029	Jcad	protein_coding	none
chr10	121364728	121365041	+	291	promoter-TSS (ENSMUST00000040344.6)	protein_coding-promoter-TSS (ENSMUST00000040344.6)	-206	ENSMUST00000040344.6	ENSMUSG00000034707	ENSMUST00000040344	Gns	protein_coding	none
chr12	78862038	78862457	+	291	promoter-TSS (ENSMUST00000021536.8)	protein_coding-promoter-TSS (ENSMUST00000021536.8)	428	ENSMUST00000071230.7	ENSMUSG00000021116	ENSMUST00000071230	Eif2s1	protein_coding	none
chr1	119912998	119913350	+	291	promoter-TSS (ENSMUST00000037906.5)	protein_coding-promoter-TSS (ENSMUST00000037906.5)	34	ENSMUST00000037906.5	ENSMUSG00000036975	ENSMUST00000037906	Tmem177	protein_coding	none
chr15	97705737	97706052	+	291	promoter-TSS (ENSMUST00000023104.5)	protein_coding-promoter-TSS (ENSMUST00000023104.5)	-72	ENSMUST00000023104.5	ENSMUSG00000022466	ENSMUST00000023104	Rpap3	protein_coding	none
chrX	150588050	150588400	+	291	promoter-TSS (ENSMUST00000026303.15)	protein_coding-promoter-TSS (ENSMUST00000026303.15)	-76	ENSMUST00000026303.15	ENSMUSG00000025269	ENSMUST00000026303	Apex2	protein_coding	none
chr5	134582626	134582973	+	290	exon (ENSMUST00000023867.7, exon 1 of 11)	protein_coding-exon (ENSMUST00000023867.7, exon 1 of 11)	109	ENSMUST00000023867.7	ENSMUSG00000023104	ENSMUST00000023867	Rfc2	protein_coding	none
chr2	30171946	30172259	+	290	intron (ENSMUST00000015481.5, intron 1 of 2)	protein_coding-intron (ENSMUST00000015481.5, intron 1 of 2)	609	ENSMUST00000015481.5	ENSMUSG00000015337	ENSMUST00000015481	Endog	protein_coding	none
chr7	112225531	112225888	+	289	promoter-TSS (ENSMUST00000050149.11)	protein_coding-promoter-TSS (ENSMUST00000050149.11)	-147	ENSMUST00000050149.11	ENSMUSG00000038244	ENSMUST00000050149	Mical2	protein_coding	none
chr12	8973840	8974182	+	289	promoter-TSS (ENSMUST00000111113.2)	protein_coding-promoter-TSS (ENSMUST00000111113.2)	-36	ENSMUST00000111113.2	ENSMUSG00000066643	ENSMUST00000111113	Wdr35	protein_coding	none
chr15	82244262	82244838	+	289	intron (ENSMUST00000089157.9, intron 1 of 5)	protein_coding-intron (ENSMUST00000089155.4, intron 1 of 4)	197	ENSMUST00000089155.4	ENSMUSG00000068101	ENSMUST00000089155	Cenpm	protein_coding	none
chr15	75981303	75982287	+	289	exon (ENSMUST00000182172.1, exon 1 of 1)	protein_coding-exon (ENSMUST00000182172.1, exon 1 of 1)	647	ENSMUST00000183130.1	ENSMUSG00000098176	ENSMUST00000182172	Ccdc166	protein_coding	none
chr9	36726405	36726743	+	289	promoter-TSS (ENSMUST00000034625.11)	protein_coding-promoter-TSS (ENSMUST00000034625.11)	84	ENSMUST00000034625.11	ENSMUSG00000032113	ENSMUST00000034625	Chek1	protein_coding	none
chr6	30509292	30509872	+	289	promoter-TSS (ENSMUST00000031797.10)	protein_coding-promoter-TSS (ENSMUST00000031797.10)	133	ENSMUST00000064330.12	ENSMUSG00000029782	ENSMUST00000222934	Tmem209	protein_coding	none
chr1	72700803	72701181	+	287	promoter-TSS (ENSMUST00000053499.5)	protein_coding-promoter-TSS (ENSMUST00000053499.5)	-413	ENSMUST00000212573.1	ENSMUSG00000039342	ENSMUST00000053499	Ankar	protein_coding	none
chr19	56826113	56826521	+	287	promoter-TSS (ENSMUST00000078723.10)	protein_coding-promoter-TSS (ENSMUST00000078723.10)	31	ENSMUST00000121249.7	ENSMUSG00000025081	ENSMUST00000111606	Tdrd1	protein_coding	none
chr4	46602042	46602374	+	287	promoter-TSS (ENSMUST00000107756.3)	protein_coding-promoter-TSS (ENSMUST00000107756.3)	-6	ENSMUST00000107756.3	ENSMUSG00000028337	ENSMUST00000107757	Coro2a	protein_coding	none
chr5	114130644	114131234	+	287	promoter-TSS (ENSMUST00000102584.10)	protein_coding-promoter-TSS (ENSMUST00000102584.10)	13	ENSMUST00000102584.10	ENSMUSG00000029591	ENSMUST00000031587	Ung	protein_coding	none
chr5	5559211	5559718	+	287	promoter-TSS (ENSMUST00000088842.10)	protein_coding-promoter-TSS (ENSMUST00000088842.10)	52	ENSMUST00000198799.1	ENSMUSG00000040464	ENSMUST00000198799	Gtpbp10	protein_coding	none
chr13	73603799	73604112	+	287	promoter-TSS (ENSMUST00000022102.8)	protein_coding-promoter-TSS (ENSMUST00000022102.8)	-51	ENSMUST00000022102.8	ENSMUSG00000021610	ENSMUST00000022102	Clptm1l	protein_coding	none
chr17	29263951	29264344	+	287	promoter-TSS (ENSMUST00000024802.8)	protein_coding-promoter-TSS (ENSMUST00000024802.8)	11	ENSMUST00000024802.8	ENSMUSG00000024007	ENSMUST00000024802	Ppil1	protein_coding	none
chr15	78913695	78913973	+	286	promoter-TSS (ENSMUST00000089378.4)	protein_coding-promoter-TSS (ENSMUST00000089378.4)	-85	ENSMUST00000089378.4	ENSMUSG00000022436	ENSMUST00000089378	Sh3bp1	protein_coding	none
chr9	59578391	59578665	+	284	exon (ENSMUST00000034840.9, exon 1 of 12)	protein_coding-exon (ENSMUST00000034840.9, exon 1 of 12)	191	ENSMUST00000034840.9	ENSMUSG00000032297	ENSMUST00000118549	Celf6	protein_coding	none
chr8	68880823	68881223	+	284	intron (ENSMUST00000015712.14, intron 1 of 9)	protein_coding-intron (ENSMUST00000015712.14, intron 1 of 9)	532	ENSMUST00000015712.14	ENSMUSG00000015568	ENSMUST00000015712	Lpl	protein_coding	none
chr17	27555689	27556102	+	283	promoter-TSS (ENSMUST00000114888.9)	protein_coding-promoter-TSS (ENSMUST00000114888.9)	-725	ENSMUST00000117600.7	ENSMUSG00000046711	ENSMUST00000117254	Hmga1	protein_coding	none
chr7	25619175	25619867	+	283	promoter-TSS (ENSMUST00000085953.4)	protein_coding-promoter-TSS (ENSMUST00000085953.4)	28	ENSMUST00000085953.4	ENSMUSG00000057229	ENSMUST00000077338	Atp5sl	protein_coding	none
chr16	17928133	17928643	+	283	promoter-TSS (ENSMUST00000003622.14)	protein_coding-promoter-TSS (ENSMUST00000003622.14)	-169	ENSMUST00000003622.14	ENSMUSG00000003528	ENSMUST00000003622	Slc25a1	protein_coding	none
chr14	70545140	70545681	+	283	exon (ENSMUST00000047218.3, exon 1 of 8)	protein_coding-exon (ENSMUST00000047218.3, exon 1 of 8)	159	ENSMUST00000047218.3	ENSMUSG00000033589	ENSMUST00000047218	Reep4	protein_coding	none
chr2	4559613	4560089	+	283	promoter-TSS (ENSMUST00000176828.7)	protein_coding-promoter-TSS (ENSMUST00000176828.7)	95	ENSMUST00000176828.7	ENSMUSG00000026657	ENSMUST00000091497	Frmd4a	protein_coding	none
chr13	76018530	76018912	+	281	promoter-TSS (ENSMUST00000050997.1)	protein_coding-promoter-TSS (ENSMUST00000050997.1)	-2	ENSMUST00000167271.8	ENSMUSG00000043190	ENSMUST00000050997	Rfesd	protein_coding	none
chr12	105453745	105454061	+	281	promoter-TSS (ENSMUST00000178224.1)	protein_coding-promoter-TSS (ENSMUST00000178224.1)	47	ENSMUST00000178224.1	ENSMUSG00000094910	ENSMUST00000178224	D430019H16Rik	protein_coding	none
chr6	8258958	8259343	+	280	promoter-TSS (ENSMUST00000012627.4)	protein_coding-promoter-TSS (ENSMUST00000012627.4)	23	ENSMUST00000012627.4	ENSMUSG00000012483	ENSMUST00000012627	Rpa3	protein_coding	none
chr10	128015027	128015430	+	280	promoter-TSS (ENSMUST00000026461.7)	protein_coding-promoter-TSS (ENSMUST00000026461.7)	56	ENSMUST00000026461.7	ENSMUSG00000025395	ENSMUST00000178041	Prim1	protein_coding	none
chr5	24842863	24843145	+	280	promoter-TSS (ENSMUST00000030787.8)	protein_coding-promoter-TSS (ENSMUST00000030787.8)	-380	ENSMUST00000030787.8	ENSMUSG00000028945	ENSMUST00000030787	Rheb	protein_coding	none
chr18	42510979	42511418	+	280	promoter-TSS (ENSMUST00000025375.13)	protein_coding-promoter-TSS (ENSMUST00000025375.13)	-312	ENSMUST00000025375.13	ENSMUSG00000024498	ENSMUST00000025375	Tcerg1	protein_coding	none
chr2	77816910	77817294	+	280	promoter-TSS (ENSMUST00000111831.7)	protein_coding-promoter-TSS (ENSMUST00000111831.7)	157	ENSMUST00000111829.1	ENSMUSG00000027016	ENSMUST00000111830	Zfp385b	protein_coding	none
chrX	94366694	94367132	+	280	promoter-TSS (ENSMUST00000044989.11)	protein_coding-promoter-TSS (ENSMUST00000044989.11)	-136	ENSMUST00000044989.11	ENSMUSG00000043549	ENSMUST00000044989	Fam90a1b	protein_coding	none
chr9	103305014	103305253	+	280	promoter-TSS (ENSMUST00000035164.9)	protein_coding-promoter-TSS (ENSMUST00000035164.9)	-82	ENSMUST00000035164.9	ENSMUSG00000032555	ENSMUST00000035164	Topbp1	protein_coding	none
chr13	95325202	95325548	+	280	intron (ENSMUST00000045909.7, intron 1 of 1)	protein_coding-intron (ENSMUST00000045909.7, intron 1 of 1)	138	ENSMUST00000045909.7	ENSMUSG00000041995	ENSMUST00000045909	Zbed3	protein_coding	none
chr3	103968044	103968474	+	280	promoter-TSS (ENSMUST00000055425.14)	protein_coding-promoter-TSS (ENSMUST00000055425.14)	1	ENSMUST00000063717.13	ENSMUSG00000058388	ENSMUST00000117150	Phtf1	protein_coding	none
chrX	74368521	74368921	+	280	promoter-TSS (ENSMUST00000155676.7)	protein_coding-promoter-TSS (ENSMUST00000155676.7)	-48	ENSMUST00000155676.7	ENSMUSG00000015290	ENSMUST00000178691	Ubl4a	protein_coding	none
chr19	5510339	5510776	+	280	promoter-TSS (ENSMUST00000070172.4)	protein_coding-promoter-TSS (ENSMUST00000070172.4)	-68	ENSMUST00000070172.4	ENSMUSG00000056185	ENSMUST00000070172	Snx32	protein_coding	none
chr2	157204326	157205006	+	280	promoter-TSS (ENSMUST00000029170.7)	protein_coding-promoter-TSS (ENSMUST00000029170.7)	-154	ENSMUST00000029170.7	ENSMUSG00000027641	ENSMUST00000029170	Rbl1	protein_coding	none
chr2	121506642	121506964	+	280	promoter-TSS (ENSMUST00000028676.11)	protein_coding-promoter-TSS (ENSMUST00000028676.11)	20	ENSMUST00000110602.8	ENSMUSG00000027242	ENSMUST00000028676	Wdr76	protein_coding	none
chr15	38661539	38661971	+	280	promoter-TSS (ENSMUST00000022904.6)	protein_coding-promoter-TSS (ENSMUST00000022904.6)	-149	ENSMUST00000022904.6	ENSMUSG00000022295	ENSMUST00000022904	Atp6v1c1	protein_coding	none
chrX	77796127	77796463	+	280	promoter-TSS (ENSMUST00000036333.13)	protein_coding-promoter-TSS (ENSMUST00000036333.13)	-17	ENSMUST00000036333.13	ENSMUSG00000035725	ENSMUST00000114044	Prkx	protein_coding	none
chr18	61211206	61211918	+	279	promoter-TSS (ENSMUST00000146409.7)	protein_coding-promoter-TSS (ENSMUST00000146409.7)	50	ENSMUST00000146409.7	ENSMUSG00000034320	ENSMUST00000037603	Slc26a2	protein_coding	none
chr11	120484514	120484855	+	279	promoter-TSS (ENSMUST00000043627.7)	protein_coding-promoter-TSS (ENSMUST00000043627.7)	71	ENSMUST00000043627.7	ENSMUSG00000039640	ENSMUST00000043627	Mrpl12	protein_coding	none
chr10	78069123	78069422	+	279	promoter-TSS (ENSMUST00000105393.2)	protein_coding-promoter-TSS (ENSMUST00000105393.2)	-30	ENSMUST00000105393.2	ENSMUSG00000000732	ENSMUST00000105393	Icosl	protein_coding	none
chr18	5334442	5335029	+	279	promoter-TSS (ENSMUST00000063989.5)	protein_coding-promoter-TSS (ENSMUST00000063989.5)	-296	ENSMUST00000063989.5	ENSMUSG00000050945	ENSMUST00000063989	Zfp438	protein_coding	none
chr5	34636965	34637464	+	279	promoter-TSS (ENSMUST00000001109.10)	protein_coding-promoter-TSS (ENSMUST00000001109.10)	-2	ENSMUST00000114331.9	ENSMUSG00000001082	ENSMUST00000001109	Mfsd10	protein_coding	none
chr9	82829586	82830165	+	279	promoter-TSS (ENSMUST00000034783.5)	protein_coding-promoter-TSS (ENSMUST00000034783.5)	69	ENSMUST00000034783.5	ENSMUSG00000032251	ENSMUST00000034783	Irak1bp1	protein_coding	none
chr19	5609883	5610259	+	279	promoter-TSS (ENSMUST00000113641.2)	protein_coding-promoter-TSS (ENSMUST00000113641.2)	23	ENSMUST00000113641.2	ENSMUSG00000024926	ENSMUST00000113641	Kat5	protein_coding	none
chr15	80083317	80083650	+	279	promoter-TSS (ENSMUST00000081650.13)	protein_coding-promoter-TSS (ENSMUST00000081650.13)	-130	ENSMUST00000081650.13	ENSMUSG00000060036	ENSMUST00000081650	Rpl3	protein_coding	none
chr8	94172220	94172762	+	277	promoter-TSS (ENSMUST00000034214.7)	protein_coding-promoter-TSS (ENSMUST00000034214.7)	-173	ENSMUST00000034214.7	ENSMUSG00000031762	ENSMUST00000212806	Mt2	protein_coding	none
chr6	108782940	108783453	+	277	promoter-TSS (ENSMUST00000032196.8)	protein_coding-promoter-TSS (ENSMUST00000032196.8)	97	ENSMUST00000032196.8	ENSMUSG00000030105	ENSMUST00000204483	Arl8b	protein_coding	none
chr2	152962584	152962871	+	277	intron (ENSMUST00000103155.9, intron 1 of 13)	protein_coding-intron (ENSMUST00000099197.8, intron 1 of 14)	221	ENSMUST00000103155.9	ENSMUSG00000074673	ENSMUST00000099197	Ttll9	protein_coding	none
chr8	94695949	94696259	+	277	exon (ENSMUST00000034227.5, exon 1 of 4)	protein_coding-exon (ENSMUST00000034227.5, exon 1 of 4)	174	ENSMUST00000034227.5	ENSMUSG00000031775	ENSMUST00000034227	Pllp	protein_coding	none
chr7	126948381	126948760	+	277	exon (ENSMUST00000052937.11, exon 2 of 4)	protein_coding-exon (ENSMUST00000052937.11, exon 2 of 4)	589	ENSMUST00000106340.7	ENSMUSG00000046378	ENSMUST00000106340	Asphd1	protein_coding	none
chr7	35753979	35754300	+	276	intron (ENSMUST00000051377.14, intron 1 of 18)	protein_coding-intron (ENSMUST00000051377.14, intron 1 of 18)	315	ENSMUST00000051377.14	ENSMUSG00000043671	ENSMUST00000051377	Dpy19l3	protein_coding	none
chr14	6037900	6038545	+	276	promoter-TSS (ENSMUST00000164139.1)	protein_coding-promoter-TSS (ENSMUST00000164139.1)	-13	ENSMUST00000164139.1	ENSMUSG00000091568	ENSMUST00000168733	Gm8206	protein_coding	none
chr17	23740233	23740588	+	274	promoter-TSS (ENSMUST00000024702.3)	protein_coding-promoter-TSS (ENSMUST00000024702.3)	-80	ENSMUST00000024702.3	ENSMUSG00000023909	ENSMUST00000024702	Paqr4	protein_coding	none
chr19	47050724	47051027	+	273	promoter-TSS (ENSMUST00000026032.5)	protein_coding-promoter-TSS (ENSMUST00000026032.5)	-30	ENSMUST00000026032.5	ENSMUSG00000025050	ENSMUST00000026032	Pcgf6	protein_coding	none
chr11	53520044	53520425	+	273	intron (ENSMUST00000147912.1, intron 1 of 9)	protein_coding-intron (ENSMUST00000108987.7, intron 1 of 9)	307	ENSMUST00000147912.1	ENSMUSG00000018398	ENSMUST00000117061	Sept8	protein_coding	none
chr13	47014462	47014786	+	273	exon (ENSMUST00000052747.3, exon 1 of 1)	protein_coding-exon (ENSMUST00000052747.3, exon 1 of 1)	226	ENSMUST00000052747.3	ENSMUSG00000044231	ENSMUST00000052747	Nhlrc1	protein_coding	none
chr2	177073843	177074192	+	273	promoter-TSS (ENSMUST00000108970.8)	protein_coding-promoter-TSS (ENSMUST00000108970.8)	-303	ENSMUST00000108970.8	ENSMUSG00000078872	ENSMUST00000108968	Gm14401	protein_coding	none
chr19	32486105	32486833	+	272	exon (ENSMUST00000025827.8, exon 1 of 5)	protein_coding-exon (ENSMUST00000025827.8, exon 1 of 5)	700	ENSMUST00000025827.8	ENSMUSG00000024896	ENSMUST00000025827	Minpp1	protein_coding	none
chr15	59647404	59647773	+	272	promoter-TSS (ENSMUST00000067543.6)	protein_coding-promoter-TSS (ENSMUST00000067543.6)	-762	ENSMUST00000067543.6	ENSMUSG00000032501	ENSMUST00000067543	Trib1	protein_coding	none
chr3	138741927	138742213	+	272	promoter-TSS (ENSMUST00000029800.8)	protein_coding-promoter-TSS (ENSMUST00000029800.8)	-125	ENSMUST00000029800.8	ENSMUSG00000028152	ENSMUST00000029800	Tspan5	protein_coding	none
chr1	74392187	74392571	+	272	intron (ENSMUST00000027367.13, intron 1 of 6)	protein_coding-intron (ENSMUST00000027367.13, intron 1 of 6)	870	ENSMUST00000027367.13	ENSMUSG00000026176	ENSMUST00000027367	Ctdsp1	protein_coding	none
chr19	4037876	4038256	+	270	promoter-TSS (ENSMUST00000169613.2)	protein_coding-promoter-TSS (ENSMUST00000169613.2)	-145	ENSMUST00000169613.2	ENSMUSG00000060803	ENSMUST00000169613	Gstp1	protein_coding	none
chr11	70970314	70970639	+	269	promoter-TSS (ENSMUST00000035283.10)	protein_coding-promoter-TSS (ENSMUST00000035283.10)	-31	ENSMUST00000178822.7	ENSMUSG00000018449	ENSMUST00000178822	Rpain	protein_coding	none
chr6	146642262	146642820	+	269	promoter-TSS (ENSMUST00000032429.8)	protein_coding-promoter-TSS (ENSMUST00000032429.8)	-6	ENSMUST00000032429.8	ENSMUSG00000030291	ENSMUST00000111650	Med21	protein_coding	none
chr8	12671945	12672354	+	269	promoter-TSS (ENSMUST00000000776.14)	protein_coding-promoter-TSS (ENSMUST00000000776.14)	99	ENSMUST00000000776.14	ENSMUSG00000000759	ENSMUST00000000776	Tubgcp3	protein_coding	none
chr19	32485576	32485945	+	268	promoter-TSS (ENSMUST00000025827.8)	protein_coding-promoter-TSS (ENSMUST00000025827.8)	-9	ENSMUST00000025827.8	ENSMUSG00000024896	ENSMUST00000025827	Minpp1	protein_coding	none
chr19	42202127	42202502	+	268	promoter-TSS (ENSMUST00000018966.7)	protein_coding-promoter-TSS (ENSMUST00000018966.7)	-62	ENSMUST00000018966.7	ENSMUSG00000018822	ENSMUST00000018966	Sfrp5	protein_coding	none
chr13	21811734	21812084	+	268	TTS (ENSMUST00000091745.5)	protein_coding-TTS (ENSMUST00000091745.5)	163	ENSMUST00000104941.3	ENSMUSG00000069306	ENSMUST00000104941	Hist1h4m	protein_coding	none
chr16	44724343	44724713	+	268	intron (ENSMUST00000048788.13, intron 1 of 8)	protein_coding-intron (ENSMUST00000048788.13, intron 1 of 8)	227	ENSMUST00000048788.13	ENSMUSG00000036208	ENSMUST00000048788	Nepro	protein_coding	none
chr9	52168067	52168376	+	268	promoter-TSS (ENSMUST00000165519.1)	protein_coding-promoter-TSS (ENSMUST00000165519.1)	-110	ENSMUST00000165519.1	ENSMUSG00000035164	ENSMUST00000213645	Zc3h12c	protein_coding	none
chr9	8543995	8544650	+	268	promoter-TSS (ENSMUST00000214596.1)	protein_coding-promoter-TSS (ENSMUST00000214596.1)	79	ENSMUST00000214596.1	ENSMUSG00000031997	ENSMUST00000214596	Trpc6	protein_coding	none
chr13	54503961	54504512	+	268	intron (ENSMUST00000118072.7, intron 1 of 8)	protein_coding-intron (ENSMUST00000118072.7, intron 1 of 8)	457	ENSMUST00000118072.7	ENSMUSG00000043183	ENSMUST00000118072	Simc1	protein_coding	none
chr11	95823978	95824412	+	268	promoter-TSS (ENSMUST00000054173.3)	protein_coding-promoter-TSS (ENSMUST00000054173.3)	-305	ENSMUST00000054173.3	ENSMUSG00000050860	ENSMUST00000054173	Phospho1	protein_coding	none
chr8	56551063	56551408	+	268	promoter-TSS (ENSMUST00000040330.14)	protein_coding-promoter-TSS (ENSMUST00000040330.14)	145	ENSMUST00000110322.8	ENSMUSG00000038206	ENSMUST00000040218	Fbxo8	protein_coding	none
chr14	4182624	4183001	+	268	intron (ENSMUST00000164512.7, intron 1 of 6)	protein_coding-intron (ENSMUST00000164512.7, intron 1 of 6)	236	ENSMUST00000164512.7	ENSMUSG00000079391	ENSMUST00000164512	Gm2974	protein_coding	none
chr15	94543075	94543662	+	268	promoter-TSS (ENSMUST00000074936.9)	protein_coding-promoter-TSS (ENSMUST00000074936.9)	179	ENSMUST00000049151.3	ENSMUSG00000033356	ENSMUST00000049151	Pus7l	protein_coding	none
chr3	99141081	99141470	+	268	intron (ENSMUST00000198044.1, intron 1 of 3)	protein_coding-intron (ENSMUST00000004343.6, intron 1 of 5)	179	ENSMUST00000198044.1	ENSMUSG00000004233	ENSMUST00000004343	Wars2	protein_coding	none
chr2	151038971	151039593	+	268	exon (ENSMUST00000066640.4, exon 1 of 2)	protein_coding-exon (ENSMUST00000066640.4, exon 1 of 2)	116	ENSMUST00000066640.4	ENSMUSG00000053916	ENSMUST00000066640	Nanp	protein_coding	none
chr2	156196401	156196846	+	268	promoter-TSS (ENSMUST00000037401.9)	protein_coding-promoter-TSS (ENSMUST00000037401.9)	-19	ENSMUST00000037401.9	ENSMUSG00000038116	ENSMUST00000037401	Phf20	protein_coding	none
chrX	6172451	6172900	+	268	exon (ENSMUST00000103006.3, exon 1 of 2)	protein_coding-exon (ENSMUST00000103006.3, exon 1 of 2)	340	ENSMUST00000103006.3	ENSMUSG00000073293	ENSMUST00000103006	Nudt10	protein_coding	none
chr8	11008886	11009301	+	266	promoter-TSS (ENSMUST00000040514.7)	protein_coding-promoter-TSS (ENSMUST00000040514.7)	-635	ENSMUST00000040514.7	ENSMUSG00000038894	ENSMUST00000040514	Irs2	protein_coding	none
chr1	54557453	54557737	+	266	promoter-TSS (ENSMUST00000097739.4)	protein_coding-promoter-TSS (ENSMUST00000097739.4)	87	ENSMUST00000097739.4	ENSMUSG00000073678	ENSMUST00000097739	Pgap1	protein_coding	none
chr11	101278943	101279279	+	266	promoter-TSS (ENSMUST00000017332.3)	protein_coding-promoter-TSS (ENSMUST00000017332.3)	3	ENSMUST00000017332.3	ENSMUSG00000017188	ENSMUST00000168089	Coa3	protein_coding	none
chr16	87454755	87455173	+	266	promoter-TSS (ENSMUST00000119504.7)	protein_coding-promoter-TSS (ENSMUST00000119504.7)	-15	ENSMUST00000119504.7	ENSMUSG00000025616	ENSMUST00000119504	Usp16	protein_coding	none
chr1	92933768	92934973	+	266	promoter-TSS (ENSMUST00000027488.10)	protein_coding-promoter-TSS (ENSMUST00000027488.10)	-6	ENSMUST00000027488.10	ENSMUSG00000026270	ENSMUST00000027488	Capn10	protein_coding	none
chr14	103346600	103347210	+	266	promoter-TSS (ENSMUST00000159855.7)	protein_coding-promoter-TSS (ENSMUST00000159855.7)	-105	ENSMUST00000159855.7	ENSMUSG00000033004	ENSMUST00000159855	Mycbp2	protein_coding	none
chr15	89409870	89410498	+	266	promoter-TSS (ENSMUST00000109314.8)	protein_coding-promoter-TSS (ENSMUST00000109314.8)	79	ENSMUST00000109314.8	ENSMUSG00000078938	ENSMUST00000167959	Syce3	protein_coding	none
chr19	25505410	25506076	+	266	promoter-TSS (ENSMUST00000087525.4)	protein_coding-promoter-TSS (ENSMUST00000087525.4)	37	ENSMUST00000087525.4	ENSMUSG00000024837	ENSMUST00000025755	Dmrt1	protein_coding	none
chr9	55511938	55512435	+	266	promoter-TSS (ENSMUST00000034866.8)	protein_coding-promoter-TSS (ENSMUST00000034866.8)	57	ENSMUST00000034866.8	ENSMUSG00000032314	ENSMUST00000034866	Etfa	protein_coding	none
chr2	173019779	173020260	+	266	promoter-TSS (ENSMUST00000173393.7)	protein_coding-promoter-TSS (ENSMUST00000173393.7)	-479	ENSMUST00000173393.7	ENSMUSG00000027510	ENSMUST00000029014	Rbm38	protein_coding	none
chr5	99906081	99906808	+	266	intron (ENSMUST00000198837.2, intron 1 of 5)	protein_coding-intron (ENSMUST00000198837.2, intron 1 of 5)	128	ENSMUST00000198837.2	ENSMUSG00000105078	ENSMUST00000198837	Gm35911	protein_coding	none
chr13	29985899	29986241	+	266	promoter-TSS (ENSMUST00000102948.10)	protein_coding-promoter-TSS (ENSMUST00000102948.10)	-7	ENSMUST00000102948.10	ENSMUSG00000016477	ENSMUST00000102948	E2f3	protein_coding	none
chr9	107554262	107554705	+	266	promoter-TSS (ENSMUST00000010211.6)	protein_coding-promoter-TSS (ENSMUST00000010211.6)	-100	ENSMUST00000010211.6	ENSMUSG00000010067	ENSMUST00000010211	Rassf1	protein_coding	none
chr3	89392135	89392479	+	266	promoter-TSS (ENSMUST00000107432.7)	protein_coding-promoter-TSS (ENSMUST00000107432.7)	-238	ENSMUST00000107432.7	ENSMUSG00000028042	ENSMUST00000107433	Zbtb7b	protein_coding	none
chr13	112987528	112988059	+	265	promoter-TSS (ENSMUST00000038404.5)	protein_coding-promoter-TSS (ENSMUST00000038404.5)	-9	ENSMUST00000038404.5	ENSMUSG00000042417	ENSMUST00000038404	Ccno	protein_coding	none
chr3	98013859	98014250	+	264	intron (ENSMUST00000079812.7, intron 1 of 33)	protein_coding-intron (ENSMUST00000079812.7, intron 1 of 33)	516	ENSMUST00000079812.7	ENSMUSG00000027878	ENSMUST00000079812	Notch2	protein_coding	none
chr1	134962253	134962759	+	264	promoter-TSS (ENSMUST00000027687.7)	protein_coding-promoter-TSS (ENSMUST00000027687.7)	-59	ENSMUST00000027687.7	ENSMUSG00000026429	ENSMUST00000027687	Ube2t	protein_coding	none
chr2	31670513	31670855	+	264	promoter-TSS (ENSMUST00000038474.13)	protein_coding-promoter-TSS (ENSMUST00000038474.13)	-31	ENSMUST00000038474.13	ENSMUSG00000039356	ENSMUST00000038474	Exosc2	protein_coding	none
chr17	31512036	31512498	+	263	exon (ENSMUST00000167419.7, exon 3 of 6)	protein_coding-exon (ENSMUST00000167419.7, exon 3 of 6)	484	ENSMUST00000171171.7	ENSMUSG00000024037	ENSMUST00000167419	Wdr4	protein_coding	none
chr3	75956672	75957255	+	263	promoter-TSS (ENSMUST00000038563.13)	protein_coding-promoter-TSS (ENSMUST00000038563.13)	-14	ENSMUST00000117242.7	ENSMUSG00000034109	ENSMUST00000038563	Golim4	protein_coding	none
chr16	97763507	97763903	+	263	promoter-TSS (ENSMUST00000019386.8)	protein_coding-promoter-TSS (ENSMUST00000019386.8)	32	ENSMUST00000019386.8	ENSMUSG00000005251	ENSMUST00000019386	Ripk4	protein_coding	none
chr7	110121823	110122135	+	263	promoter-TSS (ENSMUST00000033326.9)	protein_coding-promoter-TSS (ENSMUST00000033326.9)	-67	ENSMUST00000033326.9	ENSMUSG00000031016	ENSMUST00000033326	Wee1	protein_coding	none
chr12	111813707	111814040	+	262	promoter-TSS (ENSMUST00000021714.8)	protein_coding-promoter-TSS (ENSMUST00000021714.8)	-32	ENSMUST00000021715.5	ENSMUSG00000021287	ENSMUST00000021715	Xrcc3	protein_coding	none
chr17	45563730	45564107	+	262	promoter-TSS (ENSMUST00000041353.6)	protein_coding-promoter-TSS (ENSMUST00000041353.6)	-42	ENSMUST00000226086.1	ENSMUSG00000037089	ENSMUST00000224905	Slc35b2	protein_coding	none
chr12	84451331	84451681	+	261	promoter-TSS (ENSMUST00000085192.6)	protein_coding-promoter-TSS (ENSMUST00000085192.6)	84	ENSMUST00000137170.2	ENSMUSG00000085793	ENSMUST00000137170	Lin52	protein_coding	none
chr7	28811269	28811716	+	261	promoter-TSS (ENSMUST00000209194.1)	antisense_RNA-promoter-TSS (ENSMUST00000209194.1)	602	ENSMUST00000038572.14	ENSMUSG00000015165	ENSMUST00000174548	Hnrnpl	protein_coding	none
chr3	95855544	95856072	+	259	promoter-TSS (ENSMUST00000015892.13)	protein_coding-promoter-TSS (ENSMUST00000015892.13)	-55	ENSMUST00000161476.7	ENSMUSG00000015748	ENSMUST00000015892	Prpf3	protein_coding	none
chr10	96616388	96616693	+	259	promoter-TSS (ENSMUST00000038377.8)	protein_coding-promoter-TSS (ENSMUST00000038377.8)	-466	ENSMUST00000038377.8	ENSMUSG00000036478	ENSMUST00000038377	Btg1	protein_coding	none
chr7	139833986	139834349	+	259	promoter-TSS (ENSMUST00000026548.13)	protein_coding-promoter-TSS (ENSMUST00000026548.13)	-7	ENSMUST00000026548.13	ENSMUSG00000025475	ENSMUST00000026548	Adgra1	protein_coding	none
chr7	126759259	126759557	+	258	promoter-TSS (ENSMUST00000050201.10)	protein_coding-promoter-TSS (ENSMUST00000050201.10)	-193	ENSMUST00000050201.10	ENSMUSG00000063065	ENSMUST00000050201	Mapk3	protein_coding	none
chr4	135855616	135856112	+	257	exon (ENSMUST00000097844.8, exon 1 of 6)	protein_coding-exon (ENSMUST00000097844.8, exon 1 of 6)	117	ENSMUST00000102544.8	ENSMUSG00000028676	ENSMUST00000102544	Srsf10	protein_coding	none
chr9	105395156	105395636	+	257	promoter-TSS (ENSMUST00000035181.9)	protein_coding-promoter-TSS (ENSMUST00000035181.9)	4	ENSMUST00000035181.9	ENSMUSG00000032567	ENSMUST00000176940	Aste1	protein_coding	none
chr3	54915740	54916229	+	257	promoter-TSS (ENSMUST00000070342.3)	protein_coding-promoter-TSS (ENSMUST00000070342.3)	-97	ENSMUST00000070342.3	ENSMUSG00000056306	ENSMUST00000162201	Sertm1	protein_coding	none
chr2	80315356	80315847	+	257	exon (ENSMUST00000028392.7, exon 1 of 23)	protein_coding-exon (ENSMUST00000028392.7, exon 1 of 23)	135	ENSMUST00000028392.7	ENSMUSG00000027006	ENSMUST00000028392	Dnajc10	protein_coding	none
chr2	24367481	24367921	+	257	promoter-TSS (ENSMUST00000102942.7)	protein_coding-promoter-TSS (ENSMUST00000102942.7)	91	ENSMUST00000102942.7	ENSMUSG00000026979	ENSMUST00000056641	Psd4	protein_coding	none
chr9	53247747	53248353	+	257	promoter-TSS (ENSMUST00000065630.7)	protein_coding-promoter-TSS (ENSMUST00000065630.7)	3	ENSMUST00000065630.7	ENSMUSG00000053289	ENSMUST00000065630	Ddx10	protein_coding	none
chr10	99107328	99107719	+	257	promoter-TSS (ENSMUST00000161240.3)	protein_coding-promoter-TSS (ENSMUST00000161240.3)	420	ENSMUST00000159990.1	ENSMUSG00000019952	ENSMUST00000159228	Poc1b	protein_coding	none
chr7	114276167	114276512	+	257	promoter-TSS (ENSMUST00000033008.9)	protein_coding-promoter-TSS (ENSMUST00000033008.9)	-221	ENSMUST00000033008.9	ENSMUSG00000030751	ENSMUST00000135570	Psma1	protein_coding	none
chr10	122096877	122097314	+	257	exon (ENSMUST00000140299.2, exon 1 of 6)	protein_coding-exon (ENSMUST00000140299.2, exon 1 of 6)	276	ENSMUST00000140299.2	ENSMUSG00000034620	ENSMUST00000140299	Tmem5	protein_coding	none
chr17	40793940	40794271	+	257	promoter-TSS (ENSMUST00000024724.13)	protein_coding-promoter-TSS (ENSMUST00000024724.13)	10	ENSMUST00000024724.13	ENSMUSG00000023930	ENSMUST00000131699	Crisp2	protein_coding	none
chr4	12171550	12171828	+	257	intron (ENSMUST00000177837.7, intron 1 of 8)	protein_coding-intron (ENSMUST00000087052.10, intron 1 of 7)	306	ENSMUST00000087052.10	ENSMUSG00000028218	ENSMUST00000087052	Fam92a	protein_coding	none
chr7	132576237	132576569	+	257	promoter-TSS (ENSMUST00000084500.7)	protein_coding-promoter-TSS (ENSMUST00000084500.7)	-5	ENSMUST00000084500.7	ENSMUSG00000030934	ENSMUST00000084500	Oat	protein_coding	none
chr19	10895088	10895563	+	256	promoter-TSS (ENSMUST00000025642.13)	protein_coding-promoter-TSS (ENSMUST00000025642.13)	-89	ENSMUST00000179297.2	ENSMUSG00000024735	ENSMUST00000025642	Prpf19	protein_coding	none
chr12	112145675	112146135	+	256	promoter-TSS (ENSMUST00000128402.2)	protein_coding-promoter-TSS (ENSMUST00000128402.2)	-303	ENSMUST00000128402.2	ENSMUSG00000021294	ENSMUST00000128402	Kif26a	protein_coding	none
chr13	22040998	22041442	+	256	exon (ENSMUST00000102977.3, exon 1 of 1)	protein_coding-exon (ENSMUST00000102977.3, exon 1 of 1)	142	ENSMUST00000102977.3	ENSMUSG00000060639	ENSMUST00000102977	Hist1h4i	protein_coding	none
chr11	109298040	109298329	+	256	promoter-TSS (ENSMUST00000020920.9)	protein_coding-promoter-TSS (ENSMUST00000020920.9)	-55	ENSMUST00000020920.9	ENSMUSG00000020599	ENSMUST00000020920	Rgs9	protein_coding	none
chr18	44380964	44381274	+	256	intron (ENSMUST00000202306.1, intron 1 of 1)	protein_coding-intron (ENSMUST00000025350.9, intron 1 of 10)	592	ENSMUST00000025350.9	ENSMUSG00000024472	ENSMUST00000202306	Dcp2	protein_coding	none
chr8	48110029	48110675	+	256	intron (ENSMUST00000033966.12, intron 1 of 5)	protein_coding-intron (ENSMUST00000033966.12, intron 1 of 5)	141	ENSMUST00000174379.1	ENSMUSG00000031562	ENSMUST00000170263	Dctd	protein_coding	none
chr11	104550080	104550509	+	256	promoter-TSS (ENSMUST00000018800.8)	protein_coding-promoter-TSS (ENSMUST00000018800.8)	98	ENSMUST00000106962.8	ENSMUSG00000020687	ENSMUST00000093923	Cdc27	protein_coding	none
chr1	61638992	61639349	+	256	promoter-TSS (ENSMUST00000046673.10)	protein_coding-promoter-TSS (ENSMUST00000046673.10)	-73	ENSMUST00000094906.3	ENSMUSG00000052062	ENSMUST00000075374	Pard3b	protein_coding	none
chr4	15957784	15958395	+	256	exon (ENSMUST00000029879.14, exon 1 of 16)	protein_coding-exon (ENSMUST00000029879.14, exon 1 of 16)	164	ENSMUST00000029879.14	ENSMUSG00000028224	ENSMUST00000029879	Nbn	protein_coding	none
chr3	9833310	9833729	+	256	exon (ENSMUST00000108384.8, exon 1 of 8)	protein_coding-exon (ENSMUST00000108384.8, exon 1 of 8)	111	ENSMUST00000108384.8	ENSMUSG00000027508	ENSMUST00000161949	Pag1	protein_coding	none
chr5	33658317	33658634	+	256	promoter-TSS (ENSMUST00000019439.8)	protein_coding-promoter-TSS (ENSMUST00000019439.8)	-59	ENSMUST00000019439.8	ENSMUSG00000019295	ENSMUST00000019439	Tmem129	protein_coding	none
chr2	84670274	84670750	+	255	TTS (ENSMUST00000053664.8)	protein_coding-TTS (ENSMUST00000053664.8)	142	ENSMUST00000189988.1	ENSMUSG00000076437	ENSMUST00000189988	Selenoh	protein_coding	none
chr5	76183763	76184054	+	255	promoter-TSS (ENSMUST00000031144.13)	protein_coding-promoter-TSS (ENSMUST00000031144.13)	28	ENSMUST00000031144.13	ENSMUSG00000029234	ENSMUST00000031144	Tmem165	protein_coding	none
chr10	58498007	58498321	+	255	intron (ENSMUST00000036576.9, intron 1 of 15)	protein_coding-intron (ENSMUST00000036576.9, intron 1 of 15)	216	ENSMUST00000036576.9	ENSMUSG00000038010	ENSMUST00000036576	Ccdc138	protein_coding	none
chr16	10192740	10193051	+	255	promoter-TSS (ENSMUST00000100191.3)	protein_coding-promoter-TSS (ENSMUST00000100191.3)	-11	ENSMUST00000119023.7	ENSMUSG00000039200	ENSMUST00000100191	Atf7ip2	protein_coding	none
chr14	19584727	19585082	+	255	intron (ENSMUST00000170694.8, intron 1 of 7)	protein_coding-intron (ENSMUST00000170694.8, intron 1 of 7)	231	ENSMUST00000170694.8	ENSMUSG00000093979	ENSMUST00000170694	Gm2237	protein_coding	none
chr10	76032511	76032870	+	254	promoter-TSS (ENSMUST00000061617.6)	protein_coding-promoter-TSS (ENSMUST00000061617.6)	36	ENSMUST00000061617.6	ENSMUSG00000049764	ENSMUST00000061617	Zfp280b	protein_coding	none
chr3	10012413	10012976	+	253	exon (ENSMUST00000029046.8, exon 1 of 4)	protein_coding-exon (ENSMUST00000029046.8, exon 1 of 4)	146	ENSMUST00000029046.8	ENSMUSG00000027533	ENSMUST00000029046	Fabp5	protein_coding	none
chr2	157134633	157134934	+	253	intron (ENSMUST00000109549.2, intron 1 of 13)	protein_coding-intron (ENSMUST00000057725.9, intron 1 of 15)	423	ENSMUST00000109549.2	ENSMUSG00000027639	ENSMUST00000057725	Samhd1	protein_coding	none
chr14	54432111	54432608	+	252	intron (ENSMUST00000225641.1, intron 1 of 9)	protein_coding-intron (ENSMUST00000089688.5, intron 1 of 9)	726	ENSMUST00000225641.1	ENSMUSG00000000957	ENSMUST00000225641	Mmp14	protein_coding	none
chr7	29213529	29213818	+	251	intron (ENSMUST00000169143.7, intron 1 of 28)	protein_coding-intron (ENSMUST00000047846.12, intron 1 of 27)	311	ENSMUST00000169143.7	ENSMUSG00000049676	ENSMUST00000069861	Catsperg1	protein_coding	none
chr13	23933730	23934368	+	251	promoter-TSS (ENSMUST00000072391.1)	protein_coding-promoter-TSS (ENSMUST00000072391.1)	107	ENSMUST00000052776.3	ENSMUSG00000050799	ENSMUST00000052776	Hist1h2ba	protein_coding	none
chr5	115272898	115273213	+	250	promoter-TSS (ENSMUST00000040555.14)	protein_coding-promoter-TSS (ENSMUST00000040555.14)	-157	ENSMUST00000112097.7	ENSMUSG00000041740	ENSMUST00000040555	Rnf10	protein_coding	none
chr9	95560097	95560883	+	250	exon (ENSMUST00000079597.6, exon 1 of 1)	protein_coding-exon (ENSMUST00000079597.6, exon 1 of 1)	833	ENSMUST00000079597.6	ENSMUSG00000064225	ENSMUST00000079597	Paqr9	protein_coding	none
chr14	116925867	116926735	+	250	intron (ENSMUST00000125435.1, intron 1 of 9)	protein_coding-intron (ENSMUST00000078849.10, intron 1 of 8)	770	ENSMUST00000125435.1	ENSMUSG00000058571	ENSMUST00000078849	Gpc6	protein_coding	none
chr10	103368243	103368928	+	249	intron (ENSMUST00000179636.2, intron 1 of 11)	protein_coding-intron (ENSMUST00000074204.11, intron 1 of 12)	742	ENSMUST00000074204.11	ENSMUSG00000019894	ENSMUST00000074204	Slc6a15	protein_coding	none
chr11	59964333	59964699	+	249	intron (ENSMUST00000062405.7, intron 1 of 1)	protein_coding-intron (ENSMUST00000062405.7, intron 1 of 1)	428	ENSMUST00000062405.7	ENSMUSG00000049892	ENSMUST00000062405	Rasd1	protein_coding	none
chr15	79546892	79547362	+	248	promoter-TSS (ENSMUST00000054014.7)	protein_coding-promoter-TSS (ENSMUST00000054014.7)	-386	ENSMUST00000054014.7	ENSMUSG00000055065	ENSMUST00000054014	Ddx17	protein_coding	none
chr19	31082514	31082854	+	246	promoter-TSS (ENSMUST00000066039.6)	protein_coding-promoter-TSS (ENSMUST00000066039.6)	-157	ENSMUST00000066039.6	ENSMUSG00000053536	ENSMUST00000066039	Cstf2t	protein_coding	none
chr9	77917243	77917595	+	246	promoter-TSS (ENSMUST00000034904.13)	protein_coding-promoter-TSS (ENSMUST00000034904.13)	55	ENSMUST00000034904.13	ENSMUSG00000032349	ENSMUST00000034904	Elovl5	protein_coding	none
chrX	51205757	51206008	+	246	promoter-TSS (ENSMUST00000114875.7)	protein_coding-promoter-TSS (ENSMUST00000114875.7)	-50	ENSMUST00000114875.7	ENSMUSG00000036109	ENSMUST00000114876	Mbnl3	protein_coding	none
chr14	6889514	6889929	+	246	intron (ENSMUST00000171906.1, intron 1 of 6)	protein_coding-intron (ENSMUST00000171906.1, intron 1 of 6)	241	ENSMUST00000171906.1	ENSMUSG00000090691	ENSMUST00000171906	Gm3667	protein_coding	none
chr12	81594990	81595311	+	246	promoter-TSS (ENSMUST00000002756.13)	protein_coding-promoter-TSS (ENSMUST00000002756.13)	-144	ENSMUST00000161211.7	ENSMUSG00000002679	ENSMUST00000161598	Med6	protein_coding	none
chr1	33814459	33814799	+	246	promoter-TSS (ENSMUST00000019861.12)	protein_coding-promoter-TSS (ENSMUST00000019861.12)	-59	ENSMUST00000044455.7	ENSMUSG00000042197	ENSMUST00000044455	Zfp451	protein_coding	none
chr5	8422827	8423077	+	246	promoter-TSS (ENSMUST00000002368.15)	protein_coding-promoter-TSS (ENSMUST00000002368.15)	53	ENSMUST00000170496.5	ENSMUSG00000054099	ENSMUST00000066921	Slc25a40	protein_coding	none
chr8	25597477	25597873	+	246	promoter-TSS (ENSMUST00000079160.7)	protein_coding-promoter-TSS (ENSMUST00000079160.7)	-93	ENSMUST00000211422.1	ENSMUSG00000037363	ENSMUST00000210616	Letm2	protein_coding	none
chr6	25809100	25809531	+	246	promoter-TSS (ENSMUST00000115327.7)	protein_coding-promoter-TSS (ENSMUST00000115327.7)	-89	ENSMUST00000115330.7	ENSMUSG00000029676	ENSMUST00000115327	Pot1a	protein_coding	none
chr12	55302482	55302826	+	246	promoter-TSS (ENSMUST00000021411.14)	protein_coding-promoter-TSS (ENSMUST00000021411.14)	17	ENSMUST00000021411.14	ENSMUSG00000021023	ENSMUST00000184766	1110008L16Rik	protein_coding	none
chr1	167308495	167308837	+	246	exon (ENSMUST00000195015.5, exon 1 of 7)	protein_coding-exon (ENSMUST00000195015.5, exon 1 of 7)	288	ENSMUST00000195015.5	ENSMUSG00000052428	ENSMUST00000195015	Tmco1	protein_coding	none
chr12	91848892	91849327	+	246	promoter-TSS (ENSMUST00000021347.11)	protein_coding-promoter-TSS (ENSMUST00000021347.11)	20	ENSMUST00000167466.1	ENSMUSG00000020964	ENSMUST00000021347	Sel1l	protein_coding	none
chr6	24527486	24527918	+	246	promoter-TSS (ENSMUST00000031696.9)	protein_coding-promoter-TSS (ENSMUST00000031696.9)	-132	ENSMUST00000118558.4	ENSMUSG00000023089	ENSMUST00000118558	Ndufa5	protein_coding	none
chr4	5644092	5644353	+	246	exon (ENSMUST00000054857.12, exon 1 of 3)	protein_coding-exon (ENSMUST00000054857.12, exon 1 of 3)	101	ENSMUST00000054857.12	ENSMUSG00000049119	ENSMUST00000108380	Fam110b	protein_coding	none
chr4	104366510	104366798	+	246	promoter-TSS (ENSMUST00000106830.8)	protein_coding-promoter-TSS (ENSMUST00000106830.8)	-936	ENSMUST00000106830.8	ENSMUSG00000028519	ENSMUST00000106826	Dab1	protein_coding	none
chr1	38836612	38836904	+	246	promoter-TSS (ENSMUST00000147695.7)	protein_coding-promoter-TSS (ENSMUST00000147695.7)	-47	ENSMUST00000147695.7	ENSMUSG00000048814	ENSMUST00000039612	Lonrf2	protein_coding	none
chr7	97371401	97371715	+	246	promoter-TSS (ENSMUST00000098300.5)	protein_coding-promoter-TSS (ENSMUST00000098300.5)	-48	ENSMUST00000098300.5	ENSMUSG00000035704	ENSMUST00000098300	Alg8	protein_coding	none
chr1	153899674	153900265	+	246	promoter-TSS (ENSMUST00000086199.11)	protein_coding-promoter-TSS (ENSMUST00000086199.11)	25	ENSMUST00000086199.11	ENSMUSG00000026473	ENSMUST00000086199	Glul	protein_coding	none
chrX	7041795	7042070	+	246	promoter-TSS (ENSMUST00000115752.7)	protein_coding-promoter-TSS (ENSMUST00000115752.7)	-313	ENSMUST00000115752.7	ENSMUSG00000051592	ENSMUST00000115752	Ccnb3	protein_coding	none
chr4	129189823	129190203	+	245	promoter-TSS (ENSMUST00000072431.12)	protein_coding-promoter-TSS (ENSMUST00000072431.12)	253	ENSMUST00000106054.2	ENSMUSG00000028811	ENSMUST00000106054	Yars	protein_coding	none
chr9	107872639	107872994	+	245	promoter-TSS (ENSMUST00000035201.12)	protein_coding-promoter-TSS (ENSMUST00000035201.12)	5	ENSMUST00000183032.7	ENSMUSG00000032582	ENSMUST00000035201	Rbm6	protein_coding	none
chr17	45595366	45595698	+	245	promoter-TSS (ENSMUST00000051574.12)	protein_coding-promoter-TSS (ENSMUST00000051574.12)	38	ENSMUST00000064889.12	ENSMUSG00000023942	ENSMUST00000097317	Slc29a1	protein_coding	none
chr14	3810122	3810486	+	245	intron (ENSMUST00000170480.7, intron 1 of 6)	protein_coding-intron (ENSMUST00000170480.7, intron 1 of 6)	230	ENSMUST00000170480.7	ENSMUSG00000096793	ENSMUST00000178256	Gm3002	protein_coding	none
chr1	132139498	132139902	+	245	promoter-TSS (ENSMUST00000027697.11)	protein_coding-promoter-TSS (ENSMUST00000027697.11)	-16	ENSMUST00000027697.11	ENSMUSG00000026437	ENSMUST00000027697	Cdk18	protein_coding	none
chr1	5018058	5018411	+	245	intron (ENSMUST00000118000.7, intron 2 of 5)	protein_coding-intron (ENSMUST00000002533.14, intron 1 of 4)	501	ENSMUST00000119256.7	ENSMUSG00000002459	ENSMUST00000119256	Rgs20	protein_coding	none
chr2	5012504	5012874	+	244	promoter-TSS (ENSMUST00000102985.7)	protein_coding-promoter-TSS (ENSMUST00000102985.7)	102	ENSMUST00000027980.7	ENSMUSG00000026669	ENSMUST00000102985	Mcm10	protein_coding	none
chr1	92831090	92831334	+	244	promoter-TSS (ENSMUST00000045970.7)	protein_coding-promoter-TSS (ENSMUST00000045970.7)	-433	ENSMUST00000045970.7	ENSMUSG00000034220	ENSMUST00000045970	Gpc1	protein_coding	none
chr2	152414637	152415010	+	244	promoter-TSS (ENSMUST00000039961.11)	protein_coding-promoter-TSS (ENSMUST00000039961.11)	204	ENSMUST00000099207.4	ENSMUSG00000074682	ENSMUST00000099207	Zcchc3	protein_coding	none
chr11	70431967	70432302	+	244	promoter-TSS (ENSMUST00000079056.8)	protein_coding-promoter-TSS (ENSMUST00000079056.8)	-503	ENSMUST00000084954.12	ENSMUSG00000060216	ENSMUST00000079056	Arrb2	protein_coding	none
chr13	23752114	23752528	+	244	promoter-TSS (ENSMUST00000091703.2)	protein_coding-promoter-TSS (ENSMUST00000091703.2)	54	ENSMUST00000091703.2	ENSMUSG00000069267	ENSMUST00000091703	Hist1h3b	protein_coding	none
chr1	190978264	190979003	+	244	intron (ENSMUST00000166139.6, intron 1 of 7)	protein_coding-intron (ENSMUST00000047409.8, intron 1 of 7)	369	ENSMUST00000047409.8	ENSMUSG00000037568	ENSMUST00000166139	Vash2	protein_coding	none
chr2	173119131	173119527	+	244	promoter-TSS (ENSMUST00000142165.1)	antisense_RNA-promoter-TSS (ENSMUST00000142165.1)	196	ENSMUST00000094287.9	ENSMUSG00000070495	ENSMUST00000094287	Ctcfl	protein_coding	none
chr5	122353967	122354349	+	244	promoter-TSS (ENSMUST00000049009.6)	protein_coding-promoter-TSS (ENSMUST00000049009.6)	74	ENSMUST00000117263.7	ENSMUSG00000038569	ENSMUST00000117263	Rad9b	protein_coding	none
chr4	133545902	133546194	+	244	promoter-TSS (ENSMUST00000030665.6)	protein_coding-promoter-TSS (ENSMUST00000030665.6)	-52	ENSMUST00000030665.6	ENSMUSG00000028851	ENSMUST00000030665	Nudc	protein_coding	none
chr2	122298549	122298940	+	244	promoter-TSS (ENSMUST00000028656.1)	protein_coding-promoter-TSS (ENSMUST00000028656.1)	-156	ENSMUST00000028656.1	ENSMUSG00000027225	ENSMUST00000028656	Duoxa2	protein_coding	none
chr4	126556798	126557130	+	244	promoter-TSS (ENSMUST00000048391.14)	protein_coding-promoter-TSS (ENSMUST00000048391.14)	29	ENSMUST00000048391.14	ENSMUSG00000042489	ENSMUST00000048391	Clspn	protein_coding	none
chr9	96478492	96478787	+	244	promoter-TSS (ENSMUST00000057500.5)	protein_coding-promoter-TSS (ENSMUST00000057500.5)	-29	ENSMUST00000071301.4	ENSMUSG00000051234	ENSMUST00000057500	Rnf7	protein_coding	none
chr14	5071105	5071617	+	244	intron (ENSMUST00000163719.7, intron 1 of 6)	protein_coding-intron (ENSMUST00000163719.7, intron 1 of 6)	321	ENSMUST00000163719.7	ENSMUSG00000095681	ENSMUST00000163719	Gm8281	protein_coding	none
chr10	5804689	5804983	+	244	intron (ENSMUST00000019907.7, intron 1 of 4)	protein_coding-intron (ENSMUST00000019907.7, intron 1 of 4)	764	ENSMUST00000019907.7	ENSMUSG00000019773	ENSMUST00000019907	Fbxo5	protein_coding	none
chr14	50795563	50795898	+	244	promoter-TSS (ENSMUST00000095932.3)	protein_coding-promoter-TSS (ENSMUST00000095932.3)	-2	ENSMUST00000095932.3	ENSMUSG00000071470	ENSMUST00000095932	Ccnb1ip1	protein_coding	none
chr4	150913788	150914172	+	244	intron (ENSMUST00000105675.7, intron 1 of 6)	protein_coding-intron (ENSMUST00000105675.7, intron 1 of 6)	457	ENSMUST00000105675.7	ENSMUSG00000028964	ENSMUST00000030805	Park7	protein_coding	none
chr1	180568792	180569120	+	242	promoter-TSS (ENSMUST00000027777.11)	protein_coding-promoter-TSS (ENSMUST00000027777.11)	27	ENSMUST00000027777.11	ENSMUSG00000026496	ENSMUST00000027777	Parp1	protein_coding	none
chr14	124192011	124192254	+	242	intron (ENSMUST00000095529.9, intron 1 of 4)	protein_coding-intron (ENSMUST00000026631.5, intron 1 of 4)	770	ENSMUST00000026631.5	ENSMUSG00000025551	ENSMUST00000026631	Fgf14	protein_coding	none
chr5	25100498	25100826	+	242	promoter-TSS (ENSMUST00000030784.13)	protein_coding-promoter-TSS (ENSMUST00000030784.13)	-20	ENSMUST00000030784.13	ENSMUSG00000028944	ENSMUST00000076306	Prkag2	protein_coding	none
chr9	106368898	106369317	+	242	exon (ENSMUST00000172306.2, exon 1 of 3)	protein_coding-exon (ENSMUST00000172306.2, exon 1 of 3)	475	ENSMUST00000172306.2	ENSMUSG00000053716	ENSMUST00000172306	Dusp7	protein_coding	none
chr5	72559300	72559598	+	242	intron (ENSMUST00000087216.11, intron 1 of 22)	protein_coding-intron (ENSMUST00000087216.11, intron 1 of 22)	235	ENSMUST00000087216.11	ENSMUSG00000072889	ENSMUST00000087216	Nfxl1	protein_coding	none
chr5	140505325	140505687	+	241	promoter-TSS (ENSMUST00000043050.8)	protein_coding-promoter-TSS (ENSMUST00000043050.8)	-44	ENSMUST00000043050.8	ENSMUSG00000036599	ENSMUST00000043050	Chst12	protein_coding	none
chr6	114131509	114131820	+	240	intron (ENSMUST00000032451.8, intron 1 of 13)	protein_coding-intron (ENSMUST00000032451.8, intron 1 of 13)	423	ENSMUST00000032451.8	ENSMUSG00000030307	ENSMUST00000032451	Slc6a11	protein_coding	none
chr10	99263471	99263940	+	239	exon (ENSMUST00000020118.4, exon 1 of 3)	protein_coding-exon (ENSMUST00000020118.4, exon 1 of 3)	474	ENSMUST00000020118.4	ENSMUSG00000019960	ENSMUST00000020118	Dusp6	protein_coding	none
chr8	88272181	88272865	+	239	exon (ENSMUST00000169037.8, exon 1 of 28)	protein_coding-exon (ENSMUST00000169037.8, exon 1 of 28)	120	ENSMUST00000169037.8	ENSMUSG00000031659	ENSMUST00000168545	Adcy7	protein_coding	none
chr18	39491237	39492010	+	239	promoter-TSS (ENSMUST00000115567.7)	protein_coding-promoter-TSS (ENSMUST00000115567.7)	-949	ENSMUST00000115567.7	ENSMUSG00000024431	ENSMUST00000115571	Nr3c1	protein_coding	none
chr12	110889038	110889480	+	236	promoter-TSS (ENSMUST00000043716.8)	protein_coding-promoter-TSS (ENSMUST00000043716.8)	-5	ENSMUST00000165978.2	ENSMUSG00000021275	ENSMUST00000165978	Tecpr2	protein_coding	none
chr1	92907061	92907470	+	236	exon (ENSMUST00000060913.7, exon 1 of 2)	protein_coding-exon (ENSMUST00000060913.7, exon 1 of 2)	284	ENSMUST00000060913.7	ENSMUSG00000047067	ENSMUST00000060913	Dusp28	protein_coding	none
chr4	46650357	46650837	+	236	promoter-TSS (ENSMUST00000084621.11)	protein_coding-promoter-TSS (ENSMUST00000084621.11)	-388	ENSMUST00000107750.1	ENSMUSG00000039813	ENSMUST00000107750	Tbc1d2	protein_coding	none
chr18	67289133	67289477	+	236	promoter-TSS (ENSMUST00000025403.6)	protein_coding-promoter-TSS (ENSMUST00000025403.6)	52	ENSMUST00000025403.6	ENSMUSG00000024525	ENSMUST00000025403	Impa2	protein_coding	none
chr7	119720683	119720959	+	236	promoter-TSS (ENSMUST00000033236.8)	protein_coding-promoter-TSS (ENSMUST00000033236.8)	-23	ENSMUST00000033236.8	ENSMUSG00000030942	ENSMUST00000033236	Thumpd1	protein_coding	none
chr5	104460193	104460542	+	236	intron (ENSMUST00000086831.3, intron 1 of 14)	protein_coding-intron (ENSMUST00000086831.3, intron 1 of 14)	917	ENSMUST00000086831.3	ENSMUSG00000034462	ENSMUST00000086831	Pkd2	protein_coding	none
chr7	131966931	131967584	+	236	exon (ENSMUST00000045840.4, exon 1 of 3)	protein_coding-exon (ENSMUST00000045840.4, exon 1 of 3)	797	ENSMUST00000045840.4	ENSMUSG00000040125	ENSMUST00000045840	Gpr26	protein_coding	none
chr6	8777616	8777944	+	236	intron (ENSMUST00000115520.7, intron 1 of 14)	protein_coding-intron (ENSMUST00000038403.11, intron 1 of 13)	374	ENSMUST00000115519.7	ENSMUSG00000062995	ENSMUST00000038403	Ica1	protein_coding	none
chr17	24220575	24220909	+	236	promoter-TSS (ENSMUST00000024930.7)	protein_coding-promoter-TSS (ENSMUST00000024930.7)	48	ENSMUST00000024930.7	ENSMUSG00000024118	ENSMUST00000024930	1600002H07Rik	protein_coding	none
chr5	34636423	34636829	+	235	exon (ENSMUST00000001109.10, exon 2 of 13)	protein_coding-exon (ENSMUST00000001109.10, exon 2 of 13)	563	ENSMUST00000001109.10	ENSMUSG00000001082	ENSMUST00000001109	Mfsd10	protein_coding	none
chr1	88205515	88205938	+	235	promoter-TSS (ENSMUST00000119972.3)	protein_coding-promoter-TSS (ENSMUST00000119972.3)	56	ENSMUST00000119972.3	ENSMUSG00000081984	ENSMUST00000119972	Dnajb3	protein_coding	none
chr11	101315704	101316085	+	235	promoter-TSS (ENSMUST00000019470.13)	protein_coding-promoter-TSS (ENSMUST00000019470.13)	-319	ENSMUST00000019470.13	ENSMUSG00000078652	ENSMUST00000019470	Psme3	protein_coding	none
chr2	151008628	151009126	+	234	intron (ENSMUST00000109896.7, intron 1 of 23)	protein_coding-intron (ENSMUST00000109896.7, intron 1 of 23)	521	ENSMUST00000109896.7	ENSMUSG00000068115	ENSMUST00000109896	Ninl	protein_coding	none
chr15	92051116	92051475	+	234	exon (ENSMUST00000169825.7, exon 1 of 24)	protein_coding-exon (ENSMUST00000169825.7, exon 1 of 24)	130	ENSMUST00000169825.7	ENSMUSG00000055022	ENSMUST00000000109	Cntn1	protein_coding	none
chr8	92855372	92855735	+	234	exon (ENSMUST00000046290.2, exon 1 of 14)	protein_coding-exon (ENSMUST00000046290.2, exon 1 of 14)	158	ENSMUST00000210099.1	ENSMUSG00000033192	ENSMUST00000046290	Lpcat2	protein_coding	none
chr13	21780370	21780727	+	234	promoter-TSS (ENSMUST00000080511.2)	protein_coding-promoter-TSS (ENSMUST00000080511.2)	77	ENSMUST00000080511.2	ENSMUSG00000058773	ENSMUST00000080511	Hist1h1b	protein_coding	none
chr6	54326544	54326916	+	234	promoter-TSS (ENSMUST00000059138.5)	protein_coding-promoter-TSS (ENSMUST00000059138.5)	-153	ENSMUST00000059138.5	ENSMUSG00000045725	ENSMUST00000059138	Prr15	protein_coding	none
chr19	60468043	60468562	+	234	promoter-TSS (ENSMUST00000051277.2)	protein_coding-promoter-TSS (ENSMUST00000051277.2)	2	ENSMUST00000051277.2	ENSMUSG00000045052	ENSMUST00000051277	Prlhr	protein_coding	none
chr16	14705372	14705686	+	234	promoter-TSS (ENSMUST00000023356.6)	protein_coding-promoter-TSS (ENSMUST00000023356.6)	-323	ENSMUST00000023356.6	ENSMUSG00000022676	ENSMUST00000023356	Snai2	protein_coding	none
chr14	7027033	7027400	+	234	intron (ENSMUST00000170738.2, intron 1 of 6)	protein_coding-intron (ENSMUST00000170738.2, intron 1 of 6)	233	ENSMUST00000170738.2	ENSMUSG00000093985	ENSMUST00000100895	Gm10406	protein_coding	none
chr11	85310903	85311588	+	234	promoter-TSS (ENSMUST00000020835.15)	protein_coding-promoter-TSS (ENSMUST00000020835.15)	1	ENSMUST00000020835.15	ENSMUSG00000020525	ENSMUST00000020835	Ppm1d	protein_coding	none
chrX	140456446	140456753	+	234	promoter-TSS (ENSMUST00000033809.3)	protein_coding-promoter-TSS (ENSMUST00000033809.3)	-14	ENSMUST00000033809.3	ENSMUSG00000031432	ENSMUST00000033809	Prps1	protein_coding	none
chr2	51934647	51935392	+	234	promoter-TSS (ENSMUST00000102767.7)	protein_coding-promoter-TSS (ENSMUST00000102767.7)	-12	ENSMUST00000102767.7	ENSMUSG00000036249	ENSMUST00000102768	Rbm43	protein_coding	none
chr4	88094369	88094944	+	234	promoter-TSS (ENSMUST00000097992.9)	protein_coding-promoter-TSS (ENSMUST00000097992.9)	26	ENSMUST00000097992.9	ENSMUSG00000038368	ENSMUST00000107147	Focad	protein_coding	none
chr3	51415815	51416299	+	234	promoter-TSS (ENSMUST00000029303.12)	protein_coding-promoter-TSS (ENSMUST00000029303.12)	41	ENSMUST00000029303.12	ENSMUSG00000063273	ENSMUST00000029303	Naa15	protein_coding	none
chrX	93631934	93632466	+	234	promoter-TSS (ENSMUST00000006856.2)	protein_coding-promoter-TSS (ENSMUST00000006856.2)	-45	ENSMUST00000006856.2	ENSMUSG00000006678	ENSMUST00000006856	Pola1	protein_coding	none
chr1	75142457	75142811	+	234	promoter-TSS (ENSMUST00000041213.11)	protein_coding-promoter-TSS (ENSMUST00000041213.11)	4	ENSMUST00000168720.7	ENSMUSG00000033159	ENSMUST00000190679	Cnppd1	protein_coding	none
chr14	5501674	5502097	+	234	intron (ENSMUST00000181562.7, intron 1 of 6)	protein_coding-intron (ENSMUST00000181562.7, intron 1 of 6)	211	ENSMUST00000181562.7	ENSMUSG00000095295	ENSMUST00000181562	Gm3488	protein_coding	none
chr13	32801807	32802681	+	234	TTS (ENSMUST00000057911.1)	protein_coding-TTS (ENSMUST00000057911.1)	206	ENSMUST00000021832.6	ENSMUSG00000021400	ENSMUST00000021832	Wrnip1	protein_coding	none
chr9	45370198	45370661	+	233	exon (ENSMUST00000085939.7, exon 1 of 8)	protein_coding-exon (ENSMUST00000085939.7, exon 1 of 8)	244	ENSMUST00000085939.7	ENSMUSG00000066705	ENSMUST00000217381	Fxyd6	protein_coding	none
chr12	69724691	69725031	+	232	promoter-TSS (ENSMUST00000021370.9)	protein_coding-promoter-TSS (ENSMUST00000021370.9)	12	ENSMUST00000021370.9	ENSMUSG00000020988	ENSMUST00000021370	L2hgdh	protein_coding	none
chr6	6217049	6217378	+	231	promoter-TSS (ENSMUST00000015256.14)	protein_coding-promoter-TSS (ENSMUST00000015256.14)	-40	ENSMUST00000188414.3	ENSMUSG00000015112	ENSMUST00000188414	Slc25a13	protein_coding	none
chr8	35495390	35495761	+	231	promoter-TSS (ENSMUST00000033927.7)	protein_coding-promoter-TSS (ENSMUST00000033927.7)	-42	ENSMUST00000033927.7	ENSMUSG00000031527	ENSMUST00000033927	Eri1	protein_coding	none
chr13	51846390	51846711	+	231	promoter-TSS (ENSMUST00000021903.2)	protein_coding-promoter-TSS (ENSMUST00000021903.2)	-128	ENSMUST00000021903.2	ENSMUSG00000021453	ENSMUST00000021903	Gadd45g	protein_coding	none
chr8	126945847	126946101	+	231	promoter-TSS (ENSMUST00000083703.1)	snoRNA-promoter-TSS (ENSMUST00000083703.1)	-130	ENSMUST00000212771.1	ENSMUSG00000093904	ENSMUST00000212771	Tomm20	protein_coding	none
chr8	46616907	46617278	+	231	promoter-TSS (ENSMUST00000093517.6)	protein_coding-promoter-TSS (ENSMUST00000093517.6)	108	ENSMUST00000040468.15	ENSMUSG00000038225	ENSMUST00000209787	Primpol	protein_coding	none
chr14	76110553	76111323	+	231	promoter-TSS (ENSMUST00000022585.3)	protein_coding-promoter-TSS (ENSMUST00000022585.3)	47	ENSMUST00000022586.1	ENSMUSG00000022009	ENSMUST00000022586	Nufip1	protein_coding	none
chr15	96766662	96766977	+	230	TTS (ENSMUST00000177677.1)	protein_coding-TTS (ENSMUST00000177677.1)	322	ENSMUST00000177677.1	ENSMUSG00000095638	ENSMUST00000177677	Gm8888	protein_coding	none
chr2	25863873	25864117	+	229	promoter-TSS (ENSMUST00000200434.4)	protein_coding-promoter-TSS (ENSMUST00000200434.4)	27	ENSMUST00000200434.4	ENSMUSG00000058740	ENSMUST00000200434	Kcnt1	protein_coding	none
chr16	17132198	17132601	+	228	promoter-TSS (ENSMUST00000023453.7)	protein_coding-promoter-TSS (ENSMUST00000023453.7)	-16	ENSMUST00000023453.7	ENSMUSG00000022769	ENSMUST00000023453	Sdf2l1	protein_coding	none
chr16	17530629	17531085	+	227	exon (ENSMUST00000100125.9, exon 2 of 5)	protein_coding-exon (ENSMUST00000100125.9, exon 2 of 5)	279	ENSMUST00000100125.9	ENSMUSG00000022760	ENSMUST00000100125	Thap7	protein_coding	none
chr2	25847028	25847323	+	226	promoter-TSS (ENSMUST00000076989.6)	protein_coding-promoter-TSS (ENSMUST00000076989.6)	73	ENSMUST00000076989.6	ENSMUSG00000059625	ENSMUST00000076989	Sohlh1	protein_coding	none
chr10	75518084	75518361	+	226	promoter-TSS (ENSMUST00000039796.13)	protein_coding-promoter-TSS (ENSMUST00000039796.13)	179	ENSMUST00000220229.1	ENSMUSG00000020180	ENSMUST00000020397	Snrpd3	protein_coding	none
chr16	35770078	35770461	+	226	promoter-TSS (ENSMUST00000023554.8)	protein_coding-promoter-TSS (ENSMUST00000023554.8)	-117	ENSMUST00000023555.4	ENSMUSG00000022849	ENSMUST00000023555	Hspbap1	protein_coding	none
chr5	130002624	130003037	+	226	promoter-TSS (ENSMUST00000111307.1)	protein_coding-promoter-TSS (ENSMUST00000111307.1)	35	ENSMUST00000111308.7	ENSMUSG00000025534	ENSMUST00000026613	Gusb	protein_coding	none
chr9	35175551	35176161	+	226	exon (ENSMUST00000034539.11, exon 1 of 6)	protein_coding-exon (ENSMUST00000034539.11, exon 1 of 6)	203	ENSMUST00000119847.1	ENSMUSG00000032040	ENSMUST00000034539	Dcps	protein_coding	none
chr12	79089417	79089837	+	226	promoter-TSS (ENSMUST00000072154.8)	protein_coding-promoter-TSS (ENSMUST00000072154.8)	18	ENSMUST00000217998.1	ENSMUSG00000021120	ENSMUST00000217998	Pigh	protein_coding	none
chr12	73046494	73046988	+	226	exon (ENSMUST00000050029.7, exon 1 of 2)	protein_coding-exon (ENSMUST00000050029.7, exon 1 of 2)	438	ENSMUST00000050029.7	ENSMUSG00000051367	ENSMUST00000050029	Six1	protein_coding	none
chr10	82083033	82083396	+	224	promoter-TSS (ENSMUST00000220287.1)	protein_coding-promoter-TSS (ENSMUST00000220287.1)	-139	ENSMUST00000220287.1	ENSMUSG00000112160	ENSMUST00000220287	Gm3055	protein_coding	none
chr12	3309670	3310329	+	224	promoter-TSS (ENSMUST00000021001.9)	protein_coding-promoter-TSS (ENSMUST00000021001.9)	-30	ENSMUST00000021001.9	ENSMUSG00000020671	ENSMUST00000021001	Rab10	protein_coding	none
chr15	74721369	74721911	+	224	exon (ENSMUST00000070923.2, exon 1 of 2)	protein_coding-exon (ENSMUST00000070923.2, exon 1 of 2)	436	ENSMUST00000070923.2	ENSMUSG00000056665	ENSMUST00000070923	Them6	protein_coding	none
chr17	80373781	80374042	+	224	promoter-TSS (ENSMUST00000086549.1)	protein_coding-promoter-TSS (ENSMUST00000086549.1)	-370	ENSMUST00000086549.1	ENSMUSG00000066938	ENSMUST00000086549	Gm10190	protein_coding	none
chr6	128424527	128424836	+	224	intron (ENSMUST00000142615.3, intron 1 of 9)	protein_coding-intron (ENSMUST00000001559.10, intron 1 of 11)	188	ENSMUST00000203374.2	ENSMUSG00000001518	ENSMUST00000203374	Itfg2	protein_coding	none
chr14	66296495	66296997	+	224	promoter-TSS (ENSMUST00000022623.12)	protein_coding-promoter-TSS (ENSMUST00000022623.12)	-285	ENSMUST00000022623.12	ENSMUSG00000022043	ENSMUST00000022623	Trim35	protein_coding	none
chrX	6047910	6048547	+	223	exon (ENSMUST00000103007.3, exon 1 of 2)	protein_coding-exon (ENSMUST00000103007.3, exon 1 of 2)	775	ENSMUST00000103007.3	ENSMUSG00000073295	ENSMUST00000103007	Nudt11	protein_coding	none
chr15	77306722	77307190	+	223	promoter-TSS (ENSMUST00000048145.11)	protein_coding-promoter-TSS (ENSMUST00000048145.11)	97	ENSMUST00000171751.7	ENSMUSG00000033565	ENSMUST00000048145	Rbfox2	protein_coding	none
chr15	43477456	43477785	+	223	promoter-TSS (ENSMUST00000100683.2)	lincRNA-promoter-TSS (ENSMUST00000100683.2)	391	ENSMUST00000022962.6	ENSMUSG00000022337	ENSMUST00000022962	Emc2	protein_coding	none
chr13	10360831	10361203	+	223	promoter-TSS (ENSMUST00000187510.6)	protein_coding-promoter-TSS (ENSMUST00000187510.6)	-173	ENSMUST00000187510.6	ENSMUSG00000046159	ENSMUST00000063093	Chrm3	protein_coding	none
chr7	105736276	105736572	+	223	promoter-TSS (ENSMUST00000033182.9)	protein_coding-promoter-TSS (ENSMUST00000033182.9)	-168	ENSMUST00000033182.9	ENSMUSG00000030890	ENSMUST00000163389	Ilk	protein_coding	none
chr15	7129868	7130140	+	223	intron (ENSMUST00000067190.11, intron 1 of 19)	protein_coding-intron (ENSMUST00000067190.11, intron 1 of 19)	432	ENSMUST00000164529.7	ENSMUSG00000054263	ENSMUST00000164529	Lifr	protein_coding	none
chr4	45530879	45531153	+	223	promoter-TSS (ENSMUST00000061986.11)	protein_coding-promoter-TSS (ENSMUST00000061986.11)	-686	ENSMUST00000061986.11	ENSMUSG00000044813	ENSMUST00000061986	Shb	protein_coding	none
chr2	121955734	121956043	+	223	promoter-TSS (ENSMUST00000036647.12)	protein_coding-promoter-TSS (ENSMUST00000036647.12)	-113	ENSMUST00000036647.12	ENSMUSG00000033411	ENSMUST00000036647	Ctdspl2	protein_coding	none
chr14	7174111	7174544	+	223	intron (ENSMUST00000172431.7, intron 1 of 5)	protein_coding-intron (ENSMUST00000172431.7, intron 1 of 5)	206	ENSMUST00000172431.7	ENSMUSG00000090363	ENSMUST00000090663	Gm3512	protein_coding	none
chrX	101794177	101794786	+	223	promoter-TSS (ENSMUST00000147742.8)	protein_coding-promoter-TSS (ENSMUST00000147742.8)	-58	ENSMUST00000147742.8	ENSMUSG00000045010	ENSMUST00000056225	Gm4779	protein_coding	none
chr10	71159868	71160184	+	223	promoter-TSS (ENSMUST00000014473.5)	protein_coding-promoter-TSS (ENSMUST00000014473.5)	-326	ENSMUST00000143791.7	ENSMUSG00000014329	ENSMUST00000143791	Bicc1	protein_coding	none
chr6	49367688	49368030	+	223	promoter-TSS (ENSMUST00000121903.1)	protein_coding-promoter-TSS (ENSMUST00000121903.1)	36	ENSMUST00000121903.1	ENSMUSG00000047115	ENSMUST00000060561	Fam221a	protein_coding	none
chr1	175880551	175881166	+	223	intron (ENSMUST00000039725.11, intron 1 of 14)	protein_coding-intron (ENSMUST00000039725.11, intron 1 of 14)	277	ENSMUST00000039725.11	ENSMUSG00000039748	ENSMUST00000039725	Exo1	protein_coding	none
chr4	3938837	3939328	+	223	promoter-TSS (ENSMUST00000003369.9)	protein_coding-promoter-TSS (ENSMUST00000003369.9)	162	ENSMUST00000119307.7	ENSMUSG00000042198	ENSMUST00000119403	Chchd7	protein_coding	none
chr12	75818715	75819070	+	223	intron (ENSMUST00000143031.7, intron 1 of 114)	protein_coding-intron (ENSMUST00000044217.15, intron 1 of 115)	574	ENSMUST00000044217.15	ENSMUSG00000063450	ENSMUST00000143031	Syne2	protein_coding	none
chr16	87354040	87354473	+	223	promoter-TSS (ENSMUST00000054442.10)	protein_coding-promoter-TSS (ENSMUST00000054442.10)	11	ENSMUST00000118115.1	ENSMUSG00000044442	ENSMUST00000118310	N6amt1	protein_coding	none
chr12	72441872	72442280	+	223	exon (ENSMUST00000161284.2, exon 1 of 25)	protein_coding-exon (ENSMUST00000161284.2, exon 1 of 25)	210	ENSMUST00000162159.7	ENSMUSG00000021090	ENSMUST00000162159	Lrrc9	protein_coding	none
chr14	87415848	87416144	+	223	promoter-TSS (ENSMUST00000168275.7)	protein_coding-promoter-TSS (ENSMUST00000168275.7)	-643	ENSMUST00000169504.7	ENSMUSG00000022019	ENSMUST00000170865	Tdrd3	protein_coding	none
chr18	6241371	6241706	+	223	promoter-TSS (ENSMUST00000025083.13)	protein_coding-promoter-TSS (ENSMUST00000025083.13)	-15	ENSMUST00000025083.13	ENSMUSG00000006740	ENSMUST00000025083	Kif5b	protein_coding	none
chr18	82406468	82407219	+	223	promoter-TSS (ENSMUST00000065224.6)	protein_coding-promoter-TSS (ENSMUST00000065224.6)	-66	ENSMUST00000065224.6	ENSMUSG00000024553	ENSMUST00000065224	Galr1	protein_coding	none
chr11	68692796	68693068	+	222	intron (ENSMUST00000092984.5, intron 1 of 40)	protein_coding-intron (ENSMUST00000018887.14, intron 1 of 42)	616	ENSMUST00000092984.5	ENSMUSG00000020900	ENSMUST00000092984	Myh10	protein_coding	none
chr1	86526058	86526621	+	222	promoter-TSS (ENSMUST00000045897.14)	protein_coding-promoter-TSS (ENSMUST00000045897.14)	-387	ENSMUST00000045897.14	ENSMUSG00000026238	ENSMUST00000188533	Ptma	protein_coding	none
chr18	34651703	34652001	+	220	promoter-TSS (ENSMUST00000025228.11)	protein_coding-promoter-TSS (ENSMUST00000025228.11)	-117	ENSMUST00000025228.11	ENSMUSG00000024370	ENSMUST00000025228	Cdc23	protein_coding	none
chr7	59228518	59228850	+	220	promoter-TSS (ENSMUST00000107537.4)	protein_coding-promoter-TSS (ENSMUST00000107537.4)	-66	ENSMUST00000202945.3	ENSMUSG00000025326	ENSMUST00000200758	Ube3a	protein_coding	none
chr10	78464762	78465116	+	220	promoter-TSS (ENSMUST00000041616.14)	protein_coding-promoter-TSS (ENSMUST00000041616.14)	36	ENSMUST00000041616.14	ENSMUSG00000032788	ENSMUST00000041616	Pdxk	protein_coding	none
chr8	13907649	13908040	+	218	promoter-TSS (ENSMUST00000043520.4)	protein_coding-promoter-TSS (ENSMUST00000043520.4)	41	ENSMUST00000043520.4	ENSMUSG00000038365	ENSMUST00000209913	Fbxo25	protein_coding	none
chr1	133131087	133131535	+	218	exon (ENSMUST00000052529.3, exon 1 of 2)	protein_coding-exon (ENSMUST00000052529.3, exon 1 of 2)	168	ENSMUST00000052529.3	ENSMUSG00000046062	ENSMUST00000052529	Ppp1r15b	protein_coding	none
chr12	16653470	16653846	+	217	exon (ENSMUST00000111064.2, exon 1 of 4)	protein_coding-exon (ENSMUST00000111064.2, exon 1 of 4)	158	ENSMUST00000220892.1	ENSMUSG00000020591	ENSMUST00000220892	Ntsr2	protein_coding	none
chr2	31974203	31974582	+	217	promoter-TSS (ENSMUST00000065398.12)	protein_coding-promoter-TSS (ENSMUST00000065398.12)	-44	ENSMUST00000065398.12	ENSMUSG00000001855	ENSMUST00000065398	Nup214	protein_coding	none
chr10	50894210	50894977	+	216	promoter-TSS (ENSMUST00000219436.1)	protein_coding-promoter-TSS (ENSMUST00000219436.1)	-161	ENSMUST00000219436.1	ENSMUSG00000019913	ENSMUST00000219436	Sim1	protein_coding	none
chr16	22857378	22857887	+	216	promoter-TSS (ENSMUST00000004574.13)	protein_coding-promoter-TSS (ENSMUST00000004574.13)	-63	ENSMUST00000004576.6	ENSMUSG00000004462	ENSMUST00000004576	Tbccd1	protein_coding	none
chr11	102284368	102284969	+	216	promoter-TSS (ENSMUST00000036376.12)	protein_coding-promoter-TSS (ENSMUST00000036376.12)	-263	ENSMUST00000036376.12	ENSMUSG00000034757	ENSMUST00000156326	Tmub2	protein_coding	none
chr4	134343064	134343419	+	216	promoter-TSS (ENSMUST00000081094.5)	protein_coding-promoter-TSS (ENSMUST00000081094.5)	35	ENSMUST00000105874.8	ENSMUSG00000028836	ENSMUST00000105872	Slc30a2	protein_coding	none
chr11	74897806	74898162	+	216	promoter-TSS (ENSMUST00000045807.13)	protein_coding-promoter-TSS (ENSMUST00000045807.13)	-94	ENSMUST00000045807.13	ENSMUSG00000038335	ENSMUST00000045807	Tsr1	protein_coding	none
chr7	83884186	83884487	+	216	promoter-TSS (ENSMUST00000094216.4)	protein_coding-promoter-TSS (ENSMUST00000094216.4)	-31	ENSMUST00000094216.4	ENSMUSG00000070462	ENSMUST00000094216	Tlnrd1	protein_coding	none
chr9	83441043	83441379	+	216	promoter-TSS (ENSMUST00000034791.14)	protein_coding-promoter-TSS (ENSMUST00000034791.14)	-84	ENSMUST00000034793.14	ENSMUSG00000032258	ENSMUST00000034791	Lca5	protein_coding	none
chr12	52503416	52503780	+	216	promoter-TSS (ENSMUST00000217820.1)	protein_coding-promoter-TSS (ENSMUST00000217820.1)	-418	ENSMUST00000219443.1	ENSMUSG00000035133	ENSMUST00000217820	Arhgap5	protein_coding	none
chr14	55560424	55560862	+	215	promoter-TSS (ENSMUST00000066106.3)	protein_coding-promoter-TSS (ENSMUST00000066106.3)	131	ENSMUST00000121622.7	ENSMUSG00000022214	ENSMUST00000072530	Dcaf11	protein_coding	none
chr7	4753023	4753322	+	215	promoter-TSS (ENSMUST00000063324.13)	protein_coding-promoter-TSS (ENSMUST00000063324.13)	-78	ENSMUST00000063324.13	ENSMUSG00000051811	ENSMUST00000183971	Cox6b2	protein_coding	none
chr3	18242880	18243293	+	215	intron (ENSMUST00000035625.6, intron 1 of 5)	protein_coding-intron (ENSMUST00000035625.6, intron 1 of 5)	252	ENSMUST00000035625.6	ENSMUSG00000039519	ENSMUST00000035625	Cyp7b1	protein_coding	none
chr8	70212587	70212927	+	215	promoter-TSS (ENSMUST00000063788.7)	protein_coding-promoter-TSS (ENSMUST00000063788.7)	-452	ENSMUST00000110127.7	ENSMUSG00000002346	ENSMUST00000063788	Slc25a42	protein_coding	none
chr18	60526090	60526549	+	215	exon (ENSMUST00000025505.6, exon 1 of 13)	protein_coding-exon (ENSMUST00000025505.6, exon 1 of 13)	105	ENSMUST00000223590.1	ENSMUSG00000024603	ENSMUST00000223590	Dctn4	protein_coding	none
chr13	21721711	21722533	+	214	promoter-TSS (ENSMUST00000091710.5)	unprocessed_pseudogene-promoter-TSS (ENSMUST00000091710.5)	78	ENSMUST00000224651.1	ENSMUSG00000114279	ENSMUST00000224651	Hist1h2bm	protein_coding	none
chr7	24316186	24316874	+	214	promoter-TSS (ENSMUST00000108436.7)	protein_coding-promoter-TSS (ENSMUST00000108436.7)	75	ENSMUST00000108436.7	ENSMUSG00000074282	ENSMUST00000032673	Zfp94	protein_coding	none
chr7	67759705	67760023	+	214	promoter-TSS (ENSMUST00000051389.9)	protein_coding-promoter-TSS (ENSMUST00000051389.9)	-122	ENSMUST00000051389.9	ENSMUSG00000030554	ENSMUST00000207102	Synm	protein_coding	none
chr2	30801554	30801921	+	214	promoter-TSS (ENSMUST00000050003.8)	protein_coding-promoter-TSS (ENSMUST00000050003.8)	-30	ENSMUST00000050003.8	ENSMUSG00000044320	ENSMUST00000050003	1700001O22Rik	protein_coding	none
chr15	88751098	88751522	+	213	promoter-TSS (ENSMUST00000041297.14)	protein_coding-promoter-TSS (ENSMUST00000041297.14)	-350	ENSMUST00000041297.14	ENSMUSG00000034333	ENSMUST00000041297	Zbed4	protein_coding	none
chr14	79301766	79302110	+	213	promoter-TSS (ENSMUST00000022595.7)	protein_coding-promoter-TSS (ENSMUST00000022595.7)	-293	ENSMUST00000022595.7	ENSMUSG00000022018	ENSMUST00000022595	Rgcc	protein_coding	none
chr4	6190807	6191164	+	213	promoter-TSS (ENSMUST00000029907.5)	protein_coding-promoter-TSS (ENSMUST00000029907.5)	-113	ENSMUST00000029907.5	ENSMUSG00000028243	ENSMUST00000029907	Ubxn2b	protein_coding	none
chr14	56402543	56402882	+	213	promoter-TSS (ENSMUST00000223627.1)	protein_coding-promoter-TSS (ENSMUST00000223627.1)	15	ENSMUST00000223627.1	ENSMUSG00000000365	ENSMUST00000095793	Rnf17	protein_coding	none
chr10	127676919	127677275	+	213	promoter-TSS (ENSMUST00000048099.4)	protein_coding-promoter-TSS (ENSMUST00000048099.4)	31	ENSMUST00000048099.4	ENSMUSG00000040195	ENSMUST00000048099	Nemp1	protein_coding	none
chr14	3332647	3333163	+	212	intron (ENSMUST00000177786.7, intron 1 of 6)	protein_coding-intron (ENSMUST00000177786.7, intron 1 of 6)	278	ENSMUST00000177786.7	ENSMUSG00000096574	ENSMUST00000177786	Gm2956	protein_coding	none
chr14	8317030	8317314	+	212	intron (ENSMUST00000120411.7, intron 1 of 3)	protein_coding-intron (ENSMUST00000120411.7, intron 1 of 3)	851	ENSMUST00000120411.7	ENSMUSG00000021750	ENSMUST00000036070	Fam107a	protein_coding	none
chr3	84040252	84040797	+	212	promoter-TSS (ENSMUST00000052342.8)	protein_coding-promoter-TSS (ENSMUST00000052342.8)	-349	ENSMUST00000052342.8	ENSMUSG00000033767	ENSMUST00000191758	Tmem131l	protein_coding	none
chr16	55822367	55822710	+	212	promoter-TSS (ENSMUST00000114458.7)	protein_coding-promoter-TSS (ENSMUST00000114458.7)	-400	ENSMUST00000114458.7	ENSMUSG00000035356	ENSMUST00000096026	Nfkbiz	protein_coding	none
chr4	22488386	22488653	+	212	promoter-TSS (ENSMUST00000178174.2)	protein_coding-promoter-TSS (ENSMUST00000178174.2)	-153	ENSMUST00000178174.2	ENSMUSG00000095139	ENSMUST00000178174	Pou3f2	protein_coding	none
chr8	95807393	95807791	+	212	promoter-TSS (ENSMUST00000068452.9)	protein_coding-promoter-TSS (ENSMUST00000068452.9)	-128	ENSMUST00000211887.1	ENSMUSG00000036550	ENSMUST00000098473	Cnot1	protein_coding	none
chr4	58912321	58912970	+	212	promoter-TSS (ENSMUST00000107557.8)	protein_coding-promoter-TSS (ENSMUST00000107557.8)	104	ENSMUST00000055822.14	ENSMUSG00000050812	ENSMUST00000107557	AI314180	protein_coding	none
chr4	123904548	123904876	+	212	promoter-TSS (ENSMUST00000030400.13)	protein_coding-promoter-TSS (ENSMUST00000030400.13)	-120	ENSMUST00000030400.13	ENSMUSG00000028647	ENSMUST00000106202	Mycbp	protein_coding	none
chr12	40037416	40037684	+	212	promoter-TSS (ENSMUST00000135883.1)	antisense_RNA-promoter-TSS (ENSMUST00000135883.1)	-121	ENSMUST00000146905.1	ENSMUSG00000047446	ENSMUST00000101472	Arl4a	protein_coding	none
chr9	35558255	35558536	+	212	exon (ENSMUST00000034612.6, exon 1 of 12)	protein_coding-exon (ENSMUST00000034612.6, exon 1 of 12)	133	ENSMUST00000034612.6	ENSMUSG00000032101	ENSMUST00000034612	Ddx25	protein_coding	none
chr5	26817332	26817861	+	212	exon (ENSMUST00000071500.12, exon 1 of 26)	protein_coding-exon (ENSMUST00000071500.12, exon 1 of 26)	239	ENSMUST00000071500.12	ENSMUSG00000061576	ENSMUST00000101471	Dpp6	protein_coding	none
chr17	29490296	29490585	+	212	promoter-TSS (ENSMUST00000024811.7)	protein_coding-promoter-TSS (ENSMUST00000024811.7)	-372	ENSMUST00000024811.7	ENSMUSG00000024014	ENSMUST00000024811	Pim1	protein_coding	none
chr17	34893990	34894243	+	212	promoter-TSS (ENSMUST00000052778.9)	protein_coding-promoter-TSS (ENSMUST00000052778.9)	-443	ENSMUST00000052778.9	ENSMUSG00000049823	ENSMUST00000052778	Zbtb12	protein_coding	none
chr17	12909759	12910154	+	212	promoter-TSS (ENSMUST00000163394.1)	protein_coding-promoter-TSS (ENSMUST00000163394.1)	44	ENSMUST00000163394.1	ENSMUSG00000073460	ENSMUST00000163394	Pnldc1	protein_coding	none
chr1	181842253	181842499	+	212	promoter-TSS (ENSMUST00000005003.11)	protein_coding-promoter-TSS (ENSMUST00000005003.11)	3	ENSMUST00000005003.11	ENSMUSG00000004880	ENSMUST00000005003	Lbr	protein_coding	none
chr4	134853542	134853997	+	212	promoter-TSS (ENSMUST00000030628.14)	protein_coding-promoter-TSS (ENSMUST00000030628.14)	-424	ENSMUST00000030628.14	ENSMUSG00000028826	ENSMUST00000030628	Tmem57	protein_coding	none
chr10	75211822	75212121	+	212	promoter-TSS (ENSMUST00000105421.9)	protein_coding-promoter-TSS (ENSMUST00000105421.9)	-102	ENSMUST00000218766.1	ENSMUSG00000033444	ENSMUST00000218766	Specc1l	protein_coding	none
chrX	49788112	49788464	+	212	promoter-TSS (ENSMUST00000114893.7)	protein_coding-promoter-TSS (ENSMUST00000114893.7)	-45	ENSMUST00000114893.7	ENSMUSG00000031111	ENSMUST00000072037	Igsf1	protein_coding	none
chr1	56969702	56970081	+	212	promoter-TSS (ENSMUST00000177424.1)	protein_coding-promoter-TSS (ENSMUST00000177424.1)	-19	ENSMUST00000177424.1	ENSMUSG00000038331	ENSMUST00000042857	Satb2	protein_coding	none
chr7	35754415	35754883	+	212	promoter-TSS (ENSMUST00000051377.14)	protein_coding-promoter-TSS (ENSMUST00000051377.14)	-195	ENSMUST00000051377.14	ENSMUSG00000043671	ENSMUST00000051377	Dpy19l3	protein_coding	none
chr13	23533719	23534216	+	212	promoter-TSS (ENSMUST00000073261.2)	protein_coding-promoter-TSS (ENSMUST00000073261.2)	61	ENSMUST00000073261.2	ENSMUSG00000061991	ENSMUST00000073261	Hist1h2af	protein_coding	none
chr9	66157882	66158164	+	212	promoter-TSS (ENSMUST00000034944.8)	protein_coding-promoter-TSS (ENSMUST00000034944.8)	-200	ENSMUST00000034944.8	ENSMUSG00000032380	ENSMUST00000034944	Dapk2	protein_coding	none
chr4	53159814	53160335	+	212	promoter-TSS (ENSMUST00000030010.3)	protein_coding-promoter-TSS (ENSMUST00000030010.3)	-179	ENSMUST00000030010.3	ENSMUSG00000015243	ENSMUST00000030010	Abca1	protein_coding	none
chr10	31608520	31608773	+	212	exon (ENSMUST00000081989.7, exon 1 of 6)	protein_coding-exon (ENSMUST00000081989.7, exon 1 of 6)	538	ENSMUST00000081989.7	ENSMUSG00000063760	ENSMUST00000081989	Rnf217	protein_coding	none
chr8	125995169	125995652	+	211	promoter-TSS (ENSMUST00000212831.1)	protein_coding-promoter-TSS (ENSMUST00000212831.1)	-26	ENSMUST00000212831.1	ENSMUSG00000033998	ENSMUST00000212831	Kcnk1	protein_coding	none
chr5	45449730	45450725	+	211	promoter-TSS (ENSMUST00000015950.11)	protein_coding-promoter-TSS (ENSMUST00000015950.11)	9	ENSMUST00000015950.11	ENSMUSG00000015806	ENSMUST00000120867	Qdpr	protein_coding	none
chr16	90727159	90727545	+	211	promoter-TSS (ENSMUST00000099554.4)	protein_coding-promoter-TSS (ENSMUST00000099554.4)	52	ENSMUST00000099554.4	ENSMUSG00000022978	ENSMUST00000099554	Mis18a	protein_coding	none
chr4	123322533	123323268	+	210	exon (ENSMUST00000102640.1, exon 1 of 1)	protein_coding-exon (ENSMUST00000102640.1, exon 1 of 1)	734	ENSMUST00000102640.1	ENSMUSG00000076436	ENSMUST00000102640	Oxct2a	protein_coding	none
chr19	7612291	7612720	+	208	promoter-TSS (ENSMUST00000025929.10)	protein_coding-promoter-TSS (ENSMUST00000025929.10)	-50	ENSMUST00000025929.10	ENSMUSG00000024973	ENSMUST00000025929	Hrasls5	protein_coding	none
chr12	112145237	112145569	+	207	promoter-TSS (ENSMUST00000128402.2)	protein_coding-promoter-TSS (ENSMUST00000128402.2)	-805	ENSMUST00000128402.2	ENSMUSG00000021294	ENSMUST00000128402	Kif26a	protein_coding	none
chr1	13589910	13590189	+	207	promoter-TSS (ENSMUST00000027068.10)	protein_coding-promoter-TSS (ENSMUST00000027068.10)	-139	ENSMUST00000027068.10	ENSMUSG00000025935	ENSMUST00000027068	Tram1	protein_coding	none
chr7	30280225	30280539	+	206	promoter-TSS (ENSMUST00000108190.7)	protein_coding-promoter-TSS (ENSMUST00000108190.7)	37	ENSMUST00000108190.7	ENSMUSG00000037020	ENSMUST00000108190	Wdr62	protein_coding	none
chr10	40570138	40570471	+	206	promoter-TSS (ENSMUST00000019978.8)	protein_coding-promoter-TSS (ENSMUST00000019978.8)	-32	ENSMUST00000078314.13	ENSMUSG00000019834	ENSMUST00000078314	Slc22a16	protein_coding	none
chr1	93686208	93686487	+	206	intron (ENSMUST00000027499.12, intron 1 of 4)	protein_coding-intron (ENSMUST00000027499.12, intron 1 of 4)	645	ENSMUST00000201863.3	ENSMUSG00000026278	ENSMUST00000027499	Bok	protein_coding	none
chr1	165635024	165635432	+	206	promoter-TSS (ENSMUST00000068705.12)	protein_coding-promoter-TSS (ENSMUST00000068705.12)	-699	ENSMUST00000111435.8	ENSMUSG00000026566	ENSMUST00000191818	Mpzl1	protein_coding	none
chr2	174473023	174473408	+	206	promoter-TSS (ENSMUST00000016401.14)	protein_coding-promoter-TSS (ENSMUST00000016401.14)	-134	ENSMUST00000016401.14	ENSMUSG00000016257	ENSMUST00000117442	Prelid3b	protein_coding	none
chr8	124663690	124663991	+	206	promoter-TSS (ENSMUST00000034464.7)	protein_coding-promoter-TSS (ENSMUST00000034464.7)	-471	ENSMUST00000034464.7	ENSMUSG00000031983	ENSMUST00000034464	2310022B05Rik	protein_coding	none
chr5	136116337	136117000	+	206	promoter-TSS (ENSMUST00000041366.13)	protein_coding-promoter-TSS (ENSMUST00000041366.13)	-34	ENSMUST00000111129.1	ENSMUSG00000039771	ENSMUST00000111127	Polr2j	protein_coding	none
chr1	166409312	166409595	+	206	promoter-TSS (ENSMUST00000127596.2)	protein_coding-promoter-TSS (ENSMUST00000127596.2)	-62	ENSMUST00000131487.7	ENSMUSG00000040596	ENSMUST00000127596	Pogk	protein_coding	none
chr6	57824730	57825008	+	205	intron (ENSMUST00000145608.6, intron 1 of 3)	protein_coding-intron (ENSMUST00000114297.4, intron 1 of 4)	267	ENSMUST00000127485.7	ENSMUSG00000037788	ENSMUST00000114297	Vopp1	protein_coding	none
chr2	176830691	176830946	+	205	promoter-TSS (ENSMUST00000126726.1)	protein_coding-promoter-TSS (ENSMUST00000126726.1)	-322	ENSMUST00000126726.1	ENSMUSG00000078876	ENSMUST00000126726	Gm14408	protein_coding	none
chr17	25015884	25016263	+	205	promoter-TSS (ENSMUST00000024983.11)	protein_coding-promoter-TSS (ENSMUST00000024983.11)	-318	ENSMUST00000024983.11	ENSMUSG00000024169	ENSMUST00000024983	Ift140	protein_coding	none
chr6	47953210	47953762	+	204	promoter-TSS (ENSMUST00000101445.10)	protein_coding-promoter-TSS (ENSMUST00000101445.10)	96	ENSMUST00000101445.10	ENSMUSG00000045466	ENSMUST00000101445	Zfp956	protein_coding	none
chr9	119156787	119157164	+	204	exon (ENSMUST00000010795.4, exon 1 of 12)	protein_coding-exon (ENSMUST00000010795.4, exon 1 of 12)	118	ENSMUST00000010795.4	ENSMUSG00000010651	ENSMUST00000010795	Acaa1b	protein_coding	none
chr9	75231759	75232084	+	203	promoter-TSS (ENSMUST00000036555.7)	protein_coding-promoter-TSS (ENSMUST00000036555.7)	-99	ENSMUST00000036555.7	ENSMUSG00000033590	ENSMUST00000036555	Myo5c	protein_coding	none
chr15	58415150	58415504	+	203	promoter-TSS (ENSMUST00000037270.3)	protein_coding-promoter-TSS (ENSMUST00000037270.3)	-141	ENSMUST00000037270.3	ENSMUSG00000037119	ENSMUST00000037270	Fam91a1	protein_coding	none
chr14	7315158	7315432	+	203	promoter-TSS (ENSMUST00000165744.1)	protein_coding-promoter-TSS (ENSMUST00000165744.1)	-246	ENSMUST00000165744.1	ENSMUSG00000091472	ENSMUST00000165744	Gm3739	protein_coding	none
chr13	115090013	115090368	+	203	promoter-TSS (ENSMUST00000109226.4)	protein_coding-promoter-TSS (ENSMUST00000109226.4)	-4	ENSMUST00000109226.4	ENSMUSG00000042275	ENSMUST00000109226	Pelo	protein_coding	none
chr2	103565846	103566470	+	203	promoter-TSS (ENSMUST00000076212.3)	protein_coding-promoter-TSS (ENSMUST00000076212.3)	-152	ENSMUST00000076212.3	ENSMUSG00000032724	ENSMUST00000076212	Abtb2	protein_coding	none
chr15	38300561	38301395	+	203	promoter-TSS (ENSMUST00000074043.5)	protein_coding-promoter-TSS (ENSMUST00000074043.5)	-271	ENSMUST00000074043.5	ENSMUSG00000037465	ENSMUST00000074043	Klf10	protein_coding	none
chr9	103365632	103366210	+	202	promoter-TSS (ENSMUST00000035484.10)	protein_coding-promoter-TSS (ENSMUST00000035484.10)	-81	ENSMUST00000035484.10	ENSMUSG00000032803	ENSMUST00000190226	Cdv3	protein_coding	none
chr6	18848248	18848803	+	202	promoter-TSS (ENSMUST00000056398.10)	protein_coding-promoter-TSS (ENSMUST00000056398.10)	-54	ENSMUST00000056398.10	ENSMUSG00000044155	ENSMUST00000201141	Lsm8	protein_coding	none
chr5	88554038	88554351	+	202	promoter-TSS (ENSMUST00000090413.5)	protein_coding-promoter-TSS (ENSMUST00000090413.5)	-268	ENSMUST00000090413.5	ENSMUSG00000070697	ENSMUST00000090413	Utp3	protein_coding	none
chr14	5388812	5389418	+	202	promoter-TSS (ENSMUST00000177986.7)	protein_coding-promoter-TSS (ENSMUST00000177986.7)	-66	ENSMUST00000177986.7	ENSMUSG00000096003	ENSMUST00000178058	Gm3500	protein_coding	none
chr4	93334684	93335268	+	202	exon (ENSMUST00000066774.5, exon 1 of 1)	protein_coding-exon (ENSMUST00000066774.5, exon 1 of 1)	535	ENSMUST00000066774.5	ENSMUSG00000054000	ENSMUST00000066774	Tusc1	protein_coding	none
chr11	7213725	7214210	+	202	promoter-TSS (ENSMUST00000020702.10)	protein_coding-promoter-TSS (ENSMUST00000020702.10)	-44	ENSMUST00000135887.2	ENSMUSG00000020427	ENSMUST00000135887	Igfbp3	protein_coding	none
chr11	97050628	97050878	+	202	promoter-TSS (ENSMUST00000168565.1)	protein_coding-promoter-TSS (ENSMUST00000168565.1)	-67	ENSMUST00000168565.1	ENSMUSG00000038534	ENSMUST00000090020	Osbpl7	protein_coding	none
chr15	73184006	73184344	+	202	intron (ENSMUST00000044113.10, intron 1 of 18)	protein_coding-intron (ENSMUST00000044113.10, intron 1 of 18)	665	ENSMUST00000044113.10	ENSMUSG00000036698	ENSMUST00000044113	Ago2	protein_coding	none
chr7	79742791	79743206	+	202	promoter-TSS (ENSMUST00000032761.7)	protein_coding-promoter-TSS (ENSMUST00000032761.7)	82	ENSMUST00000032761.7	ENSMUSG00000030545	ENSMUST00000032761	Pex11a	protein_coding	none
chr9	49340807	49341138	+	202	intron (ENSMUST00000075764.7, intron 1 of 7)	protein_coding-intron (ENSMUST00000075764.7, intron 1 of 7)	345	ENSMUST00000075764.7	ENSMUSG00000032259	ENSMUST00000075764	Drd2	protein_coding	none
chr19	43674965	43675259	+	202	promoter-TSS (ENSMUST00000046038.7)	protein_coding-promoter-TSS (ENSMUST00000046038.7)	-231	ENSMUST00000046038.7	ENSMUSG00000040414	ENSMUST00000046038	Slc25a28	protein_coding	none
chr14	6108275	6108838	+	202	intron (ENSMUST00000165193.1, intron 1 of 6)	protein_coding-intron (ENSMUST00000165193.1, intron 1 of 6)	109	ENSMUST00000165193.1	ENSMUSG00000094634	ENSMUST00000165193	Gm3468	protein_coding	none
chr13	111490569	111490841	+	202	promoter-TSS (ENSMUST00000047627.13)	protein_coding-promoter-TSS (ENSMUST00000047627.13)	-594	ENSMUST00000047627.13	ENSMUSG00000032745	ENSMUST00000047627	Gpbp1	protein_coding	none
chr2	155826883	155827201	+	202	promoter-TSS (ENSMUST00000029142.14)	protein_coding-promoter-TSS (ENSMUST00000029142.14)	-117	ENSMUST00000029142.14	ENSMUSG00000027613	ENSMUST00000029142	Eif6	protein_coding	none
chr6	22356127	22356466	+	202	promoter-TSS (ENSMUST00000081288.13)	protein_coding-promoter-TSS (ENSMUST00000081288.13)	-53	ENSMUST00000081288.13	ENSMUSG00000029672	ENSMUST00000081288	Fam3c	protein_coding	none
chr1	37429783	37430306	+	202	promoter-TSS (ENSMUST00000027285.12)	protein_coding-promoter-TSS (ENSMUST00000027285.12)	59	ENSMUST00000027286.6	ENSMUSG00000026112	ENSMUST00000027286	Coa5	protein_coding	none
chr11	8663687	8664144	+	202	intron (ENSMUST00000020695.12, intron 1 of 30)	protein_coding-intron (ENSMUST00000020695.12, intron 1 of 30)	620	ENSMUST00000020695.12	ENSMUSG00000020422	ENSMUST00000020695	Tns3	protein_coding	none
chr12	40445213	40445517	+	202	promoter-TSS (ENSMUST00000037488.7)	protein_coding-promoter-TSS (ENSMUST00000037488.7)	409	ENSMUST00000069692.9	ENSMUSG00000055917	ENSMUST00000069692	Zfp277	protein_coding	none
chr6	5298418	5298660	+	202	promoter-TSS (ENSMUST00000057792.8)	protein_coding-promoter-TSS (ENSMUST00000057792.8)	-84	ENSMUST00000057792.8	ENSMUSG00000032667	ENSMUST00000057792	Pon2	protein_coding	none
chrX	93286306	93286678	+	202	promoter-TSS (ENSMUST00000046565.12)	protein_coding-promoter-TSS (ENSMUST00000046565.12)	-4	ENSMUST00000046565.12	ENSMUSG00000035277	ENSMUST00000046565	Arx	protein_coding	none
chrX	139480185	139480430	+	202	promoter-TSS (ENSMUST00000046763.12)	protein_coding-promoter-TSS (ENSMUST00000046763.12)	-60	ENSMUST00000046763.12	ENSMUSG00000042498	ENSMUST00000046763	D330045A20Rik	protein_coding	none
chr9	18291871	18292271	+	202	promoter-TSS (ENSMUST00000001825.8)	protein_coding-promoter-TSS (ENSMUST00000001825.8)	-54	ENSMUST00000001825.8	ENSMUSG00000001774	ENSMUST00000213605	Chordc1	protein_coding	none
chr3	86142564	86142862	+	202	promoter-TSS (ENSMUST00000029722.6)	protein_coding-promoter-TSS (ENSMUST00000029722.6)	-11	ENSMUST00000029722.6	ENSMUSG00000028081	ENSMUST00000029722	Rps3a1	protein_coding	none
chr19	10101719	10102015	+	202	promoter-TSS (ENSMUST00000025567.7)	protein_coding-promoter-TSS (ENSMUST00000025567.7)	-364	ENSMUST00000025567.7	ENSMUSG00000024665	ENSMUST00000025567	Fads2	protein_coding	none
chr6	101377011	101377351	+	202	exon (ENSMUST00000075994.10, exon 1 of 10)	protein_coding-exon (ENSMUST00000075994.10, exon 1 of 10)	716	ENSMUST00000075994.10	ENSMUSG00000035357	ENSMUST00000075994	Pdzrn3	protein_coding	none
chr2	83644216	83644726	+	201	promoter-TSS (ENSMUST00000081591.6)	protein_coding-promoter-TSS (ENSMUST00000081591.6)	36	ENSMUST00000081591.6	ENSMUSG00000027091	ENSMUST00000081591	Zc3h15	protein_coding	none
chr7	107209202	107209535	+	201	promoter-TSS (ENSMUST00000098135.1)	protein_coding-promoter-TSS (ENSMUST00000098135.1)	-77	ENSMUST00000098135.1	ENSMUSG00000073894	ENSMUST00000098135	Rbmxl2	protein_coding	none
chr2	124089807	124090147	+	201	promoter-TSS (ENSMUST00000103241.7)	protein_coding-promoter-TSS (ENSMUST00000103241.7)	8	ENSMUST00000103241.7	ENSMUSG00000027200	ENSMUST00000103239	Sema6d	protein_coding	none
chr5	92434570	92434824	+	201	intron (ENSMUST00000038514.14, intron 1 of 11)	protein_coding-intron (ENSMUST00000038514.14, intron 1 of 11)	522	ENSMUST00000038514.14	ENSMUSG00000034826	ENSMUST00000038514	Nup54	protein_coding	none
chr14	7314648	7314975	+	201	intron (ENSMUST00000165744.1, intron 1 of 6)	protein_coding-intron (ENSMUST00000165744.1, intron 1 of 6)	238	ENSMUST00000165744.1	ENSMUSG00000091472	ENSMUST00000165744	Gm3739	protein_coding	none
chr9	14784514	14784959	+	200	promoter-TSS (ENSMUST00000034405.10)	protein_coding-promoter-TSS (ENSMUST00000034405.10)	60	ENSMUST00000115632.9	ENSMUSG00000031928	ENSMUST00000115632	Mre11a	protein_coding	none
chr3	37312330	37312752	+	199	promoter-TSS (ENSMUST00000057975.7)	protein_coding-promoter-TSS (ENSMUST00000057975.7)	-13	ENSMUST00000057975.7	ENSMUSG00000051444	ENSMUST00000057975	Bbs12	protein_coding	none
chr4	110351824	110352083	+	199	promoter-TSS (ENSMUST00000106603.8)	protein_coding-promoter-TSS (ENSMUST00000106603.8)	-44	ENSMUST00000106603.8	ENSMUSG00000028546	ENSMUST00000106598	Elavl4	protein_coding	none
chr14	99099592	99099943	+	199	promoter-TSS (ENSMUST00000042471.9)	protein_coding-promoter-TSS (ENSMUST00000042471.9)	3	ENSMUST00000042471.9	ENSMUSG00000033166	ENSMUST00000042471	Dis3	protein_coding	none
chr17	25727138	25727561	+	199	promoter-TSS (ENSMUST00000047273.1)	protein_coding-promoter-TSS (ENSMUST00000047273.1)	70	ENSMUST00000048054.13	ENSMUSG00000019214	ENSMUST00000048054	Chtf18	protein_coding	none
chr1	158355939	158356601	+	197	promoter-TSS (ENSMUST00000004133.10)	protein_coding-promoter-TSS (ENSMUST00000004133.10)	56	ENSMUST00000004133.10	ENSMUSG00000004031	ENSMUST00000004133	Brinp2	protein_coding	none
chr9	95844956	95845388	+	197	exon (ENSMUST00000093800.8, exon 1 of 16)	protein_coding-exon (ENSMUST00000093800.8, exon 1 of 16)	114	ENSMUST00000093800.8	ENSMUSG00000049493	ENSMUST00000093800	Pls1	protein_coding	none
chr18	80047085	80047475	+	196	intron (ENSMUST00000070219.7, intron 1 of 2)	protein_coding-intron (ENSMUST00000070219.7, intron 1 of 2)	385	ENSMUST00000070219.7	ENSMUSG00000056214	ENSMUST00000070219	Pard6g	protein_coding	none
chr9	3532170	3532668	+	196	promoter-TSS (ENSMUST00000115733.2)	protein_coding-promoter-TSS (ENSMUST00000115733.2)	-359	ENSMUST00000115733.2	ENSMUSG00000041624	ENSMUST00000115733	Gucy1a2	protein_coding	none
chr2	118779419	118779783	+	196	promoter-TSS (ENSMUST00000037547.8)	protein_coding-promoter-TSS (ENSMUST00000037547.8)	-118	ENSMUST00000063975.9	ENSMUSG00000040035	ENSMUST00000110846	Disp2	protein_coding	none
chr1	191325757	191326196	+	196	promoter-TSS (ENSMUST00000027940.5)	protein_coding-promoter-TSS (ENSMUST00000027940.5)	64	ENSMUST00000027940.5	ENSMUSG00000026627	ENSMUST00000027940	Tmem206	protein_coding	none
chr12	80643571	80644022	+	196	promoter-TSS (ENSMUST00000085245.6)	protein_coding-promoter-TSS (ENSMUST00000085245.6)	36	ENSMUST00000166931.1	ENSMUSG00000021131	ENSMUST00000218740	Erh	protein_coding	none
chr9	121839020	121839444	+	196	intron (ENSMUST00000135986.8, intron 1 of 15)	protein_coding-intron (ENSMUST00000135986.8, intron 1 of 15)	229	ENSMUST00000135986.8	ENSMUSG00000079235	ENSMUST00000135986	Ccdc13	protein_coding	none
chr15	88861708	88862354	+	196	promoter-TSS (ENSMUST00000042818.9)	protein_coding-promoter-TSS (ENSMUST00000042818.9)	-155	ENSMUST00000042818.9	ENSMUSG00000035828	ENSMUST00000042818	Pim3	protein_coding	none
chr15	76710294	76710671	+	196	promoter-TSS (ENSMUST00000036423.14)	protein_coding-promoter-TSS (ENSMUST00000036423.14)	77	ENSMUST00000036852.7	ENSMUSG00000033762	ENSMUST00000036852	Recql4	protein_coding	none
chr2	165287479	165287944	+	196	promoter-TSS (ENSMUST00000109298.7)	protein_coding-promoter-TSS (ENSMUST00000109298.7)	44	ENSMUST00000109298.7	ENSMUSG00000017664	ENSMUST00000017808	Slc35c2	protein_coding	none
chr6	88446316	88446695	+	196	promoter-TSS (ENSMUST00000165242.3)	protein_coding-promoter-TSS (ENSMUST00000165242.3)	22	ENSMUST00000205179.2	ENSMUSG00000033216	ENSMUST00000205179	Eefsec	protein_coding	none
chr1	151571093	151571607	+	195	promoter-TSS (ENSMUST00000111875.1)	protein_coding-promoter-TSS (ENSMUST00000111875.1)	-23	ENSMUST00000148810.7	ENSMUSG00000026483	ENSMUST00000148810	Fam129a	protein_coding	none
chr10	71344740	71345058	+	195	promoter-TSS (ENSMUST00000045887.8)	protein_coding-promoter-TSS (ENSMUST00000045887.8)	55	ENSMUST00000045887.8	ENSMUSG00000037710	ENSMUST00000045887	Cisd1	protein_coding	none
chr10	127041799	127042169	+	195	promoter-TSS (ENSMUST00000006915.13)	protein_coding-promoter-TSS (ENSMUST00000006915.13)	26	ENSMUST00000120542.7	ENSMUSG00000006732	ENSMUST00000120542	Mettl1	protein_coding	none
chr7	25687690	25688006	+	195	exon (ENSMUST00000002678.9, exon 1 of 7)	protein_coding-exon (ENSMUST00000002678.9, exon 1 of 7)	846	ENSMUST00000002678.9	ENSMUSG00000002603	ENSMUST00000002678	Tgfb1	protein_coding	none
chr11	98863428	98863751	+	195	promoter-TSS (ENSMUST00000037480.8)	protein_coding-promoter-TSS (ENSMUST00000037480.8)	-49	ENSMUST00000037480.8	ENSMUSG00000038013	ENSMUST00000037480	Wipf2	protein_coding	none
chr1	75180267	75180584	+	193	promoter-TSS (ENSMUST00000027396.14)	protein_coding-promoter-TSS (ENSMUST00000027396.14)	-33	ENSMUST00000027396.14	ENSMUSG00000026198	ENSMUST00000027396	Abcb6	protein_coding	none
chr14	52020051	52020382	+	193	promoter-TSS (ENSMUST00000166169.2)	protein_coding-promoter-TSS (ENSMUST00000166169.2)	-503	ENSMUST00000166169.2	ENSMUSG00000049295	ENSMUST00000166169	Zfp219	protein_coding	none
chr5	20882279	20882755	+	192	promoter-TSS (ENSMUST00000118174.7)	protein_coding-promoter-TSS (ENSMUST00000118174.7)	326	ENSMUST00000115259.2	ENSMUSG00000045435	ENSMUST00000115259	Tmem60	protein_coding	none
chr10	62946733	62947089	+	192	promoter-TSS (ENSMUST00000131422.7)	protein_coding-promoter-TSS (ENSMUST00000131422.7)	-115	ENSMUST00000131422.7	ENSMUSG00000036875	ENSMUST00000131422	Dna2	protein_coding	none
chr13	96748237	96748529	+	192	promoter-TSS (ENSMUST00000207464.1)	protein_coding-promoter-TSS (ENSMUST00000207464.1)	111	ENSMUST00000208758.1	ENSMUSG00000109561	ENSMUST00000208758	Ankrd31	protein_coding	none
chr17	84188339	84188653	+	192	promoter-TSS (ENSMUST00000060366.6)	protein_coding-promoter-TSS (ENSMUST00000060366.6)	-549	ENSMUST00000060366.6	ENSMUSG00000045817	ENSMUST00000060366	Zfp36l2	protein_coding	none
chr8	75212733	75213491	+	192	promoter-TSS (ENSMUST00000139848.7)	protein_coding-promoter-TSS (ENSMUST00000139848.7)	-832	ENSMUST00000139848.7	ENSMUSG00000034472	ENSMUST00000132133	Rasd2	protein_coding	none
chr6	17064999	17065502	+	192	promoter-TSS (ENSMUST00000076654.8)	protein_coding-promoter-TSS (ENSMUST00000076654.8)	26	ENSMUST00000076654.8	ENSMUSG00000029552	ENSMUST00000076654	Tes	protein_coding	none
chr9	44361542	44361921	+	192	promoter-TSS (ENSMUST00000034644.9)	protein_coding-promoter-TSS (ENSMUST00000034644.9)	-61	ENSMUST00000034644.9	ENSMUSG00000032127	ENSMUST00000034644	Vps11	protein_coding	none
chr9	61372052	61372754	+	192	promoter-TSS (ENSMUST00000034820.15)	protein_coding-promoter-TSS (ENSMUST00000034820.15)	20	ENSMUST00000159386.7	ENSMUSG00000032280	ENSMUST00000161207	Tle3	protein_coding	none
chr3	7366209	7366466	+	192	promoter-TSS (ENSMUST00000028999.11)	protein_coding-promoter-TSS (ENSMUST00000028999.11)	-333	ENSMUST00000028999.11	ENSMUSG00000027499	ENSMUST00000193330	Pkia	protein_coding	none
chr9	106170573	106170902	+	192	promoter-TSS (ENSMUST00000020490.12)	protein_coding-promoter-TSS (ENSMUST00000020490.12)	-191	ENSMUST00000020490.12	ENSMUSG00000020257	ENSMUST00000020490	Wdr82	protein_coding	none
chr16	17125043	17125373	+	192	promoter-TSS (ENSMUST00000093336.6)	protein_coding-promoter-TSS (ENSMUST00000093336.6)	-68	ENSMUST00000207116.1	ENSMUSG00000049916	ENSMUST00000093336	2610318N02Rik	protein_coding	none
chr6	93913672	93913991	+	192	promoter-TSS (ENSMUST00000093769.7)	protein_coding-promoter-TSS (ENSMUST00000093769.7)	-141	ENSMUST00000093769.7	ENSMUSG00000045095	ENSMUST00000089317	Magi1	protein_coding	none
chr5	117287405	117287932	+	192	promoter-TSS (ENSMUST00000036951.12)	protein_coding-promoter-TSS (ENSMUST00000036951.12)	-43	ENSMUST00000036951.12	ENSMUSG00000032959	ENSMUST00000036951	Pebp1	protein_coding	none
chr7	4739877	4740115	+	192	promoter-TSS (ENSMUST00000098853.8)	protein_coding-promoter-TSS (ENSMUST00000098853.8)	-119	ENSMUST00000098853.8	ENSMUSG00000059851	ENSMUST00000108583	Kmt5c	protein_coding	none
chr9	99358007	99358523	+	192	exon (ENSMUST00000042158.12, exon 1 of 23)	protein_coding-exon (ENSMUST00000042158.12, exon 1 of 23)	253	ENSMUST00000042158.12	ENSMUSG00000037681	ENSMUST00000042158	Esyt3	protein_coding	none
chr17	6270252	6270574	+	192	promoter-TSS (ENSMUST00000088940.5)	protein_coding-promoter-TSS (ENSMUST00000088940.5)	-57	ENSMUST00000088940.5	ENSMUSG00000038141	ENSMUST00000088940	Tmem181a	protein_coding	none
chr8	85700944	85701335	+	191	promoter-TSS (ENSMUST00000209479.1)	protein_coding-promoter-TSS (ENSMUST00000209479.1)	-215	ENSMUST00000216286.1	ENSMUSG00000036902	ENSMUST00000209479	Neto2	protein_coding	none
chrX	75095892	75096273	+	191	exon (ENSMUST00000033776.14, exon 1 of 15)	protein_coding-exon (ENSMUST00000033776.14, exon 1 of 15)	228	ENSMUST00000033776.14	ENSMUSG00000031403	ENSMUST00000033776	Dkc1	protein_coding	none
chr19	38930716	38931083	+	191	promoter-TSS (ENSMUST00000025965.11)	protein_coding-promoter-TSS (ENSMUST00000025965.11)	-16	ENSMUST00000025965.11	ENSMUSG00000025001	ENSMUST00000025965	Hells	protein_coding	none
chr1	173349930	173350219	+	191	promoter-TSS (ENSMUST00000147604.7)	protein_coding-promoter-TSS (ENSMUST00000147604.7)	-805	ENSMUST00000147604.7	ENSMUSG00000037860	ENSMUST00000166137	Aim2	protein_coding	none
chr17	3114318	3114600	+	191	promoter-TSS (ENSMUST00000076734.6)	protein_coding-promoter-TSS (ENSMUST00000076734.6)	-513	ENSMUST00000076734.6	ENSMUSG00000046201	ENSMUST00000076734	Scaf8	protein_coding	none
chr4	132535367	132535611	+	191	promoter-TSS (ENSMUST00000094657.9)	protein_coding-promoter-TSS (ENSMUST00000094657.9)	-61	ENSMUST00000094657.9	ENSMUSG00000054405	ENSMUST00000105940	Dnajc8	protein_coding	none
chr18	23039962	23040271	+	191	promoter-TSS (ENSMUST00000164893.7)	protein_coding-promoter-TSS (ENSMUST00000164893.7)	-38	ENSMUST00000164893.7	ENSMUSG00000041923	ENSMUST00000081423	Nol4	protein_coding	none
chr6	120463027	120463307	+	191	promoter-TSS (ENSMUST00000002976.4)	protein_coding-promoter-TSS (ENSMUST00000002976.4)	-80	ENSMUST00000002976.4	ENSMUSG00000002897	ENSMUST00000002976	Il17ra	protein_coding	none
chr7	49245703	49246345	+	191	promoter-TSS (ENSMUST00000064395.12)	protein_coding-promoter-TSS (ENSMUST00000064395.12)	-165	ENSMUST00000064395.12	ENSMUSG00000052512	ENSMUST00000184945	Nav2	protein_coding	none
chr4	11190936	11191448	+	191	promoter-TSS (ENSMUST00000029866.15)	protein_coding-promoter-TSS (ENSMUST00000029866.15)	-162	ENSMUST00000170901.7	ENSMUSG00000028212	ENSMUST00000170901	Ccne2	protein_coding	none
chr6	31563312	31563582	+	191	intron (ENSMUST00000026698.7, intron 1 of 7)	protein_coding-intron (ENSMUST00000026698.7, intron 1 of 7)	534	ENSMUST00000026698.7	ENSMUSG00000025608	ENSMUST00000026698	Podxl	protein_coding	none
chr3	130180251	130180508	+	191	promoter-TSS (ENSMUST00000080335.10)	protein_coding-promoter-TSS (ENSMUST00000080335.10)	-512	ENSMUST00000080335.10	ENSMUSG00000058897	ENSMUST00000080335	Col25a1	protein_coding	none
chr13	21179874	21180231	+	191	promoter-TSS (ENSMUST00000223065.1)	protein_coding-promoter-TSS (ENSMUST00000223065.1)	121	ENSMUST00000021761.12	ENSMUSG00000021326	ENSMUST00000221464	Trim27	protein_coding	none
chr7	128740325	128740599	+	191	promoter-TSS (ENSMUST00000057557.13)	protein_coding-promoter-TSS (ENSMUST00000057557.13)	24	ENSMUST00000119081.1	ENSMUSG00000048170	ENSMUST00000057557	Mcmbp	protein_coding	none
chr5	122820794	122821180	+	191	exon (ENSMUST00000086216.8, exon 1 of 17)	protein_coding-exon (ENSMUST00000086216.8, exon 1 of 17)	293	ENSMUST00000199406.4	ENSMUSG00000029472	ENSMUST00000086216	Anapc5	protein_coding	none
chr11	79992499	79993021	+	191	promoter-TSS (ENSMUST00000017692.14)	protein_coding-promoter-TSS (ENSMUST00000017692.14)	-346	ENSMUST00000017692.14	ENSMUSG00000017548	ENSMUST00000017692	Suz12	protein_coding	none
chr15	101438595	101439126	+	191	promoter-TSS (ENSMUST00000081945.3)	protein_coding-promoter-TSS (ENSMUST00000081945.3)	-56	ENSMUST00000081945.3	ENSMUSG00000047641	ENSMUST00000081945	Krt87	protein_coding	none
chr10	22731325	22732005	+	191	promoter-TSS (ENSMUST00000127698.7)	protein_coding-promoter-TSS (ENSMUST00000127698.7)	-218	ENSMUST00000127698.7	ENSMUSG00000071359	ENSMUST00000095794	Tbpl1	protein_coding	none
chr11	55470471	55470876	+	191	intron (ENSMUST00000018727.3, intron 1 of 11)	protein_coding-intron (ENSMUST00000018727.3, intron 1 of 11)	988	ENSMUST00000018727.3	ENSMUSG00000018583	ENSMUST00000018727	G3bp1	protein_coding	none
chr5	24729887	24730309	+	190	intron (ENSMUST00000068693.11, intron 1 of 5)	protein_coding-intron (ENSMUST00000068693.11, intron 1 of 5)	629	ENSMUST00000068693.11	ENSMUSG00000055235	ENSMUST00000068693	Wdr86	protein_coding	none
chr19	56874105	56874570	+	190	promoter-TSS (ENSMUST00000026068.7)	protein_coding-promoter-TSS (ENSMUST00000026068.7)	88	ENSMUST00000026068.7	ENSMUSG00000025082	ENSMUST00000026068	Vwa2	protein_coding	none
chr8	23237490	23237832	+	190	promoter-TSS (ENSMUST00000033950.6)	protein_coding-promoter-TSS (ENSMUST00000033950.6)	-2	ENSMUST00000033950.6	ENSMUSG00000031546	ENSMUST00000033950	Gins4	protein_coding	none
chr4	32615135	32615546	+	190	promoter-TSS (ENSMUST00000029950.9)	protein_coding-promoter-TSS (ENSMUST00000029950.9)	-133	ENSMUST00000178925.7	ENSMUSG00000028282	ENSMUST00000029950	Casp8ap2	protein_coding	none
chr10	80142209	80142535	+	188	promoter-TSS (ENSMUST00000003156.14)	protein_coding-promoter-TSS (ENSMUST00000003156.14)	2	ENSMUST00000105366.1	ENSMUSG00000003072	ENSMUST00000003156	Atp5d	protein_coding	none
chr18	76943955	76944422	+	188	promoter-TSS (ENSMUST00000026485.13)	protein_coding-promoter-TSS (ENSMUST00000026485.13)	62	ENSMUST00000147332.7	ENSMUSG00000025421	ENSMUST00000145634	Hdhd2	protein_coding	none
chr16	93883384	93884044	+	188	promoter-TSS (ENSMUST00000023666.10)	protein_coding-promoter-TSS (ENSMUST00000023666.10)	-187	ENSMUST00000023666.10	ENSMUSG00000022945	ENSMUST00000117099	Chaf1b	protein_coding	none
chr8	31168607	31169255	+	188	promoter-TSS (ENSMUST00000033983.5)	protein_coding-promoter-TSS (ENSMUST00000033983.5)	-167	ENSMUST00000033983.5	ENSMUSG00000031578	ENSMUST00000033983	Mak16	protein_coding	none
chr6	112273577	112273950	+	188	promoter-TSS (ENSMUST00000032376.5)	protein_coding-promoter-TSS (ENSMUST00000032376.5)	5	ENSMUST00000032376.5	ENSMUSG00000057604	ENSMUST00000032376	Lmcd1	protein_coding	none
chr1	91398121	91398653	+	187	intron (ENSMUST00000187306.6, intron 1 of 4)	protein_coding-intron (ENSMUST00000027534.12, intron 1 of 11)	396	ENSMUST00000027534.12	ENSMUSG00000026309	ENSMUST00000187306	Ilkap	protein_coding	none
chr14	101607754	101608284	+	187	exon (ENSMUST00000161991.7, exon 1 of 19)	protein_coding-exon (ENSMUST00000161991.7, exon 1 of 19)	467	ENSMUST00000162617.7	ENSMUSG00000033083	ENSMUST00000162617	Tbc1d4	protein_coding	none
chr11	44518570	44518863	+	187	promoter-TSS (ENSMUST00000019333.9)	protein_coding-promoter-TSS (ENSMUST00000019333.9)	-248	ENSMUST00000019333.9	ENSMUSG00000019189	ENSMUST00000019333	Rnf145	protein_coding	none
chr14	3572068	3572410	+	187	intron (ENSMUST00000178728.1, intron 1 of 6)	protein_coding-intron (ENSMUST00000178060.7, intron 1 of 2)	216	ENSMUST00000178728.1	ENSMUSG00000095195	ENSMUST00000178060	Gm3005	protein_coding	none
chr8	116992960	116993507	+	187	intron (ENSMUST00000040484.5, intron 1 of 4)	protein_coding-intron (ENSMUST00000040484.5, intron 1 of 4)	304	ENSMUST00000040484.5	ENSMUSG00000034424	ENSMUST00000040484	Gcsh	protein_coding	none
chr10	62450030	62450629	+	187	promoter-TSS (ENSMUST00000020273.15)	protein_coding-promoter-TSS (ENSMUST00000020273.15)	-591	ENSMUST00000020273.15	ENSMUSG00000020079	ENSMUST00000020273	Supv3l1	protein_coding	none
chr13	21734829	21735404	+	187	promoter-TSS (ENSMUST00000087714.5)	protein_coding-promoter-TSS (ENSMUST00000087714.5)	52	ENSMUST00000087714.5	ENSMUSG00000067455	ENSMUST00000087714	Hist1h4j	protein_coding	none
chr8	83389659	83390003	+	187	promoter-TSS (ENSMUST00000002259.12)	protein_coding-promoter-TSS (ENSMUST00000002259.12)	-36	ENSMUST00000002259.12	ENSMUSG00000002190	ENSMUST00000002259	Clgn	protein_coding	none
chr13	58128060	58128297	+	187	exon (ENSMUST00000007980.6, exon 1 of 1)	protein_coding-exon (ENSMUST00000007980.6, exon 1 of 1)	378	ENSMUST00000007980.6	ENSMUSG00000007836	ENSMUST00000007980	Hnrnpa0	protein_coding	none
chr8	122567886	122568186	+	186	promoter-TSS (ENSMUST00000006760.2)	protein_coding-promoter-TSS (ENSMUST00000006760.2)	21	ENSMUST00000006760.2	ENSMUSG00000006585	ENSMUST00000006760	Cdt1	protein_coding	none
chr10	75835448	75835737	+	186	promoter-TSS (ENSMUST00000038257.6)	protein_coding-promoter-TSS (ENSMUST00000038257.6)	-711	ENSMUST00000038257.6	ENSMUSG00000033318	ENSMUST00000038257	Gstt2	protein_coding	none
chr11	55469537	55469812	+	186	promoter-TSS (ENSMUST00000018727.3)	protein_coding-promoter-TSS (ENSMUST00000018727.3)	-11	ENSMUST00000018727.3	ENSMUSG00000018583	ENSMUST00000018727	G3bp1	protein_coding	none
chr13	21786875	21787897	+	186	promoter-TSS (ENSMUST00000091751.2)	protein_coding-promoter-TSS (ENSMUST00000091751.2)	-75	ENSMUST00000110473.2	ENSMUSG00000069308	ENSMUST00000102982	Hist1h2bp	protein_coding	none
chr7	30121740	30122024	+	186	promoter-TSS (ENSMUST00000098596.10)	protein_coding-promoter-TSS (ENSMUST00000098596.10)	-60	ENSMUST00000098596.10	ENSMUSG00000074220	ENSMUST00000098596	Zfp382	protein_coding	none
chr19	58943453	58943772	+	186	exon (ENSMUST00000054280.9, exon 1 of 14)	protein_coding-exon (ENSMUST00000054280.9, exon 1 of 14)	187	ENSMUST00000200910.3	ENSMUSG00000048029	ENSMUST00000054280	Eno4	protein_coding	none
chr7	25755551	25755957	+	186	promoter-TSS (ENSMUST00000206832.1)	protein_coding-promoter-TSS (ENSMUST00000206832.1)	-997	ENSMUST00000206832.1	ENSMUSG00000040725	ENSMUST00000206832	Hnrnpul1	protein_coding	none
chr11	31369243	31370227	+	185	exon (ENSMUST00000020546.2, exon 1 of 4)	protein_coding-exon (ENSMUST00000020546.2, exon 1 of 4)	339	ENSMUST00000020546.2	ENSMUSG00000020303	ENSMUST00000020546	Stc2	protein_coding	none
chr2	172550384	172550624	+	185	promoter-TSS (ENSMUST00000099058.9)	protein_coding-promoter-TSS (ENSMUST00000099058.9)	-278	ENSMUST00000099058.9	ENSMUSG00000028640	ENSMUST00000099058	Tfap2c	protein_coding	none
chr4	155891543	155891862	+	185	promoter-TSS (ENSMUST00000079031.5)	protein_coding-promoter-TSS (ENSMUST00000079031.5)	79	ENSMUST00000097737.4	ENSMUSG00000051557	ENSMUST00000097737	Pusl1	protein_coding	none
chr9	108692391	108692849	+	183	exon (ENSMUST00000035220.11, exon 1 of 11)	protein_coding-exon (ENSMUST00000035220.11, exon 1 of 11)	163	ENSMUST00000195405.5	ENSMUSG00000032601	ENSMUST00000195405	Prkar2a	protein_coding	none
chr13	67421074	67421675	+	183	promoter-TSS (ENSMUST00000056470.9)	protein_coding-promoter-TSS (ENSMUST00000056470.9)	44	ENSMUST00000056470.9	ENSMUSG00000055560	ENSMUST00000056470	Zfp459	protein_coding	none
chr16	3872268	3872706	+	183	promoter-TSS (ENSMUST00000090522.4)	protein_coding-promoter-TSS (ENSMUST00000090522.4)	-91	ENSMUST00000090522.4	ENSMUSG00000039789	ENSMUST00000090522	Zfp597	protein_coding	none
chr3	108086543	108086885	+	183	promoter-TSS (ENSMUST00000102637.7)	protein_coding-promoter-TSS (ENSMUST00000102637.7)	-63	ENSMUST00000102637.7	ENSMUSG00000027889	ENSMUST00000102638	Ampd2	protein_coding	none
chr3	96635236	96635539	+	183	promoter-TSS (ENSMUST00000048766.14)	protein_coding-promoter-TSS (ENSMUST00000048766.14)	-43	ENSMUST00000118557.7	ENSMUSG00000028102	ENSMUST00000165842	Pex11b	protein_coding	none
chr6	83121489	83121916	+	183	promoter-TSS (ENSMUST00000032111.10)	protein_coding-promoter-TSS (ENSMUST00000032111.10)	-143	ENSMUST00000032111.10	ENSMUSG00000030035	ENSMUST00000151393	Wbp1	protein_coding	none
chr14	55478726	55479096	+	183	exon (ENSMUST00000022821.6, exon 1 of 8)	protein_coding-exon (ENSMUST00000022821.6, exon 1 of 8)	153	ENSMUST00000022821.6	ENSMUSG00000022210	ENSMUST00000022821	Dhrs4	protein_coding	none
chr17	72602945	72603391	+	182	exon (ENSMUST00000086639.4, exon 1 of 29)	protein_coding-exon (ENSMUST00000086639.4, exon 1 of 29)	541	ENSMUST00000086639.4	ENSMUSG00000055471	ENSMUST00000086639	Alk	protein_coding	none
chr2	163054425	163054714	+	182	promoter-TSS (ENSMUST00000018005.9)	protein_coding-promoter-TSS (ENSMUST00000018005.9)	-118	ENSMUST00000018005.9	ENSMUSG00000017861	ENSMUST00000018005	Mybl2	protein_coding	none
chr12	76710261	76710584	+	182	promoter-TSS (ENSMUST00000166101.1)	protein_coding-promoter-TSS (ENSMUST00000166101.1)	125	ENSMUST00000021458.12	ENSMUSG00000021061	ENSMUST00000021458	Sptb	protein_coding	none
chr13	53286048	53286382	+	182	promoter-TSS (ENSMUST00000021918.8)	protein_coding-promoter-TSS (ENSMUST00000021918.8)	-91	ENSMUST00000021918.8	ENSMUSG00000021464	ENSMUST00000130235	Ror2	protein_coding	none
chr5	140606903	140607373	+	182	promoter-TSS (ENSMUST00000031555.2)	protein_coding-promoter-TSS (ENSMUST00000031555.2)	-182	ENSMUST00000031555.2	ENSMUSG00000029570	ENSMUST00000031555	Lfng	protein_coding	none
chr12	116485730	116485943	+	182	promoter-TSS (ENSMUST00000070733.8)	protein_coding-promoter-TSS (ENSMUST00000070733.8)	3	ENSMUST00000070733.8	ENSMUSG00000056553	ENSMUST00000070733	Ptprn2	protein_coding	none
chr14	76556640	76556951	+	182	promoter-TSS (ENSMUST00000064517.7)	protein_coding-promoter-TSS (ENSMUST00000064517.7)	-108	ENSMUST00000064517.7	ENSMUSG00000052584	ENSMUST00000064517	Serp2	protein_coding	none
chr15	79028442	79028704	+	181	exon (ENSMUST00000180086.1, exon 1 of 1)	protein_coding-exon (ENSMUST00000180086.1, exon 1 of 1)	361	ENSMUST00000180086.1	ENSMUSG00000096210	ENSMUST00000180086	H1f0	protein_coding	none
chr11	60830512	60830854	+	181	promoter-TSS (ENSMUST00000042281.13)	protein_coding-promoter-TSS (ENSMUST00000042281.13)	4	ENSMUST00000108718.1	ENSMUSG00000042569	ENSMUST00000108718	Dhrs7b	protein_coding	none
chr16	13780355	13780792	+	181	promoter-TSS (ENSMUST00000023363.6)	protein_coding-promoter-TSS (ENSMUST00000023363.6)	-126	ENSMUST00000023363.6	ENSMUSG00000022682	ENSMUST00000023363	Rrn3	protein_coding	none
chr4	118620692	118621376	+	181	promoter-TSS (ENSMUST00000071972.10)	protein_coding-promoter-TSS (ENSMUST00000071972.10)	235	ENSMUST00000030501.14	ENSMUSG00000028729	ENSMUST00000030501	Ebna1bp2	protein_coding	none
chr13	23531046	23531413	+	181	promoter-TSS (ENSMUST00000148743.1)	lincRNA-promoter-TSS (ENSMUST00000148743.1)	179	ENSMUST00000102972.5	ENSMUSG00000060981	ENSMUST00000102972	Hist1h4h	protein_coding	none
chr5	143464390	143464826	+	181	promoter-TSS (ENSMUST00000045593.11)	protein_coding-promoter-TSS (ENSMUST00000045593.11)	24	ENSMUST00000045593.11	ENSMUSG00000039206	ENSMUST00000045593	Daglb	protein_coding	none
chr11	5861994	5862219	+	181	exon (ENSMUST00000102923.9, exon 1 of 21)	protein_coding-exon (ENSMUST00000102923.9, exon 1 of 21)	159	ENSMUST00000102923.9	ENSMUSG00000020473	ENSMUST00000102923	Aebp1	protein_coding	none
chr5	24577301	24577570	+	181	promoter-TSS (ENSMUST00000030795.9)	protein_coding-promoter-TSS (ENSMUST00000030795.9)	32	ENSMUST00000030795.9	ENSMUSG00000028953	ENSMUST00000030795	Abcf2	protein_coding	none
chr1	182763690	182764000	+	181	promoter-TSS (ENSMUST00000153348.7)	protein_coding-promoter-TSS (ENSMUST00000153348.7)	-167	ENSMUST00000153348.7	ENSMUSG00000038576	ENSMUST00000085724	Susd4	protein_coding	none
chr1	144003919	144004485	+	180	promoter-TSS (ENSMUST00000127206.7)	protein_coding-promoter-TSS (ENSMUST00000127206.7)	-41	ENSMUST00000127206.7	ENSMUSG00000026360	ENSMUST00000127206	Rgs2	protein_coding	none
chr15	40655445	40655760	+	180	intron (ENSMUST00000053467.4, intron 1 of 7)	protein_coding-intron (ENSMUST00000053467.4, intron 1 of 7)	560	ENSMUST00000053467.4	ENSMUSG00000022306	ENSMUST00000053467	Zfpm2	protein_coding	none
chr7	79392051	79392620	+	180	promoter-TSS (ENSMUST00000036865.12)	protein_coding-promoter-TSS (ENSMUST00000036865.12)	23	ENSMUST00000036865.12	ENSMUSG00000039187	ENSMUST00000118959	Fanci	protein_coding	none
chr11	33163043	33163374	+	180	promoter-TSS (ENSMUST00000075641.9)	protein_coding-promoter-TSS (ENSMUST00000075641.9)	-2	ENSMUST00000075641.9	ENSMUSG00000057113	ENSMUST00000093201	Npm1	protein_coding	none
chr10	3366335	3366690	+	180	promoter-TSS (ENSMUST00000217573.1)	protein_coding-promoter-TSS (ENSMUST00000217573.1)	-32	ENSMUST00000217573.1	ENSMUSG00000040653	ENSMUST00000043374	Ppp1r14c	protein_coding	none
chr12	46819434	46819722	+	180	promoter-TSS (ENSMUST00000021438.7)	protein_coding-promoter-TSS (ENSMUST00000021438.7)	-649	ENSMUST00000021438.7	ENSMUSG00000021047	ENSMUST00000021438	Nova1	protein_coding	none
chr11	23255225	23255622	+	180	promoter-TSS (ENSMUST00000020538.12)	protein_coding-promoter-TSS (ENSMUST00000020538.12)	-618	ENSMUST00000020538.12	ENSMUSG00000020290	ENSMUST00000102870	Xpo1	protein_coding	none
chr9	114639840	114640351	+	180	promoter-TSS (ENSMUST00000070117.7)	protein_coding-promoter-TSS (ENSMUST00000070117.7)	-21	ENSMUST00000070117.7	ENSMUSG00000056167	ENSMUST00000070117	Cnot10	protein_coding	none
chr6	52191908	52192168	+	180	promoter-TSS (ENSMUST00000101395.2)	protein_coding-promoter-TSS (ENSMUST00000101395.2)	-285	ENSMUST00000101395.2	ENSMUSG00000000942	ENSMUST00000101395	Hoxa4	protein_coding	none
chr8	107150413	107150822	+	180	promoter-TSS (ENSMUST00000034400.4)	protein_coding-promoter-TSS (ENSMUST00000034400.4)	-23	ENSMUST00000034400.4	ENSMUSG00000031924	ENSMUST00000034400	Cyb5b	protein_coding	none
chr3	125938796	125939158	+	180	promoter-TSS (ENSMUST00000057944.11)	protein_coding-promoter-TSS (ENSMUST00000057944.11)	-358	ENSMUST00000057944.11	ENSMUSG00000032854	ENSMUST00000198610	Ugt8a	protein_coding	none
chr13	103774274	103774602	+	180	exon (ENSMUST00000074616.6, exon 1 of 12)	protein_coding-exon (ENSMUST00000074616.6, exon 1 of 12)	170	ENSMUST00000074616.6	ENSMUSG00000032621	ENSMUST00000210489	Srek1	protein_coding	none
chr3	121953007	121953278	+	180	promoter-TSS (ENSMUST00000037958.13)	protein_coding-promoter-TSS (ENSMUST00000037958.13)	-87	ENSMUST00000037958.13	ENSMUSG00000039831	ENSMUST00000037958	Arhgap29	protein_coding	none
chr16	44347261	44347928	+	180	intron (ENSMUST00000050897.6, intron 1 of 17)	protein_coding-intron (ENSMUST00000050897.6, intron 1 of 17)	473	ENSMUST00000050897.6	ENSMUSG00000043065	ENSMUST00000050897	Spice1	protein_coding	none
chr2	6322292	6322649	+	180	promoter-TSS (ENSMUST00000114937.7)	protein_coding-promoter-TSS (ENSMUST00000114937.7)	-197	ENSMUST00000114937.7	ENSMUSG00000039046	ENSMUST00000114937	Usp6nl	protein_coding	none
chr1	131138220	131138575	+	178	promoter-TSS (ENSMUST00000016670.8)	protein_coding-promoter-TSS (ENSMUST00000016670.8)	-57	ENSMUST00000016670.8	ENSMUSG00000016526	ENSMUST00000016670	Dyrk3	protein_coding	none
chr19	34879012	34879286	+	178	exon (ENSMUST00000036584.11, exon 1 of 7)	protein_coding-exon (ENSMUST00000036584.11, exon 1 of 7)	306	ENSMUST00000036584.11	ENSMUSG00000033610	ENSMUST00000112460	Pank1	protein_coding	none
chr11	77893564	77893848	+	178	exon (ENSMUST00000017597.4, exon 1 of 8)	protein_coding-exon (ENSMUST00000017597.4, exon 1 of 8)	390	ENSMUST00000017597.4	ENSMUSG00000017453	ENSMUST00000017597	Pipox	protein_coding	none
chr10	123264813	123265074	+	178	exon (ENSMUST00000050756.7, exon 1 of 6)	protein_coding-exon (ENSMUST00000050756.7, exon 1 of 6)	867	ENSMUST00000050756.7	ENSMUSG00000044071	ENSMUST00000050756	Fam19a2	protein_coding	none
chr19	4000492	4000784	+	178	promoter-TSS (ENSMUST00000025802.9)	protein_coding-promoter-TSS (ENSMUST00000025802.9)	7	ENSMUST00000122924.1	ENSMUSG00000110949	ENSMUST00000122924	Nudt8	protein_coding	none
chr8	78508519	78508988	+	178	promoter-TSS (ENSMUST00000034111.9)	protein_coding-promoter-TSS (ENSMUST00000034111.9)	126	ENSMUST00000211719.1	ENSMUSG00000037070	ENSMUST00000211719	Rbmxl1	protein_coding	none
chr9	119052583	119052851	+	178	promoter-TSS (ENSMUST00000051386.12)	protein_coding-promoter-TSS (ENSMUST00000051386.12)	-61	ENSMUST00000051386.12	ENSMUSG00000038775	ENSMUST00000074734	Vill	protein_coding	none
chr4	154171214	154171458	+	178	intron (ENSMUST00000030897.14, intron 1 of 36)	protein_coding-intron (ENSMUST00000030897.14, intron 1 of 36)	606	ENSMUST00000030897.14	ENSMUSG00000057751	ENSMUST00000030897	Megf6	protein_coding	none
chr12	8921567	8922054	+	178	exon (ENSMUST00000020909.3, exon 1 of 7)	protein_coding-exon (ENSMUST00000020909.3, exon 1 of 7)	146	ENSMUST00000020909.3	ENSMUSG00000020585	ENSMUST00000020909	Laptm4a	protein_coding	none
chr18	46211747	46212047	+	178	intron (ENSMUST00000037011.4, intron 1 of 9)	protein_coding-intron (ENSMUST00000037011.4, intron 1 of 9)	710	ENSMUST00000037011.4	ENSMUSG00000033949	ENSMUST00000167364	Trim36	protein_coding	none
chr10	85928393	85928919	+	178	exon (ENSMUST00000170396.2, exon 1 of 1)	protein_coding-exon (ENSMUST00000170396.2, exon 1 of 1)	975	ENSMUST00000170396.2	ENSMUSG00000085111	ENSMUST00000170396	Ascl4	protein_coding	none
chr2	180582625	180582843	+	177	promoter-TSS (ENSMUST00000029085.8)	protein_coding-promoter-TSS (ENSMUST00000029085.8)	22	ENSMUST00000029085.8	ENSMUSG00000027569	ENSMUST00000169630	Mrgbp	protein_coding	none
chr9	26999444	26999711	+	177	promoter-TSS (ENSMUST00000039161.9)	protein_coding-promoter-TSS (ENSMUST00000039161.9)	-11	ENSMUST00000120367.7	ENSMUSG00000031969	ENSMUST00000060513	Acad8	protein_coding	none
chr19	33761379	33761841	+	177	exon (ENSMUST00000025694.6, exon 1 of 11)	protein_coding-exon (ENSMUST00000025694.6, exon 1 of 11)	341	ENSMUST00000025694.6	ENSMUSG00000024766	ENSMUST00000112508	Lipo3	protein_coding	none
chr8	73352021	73352332	+	177	intron (ENSMUST00000212459.1, intron 1 of 15)	protein_coding-intron (ENSMUST00000004497.10, intron 1 of 14)	380	ENSMUST00000004497.10	ENSMUSG00000004383	ENSMUST00000119826	Large1	protein_coding	none
chr2	132816012	132816330	+	176	promoter-TSS (ENSMUST00000028831.14)	protein_coding-promoter-TSS (ENSMUST00000028831.14)	30	ENSMUST00000028831.14	ENSMUSG00000027353	ENSMUST00000066559	Mcm8	protein_coding	none
chr16	62786544	62786916	+	176	promoter-TSS (ENSMUST00000063089.11)	protein_coding-promoter-TSS (ENSMUST00000063089.11)	47	ENSMUST00000063089.11	ENSMUSG00000050312	ENSMUST00000063089	Nsun3	protein_coding	none
chr11	69326433	69326730	+	176	TTS (ENSMUST00000060956.12)	protein_coding-TTS (ENSMUST00000060956.12)	323	ENSMUST00000018614.2	ENSMUSG00000018470	ENSMUST00000018614	Kcnab3	protein_coding	none
chr2	21367671	21367982	+	176	exon (ENSMUST00000055946.7, exon 1 of 11)	protein_coding-exon (ENSMUST00000055946.7, exon 1 of 11)	284	ENSMUST00000055946.7	ENSMUSG00000045967	ENSMUST00000055946	Gpr158	protein_coding	none
chr19	8774644	8774902	+	176	promoter-TSS (ENSMUST00000010249.5)	protein_coding-promoter-TSS (ENSMUST00000010249.5)	-306	ENSMUST00000010249.5	ENSMUSG00000003680	ENSMUST00000176496	Taf6l	protein_coding	none
chr16	91646914	91647281	+	176	promoter-TSS (ENSMUST00000023684.13)	protein_coding-promoter-TSS (ENSMUST00000023684.13)	-145	ENSMUST00000023684.13	ENSMUSG00000022962	ENSMUST00000120450	Gart	protein_coding	none
chr13	21810327	21810860	+	176	promoter-TSS (ENSMUST00000078156.5)	protein_coding-promoter-TSS (ENSMUST00000078156.5)	128	ENSMUST00000091745.5	ENSMUSG00000094248	ENSMUST00000091745	Hist1h2ao	protein_coding	none
chr4	12089665	12089959	+	176	exon (ENSMUST00000108293.2, exon 1 of 29)	protein_coding-exon (ENSMUST00000108293.2, exon 1 of 29)	208	ENSMUST00000108293.2	ENSMUSG00000049488	ENSMUST00000108293	Tmem67	protein_coding	none
chr2	5844806	5845116	+	176	promoter-TSS (ENSMUST00000026927.9)	protein_coding-promoter-TSS (ENSMUST00000026927.9)	-58	ENSMUST00000026927.9	ENSMUSG00000025817	ENSMUST00000179748	Nudt5	protein_coding	none
chr11	116694225	116694569	+	175	intron (ENSMUST00000079545.5, intron 1 of 8)	protein_coding-intron (ENSMUST00000079545.5, intron 1 of 8)	471	ENSMUST00000079545.5	ENSMUSG00000057286	ENSMUST00000079545	St6galnac2	protein_coding	none
chr17	45686275	45686593	+	175	promoter-TSS (ENSMUST00000113523.8)	protein_coding-promoter-TSS (ENSMUST00000113523.8)	112	ENSMUST00000024734.7	ENSMUSG00000023939	ENSMUST00000024734	Mrpl14	protein_coding	none
chr10	83543733	83544049	+	174	promoter-TSS (ENSMUST00000038388.6)	protein_coding-promoter-TSS (ENSMUST00000038388.6)	-50	ENSMUST00000038388.6	ENSMUSG00000034560	ENSMUST00000038388	Washc4	protein_coding	none
chr1	17096920	17097320	+	174	intron (ENSMUST00000038382.4, intron 1 of 4)	protein_coding-intron (ENSMUST00000038382.4, intron 1 of 4)	769	ENSMUST00000038382.4	ENSMUSG00000042686	ENSMUST00000038382	Jph1	protein_coding	none
chr16	20611424	20611853	+	173	promoter-TSS (ENSMUST00000045918.14)	protein_coding-promoter-TSS (ENSMUST00000045918.14)	28	ENSMUST00000120394.7	ENSMUSG00000022842	ENSMUST00000119224	Ece2	protein_coding	none
chr8	71610950	71611209	+	173	promoter-TSS (ENSMUST00000047903.9)	protein_coding-promoter-TSS (ENSMUST00000047903.9)	81	ENSMUST00000047903.9	ENSMUSG00000034807	ENSMUST00000047903	Colgalt1	protein_coding	none
chr14	70159707	70159978	+	173	promoter-TSS (ENSMUST00000058240.13)	protein_coding-promoter-TSS (ENSMUST00000058240.13)	-340	ENSMUST00000058240.13	ENSMUSG00000044551	ENSMUST00000153871	9930012K11Rik	protein_coding	none
chr12	108333795	108334285	+	173	promoter-TSS (ENSMUST00000021684.5)	protein_coding-promoter-TSS (ENSMUST00000021684.5)	-341	ENSMUST00000021684.5	ENSMUSG00000021259	ENSMUST00000021684	Cyp46a1	protein_coding	none
chr7	62464192	62464465	+	173	exon (ENSMUST00000094339.2, exon 1 of 1)	protein_coding-exon (ENSMUST00000094339.2, exon 1 of 1)	182	ENSMUST00000094339.2	ENSMUSG00000070526	ENSMUST00000094339	Peg12	protein_coding	none
chr15	75909010	75909639	+	173	promoter-TSS (ENSMUST00000089680.9)	protein_coding-promoter-TSS (ENSMUST00000089680.9)	-5	ENSMUST00000089680.9	ENSMUSG00000055762	ENSMUST00000089681	Eef1d	protein_coding	none
chr11	28339821	28340080	+	173	promoter-TSS (ENSMUST00000042595.6)	protein_coding-promoter-TSS (ENSMUST00000042595.6)	-83	ENSMUST00000042595.6	ENSMUSG00000032889	ENSMUST00000042595	Gm6685	protein_coding	none
chr10	4432203	4432511	+	173	promoter-TSS (ENSMUST00000042251.10)	protein_coding-promoter-TSS (ENSMUST00000042251.10)	31	ENSMUST00000042251.10	ENSMUSG00000019763	ENSMUST00000042251	Rmnd1	protein_coding	none
chr13	56438135	56438562	+	173	promoter-TSS (ENSMUST00000021971.5)	protein_coding-promoter-TSS (ENSMUST00000021971.5)	-7	ENSMUST00000021971.5	ENSMUSG00000021509	ENSMUST00000021971	Slc25a48	protein_coding	none
chr2	30474069	30474783	+	173	promoter-TSS (ENSMUST00000065134.3)	protein_coding-promoter-TSS (ENSMUST00000065134.3)	-207	ENSMUST00000065134.3	ENSMUSG00000089762	ENSMUST00000065134	Ier5l	protein_coding	none
chr5	113771487	113772096	+	172	promoter-TSS (ENSMUST00000026937.11)	protein_coding-promoter-TSS (ENSMUST00000026937.11)	719	ENSMUST00000019118.7	ENSMUSG00000018974	ENSMUST00000019118	Sart3	protein_coding	none
chr6	35177377	35177732	+	172	promoter-TSS (ENSMUST00000170234.1)	protein_coding-promoter-TSS (ENSMUST00000170234.1)	-75	ENSMUST00000170234.1	ENSMUSG00000038759	ENSMUST00000201374	Nup205	protein_coding	none
chr11	50377514	50377794	+	172	promoter-TSS (ENSMUST00000069304.13)	protein_coding-promoter-TSS (ENSMUST00000069304.13)	-65	ENSMUST00000069304.13	ENSMUSG00000007850	ENSMUST00000069304	Hnrnph1	protein_coding	none
chr8	57511434	57511755	+	172	promoter-TSS (ENSMUST00000067925.7)	protein_coding-promoter-TSS (ENSMUST00000067925.7)	-313	ENSMUST00000067925.7	ENSMUSG00000054717	ENSMUST00000067925	Hmgb2	protein_coding	none
chr17	57105509	57105862	+	172	exon (ENSMUST00000039490.7, exon 1 of 3)	protein_coding-exon (ENSMUST00000039490.7, exon 1 of 3)	257	ENSMUST00000112915.2	ENSMUSG00000079414	ENSMUST00000112915	Gm11110	protein_coding	none
chr17	56162200	56162463	+	171	promoter-TSS (ENSMUST00000077788.6)	protein_coding-promoter-TSS (ENSMUST00000077788.6)	-146	ENSMUST00000077788.6	ENSMUSG00000044469	ENSMUST00000077788	Tnfaip8l1	protein_coding	none
chr12	28649502	28649742	+	171	promoter-TSS (ENSMUST00000020959.8)	protein_coding-promoter-TSS (ENSMUST00000020959.8)	20	ENSMUST00000020959.8	ENSMUSG00000020630	ENSMUST00000020959	Rnaseh1	protein_coding	none
chr7	99380905	99381531	+	171	promoter-TSS (ENSMUST00000037528.9)	protein_coding-promoter-TSS (ENSMUST00000037528.9)	-196	ENSMUST00000037528.9	ENSMUSG00000035314	ENSMUST00000213887	Gdpd5	protein_coding	none
chr6	60828729	60829018	+	171	exon (ENSMUST00000114268.4, exon 1 of 6)	protein_coding-exon (ENSMUST00000114268.4, exon 1 of 6)	131	ENSMUST00000114268.4	ENSMUSG00000025889	ENSMUST00000163779	Snca	protein_coding	none
chr19	10041393	10041676	+	170	promoter-TSS (ENSMUST00000115995.2)	protein_coding-promoter-TSS (ENSMUST00000115995.2)	-14	ENSMUST00000115995.2	ENSMUSG00000024664	ENSMUST00000115995	Fads3	protein_coding	none
chrX	74373125	74373543	+	170	promoter-TSS (ENSMUST00000037967.5)	protein_coding-promoter-TSS (ENSMUST00000037967.5)	15	ENSMUST00000037967.5	ENSMUSG00000032806	ENSMUST00000037967	Slc10a3	protein_coding	none
chr16	20672634	20672862	+	170	promoter-TSS (ENSMUST00000044783.13)	protein_coding-promoter-TSS (ENSMUST00000044783.13)	-1	ENSMUST00000073840.11	ENSMUSG00000045983	ENSMUST00000115457	Eif4g1	protein_coding	none
chr12	116047590	116047986	+	170	promoter-TSS (ENSMUST00000073551.5)	protein_coding-promoter-TSS (ENSMUST00000073551.5)	12	ENSMUST00000183125.1	ENSMUSG00000042063	ENSMUST00000073551	Zfp386	protein_coding	none
chr16	16560184	16560472	+	170	promoter-TSS (ENSMUST00000161861.7)	protein_coding-promoter-TSS (ENSMUST00000161861.7)	-109	ENSMUST00000161861.7	ENSMUSG00000022788	ENSMUST00000162671	Fgd4	protein_coding	none
chr1	63729832	63730101	+	170	promoter-TSS (ENSMUST00000027103.6)	protein_coding-promoter-TSS (ENSMUST00000027103.6)	352	ENSMUST00000114094.2	ENSMUSG00000025963	ENSMUST00000114094	Mdh1b	protein_coding	none
chr2	118745315	118745713	+	170	promoter-TSS (ENSMUST00000149978.1)	protein_coding-promoter-TSS (ENSMUST00000149978.1)	-244	ENSMUST00000149978.1	ENSMUSG00000074918	ENSMUST00000149978	Inafm2	protein_coding	none
chr4	110397535	110397805	+	170	promoter-TSS (ENSMUST00000080744.12)	protein_coding-promoter-TSS (ENSMUST00000080744.12)	-28	ENSMUST00000106591.7	ENSMUSG00000061298	ENSMUST00000080744	Agbl4	protein_coding	none
chr16	46010106	46010681	+	170	promoter-TSS (ENSMUST00000130481.1)	protein_coding-promoter-TSS (ENSMUST00000130481.1)	-175	ENSMUST00000130481.1	ENSMUSG00000087141	ENSMUST00000130481	Plcxd2	protein_coding	none
chr5	106696447	106696901	+	170	promoter-TSS (ENSMUST00000045466.13)	protein_coding-promoter-TSS (ENSMUST00000045466.13)	-77	ENSMUST00000112695.3	ENSMUSG00000049606	ENSMUST00000112695	Zfp644	protein_coding	none
chr6	97806814	97807175	+	170	promoter-TSS (ENSMUST00000043637.13)	protein_coding-promoter-TSS (ENSMUST00000043637.13)	-58	ENSMUST00000203884.2	ENSMUSG00000035158	ENSMUST00000043637	Mitf	protein_coding	none
chr2	119547367	119547863	+	170	promoter-TSS (ENSMUST00000014221.12)	protein_coding-promoter-TSS (ENSMUST00000014221.12)	12	ENSMUST00000060009.8	ENSMUSG00000048647	ENSMUST00000060009	Exd1	protein_coding	none
chr12	75818271	75818534	+	170	promoter-TSS (ENSMUST00000044217.15)	protein_coding-promoter-TSS (ENSMUST00000044217.15)	84	ENSMUST00000044217.15	ENSMUSG00000063450	ENSMUST00000143031	Syne2	protein_coding	none
chr8	88696559	88697020	+	170	promoter-TSS (ENSMUST00000043526.14)	protein_coding-promoter-TSS (ENSMUST00000043526.14)	-239	ENSMUST00000043526.14	ENSMUSG00000036712	ENSMUST00000098519	Cyld	protein_coding	none
chr15	91199325	91199615	+	170	promoter-TSS (ENSMUST00000190436.6)	protein_coding-promoter-TSS (ENSMUST00000190436.6)	-24	ENSMUST00000190436.6	ENSMUSG00000078932	ENSMUST00000190436	CN725425	protein_coding	none
chr10	12868987	12869264	+	170	exon (ENSMUST00000218635.1, exon 1 of 75)	protein_coding-exon (ENSMUST00000218635.1, exon 1 of 75)	240	ENSMUST00000218635.1	ENSMUSG00000019820	ENSMUST00000217994	Utrn	protein_coding	none
chr15	44787744	44788218	+	170	promoter-TSS (ENSMUST00000090057.4)	protein_coding-promoter-TSS (ENSMUST00000090057.4)	82	ENSMUST00000110269.7	ENSMUSG00000022340	ENSMUST00000110269	Sybu	protein_coding	none
chr9	44344055	44344336	+	170	promoter-TSS (ENSMUST00000077353.14)	protein_coding-promoter-TSS (ENSMUST00000077353.14)	33	ENSMUST00000077353.14	ENSMUSG00000032126	ENSMUST00000077353	Hmbs	protein_coding	none
chr13	118714200	118714420	+	170	promoter-TSS (ENSMUST00000022246.8)	protein_coding-promoter-TSS (ENSMUST00000022246.8)	-389	ENSMUST00000022246.8	ENSMUSG00000021732	ENSMUST00000022246	Fgf10	protein_coding	none
chr15	100729342	100729674	+	168	promoter-TSS (ENSMUST00000052069.11)	protein_coding-promoter-TSS (ENSMUST00000052069.11)	-132	ENSMUST00000159715.7	ENSMUSG00000037280	ENSMUST00000161514	Galnt6	protein_coding	none
chr6	57535596	57535855	+	168	promoter-TSS (ENSMUST00000042766.5)	protein_coding-promoter-TSS (ENSMUST00000042766.5)	-299	ENSMUST00000042766.5	ENSMUSG00000037826	ENSMUST00000042766	Ppm1k	protein_coding	none
chr7	121865226	121865482	+	168	intron (ENSMUST00000033161.6, intron 1 of 12)	protein_coding-intron (ENSMUST00000033161.6, intron 1 of 12)	316	ENSMUST00000033161.6	ENSMUSG00000030873	ENSMUST00000033161	Scnn1b	protein_coding	none
chr4	116807543	116807894	+	168	promoter-TSS (ENSMUST00000030451.9)	protein_coding-promoter-TSS (ENSMUST00000030451.9)	-5	ENSMUST00000102699.7	ENSMUSG00000028687	ENSMUST00000102699	Mutyh	protein_coding	none
chr1	181841734	181842124	+	167	intron (ENSMUST00000005003.11, intron 1 of 13)	protein_coding-intron (ENSMUST00000005003.11, intron 1 of 13)	450	ENSMUST00000005003.11	ENSMUSG00000004880	ENSMUST00000005003	Lbr	protein_coding	none
chr1	131527513	131527780	+	167	promoter-TSS (ENSMUST00000068613.4)	protein_coding-promoter-TSS (ENSMUST00000068613.4)	-257	ENSMUST00000068613.4	ENSMUSG00000055184	ENSMUST00000068613	Fam72a	protein_coding	none
chr7	143068988	143069396	+	166	promoter-TSS (ENSMUST00000060433.9)	protein_coding-promoter-TSS (ENSMUST00000060433.9)	-57	ENSMUST00000060433.9	ENSMUSG00000045752	ENSMUST00000105920	Tssc4	protein_coding	none
chr2	92459034	92459294	+	166	exon (ENSMUST00000067631.6, exon 1 of 2)	protein_coding-exon (ENSMUST00000067631.6, exon 1 of 2)	630	ENSMUST00000067631.6	ENSMUSG00000049922	ENSMUST00000067631	Slc35c1	protein_coding	none
chr15	102625462	102626055	+	166	promoter-TSS (ENSMUST00000108828.8)	protein_coding-promoter-TSS (ENSMUST00000108828.8)	-305	ENSMUST00000108828.8	ENSMUSG00000099083	ENSMUST00000169033	Atf7	protein_coding	none
chr10	40683482	40683782	+	166	exon (ENSMUST00000058747.3, exon 1 of 5)	protein_coding-exon (ENSMUST00000058747.3, exon 1 of 5)	350	ENSMUST00000058747.3	ENSMUSG00000045555	ENSMUST00000058747	Mettl24	protein_coding	none
chr8	119344100	119344379	+	166	promoter-TSS (ENSMUST00000034300.7)	protein_coding-promoter-TSS (ENSMUST00000034300.7)	-249	ENSMUST00000034300.7	ENSMUSG00000031839	ENSMUST00000034300	Hsbp1	protein_coding	none
chr6	52217425	52217769	+	165	promoter-TSS (ENSMUST00000048715.8)	protein_coding-promoter-TSS (ENSMUST00000048715.8)	-92	ENSMUST00000048715.8	ENSMUSG00000038236	ENSMUST00000140316	Hoxa7	protein_coding	none
chr10	39133910	39134220	+	165	promoter-TSS (ENSMUST00000019991.7)	protein_coding-promoter-TSS (ENSMUST00000019991.7)	42	ENSMUST00000019991.7	ENSMUSG00000019845	ENSMUST00000019991	Tube1	protein_coding	none
chr10	128411250	128411577	+	165	promoter-TSS (ENSMUST00000096386.12)	protein_coding-promoter-TSS (ENSMUST00000096386.12)	-244	ENSMUST00000171342.2	ENSMUSG00000025373	ENSMUST00000096386	Rnf41	protein_coding	none
chr13	73467098	73467364	+	165	promoter-TSS (ENSMUST00000022099.14)	protein_coding-promoter-TSS (ENSMUST00000022099.14)	34	ENSMUST00000022099.14	ENSMUSG00000021608	ENSMUST00000022099	Lpcat1	protein_coding	none
chr19	6084917	6085229	+	165	promoter-TSS (ENSMUST00000025704.2)	protein_coding-promoter-TSS (ENSMUST00000025704.2)	90	ENSMUST00000025704.2	ENSMUSG00000024791	ENSMUST00000025704	Cdca5	protein_coding	none
chr3	152165714	152166051	+	164	exon (ENSMUST00000046614.9, exon 1 of 6)	protein_coding-exon (ENSMUST00000046614.9, exon 1 of 6)	348	ENSMUST00000046614.9	ENSMUSG00000039131	ENSMUST00000046614	Gipc2	protein_coding	none
chr13	3537519	3537905	+	164	promoter-TSS (ENSMUST00000059515.7)	protein_coding-promoter-TSS (ENSMUST00000059515.7)	-351	ENSMUST00000223396.1	ENSMUSG00000021218	ENSMUST00000059515	Gdi2	protein_coding	none
chr7	13024206	13024518	+	164	exon (ENSMUST00000005705.7, exon 1 of 17)	protein_coding-exon (ENSMUST00000005705.7, exon 1 of 17)	210	ENSMUST00000005705.7	ENSMUSG00000005566	ENSMUST00000005705	Trim28	protein_coding	none
chr2	168956021	168956333	+	164	promoter-TSS (ENSMUST00000087971.10)	protein_coding-promoter-TSS (ENSMUST00000087971.10)	-590	ENSMUST00000109162.8	ENSMUSG00000027551	ENSMUST00000109162	Zfp64	protein_coding	none
chr9	120571290	120571571	+	164	promoter-TSS (ENSMUST00000165532.2)	protein_coding-promoter-TSS (ENSMUST00000165532.2)	-14	ENSMUST00000165532.2	ENSMUSG00000025794	ENSMUST00000165532	Rpl14	protein_coding	none
chr13	65112370	65112654	+	163	exon (ENSMUST00000054730.9, exon 2 of 13)	protein_coding-exon (ENSMUST00000054730.9, exon 2 of 13)	462	ENSMUST00000054730.9	ENSMUSG00000038212	ENSMUST00000054730	Mfsd14b	protein_coding	none
chr5	28071064	28071752	+	163	promoter-TSS (ENSMUST00000059155.10)	protein_coding-promoter-TSS (ENSMUST00000059155.10)	45	ENSMUST00000059155.10	ENSMUSG00000045294	ENSMUST00000059155	Insig1	protein_coding	none
chr6	136804001	136804472	+	163	promoter-TSS (ENSMUST00000204833.1)	TEC-promoter-TSS (ENSMUST00000204833.1)	179	ENSMUST00000179285.2	ENSMUSG00000096010	ENSMUST00000179285	Hist4h4	protein_coding	none
chr1	132190623	132190889	+	163	promoter-TSS (ENSMUST00000112357.8)	protein_coding-promoter-TSS (ENSMUST00000112357.8)	-675	ENSMUST00000188169.6	ENSMUSG00000079330	ENSMUST00000191418	Lemd1	protein_coding	none
chr14	45219155	45219677	+	163	promoter-TSS (ENSMUST00000022377.10)	protein_coding-promoter-TSS (ENSMUST00000022377.10)	9	ENSMUST00000139526.7	ENSMUSG00000021830	ENSMUST00000022377	Txndc16	protein_coding	none
chr6	127109313	127109790	+	163	promoter-TSS (ENSMUST00000039913.8)	protein_coding-promoter-TSS (ENSMUST00000039913.8)	-1	ENSMUST00000039913.8	ENSMUSG00000038028	ENSMUST00000039913	Tigar	protein_coding	none
chr11	83472769	83473150	+	163	promoter-TSS (ENSMUST00000021018.10)	protein_coding-promoter-TSS (ENSMUST00000021018.10)	-133	ENSMUST00000021018.10	ENSMUSG00000020680	ENSMUST00000021018	Taf15	protein_coding	none
chr12	105337163	105337589	+	163	exon (ENSMUST00000180458.8, exon 2 of 3)	protein_coding-exon (ENSMUST00000180458.8, exon 2 of 3)	782	ENSMUST00000180458.8	ENSMUSG00000097929	ENSMUST00000180458	Tunar	protein_coding	none
chr14	68084175	68084610	+	162	exon (ENSMUST00000022639.7, exon 1 of 4)	protein_coding-exon (ENSMUST00000022639.7, exon 1 of 4)	529	ENSMUST00000022639.7	ENSMUSG00000022055	ENSMUST00000022639	Nefl	protein_coding	none
chr15	59082280	59082591	+	162	promoter-TSS (ENSMUST00000080371.6)	protein_coding-promoter-TSS (ENSMUST00000080371.6)	-409	ENSMUST00000080371.6	ENSMUSG00000022353	ENSMUST00000080371	Mtss1	protein_coding	none
chr10	18022813	18023144	+	162	promoter-TSS (ENSMUST00000218994.1)	protein_coding-promoter-TSS (ENSMUST00000218994.1)	-100	ENSMUST00000218994.1	ENSMUSG00000078453	ENSMUST00000220110	Abracl	protein_coding	none
chr18	31609761	31610109	+	162	promoter-TSS (ENSMUST00000060396.6)	protein_coding-promoter-TSS (ENSMUST00000060396.6)	-33	ENSMUST00000060396.6	ENSMUSG00000024259	ENSMUST00000060396	Slc25a46	protein_coding	none
chr2	131180150	131180387	+	162	promoter-TSS (ENSMUST00000089510.4)	protein_coding-promoter-TSS (ENSMUST00000089510.4)	-201	ENSMUST00000089510.4	ENSMUSG00000068267	ENSMUST00000089510	Cenpb	protein_coding	none
chr3	96268589	96268882	+	162	promoter-TSS (ENSMUST00000051089.3)	lincRNA-promoter-TSS (ENSMUST00000051089.3)	81	ENSMUST00000098843.2	ENSMUSG00000074403	ENSMUST00000098843	Hist2h3b	protein_coding	none
chr2	177925633	177926043	+	161	promoter-TSS (ENSMUST00000081529.10)	protein_coding-promoter-TSS (ENSMUST00000081529.10)	-225	ENSMUST00000081529.10	ENSMUSG00000074529	ENSMUST00000081529	Zfp972	protein_coding	none
chr4	126429363	126429677	+	161	promoter-TSS (ENSMUST00000069097.12)	protein_coding-promoter-TSS (ENSMUST00000069097.12)	36	ENSMUST00000069097.12	ENSMUSG00000028842	ENSMUST00000069097	Ago3	protein_coding	none
chr12	11436573	11436818	+	161	promoter-TSS (ENSMUST00000072299.6)	protein_coding-promoter-TSS (ENSMUST00000072299.6)	-82	ENSMUST00000072299.6	ENSMUSG00000054459	ENSMUST00000072299	Vsnl1	protein_coding	none
chr5	66968396	66968688	+	160	promoter-TSS (ENSMUST00000201848.1)	TEC-promoter-TSS (ENSMUST00000201848.1)	126	ENSMUST00000038188.13	ENSMUSG00000037736	ENSMUST00000101164	Limch1	protein_coding	none
chr4	134510936	134511263	+	160	promoter-TSS (ENSMUST00000105866.2)	protein_coding-promoter-TSS (ENSMUST00000105866.2)	100	ENSMUST00000105866.2	ENSMUSG00000078521	ENSMUST00000105866	Aunip	protein_coding	none
chr1	43827473	43827721	+	160	intron (ENSMUST00000126008.7, intron 1 of 14)	protein_coding-intron (ENSMUST00000126008.7, intron 1 of 14)	203	ENSMUST00000126008.7	ENSMUSG00000057363	ENSMUST00000126008	Uxs1	protein_coding	none
chr12	13248731	13249310	+	160	intron (ENSMUST00000071103.9, intron 1 of 25)	protein_coding-intron (ENSMUST00000071103.9, intron 1 of 25)	193	ENSMUST00000071103.9	ENSMUSG00000037149	ENSMUST00000071103	Ddx1	protein_coding	none
chr4	88033260	88033550	+	160	promoter-TSS (ENSMUST00000078090.11)	protein_coding-promoter-TSS (ENSMUST00000078090.11)	-41	ENSMUST00000078090.11	ENSMUSG00000028496	ENSMUST00000078090	Mllt3	protein_coding	none
chr19	42129172	42129470	+	160	promoter-TSS (ENSMUST00000018965.3)	protein_coding-promoter-TSS (ENSMUST00000018965.3)	-262	ENSMUST00000018965.3	ENSMUSG00000018821	ENSMUST00000018965	Avpi1	protein_coding	none
chr13	86046644	86046940	+	160	promoter-TSS (ENSMUST00000078764.8)	protein_coding-promoter-TSS (ENSMUST00000078764.8)	112	ENSMUST00000131011.1	ENSMUSG00000017778	ENSMUST00000078764	Cox7c	protein_coding	none
chr9	32695722	32696006	+	160	promoter-TSS (ENSMUST00000034534.12)	protein_coding-promoter-TSS (ENSMUST00000034534.12)	-158	ENSMUST00000034534.12	ENSMUSG00000032035	ENSMUST00000050797	Ets1	protein_coding	none
chr14	4726784	4727169	+	160	intron (ENSMUST00000165619.7, intron 1 of 6)	protein_coding-intron (ENSMUST00000165619.7, intron 1 of 6)	201	ENSMUST00000165619.7	ENSMUSG00000094628	ENSMUST00000165619	Gm3252	protein_coding	none
chr18	56707341	56707636	+	160	promoter-TSS (ENSMUST00000025486.8)	protein_coding-promoter-TSS (ENSMUST00000025486.8)	-325	ENSMUST00000025486.8	ENSMUSG00000024590	ENSMUST00000025486	Lmnb1	protein_coding	none
chrX	110814249	110814507	+	160	promoter-TSS (ENSMUST00000078229.4)	protein_coding-promoter-TSS (ENSMUST00000078229.4)	98	ENSMUST00000078229.4	ENSMUSG00000056854	ENSMUST00000078229	Pou3f4	protein_coding	none
chrX	73921907	73922185	+	160	promoter-TSS (ENSMUST00000033763.14)	protein_coding-promoter-TSS (ENSMUST00000033763.14)	-102	ENSMUST00000033763.14	ENSMUSG00000031388	ENSMUST00000114391	Naa10	protein_coding	none
chr14	61439952	61440209	+	160	promoter-TSS (ENSMUST00000022496.8)	protein_coding-promoter-TSS (ENSMUST00000022496.8)	-206	ENSMUST00000022496.8	ENSMUSG00000021929	ENSMUST00000022496	Kpna3	protein_coding	none
chr10	118869921	118870322	+	160	promoter-TSS (ENSMUST00000004281.9)	protein_coding-promoter-TSS (ENSMUST00000004281.9)	-972	ENSMUST00000004281.9	ENSMUSG00000028630	ENSMUST00000004281	Dyrk2	protein_coding	none
chr1	191396995	191397585	+	160	promoter-TSS (ENSMUST00000067976.8)	protein_coding-promoter-TSS (ENSMUST00000067976.8)	-249	ENSMUST00000067976.8	ENSMUSG00000026626	ENSMUST00000067976	Ppp2r5a	protein_coding	none
chr19	3575566	3575958	+	160	promoter-TSS (ENSMUST00000025846.15)	protein_coding-promoter-TSS (ENSMUST00000025846.15)	-13	ENSMUST00000113997.8	ENSMUSG00000024908	ENSMUST00000113997	Ppp6r3	protein_coding	none
chr16	58408205	58408566	+	160	promoter-TSS (ENSMUST00000046663.7)	protein_coding-promoter-TSS (ENSMUST00000046663.7)	-58	ENSMUST00000046663.7	ENSMUSG00000035107	ENSMUST00000046663	Dcbld2	protein_coding	none
chr5	138997977	138998231	+	160	promoter-TSS (ENSMUST00000110896.1)	protein_coding-promoter-TSS (ENSMUST00000110896.1)	-734	ENSMUST00000110896.1	ENSMUSG00000025856	ENSMUST00000110897	Pdgfa	protein_coding	none
chr4	76450112	76450436	+	160	promoter-TSS (ENSMUST00000107289.8)	protein_coding-promoter-TSS (ENSMUST00000107289.8)	-294	ENSMUST00000107289.8	ENSMUSG00000028399	ENSMUST00000174831	Ptprd	protein_coding	none
chr16	49855179	49855610	+	160	promoter-TSS (ENSMUST00000084838.12)	protein_coding-promoter-TSS (ENSMUST00000084838.12)	-224	ENSMUST00000084838.12	ENSMUSG00000055447	ENSMUST00000084838	Cd47	protein_coding	none
chr6	47813302	47814046	+	160	promoter-TSS (ENSMUST00000077290.8)	protein_coding-promoter-TSS (ENSMUST00000077290.8)	-244	ENSMUST00000077290.8	ENSMUSG00000025823	ENSMUST00000077290	Pdia4	protein_coding	none
chr5	52565881	52566122	+	160	exon (ENSMUST00000039750.6, exon 1 of 7)	protein_coding-exon (ENSMUST00000039750.6, exon 1 of 7)	302	ENSMUST00000199942.4	ENSMUSG00000039252	ENSMUST00000039750	Lgi2	protein_coding	none
chr13	34162882	34163210	+	160	promoter-TSS (ENSMUST00000124996.7)	protein_coding-promoter-TSS (ENSMUST00000124996.7)	82	ENSMUST00000147632.2	ENSMUSG00000071451	ENSMUST00000147632	Psmg4	protein_coding	none
chr6	100670530	100671212	+	160	intron (ENSMUST00000170667.7, intron 1 of 10)	protein_coding-intron (ENSMUST00000089245.6, intron 1 of 7)	268	ENSMUST00000089245.6	ENSMUSG00000035378	ENSMUST00000089245	Shq1	protein_coding	none
chr6	121472906	121473195	+	160	exon (ENSMUST00000046373.7, exon 1 of 14)	protein_coding-exon (ENSMUST00000046373.7, exon 1 of 14)	628	ENSMUST00000151397.2	ENSMUSG00000040797	ENSMUST00000046373	Iqsec3	protein_coding	none
chr5	14025100	14025458	+	160	promoter-TSS (ENSMUST00000073957.7)	protein_coding-promoter-TSS (ENSMUST00000073957.7)	3	ENSMUST00000073957.7	ENSMUSG00000063531	ENSMUST00000073957	Sema3e	protein_coding	none
chr5	8622618	8622836	+	160	exon (ENSMUST00000047485.14, exon 1 of 10)	protein_coding-exon (ENSMUST00000047485.14, exon 1 of 10)	225	ENSMUST00000115378.1	ENSMUSG00000040570	ENSMUST00000115378	Rundc3b	protein_coding	none
chr19	55315542	55316146	+	160	promoter-TSS (ENSMUST00000095950.2)	protein_coding-promoter-TSS (ENSMUST00000095950.2)	144	ENSMUST00000224291.1	ENSMUSG00000024982	ENSMUST00000224897	Zdhhc6	protein_coding	none
chr10	59221487	59221982	+	160	promoter-TSS (ENSMUST00000182161.1)	protein_coding-promoter-TSS (ENSMUST00000182161.1)	113	ENSMUST00000220156.1	ENSMUSG00000019917	ENSMUST00000220156	Sept10	protein_coding	none
chr13	21717485	21717839	+	160	promoter-TSS (ENSMUST00000188775.1)	protein_coding-promoter-TSS (ENSMUST00000188775.1)	3	ENSMUST00000188775.1	ENSMUSG00000101355	ENSMUST00000188775	Hist1h3h	protein_coding	none
chr9	57836907	57837164	+	160	promoter-TSS (ENSMUST00000098686.3)	protein_coding-promoter-TSS (ENSMUST00000098686.3)	-242	ENSMUST00000098686.3	ENSMUSG00000004661	ENSMUST00000098686	Arid3b	protein_coding	none
chr5	53998160	53998449	+	160	promoter-TSS (ENSMUST00000117661.8)	protein_coding-promoter-TSS (ENSMUST00000117661.8)	-195	ENSMUST00000117661.8	ENSMUSG00000039156	ENSMUST00000117661	Stim2	protein_coding	none
chr3	108146195	108146502	+	159	promoter-TSS (ENSMUST00000000001.4)	protein_coding-promoter-TSS (ENSMUST00000000001.4)	-202	ENSMUST00000000001.4	ENSMUSG00000000001	ENSMUST00000000001	Gnai3	protein_coding	none
chr15	99772431	99772730	+	159	promoter-TSS (ENSMUST00000023762.12)	protein_coding-promoter-TSS (ENSMUST00000023762.12)	21	ENSMUST00000023762.12	ENSMUSG00000023021	ENSMUST00000023762	Cers5	protein_coding	none
chr5	74194995	74195441	+	159	promoter-TSS (ENSMUST00000051937.8)	protein_coding-promoter-TSS (ENSMUST00000051937.8)	-68	ENSMUST00000051937.8	ENSMUSG00000049907	ENSMUST00000051937	Rasl11b	protein_coding	none
chr3	158561983	158562304	+	159	promoter-TSS (ENSMUST00000106044.5)	protein_coding-promoter-TSS (ENSMUST00000106044.5)	-9	ENSMUST00000199890.4	ENSMUSG00000028176	ENSMUST00000200137	Lrrc7	protein_coding	none
chr13	67194519	67194883	+	159	intron (ENSMUST00000117110.1, intron 1 of 2)	protein_coding-intron (ENSMUST00000117110.1, intron 1 of 2)	166	ENSMUST00000117110.1	ENSMUSG00000051037	ENSMUST00000117110	Zfp455	protein_coding	none
chrX	167381659	167381937	+	159	intron (ENSMUST00000026839.4, intron 1 of 6)	protein_coding-intron (ENSMUST00000026839.4, intron 1 of 6)	951	ENSMUST00000026839.4	ENSMUSG00000025742	ENSMUST00000026839	Prps2	protein_coding	none
chr14	18239071	18239711	+	159	promoter-TSS (ENSMUST00000090543.5)	protein_coding-promoter-TSS (ENSMUST00000090543.5)	-264	ENSMUST00000090543.5	ENSMUSG00000021775	ENSMUST00000090543	Nr1d2	protein_coding	none
chr15	34306898	34307201	+	159	intron (ENSMUST00000163455.8, intron 1 of 18)	protein_coding-intron (ENSMUST00000022947.5, intron 1 of 18)	368	ENSMUST00000022947.5	ENSMUSG00000022324	ENSMUST00000163455	Matn2	protein_coding	none
chr9	87255185	87255684	+	159	exon (ENSMUST00000093802.5, exon 1 of 27)	protein_coding-exon (ENSMUST00000093802.5, exon 1 of 27)	102	ENSMUST00000093802.5	ENSMUSG00000056919	ENSMUST00000093802	Cep162	protein_coding	none
chr17	35121941	35122244	+	159	promoter-TSS (ENSMUST00000025246.12)	protein_coding-promoter-TSS (ENSMUST00000025246.12)	609	ENSMUST00000165306.2	ENSMUSG00000092417	ENSMUST00000165306	Gpank1	protein_coding	none
chr7	141060735	141061038	+	159	promoter-TSS (ENSMUST00000048002.6)	protein_coding-promoter-TSS (ENSMUST00000048002.6)	-218	ENSMUST00000048002.6	ENSMUSG00000055629	ENSMUST00000048002	B4galnt4	protein_coding	none
chr9	78447943	78448250	+	159	promoter-TSS (ENSMUST00000034896.12)	protein_coding-promoter-TSS (ENSMUST00000034896.12)	-112	ENSMUST00000034896.12	ENSMUSG00000032342	ENSMUST00000034896	Mto1	protein_coding	none
chr8	71676479	71676712	+	158	promoter-TSS (ENSMUST00000110012.1)	protein_coding-promoter-TSS (ENSMUST00000110012.1)	299	ENSMUST00000110013.9	ENSMUSG00000031805	ENSMUST00000110012	Jak3	protein_coding	none
chr3	94953905	94954209	+	158	promoter-TSS (ENSMUST00000029772.2)	protein_coding-promoter-TSS (ENSMUST00000029772.2)	-18	ENSMUST00000107260.8	ENSMUSG00000005774	ENSMUST00000107255	Rfx5	protein_coding	none
chr8	120588942	120589200	+	157	promoter-TSS (ENSMUST00000181414.1)	bidirectional_promoter_lncRNA-promoter-TSS (ENSMUST00000181414.1)	233	ENSMUST00000034278.5	ENSMUSG00000031821	ENSMUST00000034278	Gins2	protein_coding	none
chr18	14706028	14706332	+	157	promoter-TSS (ENSMUST00000040860.1)	protein_coding-promoter-TSS (ENSMUST00000040860.1)	29	ENSMUST00000040860.1	ENSMUSG00000036743	ENSMUST00000040860	Psma8	protein_coding	none
chr3	97610118	97610366	+	157	promoter-TSS (ENSMUST00000029730.4)	protein_coding-promoter-TSS (ENSMUST00000029730.4)	-39	ENSMUST00000029730.4	ENSMUSG00000028089	ENSMUST00000029730	Chd1l	protein_coding	none
chr15	79690317	79690763	+	157	promoter-TSS (ENSMUST00000046463.8)	protein_coding-promoter-TSS (ENSMUST00000046463.8)	-355	ENSMUST00000046463.8	ENSMUSG00000042535	ENSMUST00000046463	Gtpbp1	protein_coding	none
chr2	178413432	178413997	+	157	promoter-TSS (ENSMUST00000094251.10)	protein_coding-promoter-TSS (ENSMUST00000094251.10)	758	ENSMUST00000058678.4	ENSMUSG00000049999	ENSMUST00000058678	Ppp1r3d	protein_coding	none
chr11	54866857	54867066	+	157	intron (ENSMUST00000117710.1, intron 1 of 1)	protein_coding-intron (ENSMUST00000020504.5, intron 1 of 2)	480	ENSMUST00000117710.1	ENSMUSG00000020267	ENSMUST00000117710	Hint1	protein_coding	none
chr1	120120800	120121282	+	157	promoter-TSS (ENSMUST00000027634.12)	protein_coding-promoter-TSS (ENSMUST00000027634.12)	37	ENSMUST00000027634.12	ENSMUSG00000026385	ENSMUST00000151708	Dbi	protein_coding	none
chr17	34122202	34122487	+	157	promoter-TSS (ENSMUST00000025193.12)	protein_coding-promoter-TSS (ENSMUST00000025193.12)	-27	ENSMUST00000025193.12	ENSMUSG00000024335	ENSMUST00000095347	Brd2	protein_coding	none
chr15	12824529	12824953	+	157	promoter-TSS (ENSMUST00000057256.3)	protein_coding-promoter-TSS (ENSMUST00000057256.3)	-74	ENSMUST00000169061.7	ENSMUSG00000022191	ENSMUST00000169061	Drosha	protein_coding	none
chr11	120932601	120933030	+	157	promoter-TSS (ENSMUST00000056781.4)	protein_coding-promoter-TSS (ENSMUST00000056781.4)	57	ENSMUST00000056781.4	ENSMUSG00000048445	ENSMUST00000056781	Ccdc57	protein_coding	none
chr11	69099225	69099503	+	157	promoter-TSS (ENSMUST00000166748.7)	protein_coding-promoter-TSS (ENSMUST00000166748.7)	416	ENSMUST00000021271.13	ENSMUSG00000020893	ENSMUST00000021271	Per1	protein_coding	none
chr2	180256864	180257148	+	157	promoter-TSS (ENSMUST00000059080.6)	protein_coding-promoter-TSS (ENSMUST00000059080.6)	-371	ENSMUST00000059080.6	ENSMUSG00000039001	ENSMUST00000059080	Rps21	protein_coding	none
chr1	161250929	161251163	+	157	exon (ENSMUST00000051925.4, exon 1 of 6)	protein_coding-exon (ENSMUST00000051925.4, exon 1 of 6)	120	ENSMUST00000051925.4	ENSMUSG00000026701	ENSMUST00000051925	Prdx6	protein_coding	none
chr4	149701482	149701783	+	157	promoter-TSS (ENSMUST00000122059.7)	protein_coding-promoter-TSS (ENSMUST00000122059.7)	-42	ENSMUST00000122059.7	ENSMUSG00000039936	ENSMUST00000105689	Pik3cd	protein_coding	none
chr10	94035275	94035541	+	157	promoter-TSS (ENSMUST00000020208.4)	protein_coding-promoter-TSS (ENSMUST00000020208.4)	297	ENSMUST00000118077.7	ENSMUSG00000036099	ENSMUST00000047711	Vezt	protein_coding	none
chr2	150688320	150688582	+	157	intron (ENSMUST00000046095.9, intron 1 of 4)	protein_coding-intron (ENSMUST00000046095.9, intron 1 of 4)	909	ENSMUST00000046095.9	ENSMUSG00000033080	ENSMUST00000046095	Vsx1	protein_coding	none
chr19	55253729	55254083	+	157	exon (ENSMUST00000043150.5, exon 1 of 22)	protein_coding-exon (ENSMUST00000043150.5, exon 1 of 22)	537	ENSMUST00000043150.5	ENSMUSG00000024981	ENSMUST00000043150	Acsl5	protein_coding	none
chr2	164497285	164497652	+	157	promoter-TSS (ENSMUST00000103101.10)	protein_coding-promoter-TSS (ENSMUST00000103101.10)	-52	ENSMUST00000103101.10	ENSMUSG00000017721	ENSMUST00000117066	Pigt	protein_coding	none
chr14	3652043	3652463	+	156	intron (ENSMUST00000167430.7, intron 1 of 6)	protein_coding-intron (ENSMUST00000167430.7, intron 1 of 6)	223	ENSMUST00000167430.7	ENSMUSG00000079402	ENSMUST00000167430	Gm3020	protein_coding	none
chr10	34127346	34127848	+	156	exon (ENSMUST00000062784.7, exon 1 of 2)	protein_coding-exon (ENSMUST00000062784.7, exon 1 of 2)	387	ENSMUST00000062784.7	ENSMUSG00000046031	ENSMUST00000062784	Fam26f	protein_coding	none
chr19	21472185	21472613	+	156	exon (ENSMUST00000087600.9, exon 1 of 14)	protein_coding-exon (ENSMUST00000087600.9, exon 1 of 14)	273	ENSMUST00000087600.9	ENSMUSG00000058624	ENSMUST00000121725	Gda	protein_coding	none
chr7	47050627	47051128	+	155	promoter-TSS (ENSMUST00000209471.1)	lincRNA-promoter-TSS (ENSMUST00000209471.1)	276	ENSMUST00000010451.7	ENSMUSG00000010307	ENSMUST00000010451	Tmem86a	protein_coding	none
chr5	135168082	135168320	+	155	promoter-TSS (ENSMUST00000031692.11)	protein_coding-promoter-TSS (ENSMUST00000031692.11)	-82	ENSMUST00000031692.11	ENSMUSG00000029681	ENSMUST00000111187	Bcl7b	protein_coding	none
chr4	115839030	115839315	+	154	promoter-TSS (ENSMUST00000019677.11)	protein_coding-promoter-TSS (ENSMUST00000019677.11)	-26	ENSMUST00000019677.11	ENSMUSG00000028708	ENSMUST00000019677	Mknk1	protein_coding	none
chr7	45897196	45897508	+	154	promoter-TSS (ENSMUST00000039049.15)	protein_coding-promoter-TSS (ENSMUST00000039049.15)	251	ENSMUST00000209350.1	ENSMUSG00000002781	ENSMUST00000209350	Tmem143	protein_coding	none
chr8	36732761	36733038	+	154	exon (ENSMUST00000098826.9, exon 1 of 14)	protein_coding-exon (ENSMUST00000098826.9, exon 1 of 14)	155	ENSMUST00000098826.9	ENSMUSG00000031523	ENSMUST00000098826	Dlc1	protein_coding	none
chr3	89436547	89436763	+	153	promoter-TSS (ENSMUST00000038942.9)	protein_coding-promoter-TSS (ENSMUST00000038942.9)	-51	ENSMUST00000038942.9	ENSMUSG00000042613	ENSMUST00000038942	Pbxip1	protein_coding	none
chr1	92832274	92832915	+	153	intron (ENSMUST00000045970.7, intron 1 of 8)	protein_coding-intron (ENSMUST00000045970.7, intron 1 of 8)	949	ENSMUST00000045970.7	ENSMUSG00000034220	ENSMUST00000045970	Gpc1	protein_coding	none
chr10	61452726	61452952	+	153	promoter-TSS (ENSMUST00000020288.14)	protein_coding-promoter-TSS (ENSMUST00000020288.14)	-178	ENSMUST00000020288.14	ENSMUSG00000020091	ENSMUST00000020288	Eif4ebp2	protein_coding	none
chr6	49822112	49822567	+	152	promoter-TSS (ENSMUST00000031843.6)	protein_coding-promoter-TSS (ENSMUST00000031843.6)	-371	ENSMUST00000031843.6	ENSMUSG00000029819	ENSMUST00000031843	Npy	protein_coding	none
chr19	44069408	44069962	+	152	promoter-TSS (ENSMUST00000071698.12)	protein_coding-promoter-TSS (ENSMUST00000071698.12)	90	ENSMUST00000071698.12	ENSMUSG00000025198	ENSMUST00000170801	Erlin1	protein_coding	none
chr19	31663830	31664119	+	152	exon (ENSMUST00000073581.5, exon 1 of 18)	protein_coding-exon (ENSMUST00000073581.5, exon 1 of 18)	396	ENSMUST00000073581.5	ENSMUSG00000052920	ENSMUST00000065067	Prkg1	protein_coding	none
chr14	55853807	55854127	+	152	promoter-TSS (ENSMUST00000100529.9)	protein_coding-promoter-TSS (ENSMUST00000100529.9)	-69	ENSMUST00000100529.9	ENSMUSG00000075592	ENSMUST00000168479	Nynrin	protein_coding	none
chr4	62524889	62525202	+	152	promoter-TSS (ENSMUST00000030091.9)	protein_coding-promoter-TSS (ENSMUST00000030091.9)	23	ENSMUST00000030091.9	ENSMUSG00000028394	ENSMUST00000030091	Pole3	protein_coding	none
chr15	96641556	96641946	+	151	exon (ENSMUST00000100262.2, exon 1 of 16)	protein_coding-exon (ENSMUST00000100262.2, exon 1 of 16)	211	ENSMUST00000100262.2	ENSMUSG00000023169	ENSMUST00000088454	Slc38a1	protein_coding	none
chr2	120628798	120629142	+	150	promoter-TSS (ENSMUST00000180041.7)	protein_coding-promoter-TSS (ENSMUST00000180041.7)	-254	ENSMUST00000180041.7	ENSMUSG00000033705	ENSMUST00000180041	Stard9	protein_coding	none
chr12	37108272	37108623	+	150	promoter-TSS (ENSMUST00000041183.6)	protein_coding-promoter-TSS (ENSMUST00000041183.6)	-93	ENSMUST00000041183.6	ENSMUSG00000036144	ENSMUST00000041183	Meox2	protein_coding	none
chrX	36328303	36328629	+	150	exon (ENSMUST00000016383.9, exon 1 of 11)	protein_coding-exon (ENSMUST00000016383.9, exon 1 of 11)	113	ENSMUST00000016383.9	ENSMUSG00000016239	ENSMUST00000016383	Lonrf3	protein_coding	none
chr2	165387767	165388141	+	150	intron (ENSMUST00000103084.3, intron 1 of 4)	protein_coding-intron (ENSMUST00000103084.3, intron 1 of 4)	305	ENSMUST00000103084.3	ENSMUSG00000017667	ENSMUST00000103084	Zfp334	protein_coding	none
chr12	84192967	84193215	+	150	intron (ENSMUST00000046266.12, intron 1 of 12)	protein_coding-intron (ENSMUST00000046266.12, intron 1 of 12)	924	ENSMUST00000110294.1	ENSMUSG00000042507	ENSMUST00000046266	Elmsan1	protein_coding	none
chr2	30364127	30364412	+	150	promoter-TSS (ENSMUST00000077977.13)	protein_coding-promoter-TSS (ENSMUST00000077977.13)	15	ENSMUST00000140075.8	ENSMUSG00000026858	ENSMUST00000077977	Miga2	protein_coding	none
chr6	35134001	35134325	+	150	promoter-TSS (ENSMUST00000044163.9)	protein_coding-promoter-TSS (ENSMUST00000044163.9)	-439	ENSMUST00000202417.1	ENSMUSG00000038784	ENSMUST00000202417	Cnot4	protein_coding	none
chr9	98986326	98986614	+	150	promoter-TSS (ENSMUST00000035038.7)	protein_coding-promoter-TSS (ENSMUST00000035038.7)	96	ENSMUST00000112911.8	ENSMUSG00000032463	ENSMUST00000112911	Faim	protein_coding	none
chr13	13437324	13437645	+	150	promoter-TSS (ENSMUST00000005532.8)	protein_coding-promoter-TSS (ENSMUST00000005532.8)	-67	ENSMUST00000005532.8	ENSMUSG00000005397	ENSMUST00000005532	Nid1	protein_coding	none
chr5	77015769	77016000	+	150	promoter-TSS (ENSMUST00000031161.10)	protein_coding-promoter-TSS (ENSMUST00000031161.10)	-139	ENSMUST00000031161.10	ENSMUSG00000029248	ENSMUST00000118941	Thegl	protein_coding	none
chr13	21831852	21832201	+	150	TTS (ENSMUST00000081342.6)	protein_coding-TTS (ENSMUST00000081342.6)	170	ENSMUST00000102979.1	ENSMUSG00000069305	ENSMUST00000102979	Hist1h4n	protein_coding	none
chr3	137864356	137864686	+	150	promoter-TSS (ENSMUST00000041045.13)	protein_coding-promoter-TSS (ENSMUST00000041045.13)	34	ENSMUST00000041045.13	ENSMUSG00000037894	ENSMUST00000041045	H2afz	protein_coding	none
chr7	119793833	119794199	+	150	promoter-TSS (ENSMUST00000033218.14)	protein_coding-promoter-TSS (ENSMUST00000033218.14)	6	ENSMUST00000106520.8	ENSMUSG00000030924	ENSMUST00000106520	Rexo5	protein_coding	none
chr11	90002705	90003003	+	150	promoter-TSS (ENSMUST00000020864.8)	protein_coding-promoter-TSS (ENSMUST00000020864.8)	40	ENSMUST00000020864.8	ENSMUSG00000020553	ENSMUST00000020864	Pctp	protein_coding	none
chr9	86464644	86465083	+	150	promoter-TSS (ENSMUST00000034986.13)	protein_coding-promoter-TSS (ENSMUST00000034986.13)	87	ENSMUST00000034986.13	ENSMUSG00000032415	ENSMUST00000034986	Ube2cbp	protein_coding	none
chr1	46425501	46425798	+	150	promoter-TSS (ENSMUST00000189749.6)	protein_coding-promoter-TSS (ENSMUST00000189749.6)	57	ENSMUST00000189749.6	ENSMUSG00000101337	ENSMUST00000189749	Dnah7c	protein_coding	none
chr6	15720951	15721317	+	150	promoter-TSS (ENSMUST00000120512.7)	protein_coding-promoter-TSS (ENSMUST00000120512.7)	47	ENSMUST00000120512.7	ENSMUSG00000041390	ENSMUST00000120512	Mdfic	protein_coding	none
chr12	11265734	11266085	+	150	promoter-TSS (ENSMUST00000020931.5)	protein_coding-promoter-TSS (ENSMUST00000020931.5)	23	ENSMUST00000020931.5	ENSMUSG00000020608	ENSMUST00000020931	Smc6	protein_coding	none
chr7	51862102	51862423	+	150	promoter-TSS (ENSMUST00000169357.1)	protein_coding-promoter-TSS (ENSMUST00000169357.1)	5	ENSMUST00000169357.1	ENSMUSG00000092118	ENSMUST00000169357	Fancf	protein_coding	none
chr18	14683020	14683389	+	149	promoter-TSS (ENSMUST00000040924.7)	protein_coding-promoter-TSS (ENSMUST00000040924.7)	-290	ENSMUST00000092041.9	ENSMUSG00000037013	ENSMUST00000040924	Ss18	protein_coding	none
chr10	115251372	115251635	+	149	promoter-TSS (ENSMUST00000020339.9)	protein_coding-promoter-TSS (ENSMUST00000020339.9)	-36	ENSMUST00000020339.9	ENSMUSG00000020130	ENSMUST00000020339	Tbc1d15	protein_coding	none
chr5	115158296	115158828	+	149	promoter-TSS (ENSMUST00000112121.5)	protein_coding-promoter-TSS (ENSMUST00000112121.5)	-383	ENSMUST00000112121.5	ENSMUSG00000048578	ENSMUST00000112121	Mlec	protein_coding	none
chr8	55940251	55940548	+	149	promoter-TSS (ENSMUST00000000275.8)	protein_coding-promoter-TSS (ENSMUST00000000275.8)	-110	ENSMUST00000000275.8	ENSMUSG00000038257	ENSMUST00000000275	Glra3	protein_coding	none
chr9	99451180	99451482	+	149	promoter-TSS (ENSMUST00000163199.4)	protein_coding-promoter-TSS (ENSMUST00000163199.4)	-144	ENSMUST00000163199.4	ENSMUSG00000046242	ENSMUST00000163199	Nme9	protein_coding	none
chr15	6386783	6387020	+	149	exon (ENSMUST00000110664.8, exon 1 of 14)	protein_coding-exon (ENSMUST00000110664.8, exon 1 of 14)	153	ENSMUST00000110664.8	ENSMUSG00000022150	ENSMUST00000110664	Dab2	protein_coding	none
chr11	49203328	49203739	+	149	promoter-TSS (ENSMUST00000109197.7)	protein_coding-promoter-TSS (ENSMUST00000109197.7)	35	ENSMUST00000109197.7	ENSMUSG00000046311	ENSMUST00000109198	Zfp62	protein_coding	none
chr2	125672810	125673176	+	149	promoter-TSS (ENSMUST00000164756.3)	protein_coding-promoter-TSS (ENSMUST00000164756.3)	-102	ENSMUST00000164756.3	ENSMUSG00000091337	ENSMUST00000164756	Eid1	protein_coding	none
chr15	12825051	12825308	+	149	promoter-TSS (ENSMUST00000057256.3)	protein_coding-promoter-TSS (ENSMUST00000057256.3)	316	ENSMUST00000090292.11	ENSMUSG00000022191	ENSMUST00000169061	Drosha	protein_coding	none
chr2	44926602	44926965	+	149	intron (ENSMUST00000100127.8, intron 1 of 4)	protein_coding-intron (ENSMUST00000100127.8, intron 1 of 4)	453	ENSMUST00000100127.8	ENSMUSG00000036890	ENSMUST00000112810	Gtdc1	protein_coding	none
chr2	20509709	20510048	+	148	promoter-TSS (ENSMUST00000045555.10)	protein_coding-promoter-TSS (ENSMUST00000045555.10)	-169	ENSMUST00000114614.7	ENSMUSG00000036617	ENSMUST00000114606	Etl4	protein_coding	none
chr14	55899494	55899938	+	148	exon (ENSMUST00000111325.3, exon 3 of 6)	protein_coding-exon (ENSMUST00000111325.3, exon 3 of 6)	516	ENSMUST00000111325.3	ENSMUSG00000022223	ENSMUST00000111325	Sdr39u1	protein_coding	none
chr15	34837356	34837710	+	148	exon (ENSMUST00000072868.3, exon 1 of 2)	protein_coding-exon (ENSMUST00000072868.3, exon 1 of 2)	152	ENSMUST00000072868.3	ENSMUSG00000050963	ENSMUST00000072868	Kcns2	protein_coding	none
chr2	91264947	91265294	+	148	promoter-TSS (ENSMUST00000028691.6)	protein_coding-promoter-TSS (ENSMUST00000028691.6)	146	ENSMUST00000080008.12	ENSMUSG00000027255	ENSMUST00000028691	Arfgap2	protein_coding	none
chr6	42323712	42324037	+	148	intron (ENSMUST00000095974.3, intron 1 of 6)	protein_coding-intron (ENSMUST00000031891.14, intron 1 of 5)	718	ENSMUST00000095974.3	ENSMUSG00000029861	ENSMUST00000143278	Fam131b	protein_coding	none
chr11	67695448	67695762	+	148	exon (ENSMUST00000021290.1, exon 1 of 3)	protein_coding-exon (ENSMUST00000021290.1, exon 1 of 3)	279	ENSMUST00000021290.1	ENSMUSG00000020907	ENSMUST00000021290	Rcvrn	protein_coding	none
chr14	50924721	50925216	+	148	promoter-TSS (ENSMUST00000049411.11)	protein_coding-promoter-TSS (ENSMUST00000049411.11)	0	ENSMUST00000049411.11	ENSMUSG00000035960	ENSMUST00000049411	Apex1	protein_coding	none
chr11	115514420	115514692	+	147	promoter-TSS (ENSMUST00000021083.6)	protein_coding-promoter-TSS (ENSMUST00000021083.6)	-169	ENSMUST00000021083.6	ENSMUSG00000020737	ENSMUST00000021083	Jpt1	protein_coding	none
chr10	18469702	18469967	+	147	promoter-TSS (ENSMUST00000100054.3)	protein_coding-promoter-TSS (ENSMUST00000100054.3)	-147	ENSMUST00000100054.3	ENSMUSG00000039835	ENSMUST00000037341	Nhsl1	protein_coding	none
chr7	27507719	27508001	+	147	promoter-TSS (ENSMUST00000065487.6)	protein_coding-promoter-TSS (ENSMUST00000065487.6)	54	ENSMUST00000065487.6	ENSMUSG00000053198	ENSMUST00000098644	Prx	protein_coding	none
chr19	60790532	60790831	+	147	promoter-TSS (ENSMUST00000025955.6)	protein_coding-promoter-TSS (ENSMUST00000025955.6)	12	ENSMUST00000025955.6	ENSMUSG00000024991	ENSMUST00000025955	Eif3a	protein_coding	none
chr19	7241027	7241356	+	147	promoter-TSS (ENSMUST00000025675.9)	protein_coding-promoter-TSS (ENSMUST00000025675.9)	31	ENSMUST00000025675.9	ENSMUSG00000024764	ENSMUST00000025675	Naa40	protein_coding	none
chr19	23140775	23141412	+	147	promoter-TSS (ENSMUST00000036884.1)	protein_coding-promoter-TSS (ENSMUST00000036884.1)	-133	ENSMUST00000036884.1	ENSMUSG00000033863	ENSMUST00000036884	Klf9	protein_coding	none
chr6	82041779	82042163	+	147	intron (ENSMUST00000042974.14, intron 1 of 2)	protein_coding-intron (ENSMUST00000042974.14, intron 1 of 2)	348	ENSMUST00000042974.14	ENSMUSG00000035104	ENSMUST00000042974	Eva1a	protein_coding	none
chr15	51877149	51877474	+	147	promoter-TSS (ENSMUST00000059599.9)	protein_coding-promoter-TSS (ENSMUST00000059599.9)	-118	ENSMUST00000137116.2	ENSMUSG00000022313	ENSMUST00000137116	Utp23	protein_coding	none
chr14	26994240	26994632	+	147	promoter-TSS (ENSMUST00000224331.1)	protein_coding-promoter-TSS (ENSMUST00000224331.1)	20	ENSMUST00000224331.1	ENSMUSG00000040726	ENSMUST00000224331	Hesx1	protein_coding	none
chr17	46298184	46298539	+	147	exon (ENSMUST00000170271.1, exon 1 of 5)	protein_coding-exon (ENSMUST00000170271.1, exon 1 of 5)	278	ENSMUST00000170271.1	ENSMUSG00000047428	ENSMUST00000166617	Dlk2	protein_coding	none
chr7	120842689	120842977	+	146	promoter-TSS (ENSMUST00000047875.15)	protein_coding-promoter-TSS (ENSMUST00000047875.15)	2	ENSMUST00000047875.15	ENSMUSG00000035064	ENSMUST00000106488	Eef2k	protein_coding	none
chr5	140649204	140649454	+	146	promoter-TSS (ENSMUST00000042661.7)	protein_coding-promoter-TSS (ENSMUST00000042661.7)	-298	ENSMUST00000042661.7	ENSMUSG00000036565	ENSMUST00000042661	Ttyh3	protein_coding	none
chr2	130274045	130274618	+	145	promoter-TSS (ENSMUST00000103198.10)	protein_coding-promoter-TSS (ENSMUST00000103198.10)	-99	ENSMUST00000103198.10	ENSMUSG00000027405	ENSMUST00000136621	Nop56	protein_coding	none
chr9	107935603	107935944	+	145	promoter-TSS (ENSMUST00000035700.13)	protein_coding-promoter-TSS (ENSMUST00000035700.13)	99	ENSMUST00000035700.13	ENSMUSG00000032936	ENSMUST00000035700	Camkv	protein_coding	none
chr4	147305501	147305808	+	144	promoter-TSS (ENSMUST00000148762.3)	protein_coding-promoter-TSS (ENSMUST00000148762.3)	-20	ENSMUST00000148762.3	ENSMUSG00000078498	ENSMUST00000166764	Zfp988	protein_coding	none
chr4	126096422	126096671	+	144	promoter-TSS (ENSMUST00000055575.7)	protein_coding-promoter-TSS (ENSMUST00000055575.7)	-77	ENSMUST00000055575.7	ENSMUSG00000050188	ENSMUST00000179323	Lsm10	protein_coding	none
chr2	134643648	134644267	+	144	promoter-TSS (ENSMUST00000110120.1)	protein_coding-promoter-TSS (ENSMUST00000110120.1)	84	ENSMUST00000110120.1	ENSMUSG00000034723	ENSMUST00000038228	Tmx4	protein_coding	none
chr6	67375948	67376210	+	144	exon (ENSMUST00000018485.3, exon 1 of 16)	protein_coding-exon (ENSMUST00000018485.3, exon 1 of 16)	109	ENSMUST00000018485.3	ENSMUSG00000018341	ENSMUST00000018485	Il12rb2	protein_coding	none
chr14	73326134	73326394	+	144	promoter-TSS (ENSMUST00000022701.6)	protein_coding-promoter-TSS (ENSMUST00000022701.6)	-442	ENSMUST00000022701.6	ENSMUSG00000022105	ENSMUST00000022701	Rb1	protein_coding	none
chr18	24709876	24710106	+	144	promoter-TSS (ENSMUST00000067987.1)	protein_coding-promoter-TSS (ENSMUST00000067987.1)	546	ENSMUST00000037097.7	ENSMUSG00000034295	ENSMUST00000037097	Fhod3	protein_coding	none
chr8	106168926	106169235	+	144	intron (ENSMUST00000034378.4, intron 1 of 9)	protein_coding-intron (ENSMUST00000034378.4, intron 1 of 9)	223	ENSMUST00000034378.4	ENSMUSG00000031904	ENSMUST00000034378	Slc7a6	protein_coding	none
chr10	37138657	37139015	+	144	promoter-TSS (ENSMUST00000092584.5)	protein_coding-promoter-TSS (ENSMUST00000092584.5)	84	ENSMUST00000092584.5	ENSMUSG00000069662	ENSMUST00000092584	Marcks	protein_coding	none
chr19	4476563	4476807	+	144	intron (ENSMUST00000059295.9, intron 1 of 7)	protein_coding-intron (ENSMUST00000059295.9, intron 1 of 7)	762	ENSMUST00000059295.9	ENSMUSG00000049303	ENSMUST00000059295	Syt12	protein_coding	none
chr5	139460436	139460691	+	143	promoter-TSS (ENSMUST00000066052.11)	protein_coding-promoter-TSS (ENSMUST00000066052.11)	-36	ENSMUST00000198474.1	ENSMUSG00000053553	ENSMUST00000198474	3110082I17Rik	protein_coding	none
chr5	135394507	135394878	+	143	promoter-TSS (ENSMUST00000111171.5)	protein_coding-promoter-TSS (ENSMUST00000111171.5)	-146	ENSMUST00000111171.5	ENSMUSG00000053293	ENSMUST00000111171	Pom121	protein_coding	none
chr10	6788934	6789185	+	143	exon (ENSMUST00000000783.12, exon 1 of 4)	protein_coding-exon (ENSMUST00000000783.12, exon 1 of 4)	222	ENSMUST00000105604.7	ENSMUSG00000000766	ENSMUST00000105605	Oprm1	protein_coding	none
chr6	115544655	115544931	+	143	intron (ENSMUST00000130425.7, intron 1 of 3)	protein_coding-intron (ENSMUST00000040234.8, intron 1 of 11)	129	ENSMUST00000040234.8	ENSMUSG00000042389	ENSMUST00000130425	Tsen2	protein_coding	none
chr2	30391931	30392313	+	143	promoter-TSS (ENSMUST00000028209.14)	protein_coding-promoter-TSS (ENSMUST00000028209.14)	-132	ENSMUST00000028209.14	ENSMUSG00000026856	ENSMUST00000123202	Dolpp1	protein_coding	none
chr16	4726235	4726768	+	143	intron (ENSMUST00000004172.14, intron 1 of 5)	protein_coding-intron (ENSMUST00000004172.14, intron 1 of 5)	138	ENSMUST00000004172.14	ENSMUSG00000004070	ENSMUST00000120232	Hmox2	protein_coding	none
chr10	18844765	18845042	+	142	promoter-TSS (ENSMUST00000019998.8)	protein_coding-promoter-TSS (ENSMUST00000019998.8)	-117	ENSMUST00000019998.8	ENSMUSG00000019851	ENSMUST00000019998	Perp	protein_coding	none
chr15	100494458	100494779	+	142	intron (ENSMUST00000061457.5, intron 1 of 4)	protein_coding-intron (ENSMUST00000061457.5, intron 1 of 4)	621	ENSMUST00000061457.5	ENSMUSG00000044636	ENSMUST00000061457	Csrnp2	protein_coding	none
chr5	135107722	135108023	+	142	intron (ENSMUST00000005507.9, intron 1 of 16)	protein_coding-intron (ENSMUST00000005507.9, intron 1 of 16)	954	ENSMUST00000005507.9	ENSMUSG00000005373	ENSMUST00000005507	Mlxipl	protein_coding	none
chr7	101905700	101906035	+	142	promoter-TSS (ENSMUST00000033131.11)	protein_coding-promoter-TSS (ENSMUST00000033131.11)	-37	ENSMUST00000033131.11	ENSMUSG00000030842	ENSMUST00000033131	Lamtor1	protein_coding	none
chr1	93235676	93235959	+	142	promoter-TSS (ENSMUST00000062202.13)	protein_coding-promoter-TSS (ENSMUST00000062202.13)	-24	ENSMUST00000062202.13	ENSMUSG00000047793	ENSMUST00000062202	Sned1	protein_coding	none
chr16	35490544	35490963	+	142	exon (ENSMUST00000023550.7, exon 1 of 17)	protein_coding-exon (ENSMUST00000023550.7, exon 1 of 17)	120	ENSMUST00000023550.7	ENSMUSG00000022844	ENSMUST00000023550	Pdia5	protein_coding	none
chr13	21753529	21753869	+	142	promoter-TSS (ENSMUST00000091709.2)	protein_coding-promoter-TSS (ENSMUST00000091709.2)	128	ENSMUST00000074752.3	ENSMUSG00000063021	ENSMUST00000074752	Hist1h2ak	protein_coding	none
chr5	89883052	89883443	+	141	promoter-TSS (ENSMUST00000061427.9)	protein_coding-promoter-TSS (ENSMUST00000061427.9)	87	ENSMUST00000198151.1	ENSMUSG00000043635	ENSMUST00000163159	Adamts3	protein_coding	none
chr7	25297980	25298266	+	141	promoter-TSS (ENSMUST00000005583.11)	protein_coding-promoter-TSS (ENSMUST00000005583.11)	-137	ENSMUST00000005583.11	ENSMUSG00000005447	ENSMUST00000155118	Pafah1b3	protein_coding	none
chr17	42315913	42316278	+	141	exon (ENSMUST00000048691.4, exon 1 of 4)	protein_coding-exon (ENSMUST00000048691.4, exon 1 of 4)	148	ENSMUST00000048691.4	ENSMUSG00000042256	ENSMUST00000048691	Ptchd4	protein_coding	none
chr6	81923536	81923805	+	141	promoter-TSS (ENSMUST00000043195.10)	protein_coding-promoter-TSS (ENSMUST00000043195.10)	1	ENSMUST00000043195.10	ENSMUSG00000035125	ENSMUST00000043195	Gcfc2	protein_coding	none
chr19	4625913	4626224	+	141	promoter-TSS (ENSMUST00000025823.4)	protein_coding-promoter-TSS (ENSMUST00000025823.4)	-451	ENSMUST00000025823.4	ENSMUSG00000024889	ENSMUST00000025823	Rce1	protein_coding	none
chr7	100227151	100227475	+	141	promoter-TSS (ENSMUST00000084935.10)	protein_coding-promoter-TSS (ENSMUST00000084935.10)	-81	ENSMUST00000084935.10	ENSMUSG00000030729	ENSMUST00000084935	Pgm2l1	protein_coding	none
chr7	126817718	126817951	+	141	intron (ENSMUST00000205324.1, intron 3 of 8)	protein_coding-intron (ENSMUST00000098032.10, intron 2 of 7)	949	ENSMUST00000098032.10	ENSMUSG00000058966	ENSMUST00000207020	Fam57b	protein_coding	none
chr1	42695636	42696073	+	140	promoter-TSS (ENSMUST00000054883.3)	protein_coding-promoter-TSS (ENSMUST00000054883.3)	86	ENSMUST00000054883.3	ENSMUSG00000045515	ENSMUST00000054883	Pou3f3	protein_coding	none
chr11	69045517	69045760	+	140	promoter-TSS (ENSMUST00000021277.5)	protein_coding-promoter-TSS (ENSMUST00000021277.5)	-9	ENSMUST00000108666.7	ENSMUSG00000020897	ENSMUST00000108666	Aurkb	protein_coding	none
chr3	83055268	83055737	+	140	promoter-TSS (ENSMUST00000122128.1)	protein_coding-promoter-TSS (ENSMUST00000122128.1)	-20	ENSMUST00000150268.7	ENSMUSG00000027998	ENSMUST00000150268	Plrg1	protein_coding	none
chr13	20090241	20090699	+	140	promoter-TSS (ENSMUST00000072519.6)	protein_coding-promoter-TSS (ENSMUST00000072519.6)	-149	ENSMUST00000072519.6	ENSMUSG00000041112	ENSMUST00000180626	Elmo1	protein_coding	none
chr11	106788939	106789354	+	140	promoter-TSS (ENSMUST00000018516.10)	protein_coding-promoter-TSS (ENSMUST00000018516.10)	-106	ENSMUST00000103068.9	ENSMUSG00000018372	ENSMUST00000018516	Cep95	protein_coding	none
chr19	55741196	55741442	+	140	promoter-TSS (ENSMUST00000041717.13)	protein_coding-promoter-TSS (ENSMUST00000041717.13)	-491	ENSMUST00000111657.9	ENSMUSG00000024985	ENSMUST00000041717	Tcf7l2	protein_coding	none
chr13	32338198	32338522	+	140	promoter-TSS (ENSMUST00000221700.1)	TEC-promoter-TSS (ENSMUST00000221700.1)	380	ENSMUST00000041859.8	ENSMUSG00000038372	ENSMUST00000041859	Gmds	protein_coding	none
chr13	15464133	15464395	+	140	intron (ENSMUST00000110510.3, intron 1 of 14)	protein_coding-intron (ENSMUST00000110510.3, intron 1 of 14)	284	ENSMUST00000110510.3	ENSMUSG00000021318	ENSMUST00000110510	Gli3	protein_coding	none
chr14	63508612	63508882	+	140	exon (ENSMUST00000022522.14, exon 1 of 9)	protein_coding-exon (ENSMUST00000022522.14, exon 1 of 9)	345	ENSMUST00000022522.14	ENSMUSG00000021953	ENSMUST00000022522	Tdh	protein_coding	none
chr11	34833548	34833850	+	140	promoter-TSS (ENSMUST00000093191.2)	protein_coding-promoter-TSS (ENSMUST00000093191.2)	-58	ENSMUST00000093191.2	ENSMUSG00000069910	ENSMUST00000093191	Spdl1	protein_coding	none
chr17	46327930	46328560	+	140	promoter-TSS (ENSMUST00000047970.13)	protein_coding-promoter-TSS (ENSMUST00000047970.13)	-222	ENSMUST00000167360.7	ENSMUSG00000032842	ENSMUST00000095261	Abcc10	protein_coding	none
chr10	72654756	72654986	+	140	promoter-TSS (ENSMUST00000020081.10)	protein_coding-promoter-TSS (ENSMUST00000020081.10)	-24	ENSMUST00000105431.7	ENSMUSG00000019923	ENSMUST00000020081	Zwint	protein_coding	none
chr3	107760018	107760471	+	140	promoter-TSS (ENSMUST00000118593.7)	protein_coding-promoter-TSS (ENSMUST00000118593.7)	-2	ENSMUST00000120243.7	ENSMUSG00000014599	ENSMUST00000120243	Csf1	protein_coding	none
chr4	132422446	132422717	+	140	promoter-TSS (ENSMUST00000084170.11)	protein_coding-promoter-TSS (ENSMUST00000084170.11)	-92	ENSMUST00000102568.9	ENSMUSG00000066043	ENSMUST00000084249	Phactr4	protein_coding	none
chr9	66126594	66126820	+	140	promoter-TSS (ENSMUST00000034945.5)	protein_coding-promoter-TSS (ENSMUST00000034945.5)	96	ENSMUST00000034945.5	ENSMUSG00000032381	ENSMUST00000034945	Fam96a	protein_coding	none
chr15	84922984	84923338	+	140	promoter-TSS (ENSMUST00000165443.2)	protein_coding-promoter-TSS (ENSMUST00000165443.2)	-267	ENSMUST00000165443.2	ENSMUSG00000016619	ENSMUST00000165443	Nup50	protein_coding	none
chr15	102074076	102074594	+	140	intron (ENSMUST00000169681.1, intron 1 of 14)	protein_coding-intron (ENSMUST00000169681.1, intron 1 of 14)	562	ENSMUST00000169681.1	ENSMUSG00000058655	ENSMUST00000169681	Eif4b	protein_coding	none
chr9	30942671	30942904	+	140	exon (ENSMUST00000068135.12, exon 1 of 9)	protein_coding-exon (ENSMUST00000068135.12, exon 1 of 9)	225	ENSMUST00000068135.12	ENSMUSG00000031994	ENSMUST00000068135	Adamts8	protein_coding	none
chr12	65225651	65225964	+	140	promoter-TSS (ENSMUST00000221980.1)	protein_coding-promoter-TSS (ENSMUST00000221980.1)	86	ENSMUST00000221980.1	ENSMUSG00000035560	ENSMUST00000046331	Wdr20rt	protein_coding	none
chr2	6721008	6721300	+	140	intron (ENSMUST00000183209.7, intron 3 of 13)	protein_coding-intron (ENSMUST00000002176.12, intron 4 of 15)	459	ENSMUST00000142941.7	ENSMUSG00000002107	ENSMUST00000182706	Celf2	protein_coding	none
chr4	12140211	12140791	+	140	exon (ENSMUST00000069128.7, exon 1 of 3)	protein_coding-exon (ENSMUST00000069128.7, exon 1 of 3)	184	ENSMUST00000069128.7	ENSMUSG00000046667	ENSMUST00000069128	Rbm12b1	protein_coding	none
chr9	59539484	59540018	+	140	exon (ENSMUST00000026262.7, exon 1 of 14)	protein_coding-exon (ENSMUST00000026262.7, exon 1 of 14)	211	ENSMUST00000026262.7	ENSMUSG00000025232	ENSMUST00000026262	Hexa	protein_coding	none
chr3	96263107	96263511	+	140	promoter-TSS (ENSMUST00000171473.2)	protein_coding-promoter-TSS (ENSMUST00000171473.2)	2	ENSMUST00000171473.2	ENSMUSG00000091405	ENSMUST00000171473	Hist2h4	protein_coding	none
chr13	68582531	68582890	+	140	promoter-TSS (ENSMUST00000045827.4)	protein_coding-promoter-TSS (ENSMUST00000045827.4)	462	ENSMUST00000051784.9	ENSMUSG00000021532	ENSMUST00000051784	Fastkd3	protein_coding	none
chr1	42850932	42851435	+	140	promoter-TSS (ENSMUST00000057208.12)	protein_coding-promoter-TSS (ENSMUST00000057208.12)	-50	ENSMUST00000057208.12	ENSMUSG00000060679	ENSMUST00000057208	Mrps9	protein_coding	none
chr2	19909772	19910069	+	140	exon (ENSMUST00000114610.7, exon 1 of 8)	protein_coding-exon (ENSMUST00000114610.7, exon 1 of 8)	140	ENSMUST00000114610.7	ENSMUSG00000036617	ENSMUST00000114606	Etl4	protein_coding	none
chr19	43524693	43524904	+	140	promoter-TSS (ENSMUST00000026196.13)	protein_coding-promoter-TSS (ENSMUST00000026196.13)	-193	ENSMUST00000026196.13	ENSMUSG00000025190	ENSMUST00000026196	Got1	protein_coding	none
chr5	4758045	4758289	+	140	promoter-TSS (ENSMUST00000054294.6)	protein_coding-promoter-TSS (ENSMUST00000054294.6)	-132	ENSMUST00000054294.6	ENSMUSG00000044674	ENSMUST00000054294	Fzd1	protein_coding	none
chr2	3332452	3332745	+	140	promoter-TSS (ENSMUST00000062672.6)	protein_coding-promoter-TSS (ENSMUST00000062672.6)	45	ENSMUST00000062672.6	ENSMUSG00000049950	ENSMUST00000062672	Rpp38	protein_coding	none
chr11	109473670	109474210	+	140	promoter-TSS (ENSMUST00000070152.11)	protein_coding-promoter-TSS (ENSMUST00000070152.11)	-342	ENSMUST00000070152.11	ENSMUSG00000041920	ENSMUST00000070872	Slc16a6	protein_coding	none
chr15	44619501	44619954	+	140	promoter-TSS (ENSMUST00000022964.7)	protein_coding-promoter-TSS (ENSMUST00000022964.7)	86	ENSMUST00000022964.7	ENSMUSG00000022339	ENSMUST00000022964	Ebag9	protein_coding	none
chr7	45124398	45124701	+	140	promoter-TSS (ENSMUST00000003521.9)	protein_coding-promoter-TSS (ENSMUST00000003521.9)	-110	ENSMUST00000003521.9	ENSMUSG00000003429	ENSMUST00000211725	Rps11	protein_coding	none
chr16	91043756	91044042	+	140	promoter-TSS (ENSMUST00000147848.1)	processed_transcript-promoter-TSS (ENSMUST00000147848.1)	644	ENSMUST00000118522.7	ENSMUSG00000022974	ENSMUST00000118522	Paxbp1	protein_coding	none
chr3	103914056	103914343	+	140	promoter-TSS (ENSMUST00000051139.12)	protein_coding-promoter-TSS (ENSMUST00000051139.12)	48	ENSMUST00000068879.10	ENSMUSG00000044098	ENSMUST00000051139	Rsbn1	protein_coding	none
chr1	13660484	13660877	+	140	promoter-TSS (ENSMUST00000027071.6)	protein_coding-promoter-TSS (ENSMUST00000027071.6)	-134	ENSMUST00000027071.6	ENSMUSG00000025937	ENSMUST00000027071	Lactb2	protein_coding	none
chr18	7868960	7869285	+	140	promoter-TSS (ENSMUST00000092112.10)	protein_coding-promoter-TSS (ENSMUST00000092112.10)	56	ENSMUST00000171486.7	ENSMUSG00000024283	ENSMUST00000171486	Wac	protein_coding	none
chr9	78615600	78616015	+	140	exon (ENSMUST00000093812.4, exon 1 of 33)	protein_coding-exon (ENSMUST00000093812.4, exon 1 of 33)	261	ENSMUST00000093812.4	ENSMUSG00000046186	ENSMUST00000093812	Cd109	protein_coding	none
chr7	128744600	128744913	+	140	promoter-TSS (ENSMUST00000042942.9)	protein_coding-promoter-TSS (ENSMUST00000042942.9)	-187	ENSMUST00000042942.9	ENSMUSG00000055319	ENSMUST00000042942	Sec23ip	protein_coding	none
chr17	56078827	56079119	+	140	promoter-TSS (ENSMUST00000002911.9)	protein_coding-promoter-TSS (ENSMUST00000002911.9)	-661	ENSMUST00000226053.1	ENSMUSG00000002833	ENSMUST00000002911	Hdgfl2	protein_coding	none
chr19	4509962	4510307	+	140	promoter-TSS (ENSMUST00000068004.12)	protein_coding-promoter-TSS (ENSMUST00000068004.12)	-338	ENSMUST00000068004.12	ENSMUSG00000024892	ENSMUST00000224726	Pcx	protein_coding	none
chr1	136131408	136131667	+	139	promoter-TSS (ENSMUST00000134998.7)	processed_transcript-promoter-TSS (ENSMUST00000134998.7)	148	ENSMUST00000075164.10	ENSMUSG00000041642	ENSMUST00000075164	Kif21b	protein_coding	none
chr18	39488812	39489346	+	139	intron (ENSMUST00000115567.7, intron 1 of 8)	protein_coding-intron (ENSMUST00000025300.12, intron 1 of 8)	767	ENSMUST00000025300.12	ENSMUSG00000024431	ENSMUST00000115571	Nr3c1	protein_coding	none
chr11	62789335	62789701	+	139	promoter-TSS (ENSMUST00000054654.12)	protein_coding-promoter-TSS (ENSMUST00000054654.12)	-56	ENSMUST00000054654.12	ENSMUSG00000047342	ENSMUST00000108705	Zfp286	protein_coding	none
chr5	135353537	135353795	+	139	exon (ENSMUST00000065785.3, exon 1 of 6)	protein_coding-exon (ENSMUST00000065785.3, exon 1 of 6)	370	ENSMUST00000065785.3	ENSMUSG00000053388	ENSMUST00000111180	Trim50	protein_coding	none
chr14	20082563	20083502	+	139	exon (ENSMUST00000059666.5, exon 1 of 2)	protein_coding-exon (ENSMUST00000059666.5, exon 1 of 2)	151	ENSMUST00000059666.5	ENSMUSG00000045107	ENSMUST00000059666	Saysd1	protein_coding	none
chr8	119840377	119840736	+	139	promoter-TSS (ENSMUST00000034285.13)	protein_coding-promoter-TSS (ENSMUST00000034285.13)	-12	ENSMUST00000034285.13	ENSMUSG00000031827	ENSMUST00000168698	Cotl1	protein_coding	none
chr3	145576079	145576372	+	139	promoter-TSS (ENSMUST00000098534.8)	protein_coding-promoter-TSS (ENSMUST00000098534.8)	-7	ENSMUST00000098534.8	ENSMUSG00000074182	ENSMUST00000098534	Znhit6	protein_coding	none
chr15	82127651	82128018	+	138	promoter-TSS (ENSMUST00000089174.4)	protein_coding-promoter-TSS (ENSMUST00000089174.4)	-88	ENSMUST00000089174.4	ENSMUSG00000068114	ENSMUST00000089174	Ccdc134	protein_coding	none
chr4	155760719	155761236	+	138	promoter-TSS (ENSMUST00000067628.1)	antisense_RNA-promoter-TSS (ENSMUST00000067628.1)	116	ENSMUST00000030903.11	ENSMUSG00000029036	ENSMUST00000030903	Atad3a	protein_coding	none
chr5	37336442	37337222	+	138	promoter-TSS (ENSMUST00000031005.10)	protein_coding-promoter-TSS (ENSMUST00000031005.10)	34	ENSMUST00000114148.1	ENSMUSG00000029122	ENSMUST00000114148	Evc	protein_coding	none
chr8	84012182	84012422	+	138	promoter-TSS (ENSMUST00000117015.1)	miRNA-promoter-TSS (ENSMUST00000117015.1)	-144	ENSMUST00000190457.1	ENSMUSG00000074217	ENSMUST00000190457	2210011C24Rik	protein_coding	none
chr7	127877010	127877320	+	138	promoter-TSS (ENSMUST00000050383.7)	protein_coding-promoter-TSS (ENSMUST00000050383.7)	-337	ENSMUST00000054415.11	ENSMUSG00000049728	ENSMUST00000054415	Zfp668	protein_coding	none
chr9	96889151	96889454	+	137	intron (ENSMUST00000119141.7, intron 1 of 6)	protein_coding-intron (ENSMUST00000078478.7, intron 1 of 5)	111	ENSMUST00000112951.8	ENSMUSG00000043587	ENSMUST00000119141	Pxylp1	protein_coding	none
chr4	129490587	129490874	+	137	promoter-TSS (ENSMUST00000106043.2)	protein_coding-promoter-TSS (ENSMUST00000106043.2)	292	ENSMUST00000000421.5	ENSMUSG00000000411	ENSMUST00000000421	Tssk3	protein_coding	none
chr17	8340645	8340979	+	137	promoter-TSS (ENSMUST00000163887.1)	protein_coding-promoter-TSS (ENSMUST00000163887.1)	73	ENSMUST00000163887.1	ENSMUSG00000055945	ENSMUST00000069742	Prr18	protein_coding	none
chr11	103217812	103218104	+	137	intron (ENSMUST00000103076.1, intron 1 of 4)	protein_coding-intron (ENSMUST00000103076.1, intron 1 of 4)	474	ENSMUST00000103076.1	ENSMUSG00000044787	ENSMUST00000103076	Spata32	protein_coding	none
chr2	164745768	164746037	+	137	promoter-TSS (ENSMUST00000017443.13)	protein_coding-promoter-TSS (ENSMUST00000017443.13)	29	ENSMUST00000109328.7	ENSMUSG00000076434	ENSMUST00000103096	Wfdc3	protein_coding	none
chr11	4946953	4947229	+	136	exon (ENSMUST00000093369.4, exon 1 of 4)	protein_coding-exon (ENSMUST00000093369.4, exon 1 of 4)	973	ENSMUST00000093369.4	ENSMUSG00000020396	ENSMUST00000093369	Nefh	protein_coding	none
chr16	92058368	92058606	+	136	intron (ENSMUST00000047429.8, intron 1 of 2)	protein_coding-intron (ENSMUST00000047429.8, intron 1 of 2)	165	ENSMUST00000113975.2	ENSMUSG00000089774	ENSMUST00000113975	Slc5a3	protein_coding	none
chr6	70844194	70844585	+	135	promoter-TSS (ENSMUST00000034093.14)	protein_coding-promoter-TSS (ENSMUST00000034093.14)	-126	ENSMUST00000034093.14	ENSMUSG00000031668	ENSMUST00000034093	Eif2ak3	protein_coding	none
chr5	36795847	36796213	+	135	intron (ENSMUST00000068795.3, intron 1 of 1)	protein_coding-intron (ENSMUST00000068795.3, intron 1 of 1)	742	ENSMUST00000068795.3	ENSMUSG00000055302	ENSMUST00000068795	Mrfap1	protein_coding	none
chr1	71557036	71557358	+	135	promoter-TSS (ENSMUST00000027384.5)	protein_coding-promoter-TSS (ENSMUST00000027384.5)	47	ENSMUST00000027384.5	ENSMUSG00000026192	ENSMUST00000027384	Atic	protein_coding	none
chr11	111065929	111066184	+	135	promoter-TSS (ENSMUST00000042970.2)	protein_coding-promoter-TSS (ENSMUST00000042970.2)	-108	ENSMUST00000042970.2	ENSMUSG00000041695	ENSMUST00000042970	Kcnj2	protein_coding	none
chr13	21750195	21750667	+	135	promoter-TSS (ENSMUST00000102983.1)	protein_coding-promoter-TSS (ENSMUST00000102983.1)	74	ENSMUST00000102983.1	ENSMUSG00000064288	ENSMUST00000102983	Hist1h4k	protein_coding	none
chr11	78550638	78550945	+	135	promoter-TSS (ENSMUST00000103242.4)	protein_coding-promoter-TSS (ENSMUST00000103242.4)	-14	ENSMUST00000103242.4	ENSMUSG00000037278	ENSMUST00000103242	Tmem97	protein_coding	none
chr2	121140458	121140690	+	135	promoter-TSS (ENSMUST00000099486.2)	protein_coding-promoter-TSS (ENSMUST00000099486.2)	75	ENSMUST00000110662.8	ENSMUSG00000027259	ENSMUST00000110662	Adal	protein_coding	none
chr9	57537392	57537720	+	135	promoter-TSS (ENSMUST00000093833.5)	protein_coding-promoter-TSS (ENSMUST00000093833.5)	-7	ENSMUST00000114200.9	ENSMUSG00000032305	ENSMUST00000093833	Fam219b	protein_coding	none
chr9	119444819	119445092	+	135	promoter-TSS (ENSMUST00000035094.13)	protein_coding-promoter-TSS (ENSMUST00000035094.13)	12	ENSMUST00000035094.13	ENSMUSG00000042787	ENSMUST00000164213	Exog	protein_coding	none
chr8	88137719	88138019	+	135	promoter-TSS (ENSMUST00000034079.13)	protein_coding-promoter-TSS (ENSMUST00000034079.13)	13	ENSMUST00000121949.1	ENSMUSG00000031657	ENSMUST00000034079	Heatr3	protein_coding	none
chrX	101532594	101533013	+	135	promoter-TSS (ENSMUST00000101341.8)	protein_coding-promoter-TSS (ENSMUST00000101341.8)	44	ENSMUST00000149274.8	ENSMUSG00000031314	ENSMUST00000118878	Taf1	protein_coding	none
chr7	88277925	88278258	+	135	promoter-TSS (ENSMUST00000032779.11)	protein_coding-promoter-TSS (ENSMUST00000032779.11)	6	ENSMUST00000032779.11	ENSMUSG00000030560	ENSMUST00000131108	Ctsc	protein_coding	none
chr16	90220385	90220860	+	135	promoter-TSS (ENSMUST00000023707.9)	protein_coding-promoter-TSS (ENSMUST00000023707.9)	-120	ENSMUST00000023707.9	ENSMUSG00000022982	ENSMUST00000023707	Sod1	protein_coding	none
chr3	138743009	138743262	+	134	intron (ENSMUST00000029800.8, intron 1 of 7)	protein_coding-intron (ENSMUST00000029800.8, intron 1 of 7)	940	ENSMUST00000029800.8	ENSMUSG00000028152	ENSMUST00000029800	Tspan5	protein_coding	none
chr4	43578468	43578686	+	134	promoter-TSS (ENSMUST00000030190.8)	protein_coding-promoter-TSS (ENSMUST00000030190.8)	-138	ENSMUST00000107886.8	ENSMUSG00000028468	ENSMUST00000117140	Rgp1	protein_coding	none
chr6	85137682	85137930	+	134	promoter-TSS (ENSMUST00000045986.7)	protein_coding-promoter-TSS (ENSMUST00000045986.7)	-40	ENSMUST00000045986.7	ENSMUSG00000033735	ENSMUST00000174769	Spr	protein_coding	none
chr17	55445599	55446072	+	133	intron (ENSMUST00000086878.9, intron 1 of 4)	protein_coding-intron (ENSMUST00000025000.3, intron 1 of 5)	285	ENSMUST00000025000.3	ENSMUSG00000024172	ENSMUST00000086878	St6gal2	protein_coding	none
chr12	69582565	69583161	+	133	TTS (ENSMUST00000035773.13)	protein_coding-TTS (ENSMUST00000035773.13)	165	ENSMUST00000058639.9	ENSMUSG00000049882	ENSMUST00000058639	Vcpkmt	protein_coding	none
chr11	62731532	62731886	+	133	exon (ENSMUST00000150336.7, exon 1 of 8)	protein_coding-exon (ENSMUST00000150336.7, exon 1 of 8)	176	ENSMUST00000150336.7	ENSMUSG00000005267	ENSMUST00000128370	Zfp287	protein_coding	none
chr17	25184031	25184320	+	133	promoter-TSS (ENSMUST00000088307.3)	protein_coding-promoter-TSS (ENSMUST00000088307.3)	-386	ENSMUST00000088307.3	ENSMUSG00000067722	ENSMUST00000088307	BC003965	protein_coding	none
chr19	45074737	45075041	+	133	promoter-TSS (ENSMUST00000111948.7)	protein_coding-promoter-TSS (ENSMUST00000111948.7)	-352	ENSMUST00000111948.7	ENSMUSG00000025213	ENSMUST00000111948	Kazald1	protein_coding	none
chr7	24587419	24587847	+	133	promoter-TSS (ENSMUST00000077191.6)	protein_coding-promoter-TSS (ENSMUST00000077191.6)	8	ENSMUST00000094705.2	ENSMUSG00000066721	ENSMUST00000094705	Zfp575	protein_coding	none
chr7	109781185	109781766	+	133	promoter-TSS (ENSMUST00000033331.6)	protein_coding-promoter-TSS (ENSMUST00000033331.6)	70	ENSMUST00000033331.6	ENSMUSG00000034825	ENSMUST00000033331	Nrip3	protein_coding	none
chr4	128884389	128884627	+	133	exon (ENSMUST00000035667.8, exon 1 of 5)	protein_coding-exon (ENSMUST00000035667.8, exon 1 of 5)	920	ENSMUST00000035667.8	ENSMUSG00000041000	ENSMUST00000035667	Trim62	protein_coding	none
chr2	128943902	128944160	+	133	promoter-TSS (ENSMUST00000028866.8)	protein_coding-promoter-TSS (ENSMUST00000028866.8)	46	ENSMUST00000028866.8	ENSMUSG00000027387	ENSMUST00000028866	Zc3h8	protein_coding	none
chr15	97767156	97767399	+	133	promoter-TSS (ENSMUST00000177352.7)	protein_coding-promoter-TSS (ENSMUST00000177352.7)	-215	ENSMUST00000177352.7	ENSMUSG00000022469	ENSMUST00000128775	Rapgef3	protein_coding	none
chr2	27886347	27886737	+	132	exon (ENSMUST00000028280.13, exon 1 of 66)	protein_coding-exon (ENSMUST00000028280.13, exon 1 of 66)	117	ENSMUST00000028280.13	ENSMUSG00000026837	ENSMUST00000028280	Col5a1	protein_coding	none
chr8	122376273	122376637	+	132	promoter-TSS (ENSMUST00000017622.11)	protein_coding-promoter-TSS (ENSMUST00000017622.11)	-154	ENSMUST00000017622.11	ENSMUSG00000017478	ENSMUST00000093073	Zc3h18	protein_coding	none
chr13	63431531	63431855	+	132	promoter-TSS (ENSMUST00000073029.12)	protein_coding-promoter-TSS (ENSMUST00000073029.12)	1	ENSMUST00000099444.9	ENSMUSG00000021461	ENSMUST00000163091	Fancc	protein_coding	none
chr9	21320599	21320879	+	132	promoter-TSS (ENSMUST00000215184.1)	lincRNA-promoter-TSS (ENSMUST00000215184.1)	41	ENSMUST00000217461.1	ENSMUSG00000057193	ENSMUST00000217461	Slc44a2	protein_coding	none
chr11	51856331	51856693	+	132	intron (ENSMUST00000109091.1, intron 1 of 12)	protein_coding-intron (ENSMUST00000020655.13, intron 1 of 11)	884	ENSMUST00000109091.1	ENSMUSG00000020387	ENSMUST00000020655	Jade2	protein_coding	none
chr9	83834519	83834738	+	132	promoter-TSS (ENSMUST00000070326.13)	protein_coding-promoter-TSS (ENSMUST00000070326.13)	-62	ENSMUST00000185913.6	ENSMUSG00000038379	ENSMUST00000185913	Ttk	protein_coding	none
chr11	58904053	58904416	+	132	promoter-TSS (ENSMUST00000102703.1)	protein_coding-promoter-TSS (ENSMUST00000102703.1)	-9	ENSMUST00000102703.1	ENSMUSG00000037001	ENSMUST00000102703	Zfp39	protein_coding	none
chr7	24884143	24884469	+	132	promoter-TSS (ENSMUST00000108428.7)	protein_coding-promoter-TSS (ENSMUST00000108428.7)	-65	ENSMUST00000108430.9	ENSMUSG00000040952	ENSMUST00000108428	Rps19	protein_coding	none
chr1	86303400	86303830	+	132	exon (ENSMUST00000187004.1, exon 2 of 2)	antisense_RNA-exon (ENSMUST00000187004.1, exon 2 of 2)	381	ENSMUST00000113306.3	ENSMUSG00000079445	ENSMUST00000113306	B3gnt7	protein_coding	none
chr15	99126060	99126356	+	132	promoter-TSS (ENSMUST00000063517.4)	protein_coding-promoter-TSS (ENSMUST00000063517.4)	-370	ENSMUST00000063517.4	ENSMUSG00000051934	ENSMUST00000063517	Spats2	protein_coding	none
chr12	17545133	17545373	+	132	promoter-TSS (ENSMUST00000082493.1)	snoRNA-promoter-TSS (ENSMUST00000082493.1)	459	ENSMUST00000171737.2	ENSMUSG00000011179	ENSMUST00000171737	Odc1	protein_coding	none
chr9	57606234	57606508	+	132	promoter-TSS (ENSMUST00000045068.9)	protein_coding-promoter-TSS (ENSMUST00000045068.9)	-90	ENSMUST00000045068.9	ENSMUSG00000039714	ENSMUST00000045068	Cplx3	protein_coding	none
[truncated: 1,586 more rows]

## Sheet: 2. MGA ChIP
PeakID	Chr	Start	End	Strand	Peak.Score	Annotation	Detailed.Annotation	Distance.to.TSS	Nearest.PromoterID	Entrez.ID	Nearest.Unigene	Gene.Name	Gene.Type
[truncated: 7,924 more rows]

## Sheet: 3. DEA with ChIP status
Row.names	baseMean_E2F6.analysis	log2FoldChange_E2F6.analysis	lfcSE_E2F6.analysis	stat_E2F6.analysis	pvalue_E2F6.analysis	padj_E2F6.analysis	WT.rep1_E2F6.analysis	WT.rep2_E2F6.analysis	WT.rep3_E2F6.analysis	E2f6.KO.rep1_E2F6.analysis	E2f6.KO.rep2_E2F6.analysis	E2f6.KO.rep3_E2F6.analysis	E2F6_status	E2F6_status2	baseMean_MGA.analysis	log2FoldChange_MGA.analysis	lfcSE_MGA.analysis	stat_MGA.analysis	pvalue_MGA.analysis	padj_MGA.analysis	Mga.KO.rep3_MGA.analysis	Mga.KO.rep2_MGA.analysis	Mga.KO.rep1_MGA.analysis	WT.rep3_MGA.analysis	WT.rep2_MGA.analysis	WT.rep1_MGA.analysis	MGA_status	MGA_status2	E2F6_MGA_status
[truncated: 13,949 more rows]
